# Supplementary material for: Bias caused by sampling error in meta-analysis with small sample sizes
Source: PLoS One. 2018 Sep 13;13(9):e0204056. doi: 10.1371/journal.pone.0204056 (PMC6136825; doi:10.1371/journal.pone.0204056)
Supplement: S4 File — (ZIP) [file pone.0204056.s004.zip › results N = 20 theta = 0.8 tau = 0.2 sz = 10-20.txt]

"cohen.dl.theta" "hedges.dl.theta" "cohen.dl.cp" "hedges.dl.cp"
0.674424757543911 0.643438806387512 1 1
0.587448562512731 0.560610767093193 1 1
0.756368936546814 0.721846284230251 1 1
0.707196658662197 0.672509476202827 1 1
0.776272450691516 0.73938743050898 1 1
0.991874840085351 0.944676380988928 1 1
0.86291612401734 0.825917339759472 1 1
0.75053428066727 0.708687563986584 1 1
0.579158027439065 0.555448626302519 1 1
0.934071492532773 0.889085692073776 1 1
0.79834406149245 0.762497891927085 1 1
0.54661908385921 0.524182037378174 0 0
0.550009019442068 0.532014488570528 1 1
0.79245358856584 0.752484872957343 1 1
1.07582277885307 1.02206482216503 0 1
0.740976244571953 0.701156235919948 1 1
0.786228880473596 0.750503794068482 1 1
0.75310714596946 0.710918718237256 1 1
0.858378628067632 0.816564622248569 1 1
0.951251744514278 0.900766580752028 1 1
0.889521102499063 0.84429515868957 1 1
0.8640512035875 0.816671416437167 1 1
0.91109354458666 0.870287958778424 1 1
0.728394294663705 0.694891771452239 1 1
0.682455302482956 0.652797636044964 1 1
0.758577774135395 0.719557837968953 1 1
0.696708098901564 0.665790453843671 1 1
0.677863312540149 0.649074907494376 1 1
0.744937291808291 0.71032984698132 1 1
0.698846753521293 0.664889934823073 1 1
0.775318712287937 0.740624379397693 1 1
1.1984553495885 1.14491487104293 0 0
0.891490202120832 0.843939399102403 1 1
0.67762146650482 0.639233151642637 1 1
0.913219693355408 0.871357458748704 1 1
0.829547450690453 0.788407027018945 1 1
0.893951097513865 0.850437869652803 1 1
1.01548446139322 0.969735117079912 1 1
0.931427535373343 0.893136674974419 1 1
0.966836701968755 0.918561539977354 1 1
0.844830623292673 0.806028902921681 1 1
0.636502333816291 0.610311715407765 1 1
0.79641271660506 0.75865503448654 1 1
0.857597766230376 0.822460736283317 1 1
1.02847551456858 0.973115401396726 1 1
0.741335368514686 0.705743239944625 1 1
0.893697986280072 0.850745055156287 1 1
0.708336329967942 0.680682809609443 1 1
0.771056218745922 0.73471193494417 1 1
0.809276580272138 0.768782218877253 1 1
0.816384718802436 0.780658519618779 1 1
0.645995168892264 0.615344203996413 1 1
0.838098513130679 0.797046552853223 1 1
0.911776648245059 0.868485296541708 1 1
0.671386763905616 0.640149260215983 1 1
0.961474180991329 0.916043029403079 1 1
0.961643046121105 0.910115925173673 1 1
0.896803437292093 0.854396918879897 1 1
0.61696254706421 0.590702304662661 1 1
0.538928618549351 0.513842303183838 0 0
1.007016177227 0.958380222861137 1 1
0.979514315925827 0.936398529504195 1 1
0.80170323662296 0.763481993792809 1 1
0.775820397762126 0.740375009040723 1 1
0.640762736998694 0.617895628211676 1 1
0.883898053346435 0.840566672228731 1 1
0.977590697734313 0.931377615192194 1 1
0.829535248633532 0.790544388800716 1 1
0.79372286552078 0.751886115034439 1 1
0.703097562722702 0.669374824117108 1 1
0.571338595923832 0.546918658107883 1 0
0.638070176552894 0.606964477803062 1 1
0.696506615164385 0.658777997353095 1 1
0.885061732818462 0.840632033781994 1 1
0.641069388156955 0.609076070545377 1 1
0.441314099513834 0.417717374367235 0 0
0.676699263378592 0.643036595384329 1 1
0.899755427354222 0.859056227561295 1 1
0.937280060488086 0.89978488687016 1 1
0.660099438206568 0.627220515186017 1 1
0.847009862540403 0.802234414077255 1 1
0.788585583553861 0.756820021472138 1 1
1.02918743905736 0.986231937468176 1 1
0.883193768673486 0.841377983361407 1 1
0.89886930678612 0.855521509364891 1 1
0.931201807845402 0.889468413723275 1 1
0.900474777493486 0.855612387943358 1 1
0.703785779769465 0.669338143718996 1 1
0.853181006571838 0.807415188909997 1 1
0.735603470212776 0.69923161479141 1 1
0.855179409999433 0.818411524384045 1 1
0.733832771215749 0.700021231576251 1 1
0.856868931018535 0.816743733089885 1 1
0.977552060106319 0.929489691353437 1 1
0.894426000990993 0.853666045653491 1 1
0.857083491493961 0.816718752160558 1 1
0.651171543980335 0.6223334883973 1 1
0.820144817295298 0.787450064483884 1 1
0.863635813829616 0.822157061084118 1 1
0.587694495584612 0.558497086198735 1 1
0.991474326432839 0.945785235626335 1 1
0.748849593371607 0.712836330810216 1 1
0.570222631726462 0.546100563095987 1 1
0.89635886709186 0.855074640344957 1 1
0.779626729111049 0.752155006694373 1 1
0.713943403972057 0.682021266672449 1 1
0.84014357958204 0.796486954896821 1 1
0.683311128962666 0.646195233127675 1 1
0.754766463009179 0.721757673281341 1 1
0.63311046796143 0.601888867495509 1 1
0.659438459333195 0.629432777771901 1 1
0.644139191057525 0.608344344812787 1 1
0.918605164114774 0.878888180416051 1 1
0.661109287819732 0.632107108624699 1 1
0.823268973725266 0.788703622296735 1 1
0.952449127798079 0.904093327509238 1 1
0.856038278666394 0.817327760572283 1 1
0.819337027664954 0.781886621338431 1 1
0.59763891924271 0.570789480339091 1 1
0.597100007095935 0.567469073902802 1 1
0.835631928805676 0.796517410817628 1 1
0.696609332587514 0.66368626377589 1 1
0.825049575272642 0.785167322847779 1 1
0.732352201324687 0.69494213015214 1 1
0.851477754548892 0.812813032065443 1 1
0.630369066076803 0.594670695787698 1 1
0.757915412051202 0.722209382630163 1 1
0.787691483786631 0.749452601617974 1 1
0.802493793510714 0.764657800946114 1 1
0.935726113297911 0.892989820755687 1 1
0.944956625470468 0.901316654084296 1 1
0.853209611777485 0.808990914109942 1 1
0.824318665795797 0.785607793219438 1 1
0.857682314553107 0.817974881202901 1 1
0.749824664399282 0.71525043523032 1 1
0.776901592327992 0.731790119048274 1 1
0.890094031376166 0.845347691140826 1 1
0.960798842396764 0.915578417776595 1 1
0.818276819634679 0.781631810622521 1 1
0.81199161195156 0.773143828727695 1 1
0.685748496925033 0.650351907817474 1 1
0.738532175456533 0.701249033829352 1 1
1.00092387191098 0.944051699268633 1 1
0.866402087592172 0.818827649930671 1 1
0.828177550392855 0.793810461125606 1 1
0.672535743331889 0.635167130085527 1 1
0.85920380031033 0.816495795824398 1 1
0.713708930680314 0.68199642009197 1 1
0.581340896293996 0.550817866009757 1 1
0.707308197455764 0.676561341142182 1 1
0.798147186366232 0.758264611661988 1 1
0.564188116787156 0.536753927572378 1 0
0.791479395311846 0.757210781517213 1 1
0.792442321653793 0.75442249709028 1 1
0.753031266947262 0.718943473815379 1 1
0.844890289680384 0.804583511312465 1 1
0.933800387373775 0.889561932395164 1 1
0.743728375668354 0.704439674699124 1 1
0.769648280238843 0.729643963931333 1 1
0.707022518016195 0.674170416004582 1 1
1.06149885385712 1.01060432620628 0 1
0.79441283128594 0.757858528446272 1 1
0.696356059349919 0.668143629440718 1 1
0.755989860776298 0.720717719063749 1 1
0.751129729684349 0.71520303891115 1 1
0.660276663796721 0.631849743317871 1 1
0.976725033048568 0.924265715398223 1 1
0.866676314172134 0.828616634494834 1 1
0.859425665472258 0.818451734664279 1 1
0.901419509477163 0.864174821066808 1 1
0.892384420187617 0.84974328301122 1 1
0.691842741637793 0.660095244951446 1 1
0.974712744230338 0.92657101333753 1 1
1.02365477934796 0.972956917938121 1 1
0.690215138355921 0.657433097035178 1 1
0.845420698509345 0.798931003464318 1 1
0.697824015449671 0.666539845522812 1 1
0.693331540737229 0.665385637276485 1 1
0.723762194564616 0.682626277485678 1 1
0.707891504713738 0.680473360379002 1 1
0.649994091676139 0.620417004865135 1 1
0.740281733508917 0.706255492196722 1 1
0.913375548416336 0.870338007786802 1 1
0.657223765073982 0.625949247184706 1 1
0.648382611313855 0.617476461290474 1 1
0.748546084995237 0.711966458918945 1 1
0.740792656080223 0.709838166098781 1 1
0.967969615012237 0.928408518393345 1 1
0.784048755143687 0.746242842624063 1 1
0.887523396675616 0.842344984940875 1 1
1.01894084266015 0.972373516788029 1 1
0.644445101051096 0.61163376458555 1 1
0.669196831338898 0.641343399221144 1 1
0.841536257534101 0.796047001597072 1 1
0.816813805414687 0.781443496075728 1 1
0.804845466524883 0.75664185657327 1 1
0.767213292946723 0.737991720490368 1 1
0.656609358311109 0.62220181085754 1 1
0.752228237795318 0.713729153656979 1 1
1.02070977533705 0.964250996234614 1 1
1.19222633267492 1.12543974554178 0 0
0.697535256394246 0.665313655880201 1 1
0.860188166484763 0.824022356696063 1 1
0.777208206537363 0.738109545725915 1 1
0.671043648902036 0.641373945560031 1 1
0.631847303284834 0.602171275536309 1 1
0.689797935251397 0.659991541644135 1 1
0.735391150282515 0.703009971831339 1 1
0.689612682907953 0.663074237950316 1 1
0.766317537150209 0.734880634189842 1 1
1.06915178801231 1.01465708539971 1 1
0.896373333065679 0.853827440574774 1 1
0.8456810655525 0.803263271941015 1 1
0.897647974573588 0.851607768779622 1 1
0.721366726728146 0.686398114092771 1 1
0.698769962021802 0.655979056546384 1 1
0.709948929960044 0.674885055042648 1 1
0.68359515646968 0.650147883781204 1 1
0.640339946111223 0.611562805633073 1 1
0.917447710831908 0.874295750186873 1 1
0.890158867223262 0.839455497293644 1 1
0.891810870782622 0.849840131874535 1 1
0.763830918106921 0.72671020441505 1 1
0.990644239609744 0.946630365089768 1 1
0.985407443077778 0.944490850452156 1 1
0.646775788326347 0.611987872830995 1 1
0.832732407655157 0.791731139978344 1 1
1.01635518687881 0.965052654226953 1 1
0.842263207681132 0.795018309752079 1 1
0.906711679352023 0.8657041799554 1 1
0.734563678022661 0.69601534718727 1 1
0.756922097422579 0.723508647816264 1 1
0.910388066401147 0.868490593874435 1 1
0.76098485206701 0.723541557011527 1 1
0.975687751155479 0.932585715052109 1 1
0.766305925898884 0.732822239144696 1 1
0.964202382656373 0.921269280125194 1 1
0.955631061204981 0.912814836348822 1 1
0.789835590953623 0.75501224200307 1 1
0.823572440813566 0.786157277619361 1 1
0.96927520057867 0.921855048715645 1 1
0.807767608395408 0.770582347801307 1 1
0.616941355869593 0.584202484532183 1 1
0.671750481660648 0.637306534456795 1 1
0.746214282760667 0.71114121347818 1 1
0.687617923021312 0.65301142902076 1 1
0.86665809452948 0.828460515554468 1 1
0.813033915741138 0.774092265871873 1 1
1.01295741579843 0.971177593426443 1 1
0.621570113501057 0.594773725281274 1 1
0.848541141633081 0.80938136195665 1 1
0.568778528034951 0.543040250156964 1 0
0.585541415456196 0.562535515315938 1 0
0.976088665804563 0.925217152119185 1 1
1.00448894576404 0.952434265955041 1 1
0.996565311426082 0.946679892150692 1 1
0.830133887868948 0.78337790588617 1 1
0.837612475763777 0.804401079878029 1 1
0.952735783295983 0.900070328871445 1 1
0.591957433848193 0.56617222992136 1 0
0.790927496568292 0.755361366685754 1 1
0.900151915072426 0.862848821776672 1 1
0.928958609902931 0.884435296614648 1 1
0.65640013983752 0.622573151551244 1 1
0.81304581409424 0.776736507240173 1 1
0.73111548597869 0.698504741609046 1 1
0.74039664909067 0.706070637531612 1 1
0.602392946620264 0.577507046880254 1 1
0.662866904994127 0.630532234402525 1 1
0.939424046548907 0.889643739333456 1 1
0.840490106478426 0.802393184666227 1 1
0.857884293053331 0.815094538906729 1 1
0.921096108068586 0.875926534807182 1 1
0.867599981480193 0.827299046674755 1 1
0.841965924039958 0.790049780366316 1 1
0.704233333621992 0.675955300878779 1 1
0.642428404543029 0.613253438758914 1 1
0.889058282486955 0.845375025325943 1 1
0.675655007117608 0.641583278015919 1 1
0.967758197698108 0.918336627607513 1 1
0.631186193446236 0.600168323933887 1 1
0.82471823065206 0.788482197641826 1 1
0.931529298330442 0.885015441881311 1 1
0.866090815947693 0.821008994663082 1 1
0.892423911682182 0.855229749625176 1 1
0.666101506717333 0.632113160448275 1 1
0.892046483680264 0.851770429520444 1 1
1.08129780418597 1.035313114688 0 1
0.63534313629344 0.603360337690696 1 1
0.734811291206452 0.701330036953182 1 1
0.69295306200271 0.664323772483045 1 1
0.900834301888135 0.8559474979439 1 1
1.04824417312855 0.992532635176343 1 1
0.876217526393248 0.83351614827785 1 1
0.765871080486525 0.734430773743834 1 1
0.849939186237351 0.812179289000192 1 1
0.736305414084928 0.700701176468919 1 1
0.519749559924407 0.495581956084144 0 0
0.81569724471214 0.776053665014282 1 1
0.809160663597262 0.770367048538083 1 1
0.726954896134671 0.693999848510614 1 1
0.534232526056362 0.509046659753632 0 0
0.724159708277485 0.68973998089273 1 1
0.709798126035952 0.677743476283799 1 1
1.01973252191652 0.975377480155146 1 1
1.04088929640978 0.990464291053253 1 1
0.787454722207821 0.756266819198794 1 1
0.894093435824333 0.854689483809004 1 1
0.827123281421873 0.79100272048153 1 1
0.80111831612912 0.764812758408157 1 1
0.684125273318941 0.657296042847983 1 1
0.921092440366808 0.876574568799313 1 1
0.851738158790185 0.810885204714403 1 1
0.708671284578646 0.675507937475654 1 1
0.763640202666109 0.723407947617823 1 1
1.04354092529897 0.999395187990366 1 1
0.852303686400424 0.812637215263435 1 1
1.02001724495975 0.96970704558042 1 1
0.952840756299799 0.903643416395723 1 1
0.663460779805605 0.637050365977419 1 1
0.946404787099839 0.900952819102177 1 1
0.982188305267163 0.938480116453227 1 1
1.00476864882167 0.958134340774325 1 1
0.935907551121096 0.890640775457231 1 1
0.629150835383942 0.596063213779161 1 1
0.998918327127917 0.950570223624878 1 1
0.511348062024635 0.486471761864945 0 0
0.950473004865924 0.897665770926099 1 1
0.844568878445708 0.804565361830796 1 1
0.858052393763748 0.815682727762256 1 1
0.751580247265182 0.716433028995303 1 1
0.662573100826648 0.630757357823812 1 1
0.896511344021808 0.854944199483902 1 1
0.823072038088109 0.786459502132975 1 1
0.897607253936698 0.858806805041439 1 1
0.842947310764599 0.80848764350852 1 1
0.605795950467805 0.58137186482506 1 1
0.759442322798144 0.717569457456874 1 1
0.685053124349428 0.650411969896427 1 1
0.905007380367958 0.858203331659217 1 1
0.837938490886675 0.794705001780017 1 1
0.780544812991837 0.738918025640087 1 1
0.821652438375899 0.782909181309507 1 1
0.910939970089569 0.869856282514674 1 1
0.720073494425028 0.685982162632054 1 1
0.848605252211763 0.810780080095271 1 1
0.994823780584116 0.945798733692259 1 1
0.746271207825043 0.708777020924218 1 1
0.762353321039553 0.726744504393427 1 1
0.827245823103125 0.787734123130773 1 1
0.7316282987421 0.69559618881269 1 1
0.567170326843986 0.543209900053067 1 1
0.588246618116404 0.557470332213636 1 0
0.834199867812714 0.79528799775452 1 1
0.912919013811127 0.872584862253983 1 1
0.597422915162276 0.575037326254971 1 1
0.653692770524009 0.624849680061029 1 1
0.919570744839698 0.874790890282445 1 1
0.652389349272857 0.623069283747188 1 1
0.823388510682342 0.782296350623662 1 1
0.791531259940203 0.754276817593094 1 1
0.757564066317808 0.722251316351708 1 1
0.813385544398455 0.77878632748162 1 1
0.916623977080408 0.875051121392101 1 1
0.907553726557602 0.866192826888569 1 1
0.80616981861969 0.758262228299696 1 1
0.869127015231826 0.826681891457003 1 1
0.754032862141525 0.719526466625043 1 1
0.820195182588879 0.786037712317395 1 1
0.681011263540315 0.65081898126154 1 1
0.909013426064967 0.866658077058282 1 1
0.585174597099166 0.558811850450282 1 0
0.704435385724542 0.667129184805912 1 1
0.899679961727898 0.858412877660749 1 1
0.773370061265507 0.732000487988124 1 1
1.15660703615261 1.10148105223086 0 0
0.566484523846079 0.540462068183418 0 0
0.792181922654076 0.755298555230532 1 1
0.937122124497256 0.898614211307252 1 1
0.672434819370606 0.641407641345536 1 1
0.661775582526757 0.632346245921891 1 1
0.868928724112133 0.830082605919449 1 1
0.845522501172472 0.799477264883579 1 1
0.68624051089832 0.657529856738842 1 1
0.751618977081296 0.71965257591894 1 1
0.853037230540663 0.807144599545229 1 1
0.78988194823041 0.752288021369111 1 1
0.798326620560903 0.761274713720085 1 1
0.508807196207934 0.485021596762875 0 0
0.587595849715162 0.557801798600179 1 0
0.871825151478125 0.825658288250549 1 1
0.826455180981518 0.787109840024027 1 1
0.799387524980071 0.757130002766649 1 1
0.93053152665692 0.887261501095567 1 1
0.799891133006168 0.759066641933322 1 1
0.881316689471941 0.841575407721749 1 1
0.847137063424808 0.808323394884923 1 1
0.771789431744461 0.738995203682246 1 1
0.657027671087214 0.62578057220841 1 1
0.794169564432026 0.756900658345118 1 1
0.714828660496388 0.678376168321823 1 1
0.912510259466891 0.87133360405766 1 1
0.71827532294961 0.683720309233453 1 1
0.514759542054937 0.492007953847761 0 0
0.5783317852348 0.54838703644823 1 1
0.643497081470519 0.611368311315164 1 1
0.589660939740135 0.561598189479108 1 0
0.958503644674073 0.912514728608469 1 1
1.18560531921811 1.13154736548746 0 0
1.01868917179196 0.965889526768597 1 1
0.99926705236055 0.946740808917509 1 1
0.833822413875788 0.790438987715187 1 1
0.726842058732482 0.694000361407028 1 1
0.956697572587271 0.908566908119186 1 1
0.935453529355813 0.889925133902551 1 1
0.765967266096478 0.722630100778393 1 1
0.800343416837428 0.766761332448516 1 1
0.789145785861235 0.752422688860311 1 1
0.811112920808178 0.775075330391463 1 1
0.64480276649994 0.615691074785479 1 1
0.724796866122664 0.689475265099825 1 1
0.742865546801417 0.710684416997112 1 1
0.77490913580185 0.741044749623004 1 1
0.891963441677458 0.841722340829852 1 1
0.611872947454935 0.580988234336829 1 1
0.710998764598414 0.676969255772141 1 1
0.729085330060619 0.697572435691626 1 1
0.756426837651075 0.716042546861379 1 1
0.635998577913428 0.604094873810298 1 1
1.07695920071809 1.02295885236983 0 1
0.752929673892196 0.718990282766607 1 1
0.748105608860247 0.714795642617249 1 1
0.707325414504271 0.670636647655652 1 1
0.879064963846246 0.831726881712789 1 1
0.895125601330096 0.845338681538417 1 1
0.838800204079275 0.794755633753497 1 1
0.891327903331128 0.845976484241598 1 1
0.743945815645455 0.711753796936354 1 1
0.628610183606481 0.601329130822707 1 1
0.598319690967999 0.567881834811429 1 1
0.781439273977369 0.744003928742147 1 1
0.647298212265086 0.614726821036485 1 1
0.925329584121694 0.880265808597766 1 1
0.782750533100142 0.747833789510611 1 1
0.774796623840087 0.739919827094071 1 1
0.819058986341427 0.782252652469874 1 1
1.02960426911611 0.980710236154433 1 1
0.803364163424558 0.764880433892604 1 1
0.711191631957019 0.681156686493357 1 1
0.676591057203597 0.643855840015401 1 1
0.752283819278003 0.721671332102351 1 1
0.708779873589726 0.669922476684842 1 1
0.825785794539738 0.790098604116024 1 1
0.861055099945749 0.822623034927444 1 1
0.862744790306303 0.825973046090329 1 1
0.673646841931763 0.643738104356663 1 1
0.701174450000554 0.668787306646281 1 1
0.820081146989672 0.778526952347901 1 1
0.783559557672026 0.751005946658129 1 1
1.07869077176331 1.0332812588113 0 1
0.95032206576779 0.904056744795495 1 1
0.970658543456131 0.910719985878934 1 1
0.868787672376988 0.827333728260317 1 1
0.879849299515336 0.840340087468893 1 1
0.758936126580077 0.728314288037971 1 1
0.901491820930746 0.864883855155221 1 1
1.00441846181578 0.956269764397938 1 1
0.846216245190178 0.805545533522257 1 1
0.750636424266274 0.713483354882317 1 1
0.584918353089668 0.552342709656121 1 1
0.601007977024787 0.571635377853327 1 1
0.898276170279543 0.862394759123806 1 1
0.789431495512072 0.755043633004361 1 1
0.925861549419074 0.874637446856184 1 1
0.905068525120806 0.858423796266914 1 1
0.951136078917685 0.90643048980874 1 1
0.653809144821741 0.625260174010481 1 1
0.66855596174146 0.638940477447522 1 1
0.648542905065982 0.616025544336823 1 1
1.08683226193836 1.03545933281117 1 1
0.926004206390273 0.883981019639123 1 1
0.644993656991669 0.613942828754527 1 1
0.882201197492634 0.840731038987369 1 1
0.991949582942313 0.948650846652704 1 1
0.7977050311829 0.759685070889741 1 1
0.862892448658805 0.822612080090424 1 1
0.948527782525535 0.903363446765045 1 1
0.682615726935645 0.65421514688251 1 1
0.816728367288486 0.780433969137641 1 1
0.649955292549571 0.617371525836811 1 1
0.77586328981843 0.742831898348074 1 1
0.777195160912784 0.745694514347528 1 1
0.659062516906399 0.625741710573286 1 1
0.661595313289684 0.635082679125762 1 1
0.915727840343118 0.879095838839575 1 1
0.795196947547006 0.761050397307293 1 1
0.777363689649459 0.734281749002738 1 1
0.68344507228479 0.653689637854744 1 1
0.74002402536757 0.704606935474197 1 1
0.694849925199189 0.660009943663087 1 1
0.75778343717069 0.721713700318752 1 1
0.922371322818441 0.880758296379382 1 1
0.630048154317212 0.60203752471467 1 1
0.864700708097709 0.820945329898034 1 1
0.787850738197647 0.752647745097353 1 1
0.686322259542555 0.65298343993164 1 1
0.725310170727851 0.692746244840705 1 1
0.881299380465301 0.837804037482687 1 1
0.815326257756999 0.776211722712052 1 1
0.814675014466732 0.771807478406851 1 1
0.732677034310184 0.698488187359898 1 1
0.732671202835184 0.697486073834011 1 1
0.677672389497592 0.644764713351044 1 1
0.728584565244804 0.696598234466705 1 1
0.827990808501046 0.789017580663689 1 1
0.953079862069472 0.906975868449707 1 1
1.01574152850218 0.961412835303618 1 1
1.03185924823184 0.976441356622889 1 1
0.968029783311767 0.919850501369374 1 1
0.984111569863294 0.938695466507415 1 1
0.968975560805567 0.922270559255529 1 1
1.04195677537509 0.988519065597339 1 1
0.584802233521878 0.557771971261265 1 0
0.957845468336415 0.908571995625773 1 1
0.883006780427797 0.844233759091695 1 1
0.74557398719608 0.709113280436024 1 1
0.860530039792609 0.81813988063828 1 1
0.888272036970442 0.843539395481309 1 1
0.884333772768871 0.842836934033339 1 1
0.718989918911631 0.683304341455806 1 1
0.657036002376507 0.626185746314538 1 1
0.80693508924819 0.769819873501407 1 1
0.87830546663078 0.832474719345493 1 1
0.75807493787439 0.714719909753804 1 1
0.85873742991382 0.816423453504618 1 1
0.690484558820892 0.657437688534722 1 1
1.10187792299261 1.05105829290866 0 1
0.545133215589934 0.521803334224992 0 0
0.702272760996186 0.668693095391694 1 1
0.774428017830663 0.740167785983957 1 1
0.883721276970842 0.846867080265717 1 1
0.643700894771149 0.611163941634705 1 1
0.824066985961962 0.786484968345585 1 1
0.824660498030962 0.784235209108763 1 1
0.716856241076036 0.683641550322985 1 1
0.773033318335847 0.736971018972572 1 1
0.773612429955627 0.734850975604931 1 1
0.907074135425534 0.867506711856968 1 1
0.755401151934303 0.719463105015761 1 1
0.613312713596271 0.583375653511991 1 1
0.611537397259089 0.581306200529034 1 1
0.968738113626627 0.915025732443988 1 1
1.04684302217834 0.994512657189822 1 1
1.04726004377319 0.999936470450248 1 1
0.772640721753741 0.739030610615628 1 1
0.680122542233359 0.652118189249308 1 1
0.674990405518667 0.641854691289187 1 1
0.57042382944719 0.54641479825645 1 1
0.800719676383528 0.767775537780831 1 1
0.991313855447753 0.945762003762165 1 1
0.665421330720036 0.637275099954047 1 1
0.826288374869303 0.781358784215509 1 1
0.715809043374489 0.675101515991195 1 1
0.693176445212392 0.66042960130587 1 1
0.945966559386064 0.904581964275736 1 1
0.779133090058004 0.741141937109943 1 1
0.588369287986883 0.558924139794444 1 0
0.841492755404516 0.80566440128436 1 1
0.793944275557367 0.754357358413342 1 1
0.618481783836211 0.583641812489352 1 1
0.862397943264122 0.826384725004388 1 1
0.629150282402114 0.597434334145148 1 1
0.744854846018342 0.710120315840054 1 1
0.736932372164887 0.703717918484116 1 1
0.838843718471518 0.801715904760369 1 1
0.807629369835072 0.764752935656508 1 1
0.882696204509478 0.846219096668814 1 1
0.877411395372594 0.833920693953581 1 1
0.576469453333245 0.545365387678205 1 1
1.07975114597475 1.02229922510365 1 1
0.898144727465347 0.854609843452263 1 1
0.591682033892444 0.563418032710435 1 1
1.04181165043546 0.992728564816518 1 1
0.872678534224173 0.831211663704906 1 1
0.916689666575507 0.871146481868244 1 1
0.926529135251297 0.880445070043829 1 1
0.667730073795885 0.63946975681435 1 1
0.672639609840556 0.640281563863647 1 1
1.10715160818911 1.05348670181584 0 0
0.62625415511221 0.593394527943567 1 1
0.819241925612867 0.776322600196695 1 1
0.61289660811551 0.584146048878189 1 1
0.556087081881629 0.524761643513522 1 0
0.832691947830907 0.792437158619622 1 1
0.816975530010574 0.769807018093707 1 1
0.830883390175197 0.794440052062164 1 1
0.683497889862764 0.649829860015685 1 1
0.837721053031445 0.797030302096789 1 1
0.626812624927194 0.598513704268853 1 1
0.764555670035493 0.727418163426709 1 1
0.803171947592258 0.768224525743441 1 1
0.69845472051606 0.662317133951676 1 1
0.981640301389178 0.938540249347377 1 1
0.921887308360407 0.880585298590139 1 1
0.549580044232353 0.519594033216825 0 0
0.953420540728973 0.90944359303162 1 1
0.834097194349812 0.790493274025785 1 1
0.667237339545354 0.634172239457324 1 1
0.705778869075825 0.673178705339101 1 1
0.382900790298611 0.363495759424991 0 0
0.786616500081324 0.751372825557042 1 1
0.669471107598011 0.639440801336498 1 1
0.861719259666779 0.817900270425096 1 1
0.918649861289224 0.868458943937781 1 1
1.03970128278323 0.990103011116153 1 1
0.810574017789427 0.772720224194979 1 1
0.657186040188747 0.626359602237203 1 1
0.896768321257222 0.858510741523662 1 1
0.705110365027655 0.671974556757506 1 1
1.0124156491485 0.964363993218492 1 1
0.84227451153364 0.79936958256741 1 1
0.868089897702612 0.824491831991362 1 1
0.740849646500107 0.698775406685288 1 1
0.816511739621539 0.783140189557381 1 1
0.821686945137648 0.787347019397045 1 1
0.679066942669904 0.651985363942314 1 1
0.651425920359893 0.625511462060007 1 1
1.0592089156318 1.01132672718371 1 1
0.636582274455835 0.599392101671796 1 1
0.686165348480211 0.654644753632334 1 1
0.738982178441473 0.70449030507451 1 1
0.783441576283304 0.744745455328921 1 1
0.783969090173306 0.745651903802545 1 1
0.609085872464671 0.581117577940687 1 1
0.975557322923311 0.931019696658294 1 1
0.678017779998718 0.639561937953247 1 1
0.950411457645253 0.899220080774866 1 1
0.551817075058184 0.524013920890609 0 0
0.82703503883684 0.788927102825828 1 1
0.873846184790809 0.834590942641947 1 1
0.513403366635206 0.48843526098642 0 0
0.512463346733814 0.490163501237714 0 0
0.860237261921599 0.820368364759231 1 1
0.917288974614582 0.871140404128017 1 1
0.796213215895041 0.760608107953792 1 1
0.63319969415245 0.599032514826887 1 1
0.752356954525752 0.717892207617134 1 1
0.794491669638069 0.756631498175287 1 1
0.798101824254121 0.765331725388832 1 1
0.915312850179953 0.872645422394795 1 1
0.696213117829696 0.661742372846599 1 1
0.638748569482504 0.611199513159336 1 1
0.873031783285572 0.831131223496523 1 1
0.835736280450965 0.793637330979394 1 1
0.855040524117097 0.813402418330521 1 1
0.8303702159172 0.787279887402092 1 1
0.585094919800288 0.555302269185722 1 1
0.763083561315606 0.723767116063939 1 1
0.898987993631886 0.854786914384647 1 1
0.784351338695472 0.752833024472368 1 1
0.915022646340461 0.877519186601162 1 1
1.00993764920682 0.967933918931625 1 1
0.841930015261416 0.805453568102451 1 1
0.788553733371877 0.749987164327012 1 1
0.785402638674951 0.749051790645823 1 1
0.770673729643052 0.737250162575061 1 1
0.825113754438271 0.787244257996842 1 1
0.785163679879079 0.741377622451057 1 1
0.848498501442277 0.801907121609747 1 1
0.697423652260974 0.664991878760254 1 1
0.478058579301352 0.451809127351921 0 0
0.772956413793188 0.736946301617648 1 1
0.529100541284016 0.509040586971563 0 0
1.11991998354733 1.06543380140179 1 1
0.979080566337862 0.929202682437089 1 1
0.817071780065728 0.777615209463056 1 1
0.569148334925969 0.548016514177458 1 0
0.726063491492904 0.691888446988726 1 1
0.652879599345007 0.624916583730708 1 1
0.68646582247139 0.654887129287523 1 1
0.814026933525668 0.776114309804536 1 1
0.713742437639016 0.683069534486753 1 1
0.838287258713077 0.801400159640298 1 1
0.713554645812101 0.675270418450865 1 1
0.745076719881216 0.706796202782972 1 1
0.784279372761235 0.742208115390611 1 1
0.562352785259152 0.535217861652119 1 0
0.914063975044974 0.868458757455788 1 1
0.768087713600461 0.724775754316382 1 1
0.685723858494887 0.656609236854537 1 1
0.748231653226482 0.715448544442715 1 1
0.971763314092128 0.921897120599975 1 1
0.71984224076624 0.687280994556927 1 1
0.785813437517326 0.745667890347587 1 1
0.817938275023452 0.781000529413173 1 1
0.418988162191959 0.401394873296849 0 0
0.96549460750765 0.921303436299513 1 1
0.915583101903032 0.867702110916319 1 1
0.96638419278081 0.922996594879435 1 1
0.588326607055717 0.55894124851515 1 0
0.945711952001486 0.903391269386673 1 1
1.02277318057729 0.977551880811491 1 1
0.860490691827933 0.822568449013105 1 1
0.799997350976766 0.756428065341369 1 1
0.983076647948802 0.93679837115079 1 1
0.909012514217193 0.864744603387351 1 1
0.768685707338184 0.727166282359607 1 1
0.754498266841122 0.711294992538191 1 1
0.713651961923935 0.675303739807151 1 1
0.417473619862509 0.405574328140474 0 0
0.70059910726917 0.665981195568542 1 1
0.747835472555576 0.71394447613131 1 1
0.802710796524743 0.760010209012655 1 1
0.766737792925822 0.730794656199404 1 1
0.773142025892683 0.736220848900611 1 1
0.79067765846442 0.756917888310324 1 1
0.741022635669337 0.709810931585943 1 1
0.922461605816366 0.884686861595601 1 1
0.524682875095087 0.503592523706688 0 0
0.928401778635426 0.88233005460242 1 1
0.938604110243033 0.8960355405243 1 1
0.56025899192968 0.535456726166228 0 0
0.786509071803753 0.747357098082548 1 1
0.940963828608671 0.899032522851741 1 1
0.942206162281971 0.899526716768267 1 1
0.792269490864902 0.756909928003686 1 1
0.889677653296611 0.848951853783282 1 1
0.834821648728974 0.799642061634288 1 1
0.794620997390559 0.756583204416751 1 1
0.505684231165736 0.48235480042435 0 0
0.847500462147116 0.803861752917143 1 1
0.688221579388641 0.655271690636634 1 1
0.48234720181222 0.454892456855525 1 0
1.03559547100883 0.985906775834071 1 1
0.821407136591685 0.78003275885745 1 1
0.504658155753999 0.482755856135034 0 0
0.86542543310281 0.823111862765691 1 1
0.728155460560873 0.688269290472086 1 1
0.891377725037203 0.847087754271388 1 1
0.813263551155159 0.776906327765699 1 1
0.934107464176618 0.894891414503755 1 1
0.593809098489715 0.570954648814394 1 1
0.451628405693232 0.425735152269739 0 0
0.581278464615129 0.549119865234438 1 0
0.672175528386068 0.644336099459232 1 1
0.723538053496279 0.686662895237934 1 1
0.902020623342557 0.860999037858642 1 1
0.924988832524814 0.880649453879752 1 1
0.711436988374297 0.683011290874787 1 1
0.618825504910241 0.582633604332013 1 1
0.916090849309786 0.875627067452853 1 1
0.969655290630393 0.919573656326123 1 1
0.666452320554477 0.631585103251608 1 1
0.795850412443783 0.757080021019804 1 1
0.787744750071898 0.746634551593504 1 1
0.684619250631153 0.655604483084838 1 1
0.745868124588839 0.710064099200311 1 1
0.604471615173691 0.572721460226526 1 1
0.624205061077779 0.596343155671408 1 1
0.704194325334607 0.673214184705684 1 1
0.676008245355115 0.640933810864828 1 1
0.697958574495183 0.662453999936497 1 1
0.903096193190473 0.860289285978719 1 1
0.641442682675276 0.610285266377702 1 1
0.856091619983222 0.818741729198249 1 1
0.684907826986245 0.654617217329006 1 1
0.527265222049011 0.504380767995338 0 0
0.785087745743273 0.748479699529828 1 1
0.789039600050784 0.750657016455529 1 1
0.812072299976443 0.776035234732359 1 1
0.630137450763546 0.60294751141409 1 1
0.662207601548409 0.629416897997954 1 1
0.64060922500308 0.606521837710875 1 1
0.907528963612655 0.862731786953904 1 1
0.708330728328083 0.674879785595505 1 1
0.610175840502023 0.580910800450257 1 1
0.62775443864369 0.600542883117198 1 1
0.788842622945715 0.753590520955789 1 1
0.67340791198443 0.645348591019473 1 1
0.670929629129931 0.637722442090875 1 1
0.966264221588109 0.921076525635144 1 1
0.682158225811656 0.652475610526801 1 1
0.791471382046613 0.75499769593996 1 1
0.752271097224407 0.714113716487555 1 1
0.830641628113579 0.791176544518125 1 1
0.750098477675499 0.708524283155006 1 1
0.96570651821551 0.919068754464716 1 1
0.605570533449618 0.570928309179917 1 1
1.06137565002623 1.01167165888791 1 1
0.822944118907613 0.789812440603167 1 1
0.699601325499148 0.667437757444084 1 1
0.732349463664591 0.703573064065552 1 1
0.835937921291203 0.798119656505628 1 1
0.998068376431157 0.945574534207617 1 1
0.896604604060693 0.85933992002772 1 1
0.892713921201223 0.852053249290147 1 1
0.979566784277556 0.93538345938498 1 1
0.694778721784858 0.661351737872078 1 1
0.668227693565552 0.636801603677164 1 1
0.670450376465878 0.642872824211669 1 1
0.911599816134932 0.858666447366872 1 1
0.841704347931528 0.808491732267069 1 1
0.553980656574848 0.531706730063246 0 0
1.03456548610753 0.987220069982713 1 1
0.653230827583484 0.618547470948242 1 1
0.560980155715567 0.533044157030771 1 0
0.656482434487332 0.616349204609076 1 1
0.958003361000454 0.915689846052139 1 1
0.689481579950889 0.65695721515539 1 1
1.00783659489873 0.960168243698449 1 1
0.685138123929554 0.65254605159997 1 1
0.850943173399896 0.813434166320675 1 1
0.675514631724771 0.642894833925486 1 1
0.798802488307417 0.755541929158906 1 1
0.533646340203094 0.505327146265864 0 0
1.02015024547083 0.967940742025228 1 1
0.873580040372861 0.834662707249709 1 1
0.889740152146487 0.849310310605957 1 1
0.923839968055497 0.883810274408843 1 1
0.879740725499963 0.839090709594508 1 1
0.817834741050626 0.782362188652837 1 1
0.92710828733378 0.884250167045293 1 1
0.915801199157148 0.867744218343822 1 1
0.80072520186847 0.767551429034241 1 1
0.661572974525995 0.622161771617972 1 1
0.851227573514214 0.812997516268931 1 1
0.646331151727137 0.614569377589134 1 1
0.963662617873726 0.917093508386723 1 1
1.00388516313248 0.949005503722991 1 1
0.780272897486625 0.743218835544243 1 1
0.709645347558311 0.674339525559121 1 1
1.01389328765344 0.965655804762732 1 1
0.568598358116609 0.542213402510189 1 0
0.761432085931686 0.728603192534112 1 1
0.810018671178633 0.771871935828499 1 1
0.921865708540234 0.879148188008989 1 1
1.01291677933371 0.964161970036817 1 1
0.632579652062596 0.603826289963217 1 1
0.82931868377383 0.791282318062606 1 1
0.729537254881269 0.696087783941933 1 1
0.699986149121104 0.671628316662532 1 1
0.667079455742474 0.632383936310579 1 1
0.73398738060845 0.69476270784132 1 1
0.589269401575371 0.565145357273795 1 1
0.772645474135421 0.735104669121236 1 1
0.680230817193658 0.647193477075404 1 1
0.639839270099367 0.610075158500142 1 1
0.605834484747767 0.575764627011872 1 1
0.646339679939366 0.614422541523696 1 1
0.777441812421462 0.734453581380051 1 1
1.05446432936928 0.997051439950838 1 1
0.737226373782706 0.705431829069324 1 1
1.02979304018109 0.986808465191123 1 1
0.812861779111305 0.770797296532933 1 1
1.01745448344293 0.963932076120398 1 1
0.711982772064222 0.67582878903525 1 1
0.714905354939438 0.681581470941186 1 1
0.76965187502381 0.73099553302156 1 1
0.941566614744794 0.891509505270223 1 1
0.940065166984478 0.896170454804848 1 1
0.843344983485339 0.806287798964948 1 1
0.941193732129133 0.890334205162629 1 1
0.736782585437045 0.701339733084301 1 1
0.69239564610107 0.661358551778168 1 1
0.671260140591869 0.640631161213767 1 1
0.853415067437007 0.81681615109055 1 1
0.651832078896543 0.621641096654072 1 1
0.902030992165388 0.85817282934889 1 1
1.14231012193714 1.08791881578087 0 0
0.927119263447176 0.884338771262551 1 1
0.73322687188821 0.699214555795655 1 1
0.741520187111765 0.704137873734432 1 1
0.74516136927791 0.714348224909994 1 1
0.883300357473429 0.840418803982757 1 1
0.746237298495777 0.713707989918894 1 1
0.831741157407549 0.788333194325426 1 1
0.72626810239164 0.688260096535656 1 1
1.06116569713736 1.01007952746849 0 1
0.824607100441085 0.791699080235579 1 1
1.00282521434052 0.949637252545431 1 1
0.650373727802655 0.618030970607113 1 1
0.698139648974692 0.666165682479445 1 1
0.589847910852956 0.561489509016036 1 0
0.697693574055658 0.666897746469812 1 1
0.706222865206532 0.674323490186153 1 1
0.759707214643632 0.724685917991987 1 1
0.769755228905403 0.735827629503664 1 1
0.617200995498186 0.58944354167289 1 1
0.727048225719175 0.692845860219521 1 1
0.861277972411481 0.822124328506922 1 1
0.897163642246447 0.848753746955199 1 1
0.787705077875583 0.74383699983547 1 1
0.921531692343802 0.879896478746667 1 1
0.704212891633624 0.671649010675232 1 1
0.712876943271609 0.679538012984141 1 1
0.89918216823173 0.856785629936085 1 1
0.690007816885738 0.659459270562087 1 1
0.816793327020305 0.784081295472808 1 1
0.72478810219778 0.690035145972534 1 1
0.425211879433206 0.414357141339774 0 0
0.905229362212759 0.861952370775202 1 1
0.649159090861536 0.619525727053061 1 1
0.775386627807723 0.741141332602116 1 1
0.799191265313824 0.760752169576828 1 1
0.807625132278749 0.772394947397817 1 1
1.05882598444728 1.00463311520313 1 1
0.754214177751028 0.718332497546452 1 1
0.799818376927807 0.763462677426846 1 1
0.825788048340267 0.787201671557937 1 1
0.902945016923041 0.860719863064156 1 1
0.926929958180022 0.874619848865064 1 1
0.581564799208032 0.546124693806497 1 1
0.751398237343062 0.716371273676916 1 1
0.843369492380846 0.802740758788463 1 1
0.603406577974778 0.574601142236179 1 1
0.842045079450945 0.799665319254614 1 1
0.950468483273236 0.906156999427239 1 1
0.800211778913991 0.765776226082136 1 1
1.03530321593298 0.982627400831064 1 1
0.838009286365942 0.799827178278664 1 1
0.873865369944522 0.836771140186284 1 1
0.788829358941134 0.748053012122797 1 1
0.752964846361629 0.715934002002455 1 1
0.811505216506107 0.772546880831529 1 1
0.662479344474561 0.631508980695534 1 1
0.439392079434767 0.414729771489744 0 0
0.737089818420381 0.707036413677291 1 1
0.61116064064859 0.588047218249024 1 1
0.784681163392687 0.746311341688182 1 1
0.609014701394983 0.578294473164415 1 1
0.763715469054849 0.726669075776586 1 1
0.716696880392252 0.680926205277572 1 1
0.823725772271675 0.790939556341169 1 1
0.750827202348283 0.708715398402382 1 1
0.913787227113713 0.872852200997093 1 1
0.686273301842364 0.650408738641421 1 1
0.642819867694637 0.614752253130873 1 1
0.90395372782131 0.863441389755567 1 1
0.757934814727698 0.717559875705119 1 1
0.746961201107429 0.716369695604024 1 1
0.728042829411645 0.695445950018069 1 1
0.743996736055715 0.710989177511159 1 1
0.761098144475677 0.727266503105404 1 1
0.821813326977635 0.783645056009369 1 1
0.840704534415914 0.803071956033707 1 1
1.02950942713476 0.977415968054978 1 1
0.390737077958216 0.370940584051021 0 0
0.848084750721612 0.808110010194904 1 1
0.694145229740499 0.66069653063777 1 1
0.874920453173236 0.833103407146645 1 1
0.674945918380037 0.641951746461738 1 1
0.7866436694088 0.748503229958451 1 1
0.633306963886667 0.609840857125017 1 1
1.05536623971274 0.995941051713645 1 1
0.736507019171734 0.703553097367712 1 1
0.937548498964549 0.896604992344139 1 1
0.71282346759565 0.681003005618489 1 1
0.630329493827309 0.604114132535078 1 1
0.876794498393394 0.836261685740178 1 1
0.655589216657186 0.623549342152359 1 1
0.924988826295933 0.879490079723318 1 1
0.718203167990185 0.688325584494997 1 1
0.95363260019573 0.901192783669028 1 1
0.571749998629851 0.549163973525237 1 1
0.730890402975281 0.697825529164039 1 1
0.978990080919255 0.938408561963725 1 1
0.872762214437642 0.829161588814281 1 1
0.638170140236158 0.607699618259956 1 1
0.83320560516205 0.790778485867222 1 1
0.837655065221747 0.797865831794895 1 1
0.762334328701355 0.728941915187771 1 1
0.757653890632548 0.722508008173235 1 1
0.813095944822335 0.76513561513251 1 1
0.735132409766306 0.697472810166751 1 1
0.693058334949922 0.659224747598713 1 1
0.5243997490333 0.499049701200792 0 0
0.857087227732575 0.814398899502918 1 1
0.70484036508726 0.67287956628973 1 1
1.03306524881677 0.980191698975114 1 1
0.711665156523941 0.676017302459742 1 1
0.817494451235399 0.77500059764045 1 1
0.93878704135011 0.888611642083426 1 1
0.920074581303909 0.874296712549151 1 1
0.665085088748119 0.634769585240514 1 1
0.778327609959784 0.742082382174398 1 1
0.776972456608679 0.73976992310379 1 1
0.878608033963941 0.836642011655205 1 1
0.576089267479904 0.543836018689752 1 0
0.686335572435651 0.655178205146377 1 1
0.792386389914246 0.755728921109377 1 1
0.709615630561718 0.671089344763952 1 1
0.939663724217019 0.896567516982976 1 1
0.755369390459928 0.722518524432082 1 1
0.743333556178778 0.709169531042564 1 1
0.888674314709836 0.849745965639332 1 1
0.995886230871782 0.949850119519287 1 1
0.708719938658473 0.674346138577556 1 1
0.862194185013319 0.82206145676879 1 1
0.84540119189162 0.804079485865814 1 1
0.820434030293274 0.776151961858766 1 1
0.969844622172827 0.918788689524519 1 1
0.720394414012991 0.690178736191495 1 1
0.725711024801033 0.692848775559209 1 1
0.688127597904282 0.654603519304564 1 1
0.876228864844754 0.827345367340691 1 1
0.82344513908376 0.7797916882066 1 1
0.827833765501924 0.792795747712394 1 1
0.724935800558668 0.695924310034426 1 1
0.896722513450566 0.849143982635029 1 1
0.675449967191906 0.642650317595674 1 1
0.625211905039344 0.590826305676361 1 1
0.74246209228389 0.711206439434435 1 1
0.957584859513625 0.915749453543469 1 1
0.840520724117319 0.80006776925255 1 1
0.636939296419679 0.606212518284833 1 1
0.872698006287745 0.833301382707989 1 1
0.615673040628026 0.584324658629184 1 1
0.740613612317207 0.706230242373008 1 1
0.828365173500995 0.79039210781294 1 1
0.846174935240702 0.805794249784638 1 1
0.712845996970787 0.677709878561503 1 1
0.946479257981655 0.900993406516472 1 1
0.578669407323238 0.55469303667378 1 0
0.74973197368 0.72106111437576 1 1
0.730966247191282 0.696035731221489 1 1
0.888056486019914 0.845359134910179 1 1
0.661205597571281 0.630909755973983 1 1
0.646828240047745 0.620181739664084 1 1
0.832814784329774 0.793809046198388 1 1
0.62292326983901 0.594128155161497 1 1
0.655588381497236 0.625670687521301 1 1
1.11054384584282 1.0522511233755 0 1
0.872376064081654 0.823562663545805 1 1
0.667859878523969 0.636711019839838 1 1
0.872798594903911 0.832710471749962 1 1
0.744660795544626 0.705922521171416 1 1
0.90827342163805 0.867636833152559 1 1
0.633774642678618 0.603961850587019 1 1
1.00115010723296 0.953677973292576 1 1
0.688930627555403 0.656513171824255 1 1
0.910949585209334 0.872542564805208 1 1
0.781942288308788 0.740749225555381 1 1
0.569579733942473 0.53780538830545 1 1
0.655987325581673 0.615943656376293 1 1
0.695477864787723 0.664288059695665 1 1
0.637383714673986 0.608512392881624 1 1
0.749851909723089 0.71555265191398 1 1
0.739787217442363 0.704061534263611 1 1
0.698839209811685 0.668369736219919 1 1
0.75903651873211 0.722121426964471 1 1
0.830910026593845 0.79253854050764 1 1
1.12741581654308 1.06878621755287 0 0
0.830886634414738 0.793146572342411 1 1
0.676658119535072 0.642961415614888 1 1
0.819998874447305 0.780538559483517 1 1
0.727380672150441 0.69446326279674 1 1
0.878572947825738 0.834053742329373 1 1
0.932685542520228 0.889655746468748 1 1
0.569248774992259 0.538954352962725 1 0
0.85884900777057 0.820245553348038 1 1
0.854091688937037 0.816096092888617 1 1
0.681235155590643 0.64183554117604 1 1
0.750808143173766 0.715405222107486 1 1
0.671613077640172 0.63979600604488 1 1
0.725384037067503 0.691762518226032 1 1
0.694615073965491 0.662423305716914 1 1
1.00498066598488 0.957676850768463 1 1
0.842677056736022 0.804771315098022 1 1
0.51340257476921 0.489063667307253 0 0
0.670304750468882 0.639847225487942 1 1
1.01524214749607 0.962873910757209 1 1
0.915828128516853 0.876946663477571 1 1
0.972361637549285 0.928603761815606 1 1
0.798016761278227 0.75875366127679 1 1
0.737398219506998 0.705728291747374 1 1
0.612934029227007 0.590567669956931 1 1
0.819865207046416 0.771358727751597 1 1
0.923031707844611 0.882846091288145 1 1
0.620227655930563 0.59177371458533 1 1
0.923654455977521 0.872856207947951 1 1
0.579834111560517 0.554363773151217 1 1
0.815853304468793 0.773748873671562 1 1
0.819222866446654 0.784450295651219 1 1
0.814461954063582 0.777627306051485 1 1
0.466399510442539 0.443789703240019 0 0
0.876623147056888 0.82856418703148 1 1
0.536525958541342 0.511572939990512 0 0
0.757874277315486 0.717396233897808 1 1
0.888076321503379 0.836270038094543 1 1
0.914644219657503 0.871488163979107 1 1
0.764090626235638 0.726209890950413 1 1
0.79387326912362 0.754723749663186 1 1
0.798173562703799 0.760685088690084 1 1
0.606796174553074 0.582324215671709 1 1
0.898838196613927 0.860381946358099 1 1
1.00044582385419 0.954065168955344 1 1
0.817825990706408 0.775004032263316 1 1
0.926489528743814 0.887532818355518 1 1
0.797370534943838 0.763916238715625 1 1
0.543277339281608 0.513715107783284 1 0
0.727386884010245 0.69510429422204 1 1
0.697746012200017 0.659373595417011 1 1
0.937733177148892 0.893162087428315 1 1
0.751004442975957 0.71237536954131 1 1
0.69086438956925 0.656372219550205 1 1
1.00624279451299 0.95640090481418 1 1
0.741344081827414 0.704151373774337 1 1
0.910040860834099 0.867506688437984 1 1
0.87984764543472 0.84049005556322 1 1
0.846931415036339 0.805783419250447 1 1
0.774754178650948 0.738963333697509 1 1
0.757985812871292 0.725074315890974 1 1
0.737115254235553 0.700807987289356 1 1
0.592007996734906 0.564727368067811 1 1
0.781556846597224 0.748585335792152 1 1
0.649686754733192 0.617963506052546 1 1
0.789342084468354 0.753195241945036 1 1
0.740101471120222 0.705832832760871 1 1
0.555749529493568 0.529521139722704 0 0
0.706976130528657 0.673772410082929 1 1
0.668557344604569 0.637045489378098 1 1
0.887339512148607 0.840018755862916 1 1
0.650276988929486 0.619429169666317 1 1
0.884438488885098 0.838538092051344 1 1
0.918339560641096 0.878516992403638 1 1
0.958203121248143 0.917821412426656 1 1
0.595965493056108 0.570960407345808 1 1
0.755859083049788 0.717383486704735 1 1
0.79497957794389 0.755527735808241 1 1
0.763810835234383 0.729110022556932 1 1
0.702358832553681 0.672863289191046 1 1
0.862971885642954 0.818616582495113 1 1
0.713414907398263 0.675278416249644 1 1
0.805751923306218 0.765345888470731 1 1
0.804053355619254 0.765961026962576 1 1
0.834926015545411 0.792082253253406 1 1
0.57291433404995 0.542112116245288 1 0
0.871605089927616 0.831286047331636 1 1
0.788527693809455 0.75390232485793 1 1
0.63018035032415 0.599384516711822 1 1
0.766257393952447 0.729177375484736 1 1
0.934900426526926 0.882934375891166 1 1
0.734027415495315 0.697273508370485 1 1
0.814705276377596 0.7784779197021 1 1
0.766383343064207 0.72600592209005 1 1
0.886861694719097 0.850598224926794 1 1
0.759431264512064 0.717721741612182 1 1
0.873818089608228 0.830884722380475 1 1
0.672333346208037 0.643767294481401 1 1
0.865685420231305 0.823319092454176 1 1
0.649272715754564 0.619758043451494 1 1
0.79590212711568 0.756567403649636 1 1
0.978076142257789 0.933978016067946 1 1
1.08263807814098 1.02834091003481 0 1
0.859596346965497 0.811961777962196 1 1
0.86624101482607 0.822353726506068 1 1
0.860864738685016 0.819572846527655 1 1
0.694645114854966 0.659339519338921 1 1
0.956461980804344 0.912513254521382 1 1
0.597895983819801 0.571935472599741 1 1
0.557872782985806 0.534742498270741 0 0
0.632843107734343 0.602130001394562 1 1
0.660560053462247 0.629765667019736 1 1
0.749334130508104 0.715668660801463 1 1
0.702348407695791 0.664779870363448 1 1
0.784728532326815 0.74056980949709 1 1
0.840259700266401 0.803710954027252 1 1
0.712554455348591 0.678096309529805 1 1
0.703632478844163 0.671547235810095 1 1
0.680040229033589 0.650079843572815 1 1
0.810662557430161 0.778064380013439 1 1
0.82612217525698 0.788432768020112 1 1
0.950890779145619 0.905046752029427 1 1
1.01059065994335 0.96345366815687 1 1
0.752042261628089 0.717109963182285 1 1
0.835898374927987 0.798579992310564 1 1
0.979424024961505 0.932078960886903 1 1
0.755884424230084 0.71850185169823 1 1
0.57761237716239 0.546037240175312 1 1
0.704421551998603 0.672107011353367 1 1
0.531849349474463 0.506325725610288 0 0
0.819552760776209 0.781857947866267 1 1
0.545577005201013 0.522456556541593 0 0
1.02475261502222 0.974159631715959 1 1
0.806339214106267 0.771731942775023 1 1
0.83375955106456 0.794779170259542 1 1
0.739694141408298 0.708746150865614 1 1
1.17536239119801 1.12177975105559 0 0
0.88366986013143 0.832591643318276 1 1
0.737729479084437 0.704802541550964 1 1
0.899611017801954 0.85545710544003 1 1
0.953837712797067 0.9004037012623 1 1
0.77733747841827 0.737946363348735 1 1
0.877155739486984 0.838305221975249 1 1
0.594944143851588 0.56885611116881 1 1
0.895335780112701 0.856574850201361 1 1
0.691695505717077 0.65666759847176 1 1
0.795414184645485 0.758295435989622 1 1
0.744206917619112 0.706823893925485 1 1
0.671704762192958 0.638097355518093 1 1
0.748834349544848 0.716672369270624 1 1
0.711786388670074 0.681903345952596 1 1
0.896078962231246 0.849763166393756 1 1
1.00010347016628 0.959311308203394 1 1
0.891158620776499 0.849867528737123 1 1
0.702363555480193 0.66409694622707 1 1
1.00261705721291 0.954123720168689 1 1
0.702911065968924 0.66876275887448 1 1
0.778126193910823 0.73654580897917 1 1
0.70443924192456 0.673362953709463 1 1
0.966508310985389 0.917170308110269 1 1
0.762664901561717 0.726394165638309 1 1
0.74509064816168 0.712070397562157 1 1
0.885409768285387 0.83847650970831 1 1
0.815223871294009 0.77837601658177 1 1
0.650473362856069 0.615251748746084 1 1
0.710870408785358 0.671730666652603 1 1
0.781144986288848 0.745583187715572 1 1
0.911746917714079 0.868203803642674 1 1
0.67165947662905 0.645682230466693 1 1
0.709054160803589 0.674397287094938 1 1
0.828845631891693 0.787234151186393 1 1
0.741278508848426 0.709078360926352 1 1
0.689796215532303 0.654043863242572 1 1
1.04153013076559 0.98912335450762 1 1
0.887349895486313 0.846385420173016 1 1
0.630958782680267 0.59855677258488 1 1
0.678601432726676 0.648019865458757 1 1
0.888528882785885 0.850673614621071 1 1
0.566111552120402 0.540603425688804 1 1
0.790365760627783 0.75245448950732 1 1
0.774401209205412 0.738415299624101 1 1
0.784723258552813 0.745265678959789 1 1
0.58727324366097 0.560445981221475 1 0
0.793011730928115 0.756111999811167 1 1
0.80238715295418 0.764044325311913 1 1
0.887376555372233 0.84823367598291 1 1
0.726669686366202 0.688195722613568 1 1
0.968576912209875 0.919513405316904 1 1
0.723472023906811 0.686379727975627 1 1
0.796866203403831 0.75987699011342 1 1
1.03701931884268 0.984152375996983 1 1
0.892801077114085 0.847174422735694 1 1
0.687330439406024 0.658725930982947 1 1
0.974084511213525 0.927371750080356 1 1
0.661397879924395 0.63291734189823 1 1
0.901394259101243 0.859378373571104 1 1
1.01354652485278 0.95453302902456 1 1
0.571998825489982 0.544360066628118 1 0
0.692884958349261 0.66142417320277 1 1
0.829017464344407 0.789996474697397 1 1
0.722913195819545 0.687425612113094 1 1
0.87783208340106 0.836850999795054 1 1
0.678683816489807 0.645773030883816 1 1
0.665879904623279 0.637964382628463 1 1
0.658538461887846 0.621962846379173 1 1
0.797703898503416 0.758017394124015 1 1
0.879907153453031 0.84109666851636 1 1
0.883787638014577 0.842353125609885 1 1
0.626827590308823 0.592878895981574 1 1
0.672977226993284 0.64559412049833 1 1
0.872250445714255 0.827691374611855 1 1
0.766850435550061 0.73057318559794 1 1
0.810168780736052 0.773473989740647 1 1
0.821584919320774 0.778966976729059 1 1
0.847123564369934 0.803689478506142 1 1
0.644391118442697 0.614119936065738 1 1
0.899670450437369 0.854248315665606 1 1
0.714496535955592 0.680807892809294 1 1
0.857184771450391 0.818222046123993 1 1
0.747202705813299 0.711598779428551 1 1
0.934688603537244 0.892314480964882 1 1
0.240060112536996 0.226494386140356 0 0
0.648122409681091 0.617148530528771 1 1
0.834187986799486 0.792133534777558 1 1
0.705412239092644 0.665077958997879 1 1
0.732252010811541 0.696780843719379 1 1
0.794536391010276 0.75899317161213 1 1
0.616056300592816 0.590924064952964 1 1
0.765397670863293 0.729504703067456 1 1
0.979883453629683 0.935775622564134 1 1
0.584270345359552 0.559033442631705 1 1
0.98007255271244 0.932841612600578 1 1
0.623754231981226 0.592170616809311 1 1
0.833407295837916 0.789456393353549 1 1
0.869165316403362 0.826672708027527 1 1
0.886224354072169 0.837505718908849 1 1
0.764245056264593 0.727542656588666 1 1
0.39628037485875 0.376463192013357 0 0
0.506753641636401 0.481675974969066 0 0
0.681544429164709 0.649736365858302 1 1
0.652764534036479 0.621161990600048 1 1
0.711904883565827 0.679124578479755 1 1
0.908870521379915 0.873808339101817 1 1
0.670005579703145 0.641726433104458 1 1
0.929579732559042 0.883875963410963 1 1
0.949439889542988 0.898093950291188 1 1
0.539260938789434 0.515792811258696 0 0
0.828345033135233 0.785874196765653 1 1
0.674055660295479 0.640715401008215 1 1
0.778230973293716 0.739558372875357 1 1
0.797654062690818 0.748013826992628 1 1
0.781689245433841 0.746508244031661 1 1
0.577967600692168 0.548738273083151 1 0
0.667771995164775 0.630131081830908 1 1
0.924856602339887 0.873512107925833 1 1
0.815221277885162 0.776247886727776 1 1
0.684608479010092 0.646400112610421 1 1
1.03411261834587 0.983136367989836 1 1
0.672041828104826 0.635755328102376 1 1
0.445392454983679 0.428460469117778 0 0
0.92724826413352 0.886754533768974 1 1
0.596128873457092 0.568151227529522 1 1
0.779789713337019 0.745520350876197 1 1
0.65674021256375 0.623634859873861 1 1
0.794432949589312 0.761753204538392 1 1
1.03007924649353 0.98091250864671 1 1
0.569811148559998 0.540952749847814 1 0
0.570612822479154 0.54430643483728 1 0
0.661696725464876 0.632208116094388 1 1
0.704741808458372 0.67213343927637 1 1
0.756262382188513 0.717009335743515 1 1
0.452743460902546 0.430757088813891 0 0
1.00272320096704 0.953738075208514 1 1
0.765018698764265 0.733103561833499 1 1
0.587284969807993 0.560216940337262 1 1
0.617906947635402 0.586159243866682 1 1
0.837817307263128 0.796348434695025 1 1
0.817736799383247 0.778167605255269 1 1
0.718214155278747 0.686140612982392 1 1
0.91530095569243 0.872815659657018 1 1
0.934160980830838 0.89644982988309 1 1
0.796732341597915 0.759917039736534 1 1
0.807356699601759 0.771402702896309 1 1
0.631298776490199 0.59901852457108 1 1
0.844939932645948 0.801413541381118 1 1
0.732467928105625 0.696003480692112 1 1
0.737336899859555 0.699563088736788 1 1
0.710316565503463 0.674331184937151 1 1
0.983362395852337 0.938449172808617 1 1
0.722990538051687 0.694149935158922 1 1
0.883189794631333 0.841193091389991 1 1
0.702897211733309 0.667716876701115 1 1
1.07063765432347 1.02087629236575 1 1
0.578450332244048 0.555256458345236 1 0
0.935017356746235 0.896997139603675 1 1
1.05439283913681 1.00788571019796 0 1
0.997976336711505 0.953244676361879 1 1
0.934447031916298 0.887567856277367 1 1
0.772619490875708 0.735768652890521 1 1
0.604763840595219 0.575994652548016 1 1
0.893528515444371 0.854562518623665 1 1
0.872471999116779 0.832427743111366 1 1
0.902633126034939 0.862519123591626 1 1
0.835722403661452 0.801321685385152 1 1
0.640201604986121 0.602845783513326 1 1
0.949532277946458 0.908187286842834 1 1
0.412230967346532 0.390468114849008 0 0
0.491863759627815 0.468711817213231 0 0
0.620328431396599 0.59400169199236 1 1
0.768404114716741 0.73254495774123 1 1
0.731248642654125 0.698118194087087 1 1
0.616049745676948 0.587846755093384 1 1
0.712802328192034 0.677686003849903 1 1
0.768984164565885 0.724520739721815 1 1
0.882975057727211 0.84086710085276 1 1
0.814191857008919 0.776556770873202 1 1
0.713994169018945 0.680945960909154 1 1
0.932989981524292 0.88738550168976 1 1
0.57692360434691 0.545073509334322 1 1
1.02787166526149 0.977567732709592 1 1
1.1455649379919 1.09055661822208 0 0
0.585749309623723 0.563154750507317 1 0
0.819103631375376 0.782878885298165 1 1
0.810260630695166 0.773367613886825 1 1
0.848903385257096 0.805483510964068 1 1
0.854130068611914 0.817177628718313 1 1
1.06387608834236 1.00981620896902 1 1
0.701805297390892 0.664428959428136 1 1
0.813479283853081 0.772435123448222 1 1
0.83920281473229 0.796057862491622 1 1
0.885792850460007 0.846643910164673 1 1
0.878105493892006 0.837419632990744 1 1
0.839291106588488 0.796559960402093 1 1
0.71185630044738 0.678593223769959 1 1
0.78907554881208 0.754905029481041 1 1
0.880634237722634 0.839405591113425 1 1
0.744063768090026 0.700409461028591 1 1
0.741055282838131 0.707439931207026 1 1
0.854468743867646 0.807217243998612 1 1
0.839408431804045 0.798757863898099 1 1
0.90723010799633 0.863107216356579 1 1
0.907100935830754 0.865921120272508 1 1
0.926201498417566 0.879385316809718 1 1
0.916238188035743 0.874541402022847 1 1
0.72918449970856 0.699986346002658 1 1
0.63941993658516 0.60638723721454 1 1
0.804896651326775 0.766891372123737 1 1
0.665804009419321 0.638260942696838 1 1
0.80455858680418 0.768312552495999 1 1
0.790005418900005 0.758696968520478 1 1
0.806082111823978 0.762838139304136 1 1
0.807472454001206 0.767897275235725 1 1
0.648265782328097 0.617376655526748 1 1
0.602944516384073 0.58235625286223 1 1
0.859692786782442 0.817363817063131 1 1
0.89662421161336 0.852030713124642 1 1
0.850783690520876 0.80862184919893 1 1
0.667809785081499 0.638708244965091 1 1
0.899202257188362 0.856323139376601 1 1
0.702794009647125 0.666199160019913 1 1
0.86727536945669 0.818563764252471 1 1
0.933560138304748 0.889758473418405 1 1
0.7848152682164 0.744663615803472 1 1
0.751480497445343 0.711416097110838 1 1
1.00849285745882 0.961817130875314 1 1
0.659242312234939 0.628786389403808 1 1
0.925345214223173 0.87897341646559 1 1
0.667751101127921 0.635207393317829 1 1
0.686978325000429 0.655363157474929 1 1
0.78718192701109 0.752967616481379 1 1
0.906157744501217 0.86160141567752 1 1
0.826239954174101 0.783441528022092 1 1
0.766486736651367 0.730360282638533 1 1
0.885044755731844 0.843537805240663 1 1
0.9049513516962 0.857712140175763 1 1
0.545149193071564 0.517257965737172 0 0
0.813577469286569 0.775420428369923 1 1
0.617127440764102 0.590445136768949 1 1
0.892939555803188 0.851317424397184 1 1
0.679188317163728 0.638780548314899 1 1
0.851574211989858 0.815485063138415 1 1
0.502233857986156 0.480552578107944 0 0
0.665343336060338 0.631573890744448 1 1
0.74995391431423 0.720351389467897 1 1
0.518442731996334 0.494220412969262 1 0
0.576690173280673 0.548071568570801 1 0
0.824681363885265 0.777648674974779 1 1
0.73802982803425 0.707074624965134 1 1
0.705165190560862 0.667992237726192 1 1
0.741648430924681 0.707701472215033 1 1
0.864669522613733 0.820500918956678 1 1
0.970367410016399 0.924392403128934 1 1
0.844191258289597 0.803747823645125 1 1
0.900649112700259 0.861237747822519 1 1
0.754239962448937 0.722115764951452 1 1
0.748442107582615 0.712339204222075 1 1
0.676926922751525 0.648263298541529 1 1
0.906157384987874 0.856479843231839 1 1
0.790524879238574 0.752580244383108 1 1
0.769674490937306 0.739327690255744 1 1
0.816659908877812 0.776989491426093 1 1
0.579421441927028 0.552027504366561 1 1
0.806403532356782 0.766650245355477 1 1
0.846569712647034 0.803354033229107 1 1
0.730019974308882 0.697202662363971 1 1
0.767775520137441 0.734451627690018 1 1
0.869186885100836 0.830419677163154 1 1
0.895370743578777 0.853893601036637 1 1
0.87930370554392 0.839760332261571 1 1
0.975775565086925 0.928945727872037 1 1
0.854482747558558 0.815888682136991 1 1
0.834602447952094 0.796103821100396 1 1
0.76295283460071 0.731976314140661 1 1
0.491544610837399 0.469114456489469 0 0
0.912401583850408 0.871897995187627 1 1
0.757969022051917 0.722513372439162 1 1
0.738706254074163 0.707557478274286 1 1
0.894461551175994 0.85016341730188 1 1
0.734636772845548 0.702104216984438 1 1
0.785085949721247 0.750398319601804 1 1
0.84099354157749 0.80208269119614 1 1
0.856443577255932 0.81819856722589 1 1
0.631926776563763 0.60743464429588 1 1
0.76747727905451 0.735240693316637 1 1
0.758197099339717 0.719179494952084 1 1
0.693124988436864 0.655504247628693 1 1
0.821772220364777 0.783266455411843 1 1
0.673105911131288 0.640916206650257 1 1
0.720103285209133 0.682275889668424 1 1
0.494323398903103 0.471771891979424 0 0
0.78419584083383 0.749371539369224 1 1
0.83846609502875 0.800712176209463 1 1
0.648479016609332 0.60747779945475 1 1
0.817042694021438 0.772440488139179 1 1
0.51286480804881 0.485979694140041 1 0
0.702328297862291 0.67276706772511 1 1
0.658181458434679 0.627542345868789 1 1
0.825612931291292 0.787280678185293 1 1
0.867175185330187 0.82713005446095 1 1
0.799863449157203 0.763998022867753 1 1
0.713219765264968 0.679492262607928 1 1
0.727176360674337 0.690722851850599 1 1
0.68963132217136 0.659392056081225 1 1
0.625614852317945 0.598662635201791 1 1
0.725705731270828 0.693125180110561 1 1
0.57325667078069 0.543734865206577 1 0
0.646849908239864 0.617415429413968 1 1
0.531690368041252 0.506722659999295 0 0
0.73860274400786 0.702973124379905 1 1
0.677986014973402 0.651376101402956 1 1
0.723702052644561 0.692012720042083 1 1
1.03282611824722 0.983218981556686 1 1
0.662213839334416 0.634489621895671 1 1
0.684534089429043 0.657535091568119 1 1
0.676059443012663 0.644303336474983 1 1
0.903343680931319 0.858308901733652 1 1
0.720454368191926 0.687557342462559 1 1
0.870997591261789 0.825106500876028 1 1
0.978013556025999 0.930173393565468 1 1
0.728897237920233 0.69341952284652 1 1
0.679840064857436 0.644481485054451 1 1
0.83675896838881 0.797257827206377 1 1
1.0161380773491 0.968012825375997 1 1
0.855051950354491 0.818786310746382 1 1
0.829691548914101 0.786594462343586 1 1
0.657831496609091 0.630500931895102 1 1
0.844102915112149 0.793665262852196 1 1
0.687490620761257 0.6522036904478 1 1
0.625533841145064 0.595732713146841 1 1
0.854445104033914 0.817379782966455 1 1
0.85760393399142 0.819027970387021 1 1
0.863591574235753 0.818158781403579 1 1
0.788635919794704 0.748576497368703 1 1
0.832904238904565 0.797146970403139 1 1
0.607054108187073 0.575599884182236 1 1
0.876335341634146 0.836893562474038 1 1
0.782027575426642 0.742854235703525 1 1
0.582411515044957 0.548417051853383 1 1
0.581982120877758 0.555115525424692 1 0
0.922117979272956 0.870735735857885 1 1
0.959176212936162 0.913844763356316 1 1
0.746087222299018 0.708494517767333 1 1
0.728166436945212 0.690904019709997 1 1
0.848858980250412 0.812308993100914 1 1
0.724501333198609 0.688930460066577 1 1
0.832317874552254 0.791920622756269 1 1
0.86436845709168 0.82001835256563 1 1
0.774757680195892 0.740548874459017 1 1
0.600958859208009 0.572503575266814 1 1
0.460401620806842 0.438590269436703 0 0
0.713763915505347 0.679607920118061 1 1
0.819712238972728 0.777673252969995 1 1
0.91044275374958 0.86483112120166 1 1
0.821554613784536 0.783050707215121 1 1
0.955179211876833 0.90638738277536 1 1
0.783238211034863 0.745268894799628 1 1
0.883921768162428 0.840779389652961 1 1
0.690822505201808 0.661704252538044 1 1
0.784659536810536 0.744572907219451 1 1
0.742722213416017 0.709778058429776 1 1
0.869729093330081 0.831915772414815 1 1
0.840091108705639 0.801944564794342 1 1
0.58525376311134 0.554105505280413 1 1
0.797624878865885 0.757773589324686 1 1
0.558113708395857 0.530168864471964 1 1
0.873396481372269 0.831298303155736 1 1
0.924572505485924 0.879415031676799 1 1
0.705433745368037 0.668240196324976 1 1
0.941932531902356 0.897763226626771 1 1
0.619965123268966 0.586820419521517 1 1
0.680733765083129 0.650942341176798 1 1
0.921362884098398 0.86397247776547 1 1
0.888379288730097 0.8408385040986 1 1
0.607834834786719 0.575285034078706 1 1
0.667656594114159 0.632595362286571 1 1
0.737214028350101 0.697776483605361 1 1
1.02716790620065 0.977986420544446 1 1
0.626554248912897 0.596333650710146 1 1
0.821934714182925 0.78072614666586 1 1
0.728978554132472 0.68839865272074 1 1
0.877879500270319 0.83614877815535 1 1
0.620094551465686 0.585634843388769 1 1
0.866330058381199 0.826664129474565 1 1
0.805391657011665 0.764289587535838 1 1
0.868731944999104 0.829335525727463 1 1
0.800841908539107 0.761479770004 1 1
0.576639578665401 0.554637020678108 1 1
0.762548196355347 0.727097920765325 1 1
0.742839809376045 0.703610674899152 1 1
1.03368808777701 0.980239589211955 1 1
0.959129433364331 0.911369819626645 1 1
0.845368449479313 0.803689084512322 1 1
0.86988171752844 0.826412681172679 1 1
0.91728142673069 0.864939582230504 1 1
0.597757252394226 0.575499530277765 1 1
0.702326015109519 0.667227404382975 1 1
0.633668186400715 0.608012112337982 1 1
0.925980956332534 0.880823811218916 1 1
0.712413750742921 0.675672386848889 1 1
0.834174188863389 0.787650807959131 1 1
0.988896352504304 0.94495266032147 1 1
0.889803111846195 0.85048970258915 1 1
0.800628454620692 0.766622883353262 1 1
0.757733515454505 0.723602552875252 1 1
0.785909659458314 0.7393199745564 1 1
1.1338653094753 1.0810981436022 0 0
0.846181981561654 0.805808689019419 1 1
0.997518205910157 0.952637858332551 1 1
0.647245679371145 0.615572883614636 1 1
0.814822375732309 0.775769904619655 1 1
0.855039939548068 0.81410458472203 1 1
0.730740857516472 0.697270777080786 1 1
0.695042538042419 0.665480942871262 1 1
0.907859820856019 0.862602089293685 1 1
0.877954294497987 0.833175040654631 1 1
0.709374061293397 0.679557446719127 1 1
0.776650719840164 0.736881083338762 1 1
0.82111885912002 0.779932838402388 1 1
0.627886294743306 0.597271070823536 1 1
0.849613458749519 0.810233956370368 1 1
0.742677785285392 0.702073035407468 1 1
0.70687597310661 0.673669437425436 1 1
0.781835532438526 0.737999244015231 1 1
0.942697402713398 0.88978779851947 1 1
0.800074904944306 0.762999254699114 1 1
0.973092221987049 0.921387812935745 1 1
0.78970829533986 0.753809608928404 1 1
0.71846401396394 0.682427772122719 1 1
0.99018273152252 0.938457498513412 1 1
0.67728377452385 0.639254976532712 1 1
0.948037972326133 0.906318410093347 1 1
0.660435269151961 0.628681343898893 1 1
0.969247294180573 0.928883990211809 1 1
0.793688046814086 0.755475573832512 1 1
0.81208810701791 0.770819308219717 1 1
0.728066305138914 0.696302490862527 1 1
0.803603109249556 0.765786889894744 1 1
0.819301019759852 0.776541058135341 1 1
0.709080828768368 0.678264864918 1 1
1.08555551408473 1.02423693841039 1 1
0.945324340346986 0.891680812757691 1 1
0.779325402030257 0.745805841934948 1 1
0.68101833788414 0.647309178589198 1 1
0.809004883835917 0.771985766791093 1 1
0.943119838383425 0.901768041273557 1 1
0.833549446405918 0.796699724790852 1 1
0.770488400763734 0.725239875370042 1 1
0.98391408172945 0.946925476514649 1 1
0.608848012052824 0.578000180972949 1 1
0.903776781424828 0.862984480874891 1 1
0.731835117608189 0.699251522683865 1 1
0.85240691001497 0.815539891019706 1 1
0.899206009234014 0.858343933889393 1 1
0.79099417036435 0.752803444786135 1 1
0.846690302361949 0.808334555404753 1 1
0.99884050591412 0.947395490213147 1 1
0.598274361443973 0.569401676588432 1 1
0.803939068437536 0.766948625517828 1 1
1.02263314632416 0.974570431245897 1 1
0.782509136239818 0.748377266079221 1 1
0.656767364486481 0.629074960270257 1 1
0.731297208264512 0.691537658924657 1 1
0.966777229149311 0.911624709176434 1 1
0.943679766032496 0.903486786326757 1 1
0.701147722931732 0.6663247522111 1 1
0.912171203793118 0.874539038997858 1 1
0.846163635932189 0.807950954209531 1 1
0.597536493039747 0.573183995481907 1 1
0.938857814953999 0.885664610363169 1 1
0.655082425741435 0.623503136153809 1 1
0.894730100119527 0.854893806563375 1 1
0.775777510541571 0.745217469553448 1 1
0.798660072097239 0.765340279844219 1 1
0.805090956482192 0.767783765117547 1 1
0.702575364130047 0.668949012869919 1 1
0.526210309547867 0.502729113383144 1 0
0.782639895190224 0.743500827084418 1 1
0.665666619390474 0.630737664583925 1 1
0.66337202560667 0.630263817525915 1 1
0.826962039994263 0.79069982127035 1 1
0.705728864943402 0.670663783498152 1 1
0.887620742170196 0.835215627954216 1 1
0.887053182377621 0.836608851157648 1 1
0.977864885155219 0.934137363654255 1 1
0.973694359148113 0.922227691827858 1 1
0.804815432237775 0.769782969425747 1 1
0.871595489313117 0.83404640265662 1 1
0.974493289294116 0.925626623969567 1 1
0.88181655536365 0.842167569170211 1 1
0.766666967044531 0.734195993282681 1 1
0.784802415813279 0.749114696183662 1 1
0.748537755086835 0.716835112211128 1 1
0.816118793865896 0.772307249355113 1 1
0.597646039386187 0.565090306533187 1 1
0.736996714191386 0.702563715429117 1 1
0.682333081924541 0.638152378112036 1 1
0.757775211678464 0.723803273442647 1 1
0.672346255047122 0.642982174735331 1 1
0.770657330271804 0.727712809657494 1 1
0.678485001175719 0.648639765961737 1 1
0.806663452003862 0.763697563800955 1 1
0.708311423251848 0.667719144712519 1 1
0.880493645018711 0.838077619877263 1 1
1.04754971854922 0.999004053410653 1 1
0.933520992152158 0.888388509526672 1 1
0.871056176672698 0.829495346012391 1 1
0.717402145678949 0.687328886551824 1 1
0.810633611983315 0.764558102940882 1 1
0.57239829559126 0.544506317191464 1 0
0.714741973538121 0.682203158754442 1 1
0.735423741083565 0.698183591595379 1 1
0.694075376336894 0.657033880406099 1 1
0.86219339349653 0.820090457837018 1 1
0.662567961955723 0.632438273153662 1 1
0.759936041818943 0.722858016698205 1 1
0.701707243514011 0.671273868748589 1 1
0.595880521669256 0.567721050648921 1 1
1.00322742351438 0.947946124256525 1 1
0.655197222807591 0.628080139781336 1 1
0.744713928939805 0.707478370000774 1 1
0.890726541070795 0.843161346092954 1 1
0.860091882894073 0.814620466459561 1 1
0.836077073868235 0.792003251621116 1 1
0.648576530841052 0.62062614072048 1 1
0.758589015645717 0.723262441622115 1 1
0.674430986370887 0.647182742627667 1 1
0.595085000353629 0.567533874159856 1 0
0.662412602412743 0.630951180682332 1 1
0.723843968418987 0.692506845268563 1 1
0.834975287691543 0.798371764650212 1 1
0.804711503322847 0.763828676878354 1 1
1.20362039475064 1.14042522142897 0 0
0.634908972581378 0.60624438398728 1 1
0.742404488149293 0.704294177821675 1 1
0.692938472780361 0.655558906836664 1 1
0.935386207338365 0.88923600527273 1 1
0.648980352927938 0.615400719723698 1 1
0.831486352341271 0.790047868020277 1 1
0.85354507315182 0.811622814708291 1 1
0.926906652343397 0.885153987417158 1 1
0.909998207930322 0.862301155964663 1 1
0.744203566550283 0.710872009545331 1 1
0.670322718861181 0.637761829990556 1 1
0.856893948241521 0.813379048399383 1 1
1.23115434562195 1.16442229063511 0 0
0.954299936526429 0.912113182681223 1 1
0.971072033289487 0.919800920835502 1 1
0.712323402271366 0.678628301437368 1 1
0.915165790970342 0.869758118271303 1 1
0.909428999804313 0.862865670800031 1 1
0.709671567509741 0.67867106761458 1 1
0.524722022851738 0.500434726499197 0 0
0.627051310959181 0.595833901710363 1 1
0.625635791919833 0.585192947766363 1 1
0.772000539301656 0.735226301089015 1 1
0.781885570282569 0.744005726646591 1 1
0.798976163711589 0.759017527411363 1 1
0.789909440624034 0.747608262957709 1 1
0.782078484144652 0.741810799217057 1 1
0.897669464086673 0.851098296424405 1 1
0.756306143572962 0.719157056493937 1 1
0.677375570018713 0.647935886408415 1 1
0.930341285319658 0.884096951479615 1 1
0.73622774016477 0.703199581315882 1 1
0.767953338025231 0.732117701833477 1 1
0.742656909040011 0.706591947822508 1 1
0.797468864457053 0.764084333757939 1 1
0.928752548417016 0.881639805345699 1 1
1.15283412414059 1.0985998977326 0 0
0.766603941820921 0.729486204250896 1 1
0.764917047584002 0.726615069305108 1 1
0.853590456281548 0.813883334379037 1 1
0.73515385765376 0.706639319784214 1 1
0.995278035736262 0.946944012270321 1 1
0.893379515422026 0.851138554026012 1 1
0.840797563478947 0.79707828960726 1 1
0.632054946287182 0.603762930603212 1 1
0.757118668678505 0.722234390725939 1 1
0.786829463610664 0.753035510289003 1 1
0.717202093214424 0.683741665971395 1 1
0.923689823192215 0.880103722318607 1 1
1.0921343657127 1.03687062816542 1 1
0.718884567602317 0.684661694308399 1 1
0.744938942896163 0.714409785685494 1 1
0.87665628935405 0.838880019761653 1 1
0.704756290850237 0.676766376002991 1 1
1.08071703414595 1.02935571845077 0 1
0.974608336342794 0.923902344636607 1 1
0.541869183865895 0.51442622189494 0 0
1.02754317640473 0.981928297326835 1 1
0.795120839331364 0.754253878660944 1 1
0.924355298472309 0.880603954891707 1 1
0.957089938123882 0.91356032718494 1 1
0.649667317976023 0.620581243510837 1 1
1.00048567793176 0.956371050097738 1 1
0.581401994718794 0.556376872616605 1 0
1.0644766081467 1.01067909919534 0 1
0.872437656483431 0.831062122409009 1 1
0.669359330814978 0.645331345238623 1 1
0.708662757007348 0.675842674156798 1 1
0.819680867758328 0.781367589156295 1 1
1.00281049884251 0.963995789883622 1 1
0.851464165175296 0.79901173804656 1 1
0.714320723957489 0.678387963853086 1 1
0.818869885861798 0.776689896878822 1 1
0.58558160738957 0.554901975824975 1 0
0.877814860275639 0.834869919264964 1 1
0.869337878628687 0.82518594485968 1 1
0.759712089540109 0.715103880752272 1 1
0.8051659419862 0.768677502646317 1 1
0.527160226383743 0.503019604640275 0 0
0.808828925726089 0.772260977974554 1 1
0.840967846740097 0.806269636218792 1 1
0.919196475790058 0.876684714277111 1 1
0.817880428856817 0.78360959293213 1 1
0.86506371552635 0.822549946942707 1 1
0.762772049691997 0.724907311859965 1 1
0.65221402104423 0.623435382010177 1 1
0.714067520555603 0.6829252391955 1 1
0.856001184016317 0.815588989621931 1 1
0.732909717338398 0.700774183501504 1 1
0.620027814707329 0.588795765933769 1 1
0.760102103002275 0.722872770762514 1 1
0.531003003930203 0.503926061194818 0 0
0.731529443092155 0.698179686511788 1 1
0.789967174763077 0.753219256602352 1 1
0.698960003614903 0.661495613355394 1 1
0.79661276616765 0.754686698590265 1 1
0.822251075086399 0.784624809500806 1 1
0.763865335406057 0.72884276721799 1 1
0.67767429036601 0.651657876180613 1 1
0.841454929019785 0.800933940559095 1 1
0.866239267843856 0.818966856841938 1 1
0.683904062626144 0.648963636608109 1 1
0.895042113821244 0.845587080723548 1 1
0.937559336538656 0.885791304465865 1 1
0.77214393701938 0.73301642950091 1 1
0.828613174066236 0.79041432744745 1 1
0.522574347735723 0.497132964246243 0 0
0.787836050716452 0.748191395139692 1 1
0.713986365832941 0.682507383483945 1 1
0.750380993095823 0.714242118352624 1 1
0.841111776862741 0.802988704631937 1 1
0.793580719596422 0.759437406863857 1 1
0.839981823539396 0.801754172543117 1 1
0.368268164901252 0.355199024096081 0 0
0.766117982746117 0.733334242156138 1 1
0.860044301873601 0.819159474768142 1 1
0.997851308934709 0.953416625832955 1 1
0.696523720351579 0.664343048509564 1 1
0.630827789143726 0.603541294025419 1 1
0.847245955573804 0.812042686776737 1 1
0.869786391835743 0.826589823892561 1 1
0.751843477462354 0.715029331374903 1 1
0.577773595506724 0.55238577827903 1 0
1.06350145799524 1.0047153656743 1 1
0.850765739358513 0.81058421017232 1 1
0.868296704268744 0.826902045178084 1 1
0.831627641394281 0.792464758296421 1 1
0.921382830612291 0.878887689796267 1 1
0.696674020635532 0.663106518674345 1 1
0.869428540200419 0.827481693202076 1 1
0.919299040906228 0.870082290221019 1 1
0.823924682830295 0.783435156997143 1 1
0.99132857286277 0.94483521622279 1 1
0.624448093931382 0.595556130358751 1 1
0.792789182363442 0.752670762140291 1 1
0.884549877988291 0.843983892519372 1 1
0.660431036223437 0.637788061284495 1 1
0.753065744795605 0.716712846328835 1 1
0.515394767560468 0.490776987994629 1 0
0.437736710528777 0.418042359830648 0 0
0.563109494902459 0.535876863000586 0 0
0.559962682842376 0.537725586070702 0 0
0.741315310115085 0.70661160850527 1 1
0.697336464990314 0.658621134603334 1 1
0.90702334643495 0.868200418059976 1 1
0.882851914091113 0.844134431298512 1 1
0.70586624888491 0.673042451644231 1 1
0.820977325577647 0.777693423158476 1 1
0.830943399512349 0.789108768790555 1 1
0.937837142789778 0.89067868263056 1 1
0.689272729187964 0.657793107262256 1 1
0.512469988387205 0.487897137454214 0 0
0.832790852469696 0.792840129362621 1 1
0.789779867927382 0.751483680759729 1 1
0.782409594637552 0.743889888438955 1 1
0.73657045632776 0.698217107637998 1 1
0.555405279584423 0.530037613143962 0 0
0.862522385191586 0.82056208234011 1 1
0.838374747543154 0.802265808841082 1 1
0.887085098633878 0.840014056516222 1 1
0.773240746446607 0.734077404688201 1 1
0.742577888918949 0.709288534410643 1 1
0.614791801097595 0.582357670525968 1 1
0.659335148239861 0.626251533329949 1 1
1.02217008301656 0.975968960927411 1 1
0.698436832692001 0.663364555407074 1 1
1.13048866689894 1.06937995408497 0 1
0.635799755468614 0.606356852074594 1 1
0.768851913110974 0.73160527544319 1 1
0.881762070868993 0.837694993416119 1 1
0.666016764639172 0.632264160231096 1 1
0.91696843008194 0.867633527530144 1 1
0.87522164706043 0.834292338440294 1 1
0.644507429962488 0.613330399947803 1 1
0.72691333996327 0.686401613670918 1 1
0.905665402192112 0.861761775768059 1 1
0.966326835805309 0.911388191118076 1 1
0.714843660053499 0.679162456872722 1 1
0.756038109419416 0.71918292541515 1 1
0.8514178874275 0.813181115219281 1 1
0.921545174399185 0.879359539034276 1 1
0.647091698123869 0.61618311124003 1 1
0.899142507051462 0.854341815994032 1 1
0.772245230193191 0.735956740185182 1 1
0.674471197792158 0.6449792506281 1 1
0.782270190706599 0.748423620924131 1 1
0.701172585412551 0.67269508972172 1 1
0.770943963310312 0.736644069999951 1 1
0.898085714938089 0.852446421300206 1 1
0.558934830426812 0.529733968224468 1 0
0.723166309212418 0.695219739984223 1 1
0.789983125498236 0.755800465226027 1 1
0.894462693659983 0.855429763301791 1 1
0.845924033615691 0.811315491813681 1 1
0.587658945208243 0.563553707277674 1 1
0.588561135490234 0.564403125625113 1 0
0.961470689350849 0.913832219717945 1 1
0.79977171578806 0.761872533395401 1 1
0.794223150988219 0.747430118278773 1 1
1.13724774097117 1.08020039809519 0 1
0.99516579888631 0.946738654388846 1 1
0.694364644260707 0.65552106927758 1 1
0.566592243491301 0.537501602353872 1 0
0.783342911212518 0.742786268783227 1 1
0.586803783567419 0.557228292811638 1 1
0.905584181823169 0.861113470990418 1 1
0.667124866207433 0.628614232917309 1 1
0.631178782949074 0.601624823824476 1 1
0.481028175430682 0.462506615745465 0 0
0.841007547572987 0.798758370699508 1 1
0.755808965737057 0.721449102749275 1 1
0.737378660824592 0.704507895995051 1 1
0.809023093605265 0.769645929385391 1 1
0.741782568503116 0.699384322504832 1 1
0.810151785468408 0.768165026781893 1 1
1.04300769451922 0.989755856412983 1 1
0.708892754730881 0.674253953190769 1 1
0.948904930017399 0.905204433449288 1 1
0.577615180546047 0.54866156269906 1 0
1.05525882415955 1.00903160292964 1 1
0.776367419782674 0.74129173203594 1 1
0.804471288543812 0.765295012073019 1 1
0.741661175081826 0.706792615995682 1 1
0.66675335766565 0.64287505563084 1 1
0.779886064607678 0.742813048906342 1 1
0.770032669625736 0.734647969896734 1 1
0.845197666635557 0.805135310984904 1 1
0.538913030938085 0.511127613983058 0 0
0.604963136248016 0.579801846714774 1 1
0.682587493377973 0.651582839199261 1 1
0.758975747118274 0.71795573901716 1 1
0.597543909621854 0.570966694742583 1 1
0.97150747485561 0.92899895607344 1 1
0.782684755490227 0.741257813232706 1 1
0.881063171590697 0.842203011480317 1 1
0.670230042987305 0.635352034860249 1 1
0.559697355492329 0.532575823752428 1 0
0.732852393384865 0.69697961097845 1 1
0.955744412845619 0.909746836541091 1 1
0.622573389987709 0.587967467798006 1 1
0.735575652886921 0.705678685844211 1 1
0.790322050840463 0.746491365196778 1 1
0.815510110951556 0.770541631848124 1 1
0.967244665301598 0.919660347719078 1 1
0.737108915400552 0.704001745100574 1 1
0.990793353807586 0.946246536510484 1 1
0.715538311860766 0.68282718545297 1 1
1.09312131783667 1.04210138525288 0 0
0.744518705137704 0.709284152146593 1 1
0.849619678216715 0.805759360681616 1 1
0.875402691037502 0.833907427450793 1 1
0.633635957954221 0.603620092258925 1 1
0.803931131534861 0.768054866053225 1 1
0.854509097692955 0.814488701938188 1 1
0.96444385338342 0.918757248231379 1 1
1.08182382799811 1.02388457068008 1 1
0.669706933924711 0.636948861626299 1 1
0.714709075667035 0.675300269683206 1 1
0.805238300981592 0.765279808040069 1 1
0.57106269823738 0.541015097546615 1 0
0.657595951496336 0.624426307175067 1 1
1.00747281347179 0.956770068994982 1 1
0.795083431444384 0.761350117502051 1 1
1.01959285914244 0.9689186277102 1 1
0.810913898587768 0.768168579940987 1 1
0.583417263366921 0.557712539518958 1 1
0.892757130241802 0.847443087797917 1 1
0.877197538589387 0.834353070074956 1 1
0.777954706258444 0.736909770071385 1 1
0.773538498789686 0.749289538836514 1 1
0.787100033733177 0.753797619339941 1 1
0.719044391970753 0.687656336252515 1 1
0.80325202414406 0.76298339744484 1 1
0.831075038957071 0.793918211562736 1 1
0.819163759735044 0.779876248767604 1 1
0.670669398823689 0.641070633515917 1 1
1.14647241956072 1.09608707766047 0 0
0.777564580490948 0.737377897822427 1 1
0.730813902399855 0.697624163717907 1 1
0.751424215822162 0.723387749480748 1 1
0.606642164831296 0.577291829866801 1 1
0.726214196397526 0.696011983997311 1 1
0.804752286656924 0.769358309543977 1 1
0.61555629260891 0.588575580339817 1 1
0.985750581048786 0.938991658539851 1 1
0.93096990427464 0.88973380772101 1 1
0.760395302739822 0.725780543108454 1 1
0.69391573935642 0.661286727449073 1 1
0.680039925067627 0.648565009148574 1 1
1.22203302008946 1.16068053325238 0 0
0.625871767803712 0.595759465802048 1 1
0.510287831385147 0.485128645232827 0 0
0.473395145373442 0.451022563604083 0 0
1.06544710710918 1.01468677037991 1 1
1.00435822775632 0.959023906058682 1 1
0.72249950079717 0.691391695367856 1 1
0.770832431877901 0.729147084596925 1 1
0.639579267068873 0.610096911119432 1 1
0.735596762602971 0.697413881579378 1 1
0.923926578112227 0.882649736299158 1 1
0.821498343493429 0.78124834182735 1 1
0.428285305396152 0.405422214876144 0 0
0.67396326851968 0.643442631803259 1 1
0.803215032580398 0.763966368144022 1 1
0.812392122773033 0.768378210112687 1 1
0.878228044776653 0.830569652002264 1 1
0.877912832065711 0.840532145888333 1 1
0.882570244845713 0.841941032190317 1 1
0.780201945235081 0.746683050985776 1 1
0.58723112818199 0.552691358614824 1 1
0.895656029542901 0.856241015020795 1 1
0.705788859586771 0.675027281834813 1 1
0.595474445268642 0.567981689041596 1 1
0.853222821499735 0.811924229096674 1 1
0.727461874135525 0.693779145480801 1 1
0.741293590235573 0.705905935565071 1 1
0.685003115649516 0.652191928062661 1 1
0.72937051937363 0.692609164890245 1 1
0.878816234621242 0.839314035792374 1 1
0.727389027631325 0.692900092472765 1 1
0.72166503105179 0.685597262447035 1 1
0.920329954449692 0.875943752902803 1 1
0.873590189132288 0.83351963651364 1 1
1.02872403649761 0.979850424230566 1 1
1.06796741553448 1.01349112705399 0 1
0.803686349217119 0.763516165996743 1 1
0.617239190474392 0.588546566793308 1 1
0.684797972415315 0.654063807308703 1 1
0.779414097286497 0.744653371755132 1 1
0.780910071057459 0.740678835862476 1 1
0.799363074917131 0.765010268753739 1 1
0.86189202785777 0.824061265414659 1 1
0.646747021208142 0.617607647907853 1 1
0.740066266633202 0.703549938367651 1 1
0.736355374121654 0.70094834783348 1 1
0.851465615461726 0.809839217674084 1 1
0.800617249361531 0.768370504773365 1 1
0.755600080043774 0.724065464642197 1 1
0.797864989664592 0.760647972980432 1 1
0.555426806707601 0.529437382629845 1 0
0.780554564116379 0.741127940225114 1 1
0.869532602567584 0.827933752390728 1 1
0.767620777386648 0.734206509020609 1 1
0.853067824139518 0.807690538846456 1 1
0.885490762717811 0.847762883502174 1 1
0.551565895864103 0.524242769568979 1 0
0.922233285847958 0.880851412773591 1 1
0.840087156803068 0.799315921474597 1 1
0.723965072831491 0.686692499620915 1 1
0.782268284723806 0.750036971824355 1 1
0.827160577819348 0.790887746793923 1 1
0.809999814746245 0.774567463411452 1 1
0.892141234708719 0.838596631071653 1 1
0.918912815686852 0.876379113606039 1 1
0.698012015661172 0.667941985161839 1 1
0.710810443700913 0.671738192123596 1 1
0.885963005724794 0.841940199675809 1 1
1.00995584920804 0.970716092801554 1 1
0.635278002686861 0.607262968469518 1 1
0.797347781021443 0.758363465197341 1 1
0.753945478104874 0.721088288815276 1 1
0.806496884226716 0.770732962162138 1 1
0.736061437274657 0.695640158791737 1 1
0.540660466041698 0.515508620285099 0 0
0.736301000244147 0.702061875783216 1 1
0.446015552797095 0.425919042626445 0 0
0.648498728538494 0.61917856393109 1 1
0.743631249135585 0.703610444282332 1 1
0.874248665649039 0.835475414745901 1 1
0.565161510898274 0.541390287816693 1 1
0.908635896250321 0.868780443119042 1 1
0.811447181393236 0.770380624822319 1 1
0.689940519468776 0.657302119886457 1 1
0.760659417253121 0.720301235364517 1 1
1.20993841716186 1.1397735017889 0 0
0.795859216472858 0.752042884091101 1 1
0.754090378339062 0.721444820746756 1 1
0.799704034570687 0.768167696025525 1 1
0.730217203522771 0.693489416112467 1 1
0.772792548197175 0.738535396834165 1 1
0.822159719575747 0.784692891331375 1 1
0.726287979861491 0.681767308604643 1 1
0.896296680966394 0.848852034911137 1 1
0.739840328275127 0.701655254219064 1 1
0.809109491784269 0.770268892636119 1 1
0.855080914537927 0.816192999799373 1 1
0.734546773040376 0.70202669845367 1 1
0.748725357503713 0.713336256036233 1 1
0.740083419989303 0.709966286977322 1 1
0.770544909842777 0.728345693621499 1 1
0.918044810781055 0.869370503416504 1 1
0.651908277428589 0.62323783842993 1 1
0.814415448183171 0.786457565109224 1 1
0.680809369965778 0.649577902160103 1 1
0.691847074602525 0.65630803654443 1 1
0.792089889599838 0.748005733340484 1 1
0.737743798275803 0.698483452669343 1 1
0.70571409124231 0.673973512514873 1 1
0.686315095994811 0.651567371761683 1 1
0.861038839800559 0.820099809256575 1 1
0.678607744311825 0.643041307895208 1 1
0.774772451616941 0.740977668833748 1 1
0.735046775696932 0.700197786926113 1 1
0.664242883429302 0.635469225407231 1 1
0.897407672644794 0.852527565407067 1 1
0.65777140018133 0.628501896601675 1 1
1.11653723270105 1.0599852309262 1 1
0.880360237524179 0.842568523464166 1 1
0.707226594215399 0.675795840071954 1 1
0.767620294827775 0.726184889370593 1 1
0.79228766544368 0.744459221165172 1 1
0.835378878493482 0.79602644706684 1 1
0.80101431361002 0.759595398118921 1 1
0.837304239540766 0.806093574454615 1 1
0.767731434073963 0.731445618981877 1 1
0.791076623809828 0.753033129302981 1 1
0.904101418959946 0.858099136776774 1 1
0.648582991080042 0.618921388597552 1 1
0.899457940948705 0.859988577364533 1 1
0.645480709092381 0.617426440076382 1 1
0.706036439911365 0.671453137371049 1 1
0.774624596684305 0.738756540195053 1 1
0.818237147597407 0.782349410107172 1 1
0.706241731830648 0.672452965436696 1 1
0.77412419583939 0.736944373497578 1 1
0.970573714446051 0.920903694957809 1 1
0.494837786714274 0.472634619760457 0 0
0.878872184208471 0.833823798759571 1 1
0.950705621322226 0.904789029794138 1 1
0.884271161795696 0.838469813144691 1 1
0.816395325150105 0.778072208931049 1 1
0.863305749256369 0.822782462217909 1 1
0.930653545872794 0.886627926697188 1 1
0.83026777989417 0.793461605445856 1 1
1.01137387261558 0.964547202399038 1 1
0.933569228711041 0.885779264715366 1 1
0.818808317150239 0.777511215273618 1 1
1.08219863462025 1.03403336166544 0 1
0.731666354226654 0.693869647568835 1 1
0.994969060554104 0.954689403352271 1 1
0.712157210874074 0.680642477685887 1 1
0.830759595319611 0.792079554811614 1 1
0.894829775094217 0.857209554082144 1 1
0.871773835492059 0.831547243109432 1 1
0.921035319799391 0.8752354962684 1 1
0.731452488573364 0.69540224657981 1 1
0.732704967554921 0.702227531894232 1 1
0.73026527846882 0.700911729264821 1 1
0.909814353762388 0.867574340326407 1 1
0.883596803868971 0.843623865137243 1 1
0.482372312027192 0.460381228941796 0 0
0.654335995707568 0.624559405754016 1 1
0.879343889133955 0.838840121613775 1 1
1.03381047417988 0.986423707971614 1 1
0.777232481274222 0.736898657110564 1 1
0.902412978547922 0.857365722930081 1 1
0.910418873813614 0.867439068364249 1 1
0.735421105308192 0.700794338864664 1 1
0.562237431198013 0.534929068945572 1 1
1.10056582096898 1.04734615845595 0 0
0.845245381048573 0.807367541767724 1 1
0.745196045161875 0.710945113966988 1 1
0.937579313138145 0.895574596669201 1 1
0.888277783073672 0.844864346286213 1 1
1.09041615901664 1.03611290808437 1 1
0.834841297298319 0.796513558925772 1 1
0.808617361122065 0.76762559651127 1 1
0.848378671915114 0.803633458458034 1 1
0.871863894292978 0.825802598390173 1 1
0.756334872834975 0.726404800675234 1 1
0.67818880303928 0.642760667316607 1 1
0.908402923550497 0.868179275142595 1 1
0.881209946499468 0.840602355160941 1 1
0.744944868654615 0.705761579618048 1 1
0.722033792166882 0.691948767436586 1 1
0.95437737596531 0.912350036373382 1 1
0.977936489404225 0.929913904244168 1 1
0.687021416239348 0.654292365835596 1 1
0.856667620616971 0.821003361089652 1 1
0.686305903552009 0.657426626844626 1 1
0.841853871804409 0.800806733442467 1 1
0.651067983907988 0.613068590361711 1 1
0.666974072078246 0.63342683189828 1 1
0.832552184027764 0.798187740771262 1 1
0.52528574032158 0.499311557429623 0 0
0.752006440763506 0.716817094212837 1 1
0.720382724646442 0.685469337367263 1 1
0.753510984845487 0.716222392777583 1 1
0.993132127290518 0.940132561341036 1 1
0.836188173743182 0.792531498995035 1 1
0.947615451004016 0.901936822630289 1 1
0.675470939635374 0.644223713324472 1 1
0.479368741373063 0.462056512742304 0 0
1.13376004833152 1.0844219930724 0 0
0.603546375338589 0.57118320753744 1 1
0.812850887147023 0.772999001976908 1 1
0.850333725855153 0.808334224685971 1 1
0.83774288162092 0.79531953178134 1 1
0.812263496380832 0.768607437526022 1 1
0.769801927613133 0.7261027648685 1 1
0.832855544439275 0.798505843988463 1 1
0.807273383390476 0.767636096812376 1 1
0.953196843681799 0.911361680046026 1 1
0.727584239246 0.694833920874947 1 1
0.754022299021585 0.71039692347442 1 1
0.835629390990735 0.800542118104206 1 1
0.758993076308682 0.72272821202401 1 1
0.470335923843751 0.456366385250305 0 0
0.847396816521066 0.808392574033722 1 1
0.85333842410972 0.809601306002434 1 1
0.861498386506083 0.817242532433792 1 1
0.623836668948907 0.595367934488081 1 1
0.85762952539699 0.813771445945407 1 1
0.612209273297433 0.578917249424999 1 1
0.659550577337444 0.628288031392268 1 1
0.737376060434296 0.705100657719999 1 1
0.86716373508846 0.822414763020547 1 1
0.925351508591886 0.880161347892337 1 1
0.510647826310924 0.488769017197184 0 0
0.788846115224598 0.74489400408093 1 1
0.951172194406608 0.896478118347298 1 1
0.729047853919997 0.699461502611232 1 1
0.762660301271808 0.722194432945277 1 1
0.661666666309922 0.632842964761129 1 1
0.656802698717904 0.624325653942458 1 1
0.648822263044447 0.6189747629392 1 1
0.665872462289708 0.631442586823837 1 1
0.768753057593694 0.733492970355727 1 1
0.648144279449256 0.616943361820842 1 1
0.521244026250367 0.495833679134287 0 0
1.0148850129118 0.9627775580047 1 1
0.726812319749129 0.696617230829823 1 1
0.762602211094856 0.727105617181364 1 1
0.728974261542207 0.695886140541562 1 1
0.821104748257217 0.782160911775283 1 1
0.605664034222522 0.576284707669446 1 1
0.796319835707629 0.764359681995405 1 1
0.674025790172172 0.640918704145721 1 1
0.807829110488725 0.771538547190015 1 1
0.806077427337494 0.768575178039773 1 1
0.734822327101361 0.700864351069986 1 1
0.893438922608068 0.836552459021155 1 1
0.60027119623723 0.564580731178237 1 1
0.827358903479231 0.791116236685898 1 1
0.742098255352887 0.707541905347371 1 1
0.754256239505841 0.721762022066505 1 1
0.776901831482309 0.741561163578551 1 1
0.680509160416937 0.640750348088093 1 1
0.765726185730141 0.730700396835296 1 1
0.659874468962243 0.629124336552832 1 1
0.780280537133645 0.737605722771395 1 1
0.7368074798084 0.699816151556789 1 1
0.647566866673254 0.614902460825389 1 1
0.774563556460603 0.730485850929229 1 1
0.890124903638344 0.84442775094271 1 1
0.657053884770961 0.627293252943144 1 1
0.828852208004209 0.794111002165369 1 1
0.829751306212965 0.789701626221949 1 1
0.869160786202208 0.825181173426913 1 1
0.821277006917976 0.786977144663028 1 1
0.703249528119326 0.669084576767002 1 1
0.809074187689367 0.777915698780887 1 1
0.970257064863366 0.926058009115063 1 1
0.492637716816889 0.472967996331493 0 0
0.81404537127982 0.779518303914702 1 1
0.760031969657233 0.722757051579745 1 1
0.905726984983241 0.863689859397314 1 1
0.99609271024411 0.949589651357883 1 1
0.851183280813375 0.812596890197884 1 1
1.00626585290952 0.96034805524989 1 1
0.755654346100871 0.719811547309437 1 1
0.802490935798195 0.771198510404306 1 1
0.852330280696099 0.812380977237468 1 1
0.693911287956567 0.663030673766223 1 1
0.785191670902028 0.751313158018224 1 1
0.533180970307264 0.506054235113947 0 0
0.469092691000748 0.444741140641672 0 0
0.82186393743563 0.776985332476424 1 1
0.641089688508915 0.613939593395841 1 1
0.725339550597128 0.693489364341727 1 1
1.03479695184043 0.985736178251729 1 1
1.00118791925792 0.949828886937359 1 1
0.6002422708694 0.573681195707733 1 1
0.611063999332819 0.582946662312884 1 1
1.14275611738374 1.08592979968516 0 0
0.76359910901744 0.721026535234715 1 1
0.856137709106634 0.814120419705897 1 1
0.761657766941721 0.725876006204146 1 1
0.734303240317056 0.702708386377158 1 1
0.909080216231887 0.866475420769638 1 1
0.495420134640515 0.471080419740026 0 0
0.885534123809537 0.832533024801672 1 1
0.632740385043266 0.601723059749978 1 1
0.92429319666529 0.882423791438537 1 1
0.751134847317666 0.715621572785957 1 1
0.864684451730352 0.822332499719264 1 1
0.646710699869232 0.620214480127846 1 1
0.636725147185486 0.607009138604604 1 1
0.805545156992367 0.766677496208511 1 1
0.843322266993087 0.807140416499637 1 1
0.777290323419952 0.740325920125974 1 1
0.762481596737411 0.728283370818242 1 1
0.619476205075567 0.584280391072377 1 1
0.798451753557724 0.75714026826065 1 1
0.942188384867317 0.898351458974019 1 1
0.605730410658337 0.580047667100962 1 1
0.736176872639249 0.705205429355233 1 1
0.973402699398377 0.928675691107305 1 1
0.806103660827658 0.771531290058669 1 1
0.840041559890786 0.796855440215966 1 1
0.885649927086844 0.843406626684017 1 1
0.870701560814641 0.831887807860355 1 1
0.930090034833636 0.888346866566188 1 1
0.692804546976259 0.660048514011988 1 1
0.751970077109269 0.720042131944151 1 1
0.763599955997219 0.719859645792244 1 1
1.10728814415459 1.05395628256495 1 1
0.918787103999533 0.8728192093653 1 1
0.774809012195728 0.740266118319627 1 1
0.664013229318767 0.629186885429737 1 1
0.86037180056121 0.819531346760198 1 1
0.963800239102464 0.912296952237219 1 1
0.714573838839481 0.680115766574112 1 1
0.793614048995391 0.756671122103317 1 1
0.788193973163988 0.746679791046146 1 1
0.820417228504148 0.776266790822474 1 1
0.717139373865484 0.682004256296118 1 1
0.832368660251647 0.784416262977457 1 1
0.842258853951625 0.801180945740693 1 1
0.795361167274963 0.761246150824073 1 1
0.784586690736767 0.744321777049381 1 1
1.00048028866185 0.956705313781027 1 1
0.793097460813873 0.753877939677595 1 1
0.712129331516935 0.681964019521156 1 1
0.52805650630748 0.499633300903905 1 1
0.68295935045886 0.645954915119009 1 1
0.850717470963984 0.812672466078038 1 1
0.671594592477654 0.640840947799687 1 1
0.902831218872765 0.865231587906002 1 1
0.948748674080117 0.898400367044929 1 1
0.985449196166637 0.936875076492892 1 1
0.740455231564873 0.701580803917453 1 1
0.910452366379636 0.867302179255008 1 1
0.806749468173492 0.762859622692936 1 1
0.606934177268143 0.578503873331924 1 1
0.857770072520857 0.820914732199853 1 1
0.884395701945506 0.842361871819878 1 1
0.91997284869454 0.876886239853989 1 1
0.86720235008428 0.828390479187394 1 1
0.870838758475845 0.825917975083739 1 1
0.928389411328503 0.877028580624464 1 1
0.606042383034568 0.575066008154295 1 1
0.917457122997225 0.876693100817556 1 1
0.804755182291184 0.76399245122218 1 1
0.842924152683958 0.801725635213936 1 1
0.790335686349554 0.754600253668722 1 1
0.9224551198828 0.88320633779908 1 1
0.65249873591356 0.618674332512012 1 1
0.896135068519722 0.851876400861171 1 1
0.63943913614839 0.607821309941171 1 1
0.83113515841459 0.78647428914338 1 1
0.922997612512059 0.879241114546336 1 1
0.580979670723442 0.55809678564109 1 1
0.99018491572032 0.938063014873734 1 1
0.910164550589794 0.864423352143214 1 1
0.591779891273081 0.556301189028055 1 1
0.537600035095218 0.512677175205947 0 0
0.994652523216125 0.944324665912624 1 1
0.996526586638827 0.948691684638451 1 1
0.63894225015829 0.606005999947163 1 1
0.633895762289545 0.602964705282716 1 1
0.983483800787353 0.94564475948123 1 1
0.718477754108808 0.68559664624481 1 1
0.772715267300101 0.737138052645826 1 1
0.804353753072066 0.767362832028713 1 1
0.882187023317389 0.842883181421186 1 1
0.960862126777329 0.916147344815972 1 1
0.647290635364011 0.619072181575591 1 1
0.662584697549536 0.629848577400877 1 1
0.73342593635801 0.696954772164778 1 1
0.662135662281214 0.627409300194079 1 1
0.937763478541805 0.89551127611663 1 1
0.881610743139225 0.840162584153413 1 1
0.762196120841688 0.727033699378019 1 1
0.821102970591541 0.782003582241513 1 1
0.513174667308893 0.487885944929422 0 0
0.816211650943353 0.784146666525153 1 1
0.749295835017185 0.711646677909331 1 1
0.859526479929126 0.824259982720081 1 1
0.970537730408485 0.922751851245525 1 1
0.87963375838719 0.834329526728838 1 1
0.764452138267952 0.731428684885206 1 1
0.835137917026183 0.789407927191086 1 1
0.651098000831431 0.620494749870482 1 1
0.839928362570838 0.795522629229203 1 1
1.00695057013071 0.952130471074544 1 1
0.799578980301073 0.762030882189675 1 1
0.745994229524189 0.705528477491554 1 1
0.833188542431526 0.79157142622109 1 1
0.899226811315254 0.85391621115168 1 1
0.66308453611455 0.635516657125363 1 1
0.628676858815436 0.600990941518251 1 1
0.755043168929983 0.719626272166084 1 1
0.852645816813971 0.808246363221513 1 1
0.652536983416646 0.612438588321335 1 1
0.854806378743517 0.815345810092759 1 1
0.84475911739491 0.798938053672778 1 1
0.850991611683515 0.810255145825176 1 1
1.04659951143233 0.999268872190789 1 1
0.665996628818354 0.633231837901406 1 1
0.97303107527266 0.92764418630424 1 1
0.790334646138023 0.755141282013306 1 1
0.851165039716522 0.810926599375539 1 1
0.777337990084008 0.745414683015168 1 1
0.650021660324721 0.619688949735181 1 1
0.738761358457135 0.707130576271512 1 1
0.742102549251508 0.70786680300696 1 1
0.803727904943232 0.764569347978287 1 1
0.753569545393788 0.718625938547493 1 1
0.865456537761644 0.822372914654285 1 1
0.772603464680056 0.734858781704808 1 1
0.574358793355117 0.544297548553673 1 0
0.700877751878166 0.669289097059685 1 1
0.632209991792365 0.600963450047636 1 1
0.82220122614083 0.775709977869158 1 1
0.94732878660694 0.903797287807856 1 1
0.676729475419377 0.638576167003066 1 1
0.918702935957516 0.871973813942121 1 1
0.929871010485945 0.87886208487708 1 1
0.811963165786644 0.772380807998315 1 1
0.810396750779539 0.775707283617412 1 1
0.694123072345583 0.659243709580671 1 1
0.81577318687051 0.772162119787925 1 1
1.00274908016185 0.951577302022652 1 1
0.745695299344577 0.710952269986748 1 1
0.889685126616228 0.851726116476883 1 1
0.754815315321777 0.721294342963692 1 1
0.517946368102281 0.493947630786167 0 0
0.445744503568578 0.426327862097451 0 0
0.888184344942323 0.847475684799495 1 1
0.74245025929977 0.70507795945533 1 1
0.898131513549882 0.852323003691137 1 1
0.696869980715513 0.667026240011635 1 1
0.639654637178013 0.60983646261127 1 1
0.775122483147677 0.738492508990821 1 1
0.827768016525982 0.791404960042676 1 1
0.761669265018874 0.722391101847057 1 1
0.882208628738845 0.82546360928322 1 1
0.715175765066762 0.688755462269479 1 1
0.846002276214008 0.807586290041902 1 1
0.950386902250066 0.903737827905621 1 1
0.667094261812669 0.633898313303317 1 1
0.880211217378483 0.8433462480489 1 1
0.760227842084053 0.720245153454961 1 1
0.721133577215186 0.681464555663233 1 1
0.802018380116933 0.756277577883003 1 1
0.962524133080407 0.920917198163791 1 1
0.686117645603446 0.649820035766239 1 1
0.898185729432674 0.856275911685442 1 1
0.769713837076743 0.733112310976389 1 1
0.640587371789598 0.609597130263447 1 1
0.679461919907066 0.637711754288484 1 1
0.669366040842712 0.633683308922401 1 1
0.618401855600108 0.589479222837139 1 1
0.901923033266917 0.864593793415614 1 1
0.827842081208581 0.781093217754595 1 1
0.922455849124848 0.881864115096183 1 1
0.697998179112717 0.667307467956583 1 1
1.02148734636612 0.967087895177357 1 1
0.882889943193328 0.841524439730689 1 1
0.877714212013646 0.838177966943094 1 1
0.854178222943016 0.81326619865707 1 1
0.859975021920665 0.816864267112581 1 1
0.662349064275158 0.633285661339743 1 1
0.76322353564254 0.729369391107133 1 1
0.491362453918533 0.470007375078616 0 0
0.906042432219165 0.862017807854946 1 1
0.980442683714352 0.93224812170046 1 1
0.936483044529628 0.892042798456298 1 1
1.05632150781624 1.00278698406985 0 1
1.0137875875906 0.965430147002724 1 1
0.839009197328498 0.800056842820233 1 1
0.838782372528727 0.805539824673593 1 1
0.832192574114111 0.788721034049771 1 1
0.815744816738452 0.778334076338249 1 1
0.496234217320339 0.472841247797356 0 0
0.737768275312179 0.704405398406751 1 1
0.641462934715724 0.611707059202119 1 1
0.784897965491251 0.749230960917464 1 1
0.953686108756334 0.909471540757529 1 1
0.925005032694346 0.881569048198117 1 1
0.752795019347636 0.71680051041688 1 1
0.778010045885628 0.74400211204371 1 1
0.910723825497109 0.864273439115239 1 1
0.850700068020108 0.802025558278989 1 1
0.805269131030369 0.7666933608841 1 1
0.905335348163948 0.869809511104608 1 1
0.70273314370069 0.670913722976812 1 1
0.842044899829778 0.795879585527058 1 1
1.08196292018763 1.03152791150925 1 1
0.770785057838263 0.73304441534875 1 1
1.1579831432265 1.10656283420423 0 0
0.66199011832396 0.629881033368557 1 1
1.02956634621223 0.979137350773508 1 1
0.727761365363139 0.692489325218136 1 1
0.826630632397895 0.779026845174439 1 1
0.684119477107727 0.646132458926616 1 1
0.738697013967269 0.707561565869464 1 1
0.609974524543683 0.581834776915805 1 1
0.980263985844329 0.930609586983193 1 1
0.793973714222836 0.759195544863347 1 1
0.830173667230847 0.792516790520434 1 1
0.487560858198187 0.457969694939337 1 0
0.792885101012607 0.758722117854809 1 1
0.880367103064879 0.838602349630784 1 1
0.746896752761055 0.709381903117312 1 1
0.845568641023927 0.807889805227383 1 1
0.763288716413597 0.723682450552224 1 1
0.775984675359373 0.730828855363983 1 1
0.643312643120522 0.614334286836241 1 1
0.777538010643921 0.744126196013818 1 1
0.614934887629561 0.587194272116674 1 1
0.824321336687653 0.789083876593594 1 1
0.805170533884861 0.768979117000202 1 1
0.866669769378286 0.825856819827598 1 1
0.724167032867107 0.68700042774097 1 1
0.927340794219089 0.884962178758475 1 1
0.839504331001961 0.798403765740186 1 1
0.716617522926566 0.6869936626982 1 1
0.82271225290829 0.787656412101172 1 1
0.848006155083793 0.809463460274668 1 1
0.812421908233935 0.777595372302887 1 1
0.748551615442143 0.713811184636665 1 1
0.739718820099418 0.702216104793213 1 1
0.776266494713806 0.741590843884611 1 1
0.947895653100486 0.906364397293715 1 1
0.973268829094592 0.923711415313411 1 1
0.802946747258792 0.766355171782927 1 1
0.728378913856935 0.69444306962074 1 1
0.69880943805964 0.660320149982305 1 1
0.88377988862325 0.83736025646972 1 1
0.77776971518004 0.742097970704837 1 1
0.834443250676879 0.797348268097173 1 1
0.430222565466725 0.409224453256049 0 0
0.705426894669884 0.671834126802957 1 1
0.801857489366898 0.764413405732322 1 1
0.846770020768883 0.812687422126379 1 1
0.782521023976666 0.747052726456086 1 1
0.632744643982379 0.600155728328939 1 1
0.835467953344839 0.801486002911254 1 1
0.635911006331951 0.605005462743308 1 1
0.928157941942999 0.881800263889535 1 1
1.00584992242575 0.952127102171051 1 1
0.68988416948825 0.655982462748953 1 1
0.68051072791931 0.649293043414033 1 1
0.790114158690226 0.755669845004274 1 1
0.711575604624371 0.681467711495654 1 1
0.982234223175583 0.940295132886861 1 1
0.724869917134386 0.689775628164147 1 1
0.51556370231359 0.49188515375367 0 0
0.797106846632862 0.757990039547905 1 1
0.859452924490154 0.815104776086492 1 1
0.718127329811947 0.685420284945484 1 1
0.916026388669735 0.872229398945767 1 1
0.872108503217504 0.828680395874075 1 1
0.759624683889755 0.725023399803426 1 1
0.784073355761712 0.74188188369121 1 1
0.654885526038471 0.63006228932903 1 1
0.863718560877479 0.827944645895308 1 1
0.50919995316647 0.486082285489972 0 0
0.934615691476586 0.893842107677502 1 1
0.731826997963477 0.697031118142273 1 1
0.743881047612393 0.701958640627092 1 1
0.529240629719138 0.504856753938543 0 0
0.89896231665898 0.851499317793188 1 1
1.04653107309618 0.996922729973776 1 1
0.889446035972907 0.849925360095949 1 1
0.623397054330021 0.594531309945151 1 1
0.753136309694216 0.720327060074555 1 1
0.586421215869422 0.556841200283087 1 0
0.813877155127028 0.777610178961339 1 1
0.720540089825895 0.687546693210833 1 1
0.689999584343689 0.654405826922107 1 1
0.821048384878671 0.786960006391901 1 1
1.09876681203415 1.05125151948332 1 1
0.593642201074238 0.565744603168603 1 1
0.862240315908968 0.820503700968619 1 1
0.677435809734846 0.645439906841001 1 1
0.811658966130628 0.771071896894503 1 1
0.5661535979624 0.545064394595912 1 1
0.504692919520833 0.480823402666492 0 0
0.829949085441066 0.787652754188127 1 1
0.838739455657389 0.802539456038227 1 1
0.754702907509542 0.720058557139882 1 1
0.884721651929553 0.845617354921974 1 1
0.955743103870725 0.910345699076351 1 1
0.866183778074154 0.828774983537494 1 1
0.580499930235209 0.558354153155671 1 1
0.772519171403373 0.732123857992612 1 1
1.12014907101973 1.064921822023 0 0
0.681193551977069 0.646389196159009 1 1
0.8517457235655 0.815183127167361 1 1
0.761443972975234 0.724322920250665 1 1
0.484891744073872 0.462383721951945 0 0
0.716908823677131 0.683940795780032 1 1
0.928452028914827 0.887431530521423 1 1
0.857101512760322 0.819358284151771 1 1
0.745540212192153 0.70126590846715 1 1
0.676358705031173 0.648545101770774 1 1
0.519787815771891 0.492904905012196 0 0
0.574421027076433 0.548044001945185 1 0
0.876525820071853 0.831809564940672 1 1
0.680521988593115 0.648352892055271 1 1
0.769916920449035 0.734004176278595 1 1
0.816722280006784 0.777632811226352 1 1
0.871240722918756 0.824361869546144 1 1
0.791272272966713 0.758473102262863 1 1
0.89809198315355 0.857518660386688 1 1
0.799666575117197 0.764156509341842 1 1
0.788291509553334 0.753369222209813 1 1
0.639975629166049 0.610866851621449 1 1
0.645788954397687 0.615908337942332 1 1
0.64304754796313 0.606730405775087 1 1
0.699100616895122 0.664108220494186 1 1
0.474440211932001 0.458079247396872 0 0
0.749372064358395 0.715195572465328 1 1
0.699549426844723 0.666679517138348 1 1
0.762902353329711 0.726937863963569 1 1
0.842589375028037 0.804630609724334 1 1
0.775806173463946 0.740613458163216 1 1
0.598218829408116 0.570285634004965 1 1
0.814882388074556 0.763475282891643 1 1
0.817651065553662 0.779868486352271 1 1
0.61540054308173 0.582216089038633 1 1
0.934220968230049 0.892182340723693 1 1
0.708338349465857 0.672032264270627 1 1
0.918104281708472 0.87729956709331 1 1
0.946001586276511 0.906158892993046 1 1
0.817354073826644 0.775311724153728 1 1
0.60767801649772 0.579318742357898 1 1
0.84890479265489 0.807001048651622 1 1
0.865190266330463 0.821637760634244 1 1
0.899513086425099 0.860038365912742 1 1
0.864272774792464 0.823639081749702 1 1
0.804471537203782 0.766544047221754 1 1
0.918968379434325 0.878624459412531 1 1
0.718556480417552 0.676680787071298 1 1
0.783313668452785 0.742301647039154 1 1
0.868120128728118 0.820847101566496 1 1
0.829125109484473 0.786598490476898 1 1
0.815340872760139 0.781918450806081 1 1
0.724009873483728 0.684852663588228 1 1
0.985206975154556 0.937284252240429 1 1
0.76506389587026 0.730796873062746 1 1
0.870674106375828 0.829788187218622 1 1
0.704962173059636 0.66732057265146 1 1
0.550022834762712 0.521499193274757 0 0
0.792755651193282 0.753723265552355 1 1
0.651112570484537 0.623602970600559 1 1
0.786856614272328 0.7444708869801 1 1
0.877172210183508 0.832512515326947 1 1
0.706970587113479 0.670712793765914 1 1
0.820756037494412 0.780250650712944 1 1
0.60750639733076 0.582056968373142 1 1
0.897970988696451 0.856153221067796 1 1
0.765215699157745 0.73236878654003 1 1
0.752601527688048 0.717221984126172 1 1
0.917203744772457 0.87442623229704 1 1
0.730894656724386 0.698151128363992 1 1
0.757719904034095 0.72392604983866 1 1
0.795230081261695 0.761080467060249 1 1
0.872742996446363 0.833010648978419 1 1
0.74544611729451 0.707638554720088 1 1
0.764690132370228 0.733103386990173 1 1
0.74817072743614 0.714467884793182 1 1
0.759895587122504 0.723951609791574 1 1
0.642942042377904 0.612373473904615 1 1
0.898319378894777 0.850938177275334 1 1
0.807336053756349 0.76156580952687 1 1
0.62358951744281 0.593167726935728 1 1
0.734654373947337 0.704457276736333 1 1
0.698953689390789 0.669146970887872 1 1
0.830324079789563 0.789518952527778 1 1
0.919326609798056 0.877134481363459 1 1
0.993762327830925 0.952459053949812 1 1
0.933117939657539 0.887522024143942 1 1
0.91879988450684 0.870669828824687 1 1
0.822567321147863 0.780026047455754 1 1
0.871475868096237 0.828586291308136 1 1
0.627444594352167 0.600215605455686 1 1
0.811626300147802 0.771834758391251 1 1
0.850418318067884 0.815396186055011 1 1
0.860415646797482 0.814559540249887 1 1
0.755402932220553 0.716374166930276 1 1
0.862599424153801 0.822285652237104 1 1
0.723970182822066 0.692132511562976 1 1
0.677578812333219 0.639895619048568 1 1
0.942577953129083 0.892408505636501 1 1
0.838277004101209 0.80010615727467 1 1
0.588498294837187 0.5578651345946 1 1
0.912809206204937 0.865131760559876 1 1
0.732891152629935 0.684740688151514 1 1
0.696309416609711 0.664058544424405 1 1
1.00984212945721 0.96202938641002 1 1
0.825142245535677 0.78325721093721 1 1
0.845723391464847 0.805388441665246 1 1
0.701220216770076 0.670318405177822 1 1
0.929424777959834 0.885907826862166 1 1
0.676203458159364 0.645836756712347 1 1
0.700955351402719 0.669237412024408 1 1
0.852783814966423 0.812728699952395 1 1
0.782223724777706 0.745301496804058 1 1
0.586685776846809 0.558639388080384 1 1
0.768282622251464 0.726925223439231 1 1
0.627469383814667 0.596546333755933 1 1
0.804889817014547 0.767137020794004 1 1
0.732746262183508 0.698182665090337 1 1
0.760439848816655 0.727037226543965 1 1
0.908002809916304 0.864623588862715 1 1
0.629429473817947 0.596917280715369 1 1
0.707648225373105 0.674732494726403 1 1
0.948176657437039 0.898020764295624 1 1
0.822318826106317 0.783063491228584 1 1
0.900865423665235 0.853793239057887 1 1
0.720162027645221 0.68315318864647 1 1
0.97693694271194 0.921568359816799 1 1
0.696094250960149 0.660348797711302 1 1
0.762459590280424 0.72176357382965 1 1
0.701240519603797 0.668586534414145 1 1
0.64157388407638 0.611098973503963 1 1
0.909195488762958 0.868870995890411 1 1
0.806001188798405 0.764943997316444 1 1
0.758583126453866 0.734290062034315 1 1
0.752064051831284 0.720438869033554 1 1
0.878236958966854 0.839740727602791 1 1
0.688169084515932 0.658540254215518 1 1
0.655161241846988 0.628599652442606 1 1
0.843752241939758 0.804868747269082 1 1
0.752701406039015 0.716185573649308 1 1
0.686046023216649 0.65608546015487 1 1
0.707034921050832 0.676984971709087 1 1
0.876069728413285 0.835349446280619 1 1
0.947847403900477 0.903329671912361 1 1
0.998964714947401 0.962514672279763 1 1
1.10761614579529 1.05378197047486 0 0
0.506837199860689 0.484654585617107 0 0
0.814287118177296 0.778007562000782 1 1
0.869853877605418 0.8311120947501 1 1
0.777986135858279 0.745495254157912 1 1
0.795356388174041 0.758263620288912 1 1
0.758839733578441 0.727430814177185 1 1
0.733733820580313 0.701232381212553 1 1
1.04340791632053 0.993768422487141 1 1
0.980186732715404 0.927580576885982 1 1
0.783214290454154 0.74674734896254 1 1
0.887038390620942 0.842870924666529 1 1
0.864665736972736 0.821769975494357 1 1
0.851733274000507 0.810295080147184 1 1
0.821731295385144 0.781200622508237 1 1
0.941888574459828 0.894607539413415 1 1
0.719118757716776 0.68226704158243 1 1
0.931508167464252 0.885691493787236 1 1
1.03081657717843 0.983713989163379 1 1
0.578413483964136 0.551135745720754 1 1
0.575558315418023 0.550165181350755 1 0
0.762335914593164 0.725160206829185 1 1
0.853329023300724 0.813827573743548 1 1
0.743618153391685 0.711747241037964 1 1
0.859397804473205 0.816119317779952 1 1
0.718956793018957 0.685609170614161 1 1
0.706519782023625 0.674964340378301 1 1
0.781754927644188 0.745350717092911 1 1
0.598578962488539 0.568986396313428 1 1
1.01242441705074 0.963560780842562 1 1
0.955946146563803 0.909532743401691 1 1
0.930899365657752 0.877659521847561 1 1
0.852432171733303 0.813217742745208 1 1
0.808223329734163 0.774104076943822 1 1
0.680991846009042 0.651092896013153 1 1
0.723310015968435 0.69096591039752 1 1
0.665660151188575 0.634296714081053 1 1
0.802057960725206 0.758380084303123 1 1
0.869741298674023 0.824963862572466 1 1
0.695138807991559 0.653543142759237 1 1
0.958667326390788 0.913420700419248 1 1
0.637387177530571 0.608195862681653 1 1
0.751079440100387 0.716288630096357 1 1
0.667018585602842 0.628821789860932 1 1
0.676888140843859 0.645299546582197 1 1
0.769925596885066 0.738775618643765 1 1
0.895202385727302 0.852040967844939 1 1
0.846054478022424 0.806877023452433 1 1
0.996443157725144 0.949080307285055 1 1
0.57681738419767 0.547617559407689 1 1
0.695793564999381 0.660875152326482 1 1
1.04697927261366 0.996742185070837 0 1
0.729233073250077 0.697394379954428 1 1
0.75176924821413 0.713808789955145 1 1
0.893238411993389 0.853556489667197 1 1
0.990812082943187 0.943048934304761 1 1
0.758273293136895 0.729754067086351 1 1
0.645116789547806 0.613268239387622 1 1
0.764930658642201 0.731864310578074 1 1
1.23994871742424 1.18214463536159 0 0
0.676020769628638 0.645551546607387 1 1
0.795022461124925 0.766904591139052 1 1
0.849279915081499 0.809932206251684 1 1
0.774155213259621 0.724119497928318 1 1
0.557145141726889 0.534170257064512 0 0
0.741380835336434 0.712151650652849 1 1
0.682916946601196 0.649306085057276 1 1
0.757445655177251 0.724226108428386 1 1
0.858260652222116 0.814083221345722 1 1
0.605236099646317 0.569154312168824 1 1
0.630222809194177 0.60018372962276 1 1
0.694817852848562 0.661254894690583 1 1
0.831909854607316 0.792614284590043 1 1
0.814043077050264 0.777330106877497 1 1
0.943228204903281 0.89844016809781 1 1
0.786918787071368 0.75296535673438 1 1
0.895622766471432 0.851326467495003 1 1
0.815759908660831 0.773160597839232 1 1
0.578956960642447 0.552582351304009 1 1
0.792712289616665 0.755939039513023 1 1
0.879093798354082 0.835190882407155 1 1
0.913778385959969 0.87296763413851 1 1
0.889531631869848 0.848637095496059 1 1
0.743477941773843 0.7103347292842 1 1
0.745021875710094 0.7123357296832 1 1
0.57709162414273 0.549759585107705 1 1
0.630449447968094 0.600654604066682 1 1
0.626215266538119 0.594596069515538 1 1
0.708864181455297 0.675253346704585 1 1
1.06127949410709 1.0097825407601 1 1
0.708022340183073 0.675443571879191 1 1
0.912983022702211 0.872046847630381 1 1
0.729786608916475 0.691451128390345 1 1
0.908716021349452 0.863994894666131 1 1
0.897828318115099 0.856467813447156 1 1
0.851172364563405 0.8115729258597 1 1
0.842447601963164 0.803815969737144 1 1
0.819766282990994 0.778068984817338 1 1
0.820423567428617 0.785087811577206 1 1
0.816568245404937 0.782935532484598 1 1
0.958420229243457 0.917974413485341 1 1
0.759161198541116 0.723186884621499 1 1
0.914066499579111 0.86545152286236 1 1
0.90012863882489 0.858764417945826 1 1
0.893247212618483 0.858262263276995 1 1
0.543632634216531 0.514022818388936 0 0
0.991672393820419 0.945560130167046 1 1
0.957093517468044 0.916543841129958 1 1
0.798641749147064 0.763484080452403 1 1
0.500288736973686 0.471436801473269 0 0
0.83953045501221 0.797902664179833 1 1
0.82634229991921 0.791767711549732 1 1
0.916498573875375 0.867811513136962 1 1
0.663540923969303 0.63091005661586 1 1
0.7943750856295 0.752891406515882 1 1
0.914395679662422 0.873311788498892 1 1
0.700080458430115 0.665734692367549 1 1
0.925913180748089 0.888130912502849 1 1
0.758687368643191 0.722036542008119 1 1
0.918489625783781 0.873826988753868 1 1
0.663191257989093 0.632698751947011 1 1
0.583740965060728 0.559891332381442 1 1
0.706120482343606 0.67501459790601 1 1
0.538578681000873 0.506888639569401 0 0
0.69394019042073 0.660956384237828 1 1
0.662902918279615 0.628786072485388 1 1
0.698995184305848 0.663206221363923 1 1
0.911449902612363 0.865718237756643 1 1
0.922663711047535 0.879101569201747 1 1
0.609739068567616 0.583583634661598 1 1
0.801578428522183 0.764385031035261 1 1
0.831112526562488 0.786137342624154 1 1
0.696289436340184 0.662426383290461 1 1
0.930383168867822 0.888145076344439 1 1
0.689237414322115 0.65493170261196 1 1
0.768597984909955 0.729564795603625 1 1
0.963148795235922 0.915147930436479 1 1
0.656121628043018 0.624488218144389 1 1
0.726988779623686 0.695072821241045 1 1
0.675703160366596 0.641762964340696 1 1
0.770961661834649 0.731545105640895 1 1
0.537292808604996 0.511621421656868 0 0
0.752323818624397 0.712386328238509 1 1
0.92306729536187 0.874652022617479 1 1
0.879798495478156 0.839542751839728 1 1
0.661262630156551 0.629080015906559 1 1
0.873368978167994 0.834203463174288 1 1
0.752004095317431 0.720169724220569 1 1
0.825238557209679 0.784865320130637 1 1
0.876534923416057 0.835349892630308 1 1
0.926868020271468 0.87848878873647 1 1
0.619469468417317 0.590958911377069 1 1
0.830788452034442 0.793230718894397 1 1
0.601941500871505 0.584577269797733 1 1
0.83150314353833 0.794837066527889 1 1
0.792660437081253 0.75596180130458 1 1
0.662860089375644 0.629035870699585 1 1
0.852851838424387 0.809934081915369 1 1
0.861839789767812 0.816007103879979 1 1
0.587160537325581 0.561904412568117 1 0
0.699196583368336 0.65998021223059 1 1
0.774470794292118 0.732403997321504 1 1
1.13131934490483 1.08112461877075 0 0
0.836513241942273 0.79643195417365 1 1
0.842323024452788 0.800640684355436 1 1
0.810159751713222 0.770339527720809 1 1
0.591331738051018 0.562310742710887 1 1
0.828645399059177 0.789009689453166 1 1
0.81094128347725 0.767834637020301 1 1
0.813146343460691 0.77105227487103 1 1
0.722118561730262 0.689888676818397 1 1
0.991310812847135 0.945003279377497 1 1
0.802370468791382 0.761561023464299 1 1
0.863190409908655 0.814792653883823 1 1
0.898916078659651 0.854627368159921 1 1
0.834964246820586 0.799106647017686 1 1
0.760232987085419 0.721967890649641 1 1
0.643294667641276 0.609658446237626 1 1
0.609997988024752 0.579804935070831 1 1
0.690190433251025 0.659768521726679 1 1
0.657752092498461 0.630617604365442 1 1
1.00404703599821 0.953824933257359 1 1
0.771709382299678 0.736283407635802 1 1
0.804184079709359 0.768106721572811 1 1
0.961234530307983 0.914684542141532 1 1
0.931273807213687 0.886326843086243 1 1
0.613774314009465 0.585778430389995 1 1
0.618290757417294 0.588754977476936 1 1
0.882849681351813 0.840776618414286 1 1
0.728534748153201 0.689247881125618 1 1
0.905975191875259 0.860237516451614 1 1
0.795987916338324 0.754194510527629 1 1
0.834668087682438 0.795889186550119 1 1
0.818844035638365 0.777230889917046 1 1
0.786650744384655 0.743396369234566 1 1
0.878717210616594 0.835308467179093 1 1
0.710776849106894 0.681466741855744 1 1
0.847615287305968 0.811021261288488 1 1
0.730939523447669 0.697372482567645 1 1
0.781234887598193 0.744883731278217 1 1
0.674730955699506 0.639280266511667 1 1
0.838383546534723 0.799369769996397 1 1
0.56130980231802 0.535010657200344 1 0
0.605118255718329 0.575851296883337 1 1
1.00555827381428 0.955398130244628 1 1
0.898993508092218 0.850640889947409 1 1
0.621100775303155 0.601628789744532 1 1
0.69813170142288 0.665862056389696 1 1
0.988940403358928 0.942658611148302 1 1
0.814566985531439 0.777688516670635 1 1
0.739216727429759 0.705626761726307 1 1
0.807050321840615 0.763673728992697 1 1
0.779196613166024 0.74507097601196 1 1
0.81948015277273 0.786486534750743 1 1
0.916175617106638 0.870738740963205 1 1
0.63544634129233 0.601195685606691 1 1
0.753219949962935 0.715560271134883 1 1
0.871496378012598 0.833463717473909 1 1
0.711589619007231 0.675110705712858 1 1
0.608229393065122 0.575221097597725 1 1
0.669766002003732 0.637766509647556 1 1
0.951408319862093 0.909903578782355 1 1
0.957410955584644 0.91306295370945 1 1
0.84846846697562 0.805735246449075 1 1
0.767186864888121 0.729121634804244 1 1
0.663256060466526 0.634238109579724 1 1
0.662441358726093 0.62962590381027 1 1
0.771342321246817 0.734465001408543 1 1
0.854837744375487 0.81897037427171 1 1
0.830898970077321 0.796645747568384 1 1
0.637896569760059 0.612282414092906 1 1
0.630290854755124 0.600693984790431 1 1
0.738504918352729 0.704810919391915 1 1
0.905791777246547 0.857601633459781 1 1
0.452803877612957 0.431790920382625 0 0
0.862238225754838 0.809758242864386 1 1
0.637237374236896 0.606623388358774 1 1
0.71892547342914 0.688538751217398 1 1
0.812307439460309 0.773040021820937 1 1
0.862279871500906 0.816488224553735 1 1
0.86503545069873 0.82093115156002 1 1
0.861520389658263 0.822412266188778 1 1
0.803654096002014 0.764179453186154 1 1
0.68447192399736 0.649212856572727 1 1
0.767653287410623 0.725913266285169 1 1
0.973333109990048 0.929728343523939 1 1
0.92471201376735 0.881265665421411 1 1
0.637570719091895 0.609996173339291 1 1
0.717750002377136 0.688124022949924 1 1
0.679213826753902 0.648538496466537 1 1
0.717697898159817 0.681301476829152 1 1
0.925071032742014 0.877840985351293 1 1
1.00103142286505 0.946922928561363 1 1
0.918372416641938 0.876712314733182 1 1
0.704876944455038 0.675084084435218 1 1
0.713301789263336 0.687249645619622 1 1
0.672961132967006 0.63951935883306 1 1
1.00482530025729 0.9642307282601 1 1
0.333111262496362 0.314419000303403 0 0
0.697751288016465 0.665480657498612 1 1
0.783381312518114 0.74498067864529 1 1
0.630182545247243 0.601342676462945 1 1
0.695935028979473 0.660541456257418 1 1
0.683631368982943 0.653191311455484 1 1
0.552492811776521 0.532586301992719 1 0
0.718527955536598 0.686051523056414 1 1
0.90955411070033 0.870902112024658 1 1
0.701145055151455 0.667889800578623 1 1
0.912205776043551 0.868040647010604 1 1
0.869048848658698 0.826878571776869 1 1
1.2120570306528 1.15135652665472 0 0
0.891595983187538 0.845845604974333 1 1
0.585176541164575 0.554670233728105 1 1
0.539402899217818 0.515216917348442 1 0
0.888338376739571 0.848849526273822 1 1
0.761473486470129 0.725617004517392 1 1
0.844217364793158 0.800249197684403 1 1
0.7344019206507 0.696839293187303 1 1
0.827602272172121 0.7919261193177 1 1
0.924353411484514 0.880505165329379 1 1
0.809679654628053 0.769673294162196 1 1
0.715756008671609 0.682929688151792 1 1
1.01634837660295 0.966875688689175 1 1
0.768364072985337 0.731232117544475 1 1
0.981445709896414 0.930766707092727 1 1
0.756631935771075 0.717380411914171 1 1
0.710011796460867 0.674420016317604 1 1
0.689749856273912 0.657327085263245 1 1
0.801514275782471 0.763574781063136 1 1
0.599849081663045 0.57460650845679 1 1
0.813909850973256 0.772822268932092 1 1
0.929490652153586 0.886543613556923 1 1
0.675935865142032 0.645557757467632 1 1
0.819991833321071 0.785751797900396 1 1
0.603527829548172 0.574729033071834 1 1
0.901521812132998 0.85756530468642 1 1
0.939213951650245 0.896522298520234 1 1
0.614654048857191 0.585717316737613 1 1
0.851843354325897 0.809460530418256 1 1
0.760765850649038 0.72699703481553 1 1
0.936318464473239 0.892660642607815 1 1
1.00186452667275 0.952701356471208 1 1
1.14721286762102 1.09262811655661 0 0
0.838266490006004 0.797771527180784 1 1
0.824638209011681 0.784767598355959 1 1
0.704588039477828 0.665147948941142 1 1
0.775590167884149 0.740334598514691 1 1
0.979956227740364 0.934604118996521 1 1
0.779246717588308 0.739126408871008 1 1
0.716963473576054 0.682889516119465 1 1
0.790032242912226 0.75162971403317 1 1
0.940121441225188 0.899545343522668 1 1
0.65468557000928 0.623392503832986 1 1
0.707278559346774 0.673095066554347 1 1
0.839723631473866 0.800165867593393 1 1
0.938439028125558 0.889824221355169 1 1
0.883707934848975 0.843310711933351 1 1
0.723023328703391 0.689030170373029 1 1
0.693505347183357 0.660440545870433 1 1
0.825405261575166 0.789191650117816 1 1
1.09385020738162 1.03664756903783 0 1
0.820466429910414 0.764794809841646 1 1
0.88427781898929 0.840740880247113 1 1
0.83751458043831 0.797839553703686 1 1
0.705430792207086 0.666033669735931 1 1
0.762329983084809 0.722977833975504 1 1
0.902475035958757 0.860090943765745 1 1
1.02713973124762 0.975675050786421 1 1
0.707642432804438 0.6747550140586 1 1
0.843529885937043 0.800592060284893 1 1
0.851160112415029 0.812299973223804 1 1
0.617265373514426 0.585870544365974 1 1
0.538689629125062 0.517354530300326 0 0
0.953726221287626 0.908400202372038 1 1
0.730391612985901 0.692757716926664 1 1
0.717584428851868 0.687821283064975 1 1
0.598515658649146 0.569266586974674 1 1
0.893499753931563 0.849362286197158 1 1
0.835240378891968 0.797936977315022 1 1
0.975751063784646 0.92579104539725 1 1
0.715327022952096 0.684658392468667 1 1
0.772928408982443 0.740257850284558 1 1
0.788474420097606 0.752751185474287 1 1
0.906752810626574 0.859453194794478 1 1
0.903496880631385 0.864631553180866 1 1
0.747439102386466 0.71363622171216 1 1
0.648243892666754 0.615779334121085 1 1
0.875443639261156 0.835736093687421 1 1
0.703653989049205 0.668356670683755 1 1
1.06904039473843 1.01928054381271 1 1
0.569984093673185 0.538861020687125 1 1
0.896550692938385 0.846477263171142 1 1
0.996330714211181 0.954971009554799 1 1
1.16208197390808 1.10454516188217 0 0
0.669628944268627 0.638982139614248 1 1
0.657751415481211 0.627463070234266 1 1
0.485263413546939 0.4607836552433 0 0
0.711386306655468 0.67888127185803 1 1
0.753968457314496 0.716488461508408 1 1
0.87149630892648 0.820973918928037 1 1
0.857185066177629 0.812959226512307 1 1
0.865148742368971 0.826733548793492 1 1
0.852438403069098 0.810782946441961 1 1
0.697617358907205 0.670316732685989 1 1
0.906191890171925 0.865358681747774 1 1
0.629152100024531 0.598826116087357 1 1
0.581329471863317 0.554787861101445 1 1
0.656842154462965 0.627126226484687 1 1
0.853131700814002 0.815180348920194 1 1
0.974851044925424 0.930968143301622 1 1
0.790878973582019 0.754352563806666 1 1
0.813023638969737 0.778645898589394 1 1
0.905768405746242 0.856391254711554 1 1
0.894978791123199 0.849424836455445 1 1
0.749858275368064 0.71654240642157 1 1
0.834794800341898 0.800455938781403 1 1
0.978579063684145 0.930334869863172 1 1
0.840220542855558 0.804376618537061 1 1
0.773662983193927 0.738246079132784 1 1
0.851034504078638 0.810563959190686 1 1
0.751935762922778 0.709586680129681 1 1
0.954398954843421 0.909429552218686 1 1
0.826122711420055 0.784706628986663 1 1
0.685798318944592 0.658742103397709 1 1
0.859050744521563 0.820705246941541 1 1
0.555124182741368 0.530957231761793 1 0
0.802898106351031 0.767024895322875 1 1
0.79105601680241 0.754012118834728 1 1
0.740798409698088 0.702750195008627 1 1
0.77572345346954 0.741483392744624 1 1
0.740913000796217 0.707149740454211 1 1
0.745483907354024 0.70783842432552 1 1
0.859627925864871 0.817749101339928 1 1
0.897019148331774 0.855530825183032 1 1
0.728566728308832 0.690087499065243 1 1
0.878400410261968 0.836857303477201 1 1
0.79078177950871 0.747241540041567 1 1
0.818878077147601 0.781979232628443 1 1
0.780483491377644 0.740687031775866 1 1
0.887941527843952 0.848655879843934 1 1
0.741272407980566 0.709932701933093 1 1
0.811550925752286 0.777378632768066 1 1
0.718516764184096 0.687552663759059 1 1
0.815732397904248 0.771254490254757 1 1
0.752964271436209 0.717044200983369 1 1
0.902061106416649 0.857047434081058 1 1
0.717364986016973 0.684847616514723 1 1
0.866191992259373 0.825850468199081 1 1
0.805198827409027 0.766645432934128 1 1
0.77701529372488 0.742118707125989 1 1
0.98493355457051 0.935462325185918 1 1
0.920593679485856 0.869212845882529 1 1
0.737603859425613 0.704740407147993 1 1
0.828944063571245 0.791462214430662 1 1
0.95661293583589 0.909412893111717 1 1
0.900252951186669 0.856628724493444 1 1
0.946622540420012 0.900348679055013 1 1
0.767766781088053 0.72513810508912 1 1
0.778815832941409 0.741225131412014 1 1
0.740665001303744 0.706183195809779 1 1
0.688802898600017 0.655857037141183 1 1
0.679460775576061 0.653465281861957 1 1
0.77414777194862 0.741727384024612 1 1
0.858964648573129 0.813367127901318 1 1
0.713726783619314 0.67932667245175 1 1
0.686148847580423 0.657940993157213 1 1
0.771214225248838 0.73447762081311 1 1
0.643172704458323 0.61580337806196 1 1
0.860326115206363 0.817701177712653 1 1
0.869625406498091 0.835006727067451 1 1
0.598711564354853 0.571978094010284 1 1
0.774172649080639 0.736412194487554 1 1
0.70051450784487 0.660686413596667 1 1
0.536664759887335 0.512310558032765 0 0
0.691847258574023 0.654977006701181 1 1
0.511711309750522 0.488641319416552 0 0
0.799009154998539 0.7635095072338 1 1
0.708269077698289 0.6713007994907 1 1
0.78507633300106 0.748728206358551 1 1
0.868036630449457 0.820235652388039 1 1
0.826233937361308 0.792679303392184 1 1
1.22503420303934 1.16544822527627 0 0
0.846572128716607 0.80784523914109 1 1
0.788738491368327 0.750984599452614 1 1
0.46400941556107 0.442446784247527 0 0
0.611498337281486 0.588676378290183 1 1
0.828910789507743 0.788393997373976 1 1
0.733759515146083 0.698873972995384 1 1
0.779083146348376 0.744372126815097 1 1
0.725823470411098 0.683654886364619 1 1
0.734258557883 0.704592872032537 1 1
0.704130896007816 0.671859811140651 1 1
0.806983881727812 0.768882506011897 1 1
0.927942478914406 0.883525371843246 1 1
0.830606116896501 0.795969772875288 1 1
0.911217256997372 0.869915530424629 1 1
0.737723357021533 0.701401281521695 1 1
0.828728228423298 0.790140500872466 1 1
0.542019788844106 0.516763144106952 1 0
0.931617382389768 0.885213753986076 1 1
0.665883972670267 0.64109055634483 1 1
0.656162736951086 0.627244168016741 1 1
0.659428441351944 0.624910160389355 1 1
0.726912340359779 0.691181292775599 1 1
0.680612176913994 0.649374764135348 1 1
0.843670072679392 0.80807876651891 1 1
0.73936072706199 0.704897199415742 1 1
0.625229565773409 0.599379070736709 1 1
1.03542885859757 0.987334650281859 1 1
0.921940411728245 0.876354705337233 1 1
0.744904232623698 0.711750488087373 1 1
0.490027143448206 0.46918410978344 0 0
0.732716804195816 0.692415615842988 1 1
0.804960456456236 0.768984453805662 1 1
0.849088967466574 0.814131393411881 1 1
0.833212186813885 0.79301146475195 1 1
0.866486286733969 0.82635091391766 1 1
0.882092593520309 0.839176383616589 1 1
0.791213264640172 0.756968820241421 1 1
0.606910411090932 0.577623642016886 1 1
0.880670669083067 0.836585536304549 1 1
0.805608063136807 0.766670190716967 1 1
0.814154712759059 0.773223665285991 1 1
0.871115777839886 0.834733872790028 1 1
0.687084261689186 0.659338305513212 1 1
0.781369181388328 0.743967328240418 1 1
0.867406620462956 0.821059327966229 1 1
0.911854805234827 0.874658726323886 1 1
0.816320105732008 0.779369061641133 1 1
0.931816080884669 0.887964317807756 1 1
0.831740808456464 0.792345160265486 1 1
0.570995208049528 0.548111052283859 1 1
1.07379082282369 1.02105501550511 0 1
0.868046315549167 0.833665763349795 1 1
0.791723617016704 0.75092658655494 1 1
0.685690863784888 0.65347097665887 1 1
0.952433671763295 0.910989613346174 1 1
0.880389400632925 0.838383642808574 1 1
0.82949912298383 0.793951998114167 1 1
0.656147625778467 0.626608703421614 1 1
0.854187618918984 0.811067939963156 1 1
0.769715037521758 0.732024650384713 1 1
0.834278777504202 0.796187745558171 1 1
0.886789534338222 0.855702172930253 1 1
0.747173920385487 0.710191583848829 1 1
0.916253079879487 0.880471808044448 1 1
0.495298321538618 0.473661697318852 0 0
0.753374966986397 0.720379968710111 1 1
0.653298116566188 0.626409824605516 1 1
0.742744201067387 0.706675878713323 1 1
0.697878153927374 0.665431947930029 1 1
0.884564068617417 0.845453872010253 1 1
0.569181346872853 0.540938682435309 1 0
0.75192818222294 0.715429570738283 1 1
0.844100893273394 0.803266631212012 1 1
0.868601983438566 0.828834663691879 1 1
0.800212064456774 0.764323149889429 1 1
0.796504835849095 0.754511675322309 1 1
0.851163343373608 0.814985450554904 1 1
0.698543349345043 0.667729001520083 1 1
0.789780143504358 0.750579834024955 1 1
0.742133867585931 0.706745103925186 1 1
0.8440211745299 0.80484483357766 1 1
0.956869921899257 0.91320442112517 1 1
0.602522277679525 0.574707310148412 1 1
0.851270227591846 0.811062881405508 1 1
0.644738873260129 0.618881226790052 1 1
0.546904794226342 0.521506094665979 1 0
0.75026213081863 0.71220533157697 1 1
0.796512406747889 0.756093471328337 1 1
0.650306793638094 0.615517223121527 1 1
1.02210829160654 0.971713333736228 1 1
0.81768369420881 0.768149692616195 1 1
0.80028923271071 0.755994278492742 1 1
0.991101191600864 0.941520057377113 1 1
0.793158767578487 0.747604218686058 1 1
0.912163066660126 0.869351904769469 1 1
0.907268435521417 0.8604410499734 1 1
0.936198151501181 0.885713341684758 1 1
0.927052068925477 0.885810331370361 1 1
0.73131014679955 0.703419424195231 1 1
0.785103679725382 0.749131684687888 1 1
0.791520498768509 0.760029119288536 1 1
0.468910556498528 0.449752401484326 0 0
0.746699053263206 0.711951305678351 1 1
0.669116114912182 0.636461875144007 1 1
0.680208425572077 0.650432707703798 1 1
0.70602661513203 0.676779986700646 1 1
0.837791709472176 0.797730784986215 1 1
0.727613579630219 0.696931309527372 1 1
0.795490821318461 0.757141984562029 1 1
0.58426997265421 0.55420741226174 1 0
0.769076013573071 0.734554063893877 1 1
0.934991684240157 0.889762496658654 1 1
0.762695966944682 0.730086735698512 1 1
0.743520847912406 0.702416494395783 1 1
0.75417485697944 0.713239957445097 1 1
0.854444127248352 0.818532026680054 1 1
0.828634644432953 0.78726241862729 1 1
0.861506183631843 0.820960878499791 1 1
0.826785323677131 0.789647812187706 1 1
0.866940891203173 0.825612751893418 1 1
0.956561458604177 0.914688022096716 1 1
0.727707637681127 0.693166722554212 1 1
0.750434564435087 0.715058448128712 1 1
0.591093320268783 0.564368651257924 1 0
0.942877471163068 0.900448727758155 1 1
0.738776908631955 0.703817481209385 1 1
0.861779997854894 0.822535155956924 1 1
0.839513596132135 0.797589695773655 1 1
0.625009123915637 0.59788345396678 1 1
0.73329214077504 0.69685510159794 1 1
0.801632142596846 0.761868650260716 1 1
0.686174307940138 0.658179342214057 1 1
0.917616329024124 0.869411513390881 1 1
0.791081921461267 0.755417406342139 1 1
0.86980788956942 0.82856076339417 1 1
0.687766897807332 0.65618463572226 1 1
0.714302499466311 0.67507180085299 1 1
0.68571791019762 0.653284042641184 1 1
0.936852753138977 0.894925386342538 1 1
0.725608440712092 0.689855423218352 1 1
0.789485166802133 0.748599276422135 1 1
0.957754200128862 0.90942555921926 1 1
0.785918183221795 0.752757998106229 1 1
0.933740150393941 0.891154240714452 1 1
0.716868937125757 0.686424806397696 1 1
0.730494731015533 0.69905493825203 1 1
0.657619356738778 0.626925774478946 1 1
0.983788712081099 0.931990943022223 1 1
0.871994622974396 0.8288642722723 1 1
0.714846324558332 0.679938929442453 1 1
0.667999871338623 0.631536025741849 1 1
0.619000509619929 0.587170527788858 1 1
0.607520654959872 0.583207397317335 1 1
0.873752346737428 0.831636149358238 1 1
0.887930672800436 0.844418835444367 1 1
0.750165000238894 0.716851564195321 1 1
1.00375331523324 0.948033755262068 1 1
0.867288688988129 0.829691177971376 1 1
0.834807855057338 0.791741462219458 1 1
0.54294811324095 0.518864083748523 0 0
0.51589752373384 0.485240607095014 0 0
0.948975389505146 0.906519191748053 1 1
0.777601573618177 0.73531494127229 1 1
0.745504995090752 0.705625177776705 1 1
0.92374893422044 0.876604153536078 1 1
0.732245485840131 0.698453779766906 1 1
0.700944158598893 0.670001014046905 1 1
0.633840856234075 0.604674636375545 1 1
0.78902104445828 0.753504474490199 1 1
0.9218475539466 0.880676394758183 1 1
0.532525940898674 0.50934007703369 0 0
0.693918909226331 0.66025030053103 1 1
0.721388383410892 0.689798921928402 1 1
0.869044928395681 0.83216139521766 1 1
0.779614879464283 0.743069795769511 1 1
0.852505804307995 0.808843979376636 1 1
0.815548061527479 0.777397509270146 1 1
0.777759593785609 0.740607847848961 1 1
0.790895421543671 0.760916530335269 1 1
0.460606970549484 0.435024377158926 0 0
0.951218194556182 0.907608019717307 1 1
0.969085015791655 0.924588619610455 1 1
0.445698921425302 0.424770237859723 0 0
0.802359121286271 0.760094395485178 1 1
1.11441073753323 1.06449229325409 0 0
1.01296660935245 0.962689547966812 1 1
0.846050917025252 0.805288412058513 1 1
0.840830945504 0.803002612281232 1 1
0.946373976641711 0.89691168960376 1 1
0.501119701720445 0.47922462474738 0 0
0.583498854770659 0.546987198938515 1 1
0.950744698046038 0.906333071405641 1 1
0.726191186106377 0.696882662969377 1 1
1.05331095269385 1.0015910773076 1 1
0.67497989076732 0.641315881184158 1 1
0.80538951578067 0.774708007505883 1 1
0.677037833572909 0.638936934880171 1 1
0.893228696494596 0.850306340474217 1 1
0.591598099754532 0.560280321282 1 1
0.677208654084044 0.64651200305118 1 1
0.790057233738969 0.756208365885141 1 1
0.905211625807011 0.864744975604697 1 1
0.687014841581023 0.656796013864432 1 1
0.858087572976128 0.816075177597764 1 1
0.77753348842118 0.742064634190688 1 1
0.812899597565631 0.775475762423995 1 1
0.91531303128035 0.870985016431044 1 1
0.72987352440771 0.686864619671699 1 1
0.747405471564599 0.716480426888548 1 1
0.810319423263374 0.770454548657168 1 1
0.924612812011583 0.886993869829983 1 1
0.849982779721917 0.814061343397022 1 1
0.792020626839198 0.764449502618313 1 1
0.655243102979917 0.625549613637699 1 1
0.749920971328613 0.715662218728465 1 1
0.742198897956398 0.710487258181041 1 1
0.806585213949169 0.765817381136294 1 1
1.01155752327464 0.964976414838218 1 1
0.909331662368696 0.867246424330473 1 1
0.703049331631801 0.670666847301481 1 1
0.630080020227315 0.598255828816428 1 1
0.918219153471284 0.869753709633622 1 1
0.594222127636628 0.564520684391141 1 0
0.818348496807534 0.7851605090717 1 1
0.630783494466425 0.599373073789774 1 1
0.982296443060985 0.934636586583701 1 1
0.467857619122611 0.448677871283227 0 0
1.00392412209057 0.958944876428742 1 1
0.682321779497147 0.647053444324739 1 1
0.6155721739151 0.585486487110248 1 1
0.774684591357813 0.74161671515912 1 1
0.909947875151892 0.858027314571026 1 1
0.636286506003902 0.605767504394365 1 1
0.717326165336136 0.679383475231494 1 1
0.616365536733008 0.586847598274574 1 1
0.687677160132477 0.656370694230563 1 1
0.636515416138152 0.610079032572302 1 1
0.956829329250931 0.91029367631622 1 1
0.852659869634973 0.810834895723359 1 1
0.877930207614156 0.830035251074449 1 1
0.947388387907994 0.904208907999036 1 1
0.617575832098682 0.594272105776018 1 1
0.753337641545974 0.713123348406405 1 1
0.548544479150552 0.521022859997171 1 0
0.628627141966563 0.599482828368937 1 1
0.781545884349925 0.744106082857854 1 1
0.777885662371056 0.743301188491807 1 1
0.616859364710824 0.589420695141827 1 1
0.996587513734068 0.948603729860331 1 1
0.595298410913114 0.567383436467404 1 0
0.971246845832673 0.92243095272729 1 1
0.721383506963027 0.684999874904392 1 1
0.927419129312074 0.885073397796247 1 1
0.572772515766568 0.544950959618454 1 0
0.688824102105082 0.647734208618746 1 1
0.688350855052044 0.654925654097046 1 1
0.672535233476378 0.647245509273992 1 1
0.748323959799201 0.715248796634454 1 1
0.685122152333811 0.653062541601808 1 1
0.633753729560714 0.601144728203231 1 1
0.556290242697168 0.528069895156621 1 1
0.787509069713925 0.751727784572829 1 1
0.767657105659881 0.731273494193181 1 1
0.679035812339965 0.646815073750537 1 1
0.804222250628904 0.761262284435054 1 1
0.82629611834181 0.780101736200775 1 1
0.813679204241622 0.778996383873864 1 1
0.659908367105708 0.628691352141008 1 1
0.759263014809915 0.727617655586281 1 1
0.790656045720627 0.756412924055839 1 1
0.892948823512005 0.844767003400529 1 1
0.738959161192459 0.703007678855572 1 1
0.597777954953583 0.574868892934922 1 1
0.901380918822117 0.850975102288679 1 1
0.83680682644866 0.798412079055955 1 1
0.679874156228261 0.649357128755729 1 1
0.703317354960811 0.671499174048021 1 1
0.637544568849966 0.608721628812768 1 1
0.860922983424454 0.818313677791091 1 1
0.799305064333864 0.762169133350418 1 1
0.971759543943807 0.924545325324409 1 1
0.916751745536057 0.873586724876463 1 1
0.593561231638564 0.568066225528556 1 1
0.70752678965308 0.67610155188743 1 1
0.682226515413474 0.646333776669501 1 1
0.797383101386366 0.762939994259775 1 1
0.816886492541245 0.778966246097982 1 1
0.694305224055794 0.663782600784223 1 1
0.931461256665495 0.886640328779845 1 1
0.412972250858224 0.393247555291768 0 0
0.985233186830787 0.940882533825905 1 1
0.79774641732904 0.761843329529628 1 1
0.755471962323605 0.7227338296844 1 1
0.777659600912373 0.739211355899463 1 1
0.525730360674838 0.501020753936227 1 0
1.05348593642964 0.999934912085106 1 1
0.646681733311854 0.617745490678123 1 1
0.813111137407938 0.772755612245322 1 1
0.549027422715373 0.524829810615899 1 1
0.655010378611583 0.627782832468894 1 1
0.755229934060458 0.719739085241235 1 1
0.702799548702308 0.667292604552655 1 1
0.722433448793382 0.684473676146648 1 1
1.05726335498181 1.00873414696946 0 1
0.558069400523866 0.534544005715915 0 0
0.76390604553413 0.726609705615219 1 1
0.741435074181678 0.707514799123313 1 1
0.860741052887992 0.819749421289187 1 1
0.801995273232643 0.761217343356767 1 1
0.843388846972457 0.795453910993421 1 1
0.665557922362094 0.628764875868854 1 1
0.920603849126916 0.873851382085042 1 1
0.843089114028327 0.808160005827118 1 1
0.826525402751347 0.790710141916778 1 1
0.90177530266583 0.860634652142423 1 1
0.784973094564529 0.748965893667417 1 1
1.02517581219075 0.979193922357821 1 1
0.872644274750257 0.829961898777597 1 1
0.77200092371949 0.737800285830374 1 1
0.845347264711758 0.802391135120449 1 1
0.787735942996694 0.751604426042084 1 1
0.875978045565455 0.837665442974621 1 1
0.719855907297146 0.683959116053036 1 1
0.986640057703666 0.940326235093676 1 1
0.796038854491857 0.754557238592556 1 1
0.734540640318572 0.696718108289059 1 1
1.07944947466001 1.03353009695152 1 1
1.12720317373738 1.07471232952822 0 0
0.6882789121986 0.656046139902766 1 1
0.777652715289451 0.743827507122864 1 1
0.902303378195496 0.857732181655737 1 1
0.655775540636349 0.623820872723267 1 1
1.01661396120459 0.966537202494547 1 1
0.944636771627037 0.897171147566013 1 1
0.801318818567673 0.761735071010017 1 1
0.899088103903776 0.859453388166852 1 1
0.580690013933836 0.552152434378284 1 1
0.701842245816749 0.66313305364985 1 1
0.800939418252435 0.762167534098826 1 1
0.823892364732641 0.789064675527281 1 1
1.15657693977545 1.10108114388924 0 0
0.758256329038904 0.721599670678416 1 1
0.535886835917701 0.507309994038521 1 0
0.650990871092239 0.620765269826002 1 1
0.868711424084104 0.828227354216508 1 1
0.870365266586774 0.82416893652404 1 1
0.687957406161373 0.650291873664004 1 1
0.761628522171715 0.725545744740282 1 1
0.621080926065309 0.59656625734791 1 1
0.788835064577107 0.753713153215685 1 1
0.780218179261618 0.745748237399011 1 1
1.02461348424908 0.970577030659203 1 1
0.878888524415924 0.837186751193688 1 1
0.773853854423322 0.742274356396551 1 1
0.788656492974423 0.754442643741796 1 1
0.818360501433891 0.781550091256271 1 1
0.684846067533051 0.64893192772673 1 1
0.772397431295921 0.734001751506964 1 1
0.624102725569181 0.59586735401866 1 1
0.867777263311237 0.829142441703475 1 1
0.725805722529398 0.692384852453046 1 1
0.808304710255897 0.768973268206349 1 1
0.685848876790455 0.65307517090487 1 1
1.03915451677647 0.983733631950892 1 1
0.894937047060745 0.85085581904522 1 1
0.597135600035058 0.564051791445126 1 1
0.802026243122146 0.76347209666444 1 1
0.865061323229474 0.824648063211505 1 1
0.725064500217306 0.691986207574852 1 1
0.596647136579166 0.567989396083534 1 1
0.846802374990749 0.791602303479423 1 1
0.823037041148034 0.779881391515538 1 1
0.560523993149124 0.533179772847446 1 0
0.707972968919711 0.670922469880889 1 1
0.634915994786835 0.610327604463321 1 1
0.91837720479941 0.873792184854287 1 1
0.896804119000126 0.853859932558275 1 1
0.804191991048008 0.76549996561268 1 1
1.04055193605623 0.992383087801709 1 1
0.856325873875607 0.808270098071101 1 1
0.950158920520394 0.90056333670043 1 1
0.832672936560269 0.791337665299066 1 1
0.627603879210132 0.598902126920836 1 1
0.481508561972854 0.464718156465415 0 0
0.858672128515372 0.820240778447787 1 1
0.710083152172245 0.671970528709022 1 1
0.685971985971572 0.651574312201525 1 1
0.735652540779287 0.6985739474751 1 1
0.860428997907736 0.824238783530936 1 1
0.483752842412979 0.455847969868013 0 0
0.788091044418462 0.753113595369311 1 1
0.903304604810228 0.858973061739681 1 1
0.775522788597035 0.741400448901991 1 1
0.539010410534216 0.515283966578452 0 0
0.829713256425378 0.793351224391449 1 1
0.824168101943661 0.792701340436708 1 1
0.707314336748785 0.668169126791133 1 1
0.993548207596114 0.950771129809565 1 1
0.735443827422027 0.70046656381191 1 1
0.810346799009306 0.759907259638225 1 1
0.840382819421736 0.798887841007503 1 1
0.784669136137193 0.753708308404146 1 1
0.845480879919826 0.805976040370641 1 1
0.819103283834942 0.785607987216068 1 1
0.90879429366506 0.865715761915455 1 1
1.05154283349431 0.995429131443051 1 1
0.861262527213792 0.813741348118499 1 1
1.06753544920104 1.01572573833406 1 1
0.706139303931603 0.665545583936265 1 1
0.797811983844129 0.759393072753056 1 1
0.694052329229353 0.659101318082016 1 1
0.865123152515304 0.820004788224739 1 1
0.70158200060587 0.669632141014266 1 1
0.736620869786502 0.707491319687481 1 1
0.790138740454195 0.749792943211709 1 1
0.623874888666329 0.597430740616872 1 1
0.658320782776904 0.626267825384018 1 1
0.475636318144361 0.455790046063385 0 0
0.918859366455998 0.868364029369772 1 1
0.720322854067555 0.688564043473088 1 1
0.781346579220458 0.7448433033177 1 1
0.69398643772681 0.661584332112545 1 1
0.594826379823724 0.569621463527688 1 0
0.787879698060958 0.751196063243349 1 1
0.977123377932763 0.935178257000693 1 1
0.871078182532575 0.827882483747899 1 1
0.760228273715338 0.722187319518748 1 1
0.864042690125791 0.823643668749289 1 1
0.89937294825394 0.85031937181703 1 1
0.853632854729723 0.810043792322564 1 1
0.833707708091754 0.790703876420946 1 1
0.550629413252443 0.525745956054101 0 0
0.781905216593549 0.749181902291531 1 1
0.897086033459048 0.852849981140684 1 1
0.775091632215662 0.742423267152233 1 1
0.82286201059483 0.787219632644386 1 1
0.796947704858875 0.767342885059977 1 1
0.851333601556768 0.813214686689102 1 1
0.595469273306495 0.564794232138917 1 1
0.749187229801637 0.708148470078708 1 1
0.614425818811569 0.592782932436725 1 1
0.909386622802852 0.86259058472865 1 1
0.6881911520121 0.655775417584597 1 1
0.567567714537967 0.541614057998353 1 0
0.797881475231983 0.755825912494884 1 1
0.670617126078031 0.638733055263812 1 1
0.741254351913799 0.705913944307511 1 1
0.866885036349848 0.825142815252713 1 1
0.92659702169656 0.883617245628325 1 1
0.71307672296601 0.680596379230206 1 1
0.701496084423595 0.667028928466908 1 1
0.986830594711272 0.937411089700765 1 1
0.939931415669765 0.89512010669471 1 1
0.601828466435652 0.570597557535034 1 1
0.661352808055959 0.628102185090682 1 1
0.808035019609115 0.768557562694369 1 1
0.922972107443404 0.883623730072885 1 1
0.850813627134447 0.811673397605597 1 1
0.641505225539286 0.609623778753523 1 1
0.835920977145168 0.791820094887138 1 1
0.905429025350211 0.861550535444032 1 1
0.866734139972914 0.831332292321481 1 1
0.930902131444973 0.890692390812882 1 1
0.653577001446349 0.624302754549059 1 1
1.05804706354997 1.00987275305209 0 1
0.67366249452045 0.644578444739244 1 1
0.833365911093072 0.794943614704987 1 1
0.751090661893861 0.711457727621576 1 1
0.848242122270764 0.80611874517749 1 1
0.904389245348481 0.85709049484353 1 1
0.771147048741784 0.736290501896805 1 1
0.613133228042908 0.585194953263948 1 1
0.652721157518202 0.620107732832957 1 1
0.968183925605067 0.918097036545861 1 1
0.751510821624803 0.717916973172863 1 1
0.796627642741498 0.761946608485584 1 1
0.953111127217217 0.905863760533918 1 1
0.728702462720258 0.696250594409493 1 1
0.484295742006509 0.458564124147518 0 0
0.740667473883673 0.705668346752554 1 1
0.96331640153547 0.921135796499469 1 1
0.75828062714833 0.722023718392586 1 1
0.755782855191506 0.714575053440522 1 1
0.461580879425285 0.443500273616552 0 0
0.51064029843748 0.484111365944754 0 0
0.782887906608962 0.746702679043761 1 1
0.839616891003669 0.798489354448242 1 1
1.02340434482148 0.97209915526158 1 1
0.776038173194961 0.73913889309631 1 1
0.799007811235788 0.768254075622164 1 1
0.893857308508321 0.850797931281953 1 1
0.709497742679325 0.673576726465559 1 1
0.762676572403252 0.725030510355293 1 1
0.848859666970455 0.811499755431608 1 1
0.855235628112637 0.814372004769653 1 1
0.935546773267705 0.894833106502075 1 1
0.817554400701096 0.777102034157531 1 1
0.815696806958491 0.771765281665514 1 1
0.857829290180806 0.815025853122407 1 1
0.72320523146291 0.690131398434911 1 1
0.894492165729435 0.855070789139234 1 1
0.8437858140245 0.807600365279961 1 1
0.715828339273104 0.680658782138832 1 1
0.872645261542703 0.831375188833418 1 1
0.897206772305871 0.855289699235481 1 1
0.823855087780738 0.782775685676072 1 1
0.986185835603591 0.943803245883374 1 1
0.626940894903238 0.595868892831986 1 1
0.945909480736706 0.899579718950716 1 1
0.641190455251092 0.611313580773226 1 1
0.904777698788906 0.86705589340102 1 1
0.853665820411096 0.814797568324986 1 1
0.87673609954578 0.837079525451192 1 1
0.881496966379877 0.843427855043144 1 1
1.04273762397336 0.988940817038048 1 1
0.738297444525065 0.70144311257843 1 1
0.780626483737321 0.744939860283212 1 1
0.805170073449222 0.764152051855094 1 1
0.977683275607074 0.929931089544765 1 1
0.813727726353133 0.77536590128221 1 1
0.709080504026452 0.670494302816934 1 1
0.80373831428775 0.768684826688874 1 1
1.02649092564651 0.9741484722943 1 1
0.620370983221903 0.592460598448854 1 1
0.666556098683575 0.629197734469204 1 1
0.910695480558707 0.868083002526419 1 1
0.977169213168737 0.936082253492629 1 1
0.55566007700933 0.532074259056694 1 0
0.859976091101369 0.820285486807195 1 1
0.720991539984179 0.692380154993553 1 1
0.909138883553315 0.864914353647456 1 1
0.641066341839599 0.608193813643838 1 1
0.898549874475851 0.857483690177996 1 1
0.563148342603315 0.537318067539183 1 0
0.676239022040281 0.649291569910177 1 1
0.728788010776299 0.693117038506109 1 1
1.02713510514868 0.976221261335656 1 1
0.781041542434991 0.740433334525017 1 1
0.617425543344684 0.586976938831472 1 1
0.839776383727029 0.793933719702613 1 1
0.718018655270852 0.686520859954659 1 1
1.03092991355613 0.982210644431044 1 1
0.714160888178372 0.686185827508087 1 1
0.648856321778163 0.618914310053775 1 1
0.71196622915656 0.681030694528383 1 1
0.845409875215339 0.80606081601275 1 1
0.640225432961598 0.617190576975366 1 1
0.720041313283756 0.683346268632074 1 1
0.819570182556782 0.785036667164069 1 1
0.922507168665555 0.884933112600602 1 1
0.5291431186291 0.506412814789939 0 0
0.692763509931764 0.660290568718869 1 1
0.714462892089558 0.681886812285376 1 1
0.874814164836339 0.834951661166435 1 1
0.887209262535666 0.848582868351419 1 1
0.962975777650793 0.919539373781018 1 1
0.611555165478807 0.584584807153091 1 1
0.824843283036962 0.787450955103276 1 1
0.694706360006254 0.662251622201608 1 1
0.897131839606437 0.853443647663738 1 1
0.687633259913629 0.655962946166166 1 1
0.707150166168685 0.676279246870304 1 1
1.017081420714 0.966106024082386 1 1
0.916498416704306 0.87165818492052 1 1
0.811584492351247 0.777952117968713 1 1
0.863169740667668 0.8214207503558 1 1
0.451818634048114 0.431509574516239 0 0
0.895093927128992 0.853282482095989 1 1
0.842895967129532 0.802307790274786 1 1
0.914437681320328 0.862199566751081 1 1
0.807143792293565 0.77056176764208 1 1
0.702808277593789 0.673143374666961 1 1
0.90813479075696 0.864995597218306 1 1
0.804454961565121 0.767813461276856 1 1
0.652945083475943 0.618874733825209 1 1
0.801016637405714 0.761925946208495 1 1
0.951557160142144 0.906730485108647 1 1
0.800279709532915 0.76147900973567 1 1
0.891712046790546 0.842421434609477 1 1
0.914593319285307 0.861286796026527 1 1
0.813621193413305 0.775389034933982 1 1
0.857135047895639 0.817242806955115 1 1
0.709908070679698 0.681811868148886 1 1
0.908803309186953 0.859136059109215 1 1
0.558204568463796 0.529726046741764 1 0
0.820313656157532 0.781050509058354 1 1
0.870657496746593 0.82330276050783 1 1
0.755342988826393 0.71784049728226 1 1
0.983523107437759 0.932485965444919 1 1
0.594254469657847 0.566006285289116 1 1
0.693895597342015 0.663021123613801 1 1
0.697331473689323 0.661123651525799 1 1
0.63421341684853 0.604962464460828 1 1
0.77653885948433 0.744103774533883 1 1
0.74175754335274 0.709048153970812 1 1
0.768839099919732 0.729353976085207 1 1
0.904870937425886 0.865743192049027 1 1
0.826354876637836 0.789012339132498 1 1
0.703053205249498 0.673086175249688 1 1
0.722334040561159 0.680484751065252 1 1
0.913377812108672 0.87217460309371 1 1
0.771781744710964 0.737269251662489 1 1
0.840434720474875 0.805592042544638 1 1
0.633294486246592 0.601117559229982 1 1
0.869460962698631 0.821999672379129 1 1
0.888125850814715 0.844241717648208 1 1
0.941707093278206 0.895499496068321 1 1
0.731359883103853 0.701736795544567 1 1
0.745176195055068 0.715044106934229 1 1
0.791940644166226 0.759264488058384 1 1
0.75119409035093 0.714360763133665 1 1
0.829989666041264 0.794310448598203 1 1
0.893839289785229 0.8528847204338 1 1
0.47118949102799 0.451719428606452 0 0
0.78246570197839 0.737276320299532 1 1
0.613510772456143 0.587107734626612 1 1
0.90671296046663 0.867010810569172 1 1
0.784616289993031 0.744093417009839 1 1
0.857349405665615 0.82184897918884 1 1
0.578132797822019 0.542957644510661 1 1
0.596654988144726 0.566630012080591 1 1
0.618247407939706 0.585716749544706 1 1
0.962487737879089 0.915755573791007 1 1
0.768797617367105 0.731314462947765 1 1
0.812270350060672 0.771980961027915 1 1
0.718453544275938 0.683409347032527 1 1
0.933400123954392 0.885488916612516 1 1
0.57645242498502 0.544744394674006 1 0
0.84963254936538 0.806967144795857 1 1
0.786739891997469 0.742304061022165 1 1
0.80748921022027 0.769993800043567 1 1
0.594684991281487 0.563015837972343 1 1
0.753154286437621 0.71704610582957 1 1
0.864618597857086 0.824663038746891 1 1
0.862858467010226 0.826153550972377 1 1
0.851033199357373 0.810356806707463 1 1
0.580536328264652 0.554423885136502 1 0
0.880617436183757 0.835973735210463 1 1
0.726177906548476 0.693676116943274 1 1
0.560532268720774 0.538713167945731 0 0
0.664551309174421 0.633386297336766 1 1
0.759400809972747 0.722309447964822 1 1
0.715145567075519 0.680254007219634 1 1
0.725259886501429 0.690973352886542 1 1
0.911513777013524 0.868751426750392 1 1
0.643631605241517 0.613798237327092 1 1
0.851956860223991 0.811803773349304 1 1
0.876356481364404 0.835951040939291 1 1
0.99262535578411 0.945381674588297 1 1
0.579982320265131 0.551401516750829 1 0
0.759209225063753 0.71933502571483 1 1
0.669374725259302 0.636259745982107 1 1
0.745543993599285 0.713323971469707 1 1
0.751166063888904 0.715407082201188 1 1
0.699756376708161 0.662709581081903 1 1
0.865642357244581 0.827818773514359 1 1
0.95190801272042 0.90793509005097 1 1
0.724992097281641 0.68952085304583 1 1
0.945116188328393 0.900978701346076 1 1
0.820129450077434 0.780451572700406 1 1
0.880440485183012 0.840082559821866 1 1
0.746320481009811 0.713876237675149 1 1
0.717101688034837 0.67775811522537 1 1
0.851108437893431 0.806576146478437 1 1
0.892940282308728 0.851483125983486 1 1
0.998788700701784 0.952776320438761 1 1
0.850005610284171 0.811115110996535 1 1
0.647138349308155 0.619541358648595 1 1
0.673645951140948 0.643558231193238 1 1
0.84114578502415 0.804134673154263 1 1
0.843894602358946 0.807467321564739 1 1
0.685988597073232 0.648619573513641 1 1
0.76985222431988 0.730319951589943 1 1
0.977386292368976 0.931709151501904 1 1
0.608124031431787 0.576468435514593 1 1
0.482411835128343 0.46464537302886 0 0
0.951587914182171 0.907690969035996 1 1
0.91793481215024 0.877201282430506 1 1
0.819972571236603 0.783461622949646 1 1
0.811218970028314 0.771603669222312 1 1
0.712850594815312 0.671895302867161 1 1
0.743429148058744 0.707331324656347 1 1
0.781772570647084 0.745580646481958 1 1
0.55904760528619 0.531748992730063 1 0
0.884230675307719 0.835754486435607 1 1
0.974527588092926 0.928047612116551 1 1
0.844289588536391 0.806256965011143 1 1
0.732592634387884 0.697979761631057 1 1
0.806958043241515 0.768343124145866 1 1
0.826051275116037 0.785044209436998 1 1
0.833127593517741 0.794126897941996 1 1
1.03390940741174 0.985687787526929 1 1
0.966345171823877 0.925464903627094 1 1
0.732980837896136 0.698162987794056 1 1
0.744720564387223 0.711425596891724 1 1
0.831627324581121 0.789939872096559 1 1
0.792801437136281 0.755565319361943 1 1
0.658645856535611 0.625486375220342 1 1
0.798716126771021 0.76317653424167 1 1
0.735966880849272 0.703280480798321 1 1
1.00058057011752 0.949169901838995 1 1
0.768989477167662 0.737072325222675 1 1
0.846893384000309 0.805065930973398 1 1
0.923296463208649 0.879904385524562 1 1
0.76849698302184 0.730656555718716 1 1
0.698009641442407 0.66655802587046 1 1
0.582873983827816 0.548182939479128 1 1
0.629946819353007 0.5943234715549 1 1
0.932497096579229 0.890294731558096 1 1
0.998546559839825 0.950828817085923 1 1
0.879108422106173 0.835898662583185 1 1
0.968216714739226 0.919296318607009 1 1
0.876545823056059 0.833485770930088 1 1
0.632397166586265 0.60798111841487 1 1
0.69411638316096 0.656776926187054 1 1
0.81402421406306 0.774746300369992 1 1
0.980508175230689 0.93847389285168 1 1
0.966812615590903 0.91715763634062 1 1
0.731064251189169 0.687662516243484 1 1
0.80624515985503 0.760693161311591 1 1
0.796005029954853 0.759190546751438 1 1
0.699714907135884 0.669174389873153 1 1
0.690599138625137 0.657290451070463 1 1
0.855237443168449 0.801634744956027 1 1
0.919726911145559 0.881322854509383 1 1
0.61145395500169 0.581934594915008 1 1
0.848278337690401 0.806049506012204 1 1
0.939070955173411 0.894629203774145 1 1
0.739010512236497 0.708656524437405 1 1
0.932725122524319 0.892480267247397 1 1
0.716511613670692 0.680785360494159 1 1
0.672276081197478 0.635227577542574 1 1
0.761453986225537 0.737067516697217 1 1
0.828903845747893 0.790296586112207 1 1
0.704484360201404 0.666708458132666 1 1
0.78414280271673 0.746971225269118 1 1
0.696242177214684 0.665897057458574 1 1
0.636176122997449 0.604406143498237 1 1
0.687036807574993 0.655407691079584 1 1
0.997707568240068 0.954390881944814 1 1
0.994841910224123 0.94070608047376 1 1
0.713421310081139 0.675558088459991 1 1
0.86630897839032 0.82098376797388 1 1
0.5519127662055 0.521988407061143 1 0
0.726226976290902 0.685680299951329 1 1
0.724906507080518 0.68950701565798 1 1
0.662070117817885 0.633159151673609 1 1
0.719878122208132 0.679841324571644 1 1
0.869357209372178 0.825131770062641 1 1
0.874755800521304 0.833502074480543 1 1
0.911432437382469 0.864612105853604 1 1
0.838981623018722 0.803552013648476 1 1
0.742301014978172 0.711000288771109 1 1
0.689122107656835 0.657529219531326 1 1
0.794678603988399 0.760625232974151 1 1
0.808877161815283 0.773356811182643 1 1
0.821006591131369 0.778712727569235 1 1
0.967365900507153 0.922340073398837 1 1
0.711370861779741 0.677594988712146 1 1
0.729920273236283 0.695303227468783 1 1
0.923328777856939 0.874008201203367 1 1
0.785368371169736 0.75243860204242 1 1
0.820589444827627 0.784058950600173 1 1
0.668389369270895 0.642069012584053 1 1
0.855321169561729 0.80758627535502 1 1
0.62990449129873 0.59794662662714 1 1
0.53991888599744 0.515274327174288 0 0
0.807261150011792 0.769539465371619 1 1
0.758597927035214 0.720495189323635 1 1
0.818171735111247 0.781254658617875 1 1
0.818081830660023 0.780728160092016 1 1
0.776700697519612 0.739722991073796 1 1
0.677592257672286 0.644170696567066 1 1
0.904525793430575 0.864792352501532 1 1
0.908491954289133 0.862947092929417 1 1
0.700787005536559 0.671565275512931 1 1
0.79696240480862 0.749936444051259 1 1
0.510269740868454 0.485985104791843 0 0
0.641244109903339 0.613866338920545 1 1
0.70916852132472 0.677294046559331 1 1
0.760257319766723 0.729035945031534 1 1
0.76176534862747 0.725065583670864 1 1
0.656064635775248 0.621210545871641 1 1
0.823187061305285 0.792994640682255 1 1
0.755692732406817 0.723243517692153 1 1
0.708162188926148 0.674884802768662 1 1
0.73250343534387 0.692952461622568 1 1
0.620289127893063 0.595846112661443 1 1
0.655039684276949 0.624390650744116 1 1
0.790346069916187 0.755353179828722 1 1
0.915592564069487 0.874498858584139 1 1
0.973363827618754 0.921495039255435 1 1
0.918476856480893 0.875166972185652 1 1
1.05660848592985 1.00709153199451 1 1
0.727069183035849 0.691065855028878 1 1
0.766259788047812 0.723936566596389 1 1
0.86329483032344 0.824588915504043 1 1
0.869536884803369 0.829843001809616 1 1
0.722595919953469 0.691492834147411 1 1
0.932765433203361 0.882765245945055 1 1
0.649978816901305 0.615041108828062 1 1
0.809120063481307 0.777591137261085 1 1
0.641775711830116 0.612032185072683 1 1
0.834121154409651 0.797759655629202 1 1
0.809955770463394 0.770826103553649 1 1
0.719851895792947 0.683740990642541 1 1
0.772877004928129 0.73897096284272 1 1
0.705224402149903 0.672569144179787 1 1
0.941755431990338 0.898916697088902 1 1
1.01456726117 0.967325515344559 1 1
0.8577183833147 0.81701460677345 1 1
0.802803701463221 0.767423704390848 1 1
0.707832295871632 0.67545862682059 1 1
1.05597691880233 1.00526983421392 1 1
0.936928962683273 0.893642898826584 1 1
0.961105964274604 0.917047084942877 1 1
0.81162518377093 0.772867712210677 1 1
0.613239177552685 0.587790008405033 1 1
0.658165106759009 0.631061731719137 1 1
0.785495328084182 0.744288606961267 1 1
0.829382139144327 0.796729060235508 1 1
0.755506233476328 0.715160883457915 1 1
0.992111518983601 0.948787446315001 1 1
0.819238266638991 0.777106050794489 1 1
0.525716879162396 0.496432229558171 0 0
0.843383781778363 0.807201165177452 1 1
0.816882786705498 0.779925042189912 1 1
0.773283732241589 0.73867806042751 1 1
0.772072914495458 0.731367720939539 1 1
0.731829490559351 0.691447639325453 1 1
0.926659321535542 0.886276347947256 1 1
0.837681117348115 0.79629088001925 1 1
1.03303869503686 0.980515490779778 1 1
0.831253546682254 0.79377912392231 1 1
0.669998927721687 0.637612841081633 1 1
0.969018353125789 0.926882902970995 1 1
0.606804078800933 0.576506337791315 1 1
1.00420660506663 0.955606406024329 1 1
0.876802303858814 0.838803969799851 1 1
0.799862249181742 0.767508912737245 1 1
0.799548237407075 0.75692765495571 1 1
0.574807944229811 0.549886671423619 1 0
0.996306460444321 0.941497437639695 1 1
1.0497380935467 0.991464243163565 1 1
0.736531024027519 0.701082986478814 1 1
0.661442849226862 0.636890944631267 1 1
0.768554475271419 0.730430313396276 1 1
0.765049648154819 0.725499828776168 1 1
0.748612556593491 0.70883379371152 1 1
0.795807872128612 0.760996376051692 1 1
0.779714821518802 0.74446837013054 1 1
1.12153234102209 1.06406385193153 0 1
0.830383962956597 0.780400957651549 1 1
0.745749690201922 0.710841163835792 1 1
0.952340726362729 0.908888578697994 1 1
0.813978787081944 0.782761675362639 1 1
0.905911140638769 0.869158565515642 1 1
0.900875897622044 0.864977199831032 1 1
0.855370128346892 0.81663197007933 1 1
0.728822736419888 0.696103525297234 1 1
0.853065866328991 0.813675992165691 1 1
0.610608709586181 0.579175487759405 1 1
0.839128178640805 0.801714138270266 1 1
0.404355970011053 0.384362237367884 0 0
0.899211327968057 0.85986633969362 1 1
0.770723106600648 0.736582900557776 1 1
0.723013486705892 0.685912758918458 1 1
0.867479413685804 0.82707159063286 1 1
0.967771152669186 0.922067371201997 1 1
0.952251021839043 0.903590544355066 1 1
0.910553384965335 0.871034599987608 1 1
0.477397326989637 0.455695381629476 0 0
0.867718193216677 0.828894116807983 1 1
0.941975284884358 0.898639072353007 1 1
0.757980418878364 0.720567294319459 1 1
0.941089639212337 0.901232399564045 1 1
0.917046848941688 0.874864137195976 1 1
0.6353163007654 0.607066513704503 1 1
0.706361455623977 0.672589854427762 1 1
0.868437624587263 0.824863759221567 1 1
0.720469156247473 0.682909609421974 1 1
0.822817925004867 0.785033242148139 1 1
0.848877818978646 0.809132510048009 1 1
0.869774063307014 0.823458686264296 1 1
0.615807277771302 0.589027274185646 1 1
0.890545536718094 0.847991958898641 1 1
0.760062619808072 0.724458860754277 1 1
0.798041851104415 0.76328171016498 1 1
0.761196625575575 0.720418877309138 1 1
0.919399498622507 0.872017345666089 1 1
0.912231412481613 0.874548191161739 1 1
0.827248315639546 0.787568832416841 1 1
0.686101840848759 0.651879543821376 1 1
0.662667768553357 0.625019981076875 1 1
0.98122206491456 0.934004887248306 1 1
0.776771296211194 0.740213768476756 1 1
0.834715613595633 0.800953627091025 1 1
0.775374285691643 0.736843847197825 1 1
1.07362202282735 1.01709200867495 0 1
0.740230335588615 0.705538307515122 1 1
0.8288006755205 0.785720350073805 1 1
0.819858566270092 0.777053071845054 1 1
0.834649867806502 0.79353804991638 1 1
0.704422328868371 0.670574772610821 1 1
1.07148548992504 1.02184657506753 0 1
0.76090165600378 0.720191336893151 1 1
0.8680548258681 0.820361855251469 1 1
0.859895540473684 0.814910810115869 1 1
0.803990883353112 0.761621667546301 1 1
0.828642664374423 0.79337390170447 1 1
0.749552979372139 0.712053364495036 1 1
0.854681759511121 0.816374242404191 1 1
0.762683586943252 0.729300828366668 1 1
0.965564267095762 0.919603780779371 1 1
1.01657810101524 0.965467968630934 1 1
0.833451269523866 0.797383384486598 1 1
0.814666845875109 0.776964282267749 1 1
0.913931836627897 0.873391953757588 1 1
0.654345233815885 0.622698864423631 1 1
1.06139083229786 1.00922711788899 1 1
0.870358838382072 0.830646310854846 1 1
0.773790855260597 0.737814474278056 1 1
0.76038474043949 0.728656347933051 1 1
0.655635718186532 0.628090785683024 1 1
0.778674637739344 0.746030564822654 1 1
0.827232286719503 0.783777384238121 1 1
0.781616248039322 0.748054908407517 1 1
0.799479643266228 0.764826133675271 1 1
0.746056494554027 0.70864807876838 1 1
0.836275997571085 0.797001660830115 1 1
0.748361834160052 0.7110730251889 1 1
0.801704812467417 0.768792793930528 1 1
0.796509314119557 0.761706524781 1 1
0.713404949390052 0.680555753764313 1 1
0.752532436407064 0.717055755227074 1 1
0.742291199227278 0.706678726135316 1 1
0.98888044836156 0.941829264503643 1 1
0.591919106364769 0.566767321137517 1 0
0.998635659297284 0.942308091137916 1 1
0.767076137113841 0.732976946933571 1 1
0.857346541752186 0.815956653841896 1 1
0.97156010985385 0.914205377171851 1 1
0.624571728653552 0.596420526311761 1 1
0.778062637722617 0.743147619614877 1 1
0.835742954938278 0.793207305536416 1 1
0.545947559357397 0.523272700552516 0 0
0.990767507705711 0.938377809001528 1 1
0.805484023868175 0.769861989868865 1 1
0.740090330183129 0.70854149628348 1 1
0.780379583488713 0.739547815011741 1 1
0.842422482000391 0.803895873278295 1 1
0.685223732749016 0.655624901495035 1 1
0.684499945277168 0.648662734337928 1 1
0.697697737830634 0.663374036619112 1 1
0.651442039715974 0.617802825523287 1 1
0.685186597459556 0.653093774530917 1 1
0.987367309094506 0.935070364233917 1 1
0.767895472927865 0.729325301732093 1 1
0.800626172161669 0.761704459078543 1 1
0.962958064478441 0.913821971743312 1 1
0.627290687777407 0.598028825744193 1 1
0.765676141535935 0.726607944427621 1 1
0.798159069109189 0.761632520985193 1 1
0.859230184689093 0.812957094948201 1 1
0.541189525898131 0.518254527492889 1 1
0.715777247370092 0.681227488242977 1 1
0.926130628168038 0.882061148117042 1 1
0.750145078861472 0.708876825586568 1 1
0.896622536728498 0.857698428014904 1 1
0.771706586309366 0.736606890011941 1 1
0.941836644778117 0.885901180491203 1 1
0.734770224978813 0.70361086805793 1 1
0.62480417124083 0.598061915760359 1 1
0.83729989797578 0.798158313818133 1 1
1.14168916914822 1.08538579053706 0 0
0.736157285269313 0.705094179117591 1 1
0.774041977592868 0.738315233476335 1 1
0.714508133847674 0.68036807953483 1 1
0.825988554042578 0.78964594703431 1 1
0.859465478375986 0.818200518202819 1 1
0.846638565486453 0.809229484775451 1 1
0.633077410207715 0.601206687241725 1 1
0.802312609773064 0.76243548395082 1 1
0.707954751119987 0.675894055256692 1 1
0.774762395236552 0.740685426569598 1 1
0.992111114859734 0.951477555923576 1 1
0.713804862210568 0.677241686308422 1 1
0.585137727219792 0.550001639554322 1 1
0.963082209768039 0.919929384926832 1 1
1.0283300618898 0.968278692633385 1 1
0.666517234690904 0.635610817791503 1 1
0.637986788596571 0.607408830579824 1 1
0.993546810457175 0.948049453552205 1 1
1.04961161097716 0.997586058534351 0 1
0.848669619144525 0.811982816619446 1 1
0.668480643096158 0.634965118677633 1 1
0.683196223154463 0.646534022879895 1 1
0.850213317411755 0.807569816407249 1 1
0.844036008969722 0.801531761305125 1 1
0.923351752448608 0.881023125557144 1 1
0.721839962612394 0.689614534867206 1 1
0.910657505105007 0.861853563084277 1 1
0.674508086930299 0.644058657389585 1 1
0.811208803394877 0.771176360379017 1 1
0.683241331327365 0.650341567970249 1 1
0.792322346435318 0.753799386436184 1 1
0.726236826568184 0.692907385358812 1 1
0.770434473996488 0.736350676916976 1 1
1.01727014483272 0.970595713755987 1 1
0.805779981128924 0.765214805730473 1 1
0.593386165277394 0.561194096125027 1 1
0.908175123196692 0.865054587178122 1 1
0.770452018943941 0.732770250962841 1 1
0.884972990732877 0.842015585954441 1 1
0.944622596793818 0.899407034229177 1 1
0.918688504217468 0.879788326700638 1 1
0.926451882119861 0.878881033812303 1 1
0.698808725836618 0.669143692839838 1 1
0.816596594153592 0.777892184618989 1 1
0.750985257315899 0.717845590921592 1 1
0.99150114140023 0.95124663914284 1 1
0.874871914768315 0.836042524644538 1 1
0.69052910897109 0.654447791639165 1 1
0.685287770749891 0.655095949403141 1 1
0.85022737008914 0.815587803726915 1 1
0.935419253650712 0.888477953322825 1 1
0.952659775567251 0.912204562196733 1 1
0.895664105934707 0.852507728407995 1 1
0.597178359814627 0.562795474372843 1 1
0.59220434613683 0.557555425928464 1 1
0.720860063834684 0.68691878269983 1 1
0.938355994881683 0.898135011790423 1 1
0.716136260744798 0.677068862004069 1 1
0.74352108748907 0.720583773223997 1 1
1.14944272141388 1.09617363199193 1 1
0.77098865144622 0.728042179058218 1 1
0.786738754301427 0.747456812441085 1 1
0.824276190343214 0.783829961282873 1 1
0.94902318627948 0.902286740717744 1 1
0.798400623683171 0.761097701022611 1 1
0.67968753913627 0.641372098107399 1 1
0.850074360459899 0.804152632427074 1 1
0.818013840637203 0.777933710882307 1 1
0.681814612591128 0.646870412937095 1 1
0.701918667653908 0.670652105052571 1 1
0.745559908685993 0.711286209711227 1 1
0.838554167763759 0.795727262331333 1 1
0.825958696568351 0.785857611172112 1 1
0.846539747903976 0.804518064114719 1 1
0.748415922893945 0.702750537309857 1 1
0.967574459366744 0.92165886238902 1 1
0.773620319707612 0.741810451148564 1 1
0.858300893537507 0.808730182831445 1 1
0.727395559500451 0.692279653022968 1 1
1.02674918378002 0.975720975170514 1 1
0.772819346436762 0.733282462172818 1 1
0.756790992268608 0.71563677528518 1 1
0.952494964257159 0.907306926109399 1 1
0.635140263534817 0.604151854428657 1 1
0.789608096119154 0.74975451178212 1 1
0.930694253549175 0.889889237337274 1 1
0.672139347969641 0.641855538977213 1 1
0.865380967557026 0.828169525239157 1 1
0.554229406723512 0.525008661268657 1 0
0.818326106809236 0.774562394072992 1 1
0.736112407741573 0.698056613730241 1 1
0.804092605021889 0.760248327911937 1 1
1.05036038353931 0.998145898413037 1 1
0.651877147766056 0.623303364776951 1 1
0.499406983453746 0.478282116770788 1 0
0.755307531246245 0.716444633546137 1 1
0.799298475459824 0.762710658183664 1 1
0.89112765546733 0.849951091033792 1 1
0.86497771401166 0.823582922349828 1 1
0.737826957777363 0.706347704722415 1 1
0.834740443552642 0.786230268575941 1 1
0.952928260108951 0.902573777412579 1 1
0.663281968553722 0.629150686618577 1 1
0.613022684246387 0.585887018565334 1 1
0.666557088421794 0.636774038746735 1 1
0.913952382542502 0.863756006947365 1 1
0.825197580294357 0.784246004563511 1 1
0.734496721085027 0.697349563244574 1 1
0.732153882734242 0.699297525850129 1 1
1.05909219739389 1.00941869097615 1 1
0.782046961050869 0.741105240099635 1 1
0.957093546204222 0.914486411823408 1 1
0.914102715587241 0.872934526511864 1 1
0.865746266030474 0.823552015781003 1 1
0.678842018863971 0.649262864946166 1 1
0.71539278781492 0.677521052726487 1 1
0.745093192356112 0.713022286053006 1 1
0.866848020084378 0.826353633685361 1 1
0.791199652486615 0.757305308092078 1 1
0.990603155532821 0.940555130431624 1 1
0.714329323752466 0.680750798836828 1 1
0.652201677652068 0.619751123456562 1 1
0.642184991465372 0.604998687341505 1 1
0.623166268241478 0.599307520889303 1 1
0.689117589367825 0.65652751178913 1 1
0.94643785940989 0.905748657755826 1 1
0.837356552226471 0.799104095179903 1 1
0.956970451817999 0.907896737549689 1 1
0.691502754680097 0.659401572664637 1 1
0.823072641967395 0.785655008074884 1 1
0.827191323515514 0.797799263706584 1 1
0.664718009480088 0.635819513099135 1 1
0.709260046809642 0.678246365168649 1 1
0.965044122307564 0.9143122432493 1 1
0.832388965759848 0.793360025549438 1 1
1.01358304807955 0.952526970442755 1 1
0.641501342198292 0.614344950862789 1 1
0.780580350438665 0.743524296497222 1 1
1.00361223605692 0.954217991623536 1 1
0.983281942688797 0.937554592799667 1 1
0.77469198954407 0.742562671926622 1 1
0.683318331049171 0.647955254224991 1 1
0.808527066674632 0.768914975598065 1 1
0.751926713515669 0.727239558820057 1 1
0.812741878098166 0.770600268412959 1 1
0.698314515656416 0.660259383173576 1 1
0.632797705275799 0.594875079923226 1 1
0.796101669933816 0.76035769349118 1 1
0.923744329965654 0.879966887851967 1 1
0.894953553208669 0.854780632203991 1 1
0.810115758228611 0.774031002084727 1 1
0.699991618973838 0.669562634777282 1 1
0.880244776813818 0.838351260426964 1 1
0.944197119367905 0.89553143862511 1 1
0.82067101486875 0.78771720833244 1 1
0.867702307838343 0.817659444895087 1 1
0.776485117228491 0.730421766146189 1 1
0.751458972696808 0.710485172653033 1 1
0.634204413792755 0.603621011611585 1 1
0.98823569615224 0.942553184730108 1 1
0.995334773004695 0.95099416912488 1 1
0.822000190292765 0.785061145916034 1 1
0.780803871946764 0.743600697786066 1 1
0.980548482526306 0.937262837681909 1 1
0.785509993434276 0.748121640443735 1 1
0.669342909582618 0.635120787425966 1 1
0.673219816647091 0.638285962865939 1 1
0.601529635521246 0.571465316336787 1 1
0.822952574223633 0.784372164599973 1 1
0.53848628789674 0.513675909253006 0 0
0.743464329630612 0.709145990334699 1 1
0.66412445627991 0.631441737462173 1 1
0.581862385040222 0.55416243660851 1 0
0.840712313935464 0.797761657811922 1 1
0.836387324479757 0.795718798437322 1 1
0.715105160866956 0.680957909593708 1 1
0.610645336993374 0.580875338927114 1 1
0.763233271955491 0.730316473959323 1 1
0.97234953771588 0.925977297050821 1 1
0.853445455921396 0.811265553635904 1 1
0.790696021349348 0.743229140638359 1 1
1.05797822479879 1.01161419701961 1 1
0.381745105406774 0.36110788272613 0 0
0.849535224748601 0.804029505301175 1 1
0.745444472181995 0.710205650118381 1 1
0.685666471320621 0.656681750643617 1 1
0.714222834570474 0.681952813248874 1 1
0.750046126988964 0.712738107405132 1 1
0.603553032276143 0.580366719484527 1 1
0.914448426520887 0.874513719108529 1 1
0.892892948898037 0.850488064761264 1 1
0.786517206098371 0.750558763536268 1 1
0.629279142082775 0.601173343638265 1 1
0.811634121619014 0.771774905273459 1 1
0.550326845453817 0.525932018393782 1 0
0.911323195289103 0.870561859327006 1 1
0.860937151022436 0.821605498311637 1 1
0.796403480722291 0.761644675019231 1 1
0.921168450117607 0.881024816934129 1 1
0.898764044246318 0.852126072044196 1 1
0.632438328870393 0.606343500186076 1 1
0.686227288520168 0.652999012460605 1 1
0.915153608531193 0.871916493334755 1 1
1.07691085568392 1.02835863744622 0 1
0.723089526133584 0.688680106317507 1 1
0.848266392025766 0.805671299349023 1 1
0.824417465934152 0.787546442512039 1 1
0.995328307281079 0.948759256057704 1 1
0.718956313735567 0.682883689830722 1 1
0.832106875761631 0.795167824131923 1 1
0.590861122102274 0.559801198671312 1 1
0.742939802217531 0.708335577989741 1 1
0.974303278642988 0.929072856532297 1 1
0.845625483695365 0.804607262198951 1 1
0.826096661319136 0.788988371272889 1 1
0.542236496539842 0.517403313896347 0 0
0.740647700358756 0.7055985926523 1 1
0.749149736697462 0.716300101661977 1 1
0.755710443128604 0.722619239902054 1 1
0.731683616478155 0.69627540935561 1 1
0.832715660025588 0.792623673386354 1 1
0.754827705708498 0.724249455811169 1 1
0.827597143295773 0.789895207430541 1 1
0.770773983705916 0.727112484022175 1 1
0.716782361750014 0.681850238624668 1 1
0.614094070757842 0.580510728044185 1 1
0.78864543700276 0.749517525106585 1 1
0.868309386283307 0.829342215649339 1 1
0.82298170196054 0.785091585761763 1 1
0.84172348531855 0.805215084435642 1 1
0.922663334448056 0.8738244593279 1 1
0.878515582366997 0.834186489256378 1 1
0.830433273897366 0.794903865366666 1 1
0.690784009850601 0.657861505834309 1 1
0.698402831379928 0.668863024601826 1 1
0.852052202198779 0.810303094647553 1 1
0.841049870555744 0.801069547589151 1 1
1.1575440139869 1.09977817801729 0 0
0.684735036059954 0.651912906335957 1 1
0.737065052766292 0.699447382513828 1 1
0.802036270602067 0.763076004768351 1 1
1.05183446702123 1.00308239093484 1 1
0.874134211102699 0.835513965294313 1 1
0.879181300811433 0.843516975167219 1 1
0.956491587973331 0.9053809080931 1 1
0.833865583710636 0.797904655537138 1 1
0.634696441367117 0.608151176047336 1 1
0.733812019788407 0.701954888054513 1 1
0.942870077025922 0.897742462816429 1 1
0.636641418953362 0.607423302020269 1 1
0.701849112432791 0.666843062379849 1 1
0.961683356336973 0.914179126243215 1 1
0.878861628652231 0.834568129361562 1 1
0.755756048011374 0.723215857040908 1 1
0.592685765102292 0.563333984637166 1 0
0.766119103304404 0.732617813997161 1 1
0.834216294959175 0.79428904719061 1 1
0.781711736991933 0.74490431279347 1 1
0.641622465620195 0.611259839952164 1 1
0.890925496477514 0.850381041359017 1 1
0.713176190416012 0.682619596884182 1 1
0.780394117140041 0.74009612848898 1 1
0.819644298786165 0.782790213200014 1 1
0.80428284083803 0.767684931684845 1 1
0.690304176138525 0.655414501854695 1 1
1.17736308058132 1.12077005959065 0 0
0.767486457296297 0.732852212455289 1 1
0.476918848518696 0.458116242270738 0 0
0.796545090601893 0.758432025499875 1 1
0.907113690349369 0.864961473326978 1 1
0.932469950451137 0.891202306796991 1 1
0.715699696432335 0.684946386594058 1 1
0.846322921074583 0.808765884304559 1 1
0.604779405668535 0.575623387995865 1 1
0.875262695618059 0.832784533927196 1 1
0.794499897466813 0.761294002411348 1 1
0.740597362500865 0.705856324029723 1 1
0.77150966282281 0.737761894209643 1 1
0.846256277043571 0.803677672622224 1 1
0.686432391146301 0.652771786532509 1 1
0.839990938248955 0.799000841714039 1 1
0.618843734035681 0.593371055037614 1 1
0.866778309264732 0.821689849329289 1 1
0.879180427092167 0.834542849737881 1 1
0.707096245731757 0.663923920521756 1 1
0.835570068983029 0.799758198941736 1 1
0.570850111205205 0.542544527053863 1 0
0.680295354217426 0.649312038224908 1 1
0.850176516823111 0.81304785069322 1 1
0.897489805596781 0.855814957506886 1 1
0.759087852231222 0.718337854683928 1 1
0.717715354018248 0.685082397948854 1 1
0.649875617661016 0.622169322009635 1 1
0.868597293593444 0.826208723189876 1 1
0.619716477855116 0.589698891959341 1 1
0.818721367348473 0.782892753780873 1 1
0.780015945642698 0.741538635579852 1 1
0.718519602907057 0.682017819412133 1 1
0.793702075748818 0.757290414783892 1 1
0.628755715615128 0.601319990016728 1 1
0.82756932119239 0.780207703095036 1 1
0.59754080758235 0.569501723111792 1 1
0.812194923309244 0.773071786910827 1 1
0.75302611782435 0.716756978257402 1 1
0.816804092293308 0.781706440029839 1 1
1.01829113195093 0.96637061685332 1 1
0.631222024463935 0.602181939457689 1 1
0.779455479734449 0.741772206462597 1 1
0.870807284061957 0.823467362423159 1 1
0.898438901469626 0.857360265422061 1 1
0.60996142760429 0.575125319755846 1 1
0.745381746876527 0.709382469873067 1 1
0.613102728966914 0.587750317334284 1 1
0.66613567436197 0.636491870406516 1 1
0.889213212812098 0.850397648386658 1 1
0.840207352283125 0.794925813275506 1 1
1.05562027943837 1.00391083820728 0 1
0.696363224547706 0.666267607129863 1 1
1.05709892450082 1.00118075506339 0 1
0.880864163551864 0.838216121323149 1 1
0.813285936169449 0.775457379618239 1 1
0.576916438773471 0.550414512367148 1 1
0.699590247097741 0.669317260481037 1 1
0.743206854929033 0.705720912483842 1 1
0.738344180306112 0.701046145705288 1 1
0.694018209594146 0.656126894421371 1 1
0.830223416587969 0.789135930247487 1 1
0.878647770400167 0.824929499841249 1 1
0.675102727108693 0.630024420330992 1 1
0.721929557489459 0.688571547238134 1 1
0.687887484992296 0.662481904581013 1 1
0.720570816888673 0.687226097929424 1 1
1.06873054758729 1.01917969898049 1 1
1.04776496106197 0.99524173728769 1 1
0.968504437492903 0.911969873042261 1 1
0.697352445040053 0.666045058255405 1 1
0.743779291397529 0.705598206700155 1 1
0.945898121539089 0.904358310249716 1 1
0.670049606327064 0.632510157463317 1 1
0.587743973617667 0.565553440376321 1 0
0.930314207846575 0.889306653260238 1 1
0.705694485965651 0.670354341131027 1 1
0.918921587830679 0.879016816056576 1 1
0.940689293931962 0.893635077303392 1 1
0.807013875868657 0.765368823409036 1 1
0.754725663808728 0.720071016896959 1 1
0.883025294282413 0.840060069708901 1 1
0.613048932335366 0.579642313270561 1 1
0.667328272821261 0.640373551629098 1 1
0.780951169686571 0.740368483771066 1 1
0.789517244917646 0.755389563035203 1 1
0.627906348932834 0.603576721359904 1 1
0.706466149454585 0.673960578640734 1 1
1.04081746978711 0.994647864301007 1 1
0.995096214666795 0.951689515327085 1 1
0.853416953769028 0.811131422448674 1 1
0.724554825494579 0.687740237783985 1 1
0.911609569494756 0.870757578222693 1 1
0.8140930551788 0.773106159031725 1 1
0.67353389744766 0.636618643087395 1 1
0.800095118449372 0.763292698191533 1 1
1.01747459589771 0.966043230132014 1 1
0.942597185850609 0.899204283693118 1 1
0.855697678566207 0.815721305758855 1 1
0.647973653162971 0.621934598346788 1 1
0.903951017750056 0.863263129891201 1 1
0.791376217915029 0.756671020362978 1 1
0.870807449379596 0.828323991071279 1 1
0.860750317778577 0.823208307691001 1 1
0.814590729861836 0.780994203624306 1 1
0.904883069159868 0.856792021786074 1 1
0.888050506755433 0.84795725859899 1 1
0.878677165283709 0.834034603446337 1 1
0.83978446162332 0.799199994895593 1 1
0.829444424899966 0.784906140354076 1 1
0.865253027599179 0.824220000478367 1 1
0.821703426177057 0.785518150554748 1 1
0.682879918044676 0.648048996221151 1 1
0.731121359610646 0.697150776256718 1 1
0.775235996305249 0.741663070604254 1 1
0.817026371719031 0.774160479366162 1 1
0.833490749837824 0.797181465706844 1 1
0.62822709432549 0.596467305466487 1 1
0.986993564353982 0.939952040050569 1 1
0.855437243034583 0.810192006192968 1 1
0.738897407825562 0.703474717302014 1 1
0.671831440204887 0.640431929101637 1 1
0.818367888545647 0.78268022601175 1 1
0.885657657144271 0.845234554115489 1 1
0.81107038048721 0.770739239612037 1 1
0.807985834518419 0.764765634784734 1 1
0.829823352326394 0.789837815596167 1 1
0.87582445174782 0.835350875169034 1 1
0.910879235630927 0.873825756939014 1 1
0.83441444612309 0.791870988906293 1 1
0.858278722180383 0.821840954644533 1 1
0.701573613200078 0.668009646252312 1 1
0.962393209959969 0.916364974965396 1 1
0.965564364042443 0.92337252120339 1 1
0.886569274392375 0.844457792561791 1 1
0.804077256220839 0.763142688573697 1 1
0.781787113214776 0.743783418764533 1 1
0.854044226655256 0.806938482362767 1 1
0.707759661632234 0.6761288421176 1 1
0.963601251411691 0.917909772607265 1 1
0.688642929677137 0.65397070845904 1 1
0.600253475758791 0.568794910098679 1 1
0.810511477410547 0.7700150850745 1 1
0.742939148503281 0.706842917436301 1 1
0.896142239644822 0.849055480854394 1 1
0.769798458322012 0.733602074861317 1 1
1.06812449576382 1.01680387220499 1 1
0.768517524561116 0.72699486532367 1 1
0.864855072297046 0.827643668754227 1 1
0.724254271251806 0.691837732546673 1 1
0.852152243472446 0.809110155627324 1 1
0.93113956121679 0.884534892762317 1 1
0.723178098094847 0.691979196428847 1 1
0.921356052860246 0.877252397263716 1 1
0.765233867940473 0.723379357980681 1 1
0.760595130607883 0.727548774801892 1 1
0.788872613652249 0.756019889279667 1 1
0.797026502288228 0.756338117778077 1 1
0.939832607885697 0.897901750669927 1 1
0.727108095248753 0.69181880810487 1 1
0.674957894818083 0.637968531902972 1 1
0.877384702534859 0.834772808873734 1 1
0.663416169031743 0.62660686267992 1 1
0.714464769764685 0.677987766141879 1 1
0.96625726560123 0.923655026942538 1 1
0.71350817211353 0.688620332459062 1 1
0.743800071459637 0.710815121145633 1 1
0.782607217717707 0.746343760006057 1 1
0.668613026806831 0.638059200698609 1 1
0.829685176944451 0.791454186117996 1 1
0.915350875117828 0.86844297055744 1 1
0.660143835995627 0.627098417879176 1 1
0.968923903807843 0.918466616076771 1 1
0.883187877989327 0.838945105491967 1 1
0.550827854622858 0.527136403680506 1 1
0.686338988686726 0.644338040152166 1 1
0.64616563712333 0.6138877799255 1 1
0.781433571759511 0.744824738694536 1 1
0.716962558540796 0.68714400293064 1 1
0.819118677356473 0.779168079108141 1 1
0.887615998217737 0.844343044717628 1 1
0.772404228841983 0.737219932509884 1 1
0.698740923174267 0.664520784521437 1 1
0.939982524787369 0.891129568665704 1 1
0.820323019726138 0.783964415822096 1 1
0.758812114725448 0.723653802482816 1 1
0.596540488756907 0.570675083321996 1 1
0.765711259981917 0.72846875171332 1 1
0.794572541171417 0.763174497036433 1 1
0.920128311886381 0.873571277792999 1 1
1.00766120860025 0.963309521428336 1 1
0.980955061013997 0.928321697243791 1 1
0.770353540126946 0.731238948919609 1 1
0.940574070631666 0.901156245591228 1 1
0.839461859557602 0.804570298687639 1 1
0.81697741880453 0.775178372056344 1 1
0.768559622082882 0.727698146434423 1 1
0.526915198149108 0.504473431822487 0 0
0.832411309048863 0.793866829965874 1 1
0.725407694989198 0.690496365015905 1 1
0.841408010689305 0.804594357516179 1 1
0.695327867537485 0.667695477299528 1 1
0.718281710059078 0.687339057856853 1 1
0.792778028040865 0.751608326785032 1 1
0.829047992804347 0.790006707363947 1 1
0.519744740295234 0.494797890336031 0 0
0.88897789703733 0.846836028354071 1 1
0.886123703143911 0.846269287559388 1 1
0.617130787389862 0.588488550677048 1 1
0.809036414964819 0.769448451847523 1 1
0.803697014426588 0.768372910695133 1 1
0.793090901689835 0.748820266457538 1 1
0.766906036059567 0.730454899362192 1 1
0.795228981987351 0.765093835571956 1 1
0.833515679447441 0.795666834004503 1 1
0.825188608127983 0.787289065005262 1 1
0.682848289265928 0.655730044848068 1 1
0.3882201577532 0.367430311740991 0 0
0.575153121310247 0.545769379732055 1 0
0.689363752600347 0.657496088478723 1 1
0.677481641584249 0.646244374862476 1 1
0.94582561747486 0.902423083948875 1 1
0.77035662712364 0.735910069588191 1 1
0.810284451222416 0.771228471601101 1 1
0.705873196490581 0.676875312071392 1 1
0.876944209662995 0.83043941522753 1 1
0.800786581274516 0.754587158927942 1 1
0.856303442584734 0.81520266958201 1 1
1.06688806734303 1.01074324096777 0 1
0.895430456003356 0.856777146819434 1 1
0.840273537562792 0.80582436245301 1 1
0.78782224591341 0.747084422000626 1 1
0.785431083723195 0.751277925083402 1 1
0.877194404915155 0.835809169856344 1 1
0.635294651543493 0.607423912082703 1 1
0.71319627846587 0.684294080158219 1 1
0.971855600714184 0.920879621932376 1 1
0.766395917117679 0.730326817641947 1 1
0.847794753213416 0.810304594031345 1 1
0.79607986740925 0.759791751408753 1 1
0.707667224321838 0.673220454329123 1 1
0.559346069721113 0.525553961207734 1 1
0.728284290856077 0.691834690895743 1 1
0.799272096334564 0.760028346301018 1 1
0.773972901312344 0.742926144114373 1 1
0.580066105162681 0.549615125211743 1 1
0.938563462131107 0.892136980456575 1 1
0.838118711015525 0.797539655901483 1 1
0.647969819034593 0.611806310356747 1 1
0.715749859026586 0.684577142766926 1 1
0.768877674014628 0.73820336592195 1 1
0.821637776194953 0.776532869243484 1 1
0.774319017436381 0.735439936412675 1 1
0.787154366973936 0.74990675142151 1 1
0.911240348503217 0.868744692336624 1 1
0.726893626220665 0.686866727052132 1 1
0.606966550745142 0.581712399949006 1 1
0.826043439048013 0.786594391181553 1 1
0.667411524015863 0.636123800236368 1 1
0.924921595458838 0.8873049074653 1 1
0.669295464249453 0.635750517720809 1 1
0.708857971306504 0.674561100356347 1 1
0.771326161604219 0.737195555640376 1 1
0.698867485993263 0.66686145275805 1 1
0.97677710020498 0.927876929320428 1 1
0.817109399616202 0.77870719123063 1 1
0.849163350572617 0.80669745196868 1 1
0.773952643888652 0.739856242710154 1 1
1.01390293012831 0.968834190482715 1 1
0.557196974742129 0.532212135691509 1 0
0.649889464561068 0.616470279134548 1 1
0.728104533551794 0.698271610152467 1 1
0.596418179918341 0.567422875204505 1 0
0.773575222641663 0.735787575382887 1 1
0.58685280290381 0.560194648333489 1 0
0.742257924149898 0.706896341860509 1 1
0.804445665170591 0.759899882668083 1 1
0.511332724708057 0.482643080048568 0 0
0.844700038177116 0.804587241029807 1 1
0.82381239280307 0.780672914270997 1 1
0.844051929624508 0.80909347241813 1 1
1.08278273732912 1.03511946414748 1 1
0.847163658439386 0.810443141835472 1 1
0.770436004245309 0.72842644809999 1 1
0.586420785090058 0.563378058705158 1 1
0.734044747415604 0.703408588583593 1 1
0.864636140418521 0.82940580667133 1 1
0.668391211797184 0.63938558440233 1 1
0.876905296416742 0.83417598125109 1 1
0.774662538167481 0.73755318935024 1 1
0.829511166386869 0.792208728761232 1 1
0.851882204788082 0.805264876545037 1 1
0.641849831969159 0.609319749504761 1 1
0.793611348090354 0.761164807967023 1 1
0.756529272123682 0.724961932905502 1 1
0.922320050249041 0.877321829258796 1 1
0.669191846065014 0.63730773768344 1 1
0.815356443370448 0.779390207152827 1 1
0.91707910943019 0.87416954742265 1 1
0.886250167672449 0.841683533898345 1 1
0.553090324491188 0.531788250215594 1 1
0.6915398517703 0.660207212682033 1 1
0.640376884384173 0.608960232128347 1 1
0.817319077512332 0.782978432678125 1 1
0.814854198956703 0.77793545525492 1 1
0.953851846391616 0.909248581047219 1 1
0.704231425519318 0.670879378646656 1 1
0.668773765082463 0.637213343697119 1 1
0.910222548237186 0.865121395090464 1 1
0.836344631131471 0.796978603201675 1 1
0.827987444605281 0.787470910161301 1 1
0.774159094001187 0.7365124185358 1 1
0.868522359380568 0.831241816761137 1 1
0.837307914267982 0.796930911293836 1 1
1.05624030369446 0.999562548645354 0 1
0.702021678552605 0.667890604363993 1 1
0.720438411229439 0.683615300547677 1 1
0.635892164335807 0.600858988198522 1 1
0.927423097303634 0.883134789330784 1 1
0.83192576738296 0.788959008523713 1 1
0.762616831071458 0.723294760693139 1 1
0.892817672514411 0.844242105958139 1 1
0.786110280968871 0.745633409023849 1 1
0.594360592218173 0.568098745847113 1 0
0.601668900887436 0.576229599632319 1 1
0.883539480832737 0.844965838160674 1 1
0.843944755193101 0.799965331995307 1 1
0.76711778941891 0.729915183912354 1 1
0.673817534284559 0.638017587483904 1 1
0.986011834794447 0.946492857394434 1 1
0.751044607234605 0.71239584629644 1 1
0.860701290968685 0.822971412468272 1 1
0.753664447286986 0.719023054110143 1 1
0.841576655072589 0.804041771034644 1 1
0.680770185906904 0.646027863412616 1 1
0.76990375738641 0.732098032277283 1 1
0.808360950646851 0.773142734748443 1 1
0.795677522957744 0.762350206898819 1 1
0.923172707486966 0.882410797164309 1 1
0.927236541527275 0.886104879604801 1 1
0.646241580507584 0.620397714177374 1 1
0.715203669815195 0.679477863595123 1 1
0.905937759851504 0.861545173850644 1 1
0.874529973306966 0.836790838156307 1 1
0.798278600023761 0.761620165434206 1 1
0.867973468089469 0.828561791102389 1 1
0.997994881806031 0.949690537798235 1 1
0.847914628239547 0.811425868363425 1 1
0.92687770633045 0.877698300715446 1 1
0.749882623899394 0.712974566966075 1 1
0.732446803794159 0.698659632228351 1 1
0.756502931282788 0.723328795151594 1 1
0.87604114825057 0.830539646763756 1 1
1.15742952548506 1.10449323729847 0 0
0.813740355922834 0.775533821022042 1 1
0.957471581772503 0.911006002389673 1 1
0.549811913557543 0.521261082516156 1 0
0.687509937875984 0.654444661176703 1 1
0.639030720227699 0.60970401818739 1 1
0.778766759226471 0.740782358657325 1 1
0.719811860552377 0.687866017455174 1 1
0.797582674372029 0.756543198034191 1 1
0.831362291937776 0.796592232509141 1 1
0.806896934828256 0.766153453669931 1 1
0.995048838145808 0.951172174978856 1 1
0.761511053852584 0.727084311322979 1 1
0.799973230292319 0.764790830789283 1 1
0.867123476922455 0.818765009701046 1 1
0.815589277919497 0.782667739585851 1 1
0.676629507916548 0.644154721406189 1 1
0.817291293412025 0.774000769440156 1 1
0.874339363814375 0.836628801123365 1 1
0.896625064591919 0.849896248728574 1 1
0.912040593216356 0.859987439663793 1 1
0.956215686172615 0.905310746350179 1 1
0.853785681486413 0.817233239459622 1 1
0.874554237716282 0.832366346978379 1 1
0.903502742679775 0.866443229366725 1 1
0.759670940373118 0.721405257911503 1 1
0.531035583490234 0.507095838321362 0 0
0.934489186681266 0.885113337022812 1 1
0.793980220266786 0.758308825677443 1 1
0.699838068693902 0.658032407592646 1 1
0.854722542998135 0.813971338568843 1 1
0.949408686310886 0.906854246965189 1 1
0.715101984493395 0.682616370408881 1 1
0.901299420627034 0.865991049173803 1 1
0.857844002873829 0.811747268493943 1 1
0.852232810813536 0.811250936131651 1 1
0.740180845120998 0.704071813919058 1 1
0.531297296102829 0.51058693750143 0 0
0.533857358519806 0.509730993202057 1 0
0.841574321116044 0.799964640437398 1 1
0.730810792199963 0.694177510234696 1 1
0.91465887052371 0.874480510736746 1 1
0.796104342919845 0.77155853838258 1 1
0.90855633571153 0.872283744381696 1 1
0.889772081668305 0.833916486763322 1 1
1.03478265508896 0.983234382417616 1 1
0.678474667947777 0.648045593082433 1 1
0.818013123575213 0.780335109100521 1 1
0.83665977825378 0.794048004900573 1 1
0.898647590059475 0.854565639661269 1 1
0.775694108960577 0.740255742635308 1 1
0.628757454504268 0.600165373123957 1 1
0.722007412157531 0.684835377006465 1 1
0.825347633718793 0.784643829302826 1 1
0.857575503572177 0.809559836823393 1 1
0.79133985582845 0.753578459263018 1 1
0.858518351932751 0.812531982410692 1 1
0.601017441421341 0.573097454284819 1 1
0.836309087121814 0.791677342240906 1 1
0.569274934665003 0.544314277032017 0 0
0.644350438432597 0.614938635655236 1 1
0.912741180232216 0.864727306982978 1 1
0.754241088446324 0.714255676978326 1 1
0.754237063022546 0.720841859022741 1 1
0.724144394172279 0.687282094185718 1 1
0.692768955626309 0.658990533620434 1 1
0.718065919640743 0.686069410131646 1 1
0.661005726775542 0.623504530403931 1 1
0.822508429792007 0.779967080562033 1 1
0.70986093240219 0.681214350373213 1 1
0.762345698167081 0.717495337712682 1 1
0.684646936269166 0.651285607581167 1 1
1.00479303260107 0.956869598556756 1 1
0.816622096174588 0.777426078534116 1 1
0.907549421600318 0.864570429872723 1 1
0.86746504025822 0.822632953088152 1 1
0.818631213078858 0.782468698269956 1 1
1.04482293144589 0.994662324843835 1 1
0.712352610101849 0.672953095687153 1 1
0.908008337761246 0.858914048793673 1 1
0.649353518655086 0.618412881927693 1 1
0.679543034846108 0.650432266685327 1 1
0.919726547465291 0.879307792943186 1 1
0.692197536210413 0.658355624535019 1 1
0.704876536817664 0.675651774035031 1 1
0.876630444085719 0.839047986533255 1 1
0.690896747534359 0.662547528940407 1 1
0.905518164032509 0.866170708767255 1 1
0.872601220333814 0.831854079667401 1 1
0.863189692378504 0.822949535297965 1 1
0.780798943755778 0.740779584656518 1 1
0.833152825955737 0.794992577133353 1 1
0.924329360151846 0.882213833963409 1 1
0.671119297993093 0.638147156888145 1 1
0.698528882312869 0.664942538774901 1 1
1.09658917528954 1.03400365478937 0 1
0.519007649923542 0.493961895140063 1 0
0.78690891298933 0.746878200359871 1 1
0.988074740636872 0.936552499843532 1 1
0.867297573677358 0.826910965769358 1 1
0.780351084489052 0.742087082511359 1 1
0.601855564129377 0.571087623086579 1 1
0.71883815586074 0.679926056314883 1 1
0.913294370653148 0.871739785525453 1 1
0.74786710225603 0.713439285877039 1 1
0.618570297603693 0.589303609883559 1 1
0.9854455081159 0.939895394714917 1 1
0.710130634830143 0.676530829310937 1 1
0.887715914990272 0.848685803873994 1 1
0.821157058635149 0.782043441879597 1 1
0.719256031430276 0.68446339024926 1 1
0.773662539426442 0.736298275241954 1 1
0.987316642236514 0.933455722941201 1 1
0.819022615922937 0.784579938752913 1 1
1.01608358788944 0.968353466227727 1 1
0.810955903496598 0.769637951479953 1 1
0.818264002397543 0.785457796084488 1 1
1.0246421864031 0.972924252791073 1 1
0.65633534842088 0.628740031948245 1 1
0.85112481994426 0.808015697933229 1 1
0.691693540268664 0.655915987732587 1 1
0.597256881500894 0.562966427954683 1 1
0.983355628981032 0.930614746143455 1 1
0.579351949130605 0.554195443804371 1 0
0.795278141904167 0.75568465691116 1 1
0.644830706985343 0.619310217877939 1 1
1.17222264916831 1.11865577393783 0 0
0.916957594153405 0.868544156742593 1 1
0.596376562147932 0.56431896999611 1 1
0.81163618704741 0.775411951401195 1 1
0.608461347318259 0.58227218060393 1 1
0.930943833332824 0.886846322265403 1 1
0.883370582018088 0.839857659455495 1 1
0.835193253984566 0.79768827958811 1 1
0.792458993653489 0.745954873987826 1 1
0.914198030288836 0.872055505156064 1 1
0.763856069189326 0.731619927686603 1 1
0.743713314479158 0.70661224610163 1 1
0.710088151937733 0.675598461507124 1 1
0.687343046381575 0.656454934054045 1 1
0.711185921558827 0.678674278798242 1 1
0.63175116445186 0.598027531028466 1 1
0.753960996277805 0.720616664811885 1 1
0.824626179349437 0.784395279564948 1 1
0.728713137461002 0.695172906940964 1 1
0.650669601573284 0.620039933029847 1 1
0.755774745279822 0.723033020632149 1 1
0.828091317692226 0.790883190964908 1 1
0.737750740443498 0.702923774121829 1 1
0.896082212029951 0.847951666395453 1 1
0.857136447894525 0.822033923845101 1 1
0.937091334803498 0.891594062129564 1 1
0.509633985459879 0.487468801997169 0 0
0.693166946254999 0.657086277266654 1 1
0.750956195097966 0.707864851094458 1 1
0.840317366238272 0.794300362817493 1 1
0.756850968425236 0.722623539248352 1 1
0.935555479645384 0.89273664792133 1 1
0.801528660999785 0.763706958397128 1 1
0.869968504662131 0.829657673127924 1 1
0.783375498149382 0.748715466408342 1 1
0.770090732245519 0.734776663384854 1 1
0.817638835853807 0.773492431622191 1 1
0.817450745267376 0.78332102392828 1 1
0.757982359213116 0.721320962331117 1 1
0.647631063189377 0.617498640227111 1 1
0.881292088014119 0.838337816712242 1 1
0.735027205840045 0.703724713271084 1 1
0.911564499317821 0.855590526520025 1 1
0.72261382275144 0.6894237237444 1 1
0.714594320902231 0.682717210017004 1 1
1.00761015651687 0.957183777534114 1 1
0.934853914551301 0.894183238470191 1 1
0.739709461275459 0.709452210140888 1 1
0.89011488281737 0.849251848308031 1 1
0.667997019780586 0.63419410029643 1 1
0.861212711643198 0.823988034998782 1 1
0.889417523347395 0.842503758052196 1 1
0.833889579772753 0.782811328773788 1 1
0.623310746572734 0.592095505854937 1 1
0.62262020078645 0.595901526225542 1 1
0.738673221565204 0.703559542052375 1 1
0.897966612412246 0.858530897119224 1 1
0.78577732810677 0.752060122674976 1 1
0.706155496345808 0.668487336271003 1 1
0.787578400004043 0.75377095599708 1 1
0.68246924340653 0.646357826292787 1 1
0.830018329059844 0.783381373741793 1 1
0.669146232176144 0.643306053467883 1 1
0.812027692455341 0.771775401510055 1 1
0.771974145079432 0.737556685899425 1 1
0.8112362961042 0.768768701103768 1 1
0.875728233116618 0.833588387007416 1 1
0.797608422622621 0.761369371516021 1 1
0.679042897460706 0.642535505936794 1 1
0.64167275844171 0.612859005413527 1 1
0.789713296733616 0.752516730700179 1 1
0.624175447563783 0.591664263421528 1 1
0.766014303899318 0.732721360064164 1 1
0.653821360743818 0.621038851490943 1 1
0.738895562948265 0.70354926830578 1 1
0.588214784885968 0.561749634473345 1 0
0.692677484162103 0.660049738195292 1 1
0.591458691365067 0.557414458917282 1 1
0.60460791084072 0.576879744415669 1 1
0.823266661748318 0.779688252025307 1 1
0.743435588860635 0.705201237453863 1 1
0.781760829372575 0.743631271740161 1 1
0.913138355076118 0.870728261222945 1 1
0.857219055966647 0.814341122487619 1 1
0.855377248573949 0.81622041951789 1 1
0.612216166089607 0.579354260447295 1 1
0.770276698422626 0.735155701725008 1 1
0.665336388358643 0.629640072382705 1 1
0.694472658704158 0.665469539353799 1 1
0.775491572127967 0.743003301181228 1 1
0.70403832595111 0.667621115725281 1 1
0.634759773601167 0.608196487852206 1 1
0.624287286698073 0.594856889120536 1 1
0.675784768985522 0.644052779063142 1 1
0.761322067947899 0.72708852940818 1 1
0.889250720449346 0.845768206182964 1 1
0.90958588862087 0.868732674793326 1 1
0.966161832717024 0.914683503790308 1 1
0.59531853716458 0.563441659473436 1 1
0.790195105207689 0.749864410203817 1 1
0.883490597862083 0.841455083255473 1 1
0.746077525914456 0.712907153801118 1 1
0.790770951621519 0.751478662342361 1 1
0.726890104560675 0.693575454060098 1 1
0.851001645736804 0.811530406760548 1 1
0.587307472679603 0.561549525150459 1 1
0.642540807803953 0.617198838122911 1 1
0.838755106446821 0.797052830502913 1 1
0.658992223460045 0.620462798283228 1 1
0.835256055247009 0.800073535141067 1 1
0.772140444080949 0.738282501875523 1 1
0.918155257007175 0.879883673788434 1 1
0.828644221852608 0.78502775322533 1 1
0.765797326808789 0.736093541792834 1 1
0.885016003338642 0.842180031175861 1 1
0.84814766224008 0.813623304348113 1 1
0.631906119340136 0.596330418082706 1 1
0.707265299807174 0.67128173302751 1 1
0.766620649019326 0.726745865393016 1 1
1.02436813258263 0.969841114417396 1 1
0.760832938214987 0.726962977773453 1 1
0.658404054513444 0.619807293991596 1 1
0.88606750380666 0.839682716933837 1 1
0.935734178364805 0.891012301469533 1 1
0.83208126896875 0.794031695430615 1 1
0.90807191520594 0.856664926813931 1 1
0.865011547425058 0.824334209223272 1 1
0.786783869740518 0.753020883744513 1 1
1.01001031900293 0.963791008507447 1 1
0.931487862055322 0.884314109745699 1 1
0.729154930534737 0.693771916747168 1 1
0.743155494586488 0.713321985426588 1 1
1.1251387703589 1.06870115303398 1 1
0.727762856337799 0.692716629776046 1 1
0.87877920433935 0.83709566177776 1 1
0.900099942969623 0.857211709025653 1 1
0.626952976469454 0.598468115568797 1 1
0.523176674381261 0.492753086299424 0 0
0.898095813233114 0.855096854053313 1 1
0.962101151219149 0.916569408029129 1 1
0.846985306328067 0.812147527292693 1 1
0.871519377783541 0.830659321036944 1 1
0.852180750165074 0.811207169782571 1 1
0.717645667426778 0.682665003369937 1 1
0.791800377259244 0.755623327641568 1 1
0.631995527046218 0.602680678855577 1 1
0.845761960146978 0.806146233815213 1 1
0.823660174204825 0.784669382418957 1 1
0.574012573916545 0.544791147033193 1 0
0.675080768333364 0.644082055990062 1 1
0.650967901729798 0.622916570968382 1 1
0.892729397419412 0.855072613632197 1 1
0.657286127513234 0.623505385271298 1 1
0.924823822193593 0.871180315300461 1 1
0.716465043147535 0.68333102347549 1 1
0.967847636281259 0.92300517771325 1 1
0.704195512323875 0.666719945754315 1 1
0.95196702759846 0.900450316336626 1 1
0.718572275903387 0.689493315238702 1 1
0.788605187936305 0.75187207988559 1 1
0.857383066903969 0.818635962760195 1 1
1.14955273338002 1.09584902349096 0 1
0.876650251220108 0.83879843310436 1 1
0.767671467923719 0.729140168405425 1 1
1.03274944226564 0.9824051579452 1 1
0.641677592426791 0.612940663557912 1 1
0.911542267793745 0.866239444404074 1 1
0.720231683372646 0.682503814510459 1 1
0.971622199537971 0.928331112478891 1 1
0.668751760045407 0.638924655591311 1 1
0.797137589882662 0.762398505826671 1 1
0.644997073852681 0.610657007197228 1 1
0.689508634381013 0.652040982326935 1 1
0.594629678574079 0.57142907250179 1 1
0.861787052614567 0.817195789598021 1 1
0.621759059419626 0.59556776359404 1 1
0.88996718859343 0.847653470016362 1 1
0.80734939054269 0.764261629514144 1 1
0.479426990265871 0.464090197315416 1 0
0.817287246060008 0.779795095839797 1 1
0.536933822876348 0.508932564934848 0 0
0.780255823086893 0.743856346442926 1 1
0.917006804908512 0.862582482840221 1 1
0.749952887234973 0.7091837213572 1 1
0.665740016030379 0.632486457449552 1 1
0.861288564185536 0.822066433398365 1 1
0.699200929791125 0.664057485443594 1 1
1.10536919149513 1.05577333028329 0 0
0.746139519653587 0.706915344755536 1 1
0.594329075070554 0.567275554942737 1 0
0.813955613608192 0.777927694481282 1 1
1.0790519585282 1.0219344512167 1 1
0.877754423803959 0.836319286664504 1 1
0.74875564361121 0.715856886649342 1 1
0.829356831804712 0.784813916791045 1 1
0.716486623484479 0.68737795159675 1 1
0.526296420277014 0.501323195781406 0 0
1.04214115065267 0.988920423701636 1 1
0.823769153330328 0.780770963052054 1 1
0.732063147297704 0.699056208445009 1 1
0.823923860679294 0.782663621127841 1 1
0.565026869430191 0.537301912648296 1 0
0.761040176875359 0.723158735864251 1 1
0.993939996284488 0.948057164168324 1 1
0.726762684451915 0.693168481436175 1 1
0.723305714343047 0.692306902550671 1 1
0.732705256921825 0.688453683681446 1 1
0.723903087297288 0.691182455515053 1 1
0.592385246924363 0.569064322897372 1 0
0.850732539284371 0.809611804000445 1 1
0.747249644888051 0.706171509204375 1 1
0.718683542971295 0.688961297012327 1 1
0.678129514386408 0.643641450920769 1 1
0.607380350564532 0.58098403509409 1 1
0.949497397526998 0.905924135759239 1 1
0.70700460882486 0.676951921038986 1 1
0.69297698598165 0.660058327507827 1 1
0.664512030060303 0.634107567320002 1 1
0.803729051537741 0.766758640902541 1 1
0.673762052026854 0.64384437077193 1 1
0.82499284484116 0.786960747832427 1 1
0.946427217323327 0.899255142747616 1 1
0.65914532590151 0.621102538334021 1 1
0.632750459285136 0.605371107509729 1 1
0.811798935237084 0.778219322091905 1 1
0.825013716194804 0.78936895349264 1 1
0.723320247053479 0.688216957367444 1 1
0.826285765391168 0.784250465497608 1 1
0.789677618956986 0.753147232161641 1 1
0.887281659860136 0.838532812414249 1 1
0.991926046200077 0.945343421859329 1 1
0.747675409583735 0.710400824917464 1 1
0.886853730547626 0.840510065248008 1 1
0.794349314790661 0.756540966098134 1 1
0.845237647623689 0.807136699976042 1 1
0.734875510991013 0.702478189086704 1 1
0.628369790114475 0.603203442111185 1 1
0.770625013790205 0.738102744776596 1 1
0.950522297450429 0.906272471882638 1 1
0.635782673816188 0.604794872920758 1 1
0.743577226037584 0.703330597317214 1 1
1.00162565199536 0.947730826474659 1 1
0.700121900393154 0.669813904338783 1 1
0.777037396979285 0.740209387104785 1 1
0.895415434229681 0.852103166051928 1 1
0.77329630359202 0.740540691628318 1 1
0.55952017730622 0.535671520414783 0 0
0.786287339362154 0.7518592819727 1 1
0.701706503339244 0.664254636394245 1 1
0.842186460927717 0.803495739224167 1 1
0.992279897994852 0.936091494393105 1 1
0.614548364327438 0.587142777089949 1 1
0.888801343951338 0.848671629760742 1 1
0.790291344511915 0.75374832528072 1 1
0.87142647973896 0.827651457440424 1 1
0.600300838413966 0.574872622347541 1 1
0.985212928700086 0.941506644517783 1 1
1.16037538384288 1.10134623874526 0 1
0.740657297663019 0.707027799478532 1 1
0.781238431712634 0.736509084444178 1 1
0.686213090762192 0.655634653166652 1 1
0.722047479309302 0.693118122078175 1 1
0.628856579318355 0.598924143409915 1 1
0.828659511900505 0.781993130839286 1 1
0.770018390577016 0.732327879208424 1 1
0.76803630916666 0.733839646596952 1 1
1.07893787022391 1.02335463656542 1 1
0.961228223269683 0.915800755798325 1 1
0.844314405998089 0.799946112710392 1 1
0.720273034457899 0.683164049097535 1 1
0.829575590502415 0.790597334400666 1 1
1.06995834881565 1.01485352176886 0 1
0.815455921492851 0.767705088881441 1 1
0.795785511029703 0.756253411023659 1 1
0.867452496820346 0.821954337363415 1 1
0.633519885591012 0.607740273998181 1 1
0.901614028023113 0.850466882977472 1 1
0.624332731589173 0.595968006479263 1 1
0.877760291053919 0.843938764736096 1 1
0.81565926894788 0.771715772861168 1 1
0.571586245863179 0.54117061435406 1 0
0.74102711538578 0.710105269891101 1 1
0.964315096906147 0.920773680758806 1 1
1.00373457036123 0.955158378909934 1 1
0.764253024384219 0.727490395083047 1 1
0.812247683487111 0.774592636467004 1 1
0.815585942046392 0.776248812783966 1 1
0.655782308888865 0.627561593624712 1 1
0.723361138390731 0.692324595833613 1 1
0.744906245976584 0.71002921971771 1 1
0.826107302084769 0.787740844716304 1 1
0.721737237883978 0.687947587337217 1 1
0.789054492318287 0.753603018565584 1 1
0.815939449325417 0.776350034918436 1 1
0.772387018238512 0.735787515367966 1 1
0.819888336583608 0.778209050421712 1 1
0.9548850000627 0.909278741704142 1 1
0.859473230477719 0.817623435570981 1 1
0.791693087427485 0.75693839294762 1 1
0.841099073561316 0.801755299761521 1 1
0.747444321130599 0.710875545146668 1 1
0.701499691574648 0.665571665839079 1 1
0.606059423593531 0.586565418255332 1 1
0.743350439412677 0.711313259899766 1 1
0.796256025739054 0.756497755189535 1 1
0.63293409569653 0.605124124148756 1 1
0.917480926767364 0.871648409914837 1 1
0.82558035423513 0.788755794017678 1 1
0.694582902077008 0.659377062321251 1 1
0.59215670931181 0.562753418020419 1 1
0.803383342529497 0.770579533030639 1 1
0.799351949969401 0.759511916213853 1 1
0.608938600317364 0.580840714983242 1 1
0.882798139128296 0.831819265871565 1 1
0.652910717412073 0.625537206416284 1 1
0.840006445124977 0.798396247571684 1 1
1.12870106586648 1.06867648233846 0 0
1.00289562468528 0.953847697465386 1 1
0.873833035235476 0.833497101381837 1 1
0.842903501245099 0.804611495876853 1 1
0.853805758996339 0.810640214948995 1 1
0.871436379716389 0.83506547010475 1 1
0.591951835583864 0.568783857248272 1 1
0.734698098590425 0.694744340429886 1 1
0.855224879030758 0.819306644818977 1 1
0.691359326297794 0.657445473139236 1 1
0.74921736838055 0.711475326603776 1 1
0.706182452155981 0.676507602640131 1 1
0.639917531416846 0.603433637329746 1 1
0.64244809209072 0.615600876030663 1 1
0.844422336247863 0.796906363825133 1 1
0.781683476772073 0.743521957097781 1 1
0.813004833100682 0.773559397810859 1 1
0.73154940346489 0.70096235942738 1 1
0.914976633721817 0.875285450080919 1 1
0.934638252333651 0.889775582728367 1 1
0.642274506242124 0.616351826635839 1 1
0.720330279002352 0.691606056509931 1 1
0.808658192342642 0.769945799819336 1 1
0.850846910113253 0.813857386077259 1 1
0.824058601366587 0.779122278804439 1 1
0.77786955156454 0.740491669343049 1 1
0.934247205288838 0.886983217605323 1 1
0.816500303387493 0.776790541821537 1 1
0.894531622138198 0.854807106025048 1 1
0.703083225105341 0.669444704804914 1 1
0.511865231202685 0.487119870199861 0 0
0.803640563725779 0.765594774174118 1 1
0.780333678360579 0.738833552088946 1 1
1.05671245307153 1.00677651793689 1 1
0.708733258189912 0.6767779222634 1 1
0.816858039190329 0.778569752184351 1 1
0.910165128442398 0.865961778714412 1 1
0.857556300034918 0.81411965031549 1 1
0.696440374857444 0.667255369453256 1 1
0.952891546497143 0.907858664514533 1 1
0.988166352956792 0.942767014769178 1 1
0.974482687649394 0.927804082602256 1 1
0.837752194928675 0.799258969400894 1 1
0.93787501943784 0.88698612868769 1 1
0.760612650647373 0.72386547515967 1 1
0.719169777271122 0.687071561927336 1 1
0.962982989603571 0.920025897533611 1 1
0.913323385023408 0.870684622434744 1 1
0.992082223709089 0.943320707344789 1 1
0.557023981147161 0.526772307055839 0 0
0.930161453715085 0.892671131005816 1 1
0.798385071046902 0.761277487771047 1 1
0.753977783504977 0.715860507151937 1 1
0.847483222029885 0.807600555630409 1 1
0.931895782620673 0.891874893214706 1 1
0.585905842719431 0.558529567212005 1 0
0.700751753532763 0.667569258386554 1 1
0.763962349954053 0.724468740259125 1 1
0.715543924107758 0.672995191976971 1 1
1.21966486311528 1.15717242253567 0 0
0.904319945969081 0.866080596352421 1 1
0.712399741542212 0.678260211771577 1 1
0.941491322949413 0.89781734990426 1 1
0.888678223674432 0.845751985550909 1 1
0.851584636575697 0.812436200949927 1 1
0.761227390093378 0.729278785020947 1 1
0.850927721533436 0.811426462442431 1 1
0.722097492125609 0.685464471491374 1 1
0.701316724449365 0.658812558119832 1 1
0.973585454092557 0.931306508662062 1 1
0.768526362316264 0.721969609851386 1 1
0.922876864480829 0.87726208840567 1 1
0.892893788702331 0.849670137905973 1 1
0.776097893229133 0.740693939253399 1 1
0.898404596852534 0.853203916423087 1 1
0.682625244844793 0.642792385961011 1 1
0.819487665695654 0.779409922294278 1 1
0.729316135753655 0.69673663993907 1 1
0.767418782627887 0.730695624393146 1 1
0.560036686536738 0.530499258752514 1 0
0.798968450133543 0.754819369657377 1 1
0.770922604944238 0.736322857227877 1 1
0.88342646702758 0.831107544850342 1 1
0.65978851701715 0.628167622475995 1 1
0.935988696924525 0.892053633238815 1 1
0.809103433247238 0.773077661978863 1 1
0.703791398359095 0.670851035187743 1 1
0.61644193908074 0.591705081929536 1 1
0.52107440694723 0.499539330008721 0 0
0.934697483384741 0.892151398190886 1 1
0.610041696975396 0.581103188078981 1 1
0.735735640031899 0.704050410328295 1 1
0.708895851235048 0.673538073733863 1 1
0.961994577257955 0.921490637938747 1 1
0.97431366590406 0.924288532710807 1 1
0.828233261297488 0.784615290640415 1 1
0.869974164375459 0.82531048330239 1 1
0.755762793662343 0.715717723316724 1 1
0.872414113516019 0.834880266969345 1 1
0.526374197334511 0.496550588470012 0 0
0.769532966453495 0.732786627225203 1 1
0.590447279255837 0.560327240859562 1 0
0.877842389992241 0.835489040752081 1 1
0.823913723900612 0.789836605788264 1 1
0.935084495467367 0.892554082513441 1 1
0.959559876676858 0.912958574723184 1 1
0.636413918679604 0.607358788019106 1 1
0.847005369155969 0.80936864835197 1 1
0.503335344452807 0.479063908933637 0 0
0.85970487802848 0.82115913604798 1 1
0.694931403023613 0.663842924382729 1 1
0.717434654677695 0.684990495939225 1 1
0.34140337088724 0.327865919415571 0 0
0.693629902408595 0.658745670747623 1 1
0.919453739925445 0.875844856701533 1 1
0.875718049861297 0.83225657578809 1 1
0.963876789386801 0.916975956092358 1 1
0.544639286774713 0.519763152235856 1 1
0.605439423620279 0.57487563565435 1 1
0.692273090792823 0.658023497378654 1 1
0.770605389742531 0.752821005751699 1 1
0.636274484103456 0.611905472982137 1 1
0.784948965769112 0.751394269309327 1 1
0.654035980056722 0.62423696535634 1 1
0.646639175728331 0.618266766143109 1 1
1.00298877752528 0.95608952866815 1 1
0.702528999092857 0.673937503521142 1 1
0.630729374452315 0.602562986182992 1 1
0.914567196821458 0.873744044031536 1 1
0.829501529836513 0.789341777722364 1 1
0.679631239451787 0.64925091385108 1 1
0.743756830128663 0.705176579398477 1 1
0.799866016493741 0.76211530175379 1 1
0.986053193295865 0.927184070778853 1 1
0.799851897230012 0.764247752334148 1 1
0.911827305373743 0.872435544596343 1 1
0.669496159496891 0.640731482790976 1 1
0.569038582002289 0.542539774642358 1 0
0.791213235424554 0.750909299176915 1 1
0.650364886421298 0.620409301141438 1 1
0.757680291328967 0.724625744034165 1 1
0.93246985961698 0.890802507358211 1 1
0.960304706750118 0.909454927216732 1 1
1.05302256214175 0.99687718614749 0 1
0.728019520801483 0.695309166312785 1 1
0.771551854034564 0.736878954860193 1 1
1.00408969572884 0.958632589628136 1 1
0.991249947385656 0.938446319881564 1 1
0.87326364086535 0.82912808340731 1 1
0.762204704148066 0.727173249735415 1 1
0.652585927649627 0.6221711325907 1 1
0.902099477629554 0.860636860053636 1 1
0.655831995980362 0.626544486080677 1 1
0.858019658070895 0.812748936879469 1 1
0.824256621314895 0.780229726850808 1 1
0.788969820561278 0.753456467673724 1 1
0.996883046099749 0.947261896473725 1 1
0.688953529982986 0.655821536395734 1 1
0.893079459779815 0.849959114376884 1 1
0.771666166253654 0.739118790504452 1 1
0.746210693473217 0.708909414512813 1 1
0.79123637880571 0.755859541198728 1 1
0.821788646847751 0.783136753306606 1 1
0.99046885816481 0.944827448570939 1 1
0.661516883368598 0.623573202747345 1 1
0.874116350072161 0.824444150604497 1 1
0.877234588459667 0.839690808994492 1 1
0.816469250333215 0.778596845603222 1 1
0.588023587401003 0.556487458471676 1 1
0.812370408672076 0.774862371615801 1 1
0.920646154181011 0.881585775237943 1 1
0.843980011395879 0.806944453949247 1 1
1.2225327569894 1.15787851709681 0 0
0.854759133897931 0.815026219983935 1 1
0.745667200254325 0.712703100220638 1 1
0.756206434627505 0.719148235244112 1 1
0.575055726574248 0.549023364445412 1 0
0.82440891947273 0.786942298286999 1 1
0.987318295971558 0.93979437820588 1 1
0.823381154045338 0.786918579631569 1 1
0.866766996614665 0.827895946000862 1 1
0.477282770348902 0.4486850141054 0 0
0.641174696528043 0.611908661829112 1 1
0.91540707936418 0.866646224623569 1 1
0.718593214414235 0.688671695308688 1 1
0.631388817753611 0.601501638752293 1 1
0.986351014136879 0.946096828736732 1 1
0.799471317869687 0.762411671398412 1 1
0.96696730135187 0.925033790371009 1 1
0.821287210764778 0.788464154942617 1 1
0.810198817950096 0.770909124226343 1 1
0.872957251190828 0.826820483460897 1 1
0.764483615204934 0.731398871001048 1 1
0.918401464696873 0.875976889357128 1 1
0.80528145617672 0.767914340921269 1 1
0.739915876022602 0.695338353480048 1 1
0.950494624417839 0.905424297473275 1 1
1.06575477287873 1.01416875852698 0 1
0.877258295324362 0.839836578637244 1 1
0.869123951179791 0.83359101728282 1 1
0.815457090908035 0.77706634710849 1 1
0.682444851203051 0.646686942271624 1 1
0.826508133664742 0.786999259508795 1 1
0.85630839027858 0.813633558552051 1 1
0.750316796766468 0.719082774907731 1 1
0.942648331133123 0.895519893510675 1 1
0.814762961657965 0.776087830151372 1 1
0.756033720837594 0.721477886540345 1 1
0.728641272170102 0.695495686749673 1 1
0.711898574478228 0.683407933336733 1 1
0.905553227798831 0.862250261229791 1 1
0.7373685960747 0.696827159252076 1 1
0.676805230060392 0.641813310535933 1 1
0.843299748967602 0.803699870432219 1 1
0.561210952550454 0.534831404174088 1 1
0.675960421483957 0.641685131407599 1 1
0.992487837106013 0.948858431211122 1 1
0.882225802150386 0.842210606855729 1 1
1.04112692577663 0.996167263911565 1 1
0.851419564472859 0.811790900239739 1 1
0.618445733670961 0.593992294693744 1 1
0.917253455009775 0.877526797288419 1 1
0.941773742107594 0.898960382434789 1 1
0.831907711711055 0.787019136885936 1 1
0.854383172166619 0.815485455462205 1 1
0.746111967065016 0.705367767216535 1 1
0.750036843115703 0.714988355658916 1 1
0.672782100698627 0.643248738675789 1 1
0.802760113686688 0.769744589456798 1 1
0.994744784500001 0.9483285845858 1 1
0.761952788411653 0.72820956570814 1 1
0.712915867173002 0.678921403681544 1 1
0.879441734112774 0.842160893827947 1 1
0.872518768450254 0.832169594928807 1 1
0.875604165893626 0.839312329721422 1 1
0.987419716809972 0.943138618579703 1 1
0.849642230122921 0.809952432820747 1 1
0.741863541355215 0.708483373519081 1 1
0.686067024987357 0.65901892260459 1 1
0.862458206433341 0.826189612731742 1 1
0.7999360169116 0.761295509362764 1 1
0.787814279378386 0.750381492955113 1 1
0.511800876930861 0.485894843472798 0 0
0.953706690210485 0.903046477882738 1 1
0.863207698102053 0.823935179773018 1 1
1.03147297906266 0.973659349183982 1 1
0.690184504439288 0.661215818736576 1 1
0.575732833058716 0.548039649476297 1 0
0.796799708799601 0.75019393962798 1 1
0.604332477858845 0.5755778822863 1 1
0.887985768858375 0.847207663600992 1 1
0.821550031801404 0.779555687100063 1 1
0.830878046289271 0.78332311377751 1 1
0.536741712830979 0.50889637411685 1 0
0.597227789945337 0.56839021414724 1 1
0.642740566656083 0.612629359963046 1 1
0.726530659891964 0.686881789216851 1 1
0.866908591740701 0.822210315923407 1 1
0.853148379694342 0.810184379041329 1 1
0.776122095333745 0.736994314964168 1 1
0.986764641985094 0.939822422386268 1 1
1.05052172269609 0.996753099492708 1 1
1.04891978844407 0.995511357332698 1 1
0.665788534125292 0.630742374678267 1 1
0.77880782382726 0.745038421243697 1 1
0.577039738354518 0.551213293931828 1 0
0.674076178119114 0.645509675491559 1 1
0.760059239528945 0.723901672327512 1 1
0.633340680248193 0.609284083690726 1 1
0.719430692875096 0.68930300030448 1 1
0.874246160555288 0.831909207001854 1 1
0.575008326917116 0.549626163629819 1 0
0.801701589075403 0.760910384766677 1 1
0.960306261304303 0.91892409391453 1 1
0.613292092254436 0.58302475835325 1 1
0.863895273532779 0.823847306626817 1 1
0.845792091700433 0.805571280301394 1 1
0.80558151252777 0.766786734146118 1 1
0.739120554785204 0.705190296806429 1 1
0.945015651518297 0.893251363752389 1 1
0.902306148936335 0.854158363925808 1 1
0.59938815137906 0.574318806797254 1 1
0.785586743908286 0.749649849120993 1 1
0.846825633253335 0.810932449481438 1 1
0.907138541310531 0.86060343879181 1 1
0.631658693053539 0.60499261271376 1 1
0.772765883691521 0.7419863982167 1 1
0.841146669090179 0.793377663144192 1 1
0.963652768940356 0.920263959084369 1 1
0.72753081142022 0.696175867387974 1 1
0.603172564407263 0.576896216309964 1 1
0.912571749071774 0.866126947781207 1 1
0.820496037777687 0.786216335249184 1 1
0.921334198439393 0.878308676410855 1 1
0.688010933400009 0.653004860023021 1 1
0.878694332827186 0.837566793273177 1 1
0.701949148008952 0.665441761360238 1 1
0.863423330514847 0.823930984620135 1 1
0.868240640433615 0.828139321949893 1 1
0.656369233501621 0.628430610371017 1 1
0.708770417594399 0.672724356250026 1 1
0.672711085241751 0.640367510638664 1 1
0.818652017678233 0.777562846733554 1 1
0.866820271501763 0.82621063177399 1 1
0.691962120919439 0.659967718539547 1 1
0.693276106275079 0.658702974578879 1 1
0.747835861282937 0.70645491393981 1 1
0.931765449789799 0.887632621389489 1 1
0.98710203768013 0.939979419297847 1 1
0.846318572527721 0.802616906942324 1 1
0.721011559003582 0.682769410545867 1 1
0.745471247708011 0.712030563781995 1 1
0.918312647755038 0.87865689754269 1 1
0.899230712325086 0.857207777542496 1 1
0.735325295450992 0.697946886395556 1 1
0.733925138602531 0.689395670086351 1 1
0.726162247728469 0.693615047596961 1 1
0.67482800926993 0.644338540843537 1 1
0.845644436778596 0.804924407676763 1 1
0.609518176357877 0.587927571099628 1 1
0.883315121041926 0.841441753560122 1 1
0.662310148605019 0.628782157377552 1 1
0.904550019689565 0.861845678430826 1 1
0.810020954108388 0.773964991748038 1 1
0.738101135068503 0.703855985916441 1 1
1.01640821567143 0.967334162614505 1 1
0.992680944273062 0.941896551757914 1 1
0.780522598698513 0.745145182541491 1 1
0.686234917607426 0.656007275407479 1 1
0.967796063575972 0.923567776829969 1 1
0.888997909926486 0.846165810754839 1 1
0.831599681024458 0.79299412758969 1 1
0.655334000301595 0.626455568972445 1 1
0.782486631986784 0.742203269639961 1 1
0.686083966575817 0.65042748153224 1 1
0.785200918513032 0.749735049930026 1 1
0.851170183315896 0.812080737628937 1 1
0.630131690163565 0.594446658178577 1 1
0.661179018710201 0.634424192594566 1 1
0.686939400019095 0.653006584750586 1 1
0.936740419307226 0.893198254443925 1 1
0.665471809371664 0.633408559635117 1 1
0.754632501155616 0.7258738147992 1 1
0.607348635714314 0.580859929776567 1 1
0.752443842287219 0.719582484448219 1 1
0.774333065823984 0.735485193750609 1 1
0.500952977041078 0.470492309402529 0 0
0.70610382250446 0.676250879191404 1 1
0.85086261070327 0.811266218145411 1 1
1.00154901334434 0.951667273407749 1 1
0.994726703110381 0.946518866083332 1 1
0.906952228205166 0.861343756003487 1 1
1.06111447210008 1.00936123500871 0 1
1.03518458745944 0.987707043236831 1 1
0.628600447242757 0.596100670404507 1 1
0.729184602189631 0.697434691069648 1 1
0.860079122130455 0.81867617383761 1 1
0.81344130384002 0.770294112881515 1 1
0.690858480876849 0.658441366140918 1 1
0.713971633056765 0.677149522559502 1 1
0.84036332390618 0.806227056924923 1 1
0.601494196696406 0.572119775546555 1 1
0.853913163207062 0.812802730516931 1 1
0.674238328528495 0.638720541419486 1 1
0.928876960937013 0.883666938482815 1 1
0.940264324826087 0.896698479982826 1 1
0.789653843210288 0.750487911914124 1 1
0.621713227537078 0.592292888479588 1 1
0.877148623123988 0.832408531062621 1 1
0.981800876983459 0.934301188237844 1 1
0.837198292301134 0.795842975024342 1 1
0.873240279699718 0.825787871262867 1 1
0.8627712330677 0.816365125848076 1 1
0.760413532657876 0.719737375660705 1 1
0.773572513270945 0.735685122134156 1 1
1.10355034371149 1.05312620450879 0 0
0.896592149946254 0.849603171192957 1 1
0.883423129934196 0.845431739228412 1 1
0.768623591787105 0.731471251817731 1 1
0.742085372119284 0.705595122011735 1 1
0.827542087661779 0.788366953626714 1 1
0.683790091510797 0.650578031931967 1 1
0.906173383623884 0.857916914543601 1 1
0.807738269787118 0.771593880491595 1 1
0.678655436079294 0.643146868334081 1 1
0.846201093573299 0.805501994943996 1 1
0.690082514928452 0.659056273648897 1 1
0.80628165986728 0.763098139647929 1 1
0.65178556885287 0.622269693911048 1 1
0.698581637866539 0.663694563472068 1 1
0.841432064088265 0.806171246840761 1 1
0.906395133753359 0.860403970014625 1 1
0.710343617111207 0.670814238789169 1 1
0.799151279291982 0.758781055697071 1 1
0.665817216151533 0.6331857955594 1 1
0.673496069515236 0.647875974215675 1 1
0.723036481133492 0.691797548438475 1 1
0.739159511630324 0.70194003570391 1 1
0.7097450207957 0.676651160621699 1 1
0.671931276084399 0.639860999761722 1 1
0.666272961087155 0.637289339530136 1 1
0.695384281700087 0.655774783314312 1 1
0.742493581654766 0.709947995155519 1 1
0.810511957834934 0.772779662928717 1 1
0.678320702332713 0.642297851035481 1 1
1.05684100613879 1.00409875460626 1 1
0.734332692268689 0.694049004035748 1 1
0.81860302380822 0.778231573529644 1 1
0.5121135873375 0.492068449168391 0 0
0.827485767350543 0.790271497756199 1 1
0.906954372140687 0.859271350863859 1 1
0.687656269894302 0.656736697510739 1 1
0.629038006118875 0.595097260649703 1 1
1.00751545551085 0.960750491435974 1 1
0.810830466490608 0.772503460141996 1 1
0.866650186167265 0.825944272492908 1 1
0.769861857315837 0.737266399687893 1 1
0.914821502372796 0.870936745387033 1 1
0.857969096222604 0.817326929803793 1 1
0.856219697323111 0.814946806333626 1 1
0.529229465156167 0.505878422637794 0 0
0.947636228244051 0.902203309977963 1 1
0.855443386695885 0.814090594616845 1 1
0.809109364176992 0.771201381131598 1 1
0.725478425643456 0.694720014085809 1 1
0.843332688524832 0.806851791168362 1 1
0.802148956166515 0.765336732481992 1 1
0.669071852827777 0.638662319943273 1 1
0.886319265267119 0.845236394207672 1 1
0.838294588502563 0.799666957969994 1 1
0.864961121731359 0.826158021924011 1 1
0.457035178260961 0.434922765810693 0 0
0.946023059448806 0.898864955170731 1 1
0.742655798882135 0.706333687740613 1 1
0.602534407124308 0.579091088017014 1 1
0.917531615876988 0.875204207848036 1 1
0.740359122239854 0.70716292009937 1 1
0.759151328860505 0.726941877422618 1 1
0.59543231661124 0.565625550124863 1 1
0.848834442751518 0.80980499022116 1 1
1.12813334032481 1.0766932430062 0 0
0.782655508757903 0.748368784488905 1 1
0.795622716218248 0.750113022170301 1 1
1.04145411012365 0.989533783438832 1 1
0.947518826843491 0.902906020371833 1 1
0.932028638285285 0.887863580212325 1 1
0.65058215412401 0.621529959236196 1 1
0.805409616093242 0.764892095391963 1 1
0.735782266193463 0.703312249628591 1 1
0.718828668419321 0.683246986092225 1 1
0.865276005978142 0.824979390203501 1 1
0.656051619507514 0.624845070303615 1 1
0.828849348253513 0.793555441668516 1 1
0.825170626837492 0.77142521783455 1 1
0.699564723118701 0.667461906983842 1 1
0.917508494232736 0.864954242002121 1 1
0.877075313438412 0.833002953460409 1 1
0.495385453635314 0.476023628242798 0 0
0.710272974060515 0.67747997092893 1 1
0.736727886041035 0.700918093626623 1 1
0.659711619472586 0.630473626014436 1 1
0.861423439565949 0.816534907420791 1 1
0.738499472543642 0.704099624060842 1 1
1.07597442503284 1.02217837400058 1 1
0.626435129895594 0.598794325399257 1 1
0.911468524171959 0.86954081231651 1 1
0.494131379077519 0.474047400582072 0 0
0.789198720645202 0.747776729408065 1 1
0.620608043354779 0.593844425197855 1 1
0.813996533897021 0.778350991510329 1 1
0.824743702276459 0.7842143071811 1 1
0.716477684426914 0.683238438098671 1 1
0.807274318941865 0.767106405792346 1 1
0.640937446826403 0.612722051490731 1 1
0.80508919147227 0.769572825090493 1 1
0.926616820046882 0.880438244679817 1 1
0.761837609632698 0.723882057392543 1 1
0.937677389116424 0.893748595290388 1 1
0.892748755251849 0.849980671566603 1 1
0.748107482181837 0.71045080961612 1 1
0.848371502101107 0.807858886708958 1 1
1.02331207559069 0.971913295759294 1 1
0.868241492421761 0.823461154217413 1 1
0.926315562146574 0.878870862219634 1 1
0.91611506661339 0.874170315187879 1 1
0.699347156853479 0.66415720225286 1 1
0.920123973398316 0.883321730313092 1 1
0.925973639026706 0.88267426210479 1 1
0.848372883597916 0.809482208773102 1 1
0.946620258537235 0.900586229940977 1 1
1.03978525710637 0.991407574531884 1 1
0.933429133678679 0.89258309896789 1 1
0.852241779900056 0.807292901287421 1 1
0.973558325070474 0.928975397586647 1 1
0.730163115209152 0.69167582636478 1 1
0.840364815536723 0.800477635677452 1 1
0.72469136400937 0.69317762332616 1 1
0.771549828135985 0.732486401392927 1 1
0.79900805426741 0.753482463871861 1 1
0.910422743339243 0.863449463218077 1 1
0.769633584323496 0.726521027166368 1 1
0.891877395640079 0.852323119357206 1 1
0.727875155922185 0.696035221993493 1 1
0.797670716309796 0.761786355999159 1 1
0.670297458154507 0.641019463496293 1 1
0.985360568469706 0.940221316962509 1 1
0.861312722548128 0.82200080317069 1 1
0.779267112145649 0.742797947131546 1 1
0.59080884404423 0.564789129626034 1 0
1.04194924290055 0.987658676545762 1 1
0.654832285376731 0.619873082944907 1 1
0.503079805545936 0.481560291195468 0 0
0.797320027172372 0.758473675090014 1 1
0.922167023889368 0.880156068537302 1 1
0.936751362906923 0.89809216655961 1 1
0.849358553949088 0.811391705403633 1 1
0.742983160718433 0.70678149052568 1 1
0.759450912716291 0.722148650120435 1 1
0.726331403959841 0.689149321584664 1 1
0.748556004633128 0.710229931780745 1 1
0.818055321064877 0.781388140883566 1 1
0.825854980872949 0.78708083607758 1 1
0.711402679958272 0.678449039548708 1 1
0.945292585586008 0.902008171820369 1 1
0.923677227794221 0.878402368697801 1 1
0.57215550087398 0.547550151759693 1 1
0.883394895517566 0.840809963416602 1 1
0.656537565416232 0.623684680781398 1 1
0.797499695809493 0.767283558043111 1 1
0.861285738229235 0.818584757147276 1 1
0.754462593597884 0.718198617943241 1 1
0.902179060174411 0.867574068957146 1 1
0.48003449309936 0.458865203843564 0 0
0.84296495663438 0.80484582608101 1 1
0.783837855273725 0.74255046047439 1 1
0.721071741226272 0.6870350613043 1 1
0.81478155096049 0.775818146217192 1 1
0.8043278288935 0.767860165780051 1 1
0.741374230193146 0.709800717458553 1 1
0.851570767647977 0.81340899969337 1 1
0.82330904730206 0.781204472391101 1 1
0.711160471787647 0.671531614501673 1 1
0.800570975849356 0.764762516590524 1 1
1.00993265249121 0.962947656157173 1 1
0.919527558425283 0.876468608026856 1 1
0.884688606233226 0.846585907246276 1 1
0.877021842575447 0.834225788461707 1 1
0.837600377844619 0.799732104158742 1 1
0.6299296391626 0.603765983833041 1 1
0.881455722197621 0.841519549879796 1 1
0.849536128811714 0.808951919275228 1 1
0.640192418359577 0.61294786473168 1 1
0.811049946930238 0.77148376046342 1 1
0.730289111612305 0.700826350249144 1 1
0.735310244723627 0.699556338715332 1 1
0.680800489245317 0.643182703917265 1 1
0.702960401986425 0.673894384894433 1 1
0.650842495269241 0.620576370532978 1 1
0.734566213091732 0.703615792280282 1 1
0.75795350107675 0.726200224413554 1 1
0.82354587494066 0.781809808184314 1 1
0.967530152996895 0.925114204460887 1 1
0.636854707830868 0.602756854640032 1 1
1.00649578687728 0.962722447000333 1 1
0.872602388378001 0.828824596762238 1 1
0.739470179685727 0.698474433185482 1 1
0.857044940136737 0.81867712345423 1 1
1.12680210521499 1.07331479416664 0 1
0.797649545108391 0.763280280584744 1 1
0.882041199305856 0.84445166651029 1 1
0.800361044297858 0.764379219306694 1 1
0.760436534446265 0.712092125541952 1 1
0.544351298601158 0.517310986913658 0 0
0.846318224587376 0.806985390420093 1 1
0.908196715685295 0.856000415596198 1 1
0.679185984531325 0.647421536038058 1 1
1.02729699772883 0.978572242461519 1 1
0.823573112111483 0.792467837943509 1 1
0.884680545713488 0.84410331572343 1 1
0.585553628183711 0.562248545776938 1 0
1.0261460097838 0.975045190515785 1 1
0.886797038095476 0.848110845818381 1 1
0.765322691009829 0.730760559031129 1 1
0.648919999121146 0.617525377322624 1 1
0.702661806685464 0.668463522936099 1 1
0.656341725991776 0.626562824123711 1 1
0.782152215337719 0.743793446488076 1 1
1.03178840475155 0.978173473527456 1 1
0.970190553935395 0.925279520315721 1 1
0.591442403630713 0.565444810365238 1 0
0.782025249494663 0.742837751171385 1 1
0.753574426190879 0.711199832844782 1 1
0.696371838246602 0.659025801461722 1 1
0.875430132453197 0.83662631871074 1 1
0.824210762210413 0.786304114113138 1 1
0.74791234551313 0.711054372224989 1 1
0.793807597489564 0.752941800509 1 1
0.839034264784577 0.797112568219051 1 1
0.882410961732203 0.839817839552372 1 1
0.677190629082773 0.64275866360209 1 1
0.99501065734126 0.949877661941031 1 1
0.711471084067265 0.677299666770008 1 1
0.767319638275924 0.729363484838504 1 1
0.588700542993331 0.56389674910136 1 0
0.693454194895581 0.661487337065715 1 1
0.978337124733049 0.924734796409711 1 1
0.86343713596722 0.820176954610035 1 1
0.74497503899465 0.712537167810299 1 1
0.633167394213945 0.604769242049311 1 1
0.946461479225767 0.900031195358686 1 1
0.687813209244029 0.655411057437662 1 1
0.646072407489378 0.611031059447312 1 1
0.632425300478042 0.604131844417922 1 1
0.621614759782386 0.594410724347437 1 1
0.757937550594824 0.722335284130828 1 1
0.861620995822234 0.815984917600301 1 1
0.755006994791406 0.724183696369173 1 1
1.02432684657718 0.976660346594251 1 1
0.904630818607224 0.860797770765519 1 1
0.743704938457551 0.710682123998819 1 1
0.849045381289414 0.808800205747152 1 1
0.685001155310981 0.650600317313563 1 1
1.02092970473019 0.975260935980203 1 1
0.87013988147826 0.824685516100183 1 1
0.731301468552405 0.697054627426234 1 1
0.576270066122228 0.548115401678923 1 0
0.809769047019412 0.771559898836533 1 1
0.778028821531702 0.747867761791019 1 1
0.576351933180098 0.548500408417634 1 0
0.834292061489658 0.796520686742606 1 1
0.740364400797973 0.70472288406574 1 1
1.01725835432134 0.966331233995673 1 1
0.860793586315952 0.821338607892281 1 1
0.80500490740082 0.772889829358798 1 1
0.864727113807345 0.828488495299449 1 1
0.63387859327054 0.607149827932175 1 1
0.871810012585457 0.835667102431564 1 1
0.797738487643291 0.761164575040997 1 1
0.820993020041335 0.780849185150972 1 1
0.780496130117972 0.740619020748276 1 1
0.844870993709276 0.805949503226613 1 1
0.70771356258043 0.66732921325338 1 1
0.822858868159205 0.783663665342584 1 1
0.685328191194935 0.65074638965817 1 1
0.912817110343245 0.867394319748998 1 1
0.643528062520859 0.612195551103007 1 1
0.938227370806173 0.892289994322103 1 1
0.874149218097184 0.837244416874043 1 1
0.601374308269725 0.575945323616043 1 0
0.759870274392299 0.718108431282638 1 1
0.715932879380113 0.681919369668156 1 1
0.850712661674593 0.808269139673569 1 1
0.888197383707761 0.837386846902163 1 1
0.709650041426226 0.677898935241056 1 1
1.09776792617594 1.0493666421177 0 1
0.783552989537217 0.741444938908314 1 1
0.620264415341086 0.593795212685991 1 1
0.928846947493358 0.874995097224668 1 1
0.765244967094396 0.731171161077259 1 1
0.748691370316364 0.718322395781002 1 1
0.812082797153666 0.771801770173399 1 1
0.95848587955123 0.912733457243979 1 1
0.696403949195021 0.66541091609791 1 1
0.738363448975521 0.708327969852317 1 1
0.916754894083487 0.869989035546417 1 1
0.969324958570309 0.926574963010541 1 1
0.818354635648119 0.78209641476077 1 1
0.735723904454859 0.701126529058124 1 1
0.590670552901673 0.565312338187008 1 0
0.77975638363055 0.745834616057877 1 1
1.17345929301154 1.11457477323221 0 0
0.697743848216237 0.661333134011827 1 1
0.812754905017142 0.770833981250624 1 1
1.07844531983988 1.02991393462087 1 1
0.711758059637805 0.678410091850528 1 1
0.920166281402375 0.879606735410838 1 1
0.802577996029827 0.762205414649576 1 1
0.957815961965846 0.90927981624003 1 1
1.01663984707355 0.967243621774255 1 1
0.795540797284611 0.756298049641221 1 1
0.684481202706824 0.648987577784209 1 1
0.733343270702711 0.701151684252372 1 1
0.785221752592474 0.752093066405921 1 1
0.706159381761854 0.6730290898788 1 1
0.831379320950366 0.791399888533679 1 1
0.738953807327181 0.703541438960878 1 1
0.942694535290299 0.901314916184785 1 1
0.603273315886243 0.576428542565462 1 1
0.608380331331578 0.579684721918333 1 1
0.819554294878276 0.7809204973788 1 1
0.951012116469872 0.902336818383198 1 1
1.1014980678591 1.05361558398437 0 0
0.794461027699353 0.752448809448932 1 1
0.806731600697966 0.764036515398313 1 1
0.723835019495675 0.690213420011572 1 1
0.854546346423189 0.813693318648141 1 1
0.664654044212804 0.633635571967471 1 1
0.805630360165576 0.768139520268136 1 1
0.581370802273004 0.553893732400931 1 1
0.794082427421967 0.754182865300262 1 1
0.715067737808163 0.679094960642573 1 1
0.803226025666465 0.764979562731268 1 1
0.834232023346368 0.79403925127302 1 1
0.488227183426479 0.463640882193381 0 0
0.756436500654315 0.722945918049827 1 1
0.703734664627219 0.665934179165032 1 1
0.809435552579827 0.773079931074833 1 1
0.822266753599253 0.785057000319376 1 1
0.806183660864254 0.774935136629146 1 1
0.975166669429556 0.928512585886735 1 1
0.65528383787641 0.626675177564481 1 1
0.744175079203403 0.712611510586526 1 1
0.890981909775256 0.849231051475863 1 1
0.87473387444125 0.829108639118811 1 1
0.968340526999705 0.923338062402999 1 1
0.825616900435637 0.786644967866804 1 1
0.873654936100412 0.829993225742759 1 1
0.999669704058105 0.952042281556801 1 1
0.863039172488625 0.82277824456031 1 1
0.978886019638087 0.940143750468967 1 1
0.540922458644773 0.515663429041953 1 0
0.667868947735108 0.637023589761569 1 1
0.856920170693901 0.817572346182634 1 1
0.584160441354097 0.55862433849566 1 1
0.984880247019493 0.93583518424602 1 1
0.947422535951585 0.896481677932716 1 1
0.703117380384171 0.668501616710903 1 1
0.672944115871557 0.644357546400635 1 1
0.83606950313524 0.791987784141506 1 1
0.843259313345113 0.804105713376748 1 1
0.927877344859033 0.888199593547422 1 1
0.814461145795127 0.770696455660754 1 1
0.604398925974593 0.572205858636467 1 1
0.825460779124486 0.784923153416963 1 1
0.599622434819164 0.56913688141782 1 1
0.824037774292662 0.78070024611626 1 1
0.611950647306788 0.582940861148701 1 1
0.940427768961773 0.898805822333142 1 1
0.738480962276884 0.697193824596469 1 1
0.593664688656768 0.567397833631671 1 1
0.575104570824433 0.54550580796851 1 1
0.827842905135184 0.784895357130108 1 1
0.678386472193456 0.64343009496174 1 1
0.899371664154633 0.854242921002985 1 1
0.764963697571065 0.733864749542104 1 1
0.817595506682192 0.769205441206241 1 1
0.939959742247677 0.890855199474568 1 1
0.710494859975843 0.680357442994869 1 1
0.754169249002242 0.715477029470092 1 1
0.836558266876318 0.799088040143615 1 1
0.933592489725365 0.888902934119244 1 1
0.559428956507217 0.541989667772157 1 1
0.754703494658464 0.716800679567558 1 1
0.716260914286453 0.684768159071503 1 1
0.883657854882976 0.846858761035704 1 1
0.905975496856974 0.86127683061957 1 1
1.05563322330821 0.997940426094812 1 1
0.866013999797795 0.825787409247534 1 1
0.987397993517236 0.938462004112546 1 1
0.688893049942416 0.660772165142507 1 1
0.970810614383107 0.92685189268338 1 1
0.979941664568734 0.940674688922991 1 1
0.8428702397118 0.804589602098449 1 1
0.827747386975008 0.791732976867179 1 1
0.891068763142899 0.846567975577036 1 1
0.834008843087715 0.797133692238309 1 1
1.05914488001008 1.01543633931014 1 1
0.740847000032216 0.706427999697391 1 1
0.935188870513473 0.892607863204407 1 1
0.957098123556507 0.903021182345154 1 1
0.659971720251607 0.63039807540078 1 1
0.946925782907145 0.903404985694566 1 1
0.732424046449339 0.700915869001489 1 1
0.69067206988551 0.659365582966066 1 1
0.855542685354891 0.816871378411923 1 1
0.734857650547701 0.701791427462976 1 1
0.759366171643993 0.723780401985622 1 1
0.642383675607809 0.611611141339874 1 1
0.81536012783638 0.775907908011151 1 1
0.508237348013424 0.478634886460339 0 0
0.799935885176469 0.759447977562652 1 1
0.712009832661433 0.681162262903175 1 1
0.727755481637435 0.693894600463891 1 1
0.887274361002591 0.840268659334176 1 1
0.516680880112774 0.508453964214045 1 1
0.937426559789768 0.890180605908676 1 1
0.696264214487068 0.66050000863944 1 1
0.850068100414593 0.812708876114937 1 1
0.82165831346285 0.786850109152789 1 1
0.746283117065187 0.711825427017595 1 1
0.720953438684626 0.687787476962419 1 1
0.801146282538232 0.76450283201968 1 1
1.00927639582007 0.963515081992259 1 1
0.74347712254515 0.712163354825645 1 1
0.887513095258133 0.847510981974036 1 1
0.825651279046122 0.780878504594026 1 1
0.832367433035675 0.797631111482017 1 1
0.850560831372272 0.809686332482494 1 1
0.718727919152595 0.688912828157282 1 1
1.0068972315254 0.957734667076926 1 1
0.671428402263499 0.636519558150432 1 1
0.906396344369948 0.860807737702459 1 1
0.633278766413077 0.595170080021943 1 1
0.620707887483017 0.591742929113592 1 1
0.953236342346777 0.907110678019768 1 1
0.74654725027664 0.712162173100169 1 1
0.98422076982193 0.935399183205726 1 1
0.836842667800961 0.796662832867142 1 1
0.970934460945248 0.931921990849569 1 1
0.711923985714294 0.680481471559925 1 1
0.901223419895256 0.851106800618746 1 1
1.05767169374655 1.00135161603877 0 1
0.953586079769782 0.905870524575613 1 1
0.757862976382201 0.721136817876193 1 1
0.759859942919574 0.72577917499989 1 1
0.76667102870448 0.727734947972699 1 1
0.772076380109851 0.733915480167297 1 1
0.82788680314276 0.793623745260509 1 1
1.04962353944785 0.995699758834304 1 1
0.695249508180804 0.660625770456425 1 1
1.07759790786835 1.03136889518819 0 1
0.776593248570701 0.73340091508744 1 1
0.617526793103797 0.592338688375206 1 1
0.81251794659739 0.774257902408613 1 1
0.961083939209944 0.919686212476296 1 1
0.811599892246249 0.77473617196108 1 1
0.808851975789151 0.770885728536244 1 1
0.593217724885225 0.563480711746448 1 1
0.991467754274551 0.942159555410853 1 1
0.940383314634829 0.900420833394864 1 1
0.724003185675637 0.69006928459155 1 1
0.742991144500263 0.708781893228378 1 1
0.728036276626601 0.694903288581653 1 1
0.776152959503266 0.73662594725083 1 1
0.729316191683831 0.697837019350082 1 1
0.740186140470735 0.707341335224038 1 1
0.591074010439366 0.559394509427901 1 1
0.761627310816596 0.721737711180129 1 1
0.687875537088979 0.65763830878091 1 1
0.925993542917707 0.877638244550756 1 1
0.873918046803223 0.834479948006063 1 1
0.887789918560984 0.845397215962679 1 1
0.69956587104161 0.662689034342121 1 1
0.739346330461578 0.702287951756731 1 1
0.843012813995638 0.801097045689209 1 1
0.70265560355596 0.671422040414892 1 1
0.753238633754173 0.716436161071266 1 1
0.646367364111268 0.617869641383601 1 1
0.709910359958539 0.67519724098587 1 1
1.04053113541559 0.991052644083813 1 1
0.731822772705731 0.694113638690889 1 1
0.8901438825206 0.849477108289966 1 1
0.690539669570337 0.657095718302845 1 1
0.943961188664327 0.90275372785474 1 1
0.875503411264591 0.83341510840646 1 1
0.779693062439674 0.737319924979777 1 1
0.663756037248903 0.633287040622853 1 1
0.884725155005674 0.843198508732924 1 1
0.776857826597946 0.740999527528697 1 1
0.609380728801927 0.584662793130343 1 1
0.769883062723645 0.733418063913394 1 1
0.737073655525924 0.704570170818652 1 1
1.02465683717506 0.976160002532455 1 1
0.966963939428374 0.91500461744222 1 1
0.808921648959916 0.770312065194572 1 1
0.903601205561933 0.862335433358721 1 1
0.747205824510699 0.711572860937086 1 1
0.680082339423693 0.640807796695665 1 1
0.784513245124404 0.749841598686446 1 1
0.431124898637982 0.410692215855088 0 0
0.894112649519288 0.851824142204595 1 1
0.627021281395358 0.60172382949887 1 1
0.854416721550031 0.816649324649154 1 1
0.814008488535855 0.777399709410068 1 1
0.916360327258379 0.868589474281104 1 1
0.702451408050341 0.671360825355647 1 1
0.77373624419166 0.736168790383522 1 1
0.881013483562813 0.840703502097865 1 1
0.782028409183529 0.737341481080075 1 1
0.834107977609976 0.79632067483116 1 1
0.671159926535576 0.643258751425633 1 1
0.791924911226876 0.759152494725834 1 1
0.713277409138721 0.678462473719354 1 1
0.893724948157846 0.851570181979147 1 1
0.690491639841623 0.656155553107069 1 1
0.82564269322344 0.787983530133309 1 1
1.08967181904724 1.03544076032493 1 1
0.79458637030834 0.759103844121092 1 1
0.900928600484308 0.853796714245917 1 1
0.627914049513632 0.597637586094055 1 1
0.826380943866207 0.790505145684721 1 1
0.855018638650473 0.809937203887224 1 1
0.866026182719106 0.824016167316211 1 1
0.975880636939614 0.928943041955576 1 1
0.842550254945418 0.803784592348174 1 1
0.654514351473723 0.626328272808478 1 1
0.906118075600565 0.860574282367566 1 1
0.489159374883751 0.469883629822273 0 0
0.572041033376798 0.542728959095057 1 0
0.893571402811678 0.847026483789946 1 1
0.858528402290963 0.816222315075732 1 1
0.765833869612305 0.730274424511917 1 1
0.709938613625282 0.685283261126661 1 1
0.798532417671819 0.75394555178659 1 1
0.768483950731988 0.729698883138155 1 1
0.906056295623713 0.864242609385693 1 1
0.848131155803093 0.804322366960692 1 1
0.657566959541393 0.629140546026923 1 1
0.590225445217545 0.55752070082479 1 1
0.603611186768144 0.57423537766917 1 1
0.764843385803578 0.725315826563404 1 1
0.602305325365765 0.57154184080037 1 1
0.710348487167194 0.674904203801722 1 1
0.935728508667855 0.898068936837551 1 1
0.965652450673851 0.911025866009367 1 1
0.708827061986651 0.670751188741799 1 1
0.821147290532516 0.782114189427557 1 1
0.805424383723116 0.763449743790566 1 1
0.763285951971987 0.731789265165187 1 1
0.682312868949858 0.650049329520684 1 1
0.821590297943215 0.780938522642906 1 1
0.729305906023523 0.695934607904895 1 1
0.744588138479109 0.711074305114372 1 1
0.74034588536322 0.708371935054117 1 1
0.668899763326128 0.633020150708395 1 1
0.952643008843704 0.907495284433825 1 1
0.681904413296427 0.646927321434365 1 1
0.877862223862753 0.834552974745872 1 1
0.796353836181309 0.759407269095738 1 1
0.638566809186491 0.606908456319838 1 1
0.466549792875688 0.444096751170644 0 0
0.491853003294861 0.469416195619967 0 0
0.760943759972137 0.727374007931379 1 1
0.727051503646317 0.695611805442939 1 1
0.83980426866922 0.798739323346621 1 1
0.694892325544592 0.661301612873226 1 1
0.781444733291809 0.74711957047233 1 1
0.774652366278062 0.733072701947365 1 1
1.03140448574202 0.981763938505458 1 1
0.753055115161417 0.720189547870786 1 1
0.524728128115541 0.503752901343101 1 1
0.828309729452815 0.785522683344086 1 1
0.676578823069534 0.649967712719638 1 1
0.758389402161481 0.726870629568113 1 1
0.826885082731112 0.790133471656208 1 1
0.853688797141767 0.81734684228957 1 1
0.893320372858455 0.85589303761716 1 1
0.766369307882669 0.725997096871156 1 1
0.867783187046455 0.826572401912085 1 1
0.685174610236615 0.653469231569276 1 1
0.799140714855323 0.760061987060199 1 1
0.818285525701903 0.784210930486582 1 1
0.899904191431737 0.859950745001977 1 1
0.931855478502921 0.888805770100181 1 1
0.890471161875425 0.844622835822779 1 1
0.911530848612814 0.870622110104351 1 1
0.825687066742008 0.792229918360087 1 1
0.622114996970566 0.592173645077673 1 1
1.02667956505738 0.979170287673286 1 1
0.904015444001765 0.860622293385457 1 1
0.57519765110984 0.550243370224664 1 0
0.990871006711102 0.938256250103157 1 1
0.733116652948497 0.69243027966022 1 1
0.91595129600275 0.870517631271277 1 1
0.665220296857087 0.628880799851527 1 1
0.86115293821688 0.812955911807091 1 1
0.550890900709742 0.520341196233148 0 0
0.720060278119539 0.687213996608005 1 1
0.782284372896173 0.74121076981375 1 1
0.881704190395914 0.839275065098428 1 1
0.741693850834419 0.699420476029986 1 1
0.91008541594792 0.866324808897536 1 1
0.852943650358524 0.811353010796717 1 1
0.882333391482826 0.83895127884859 1 1
0.941238070500823 0.89606070080979 1 1
0.862916793541039 0.825526094120836 1 1
0.814699530204348 0.776284917516221 1 1
0.773698075439094 0.740922956954922 1 1
0.794125128466322 0.749144851502172 1 1
0.713459747901609 0.677542752544649 1 1
0.897340631767407 0.859531543064467 1 1
0.495665400024094 0.473563456640564 0 0
0.733958078670655 0.703066758949885 1 1
1.0001060612425 0.945018370259756 1 1
0.584459090049655 0.557057072196112 1 0
0.846537082838958 0.805196567758876 1 1
0.69527238184027 0.658852540355732 1 1
0.761564707099704 0.720404896105927 1 1
0.8131844106151 0.772796717622988 1 1
0.625786315744212 0.594849440121447 1 1
0.768671104654928 0.730286601528951 1 1
0.831933595849501 0.794901227306911 1 1
0.912742592961528 0.870170684316914 1 1
0.90823635651253 0.868865210721461 1 1
0.897404477886177 0.854079105954669 1 1
1.0257230977252 0.980028237871216 1 1
0.781139435063052 0.746312799949088 1 1
0.805103819955614 0.772376133732058 1 1
0.59699607487911 0.56792328479588 1 1
1.26770932983093 1.21024286465727 0 0
0.902942734633136 0.860600115274815 1 1
0.809200262466592 0.766357883936994 1 1
0.774407613029844 0.738155384946398 1 1
0.968595632325997 0.923056727921199 1 1
0.701425117330925 0.671769511349984 1 1
0.911758471707222 0.866574353716837 1 1
0.607168867223484 0.580168272698013 1 1
0.758455646892169 0.705020534395725 1 1
0.914908508315715 0.866556678969797 1 1
0.767100434903423 0.733798984456207 1 1
0.802614934575331 0.764347212383751 1 1
0.700402972664703 0.669401306277357 1 1
0.770934732499644 0.730677427203289 1 1
0.721694469345088 0.690243031277146 1 1
0.659092021006299 0.628854256002812 1 1
0.803815233363109 0.763170648510538 1 1
0.821823391846254 0.788412374270857 1 1
0.796736776286654 0.761477759631577 1 1
0.696302095133949 0.662397147585405 1 1
0.830015447691888 0.789219874058855 1 1
1.03447303149387 0.988070640461116 1 1
0.807597974335464 0.771175356132399 1 1
0.652860860313242 0.618155030352993 1 1
0.74766990729916 0.710809035954769 1 1
0.90678892493585 0.865456500616693 1 1
0.747151876333083 0.704525374234596 1 1
0.863328676345196 0.823228792889667 1 1
0.629705850082068 0.600245261065307 1 1
0.781043555610709 0.74718505115283 1 1
0.861281833092442 0.824925158942789 1 1
0.741908955879146 0.707393653305994 1 1
0.695623331698384 0.663797931344141 1 1
0.749834040687707 0.714463997217086 1 1
0.90534563687282 0.860250327454364 1 1
0.864396839458399 0.822262199881009 1 1
0.768366491632411 0.736112230564743 1 1
0.79745394953032 0.759682839927767 1 1
1.07063285279555 1.02083031101102 1 1
0.789656517022934 0.75303420688068 1 1
0.849458154745095 0.809823160135595 1 1
0.767085669265111 0.731303924226875 1 1
0.979211479152956 0.93377558161296 1 1
0.621099612737943 0.593184759274192 1 1
0.809523498548089 0.779312040621286 1 1
0.568543656098376 0.543105599790398 1 1
0.748693989933309 0.712673254442462 1 1
0.703242402918868 0.671597934850957 1 1
0.764940274829013 0.732021458358892 1 1
1.12724764871424 1.07385378028945 0 0
0.755799137034851 0.713443685695937 1 1
0.92192673862732 0.881051700209616 1 1
1.06214356657694 1.00476035043353 1 1
0.939055053560385 0.891504940292178 1 1
0.718183079622454 0.677719812007635 1 1
0.813912783235936 0.771845948832598 1 1
0.84994907266874 0.815230160067494 1 1
0.970330784268301 0.926192668817312 1 1
0.752759911230875 0.717000523474239 1 1
0.834072381558251 0.795618995087903 1 1
0.65421714855086 0.624228667781876 1 1
0.813895792121399 0.777474722798832 1 1
0.825405865926742 0.785622586011542 1 1
0.817332225758502 0.779406338344355 1 1
0.731834407374212 0.702276227484949 1 1
0.85213218135899 0.806987933473816 1 1
0.827980267302191 0.793965514994486 1 1
0.717822592378472 0.683058324741806 1 1
0.836210946833235 0.800733384546784 1 1
0.803149828422912 0.762097584206398 1 1
0.79792830487234 0.757151561925684 1 1
0.884024482055058 0.841419056231799 1 1
0.609274021231961 0.586122879939295 1 1
0.821414706683209 0.784365745810665 1 1
0.797492629286332 0.762212698351388 1 1
0.892784238288002 0.85026287483825 1 1
0.87075763535782 0.827149112809902 1 1
0.970351761234791 0.922883336181109 1 1
0.897604190551492 0.857748167663664 1 1
0.839421649208246 0.800838037396558 1 1
0.68970175037241 0.65954130531601 1 1
0.946125682521264 0.898573411932499 1 1
0.611680595173775 0.581430672912464 1 1
0.70890150163093 0.679991112769761 1 1
0.918142955338476 0.872696721408788 1 1
0.822276321119804 0.783185540942167 1 1
0.929774059404527 0.88934941535941 1 1
0.628284353726828 0.595490633833983 1 1
0.775519843459868 0.738809369832007 1 1
0.743585657257287 0.706495869624852 1 1
0.796512943443091 0.762145185359573 1 1
0.647740591790289 0.617381869481656 1 1
0.721444753186942 0.690626609096027 1 1
0.759550210236002 0.719403927714794 1 1
0.72139668311031 0.688997201829036 1 1
0.857000823166522 0.821985760706752 1 1
0.88547605851062 0.841137999060104 1 1
0.789262583436793 0.745054692581481 1 1
0.75688803922912 0.720453178947044 1 1
0.827767365727375 0.786034782277488 1 1
0.647523587493933 0.615033157724065 1 1
0.741725707578271 0.704960512269566 1 1
0.788027239847999 0.748673197837243 1 1
0.756560962048413 0.718707229745881 1 1
0.62932485161046 0.596522249905249 1 1
0.692541357810167 0.658713040103288 1 1
0.764113640809019 0.730682328732007 1 1
0.966123266199807 0.915376009855246 1 1
0.580218196631784 0.556955463686958 1 0
0.92615188157405 0.893326166846423 1 1
0.610628803575393 0.58122204917573 1 1
1.06668801168204 1.0155535118706 0 1
0.940671647384689 0.896455348176037 1 1
0.440735821011696 0.418219601024861 0 0
0.89532609312399 0.851133770734835 1 1
0.988599383040543 0.941414457648136 1 1
0.896756223304752 0.854647876703808 1 1
0.789899687698278 0.755537894177866 1 1
0.764687265505295 0.724224302282385 1 1
0.958934501115607 0.909433959230323 1 1
0.789468853812175 0.754444100407276 1 1
0.907286119850375 0.869267755028266 1 1
0.722406235208151 0.678952437258095 1 1
0.71451182001679 0.689953016120551 1 1
0.652474657660383 0.615192710360838 1 1
0.754491171322755 0.721496029274191 1 1
0.836989243019851 0.802268940203876 1 1
1.0030016435294 0.955063893532234 1 1
0.476711272035544 0.459042830460495 0 0
1.12323045943617 1.06786489847349 0 0
0.810764784280746 0.772158164504846 1 1
0.80467869093215 0.765294371845825 1 1
0.761435482474068 0.727632963511005 1 1
0.613668512439918 0.585909282316531 1 1
0.645909651952857 0.620246624229849 1 1
0.443306325764269 0.423149605211756 0 0
0.800352338053398 0.758863024542743 1 1
0.850104538503342 0.81376619648814 1 1
0.642049228939301 0.609863344514826 1 1
0.752203706913242 0.71135185077454 1 1
0.761259401804814 0.724469875225046 1 1
0.790959431660621 0.757323273597711 1 1
0.777280604412774 0.742395493698625 1 1
0.745444761619296 0.720424454743861 1 1
0.654587621145517 0.623783285115035 1 1
0.810597070770843 0.770649251955257 1 1
0.672552269722737 0.642613482456631 1 1
0.673400974796623 0.639486543595403 1 1
0.93308865456949 0.893028973062555 1 1
0.474831386544029 0.451548125241684 0 0
1.03783873585704 0.985028889769945 1 1
0.712386597560886 0.681403355940256 1 1
0.756447087256513 0.71785209860112 1 1
0.851980511332451 0.818427845861844 1 1
0.670906617642847 0.642458485403848 1 1
0.733011208042724 0.704113968473313 1 1
0.721509820816513 0.687343379351291 1 1
0.775210795561514 0.740410963703485 1 1
0.840635642348629 0.799002368646481 1 1
0.666976782667997 0.635075620008957 1 1
0.863423301125449 0.820239173245816 1 1
0.863045429986006 0.819182842066881 1 1
0.634320920096157 0.604653068174803 1 1
0.791274332671915 0.752600869387271 1 1
0.76490367897521 0.734162944332178 1 1
0.625485267848193 0.594498033394859 1 1
0.591120318989232 0.561407792450371 1 0
0.997664259236668 0.951581612854994 1 1
0.645719817498213 0.614019792995842 1 1
0.590200413960257 0.560657861501211 1 0
0.91263306069367 0.869359653867712 1 1
0.869615761953478 0.827183362501383 1 1
0.769913121461732 0.739436507273991 1 1
0.625738548155095 0.595778771276513 1 1
0.77220705002436 0.739444081370857 1 1
0.818982883287811 0.78278931246925 1 1
0.861894690401761 0.819370450234453 1 1
0.785709622446972 0.7469554843459 1 1
0.8454658035998 0.798964496753194 1 1
0.815735900527203 0.773576722645273 1 1
0.818936989184636 0.783533298215593 1 1
0.672519243474307 0.644293134113272 1 1
0.773194306456547 0.7365225815918 1 1
0.841548797446942 0.806284633661975 1 1
0.850489208028441 0.808681866521533 1 1
0.780233303613928 0.743805813027347 1 1
0.695908596004359 0.66374099547816 1 1
0.754895356787558 0.715985298678474 1 1
0.758877442495131 0.71771007523037 1 1
0.899103189878322 0.860180706401334 1 1
0.802920961556699 0.763597626130137 1 1
0.753607513578486 0.715738130712416 1 1
0.761831400414605 0.72912813761246 1 1
0.633866890812161 0.60521705875181 1 1
0.823540586726819 0.781077595223574 1 1
0.77670868699395 0.742036833877753 1 1
0.780579098817302 0.746144649492932 1 1
0.962084387329432 0.913330090544119 1 1
0.783595856719697 0.744853582394482 1 1
0.84153628251053 0.797296439207345 1 1
0.980923345997616 0.935607589977465 1 1
0.558333813525648 0.530135304913017 1 0
0.791999708015747 0.756298041499757 1 1
0.764498463402824 0.728660145973826 1 1
0.649630127991461 0.612378722112032 1 1
1.00201423360757 0.94781977927436 1 1
0.908159015697491 0.86773780826583 1 1
0.805608404141986 0.765782279883504 1 1
0.829712305898796 0.796198795136937 1 1
0.806571531558813 0.758138366783097 1 1
0.883218322647098 0.843080472876174 1 1
0.664175741751334 0.632213158025029 1 1
0.777077435430222 0.741668655508661 1 1
0.831803918695423 0.793965097894453 1 1
0.789501573857153 0.752921713368686 1 1
0.742594947686163 0.710228386498026 1 1
0.915532130238062 0.876427251860265 1 1
0.737645244877138 0.704390476684507 1 1
0.705427267367882 0.670086034948853 1 1
1.16821569633201 1.11784914301924 0 0
1.00866502534444 0.962860330703017 1 1
0.809903022174135 0.77222765263468 1 1
0.854181522000527 0.807347862963703 1 1
0.707156904910292 0.675005711539935 1 1
0.745061949060271 0.709392297843912 1 1
0.674044895306228 0.641087232461047 1 1
0.698805097212794 0.662704035736247 1 1
0.909894049476522 0.866510733975271 1 1
0.774742671824123 0.73788988391776 1 1
0.644921718794928 0.616605470557146 1 1
0.760456576599229 0.725246944009273 1 1
0.92630677325414 0.880420811253268 1 1
0.7688632229488 0.732232260066266 1 1
0.801213551956507 0.764381976421022 1 1
0.719530721653829 0.674393923659134 1 1
0.774731402495036 0.736581090592849 1 1
0.770501904997856 0.734490931706577 1 1
0.802872313097266 0.762832660009364 1 1
0.831121208967975 0.790108602342452 1 1
0.934929284798788 0.888636552226951 1 1
0.589816138470371 0.560179113374277 1 0
1.0587455277701 1.00393882722251 1 1
0.639002983396711 0.603549453130696 1 1
0.826516283070994 0.784344522681913 1 1
0.864018488012742 0.823472879029325 1 1
0.918126209227313 0.876521639790521 1 1
0.854643166597661 0.81499212247354 1 1
0.779626011987585 0.745401399841416 1 1
0.918981050780152 0.872841513462471 1 1
0.669456333770573 0.639879232923833 1 1
0.616584732728679 0.581015996182956 1 1
0.742754105308665 0.710550587860121 1 1
1.01817601915632 0.964613419335542 1 1
0.735844868049126 0.700294078551995 1 1
0.527582642577048 0.500363135043156 1 0
0.783222270624343 0.747735400074363 1 1
0.798251145317262 0.753397274855736 1 1
0.819546359981853 0.783717526739005 1 1
0.596371566591472 0.574895719355132 1 1
0.992717582261215 0.946608047803995 1 1
0.725431302692171 0.695851523756683 1 1
0.62023028546198 0.584753318794816 1 1
0.758741870574342 0.726146539013405 1 1
0.718878829249057 0.679222153502591 1 1
0.819334125960506 0.781722675641954 1 1
0.862973875908009 0.817865080208712 1 1
0.878544131867817 0.838098245421972 1 1
0.680542313409362 0.653016688090776 1 1
0.64211289428898 0.610249920654671 1 1
0.596132681085128 0.567729325237729 1 1
0.65407633336011 0.619990790590784 1 1
0.831133500094262 0.796432917456385 1 1
0.696634427025754 0.662939730313291 1 1
0.815454780405598 0.773305054948029 1 1
0.895184106160912 0.857439802140915 1 1
0.705141974114855 0.669553128010971 1 1
1.03832052394397 0.990749835401325 1 1
0.612850073196856 0.580352537027803 1 1
0.897751929462714 0.853105988234722 1 1
0.833963969843547 0.793512353451572 1 1
0.824985219655828 0.782445712953465 1 1
0.820999857630883 0.786332683117675 1 1
0.722673801004891 0.690893935897359 1 1
0.873997803493542 0.826475773858964 1 1
0.9309635189878 0.882485573402875 1 1
1.05057979829758 0.997793417895203 1 1
0.740431075824255 0.704178564746729 1 1
0.584814327754847 0.561732701996299 1 0
0.729279224566269 0.690878276563707 1 1
0.592774707243722 0.566913697655117 1 0
0.762585255953181 0.727782076243958 1 1
0.988269041803464 0.936615343671979 1 1
0.733643814047057 0.697784158292453 1 1
0.82121749441941 0.781095383437781 1 1
0.730071128957758 0.697377393758407 1 1
0.813145637967194 0.779005013529888 1 1
0.79589039019182 0.759063175808518 1 1
0.916994519837865 0.871012986322333 1 1
0.565785341374252 0.541561475420589 1 0
0.952849898235481 0.905311777267538 1 1
0.846869393945546 0.808225566118419 1 1
0.776497714846336 0.741957510881079 1 1
0.696240042076978 0.663791493335943 1 1
0.888315405634765 0.848442749573388 1 1
0.889143205305496 0.849118904303199 1 1
0.741637156817353 0.703563145423919 1 1
0.970151471175917 0.926844854004888 1 1
0.993644496320387 0.947058204168065 1 1
1.00185323576145 0.949481518982177 1 1
0.622251295031094 0.592375655945319 1 1
0.826419224601327 0.77982417277401 1 1
0.871119872683203 0.827990056341534 1 1
0.634378101661373 0.607181917623331 1 1
0.72659719347827 0.68828481689476 1 1
0.74728707280548 0.714230728353269 1 1
0.98329986538735 0.925793495393127 1 1
0.910924996658281 0.863038066065476 1 1
0.937201973331228 0.890926419920855 1 1
0.795703758739007 0.758793964922543 1 1
0.756354077179772 0.717184862589129 1 1
0.987537307638849 0.943317591611178 1 1
1.04819889716946 0.997664320189948 1 1
0.932749268836699 0.890741982610886 1 1
0.537213459660368 0.510881024029612 1 0
0.779760240400823 0.742474859105438 1 1
0.788549809521877 0.754604561679651 1 1
1.10867644161897 1.05302192147289 0 1
0.803077888889447 0.764360564148622 1 1
0.620367772731798 0.588240870770989 1 1
0.761831487186442 0.730209084532782 1 1
0.872807025049068 0.834299750660987 1 1
0.640671161585857 0.605250234440426 1 1
0.805621583864222 0.771775668534178 1 1
0.965657498979864 0.919234940855715 1 1
0.766362417558454 0.726997784328817 1 1
0.978521740441608 0.935734668805167 1 1
0.805899962008004 0.766386403081136 1 1
0.610891164591523 0.581777413215673 1 1
0.70831308736942 0.676819165190167 1 1
0.745319263304413 0.70353746548937 1 1
0.791907778281426 0.755308031550539 1 1
1.04059123923887 0.994481289929352 1 1
0.925113092020846 0.8793490292974 1 1
0.748407204797801 0.713707156554414 1 1
0.824062919582973 0.787848973810147 1 1
0.669067477373665 0.63486288475166 1 1
0.737607082687976 0.706724107264381 1 1
0.78196753246616 0.74861985489257 1 1
0.827817293477613 0.784717256928246 1 1
0.755092505730042 0.722019879576368 1 1
0.914504981213357 0.871003199339624 1 1
0.965425310030975 0.919015356981659 1 1
0.950311504574137 0.900077753205801 1 1
0.847647110186557 0.801742576019468 1 1
0.882454607069872 0.836695270475707 1 1
0.594927726215455 0.563557119550148 1 1
0.887639118284099 0.843491913212857 1 1
0.815892317855512 0.77570317098633 1 1
0.885555315662514 0.844798574577829 1 1
0.822454364808411 0.78176836852459 1 1
0.514506770448271 0.491852411918136 0 0
0.845841042906065 0.808446853465336 1 1
0.656786622234945 0.629603517333038 1 1
0.723270491174838 0.691321076299373 1 1
0.850299962787118 0.811070156033851 1 1
1.02170907972866 0.969513191178462 1 1
0.764593128359853 0.727350463877239 1 1
0.71490158117637 0.679711066915529 1 1
0.787159005911856 0.753294243488754 1 1
0.969835737809072 0.920659255894407 1 1
1.13360836311892 1.08165702433496 0 0
0.642117099456711 0.612027674333457 1 1
0.835069029815347 0.793369781116605 1 1
0.830180887981819 0.791779780880596 1 1
0.75120152674019 0.71843420275928 1 1
0.635847485012482 0.608721663628854 1 1
0.744656689802599 0.710206163980711 1 1
0.816315730936942 0.78125843241678 1 1
0.830141405524147 0.795312339689383 1 1
0.770256816493543 0.735634908637864 1 1
0.82477380190868 0.786362399836762 1 1
0.907352757847198 0.862938445565912 1 1
0.640887693496836 0.604600678275535 1 1
0.886690692435622 0.833682608709029 1 1
0.828353854950173 0.791483221840949 1 1
0.460539881145175 0.430663975698651 0 0
0.705756682429046 0.678203273256644 1 1
1.13822620866907 1.08385966882433 0 0
0.775047873170103 0.742078856502509 1 1
0.869434822139525 0.831941875582183 1 1
0.859891567277723 0.817636405534885 1 1
0.731070357412387 0.6966482699556 1 1
0.916322275107154 0.870657170333236 1 1
0.738973877422721 0.704247261737767 1 1
0.747399001474285 0.719320009263598 1 1
0.850359228036065 0.805843579035218 1 1
0.790417147318436 0.754120531794419 1 1
0.589653269745414 0.556824847514392 1 0
0.917397693604603 0.867983487320082 1 1
0.681819956598118 0.64616780688382 1 1
0.702871970329592 0.673019172780175 1 1
0.79190327116143 0.752864808620381 1 1
0.751949297873538 0.716119572775976 1 1
0.767285762155329 0.731346095399347 1 1
0.71895859404823 0.683527454750511 1 1
0.727040460421725 0.693390163377497 1 1
0.85840364858477 0.818880075861645 1 1
0.798482897205747 0.761196232372683 1 1
0.612060614587456 0.590731248121666 1 1
0.73617586145267 0.703144552004316 1 1
0.817125158083054 0.778386397880879 1 1
0.886668017216289 0.843761239935073 1 1
0.831849963115054 0.791117004727594 1 1
0.690613992832128 0.65685710742125 1 1
0.600473871173095 0.574302828418228 1 1
1.04746358398526 0.995774831755562 1 1
0.765170486263465 0.727459474016422 1 1
0.715266282468688 0.683755747396073 1 1
0.853381863028504 0.813948317279933 1 1
0.868463993763205 0.827814895794588 1 1
0.875454220290317 0.834575205105001 1 1
1.03451193574452 0.976085756105976 1 1
0.861546703620198 0.818852655243856 1 1
0.81171822832141 0.772925970913782 1 1
0.954920087771321 0.904159646483357 1 1
0.68798426332681 0.663909834580322 1 1
0.687186564644628 0.6517585360108 1 1
0.91302033309138 0.869906695044375 1 1
0.652224149538234 0.621573445136267 1 1
0.865153877463242 0.820767444931593 1 1
0.636860519891606 0.607031178488799 1 1
0.668643419838826 0.641930128058855 1 1
0.827852824505707 0.785008788576382 1 1
0.643682408555204 0.61373714195769 1 1
0.801922470861385 0.761879990681409 1 1
0.907595743818826 0.8667815437726 1 1
0.646229236222275 0.614269265627404 1 1
0.579377996679998 0.550555966035333 1 1
0.800113010164832 0.761997105490556 1 1
0.981642891134585 0.935280906881921 1 1
0.966707096846947 0.9205016633946 1 1
0.659942110700844 0.628922664080426 1 1
0.741988554702495 0.70563659829805 1 1
0.877748771451662 0.833335928723449 1 1
1.02947379709897 0.980362699424508 1 1
0.887030896696887 0.846016273219611 1 1
0.812812871445331 0.774809288421835 1 1
0.525753705690359 0.499540377291835 0 0
0.774111161529779 0.736778957108568 1 1
0.786909877999056 0.74425694754585 1 1
0.677091497684592 0.644082375182427 1 1
0.806066277711236 0.762697866284938 1 1
0.853158864094962 0.806784037532678 1 1
0.742193480345056 0.703501068707568 1 1
0.840931608051437 0.802388796462204 1 1
0.873118626772183 0.834772621921189 1 1
0.998642223048283 0.949719087868642 1 1
0.603614977700372 0.572786664510727 1 1
0.6111832208739 0.582865729171843 1 1
0.860166845231131 0.814051508054254 1 1
0.746480767999459 0.704065888729269 1 1
0.670841442186186 0.63901669136581 1 1
0.761159927530188 0.720325450558227 1 1
0.629690268749432 0.597295301391994 1 1
0.706494075082577 0.669327333926946 1 1
0.776357162518133 0.742725416133678 1 1
0.698756410380498 0.665657797206576 1 1
0.892670920409317 0.852363648675321 1 1
0.725397427000294 0.688659091540101 1 1
0.739216835685944 0.696552944711785 1 1
0.658837528887647 0.629840342816931 1 1
0.902731848148977 0.861480954753021 1 1
0.746810410644226 0.708281263849012 1 1
0.585719486277243 0.556508646478622 1 1
0.783888327518707 0.743719830496696 1 1
0.820013531336294 0.781978594453597 1 1
0.661208024384122 0.626537783549273 1 1
0.837262046078903 0.798083298390361 1 1
0.742749569123881 0.708644880504209 1 1
0.80738393290398 0.767177980738476 1 1
0.631923874023206 0.603918970197698 1 1
0.581682194852699 0.557031161728651 1 0
0.793098346611369 0.753621569351214 1 1
0.826596032612552 0.785750783349803 1 1
0.772651327401788 0.737816570446823 1 1
0.89357428295694 0.852112939516086 1 1
0.855442434264483 0.814825969150826 1 1
0.937366235759085 0.890548879390543 1 1
0.770376618553099 0.726175200848919 1 1
0.750442466692776 0.717957186712132 1 1
0.936928255124263 0.887438485408528 1 1
0.744312810132643 0.708148197277482 1 1
0.667276233943343 0.630476713753216 1 1
0.898782815993456 0.855340985860421 1 1
0.563243307295364 0.535582527667031 1 1
0.613943198410254 0.582319585807098 1 1
0.820878206038669 0.783486723267237 1 1
0.800988659485567 0.755652406243573 1 1
0.762943763305891 0.725763927320115 1 1
0.831922647243802 0.792073535767688 1 1
0.981044045971904 0.934666086944789 1 1
0.855209823931926 0.814525307324399 1 1
0.868870947572078 0.824038492669713 1 1
0.802924001754265 0.767872116265326 1 1
0.786323486633698 0.747840361370127 1 1
0.77913603040436 0.746004068143723 1 1
0.761432146326219 0.724065512035484 1 1
0.73824814238979 0.706270948530416 1 1
0.813613589390059 0.768275057823942 1 1
0.816309478832669 0.777143242788651 1 1
0.7401024163405 0.70680014781727 1 1
0.729158169776262 0.697782912075185 1 1
0.724831652180346 0.689230323850602 1 1
0.781579910022929 0.748650321390264 1 1
0.619422682725624 0.583569071908371 1 1
0.726806301544851 0.691300711566418 1 1
0.612647530303423 0.585372438844388 1 1
0.63558257062218 0.605634508555876 1 1
0.840222081041331 0.793435044010881 1 1
0.654933856775549 0.614692508033209 1 1
0.758007268820412 0.719314212480164 1 1
0.851553480095492 0.81224837678003 1 1
0.880953949816853 0.841516960223008 1 1
0.670700402919065 0.638069588805453 1 1
0.833856285532509 0.793807112727496 1 1
0.856596021956312 0.816595380198399 1 1
0.955941150924712 0.912390694211811 1 1
0.801723011113743 0.763474944908605 1 1
0.847284813151408 0.805788939623375 1 1
0.757053739909992 0.720424803598717 1 1
0.561691642185484 0.533992690486123 1 0
0.732976955714735 0.698688328240384 1 1
0.656045768114967 0.621593902901875 1 1
0.755512313230845 0.719506284726009 1 1
0.755327638086485 0.720031899666717 1 1
0.58723136571563 0.56097128308062 1 0
0.573769406733633 0.551048181660287 1 0
0.571290010823568 0.545058847023495 1 0
0.746770177364903 0.710240729952279 1 1
0.722139213303287 0.685156478268595 1 1
0.716575888797117 0.679995474897315 1 1
0.755337044890782 0.722663331717088 1 1
0.744382221615743 0.709170841514627 1 1
0.553289511879254 0.525228852589424 0 0
0.898788974260406 0.859937146257382 1 1
0.635746507959756 0.603511995532476 1 1
0.796828860998916 0.759210563823308 1 1
0.626908305746247 0.594846432796695 1 1
0.757930763762631 0.725885178706097 1 1
0.684423734163123 0.652824355570813 1 1
0.53790354764358 0.516943304777784 0 0
1.02491644264318 0.973593852560067 1 1
0.962543693941284 0.913432383143732 1 1
1.01512910893264 0.960790070028643 1 1
0.889362133000692 0.848237007422881 1 1
0.828448946290148 0.79171478026326 1 1
0.643970313637833 0.600441935471593 1 1
0.75101651421703 0.713164477359157 1 1
0.83111292281419 0.783475915936468 1 1
0.853256602844135 0.811806304166286 1 1
0.799956340151654 0.762471876838636 1 1
0.876441732632417 0.835732746786475 1 1
1.25693319231669 1.19767772662912 0 0
0.813113933674559 0.776365883400437 1 1
0.70575459474128 0.675682170887192 1 1
0.924817320724636 0.881362599834337 1 1
0.745537803350027 0.714210771764075 1 1
1.13565622055088 1.07807256807777 0 0
0.660148934471196 0.626916127370202 1 1
0.803296398956961 0.763747159909655 1 1
0.693486380141751 0.659664870602226 1 1
0.52449925576856 0.504874813448192 0 0
0.739238212955166 0.707659904596839 1 1
0.713801879260694 0.682343938248093 1 1
0.887007064279039 0.851224315860101 1 1
0.807667664699409 0.776228054851209 1 1
0.855196839094357 0.820936116878091 1 1
0.888878773609574 0.841667983218361 1 1
0.897038510312275 0.847687333934022 1 1
0.65839724047636 0.62335232569916 1 1
0.909225713991395 0.866090015190382 1 1
0.749629196638861 0.728890343576226 1 1
0.800525623662275 0.76170954366514 1 1
0.764035254577859 0.728004026751543 1 1
0.617978898497841 0.591209851501252 1 1
0.777111775667503 0.741101261992073 1 1
0.481338054151452 0.458720473522966 0 0
0.844338183992125 0.803568196744452 1 1
0.720761185049541 0.689105431523776 1 1
0.803433438486033 0.765504687925459 1 1
0.869805006328006 0.823090089706381 1 1
0.795386411106261 0.760837223390688 1 1
0.7566595922618 0.724476081745273 1 1
0.656190425305865 0.625330211896837 1 1
0.709349164139347 0.675737935178483 1 1
0.745254047764936 0.711877095518837 1 1
0.774825072136263 0.733904916920776 1 1
0.633397334113217 0.603273914433279 1 1
0.823030768792543 0.783339004187306 1 1
0.752373338179332 0.722227739400198 1 1
0.852432982749742 0.809749031299188 1 1
0.750812701334214 0.716775237887231 1 1
0.672638538473789 0.643268750740774 1 1
0.769959427362789 0.730194734846246 1 1
0.790307514392448 0.757374551861503 1 1
0.506256955952537 0.479385419529412 0 0
0.668973783385476 0.635698888608079 1 1
0.954347165021581 0.907515054302089 1 1
0.958521031155201 0.913846137112117 1 1
0.746715458916711 0.714085696768828 1 1
0.935307956679587 0.884799588968005 1 1
0.680965880791829 0.643188530030095 1 1
0.627228570301383 0.590568603376856 1 1
0.783853445331971 0.74410464518845 1 1
0.763459289364886 0.726791906109477 1 1
1.25422137934725 1.19107076302605 0 0
0.602725853984232 0.576345503147368 1 1
0.693408041916638 0.658473968959132 1 1
0.864536578724668 0.821826745153616 1 1
0.574684127637197 0.547140175977973 1 0
0.654332369442795 0.622598218824534 1 1
0.752981861420857 0.723983242885582 1 1
0.704696722280285 0.671174726908178 1 1
0.548892376108179 0.522581788075072 1 1
1.0269028231567 0.976799224857474 1 1
0.960096921243907 0.917719372467648 1 1
0.740626582865594 0.703837894406623 1 1
0.736794323511488 0.695775300677692 1 1
0.745667718616188 0.712509033964915 1 1
0.625040833991817 0.593304796042921 1 1
0.809867038293908 0.771520959968337 1 1
0.88654769866711 0.838728275777325 1 1
0.712893467027532 0.674228301988407 1 1
1.02103749477719 0.974494784962211 1 1
0.735737205856698 0.702504838631086 1 1
0.819448282633824 0.781701317309213 1 1
1.00367284936376 0.950714650086927 1 1
0.815884420527491 0.7871808529667 1 1
0.882034947000617 0.841481120914844 1 1
0.875237911662218 0.836974237089744 1 1
0.602464740590313 0.573377063749934 1 1
0.765490076802318 0.717894200655778 1 1
1.04828013252992 1.00002943734669 1 1
0.902282229872813 0.863127930422458 1 1
0.778680722462593 0.738571679401167 1 1
0.725131239583507 0.689510736773645 1 1
0.777502155793849 0.751557660098338 1 1
0.812787477506724 0.774633942392542 1 1
0.775680234747591 0.738300862293995 1 1
0.925533874011222 0.879533434024405 1 1
0.725984987062241 0.686956013426683 1 1
0.840564016542033 0.793494195759205 1 1
0.811963627876103 0.775447226720891 1 1
0.845991124869771 0.808209723278999 1 1
0.779571999653617 0.740288345427151 1 1
0.971245809272009 0.923511545349518 1 1
0.734725178066197 0.697605334380423 1 1
0.544144915642567 0.517795485038244 0 0
0.947293511399967 0.898274287199501 1 1
0.699603001432584 0.669111742595141 1 1
0.614190881663397 0.585554825980463 1 1
0.681878780055067 0.650762653541976 1 1
0.849329004818334 0.810481025468006 1 1
0.782601440494129 0.745056532529721 1 1
0.654790773608431 0.623091966377122 1 1
0.785289214899495 0.748108153836279 1 1
0.702152452401555 0.669317702958893 1 1
0.578731803020821 0.558388438469958 1 1
0.839895989921878 0.803472242785732 1 1
0.715183043716901 0.675953303660921 1 1
0.736784587406261 0.702640170603365 1 1
0.92143180026895 0.87809685926297 1 1
0.728826089532661 0.695092250612806 1 1
0.948056566823346 0.903875314854069 1 1
0.774306402146398 0.731679644110129 1 1
0.786679406160356 0.751432433170053 1 1
0.890663641515095 0.844834849632787 1 1
0.683390201086059 0.651684898341668 1 1
0.808498705764592 0.76623769096805 1 1
0.755679103756603 0.719228799331556 1 1
0.784747322360437 0.743959557524781 1 1
0.576736022085023 0.554696913270451 1 1
0.849690873479621 0.802952249245538 1 1
0.761039147173868 0.728446062861764 1 1
1.07354046813657 1.0197248720514 1 1
0.672964679602267 0.644760237920816 1 1
0.857589457150865 0.817534027912947 1 1
0.770111561289548 0.734983463622799 1 1
0.732548061650295 0.698496102923771 1 1
0.848260499998133 0.808282897796162 1 1
0.679171725130174 0.644098453511123 1 1
0.792578601729101 0.757092625146196 1 1
0.965031980032723 0.915472169122743 1 1
0.830049649130607 0.791694236906593 1 1
0.793245052846852 0.756719384428559 1 1
0.624120512791439 0.588273814503615 1 1
0.767928298312496 0.73088479881002 1 1
0.674959175785959 0.641732727572015 1 1
0.886027348241419 0.842110814856157 1 1
0.773517934337288 0.734017509736466 1 1
0.694963457192309 0.66198495619674 1 1
0.837210030248625 0.807167436188215 1 1
0.638306448256427 0.610942333455898 1 1
0.899352626810568 0.854599684707556 1 1
0.723477334577495 0.68235866724498 1 1
0.663720901082276 0.630118554637739 1 1
1.08658074321457 1.0347183768314 1 1
0.708784225632318 0.67433178155437 1 1
0.953624571080974 0.91220863397742 1 1
0.82586778846352 0.787375948146954 1 1
0.745213104680089 0.711049125462655 1 1
0.789522840653707 0.751605436813282 1 1
0.759165057572029 0.726059364422771 1 1
0.835314702104906 0.794171658619434 1 1
0.760557649620178 0.719194162662101 1 1
0.757928729744646 0.723189475114288 1 1
0.869541091470859 0.826252685364972 1 1
0.451590442587542 0.428804421327343 0 0
0.883301565822894 0.840683485157628 1 1
0.818379449638062 0.774084342065621 1 1
0.77420325485587 0.732710965062763 1 1
0.916020270432505 0.865146438577117 1 1
0.750378240930864 0.712322178087773 1 1
0.853815034839385 0.810961522874072 1 1
0.625963716627549 0.594024315032346 1 1
0.895248263273824 0.860106582842123 1 1
0.805960674424752 0.765195087911432 1 1
0.71721008652148 0.680303098580408 1 1
0.897722154934588 0.852806208743366 1 1
0.853462511406821 0.814811170550829 1 1
0.636030384512922 0.600411759758351 1 1
0.879546903863195 0.831446149637409 1 1
0.664962302593267 0.636521735964254 1 1
0.780284359083147 0.742028422663849 1 1
0.905952414254442 0.860253285512492 1 1
0.736464242488022 0.703896058421023 1 1
0.878476996913858 0.836208460144345 1 1
0.714080966150837 0.680930187353236 1 1
0.817045429233023 0.773784210567106 1 1
0.669078000035398 0.634257933366024 1 1
0.79844885468732 0.763022057648559 1 1
0.681763560812262 0.656021537077088 1 1
0.61293758850472 0.584304757801175 1 1
0.863723600102454 0.814000695955393 1 1
0.809398841908182 0.769544230119403 1 1
0.738658130973992 0.706288577815148 1 1
0.687360162362518 0.657364949050699 1 1
0.811437435127134 0.777500013105558 1 1
0.82543963591448 0.785835871365094 1 1
0.893434958664525 0.851487986093196 1 1
0.638809548802013 0.607372141853092 1 1
0.852909755088362 0.818463531281715 1 1
0.720572315378421 0.686121166603138 1 1
0.955176202430085 0.910930987518983 1 1
0.87673680547257 0.829645625340964 1 1
0.933800580661848 0.892198909992437 1 1
0.808802985576275 0.767568639937855 1 1
0.874703710796138 0.833187561037377 1 1
0.655999190870134 0.622466427613173 1 1
0.811365252915183 0.764577123926715 1 1
0.690211537598628 0.656363022022256 1 1
0.902778358033886 0.859047241444852 1 1
0.821035035811038 0.778623239273201 1 1
0.990710280875475 0.943022792516696 1 1
0.884751842436431 0.841384842039811 1 1
0.880013971935224 0.845444376452165 1 1
0.813288472707055 0.767617619474151 1 1
0.51529201601912 0.493786060138137 0 0
0.85397117951997 0.811636825952778 1 1
0.819537623367594 0.781520336632293 1 1
0.982813337917342 0.92687561835375 1 1
0.825337994836867 0.784534721505339 1 1
0.76502354442919 0.731329793299465 1 1
0.807989342006261 0.764583943786841 1 1
0.760625817318903 0.730815853338828 1 1
0.744568662113656 0.710453886341295 1 1
0.665073600319367 0.630229613576376 1 1
0.803925243648931 0.761885757281412 1 1
0.707351134521371 0.674163948130116 1 1
0.900772630664581 0.858342834946254 1 1
0.712598286524196 0.678799853750733 1 1
1.0419275532831 0.994566935627094 1 1
0.728207852418862 0.697844058266158 1 1
0.791191327145009 0.747238370637225 1 1
0.93391366801575 0.891347455005113 1 1
0.704613472977729 0.668283269916656 1 1
0.968370310354518 0.918232661981369 1 1
0.704129785864255 0.66801814334697 1 1
0.876633525715347 0.836943426068307 1 1
0.821421970556782 0.783021418364076 1 1
0.682800994822167 0.651264004022145 1 1
0.759360494522257 0.72548347607635 1 1
0.904942015572902 0.861851282925793 1 1
0.760425615743161 0.72219749362216 1 1
0.784348606245123 0.746413095155494 1 1
0.829636471442648 0.785362280698669 1 1
0.904037330934571 0.860096971496185 1 1
0.829710847873638 0.795254857827938 1 1
0.603672251515071 0.57627647278151 1 1
0.736982394418976 0.702244525914699 1 1
1.08129277459031 1.02455050064581 1 1
0.628767963625973 0.60288031582793 1 1
0.783078158421747 0.740383347359867 1 1
0.884001632722582 0.847401262866716 1 1
0.812510041301108 0.772165557858453 1 1
0.43681231635138 0.404171765273202 0 0
0.767681969192661 0.733971605353797 1 1
0.84626885949653 0.806588343839834 1 1
0.676733595709608 0.639998693961768 1 1
0.625955945144317 0.594034931809484 1 1
0.811536764536431 0.771798786126038 1 1
0.66812096549514 0.635994874339406 1 1
0.830270742805701 0.795951575575915 1 1
0.875377681752072 0.834613171024813 1 1
0.890800212539631 0.848862073015481 1 1
0.829031640194076 0.787611158340982 1 1
0.801387825284156 0.761625097448154 1 1
0.846796935037194 0.806320026602308 1 1
0.916717768897191 0.871829878093616 1 1
0.773468180121499 0.733602929347995 1 1
0.808953576309953 0.773319752338341 1 1
1.04656915454837 0.998215468987624 1 1
0.717839501007999 0.687558171753076 1 1
0.823462309222435 0.785860538542767 1 1
0.869115866616166 0.829605816884214 1 1
1.0547007514577 1.00042389330386 1 1
0.769555626699873 0.739735382482915 1 1
0.907041490386884 0.867261169504032 1 1
0.63053808742267 0.604741597861983 1 1
0.645975006850633 0.617913729889687 1 1
0.778843364005432 0.740875599387322 1 1
0.899789207768482 0.855072878627784 1 1
0.509314597872949 0.486215048710086 0 0
0.838568701369405 0.797904550846153 1 1
1.09889648692727 1.04208412595023 0 1
0.745760105213308 0.706487353406712 1 1
0.972895998850634 0.924016979252206 1 1
0.68063679303804 0.643874868599248 1 1
0.881069567652224 0.837962173075118 1 1
0.864847756187464 0.819093703501053 1 1
0.835486161327326 0.794473066091666 1 1
0.940875626581763 0.899440787108028 1 1
0.557549925935312 0.529108291416361 1 0
0.932433817195369 0.890711529646713 1 1
0.713732969715004 0.682493946766652 1 1
0.933786843115957 0.888274712041974 1 1
0.812721696884695 0.775718117326547 1 1
0.915019294080117 0.875872800883608 1 1
0.776039753964753 0.736768232772341 1 1
0.685017121297383 0.650980474286519 1 1
0.861769716796759 0.825898924324848 1 1
0.88123569174568 0.838339054189022 1 1
0.876239031195669 0.838876493963583 1 1
0.673030757741367 0.643584759954849 1 1
0.909707992881646 0.869452842446606 1 1
0.96300147995435 0.920889391818665 1 1
0.881271915569172 0.840113666886925 1 1
0.738043346906824 0.703675262800686 1 1
0.936189253574344 0.896571912727304 1 1
0.916160105654769 0.868839800819235 1 1
0.80387246393166 0.767736113551433 1 1
0.860065245574381 0.827215189826016 1 1
0.657763791925786 0.631376134612971 1 1
0.752269886798948 0.719098919808722 1 1
0.764728601627321 0.732101123674889 1 1
0.886526213565128 0.845149819682628 1 1
0.42652695171633 0.402225706359755 0 0
1.08342034433255 1.02724627675101 0 1
0.731062470627238 0.694706450683114 1 1
0.66504747025609 0.636856900876145 1 1
0.84104316778955 0.804615481146495 1 1
0.935269912907769 0.887676364046763 1 1
0.887893457521866 0.84736507288669 1 1
0.892745910277038 0.848921191386735 1 1
0.635793344296917 0.60716588312705 1 1
0.753904585527497 0.714945728012796 1 1
0.649898236441375 0.623053092931225 1 1
1.16389308183241 1.10997162408037 0 1
0.982693714250362 0.933868496104296 1 1
1.04677973630459 1.00120086247203 1 1
0.802693725646126 0.766908767271436 1 1
0.734737052988139 0.700580936502277 1 1
0.778791898099914 0.745428020365688 1 1
0.946555979092764 0.908692031092205 1 1
0.749856527891394 0.716337430961753 1 1
1.03713670950535 0.990393419194297 1 1
0.729059651438845 0.695230269470483 1 1
0.805325331798085 0.762784800467152 1 1
0.979777987912897 0.93138207544898 1 1
0.708942959640129 0.663377370875933 1 1
0.720346813223688 0.688628512564865 1 1
0.759911172970558 0.720035687459479 1 1
0.829689508015951 0.793411763435336 1 1
0.690976344635465 0.660780942389789 1 1
0.920464877483272 0.878822032068349 1 1
0.647178860321694 0.612976822078495 1 1
0.89373163225197 0.847049479606043 1 1
0.579756255514734 0.551466475055431 1 1
0.735010495918924 0.699149693551398 1 1
0.843287787830915 0.802689720950095 1 1
0.888508537471314 0.846290387667862 1 1
0.760447560653309 0.726584066910321 1 1
0.857230138432421 0.817155314679412 1 1
0.915505126388247 0.872019375568087 1 1
0.851935135887922 0.81084856045523 1 1
0.586676058634476 0.561878475302669 1 1
0.900977518900754 0.853861428059965 1 1
0.90721149367519 0.854826436724945 1 1
0.999412071258176 0.953630432764283 1 1
0.74074387842372 0.704886616828472 1 1
0.777216370539434 0.741534053446137 1 1
0.700716336311101 0.671198177851906 1 1
0.963489864153895 0.930476507545182 1 1
0.525303021732839 0.499799261439655 0 0
0.7449687562566 0.711406914386309 1 1
0.617265774514813 0.589927976667823 1 1
0.8490575147901 0.809847698833833 1 1
0.972508655976553 0.928022278492518 1 1
0.590408788370706 0.561804261046959 1 1
0.598753129289039 0.570076756537685 1 1
1.1413968530609 1.09107384376934 0 0
0.970550322075142 0.921777720723568 1 1
0.763745337030545 0.732154071591103 1 1
0.826082660906276 0.785634535576195 1 1
0.81367235120697 0.779496834852566 1 1
0.85558537852855 0.812664861709947 1 1
0.588843705722466 0.560533236725114 1 1
1.00286512384883 0.954660456497869 1 1
0.787855252503755 0.752520997291862 1 1
0.917655662803373 0.870124581534018 1 1
0.891907338745155 0.853836417199955 1 1
0.708759396903607 0.673777184792596 1 1
0.9072121367936 0.866800376154219 1 1
0.842669016423693 0.804305304186928 1 1
0.870248939605814 0.830516419285578 1 1
0.875533014543913 0.837313631210295 1 1
0.975350777640978 0.932647822497949 1 1
0.812443741565978 0.774887550033594 1 1
0.666020741335698 0.635573867105504 1 1
0.81039439428216 0.767887895730781 1 1
0.705382096746409 0.676896055547669 1 1
0.628522593490744 0.599618335242303 1 1
0.805362235415611 0.766250278798017 1 1
0.680629276477405 0.646169274274158 1 1
1.14799745049425 1.08985719433779 0 0
0.88912890761699 0.852039524028535 1 1
0.833721017166434 0.791853687201893 1 1
0.612131862577337 0.58456980969435 1 1
0.840617188699419 0.800656730523527 1 1
0.795676614220243 0.761958314749648 1 1
0.847079144316952 0.808667305448722 1 1
0.917453058479786 0.880063408963421 1 1
0.553430285211475 0.528407039538766 1 1
0.820279453129981 0.78059997953824 1 1
0.877250637614727 0.839368571706829 1 1
0.880520809541605 0.840283075304535 1 1
0.829919501533706 0.791336337263626 1 1
0.973120569499795 0.924245062052519 1 1
0.715748649665764 0.679121715217156 1 1
0.86474828914743 0.824174598898697 1 1
0.813740013771279 0.775058385462945 1 1
0.991201835439334 0.945429016071667 1 1
0.836304681887102 0.79576036224919 1 1
0.79098553804177 0.755677383569619 1 1
0.808477009048333 0.770352050364885 1 1
0.806600730346927 0.763131146575782 1 1
0.741476497255319 0.704979887239157 1 1
0.874686868753142 0.835332578353352 1 1
0.859644869551357 0.821943104648612 1 1
0.638683152469866 0.606323127211868 1 1
0.763865571327136 0.730572061541176 1 1
0.815540512152855 0.777158752027707 1 1
0.708295542604601 0.670509882514251 1 1
0.821434154023423 0.783462672993403 1 1
0.862586337860877 0.820361555592721 1 1
0.564694067188791 0.540503681705669 0 0
0.695744475333449 0.664638461424248 1 1
0.68319689473928 0.655296756923957 1 1
0.874758097254341 0.831970901017668 1 1
1.07811038070969 1.02035472338013 0 1
0.862203636771568 0.817714616111162 1 1
0.627522393155985 0.5923436706014 1 1
0.893771471238568 0.840428580011658 1 1
0.596807408671844 0.569947495803412 1 1
0.75414850297759 0.719103895067103 1 1
0.809634829373913 0.76949042256486 1 1
0.638611146354395 0.607899191275769 1 1
0.830032795318542 0.789797478333771 1 1
0.865990591907916 0.830835238360853 1 1
0.718449757538155 0.685183919623184 1 1
0.694783242792481 0.663639383980993 1 1
0.678662167594585 0.649667396942181 1 1
0.927025797414171 0.880650155395736 1 1
0.726163270557469 0.688190996250819 1 1
0.729562811053643 0.699203173946778 1 1
0.63050015178545 0.604548326737942 1 1
0.928732688482072 0.888093676111492 1 1
0.728223618240528 0.687708314618094 1 1
0.928136504689526 0.883561051596527 1 1
0.834194681964575 0.792822182634385 1 1
0.60887475927002 0.575394680314681 1 1
0.615550361488067 0.586937804104719 1 1
0.867350855160584 0.829124937169241 1 1
0.71662787720793 0.680895908540539 1 1
0.499020684731442 0.472965638866187 0 0
0.75728413094495 0.721424886040095 1 1
0.723126988663411 0.688374839909787 1 1
0.564298614484388 0.538055757419127 1 1
0.894416793173268 0.85022558488721 1 1
0.674926031684612 0.644168153023502 1 1
0.754575809509955 0.716400492507487 1 1
0.863902412431369 0.826240214496544 1 1
0.885932242222977 0.847670366782162 1 1
0.84565230175249 0.799261576986435 1 1
0.863268272954446 0.819176903821723 1 1
0.736419045547525 0.701800117343184 1 1
0.710623625154393 0.67201415352993 1 1
0.736607188953705 0.697296991682828 1 1
0.962500464824748 0.912094999795082 1 1
0.801825552363589 0.75767307002002 1 1
0.950201887651416 0.906482532964629 1 1
0.799806474052547 0.755366129188324 1 1
0.630066107836628 0.601279734225735 1 1
0.809297232785237 0.768634768211566 1 1
0.841778697760227 0.800557575099941 1 1
0.844941508394856 0.805910043298952 1 1
0.736408038092418 0.69976586012266 1 1
0.738521114285024 0.701939354328292 1 1
0.887677746891076 0.84560417955723 1 1
0.889140864133238 0.846591266157563 1 1
0.713175279162053 0.683382112703239 1 1
0.960578163454399 0.914484208153813 1 1
0.736215894204716 0.700145253360397 1 1
0.844594181386936 0.80563586270992 1 1
0.742991300541911 0.712100881537828 1 1
0.878667685058058 0.832346169044913 1 1
1.10466100364549 1.04634541490504 1 1
0.885169462980266 0.842643444025919 1 1
0.68402308647671 0.649590099038665 1 1
0.544665115227695 0.52349526303976 1 0
0.741505523753133 0.704253696113036 1 1
0.697985588530651 0.670015578740929 1 1
0.97246419033518 0.929128872202555 1 1
0.758519506057106 0.722090129720759 1 1
0.626513605682699 0.598920194446525 1 1
0.737362607044746 0.697065254185772 1 1
0.62301428867939 0.588819689295444 1 1
0.991110166159408 0.942539357716222 1 1
0.695915651120007 0.66537350922899 1 1
1.00722179679275 0.954190696388917 1 1
0.985834790164915 0.935798005334457 1 1
0.895487916493059 0.85641025833358 1 1
0.58942986563845 0.561346422252969 1 1
0.951917113718141 0.905122234959799 1 1
0.699962768222274 0.657124564003961 1 1
0.81423660613339 0.766940702740692 1 1
1.16501411380616 1.10723325245463 0 0
1.02949446590335 0.982192463876142 1 1
0.924764143710897 0.877886946193474 1 1
1.15101418169746 1.09725072487397 0 0
0.904996966074491 0.862410503335724 1 1
0.705690038515982 0.670494217049302 1 1
0.719449099369103 0.682478567638654 1 1
0.528249399492982 0.507677664651201 1 0
0.899272649069709 0.858062454311234 1 1
0.670561561771286 0.633872897296926 1 1
0.679900604059602 0.648689812572247 1 1
0.83109906967335 0.791731893330226 1 1
0.989740433943445 0.939927549339118 1 1
0.773387666312237 0.735291548125904 1 1
0.820867572836727 0.784057584250384 1 1
0.684662743064099 0.654404619732673 1 1
0.729376288740148 0.695240638182814 1 1
0.756134203345417 0.716002619374211 1 1
0.702759548839188 0.669473837239652 1 1
0.617123284572225 0.589876345062437 1 1
0.813046574595234 0.770717410123472 1 1
0.658428932507564 0.621092428890646 1 1
0.784197076141066 0.747903110500582 1 1
0.945445539140375 0.900125890634639 1 1
0.653832736899674 0.62845562767196 1 1
0.773633471651891 0.736477099291116 1 1
1.09817724514785 1.03811203000299 0 1
0.756515759608124 0.722837391486487 1 1
0.765595724710668 0.72053263410011 1 1
0.757957361250172 0.724274454643963 1 1
0.560251873149995 0.53664331894575 0 0
0.873721008153017 0.820350525394149 1 1
0.617312367013618 0.580384412873568 1 1
0.770783951683569 0.735905738155689 1 1
0.886797140657864 0.843634975856849 1 1
0.647225065347122 0.608370940209429 1 1
0.663578987920063 0.632935182405091 1 1
0.925209533581112 0.880493088834166 1 1
0.8665030071107 0.819759480645507 1 1
0.669019078864645 0.637031500449858 1 1
0.799065510635446 0.762552378384627 1 1
0.967207906610162 0.924190854036502 1 1
0.982637363703303 0.935840792676944 1 1
0.747457415217989 0.715326621585679 1 1
0.880641990869598 0.838717957713804 1 1
1.09928925765876 1.04185350680602 0 1
0.932824544258727 0.890206682676295 1 1
0.626283347266246 0.597017411207048 1 1
0.889105014581756 0.844396525148453 1 1
0.601521929588498 0.57428080391767 1 1
0.632259380760293 0.600046908080673 1 1
0.733057012184694 0.696304528925744 1 1
0.79800901144974 0.76084429896219 1 1
0.905453862106335 0.860663512700904 1 1
1.15863341136143 1.10105999974919 0 0
0.693302292481645 0.660776757974323 1 1
0.759310261514936 0.719865530063924 1 1
0.792844176096102 0.75000140681253 1 1
0.78798485287402 0.747999195137771 1 1
0.657277789130291 0.624979706386685 1 1
0.865572601152721 0.81672268954388 1 1
1.00003068648633 0.95181995408134 1 1
0.823291236992802 0.784043497040039 1 1
0.754797434211935 0.722151017573932 1 1
0.655598300298549 0.62546617957258 1 1
0.788215539828242 0.748370834187411 1 1
0.671618594874453 0.638632197471318 1 1
0.723437135429689 0.689862470059435 1 1
0.839938731915844 0.799014484449576 1 1
0.77223645291654 0.734313940520373 1 1
0.796235088769773 0.759873173267067 1 1
0.57745703306196 0.548857439697396 1 0
0.445381057144563 0.422278964891881 0 0
0.878400470649116 0.838983839983426 1 1
0.953472594707024 0.911721345935965 1 1
0.677216684516155 0.642362995122138 1 1
0.605865813315301 0.58255672394486 1 1
0.815401609783107 0.773299040014792 1 1
0.834061420898959 0.794989990933128 1 1
0.915111546257671 0.871467933754594 1 1
0.70719029001117 0.674327977867399 1 1
0.726652135980692 0.696709601765991 1 1
0.729564573266232 0.696855471542627 1 1
0.728744721888989 0.692867819105397 1 1
0.761805853792072 0.719636119221741 1 1
0.646053113174671 0.619407509302658 1 1
0.727481817321307 0.692066259260965 1 1
0.681621035430302 0.653429955375172 1 1
0.604621367753242 0.58255650338551 1 1
1.03593379975579 0.988764902047794 1 1
1.00636587903212 0.958598123025602 1 1
0.649551330924501 0.614313507919706 1 1
0.916966233829495 0.870799006212251 1 1
0.971214236686657 0.925106207210075 1 1
0.768852526704113 0.736118753612528 1 1
0.702548640672482 0.667527368005632 1 1
0.732789540911465 0.698544255573097 1 1
0.698028572925209 0.668506554825667 1 1
0.764184877822462 0.730225601766094 1 1
0.916471105270559 0.874360507483567 1 1
0.738516642046675 0.699321935061983 1 1
0.502638492722968 0.479949927498594 0 0
0.649811606408624 0.623410548927127 1 1
1.08924312326487 1.03281079639322 1 1
0.59448451613388 0.570801096880529 1 1
0.755131463210911 0.718859130474437 1 1
0.719656166769964 0.690534363731145 1 1
0.936460695154426 0.89123702932165 1 1
0.651674317035404 0.620572453451589 1 1
0.85205015185717 0.812818053051056 1 1
0.867194260446058 0.833046811240348 1 1
0.619731743923838 0.591686655257865 1 1
0.631488625725717 0.602239780905354 1 1
0.647509078752068 0.61229879705689 1 1
0.575561453211277 0.548030986336322 1 0
0.896809342352928 0.851681285150948 1 1
0.626987003666012 0.600825605690338 1 1
0.933404435174511 0.895085023331346 1 1
0.665412396055568 0.633210105517701 1 1
0.622199570240535 0.587588851369087 1 1
0.887626360788265 0.840888532925783 1 1
0.742245599232116 0.705093524660276 1 1
0.731349214954943 0.690493005416331 1 1
0.952906115428103 0.905635644782404 1 1
0.668095951895372 0.633019425739728 1 1
0.839650619981083 0.803549824488317 1 1
0.868472231569761 0.828304614500137 1 1
0.80845766615743 0.772691361698296 1 1
0.562649712632533 0.535346427221857 1 1
0.756917725547686 0.726618409835186 1 1
0.865335458479407 0.822216570322633 1 1
0.945929740962537 0.892403073744657 1 1
0.877100584092737 0.836640757503802 1 1
0.79748182164861 0.76140029882124 1 1
0.903742342638114 0.859422181739114 1 1
0.506939894037003 0.484718866290245 0 0
1.05008671398186 1.00058186821491 1 1
0.999609068655112 0.949013070288665 1 1
0.709491552535877 0.678507841638286 1 1
0.813006636613945 0.76845111368069 1 1
0.719640975980531 0.68582294506003 1 1
0.656034262340725 0.620750971237617 1 1
0.938705145190742 0.897122498614287 1 1
0.730132287827944 0.696970874424717 1 1
0.809644981108248 0.769964397074164 1 1
0.967054645028158 0.925631451094876 1 1
0.721976878840031 0.688394267888586 1 1
0.967376433172047 0.921070237129102 1 1
0.651403393052004 0.622845577706577 1 1
0.748840953364585 0.713200475688236 1 1
0.658241031567251 0.626635583690185 1 1
0.647500079227635 0.618497952579588 1 1
0.852843684858419 0.808203515467093 1 1
0.522574518128629 0.497269386655636 0 0
0.940086173130374 0.893597451380459 1 1
0.738908748099568 0.709329640616509 1 1
0.902390866404588 0.86190882652586 1 1
0.663956191601855 0.631149131623179 1 1
0.502235009407127 0.479049361885772 0 0
0.752440104748597 0.71893435670143 1 1
0.622608783134962 0.590633237616747 1 1
0.875160655391351 0.831237825046196 1 1
0.966253272256435 0.920581867780721 1 1
0.831095109869258 0.78643099724582 1 1
0.550189253069812 0.523945146343744 1 1
0.67974511794295 0.648270576471448 1 1
0.610977305069561 0.584686593392304 1 1
0.686720699881684 0.652506007275564 1 1
0.895776398961634 0.854415724665176 1 1
0.931968143002929 0.885804892589989 1 1
0.547779663930947 0.527352889170581 1 0
0.805366428262099 0.768979284534255 1 1
0.90931155378898 0.86508605235287 1 1
0.683207981659793 0.655808464505219 1 1
0.81648584543158 0.774983962294566 1 1
0.778576007211543 0.742045557649411 1 1
0.931264234218508 0.879322046307906 1 1
0.607129393062218 0.5786979825044 1 1
0.77944745309017 0.740159665256885 1 1
1.00625774194238 0.958074010729575 1 1
0.681077386362194 0.644590083200812 1 1
0.961768767029609 0.912873512634696 1 1
1.00769340007123 0.957809877507084 1 1
0.875185592789096 0.832468489132787 1 1
0.820374872992377 0.779760818867242 1 1
0.715841514214126 0.687359510785606 1 1
0.900437311607218 0.85501041063673 1 1
0.76532960416925 0.730568816568204 1 1
0.703957564434751 0.672178731553883 1 1
0.817244338104117 0.775606261377504 1 1
0.654272246188606 0.618746641678598 1 1
0.853336933359059 0.815201131353148 1 1
0.857272216520192 0.811894827395039 1 1
0.794601505021791 0.757896800962899 1 1
0.826549317577083 0.784957451379171 1 1
0.789788404794823 0.749812856091592 1 1
0.933712818634931 0.889515288921817 1 1
0.826769362102566 0.78595424493249 1 1
0.688240795027764 0.649127103775828 1 1
0.604647996072113 0.575596028139609 1 1
0.860664592559018 0.824921748204937 1 1
0.690245169924842 0.659401988947048 1 1
0.850495988773391 0.806062177381994 1 1
0.746059393716119 0.711666165340647 1 1
0.876720398732474 0.831774236869521 1 1
1.01535192247862 0.966397822552916 1 1
0.750543576409059 0.708576376163447 1 1
0.705923371494276 0.672240929583067 1 1
0.785827725586146 0.752868121699305 1 1
1.10650967367648 1.05343769476112 0 1
0.810903825180539 0.774439103674864 1 1
0.767726129911885 0.726835763325844 1 1
0.837544193840025 0.79519674729507 1 1
0.88140379147491 0.837959675492412 1 1
0.661509061980477 0.633287064521874 1 1
0.679570915396022 0.642170755038926 1 1
0.864058682363464 0.818651554939779 1 1
0.990540817144678 0.935802324862459 1 1
0.723853607999273 0.690318406323868 1 1
0.784799605303782 0.744767069511732 1 1
0.742412833943819 0.71249695885573 1 1
0.937745841610009 0.890765598725025 1 1
0.590830009721537 0.565467800302978 1 0
0.636513991308734 0.608254572680697 1 1
0.742312979105281 0.70713314120129 1 1
0.753454872264553 0.71111020651385 1 1
0.793197563163293 0.75590946431411 1 1
0.717705707125501 0.684610149443656 1 1
1.09146735162593 1.03656640312202 1 1
0.745490416706632 0.706422721038803 1 1
0.717807608654912 0.685343829363167 1 1
0.80328150793559 0.768957863365099 1 1
0.651124457063213 0.619751661638336 1 1
0.626807620455595 0.597923716017837 1 1
0.576922949227478 0.552218117736173 1 1
0.761492278943754 0.728116377937674 1 1
0.735647576919422 0.70211474848378 1 1
0.762585838686952 0.726137673679038 1 1
0.943190088111589 0.898233038659031 1 1
0.690064001318481 0.659261927259583 1 1
1.03868094497456 0.986812122295921 1 1
0.70870632799879 0.675802343660579 1 1
0.774055110469407 0.740828457812151 1 1
0.872852284635779 0.84486688872032 1 1
0.852553342866632 0.807957001163515 1 1
0.838464456121425 0.79985059459666 1 1
0.918387112817396 0.875848904561308 1 1
0.89437804558018 0.854261497551074 1 1
0.83246206595071 0.789828643964611 1 1
0.797703281431042 0.766669787371494 1 1
0.665448279688219 0.636738259560706 1 1
0.623589823050081 0.597840786888705 1 1
0.872715177423772 0.825180595303188 1 1
0.845516182855013 0.808402063589688 1 1
0.733671024266502 0.699327443145721 1 1
0.67993605064583 0.647988266026415 1 1
0.67829363806274 0.641744859324286 1 1
0.77273584947701 0.739420610875533 1 1
0.77912542015756 0.742854151355919 1 1
0.867254139111026 0.829972477672601 1 1
0.8760188214872 0.836495040123027 1 1
0.833766141131278 0.789975354028431 1 1
0.638565399855998 0.607985449208016 1 1
0.520015900018267 0.496619278339393 0 0
0.882132635684159 0.841617023314511 1 1
0.609027347186469 0.582373618698695 1 1
0.861539459125446 0.819213242080164 1 1
0.788261414373272 0.750642025813054 1 1
0.812347059127102 0.777456281591028 1 1
1.06117699199711 1.00915487202496 0 1
0.736540521731167 0.705991907377389 1 1
0.959880523910417 0.913055728924452 1 1
0.604007326425152 0.578526364049132 1 1
0.817664906393716 0.776737396906488 1 1
0.728430882164561 0.693166926224159 1 1
0.458928694876071 0.440928555736427 0 0
0.811166140360296 0.767997636145645 1 1
0.556624679620883 0.535791049042387 1 0
0.697290086965876 0.664470654905152 1 1
0.676469864857479 0.643232417990434 1 1
0.700725005103606 0.668577522019809 1 1
0.618745756472564 0.592965904018449 1 1
0.981780962503915 0.939322133317297 1 1
0.747948948449426 0.711117319751246 1 1
0.950783663792568 0.899386342098454 1 1
0.917276694925365 0.878487106502473 1 1
0.571633109698889 0.542523231916102 1 0
0.682662223482202 0.650575490706887 1 1
0.968883259566236 0.916409933050132 1 1
0.91593167057168 0.87199242058061 1 1
0.880021690833478 0.832713127931096 1 1
0.757169938477167 0.720565936275498 1 1
0.791916811752756 0.75712641124297 1 1
0.768720797297463 0.735099108825627 1 1
0.618200300944401 0.587572419840699 1 1
0.816477642084126 0.7805908799142 1 1
0.856857116257562 0.817182129176753 1 1
0.939127301702183 0.893097301768891 1 1
0.606052222791535 0.575640626741777 1 1
0.822931259315588 0.781868829190365 1 1
0.868752429700005 0.827303418085528 1 1
0.927599997344969 0.880950775800352 1 1
0.60723449652863 0.578432872148778 1 0
0.560258020019143 0.531993650516078 0 0
0.87429834883209 0.834474696869219 1 1
0.675697577757043 0.642953735768496 1 1
0.814451908595822 0.774410778750618 1 1
0.681158408598725 0.653724591587543 1 1
1.04259066248054 0.995393188905444 1 1
0.920778117621914 0.876543506532298 1 1
0.702081475844366 0.670012022608823 1 1
0.863650665348916 0.821864562898652 1 1
0.68964016462764 0.654099332409517 1 1
0.886870750897178 0.842845998629602 1 1
0.515529882828338 0.490400287514081 0 0
0.756055421071059 0.720101694399786 1 1
0.835521916911015 0.790792249819457 1 1
0.689359294124895 0.651425180971253 1 1
0.926613135216217 0.880199779414535 1 1
0.83500302773021 0.801592370398424 1 1
0.543435217425207 0.52089193123192 0 0
0.783732800137187 0.742744579505787 1 1
0.680645515451272 0.649311749312768 1 1
0.852585037246673 0.811562664578335 1 1
0.665157954352141 0.636075148127243 1 1
0.551345337886761 0.526257569651278 1 0
0.889929398017068 0.841695556978715 1 1
0.845962000856821 0.810321802326363 1 1
0.805106193783116 0.772035709781388 1 1
0.676925689461833 0.644733915367822 1 1
0.635866850245411 0.597640734836285 1 1
0.902535723275959 0.855777076944447 1 1
0.914643306190243 0.871381826769579 1 1
0.671783706402251 0.640534819424586 1 1
1.12667096531199 1.06591563197944 0 1
0.770450798456545 0.737202608480355 1 1
0.849701894702301 0.809672705518644 1 1
0.920375982267482 0.880750419737558 1 1
0.732486531271558 0.69813331551092 1 1
0.886333665040002 0.84319716759122 1 1
0.679007075234901 0.647169417787729 1 1
0.578503491039251 0.540259094530833 1 1
1.00348886808333 0.955743915306409 1 1
0.794512184736742 0.761129533116554 1 1
0.939537827831556 0.897908791079771 1 1
0.914053680225777 0.871209672981526 1 1
0.822342626861407 0.781450357421955 1 1
0.60342053824458 0.57867277295897 1 1
0.636795364380972 0.605780299290672 1 1
0.906599676255278 0.860708458409024 1 1
0.693977253605723 0.666773013620767 1 1
0.819890492738048 0.780698580882945 1 1
0.812016332926582 0.779404528203783 1 1
0.757269308085705 0.722023292336205 1 1
0.387064425763407 0.362072983430117 0 0
0.794008344287977 0.755245799949083 1 1
0.873333379269705 0.827339860498512 1 1
0.588388334384161 0.560752130832825 1 1
0.750984974733508 0.717727201449248 1 1
0.879135416152894 0.839087494101311 1 1
0.877048016277645 0.838129356817447 1 1
0.833662911730424 0.796003306089782 1 1
0.744808248388042 0.709548109283155 1 1
0.565045182678984 0.529544096279066 1 0
0.82095873923552 0.798111464460913 1 1
0.87580946175938 0.835291169931175 1 1
0.608857505040534 0.576744718727568 1 1
0.855587860188533 0.821831387625328 1 1
0.852502821196315 0.811540851209251 1 1
0.710512279778 0.681925577469178 1 1
0.757078432950182 0.718409216773005 1 1
0.612425579169553 0.577960059491045 1 1
0.623057216274429 0.586373433066794 1 1
0.713514190841291 0.681500447182827 1 1
1.06766895069622 1.01674949471899 1 1
0.919168028523976 0.877709774699178 1 1
0.884199319754219 0.845513529564131 1 1
0.733943298854266 0.697106779994287 1 1
0.968213733341377 0.922085336732914 1 1
0.709114611777971 0.673885540220831 1 1
0.546087098072274 0.518257738245141 1 1
0.78007180713392 0.739340742462896 1 1
0.758326705217236 0.72404804918089 1 1
0.6456534901537 0.614261304998211 1 1
0.968270877280395 0.913542676435359 1 1
0.862560416679374 0.823564145190594 1 1
0.592467680821567 0.562355267479975 1 0
0.514809185990926 0.492885850844375 0 0
0.744413223984653 0.709419929690664 1 1
0.778625129326916 0.739196722321561 1 1
0.642225279224813 0.608666202777817 1 1
0.765249338472237 0.73510712161198 1 1
0.887235321206024 0.842988175033727 1 1
0.70630934808695 0.670041826313804 1 1
0.845895430204418 0.806751839121153 1 1
0.859045822948213 0.818371531258223 1 1
0.871221127991665 0.835543247659045 1 1
0.593490794916833 0.562910917424529 1 1
0.831905181744497 0.789239842617537 1 1
0.944155229269123 0.896645129122398 1 1
0.781255512152646 0.742475417840829 1 1
0.736697758583657 0.70571400369439 1 1
0.974721360792029 0.922803711771291 1 1
0.873576172373814 0.830989208335982 1 1
0.674935728713846 0.645373410630223 1 1
0.917046074692275 0.875482267357037 1 1
0.722590151535726 0.688512870580598 1 1
0.868661458342121 0.830503235713998 1 1
0.646827584997091 0.61665901432382 1 1
0.85306287049768 0.809401453332051 1 1
0.843402288877528 0.800314299385729 1 1
0.663085432033577 0.63628795830239 1 1
0.987987199686495 0.939014050566999 1 1
0.896962140287395 0.856020706096023 1 1
0.941361573820824 0.898434604798129 1 1
0.593166152683817 0.563344351083111 1 1
0.3841495773067 0.361774161826677 0 0
0.721823739913795 0.690279402251041 1 1
0.807947278036283 0.771725345715235 1 1
0.820825462704554 0.784943039691422 1 1
0.608394607083433 0.576126178475318 1 1
0.726398906998035 0.689650065912712 1 1
0.713081357826281 0.682367959013233 1 1
0.847438814387215 0.812693006186667 1 1
0.755289618195288 0.717982605272028 1 1
0.589773314946814 0.563481437663219 1 0
0.871191474268747 0.83103191072923 1 1
0.67953643031383 0.647031733416281 1 1
0.873591131017387 0.825687762109365 1 1
0.762817105995173 0.722556029570756 1 1
0.671542552953549 0.638376492353785 1 1
0.782494862390695 0.749314797638305 1 1
0.933487143490797 0.89068514619017 1 1
0.779115228193511 0.739820829489959 1 1
0.838080884531779 0.80302143720639 1 1
1.01067878949076 0.960608554923085 1 1
0.843967247373126 0.807622871961764 1 1
0.654290706684195 0.619602455476417 1 1
0.657173990114598 0.626602332637193 1 1
0.987414989144689 0.943266256219189 1 1
0.739457727218887 0.705441018586932 1 1
0.851597019321912 0.809822319560245 1 1
0.604221666512237 0.575275082540617 1 1
0.512558842027953 0.490878996962256 0 0
0.964803791141948 0.920153294643958 1 1
0.851396071249891 0.810170789523067 1 1
0.920490413763584 0.878967750944823 1 1
0.803609220918101 0.76426027692743 1 1
0.869847071656257 0.82810846506516 1 1
0.507234458966151 0.474085844798483 0 0
0.878270257740864 0.840829617713061 1 1
0.862732077183457 0.823786198167092 1 1
0.778197287879947 0.736100530045051 1 1
0.895825449862495 0.855945014876855 1 1
0.833368344315412 0.791716345985337 1 1
0.829382296332898 0.788425510344602 1 1
0.990986380835343 0.943991625788932 1 1
0.72844791618887 0.692184055981214 1 1
0.962210998981055 0.915229267078093 1 1
0.896200619804958 0.85722790571564 1 1
0.735795766342331 0.701471134845413 1 1
1.02180329839752 0.966148713917913 1 1
0.753408171188244 0.714542026357771 1 1
0.657442044462806 0.626819769424871 1 1
0.709948294087986 0.669671285179959 1 1
0.745936008716366 0.708949701984106 1 1
0.66054623416525 0.625208092025913 1 1
0.838160586355145 0.800963209633791 1 1
0.692284307160048 0.659670751367184 1 1
0.803382359929322 0.762146311429489 1 1
0.830382459921779 0.796179064230693 1 1
0.780246864687771 0.746285897578114 1 1
1.04090078023187 0.989072267843915 1 1
0.846198148530031 0.804195090481633 1 1
0.825464398172948 0.787353399472536 1 1
0.821433666639471 0.784880073934998 1 1
0.648954749350651 0.615093901551667 1 1
1.02126055093676 0.965707657648435 1 1
0.581836184588163 0.550995784625882 1 1
0.763190405413885 0.724858512568015 1 1
0.804011288975933 0.75893739083352 1 1
0.752534362315359 0.71865698559954 1 1
0.808335283291213 0.771402200692411 1 1
0.89690041118607 0.853739614098212 1 1
0.793335429269006 0.753970351938656 1 1
0.959798750077978 0.909567055831734 1 1
0.761733959214397 0.723449293018499 1 1
0.876731899530167 0.83506785733201 1 1
0.776010631519321 0.738268304112292 1 1
0.941957621631986 0.899066328965614 1 1
0.852287909722919 0.805321598987271 1 1
0.877703233975253 0.836870614887994 1 1
0.823587191433166 0.775561611767177 1 1
0.994164617608549 0.946342519937533 1 1
0.787464535923028 0.750767350428704 1 1
0.772411148750069 0.739339251482075 1 1
0.910475115049255 0.865819902385872 1 1
0.922779091087769 0.882689829132212 1 1
0.853219273758834 0.812226661491743 1 1
0.835690906991067 0.79609459927203 1 1
0.827161797337916 0.785505974221627 1 1
0.75116761239985 0.710485767006994 1 1
0.766754310654454 0.729771576864814 1 1
0.746770745776657 0.708165481238115 1 1
0.919448194781471 0.873841118405033 1 1
0.628727059908329 0.599217188576024 1 1
0.786595995947862 0.749451869097079 1 1
0.916051169179912 0.878512895594054 1 1
0.867273216423983 0.82556326484616 1 1
1.1157985465815 1.05824437901803 1 1
0.755929865197637 0.718908635481963 1 1
0.758946208078982 0.721077177969869 1 1
0.744496235068608 0.71291758278872 1 1
1.0578425458801 1.00148823738319 1 1
0.908157189517984 0.862513992426544 1 1
0.586511326179363 0.56455103268924 1 1
0.867765518711617 0.828597992775361 1 1
0.566453843716614 0.540738292103606 1 1
0.971791676808712 0.919806050606249 1 1
0.594290847289867 0.565189899147724 1 0
1.04306805328855 0.987315548308633 1 1
0.810605456651781 0.770899781837902 1 1
0.61459003823453 0.586815732398398 1 1
0.705209404627908 0.672151174222947 1 1
0.644096076004776 0.61868244508963 1 1
0.59172115243877 0.564331044304561 1 1
0.82383715741358 0.783552108441219 1 1
0.777408264000558 0.744415429135872 1 1
0.903761336706275 0.863338792562083 1 1
0.775088571160067 0.730096044078113 1 1
1.05730657228503 1.01390538018346 1 1
0.80325515686051 0.767825168838775 1 1
0.541489429490409 0.516828015808593 0 0
0.942086980309024 0.897657399398931 1 1
0.824780075386115 0.788214856214217 1 1
0.761237956235572 0.726081970510485 1 1
0.900430460580828 0.859785261275983 1 1
0.591809926397047 0.563336159515524 1 1
0.765128961583367 0.73120944749394 1 1
0.689368933865594 0.663202405457667 1 1
0.923367840529567 0.886190845228592 1 1
0.731917001921896 0.695879192879164 1 1
0.866766807612633 0.831810611017866 1 1
0.710195539007404 0.675080993161325 1 1
0.853316540154965 0.816242308170454 1 1
0.690629103234917 0.6574065863618 1 1
0.834171825936356 0.790705118403704 1 1
0.897562533674624 0.854974309260419 1 1
0.961935784315018 0.91837667266468 1 1
0.96280133142272 0.905645286807432 1 1
0.707808471396423 0.673320831279625 1 1
0.766137992487336 0.731262794297179 1 1
1.14962745653495 1.08680000089597 0 0
0.858878762858223 0.818015377795573 1 1
0.698585213530378 0.665366213309382 1 1
1.0474368151586 0.997483291343535 0 1
0.76129505678299 0.72275913818975 1 1
0.832297574765787 0.793013044152035 1 1
0.905724770696693 0.860443896215601 1 1
0.772398041824609 0.736249623902613 1 1
0.821352494593247 0.778783775588199 1 1
0.745889867075946 0.710586514843755 1 1
0.743537243873995 0.711680179416259 1 1
0.535549467739489 0.506682178237033 0 0
0.813168491676751 0.771719981357264 1 1
0.846241707843759 0.808718855818057 1 1
0.686406792567341 0.65013133438011 1 1
0.776226534322953 0.739192307148467 1 1
0.945659692886356 0.902953108041383 1 1
0.904801849174578 0.860793061018677 1 1
0.564946178795892 0.537348452014167 0 0
0.698774818620238 0.65937548335955 1 1
0.77524373271516 0.734334263127898 1 1
0.592008911306327 0.562742045183857 1 1
0.740767291145652 0.7062550720419 1 1
0.727539821462006 0.693049342586845 1 1
0.568144497082688 0.540806610529281 0 0
0.738411384609564 0.707295924164302 1 1
0.687140116125396 0.647853087312005 1 1
0.630073922680978 0.597082300636874 1 1
0.852152685338098 0.808067908347976 1 1
0.638009964485771 0.607808008777781 1 1
0.805153933216379 0.77091513007073 1 1
0.850605613894742 0.810066323175115 1 1
0.457987712928412 0.436045244998882 0 0
0.672870595568486 0.643186825184892 1 1
0.85621686952808 0.815400471900868 1 1
0.587310939103679 0.559043323753894 1 0
0.864978633308471 0.817109450000641 1 1
0.707242059519711 0.666501365092331 1 1
0.732687603983382 0.693387780727989 1 1
0.647044358195344 0.612890784385999 1 1
0.799963361734875 0.765484232779455 1 1
0.944799411285795 0.897376711670476 1 1
0.580633570176457 0.551436771559016 1 0
0.670993600554238 0.639001226820746 1 1
0.758758774288356 0.721407999976565 1 1
0.759269256941063 0.725553662168115 1 1
0.837155293878762 0.793951920069116 1 1
0.730345335519936 0.692128951455228 1 1
0.947117535917088 0.907255852827691 1 1
0.785968963518825 0.748137786963863 1 1
0.908641608450132 0.870150640178913 1 1
0.975216311115975 0.922880923360054 1 1
0.785765687769341 0.755515951190468 1 1
0.88119161762201 0.842066927632304 1 1
0.913732656162839 0.868967196000602 1 1
0.677221239152672 0.646953073671764 1 1
0.758830146254407 0.723227523061296 1 1
0.821919715847804 0.780811547251212 1 1
0.952925290322252 0.908982292306917 1 1
0.809039000805828 0.771767119030147 1 1
0.874064557045889 0.834066263195544 1 1
0.586704343335925 0.559548082745956 1 0
0.891110257297482 0.85119714994351 1 1
0.760431750281928 0.725873349123632 1 1
0.84229556112378 0.805426934569486 1 1
0.735541668207721 0.697628441551463 1 1
0.8050573031465 0.76558532896649 1 1
0.970702252584967 0.920460870150702 1 1
0.831603617244844 0.788481249327745 1 1
0.802006791066303 0.754175744549204 1 1
0.681902382237865 0.650742668482415 1 1
1.07839343039599 1.02257271971533 0 1
0.664950600135991 0.63332059250651 1 1
0.69973668056026 0.663358529547591 1 1
0.57689100260316 0.550155369411201 1 0
0.719588533265337 0.676738699155498 1 1
0.778835003932176 0.73942179272706 1 1
0.824725206291789 0.787859397813556 1 1
0.848751045306444 0.805059215832578 1 1
0.758607782430345 0.725482998642479 1 1
0.59252592448829 0.568358145918883 1 1
0.924512816948365 0.881634295038985 1 1
0.754537453152472 0.722101077776331 1 1
1.10981883656609 1.0559611913854 1 1
0.811140191379059 0.771640680198154 1 1
0.785323636860025 0.745439955375354 1 1
0.808811363142658 0.768067427929332 1 1
0.820757354916454 0.789104664133172 1 1
0.607884544646159 0.581298816225173 1 1
0.721890868728528 0.682647075538893 1 1
1.15641985351017 1.10421531736166 0 0
0.883882214693522 0.840527411920602 1 1
0.705773490447635 0.667257079475041 1 1
0.858929356151929 0.818931975247391 1 1
0.814845042473604 0.779764911524914 1 1
0.762229718871474 0.723375784577774 1 1
0.632278563873814 0.603592593230162 1 1
0.765153102445882 0.731115894756352 1 1
0.520212968984763 0.496614561504951 0 0
0.84657560993626 0.809095999493276 1 1
0.625186263271187 0.598595012247867 1 1
0.744532168509439 0.707613469317934 1 1
0.664761492436828 0.634704388032074 1 1
0.833256860889529 0.795903923324602 1 1
0.723916923564966 0.68509359623221 1 1
0.915594939047289 0.871071082158885 1 1
0.706061220229673 0.669944623853075 1 1
1.02804144693018 0.983400991717482 1 1
0.940375980321659 0.891832455188328 1 1
0.614445619775755 0.579686989333001 1 1
0.864190391071106 0.824688882386928 1 1
0.627202864407254 0.599408354264066 1 1
0.927426125475099 0.883271515890255 1 1
0.772196723644116 0.730850614568633 1 1
0.772254199341507 0.73396694875919 1 1
1.00653559607716 0.953730690863254 1 1
0.857235822325873 0.816905281160335 1 1
0.541810323135529 0.513585141964442 0 0
0.894605239642899 0.857786016132217 1 1
0.844132694247339 0.801549629723272 1 1
0.931414805065979 0.884617951863436 1 1
0.664443411228066 0.633641904750997 1 1
0.739706765744431 0.702235817723998 1 1
0.691720791175068 0.659601045899294 1 1
0.805885889532521 0.766411999834514 1 1
0.814970238442951 0.772515981143211 1 1
0.74086554191015 0.701526236722064 1 1
0.671343957879809 0.633683701551819 1 1
0.866087051697302 0.825623505115739 1 1
0.866802360108975 0.824136897421157 1 1
0.713903048334362 0.678667302691959 1 1
0.797757585460857 0.761067766722723 1 1
0.633323912908347 0.605363192749637 1 1
0.756301897227068 0.715445321689485 1 1
0.729439672851856 0.695957293683237 1 1
0.849382423908944 0.808675243748411 1 1
0.756743376616978 0.717558345352995 1 1
0.742265141281966 0.706847408394146 1 1
0.722300013739792 0.688930883343886 1 1
0.564255582031953 0.53807572030879 1 0
0.887724645879051 0.849425364298035 1 1
0.730288187705 0.698135143279979 1 1
0.676969283490323 0.640309494261265 1 1
0.760603386264066 0.724371542297904 1 1
0.944649887499709 0.896186302880065 1 1
0.675904866970707 0.641227303925218 1 1
0.686648154673251 0.652720125817761 1 1
0.905446365998574 0.867910113173526 1 1
0.804206254014417 0.763347794721452 1 1
0.837949996985046 0.798303759816613 1 1
0.700944964867595 0.668609176142354 1 1
0.781436389858757 0.741319122514868 1 1
0.810102689765369 0.771993552086946 1 1
0.884545957964854 0.845234835214419 1 1
0.775089198506857 0.732674764061391 1 1
0.773172466030569 0.736978494531729 1 1
0.877233271390156 0.840520870398168 1 1
0.781912374594597 0.742427609585675 1 1
0.65229448629532 0.62441399276892 1 1
0.806277852649643 0.767623750351163 1 1
0.674135134485693 0.643732930171392 1 1
0.866185764519884 0.830602811174988 1 1
0.788344547058433 0.749065143550966 1 1
0.922125325450752 0.873949418683108 1 1
0.626296899576399 0.594294289915189 1 1
0.68556565780631 0.651048419793119 1 1
0.565279444062324 0.53597144582452 1 0
0.844863651799151 0.805340337362289 1 1
0.814843513224259 0.770554063458067 1 1
0.738677727254257 0.704796395383513 1 1
0.974052998021241 0.928953556009845 1 1
0.9753476343599 0.933455584004396 1 1
0.801175208828229 0.762831221038706 1 1
0.664622250538331 0.633920360825836 1 1
0.99776240872196 0.948583992318122 1 1
0.662511122966386 0.629707991637802 1 1
0.704537137440831 0.669455402262136 1 1
0.800952211416927 0.764177056259967 1 1
0.95774355835004 0.906332429295597 1 1
0.667855777592801 0.634453086978478 1 1
0.805958237271278 0.766779711670408 1 1
0.93531192109262 0.890002430484643 1 1
0.734025457569592 0.698237565743047 1 1
0.840854897533691 0.802480207217906 1 1
0.753269875169309 0.717612822835298 1 1
0.907902977358287 0.868265212897161 1 1
0.694033559195035 0.66095773953933 1 1
0.65036673587653 0.616905659476742 1 1
0.903123716166984 0.856162281560639 1 1
0.713293922856179 0.673659233055262 1 1
0.711391154995026 0.680137915011474 1 1
0.845248983003281 0.804886737738968 1 1
0.791509726011683 0.746416423211027 1 1
0.583958758863048 0.554330058091308 1 1
0.878252833191778 0.832251219530438 1 1
0.724596489707677 0.692109104125409 1 1
0.959632807981059 0.913990417596209 1 1
0.648093458461743 0.615638136401369 1 1
0.766932347638844 0.728154960067995 1 1
0.917233373089429 0.876462593477943 1 1
0.934949090928537 0.890648430353577 1 1
0.883130860393758 0.841113195834721 1 1
1.02281810672369 0.979347637532549 1 1
0.913920412427021 0.866259338199767 1 1
0.822096697152468 0.782702068225421 1 1
0.637003583891292 0.595290640456386 1 1
0.572654148212418 0.542903604750872 1 0
0.844649958582733 0.799640272655079 1 1
0.717514536214524 0.682132318059009 1 1
0.664179862056292 0.625654520335423 1 1
0.730273536207908 0.694539990579249 1 1
0.747402974093197 0.704929642037003 1 1
0.841552739222824 0.801267059558127 1 1
0.790237134519024 0.754593192704365 1 1
0.628631520377361 0.597835400581019 1 1
0.925941093330678 0.885103290209093 1 1
0.852554358480201 0.812640039819742 1 1
0.585200303695115 0.553424358258681 1 1
0.985678890428547 0.946587518926333 1 1
0.727181384227109 0.697362769229915 1 1
0.588866674875256 0.55786081098999 1 1
0.635434967106039 0.605513999088389 1 1
0.901893430051657 0.862598710715394 1 1
0.714025645498505 0.682295213427616 1 1
0.851988015177507 0.81097261029984 1 1
0.629151037036714 0.599628130647076 1 1
0.714366288581012 0.679165355444699 1 1
0.739036618802572 0.701715674828858 1 1
1.15854607360459 1.10283266464759 0 1
0.71686818490967 0.677933478001196 1 1
0.639174302209943 0.603942708968523 1 1
0.946856346798979 0.90152863886253 1 1
0.667906248730161 0.636180272789028 1 1
0.828214108441922 0.789395075350496 1 1
0.825306629752324 0.790489464784819 1 1
0.729365420951963 0.690135783610584 1 1
0.924176147168163 0.881675693753006 1 1
0.811636772205303 0.778178965210516 1 1
0.78881417528696 0.755842362572675 1 1
0.740171371081814 0.703807153718998 1 1
0.692037721494665 0.657156812566277 1 1
0.799834473940509 0.761932246576909 1 1
0.878497031390511 0.834487232654891 1 1
0.686729343811502 0.657924490796392 1 1
0.695147104011129 0.662746637103955 1 1
0.980748506400205 0.933428859467261 1 1
0.820295044797095 0.779208568090635 1 1
0.887681145808402 0.843627063391575 1 1
0.803783201098717 0.765494659190702 1 1
0.590808485889394 0.558465200117338 1 1
0.528427736189873 0.501668479084422 1 0
0.99099405024102 0.942670291389201 1 1
0.731516322594255 0.6959509877186 1 1
0.864861235974561 0.823829075250232 1 1
0.988675974919978 0.944028531507962 1 1
0.683179349945647 0.652257823296096 1 1
1.04307342380658 0.98719563229332 1 1
0.79608831572396 0.755361908282788 1 1
0.850555613135987 0.804591838897082 1 1
0.899075636122638 0.858034097540616 1 1
0.939701219192993 0.897869818789509 1 1
0.807977398597203 0.766872672574625 1 1
0.745260943199543 0.705771729106904 1 1
0.779308608835148 0.732523707025571 1 1
0.975963702167317 0.931609147728893 1 1
1.14746473576583 1.09307950820164 0 0
1.05500200931776 1.00664044705397 1 1
0.756963170118694 0.720009144107826 1 1
0.728237882218111 0.694847141602747 1 1
0.708315532696403 0.6783139711304 1 1
0.943706173740261 0.897723210459225 1 1
0.864385546915464 0.826019879916943 1 1
0.778668922188565 0.736758507365284 1 1
1.01115100517603 0.962367922426304 1 1
0.693012028505734 0.661535849688373 1 1
0.601831925609851 0.574737589238893 1 1
0.89092264314726 0.850022396834342 1 1
0.675181703256891 0.648420522219766 1 1
0.42463491168973 0.403101425295538 0 0
0.842080457868453 0.802984166451071 1 1
0.923287654508158 0.876546816666509 1 1
0.915662669754551 0.866812947616106 1 1
0.739870624194678 0.703845197292362 1 1
0.976702156479487 0.923714948218775 1 1
0.90022986187532 0.853495092954325 1 1
0.806290650104735 0.76970529750419 1 1
0.552465514418479 0.527053459179273 0 0
0.77974396121103 0.740557929832411 1 1
0.726990682723084 0.695627370509408 1 1
0.946703517635727 0.902581853555415 1 1
0.58902070041121 0.564837652968085 1 0
0.484315877468941 0.460696682610746 0 0
0.788291073576158 0.756791747080386 1 1
0.838606214886996 0.799240683885753 1 1
0.812742456303471 0.774893954397501 1 1
0.529161112318999 0.504897138632705 0 0
0.637032598892084 0.604657348950765 1 1
0.782330145395811 0.750230150805431 1 1
0.769846384888759 0.731709176679416 1 1
0.581868419078957 0.552624518901726 1 0
0.89237940196918 0.845581367280878 1 1
0.740360116783614 0.705038425534143 1 1
0.664956879524975 0.631651256289789 1 1
1.02070189189664 0.971627323988087 1 1
0.909471737684666 0.866162341017571 1 1
0.705069901059118 0.675407477920544 1 1
0.915487399033892 0.871813936910274 1 1
0.953854926255693 0.910741153133501 1 1
0.995546502100648 0.95130512396847 1 1
0.80836922198249 0.771498502777633 1 1
0.897248202831244 0.856904364994259 1 1
0.80528120055362 0.770394105278857 1 1
0.808270697320891 0.766667751797572 1 1
0.747306535040729 0.709169769863498 1 1
0.85416719826188 0.815292606885912 1 1
0.656758315125342 0.626909499679123 1 1
0.733037699537601 0.696693334698096 1 1
0.973761745565319 0.931757332102502 1 1
0.757438546259099 0.725197176185721 1 1
0.61805421252917 0.589120191431128 1 1
0.602871590951747 0.575870181224135 1 1
1.09567588572971 1.04083138170856 0 1
0.7440918791978 0.71096173374082 1 1
0.709845066381032 0.675517766749849 1 1
0.613430138261725 0.58729913697202 1 1
0.671807038847886 0.631059381005046 1 1
0.809105052885688 0.769520694126782 1 1
0.862655143593215 0.825691535167341 1 1
0.801287659453381 0.762587501752393 1 1
0.43635441643897 0.413403158708847 0 0
0.934985015981589 0.892791749876524 1 1
0.593428709702771 0.565405259412929 1 1
0.833753701321699 0.793015607733913 1 1
0.978856524399516 0.922209395430638 1 1
0.859667682114955 0.822209429110163 1 1
1.00290842499064 0.945388494256318 1 1
0.69367471226365 0.66588846075142 1 1
0.724851620920988 0.688036086781851 1 1
0.729620342658285 0.693825408188322 1 1
0.676292111236677 0.646671579695303 1 1
1.05918598011089 1.01365354285106 1 1
0.866072139441092 0.820805956961639 1 1
0.734741103059362 0.696815893942827 1 1
0.902048905850303 0.851517149014442 1 1
0.625676892249711 0.603236840779504 1 1
0.59693668287729 0.566011370776229 1 1
0.84948229023899 0.815284610700141 1 1
0.874873695103123 0.830658871777804 1 1
0.907875733268988 0.868824137774195 1 1
0.922651481748475 0.881213569883497 1 1
0.781396424230201 0.739623185238573 1 1
0.774695674764125 0.735421598400611 1 1
0.770243519258553 0.735967574160095 1 1
0.649850018881082 0.618069387815369 1 1
0.76149454582291 0.731233649352276 1 1
0.611725371807116 0.579720374669888 1 1
0.632604018115309 0.605916659991341 1 1
0.753974989910932 0.718858458117971 1 1
0.787228290206228 0.761065980677801 1 1
0.77889441950331 0.741000403525077 1 1
0.797620710074355 0.763766201492442 1 1
1.04846013079729 0.993951025568925 0 1
0.811342077565075 0.770243291268997 1 1
0.896201754241072 0.858545078855506 1 1
0.868261360157017 0.821266084179888 1 1
0.865840694738833 0.835710923506838 1 1
0.812375363605806 0.774239033467902 1 1
0.835572146897706 0.797118197965433 1 1
0.733220500966813 0.699135190216836 1 1
0.756202321156368 0.72002552571699 1 1
0.861879491301001 0.822261221929896 1 1
0.770135190133733 0.734454849081714 1 1
0.742557430401713 0.705494464417907 1 1
0.991575002583489 0.942738262800167 1 1
0.673490133859696 0.638763477572483 1 1
0.888099817742046 0.843149993818773 1 1
0.951868580164633 0.903029302416994 1 1
0.52012112471416 0.490041791793854 1 1
0.971356843579123 0.926015257302298 1 1
0.806569712639978 0.771541924865689 1 1
0.630874946444724 0.604505829056125 1 1
0.815246524546702 0.778243108789498 1 1
0.825592503426515 0.789650881572642 1 1
0.877937932762407 0.838395271342227 1 1
0.798150013227664 0.765494774470378 1 1
0.926013836729775 0.884262308737836 1 1
0.568175139782157 0.537110655554709 1 1
0.650072236479931 0.625334259729941 1 1
0.706493825574016 0.672196426796963 1 1
0.843024967572106 0.802281515601379 1 1
0.72681978849189 0.691336012790023 1 1
0.442319923817013 0.421078215295499 0 0
0.659992836332445 0.629902366318017 1 1
0.817028270073829 0.77886740878199 1 1
0.851101533481359 0.815359237795897 1 1
0.699927449841996 0.667151060652537 1 1
0.757791716812532 0.715735460346834 1 1
0.816325987498554 0.780304883771036 1 1
0.653536612442056 0.622429182650339 1 1
0.93919916530064 0.889966345098463 1 1
0.731469868043552 0.692726068013448 1 1
0.565497383768817 0.54023232015501 0 0
0.831822712429055 0.79398017937241 1 1
0.829517413025056 0.790282988288226 1 1
0.803367382590139 0.764024511775378 1 1
0.893942441823436 0.852071033256728 1 1
0.852884311990333 0.807603595905158 1 1
1.03148398772264 0.982936948218887 1 1
0.77486556721546 0.73324134059196 1 1
0.794700983312561 0.758650202539254 1 1
0.70625815696341 0.675141652154657 1 1
0.645639482512314 0.61166505011227 1 1
0.974137562111694 0.931021908792092 1 1
0.611634945635231 0.582115357269535 1 1
0.860288981741801 0.822869945011693 1 1
0.810569937696022 0.766796174860925 1 1
0.833070308222583 0.792809218088272 1 1
0.682996426205497 0.648086406080198 1 1
0.750493495327602 0.714682021986288 1 1
0.770294958234497 0.731688072397729 1 1
0.943968019803987 0.893516435004956 1 1
0.823740945677027 0.784926930223517 1 1
0.809533072088987 0.767218200058266 1 1
0.836445610143519 0.793660143342458 1 1
0.75471485407106 0.721555697658775 1 1
0.558161436355159 0.528297744235925 0 0
0.820712333092168 0.780420781018183 1 1
0.673833470406072 0.645668358215331 1 1
0.684334766767325 0.648277953721886 1 1
0.803324089134363 0.766154922567627 1 1
0.850799591113354 0.815924782615355 1 1
0.889639915673888 0.844843291983726 1 1
0.77120283052387 0.741206163025821 1 1
0.818224746200377 0.776265120769515 1 1
1.12196304585166 1.06934971598846 0 0
0.768124746064614 0.7301272798193 1 1
0.585640981654187 0.559361393185493 1 0
0.69487879103676 0.660400159961935 1 1
0.646651934428284 0.613534846385242 1 1
0.821374093993963 0.783305724654048 1 1
0.835910548513011 0.794746357268772 1 1
0.816898788545057 0.776987528720645 1 1
0.83289404303741 0.785474255109085 1 1
0.819039787021048 0.781342347448823 1 1
0.81362740343415 0.768813324279623 1 1
0.702790264324315 0.665164324968739 1 1
0.988843107750414 0.94381214795303 1 1
0.934417430253985 0.890433261012303 1 1
0.692456707163607 0.658769420850335 1 1
0.834051265121339 0.80126118905832 1 1
1.02961809681314 0.977275165756406 1 1
1.14637469277576 1.08415840091977 0 1
0.724851739857855 0.692708798940037 1 1
0.565470651796285 0.536357280737287 1 0
0.733066103665621 0.697767247421724 1 1
0.701697746169454 0.668965343322507 1 1
0.763131165141668 0.732026931964959 1 1
0.894439760756195 0.846094180221326 1 1
0.759112145746611 0.723397734458093 1 1
0.87278766336382 0.835687095899039 1 1
0.763633331786548 0.72607646585919 1 1
0.760039599728655 0.725183298836413 1 1
0.893326113707106 0.853189346081521 1 1
0.995258929330602 0.94702220644193 1 1
0.753267219376056 0.716996045818621 1 1
0.884189002567628 0.838879895168825 1 1
0.626289807656636 0.599232868737129 1 1
0.760374324174857 0.726491581784646 1 1
0.926052084321804 0.884273627094265 1 1
0.843369066429229 0.801572643107292 1 1
0.786588040658714 0.749505148895122 1 1
0.615812555935321 0.585221951798897 1 1
0.790799734301169 0.751695632063753 1 1
0.78460129439615 0.747557231173559 1 1
0.880668290311005 0.837568970295818 1 1
0.533731313144529 0.50796264001466 0 0
0.613359112723464 0.582007861252325 1 1
0.744995644569768 0.701210715652802 1 1
0.978672922724164 0.93417350045603 1 1
0.779320062143683 0.743692427244274 1 1
0.901829933332457 0.860324831823014 1 1
0.860842757821139 0.823893688198898 1 1
0.759383871360934 0.722176376411448 1 1
0.790927489084147 0.753110224646554 1 1
1.00315755241425 0.960270969458358 1 1
0.748638174951704 0.714766466136799 1 1
0.774280674351574 0.73781621381332 1 1
0.765937444849936 0.738982636387687 1 1
0.599466988401146 0.562263420188007 1 1
1.02098560262315 0.968514809054126 1 1
0.815678469267439 0.77340468293673 1 1
0.736956072011114 0.700490659072248 1 1
0.733759632762556 0.699544294261482 1 1
0.813771965642312 0.774333681471872 1 1
0.745482963079572 0.711585682109321 1 1
1.00437744418455 0.958485402525362 1 1
0.826042324755874 0.786654696014841 1 1
0.913169576530558 0.869935488007313 1 1
0.84861535689526 0.808721570190699 1 1
0.902814561822918 0.859829374034076 1 1
0.701318647910728 0.666779627007342 1 1
0.780248475548203 0.744895183582267 1 1
0.955109026826919 0.912725525138852 1 1
0.947874081618962 0.906508069578324 1 1
0.894396390162747 0.848222014828299 1 1
0.583354741724924 0.552530400886097 1 1
0.457883829358679 0.432062165349428 0 0
0.827011908031142 0.790076642789518 1 1
1.02266310690901 0.972352770698859 1 1
0.672717530586928 0.637322762568671 1 1
0.933431179662056 0.880317212063146 1 1
0.782815247048357 0.756148702343403 1 1
0.749203931353578 0.71593946866071 1 1
0.65965846513387 0.628562565755823 1 1
0.955225679358106 0.91257783096716 1 1
0.799881062504142 0.761515493241904 1 1
0.906033603788234 0.86478371086236 1 1
0.854058525988089 0.815898477488283 1 1
0.689516668202483 0.657621228493985 1 1
0.817456532457745 0.777454055933159 1 1
0.887623128332459 0.846178688853954 1 1
0.735462417834939 0.704329552253682 1 1
0.7431422199714 0.706667205218318 1 1
0.707562934591406 0.677306529093737 1 1
0.80142752701296 0.763607535729727 1 1
0.963696433968797 0.92091377634603 1 1
0.751756137346808 0.719544808151662 1 1
0.900615582754819 0.851082577220778 1 1
0.754737929439401 0.721321296454992 1 1
0.603327880593793 0.57114485012714 1 1
0.971232082948456 0.919947292540063 1 1
0.767371956687235 0.728708987902619 1 1
0.466197883655864 0.44321139042923 0 0
0.788398783364332 0.750366096657732 1 1
0.734678893304161 0.703634242739256 1 1
0.857900401728804 0.817933828402271 1 1
0.586286738496702 0.559258332797209 1 0
0.832401822279013 0.795706745294231 1 1
0.767744363658368 0.726456126651489 1 1
0.907710679658139 0.856022314743121 1 1
0.496063788745686 0.472233044167074 0 0
0.845112844535713 0.801137373195362 1 1
0.525100839271938 0.498580665664026 1 0
0.793540986988152 0.754590408574306 1 1
0.882883117252 0.83905721225922 1 1
0.738285307190858 0.704079392913921 1 1
0.89917051694881 0.85265322198954 1 1
0.859056768828199 0.816824552871156 1 1
0.839215078205113 0.800665635980587 1 1
0.572559797931253 0.544148240731294 1 1
0.843266219832776 0.795877936572557 1 1
1.00169880093154 0.954112781818711 1 1
0.855933180615851 0.814368577071318 1 1
0.805611508025598 0.771086840683547 1 1
1.04560133675572 0.994290195134889 1 1
0.941654029482006 0.891981474841532 1 1
0.696931236368648 0.664594636530078 1 1
0.663032632402512 0.628893164375588 1 1
0.785245733168673 0.743360399908776 1 1
0.755552312037708 0.719058688514536 1 1
0.797707095606142 0.758540485974573 1 1
0.709275975884779 0.674988403486019 1 1
0.795841512446245 0.758244883503245 1 1
0.840973124412442 0.803551379911273 1 1
0.946747120876841 0.902765806536215 1 1
0.888792388236098 0.847499057074893 1 1
0.524930935927062 0.49447430959354 0 0
0.618809778204957 0.593766105572927 1 1
0.808659000047451 0.772868774132069 1 1
0.885407665960824 0.842613764730609 1 1
0.767477732384164 0.732459421132361 1 1
0.834172005125739 0.795490499148203 1 1
0.817227141244483 0.780440492483463 1 1
0.623376024254385 0.595939913554343 1 1
0.816593070954257 0.77977305722975 1 1
0.658656791135265 0.624838286577814 1 1
0.671249410291213 0.636021497861662 1 1
0.725436982739428 0.693372858833937 1 1
1.06992047974813 1.01509883380571 0 1
0.883151255298978 0.838270680228146 1 1
0.656089062647783 0.623905127992588 1 1
0.845203952446794 0.800539291532554 1 1
0.529681429644678 0.506144572381773 0 0
0.807675610492046 0.769241314744439 1 1
0.714462179405517 0.679754612107521 1 1
0.547472164366469 0.526033478424901 1 1
1.01399165864513 0.965184729700144 1 1
0.677282524674845 0.648955888750923 1 1
0.68117894582028 0.654967102728879 1 1
0.75313974432377 0.720338152596389 1 1
0.789410072652493 0.755893963288701 1 1
0.8610979308567 0.821111300636262 1 1
0.856555352788666 0.809582468390868 1 1
0.918297082485978 0.875167118848104 1 1
0.67298976759227 0.643632928347254 1 1
0.808664610571721 0.769082642274169 1 1
0.855367195635523 0.818326140019531 1 1
0.941664547535952 0.899149693511445 1 1
0.721730559501017 0.692855712937182 1 1
0.628060711293579 0.596820222248362 1 1
0.603737569132268 0.58080981829672 1 1
0.878243469346393 0.836464898982236 1 1
0.77354360700369 0.740447772439221 1 1
0.639094039771933 0.61019879495567 1 1
0.804993150056791 0.767945137028332 1 1
1.00803468327981 0.963663155518031 1 1
0.941218378028921 0.892911311844889 1 1
0.762458009284803 0.733727175897951 1 1
0.541436431987868 0.511142629657677 0 0
1.00909475822609 0.964642890520694 1 1
0.6531918561574 0.621796576568173 1 1
0.812613877838527 0.766743554999488 1 1
0.778084058715847 0.743309745940771 1 1
0.713025557988927 0.674009478369644 1 1
0.836353048240193 0.795856843079907 1 1
0.686659858502857 0.653654606654294 1 1
0.768630915453945 0.734461910594317 1 1
0.655756223364732 0.627248511402159 1 1
0.857541698630984 0.814813652067367 1 1
0.672044399472586 0.640862008857589 1 1
0.811933738433621 0.766073677972392 1 1
0.835445195921058 0.802014236679658 1 1
0.512045337978682 0.483331715820232 0 0
0.807114950515926 0.775820918276865 1 1
0.6789118081779 0.645310533401482 1 1
0.894087194791343 0.85563836980505 1 1
0.719126856268551 0.688937895371498 1 1
0.735550638942995 0.697457855419975 1 1
0.953374374406774 0.90857300016015 1 1
0.882266720503408 0.839562908374331 1 1
0.909081057316276 0.861388337578188 1 1
0.796223850652167 0.759138162590007 1 1
0.837542831674043 0.792661047674653 1 1
0.774952339186929 0.74180974884658 1 1
0.864801685140065 0.822973939855155 1 1
0.65254450462534 0.61518968321847 1 1
0.779137401857184 0.744214793093517 1 1
0.853948857700989 0.810566458721865 1 1
0.85469276668961 0.814352601435279 1 1
0.908926942215697 0.865976569653682 1 1
0.806694819208489 0.766456328428449 1 1
0.887644861754793 0.845901870254935 1 1
0.808763846104941 0.760688950701178 1 1
0.97297936834342 0.92767370921388 1 1
0.796125601657258 0.759938411663134 1 1
0.850974957219256 0.813329460972635 1 1
0.877134395942278 0.830391068018131 1 1
0.754620697732397 0.720266050145957 1 1
0.49492746698404 0.464859872222766 1 0
1.0339883825808 0.981505919920878 1 1
0.649563691784703 0.620023978195995 1 1
0.843291240340516 0.804118164385474 1 1
0.749306238960323 0.713695006806239 1 1
0.706034243249422 0.673066713331188 1 1
0.603529392833952 0.579616533109016 1 1
0.793433085011275 0.756124794004189 1 1
0.802895643244252 0.764442438096935 1 1
1.01424439955473 0.969834790456136 1 1
0.743894431428104 0.711528015139807 1 1
0.906844563426925 0.866965251506737 1 1
0.906319477054265 0.86659388689108 1 1
0.875199592841276 0.827977194164976 1 1
1.0295515148252 0.982475345105058 1 1
0.669343583356661 0.6414118708033 1 1
0.867537868774426 0.829696173630327 1 1
0.905504648098537 0.866344021468555 1 1
0.795836785666382 0.756844384118535 1 1
0.776683814108059 0.740762658760569 1 1
0.840083314076559 0.800613052656679 1 1
0.776230240354946 0.735863366382802 1 1
1.0032744297725 0.957784884383498 1 1
0.466648568479271 0.439888730885032 0 0
0.693143332214771 0.657458666640093 1 1
0.735568290390971 0.700107148832601 1 1
0.794309522017266 0.756607428587768 1 1
0.831190699279548 0.791390696145822 1 1
0.906364153823455 0.868697800877469 1 1
0.713785110227213 0.6839507669025 1 1
0.681791734865583 0.649603829738317 1 1
0.759232079478504 0.72658350645356 1 1
0.824670036522952 0.785974679440902 1 1
0.733271413209429 0.699021973363913 1 1
0.67230541512258 0.646125488949617 1 1
0.627439565708102 0.600055310598158 1 1
0.840880089166388 0.808340250338659 1 1
0.800257219055786 0.760297490457032 1 1
1.15142977344773 1.09517470611273 0 1
1.04894519965215 0.997835856939442 0 1
0.688848037278394 0.657937727468441 1 1
0.934631339909567 0.88746118474114 1 1
0.7122646761455 0.672249025415251 1 1
0.59615075534699 0.570591858190344 1 1
0.730827159682382 0.689130243676061 1 1
0.748296679247146 0.712885741305192 1 1
0.918167670530565 0.876442255372671 1 1
0.672477285848577 0.649709115246836 1 1
0.860842867714129 0.821392650692234 1 1
0.831406919213722 0.793629850818242 1 1
0.898551469180824 0.859659720389391 1 1
0.606154028474835 0.578874344183094 1 1
0.601529444209266 0.567716096707077 1 1
0.629441737725477 0.596418417887223 1 1
0.847928606970149 0.806332078564331 1 1
0.882366702040643 0.836685642352091 1 1
0.467482197325086 0.448277245733245 1 0
0.590535333097912 0.563891615269912 1 0
0.89955553155615 0.851271935141143 1 1
0.968166272271662 0.924423159265695 1 1
0.903876618624053 0.864024478074213 1 1
0.699108142059 0.669854303650467 1 1
0.772277421574772 0.7366381648227 1 1
0.777373500403972 0.740285813110726 1 1
0.681045253531882 0.6468841844961 1 1
0.832852297770798 0.790638350689274 1 1
0.787802602783334 0.755489692612793 1 1
1.04099765903022 0.987124888027806 1 1
0.765945270019932 0.726955047413602 1 1
0.975407596341441 0.933342475069832 1 1
0.967348234335446 0.909370932397424 1 1
0.87797608056518 0.83525630641433 1 1
0.653159250116517 0.621828823493414 1 1
0.771851829119553 0.731451134460787 1 1
0.568726463568028 0.541332448390308 1 1
0.760771269354908 0.722043197536955 1 1
0.785571114640389 0.752226999533319 1 1
0.973720883072221 0.929245788649529 1 1
0.603918731781831 0.572697245652265 1 1
0.718938179901446 0.686495051944063 1 1
0.823329097223236 0.78748340936513 1 1
0.723624679720738 0.693225259045604 1 1
0.517658458480912 0.492269529304157 0 0
0.711522390634742 0.678695390999317 1 1
0.784507074009687 0.74068320677792 1 1
0.771929982330346 0.735891906902562 1 1
0.574701933656944 0.551771491682213 1 1
0.783649112839736 0.749750097799898 1 1
1.08748524984651 1.03995239136369 1 1
0.85657150039195 0.815357393816791 1 1
0.930071135922938 0.883739548715484 1 1
0.692944461405704 0.658088615376341 1 1
1.00651018401268 0.959412195832239 1 1
0.886011064183086 0.841458648249787 1 1
0.776376140645228 0.738949881386344 1 1
0.878777265350987 0.832383238580915 1 1
0.658144107926128 0.629013009850592 1 1
0.74935280874312 0.716500902080635 1 1
0.928131115383371 0.881575694284951 1 1
0.821261592070488 0.775533902916856 1 1
0.90423002740581 0.863615338490308 1 1
0.715015933884066 0.685173515941223 1 1
0.779530791968765 0.738051324789745 1 1
0.739157716360562 0.699715754877935 1 1
0.726333137952348 0.68634409171984 1 1
0.881706354065263 0.836113325973157 1 1
0.972174922145042 0.925340915298444 1 1
1.0296436548627 0.977289346743106 1 1
1.01726756422109 0.971356295690816 1 1
0.809544536384396 0.770675940318278 1 1
0.868229273725843 0.822340764383421 1 1
1.01313777225571 0.959605357273099 1 1
0.823729093526636 0.780199067814261 1 1
0.894563380484811 0.854496421124798 1 1
1.03041122697641 0.983747614719729 1 1
0.909114744203729 0.861516830441492 1 1
0.975605551141137 0.92798083785495 1 1
0.960569602689491 0.913436529475594 1 1
0.691783604866073 0.661073247807482 1 1
0.548140105557596 0.524892676019636 0 0
1.04203853964691 0.987390216688142 1 1
0.806073313252932 0.771176387359782 1 1
0.697186377238958 0.659389695297397 1 1
0.878620042180814 0.841518860216806 1 1
1.02184710093911 0.977598187396894 1 1
0.867913873956626 0.831298370483611 1 1
0.717996700187767 0.685439705733586 1 1
0.89310816269739 0.844421526191647 1 1
0.709054547785296 0.676349534135799 1 1
0.939460954938279 0.897663772481108 1 1
0.893039766355239 0.860170406052271 1 1
0.72989825115747 0.692008806873171 1 1
0.946582369685767 0.901343629340669 1 1
0.771434752929264 0.738977095491636 1 1
0.805009941715108 0.768911582313944 1 1
0.606038537000676 0.578259156119569 1 1
0.89119841151484 0.849478566669901 1 1
0.920430258566425 0.874870248823216 1 1
1.04912206120988 0.999728808224774 1 1
0.861519629833149 0.813419488177581 1 1
0.689403141617977 0.652668512159559 1 1
0.629373327766645 0.603682837749608 1 1
0.837969097995764 0.797848144908261 1 1
0.833186973901719 0.799095679146206 1 1
0.779578999911863 0.745599560504678 1 1
0.860384962141727 0.820032819279802 1 1
0.913800087754668 0.868870766257913 1 1
0.769145535073697 0.735983308535682 1 1
0.751444573311874 0.718737852728457 1 1
0.632971194125152 0.603849550183807 1 1
0.600511190602534 0.577807690353569 1 1
0.79389232736025 0.758546112621332 1 1
1.0466931799624 0.994108706224145 1 1
0.787889269547536 0.753736450310173 1 1
0.808159546263608 0.768992080396805 1 1
0.962040861576649 0.917586766884098 1 1
0.64689960067635 0.617162263254265 1 1
0.84770453582264 0.804217561511949 1 1
0.773653657631681 0.734972600167986 1 1
0.816109270978779 0.783423409707714 1 1
0.736088883186927 0.694833390783165 1 1
0.619049817558652 0.589537955547323 1 1
0.859679029356857 0.814762734629776 1 1
0.84369508384046 0.805679602876196 1 1
0.579678758173436 0.553768645350287 1 0
0.962190417664753 0.904540366837115 1 1
0.75998886111308 0.729216892917973 1 1
0.817910843435912 0.780246614942246 1 1
0.865464690419154 0.823983350486818 1 1
1.05920149579859 1.01023613307786 1 1
0.864046900017256 0.817749386832314 1 1
0.547882258435826 0.523853578781101 1 1
0.660202812432966 0.633870499169357 1 1
0.818326483571512 0.773753285960002 1 1
0.555625928233125 0.525121208087713 1 1
0.852393395586614 0.810431264319042 1 1
0.802023253268325 0.7591991438437 1 1
0.809101807846751 0.773767051509453 1 1
0.831806975625251 0.791922867222577 1 1
0.823187720532716 0.784600429830613 1 1
0.583733577830066 0.558334159122307 1 0
0.770047163658482 0.735754622088307 1 1
0.613866560825702 0.583162704351596 1 1
0.823568041756114 0.786950705753577 1 1
0.568961385726684 0.544190178291784 1 0
0.829429616702945 0.785503107243007 1 1
0.683773100792254 0.645762152018494 1 1
0.925425813684299 0.874937734759432 1 1
1.04358678857163 0.999359606430642 1 1
1.09425513295031 1.04090137125945 0 1
0.804926556589712 0.766503690113562 1 1
0.725250913015961 0.689406178420164 1 1
1.07621800191797 1.02150905405013 1 1
0.836022133941364 0.800413950091336 1 1
0.967601602788496 0.925340614537287 1 1
0.823333229259829 0.783890369331023 1 1
0.808892252869093 0.770204282073422 1 1
0.579357890773919 0.545076118926852 1 0
0.686487047010038 0.655909014365284 1 1
0.768747397399387 0.721444846425549 1 1
0.539465867420109 0.511535646779244 1 0
0.833051169014062 0.794629400028857 1 1
0.894005419620972 0.848996270588208 1 1
0.770095257796493 0.736080079893161 1 1
0.758607315333262 0.724169487295192 1 1
0.830846278826875 0.792037533018629 1 1
0.813168265216474 0.772831560747137 1 1
0.690904909416116 0.661813821810322 1 1
0.622653386313092 0.59377287672924 1 1
0.581587276973995 0.555534125042366 1 0
0.766937641982631 0.722144612549013 1 1
0.896700861060147 0.854841505336742 1 1
0.954470490432746 0.908017300159837 1 1
0.770993015392088 0.734574052550337 1 1
0.838527606973774 0.802288654907026 1 1
0.782636440435909 0.744240039469377 1 1
0.648556890846832 0.620326050985764 1 1
0.652646134206345 0.621679226961025 1 1
0.641319691113628 0.61442719358018 1 1
0.70605394514861 0.674239255915203 1 1
0.668801094491386 0.638393264680066 1 1
0.517084099918046 0.492276090404994 0 0
0.860495503074505 0.81925243814429 1 1
0.863511239556694 0.827162123482138 1 1
0.864431696401246 0.824596145225296 1 1
0.694672279804317 0.660191643909594 1 1
0.804322359412818 0.768035656991272 1 1
0.566272330610664 0.541810583738879 0 0
0.517590263654087 0.493170316636626 0 0
0.658223435248852 0.627705503641384 1 1
0.676078984529538 0.650017731686948 1 1
0.799285935405399 0.756634452713895 1 1
0.724745061168388 0.694304610722276 1 1
0.632027252512492 0.60045087012546 1 1
0.943960590614819 0.899276917857436 1 1
0.651713447575968 0.625424916036736 1 1
0.929008004314401 0.885330534917166 1 1
1.03375370905565 0.979412328558649 1 1
0.824438674362077 0.782873767396333 1 1
0.91988319303062 0.878459694943343 1 1
0.832536999274819 0.790221090205112 1 1
0.661783358749768 0.632770642042009 1 1
1.09758723277348 1.04598258909584 0 1
0.934852953925096 0.896014423796794 1 1
0.617535493040453 0.591950647616432 1 1
0.881903243168197 0.83964607358403 1 1
0.927002658096084 0.880884839338623 1 1
1.12394204428079 1.06886112782141 0 0
0.737417072290579 0.704039871837526 1 1
1.02149398282862 0.970455170088517 1 1
0.543338498384841 0.516879597582352 0 0
0.877908493244623 0.830141201457922 1 1
0.57044587552442 0.541046337121696 1 0
0.712810484939011 0.674317397116005 1 1
0.828265013659118 0.786962359632553 1 1
0.726590162457573 0.693549584552122 1 1
0.966764767844585 0.919440862911844 1 1
0.884047102252763 0.845578318496832 1 1
0.769796880059765 0.735753755757462 1 1
0.72317759184355 0.68648264724034 1 1
0.721488066899621 0.685137942413598 1 1
0.695000182496462 0.655197447370997 1 1
0.712952941983701 0.68078065641709 1 1
0.665570192814785 0.62958962859256 1 1
0.734644271465102 0.70366279542487 1 1
0.901612062098525 0.858335599088533 1 1
0.717031859999858 0.68391446859874 1 1
0.577838896236959 0.552550783753293 1 1
0.74908433725556 0.714901172389905 1 1
0.914780930839232 0.876433994519824 1 1
0.865280563588878 0.835235364519325 1 1
0.741128103171519 0.710412007496158 1 1
0.759358842990054 0.731333814668816 1 1
0.747117051077105 0.714177355759437 1 1
0.774373168449551 0.736782861523253 1 1
0.6786896767077 0.644922429783349 1 1
0.749558791782909 0.712192361682945 1 1
0.641719371535215 0.613828184145201 1 1
0.655067931916011 0.621716155183022 1 1
0.82584239539577 0.784521811622771 1 1
0.508320685985518 0.477994378729015 0 0
0.742044823337648 0.702188321136588 1 1
0.970314163571162 0.917595380330555 1 1
0.986237919374859 0.938295177029078 1 1
1.03715218797146 0.979177441522142 1 1
0.842737114987858 0.804438136207547 1 1
0.709033612774675 0.677602967000864 1 1
0.717982846323189 0.681396045841433 1 1
0.720801490423664 0.692918552295274 1 1
0.762046483586898 0.72477163106916 1 1
0.989542300344017 0.9413992149125 1 1
0.929160366284832 0.88171854993379 1 1
0.707734522453286 0.675052249998226 1 1
1.0170514409838 0.968867164515625 1 1
0.737502120032248 0.700786030682301 1 1
0.816419811213686 0.780788526774377 1 1
0.657939201760747 0.620587397900969 1 1
0.67469025512522 0.640791489542581 1 1
0.710790232721224 0.675515426052686 1 1
0.937925980893372 0.891955898404438 1 1
0.830564734966784 0.784942463027899 1 1
0.786217559260911 0.75162062768542 1 1
0.928083679564242 0.8786892004785 1 1
0.850776375516834 0.811477945370572 1 1
0.621780842262474 0.591760045388955 1 1
0.800817647050591 0.761067125973746 1 1
0.681031181234362 0.646235279864603 1 1
0.828930001036206 0.791254846447788 1 1
0.794925019022898 0.750808452149104 1 1
0.896689756303472 0.85529374429661 1 1
0.90760500289978 0.869977629916759 1 1
0.797204662753723 0.754935876767258 1 1
0.948454632609446 0.904625433224766 1 1
0.836440960631974 0.797815847446748 1 1
0.72850613813067 0.698442963139001 1 1
0.841540952030152 0.800056577313519 1 1
0.898018064278462 0.852600103493141 1 1
0.918069510532052 0.869031889511693 1 1
0.597093248442041 0.571563933186033 1 0
0.813882933705062 0.775080111060968 1 1
0.815798923292727 0.780622110149819 1 1
0.893486018419482 0.849912519498754 1 1
0.862514211400425 0.825424467454404 1 1
0.788287449987112 0.750331237899939 1 1
1.15798718742767 1.10206019342676 0 1
1.04525870510793 0.991012645854206 1 1
0.799053223212996 0.75068453098627 1 1
0.763921730620602 0.726589809949814 1 1
0.745865229686106 0.712350571392237 1 1
0.679738971672557 0.648571471615013 1 1
1.06518750492239 1.01460141566765 0 1
0.698400145771146 0.665176324323018 1 1
0.854214302661035 0.816649766421152 1 1
0.841797269904282 0.79708095483041 1 1
0.798841612824762 0.760284029225302 1 1
0.727346132562625 0.690496153630968 1 1
0.857640933185001 0.817856613403264 1 1
0.702559464558487 0.664711324326275 1 1
0.880109485638501 0.842564402628269 1 1
0.89906837048581 0.8532706776585 1 1
0.887793153454004 0.8470438997991 1 1
0.747037536836863 0.71476959039146 1 1
0.822095580313821 0.779842280940263 1 1
0.630324896649592 0.59913155721285 1 1
0.806581688133189 0.770506190340899 1 1
0.723879907841043 0.686061544140224 1 1
0.823065062070593 0.783719178485351 1 1
0.593533906557989 0.567236470947952 1 1
0.804088774445027 0.760761454710311 1 1
0.820523515110829 0.780580760624491 1 1
0.855032227820201 0.816996494970832 1 1
0.966973817539461 0.923372929967051 1 1
0.566987883510265 0.54674139352114 1 0
0.753399050862891 0.720394294004565 1 1
0.665775828798539 0.637217893474311 1 1
0.529858710889398 0.501903418478635 0 0
0.712831502525856 0.68006727383438 1 1
0.873049798806583 0.83316249468783 1 1
0.68584944440622 0.650849287038571 1 1
0.626634535203695 0.598004307361376 1 1
0.976847901475922 0.933972189818575 1 1
0.590346999652236 0.563527910502083 1 1
0.775372832068999 0.737124165355208 1 1
0.65242186412933 0.621190339200722 1 1
0.844696974553761 0.803618960028003 1 1
0.931287013112489 0.883727493060816 1 1
0.703404573601781 0.673308949991881 1 1
0.789833254097997 0.753518221678864 1 1
0.689127873868217 0.658165871696601 1 1
1.27887902898298 1.21270916518078 0 0
1.02505590495203 0.971091431643943 1 1
0.544764848449206 0.522017188989244 1 0
0.870456132913335 0.830902076704167 1 1
0.695580034497348 0.662536769646511 1 1
0.916706309053702 0.871452272250858 1 1
1.02110394022431 0.973666329714791 1 1
0.95877458401357 0.903154986823048 1 1
0.549511089823978 0.525882389403146 1 0
0.821596896513531 0.784134225976029 1 1
0.726760453834776 0.692605757967453 1 1
0.645528977129255 0.610706949891124 1 1
0.762013316835738 0.723102260692906 1 1
0.801295069895943 0.761015713702207 1 1
0.553518713981712 0.52793202764751 1 0
0.823756676920859 0.787588988376827 1 1
1.07898613303646 1.02400783893847 1 1
0.745110845372495 0.708971356709082 1 1
0.924397648908935 0.875082067995204 1 1
1.11996574730683 1.06076185107197 1 1
0.654770221933852 0.625997864965685 1 1
0.702256929908603 0.671409187604995 1 1
1.04983743362464 1.00347189038205 1 1
0.842402440502973 0.805552007693277 1 1
0.640901248030103 0.614429595583805 1 1
0.682641580637394 0.65371391002538 1 1
0.82766098768984 0.790015936335185 1 1
0.620998605181679 0.588462926682405 1 1
0.77222097817483 0.739804604661399 1 1
0.708764870250641 0.671556593237743 1 1
0.801622910116767 0.762160362001165 1 1
0.635932610297138 0.606232802603631 1 1
0.718501577316862 0.689312770028505 1 1
0.693474190040503 0.661838738487173 1 1
1.04337957513081 0.997559516250683 1 1
0.691762827868983 0.658001445901545 1 1
0.844428842411839 0.808940635515093 1 1
1.0151462596518 0.964841260232422 1 1
0.673068275158514 0.639319625080281 1 1
0.707259418466925 0.668894016010241 1 1
1.0354209260176 0.981535443653205 1 1
0.732894805143354 0.697912264589675 1 1
0.763291114254571 0.730455721178779 1 1
0.853673086023154 0.810294404912127 1 1
0.864994331260203 0.822483958574119 1 1
0.655288848747835 0.627175381876005 1 1
0.64806840045485 0.619280287197566 1 1
0.770890266408971 0.729315655752933 1 1
0.91972822444886 0.872904137833295 1 1
0.856571017541092 0.815908970644912 1 1
0.752395611223775 0.717320246040961 1 1
0.716597937797176 0.678450221693477 1 1
0.823420589669368 0.783027173060675 1 1
0.864799357665246 0.822424108352914 1 1
0.870924478000135 0.823059878240209 1 1
0.699839886825312 0.662659478198313 1 1
0.745608705156623 0.711997156030436 1 1
1.1800756218206 1.12271432884335 0 0
0.92632581839372 0.883455707082902 1 1
0.84308037272295 0.793911405371691 1 1
0.805104907906847 0.767910796793128 1 1
0.813780809179922 0.777306253756923 1 1
0.797601411400437 0.756328371119587 1 1
0.667130555066366 0.629587533978276 1 1
0.977816756867476 0.928005599505998 1 1
1.00053409845099 0.948866052729345 1 1
0.912638922216943 0.87053712044778 1 1
0.778619419522786 0.744021522303613 1 1
0.751281286605405 0.715191112328212 1 1
0.838711306450458 0.800154365589011 1 1
0.816799634178162 0.784157359027471 1 1
0.69636230517188 0.663941707720891 1 1
0.807931618407115 0.772076836296259 1 1
0.88684276593972 0.843721716641361 1 1
1.04452997549691 0.992832573935632 1 1
0.968192540102593 0.921228165079638 1 1
0.637651762795785 0.607040343161251 1 1
0.837219976923943 0.796127379318195 1 1
0.781147508913692 0.751920991675865 1 1
0.987767079466197 0.939958383101708 1 1
0.911659876224788 0.868096448290409 1 1
0.560476463016538 0.536964761682101 1 0
0.793001851200047 0.753489738187522 1 1
0.629383856775674 0.59844044993152 1 1
0.707970801266789 0.676773346755657 1 1
0.673887701030884 0.64349117014896 1 1
0.705373782741782 0.668180306763864 1 1
0.673514710639397 0.639042661101944 1 1
0.714145229621575 0.683143137604836 1 1
0.711570392291818 0.678021511638095 1 1
0.821784542326466 0.776435108931841 1 1
0.814282054909214 0.772025465802328 1 1
0.907934102250518 0.86236470732371 1 1
0.788910978563363 0.751883311039835 1 1
0.908557106018375 0.862054102727325 1 1
0.73364785215207 0.694270149642323 1 1
0.919215274242555 0.875691449460822 1 1
0.780416925280191 0.74139460941771 1 1
0.761870831786138 0.723850092256623 1 1
0.786456853474708 0.750982788690257 1 1
0.770540900476728 0.722992256682876 1 1
0.494621550942894 0.468836536913941 0 0
0.766497723245342 0.720800926063242 1 1
0.782672097438812 0.746202879952284 1 1
0.564258275605045 0.544003544872675 1 0
1.05710799293512 1.00787084900444 1 1
0.964290108638432 0.913853812890528 1 1
0.878193245787921 0.83479617187154 1 1
0.73610761979252 0.700038916815767 1 1
0.81076443181197 0.768992018408474 1 1
0.654067079150323 0.623589103818963 1 1
1.03413183968262 0.989735878759566 1 1
0.764535616721229 0.729363645772661 1 1
0.757063480118162 0.723790902066433 1 1
0.95617350837776 0.903973485598747 1 1
1.0847424758291 1.03460589258022 0 1
0.781360730643439 0.743278317294707 1 1
0.849730261447803 0.814204171979081 1 1
1.03951823023144 0.992820501286362 1 1
0.637045044926445 0.601654722667955 1 1
0.841648125952828 0.80215956098038 1 1
0.706204116818543 0.676216618542245 1 1
0.7074444059657 0.678201057427833 1 1
0.76394574195879 0.728191895584329 1 1
0.711169845153922 0.675484193865956 1 1
0.625755507587499 0.601147831040316 1 1
0.706939019337986 0.676327280644699 1 1
0.803578814192535 0.761787283405167 1 1
0.681275220463946 0.649121501862451 1 1
0.909677248663142 0.861942338999363 1 1
0.888299626752927 0.843728488238407 1 1
0.699005921233661 0.666296806397561 1 1
0.889202584377049 0.848540957346707 1 1
0.748111988906309 0.717858532349049 1 1
1.03213204957237 0.979578685443721 1 1
0.880302474467334 0.832744104935197 1 1
0.95607013791035 0.908971146777606 1 1
0.916838719963549 0.870720522993015 1 1
0.97381613961311 0.928348453685064 1 1
0.633769999668276 0.60187373628087 1 1
0.641891642043441 0.616204374508236 1 1
0.804565885682473 0.761499882510166 1 1
0.787430348020083 0.753750358666906 1 1
0.796207421465769 0.756665335862568 1 1
0.868888224752441 0.828569685391192 1 1
0.480570937143259 0.457136358265368 0 0
0.774797201970817 0.741003920975998 1 1
0.886590085138589 0.84883461626091 1 1
0.73721679987779 0.702563188048627 1 1
0.709915292200326 0.674712059108683 1 1
0.709249384201272 0.674696397129051 1 1
0.774343198295073 0.740717277548382 1 1
0.586984917042053 0.554918376506962 1 1
0.946622797880234 0.911553796774809 1 1
0.866393630674891 0.825771415965675 1 1
0.717960080141689 0.685581281079652 1 1
0.732161947128825 0.702903882199869 1 1
0.630397919856993 0.602694318992075 1 1
0.702708472738015 0.66496969450194 1 1
0.702799720001887 0.667359691206248 1 1
0.844800562472148 0.805343886704494 1 1
0.641235489580321 0.60849985709605 1 1
0.775259123016002 0.744216659536114 1 1
0.694138991533062 0.660119265371879 1 1
0.710519556203051 0.678199359157956 1 1
0.858576285740156 0.812546320800646 1 1
0.609853617846476 0.573050903041254 1 1
0.515706794260904 0.495325330442837 0 0
0.678563224374541 0.64619689193014 1 1
0.825734264934462 0.788776414761141 1 1
0.731577620493519 0.69946311119526 1 1
0.811594918958897 0.773647951450759 1 1
0.883344708358321 0.837586214031846 1 1
0.731384089336498 0.696727805907472 1 1
1.08866296680576 1.04030379289379 1 1
0.841437005921458 0.799099047218403 1 1
0.741003070482838 0.706553306122705 1 1
0.809189198914877 0.769874407023697 1 1
0.978395022863462 0.932443222773198 1 1
0.682217145224239 0.647201408473872 1 1
0.755682527761338 0.723569565469709 1 1
0.633486997280905 0.608029369570063 1 1
0.861588845854743 0.818742483908961 1 1
0.949876548793527 0.902434804229215 1 1
0.89848950825675 0.854207825001587 1 1
0.881802026748891 0.84021538138466 1 1
0.905661748372638 0.862034568874228 1 1
0.678980459826618 0.647312189203512 1 1
1.07694551185435 1.02565174591137 0 1
0.569470300351106 0.542382080097358 1 0
0.683815226083618 0.65215100849719 1 1
0.892158883144537 0.848386326045311 1 1
0.896339543033239 0.855856832851983 1 1
0.531085384273866 0.501872535797599 0 0
0.944142516951913 0.899124095046195 1 1
0.831321602821167 0.789731726484831 1 1
0.706399771211402 0.674870324602187 1 1
0.963621324601706 0.907178006278496 1 1
0.69605285415604 0.662849147317043 1 1
0.565104925471031 0.538994925451366 0 0
0.831402763765033 0.785870252909187 1 1
0.92784293433348 0.891638646786574 1 1
0.825003905647746 0.786619063530014 1 1
0.660622694096796 0.626833124925598 1 1
0.740114575580822 0.708577073718265 1 1
0.713374230957754 0.681024802968353 1 1
0.728132063016963 0.690087519862337 1 1
0.86537716264229 0.823639976918285 1 1
0.891531756771337 0.853105427176947 1 1
0.883123429529365 0.839623651498131 1 1
0.969603882405338 0.922389238692718 1 1
0.866369469861371 0.826918088882892 1 1
0.933517693482568 0.889108952198827 1 1
0.894885418224041 0.851679720596892 1 1
0.983056125314161 0.930960472378897 1 1
0.675537671263051 0.648945279357508 1 1
0.813964576142774 0.775830997725447 1 1
0.518799349170745 0.496412318529505 0 0
1.04399866027223 0.990079100867916 1 1
0.826034080385651 0.790289032342774 1 1
0.664964385198692 0.637169881369671 1 1
0.667457873568091 0.628431774195869 1 1
0.914475183224222 0.874786908014956 1 1
0.706325885456878 0.668308785695891 1 1
0.889038129476303 0.849421413714368 1 1
0.750894338656158 0.716950730372701 1 1
0.716921466671508 0.681575502342732 1 1
0.810427297944438 0.77112267918727 1 1
0.810365460923074 0.771238667676538 1 1
0.96059378772341 0.912885808851121 1 1
0.705230786561131 0.668486076253616 1 1
0.997045028985375 0.951208723443513 1 1
0.70555492458008 0.674259919594844 1 1
0.656660007649435 0.629095064714324 1 1
0.632621215538813 0.602956689690102 1 1
0.682179611741136 0.649484616865904 1 1
0.891767946613403 0.846151897766553 1 1
0.823952390063858 0.785720043929851 1 1
1.00550705974121 0.956397271825492 1 1
0.694367855043278 0.662361548993356 1 1
0.847019261496352 0.807219416648607 1 1
0.707583197292964 0.674943567362225 1 1
0.807886442931368 0.769125031703001 1 1
0.816161589172685 0.78097598305112 1 1
0.790741330666145 0.755321381187753 1 1
0.740250887180557 0.705931659236188 1 1
0.888878033846594 0.84913279774445 1 1
0.687849643910872 0.659843715933789 1 1
0.756747846057815 0.723697079723492 1 1
0.743086105146955 0.707747381703125 1 1
0.890615774554549 0.849439702873895 1 1
0.890447914641693 0.843628706219377 1 1
0.757586679226771 0.724643880831371 1 1
0.929981317644475 0.884847561250377 1 1
0.912579395386676 0.869535372569104 1 1
0.789465930617367 0.751567203340998 1 1
0.906767470869486 0.860579165462955 1 1
0.725596082857077 0.692277493295661 1 1
0.807782411536675 0.772930873318104 1 1
0.55368523703348 0.527520183688392 0 0
0.728066504686497 0.689520222527682 1 1
0.920873261656932 0.878677663299202 1 1
0.734088408376533 0.701903682528497 1 1
0.713877218278357 0.673443821809791 1 1
0.596626831765408 0.569117141478386 1 0
0.705401777047725 0.668900737990098 1 1
0.758569607951658 0.72396284486513 1 1
0.87028474307202 0.830418074480894 1 1
0.70419747660904 0.672434454573824 1 1
0.735425365700822 0.702538686756316 1 1
0.959800429209012 0.911174291679204 1 1
0.937800383885316 0.89821622929648 1 1
0.870572451782875 0.825302323701877 1 1
0.710178720592895 0.671081488283083 1 1
0.922856227559338 0.879246114846005 1 1
0.8971829293353 0.84928997006649 1 1
0.73509491141618 0.697963528864846 1 1
0.826801221010498 0.782612797701271 1 1
0.719836090882701 0.684649537831615 1 1
0.690525976976285 0.659232464368986 1 1
0.672512909625339 0.641631709315997 1 1
0.657042700942281 0.619236832537861 1 1
0.990900396398965 0.947144585709027 1 1
0.80079664757026 0.761056750493984 1 1
0.794066293388902 0.757933929256142 1 1
0.529081122264077 0.501281442680305 0 0
0.562983842080668 0.533415561065736 1 1
0.864184292595966 0.826086856694542 1 1
0.765622993455196 0.727526412680724 1 1
0.824317252426719 0.789408299983811 1 1
0.983042758978219 0.937957056072736 1 1
0.673651381210069 0.641190510523125 1 1
0.602335526138846 0.570526069090109 1 1
0.976709605210194 0.927449314275172 1 1
1.09928743046429 1.04542386736298 1 1
0.802544651182329 0.762841421514002 1 1
0.690363965242614 0.659559755142918 1 1
0.894446463539287 0.851410276809685 1 1
0.712314011316353 0.682299280985329 1 1
0.872031640444073 0.821910497615701 1 1
0.775514596475185 0.736734920779409 1 1
0.67734779846474 0.643272877242737 1 1
0.559287669454466 0.53695861209665 0 0
0.559723685718981 0.536201001622321 1 0
0.496646789938249 0.465071300426672 0 0
0.545714132677786 0.520371843238746 1 0
0.865840987178118 0.821671649543514 1 1
0.645771149085024 0.608579633675574 1 1
0.694755784177282 0.654198662107616 1 1
0.663783545133561 0.634893703913948 1 1
0.962333897289095 0.917221488969638 1 1
0.756368454142516 0.722971937339154 1 1
0.57794045394591 0.554687928387968 1 0
0.817270378626636 0.77711835668741 1 1
0.874282006115536 0.833295002664363 1 1
0.545089469259543 0.516087976672454 0 0
0.758565478283851 0.722476645897999 1 1
0.871175284853898 0.835595229048674 1 1
0.807290887187442 0.77271877814701 1 1
0.80046695491679 0.76080364594269 1 1
0.910077288245237 0.868233337340093 1 1
0.675548261910594 0.637182289867421 1 1
0.833413398417738 0.797954912624406 1 1
0.815409113592334 0.778543236253023 1 1
0.909367724548906 0.864684356399291 1 1
0.860138451988102 0.825568114360752 1 1
0.72887128103922 0.691102869860612 1 1
0.93391890885523 0.883865584202808 1 1
0.91650390824841 0.873696169221357 1 1
0.659327263893866 0.629172498282629 1 1
0.738045353140471 0.698917341203328 1 1
0.822316451520602 0.78146231410347 1 1
0.948929098809652 0.906443727018871 1 1
0.678732987445278 0.649938350068354 1 1
0.890282045219405 0.847850742079278 1 1
0.798626131353101 0.766053259710656 1 1
0.814159802459685 0.774171559604923 1 1
0.657243260734515 0.625869175343044 1 1
0.623254330688425 0.597148254713549 1 1
0.91634916702701 0.870648152983048 1 1
0.57884592560464 0.550370674775294 1 1
0.899009841650374 0.857000979194558 1 1
0.702638591212493 0.667731372251244 1 1
0.904488145074579 0.864929622563829 1 1
0.700916671421557 0.661410804256332 1 1
0.738153229126068 0.700670323972116 1 1
0.816095017454232 0.775735130376602 1 1
0.818265043253126 0.778097770097709 1 1
0.873966388892218 0.832484276383379 1 1
0.812853492175286 0.756153890732942 1 1
0.91569154172636 0.870510181368183 1 1
1.00321916575138 0.95245407200021 1 1
0.713842600010508 0.681863035765137 1 1
0.834223608447009 0.793938237166141 1 1
0.601578145155277 0.573212043130847 1 1
0.77495767025449 0.738737525560994 1 1
0.692248009356691 0.661360401954203 1 1
0.741777407298549 0.705185574492358 1 1
0.872403673122809 0.836119618813652 1 1
0.732443550300189 0.697629434667238 1 1
0.859543116130502 0.823848928168672 1 1
0.706987278216492 0.67178693811168 1 1
0.608811265283749 0.58153755135956 1 1
0.969009815948789 0.925761250811793 1 1
0.898356140464307 0.858988164883374 1 1
0.50844042044662 0.480212650921845 0 0
0.723237052283637 0.683543832552479 1 1
0.89936434298761 0.857551649289872 1 1
0.826469854908455 0.784330041141136 1 1
0.88964134202654 0.848137820361538 1 1
0.645347924530509 0.61627563601948 1 1
0.717847393010305 0.680558544945291 1 1
0.77159635509904 0.736572778504255 1 1
0.812584255111269 0.774463069628637 1 1
0.972319510882698 0.925405420941927 1 1
0.904112974194777 0.86254404380918 1 1
0.749967743629038 0.716590399942668 1 1
0.724623017835661 0.69864998380656 1 1
0.80049660919455 0.759683406434843 1 1
0.876429398206624 0.840661612811345 1 1
0.905212129814017 0.852768702721259 1 1
0.665513900925398 0.634041393181007 1 1
0.759972552018527 0.730821898409882 1 1
0.938107749083096 0.888128170983808 1 1
0.752422919359499 0.717574851879477 1 1
0.861660407612995 0.818608594656803 1 1
0.578275481481322 0.549197553766242 1 0
0.759739362041336 0.721837297720262 1 1
0.652902016025538 0.620028641437038 1 1
0.653543433218568 0.621988749356889 1 1
0.886682598817328 0.840025813486945 1 1
0.830271746472387 0.788756196364897 1 1
0.886216890248215 0.844272897901632 1 1
0.702170617956 0.669975969789489 1 1
0.718144526003611 0.680198095221752 1 1
0.639478253773883 0.604991095064702 1 1
0.837109487716808 0.795603290884542 1 1
0.917244623972208 0.870403780480525 1 1
0.706113356061886 0.676883205838985 1 1
0.702278133387257 0.665931213627649 1 1
0.971654681726674 0.920086195644265 1 1
0.66285354207364 0.629618855483494 1 1
0.697114711422403 0.664838010857046 1 1
0.808089579062148 0.765158774865381 1 1
0.953593865063925 0.914646851548743 1 1
0.943095397608618 0.897437902225293 1 1
0.913790201933106 0.87086531731586 1 1
0.911951036536212 0.869510786555314 1 1
0.747297463381172 0.710862590840258 1 1
0.85174662152689 0.806970870132299 1 1
0.852040044039898 0.80666125576678 1 1
0.911589880108095 0.864108542947635 1 1
0.672678965774383 0.638358627866915 1 1
0.68882814715178 0.655047987348252 1 1
0.765340373144455 0.729167969184704 1 1
0.849489404229434 0.809655839443692 1 1
0.719232934984979 0.683589913024351 1 1
0.90641853762662 0.866087254065907 1 1
0.77189855217625 0.738327246323933 1 1
1.02105453246509 0.972191838356713 1 1
0.803885205582287 0.76635310584751 1 1
0.811096452095557 0.772140242335463 1 1
0.820285628771569 0.784803955745128 1 1
0.99052185638083 0.942830119424854 1 1
0.743088770453531 0.712537361091391 1 1
0.809621036450323 0.772203688144841 1 1
0.765791974352529 0.728812470157226 1 1
0.919596334168647 0.871683734143545 1 1
0.846594887230252 0.808506031649144 1 1
0.733401643011189 0.698698442109557 1 1
0.58757391137151 0.564056303462221 1 1
0.613269301279689 0.584481290180482 1 1
0.876273507863369 0.839529758065969 1 1
0.80171212880015 0.764418270859217 1 1
0.771664553894996 0.729216098337078 1 1
0.846963184526392 0.801810707002782 1 1
0.614436703839119 0.586676209773125 1 1
0.742459109149658 0.70850270168427 1 1
0.788076371208292 0.751663399615124 1 1
0.905315728536324 0.857829107356028 1 1
0.803624966137893 0.765055425384096 1 1
0.620793118361364 0.593005777753403 1 1
0.94294765795896 0.903181760566778 1 1
0.924102017392291 0.882021037108094 1 1
0.95270486856982 0.904831669900936 1 1
1.06316549383481 1.00791674228815 1 1
0.878499622878812 0.83256340073927 1 1
0.773921840316808 0.736848941577715 1 1
0.909007965252591 0.863468259646265 1 1
0.696981673090244 0.660521810376022 1 1
0.95602348017026 0.909900837886173 1 1
0.862362892074712 0.822834791784155 1 1
0.918724030308283 0.874472210096267 1 1
0.675127244086869 0.644104228791991 1 1
0.927567835369045 0.885695126140713 1 1
0.719451711378295 0.680765800105533 1 1
0.834877433262983 0.793956065315359 1 1
0.809258256655125 0.774493581334691 1 1
0.756492043824408 0.720777452254255 1 1
0.914911280241925 0.871692220265272 1 1
0.647973784758266 0.618524999747601 1 1
0.982623668025446 0.943278722354512 1 1
0.671187174947499 0.642266688319661 1 1
0.755543902595363 0.724972788360735 1 1
1.11609553958804 1.06918146179099 0 0
0.763275195701696 0.733772902403129 1 1
0.614229675190621 0.584167150981531 1 1
0.742185316581349 0.70752653571993 1 1
0.526066618549087 0.489710430058699 1 1
0.824012756541342 0.787702143216042 1 1
0.85079684428524 0.811156161638303 1 1
0.75514455988971 0.724057744967115 1 1
0.715002947145553 0.686519054683948 1 1
0.79271580128955 0.75716073848007 1 1
0.779061408479372 0.746513020526658 1 1
0.733444591597645 0.697412063285803 1 1
0.69151202672899 0.666476097469611 1 1
0.795821668586873 0.762647597551829 1 1
0.803918283675394 0.770074370930322 1 1
0.717481308272028 0.68682608741856 1 1
0.986539853574914 0.942983396089036 1 1
0.62125372704795 0.594621006102967 1 1
1.01647929534151 0.972935656138311 1 1
0.877170177192256 0.833545058974726 1 1
0.737749763565693 0.693304454143745 1 1
0.7524742098845 0.715865241341403 1 1
0.67485246615792 0.639679730998633 1 1
0.879725969746651 0.838705420662875 1 1
0.683078122730271 0.648681376924779 1 1
0.692325570801404 0.66544656728132 1 1
0.863826982432018 0.823632478775481 1 1
1.0234939930645 0.977763494552308 1 1
0.888464494187297 0.843036043401401 1 1
0.865512933188005 0.827014816300601 1 1
1.01673777657675 0.965729163422997 1 1
0.712444529581021 0.679368931983228 1 1
0.783104340911158 0.746115294733654 1 1
0.675516410206189 0.641626463578122 1 1
0.949753500574822 0.908392880734526 1 1
0.628558858637078 0.597987757726053 1 1
0.79676278015312 0.758038322715614 1 1
0.665007224834271 0.632839331390232 1 1
0.783435077355869 0.743516616589729 1 1
0.568987538062025 0.543457098569869 1 0
0.805591116493646 0.772898662388747 1 1
0.872954234584556 0.832771824331989 1 1
0.747668681571398 0.706677846500452 1 1
0.716812729326348 0.686486021241628 1 1
0.635461601736098 0.603523546770627 1 1
0.965898387068417 0.9146729323221 1 1
0.67955916279783 0.64207705076439 1 1
0.63491427838918 0.599409614918046 1 1
0.77171156181927 0.743576379829675 1 1
0.983997013341416 0.942022963775663 1 1
0.620012023926634 0.591095911197578 1 1
0.808018273140226 0.767933046782875 1 1
0.882051955272891 0.838278308645289 1 1
0.755558369708771 0.712062962193315 1 1
0.801724905269123 0.764235439213058 1 1
0.828430903899959 0.795131051143841 1 1
0.855265682050941 0.811067609274651 1 1
1.15933707912736 1.10808660813998 0 0
0.854811568330737 0.816645474224667 1 1
0.911137816546808 0.867371511116776 1 1
0.70576168834076 0.67161115076098 1 1
0.607438853131169 0.576062757876418 1 1
0.631551981995386 0.598583178068137 1 1
0.694692925331973 0.652545139783967 1 1
0.78480380138637 0.753157598512581 1 1
0.751254060748751 0.717261867580142 1 1
0.99956043655234 0.955977813440433 1 1
1.11531240421608 1.06356272298372 1 1
0.877620363468465 0.833575369044801 1 1
0.626650444346137 0.593638563060608 1 1
0.63761881831414 0.607473349732193 1 1
0.790790352232273 0.754877141214173 1 1
0.847071058000514 0.806968444745728 1 1
0.556226551731375 0.5309644167001 1 0
0.383067786723394 0.367615495451055 0 0
0.924858934886733 0.876041230022882 1 1
0.888709074822479 0.841633897225854 1 1
0.782115403494439 0.74668043087358 1 1
0.590472527381448 0.55535841317366 1 1
0.749180692582726 0.716782730104377 1 1
0.985756920063833 0.936228501706458 1 1
0.575417475975055 0.548401596303176 1 0
0.751411115026802 0.713512817826144 1 1
0.69375507741426 0.654022669548468 1 1
0.844375045041067 0.800106196042771 1 1
0.788722758840683 0.751262565290593 1 1
0.70433622071309 0.669469731800647 1 1
0.66700615540467 0.640907538456401 1 1
0.790473649027324 0.746082196773043 1 1
0.88966218956044 0.843017630419557 1 1
0.699911140616262 0.666404100641742 1 1
0.841784617042501 0.801154535393345 1 1
0.652152907655748 0.624048304161187 1 1
0.659525201801101 0.624192789181101 1 1
0.576061220031478 0.54906922662912 1 1
0.704901723569474 0.671199400983648 1 1
0.824120684941526 0.785143383411731 1 1
0.860469817510858 0.818710525503712 1 1
0.893017581665164 0.841358873463499 1 1
0.844982414816424 0.805256232510139 1 1
0.791606824135358 0.756702053297687 1 1
0.646452080909575 0.616108631099977 1 1
1.18842760791261 1.13670170699376 0 0
0.590851416781728 0.562481290375877 1 1
0.839816722280104 0.798895308619579 1 1
0.926640625857179 0.881105426869284 1 1
0.847378329926125 0.810511074987156 1 1
0.928307424258945 0.890146920533414 1 1
0.711710217127258 0.676819900336124 1 1
0.96934849938633 0.916315425566335 1 1
0.77628549819173 0.735662333802214 1 1
0.84692661660159 0.806423258370623 1 1
0.844211004211116 0.799128281261727 1 1
0.813786792286609 0.77392333084572 1 1
0.944740407942079 0.900768258765394 1 1
0.863397576570269 0.818809410216332 1 1
0.823699923881354 0.786055528262358 1 1
0.852311681383164 0.805083631017148 1 1
0.759259087710547 0.725152506970693 1 1
0.856979672417435 0.814434814833837 1 1
0.803328532024646 0.768776387366263 1 1
0.831973628228602 0.794485055055643 1 1
0.842301128869467 0.802718928554012 1 1
0.637216102094317 0.607830264607014 1 1
0.908957821157177 0.869437074245515 1 1
0.743697495546163 0.704669122155009 1 1
0.643783171181412 0.609886106532425 1 1
0.837292149103431 0.805408225434333 1 1
0.891557509428523 0.85065135245919 1 1
0.772281357982163 0.735237161322969 1 1
0.7300320182562 0.695938753755913 1 1
0.874653160111701 0.832637181920593 1 1
0.609089599012556 0.576354440648038 1 1
0.770380303168612 0.729095358255176 1 1
0.905881970568012 0.864081832827909 1 1
0.66099737436165 0.635307292991777 1 1
0.882719012302305 0.844417459125777 1 1
0.915866263574739 0.87609522955182 1 1
0.71614365973072 0.68363553333178 1 1
0.862640906370947 0.814744790345683 1 1
0.745232138013013 0.70920833290751 1 1
0.673065539572539 0.636606995970449 1 1
0.843135187666594 0.801351903184576 1 1
0.520846654593888 0.495591532019619 0 0
0.765280578016284 0.726813909700214 1 1
0.704967013819371 0.673654673724752 1 1
0.886261786359394 0.848520779050273 1 1
0.811069086297145 0.77202385328238 1 1
0.977770755663392 0.933987928999861 1 1
0.771441152121441 0.730278510505769 1 1
0.657946054173597 0.623944091255619 1 1
0.679271048526211 0.648816829843858 1 1
0.737226796485952 0.700432237954233 1 1
0.731677729446834 0.695184517646324 1 1
0.924112288977898 0.875702960818756 1 1
0.93007981287884 0.889538221383167 1 1
0.906378191048341 0.861160698227469 1 1
0.845286656088114 0.81013543098763 1 1
0.761897558080161 0.713062216337362 1 1
1.007398347038 0.951541343370872 1 1
0.55682553121927 0.530863626292508 1 0
0.825202008128967 0.782821209588939 1 1
0.751512389105502 0.716756674976245 1 1
0.515020446628541 0.494081229293313 0 0
0.740041902556335 0.705964027943936 1 1
1.07340381625764 1.02613958101814 0 1
0.986946741237102 0.941161783392198 1 1
0.836937012515169 0.799308263760901 1 1
0.799667756110346 0.755930356577616 1 1
0.650649770121905 0.621795491570821 1 1
0.794833010047924 0.759844655745324 1 1
0.651677961634289 0.624422319500661 1 1
1.01852455571604 0.966919368210441 1 1
0.97774224091542 0.934822909398272 1 1
0.561036217098922 0.533793868357581 1 0
0.880602501070194 0.846362943729533 1 1
0.618739644719077 0.586916009298919 1 1
0.522945392972033 0.500139903620116 0 0
0.636444384111273 0.602770288183719 1 1
0.778230008442535 0.744025299912331 1 1
0.737694682130258 0.700420778328156 1 1
0.797891443234936 0.759624139755999 1 1
0.868662388711878 0.828485557277668 1 1
0.740957034125109 0.705401893687645 1 1
0.717694536302864 0.687138210844745 1 1
0.766673032569019 0.728108612304732 1 1
0.701911077967914 0.667475377126294 1 1
0.74212660794478 0.707039243475138 1 1
0.646683752369154 0.620379323256827 1 1
0.568628686520183 0.544033328886336 1 0
0.56920725452447 0.546815827896521 0 0
0.633507904275193 0.603977952588144 1 1
0.815276539819428 0.774574270620956 1 1
0.855170006535791 0.820613015085199 1 1
0.691243546957612 0.666818108787731 1 1
0.348084603622117 0.338335607555919 0 0
0.872777304216215 0.82532080449887 1 1
1.01778324993513 0.965424341801008 1 1
0.708555325144002 0.671116609748355 1 1
0.59748360975566 0.569754279522494 1 1
0.609163861646166 0.582176889464629 1 1
0.604189056749931 0.571271828124848 1 1
0.600210402353496 0.566989448532784 1 1
0.89608947610284 0.857746953210806 1 1
0.720613695532994 0.687225864443261 1 1
0.849511694782444 0.809343846317945 1 1
0.82512138471537 0.780543082486356 1 1
0.801183377396326 0.76791146852599 1 1
0.940544260947084 0.90159410511144 1 1
0.778972175354311 0.735881466895831 1 1
1.08720889497439 1.03501522318504 0 1
0.724324140796959 0.688427584964183 1 1
0.977802923371401 0.932000521630104 1 1
0.888761661029329 0.846067679261852 1 1
0.777290500701141 0.740648418092048 1 1
0.69627564531231 0.665582329757815 1 1
0.793615116757223 0.75448385386764 1 1
0.952610715387475 0.908120267745095 1 1
0.93399869640926 0.886096776316148 1 1
0.614238643733387 0.58959000924854 1 1
0.942150293075298 0.898448875061936 1 1
0.864661222383999 0.826173727234188 1 1
1.00259567967544 0.954870632014685 1 1
0.825375788405637 0.785821708743918 1 1
0.822259610722728 0.784381369817742 1 1
0.857917161445852 0.816451099099973 1 1
0.731527827091173 0.699285055389768 1 1
0.791225042364866 0.760181782314416 1 1
0.894825417983864 0.848034627050818 1 1
0.604926061070053 0.569399075093671 1 1
0.82096601773491 0.781418944741875 1 1
0.770848032587824 0.736087608180797 1 1
0.654630064492235 0.622113235432457 1 1
0.671759224454853 0.639940005535155 1 1
0.728592807788772 0.690153270206553 1 1
0.882060849518359 0.83863284670291 1 1
0.93576713998346 0.895489473520226 1 1
0.945984208498143 0.901279819842349 1 1
0.759842134302685 0.723305417841024 1 1
0.949181443217883 0.90498127149752 1 1
0.959274982281388 0.920100539731209 1 1
0.941978520943439 0.894386013277251 1 1
0.77155662999678 0.731385888204246 1 1
0.893231537681642 0.85281622908584 1 1
0.910150678977719 0.864133131779083 1 1
0.969484798233812 0.927097066203418 1 1
0.802006489070748 0.769548486984402 1 1
0.852210970074399 0.812921776018756 1 1
0.610324956783516 0.582832673129604 1 1
0.672523147904087 0.63554835860924 1 1
0.557239865467338 0.532374964520482 1 0
0.727360064273759 0.689649358539299 1 1
0.805442084894775 0.764264318442473 1 1
0.687946013825543 0.653417896329355 1 1
0.820158889493541 0.785415613910598 1 1
1.02135275022577 0.97389893823118 1 1
0.868737101682844 0.824613154625923 1 1
0.855008183928198 0.811887297974763 1 1
0.778749589790189 0.746355605565951 1 1
0.68326515315674 0.651762507955876 1 1
0.843349918150183 0.802953423733389 1 1
0.976220610337122 0.927071848368601 1 1
0.687006841790791 0.656796873384935 1 1
0.542632254006828 0.518664481239319 1 0
0.764820063444646 0.72950401582977 1 1
0.69962753627226 0.661641910570145 1 1
0.639275971638427 0.607703587634966 1 1
0.753419607570489 0.716622896632938 1 1
1.02547053893131 0.980889656084186 1 1
0.630847770171792 0.604838088110129 1 1
0.653169238450204 0.621876942037495 1 1
0.856267916026468 0.815912336170475 1 1
0.88321700733287 0.838740788466292 1 1
1.0871626314164 1.03505471086104 0 1
0.745518319762192 0.704854312891184 1 1
0.773986926259183 0.73938481407569 1 1
1.0263484387447 0.97978265768934 1 1
1.01358469048879 0.968192524628269 1 1
0.711815735293172 0.682881408293791 1 1
0.911034583223517 0.865094122739297 1 1
0.800165093887364 0.764818363873381 1 1
0.57502940726203 0.549697407099313 1 0
0.664515509487855 0.633170024286534 1 1
0.761082198890625 0.726796851090579 1 1
0.869478454789144 0.8307702144089 1 1
0.695294582953565 0.662227899014184 1 1
0.74831003104206 0.713215739828592 1 1
0.818742764267985 0.782785095089998 1 1
0.635638513972264 0.606729882278178 1 1
0.570495755352271 0.542138189271965 1 0
0.883018824847972 0.845468754148173 1 1
0.970142990259621 0.924423537510151 1 1
0.706938522374715 0.667342037705623 1 1
0.75046906682508 0.715986323893179 1 1
0.83291243180028 0.796794406906782 1 1
0.718180194127465 0.68024232657434 1 1
0.878961768878991 0.834876473107976 1 1
0.974405052531551 0.930983447756952 1 1
0.695496853107847 0.660322173719778 1 1
0.87650459861437 0.829694160092018 1 1
0.738866641220681 0.704117980083713 1 1
0.857284157572087 0.819986761232959 1 1
0.679341732338507 0.648476819548261 1 1
0.762361218137067 0.727138221256482 1 1
0.774411625024472 0.734404842087288 1 1
1.04620823746596 0.989503691358534 1 1
0.869650369534189 0.830629247365757 1 1
0.84980212630436 0.806864950294976 1 1
1.02362339043443 0.977482624144769 1 1
0.973882671334297 0.92948534618529 1 1
0.757082432681538 0.719933246359608 1 1
0.787104357835569 0.749458678101244 1 1
0.842449503873358 0.80009342234431 1 1
0.752763932283736 0.720362719252134 1 1
0.803650959876909 0.766275914861324 1 1
0.776806174919193 0.735048969424695 1 1
0.744963948105103 0.710230985885101 1 1
0.827241079653896 0.788165175413762 1 1
0.753907839025513 0.72381657919993 1 1
0.703952545479954 0.673762174248865 1 1
0.96564051996071 0.915027333119718 1 1
0.708637561635014 0.665790059024991 1 1
0.809202840619266 0.773435013150498 1 1
0.498550829146405 0.47785595718082 0 0
0.649361738388407 0.615132980257428 1 1
0.682404773570624 0.644801447932124 1 1
0.7599110975773 0.726749771089107 1 1
0.721222077465103 0.682453979674409 1 1
0.807158714269324 0.771327462557228 1 1
0.94332821392925 0.90146559725308 1 1
0.903691636508588 0.864802505175584 1 1
0.874256029072271 0.832615254850435 1 1
0.807058964406036 0.769610954110754 1 1
0.617220052436193 0.5887701551107 1 1
0.874013149463993 0.834810336202793 1 1
0.808558398770481 0.765322386189501 1 1
0.887397531231811 0.847803058266626 1 1
0.7202176691754 0.684478169704442 1 1
0.690015617240275 0.650575151004201 1 1
0.831575010377548 0.795483036352217 1 1
0.693900080285217 0.663895488863284 1 1
1.15352405738819 1.09467635527015 0 0
0.781297189180139 0.743569632284792 1 1
0.653308411215646 0.621155195085819 1 1
0.529867567377829 0.505392674418735 1 0
1.07327006925389 1.01040690356292 1 1
0.824072473994642 0.784150906090496 1 1
0.812409018495852 0.773057391459668 1 1
0.880854252175112 0.838320181982988 1 1
0.711476845459982 0.678448094476971 1 1
0.751907736105685 0.711281687410325 1 1
0.869025177883678 0.825695259182685 1 1
0.88860313983847 0.842031519405991 1 1
0.537005535658404 0.50875869465507 0 0
0.783265671627002 0.746311310905397 1 1
0.756849193540636 0.722107189711717 1 1
0.775787866163765 0.732008350589355 1 1
0.937238442282553 0.89431307417411 1 1
0.829135048774229 0.797964573781729 1 1
0.790031848461987 0.753920874828758 1 1
0.628812195326181 0.597135919667295 1 1
0.602661716718189 0.568060934828349 1 1
0.627448749065573 0.596654094958097 1 1
0.832567331637742 0.792595121156248 1 1
0.853870256612618 0.810360659339152 1 1
0.742092257610816 0.702632848733712 1 1
0.60715545682134 0.580292629437347 1 1
0.844856841391333 0.804063377409928 1 1
0.977393031575914 0.93297581697155 1 1
0.94214564430619 0.89614082884365 1 1
0.823962911211677 0.786222053423015 1 1
0.761031958251642 0.729815421081267 1 1
0.845962984297816 0.804496609211073 1 1
0.498204410932946 0.477949534312992 0 0
0.969264294106115 0.923117988706866 1 1
1.01993887313586 0.97570445642741 1 1
0.886340952069318 0.843541241583752 1 1
0.818040440468188 0.780766039663375 1 1
0.859367064576342 0.818568703411628 1 1
0.950790102961267 0.906336599428172 1 1
0.778659669586657 0.742236859256115 1 1
0.755985440343409 0.717347225362207 1 1
0.780208285316137 0.739056183807418 1 1
0.692396893551938 0.657215415342989 1 1
0.662348656669301 0.630857886346918 1 1
0.636286709677149 0.607517920925758 1 1
0.877649351158205 0.838363829328372 1 1
0.90458514866678 0.867653111308227 1 1
0.549757537138331 0.517624133034403 1 0
0.874553037833978 0.827803828610349 1 1
0.74853528842289 0.71821404029484 1 1
0.777532515620206 0.74128787127754 1 1
0.845476503017986 0.803974110058252 1 1
0.593063987006378 0.562280010827861 1 1
0.833223070846944 0.807273176869006 1 1
0.805099732783378 0.768062217547035 1 1
0.939858319714503 0.887597501087536 1 1
0.464245948883377 0.444277409994447 0 0
0.944765360772979 0.902270439419558 1 1
0.943855118395 0.893905872222703 1 1
0.788609651927163 0.751413741241263 1 1
0.767495632715883 0.731915513534182 1 1
0.924195133999167 0.880357091124222 1 1
0.817501915887424 0.778851320314774 1 1
0.952567593490374 0.912879939320983 1 1
0.572067224620489 0.539156594981255 1 0
0.806148436391317 0.760110779166241 1 1
1.09077354392628 1.0295671932179 1 1
0.581493928907915 0.553873288706363 1 1
0.783223116882216 0.750846793092691 1 1
0.756799769355992 0.717359502401811 1 1
0.788320366574403 0.749924951136977 1 1
0.607059567872764 0.579077284943362 1 1
0.652268605264715 0.62570654816668 1 1
0.630833801053782 0.597824785354077 1 1
0.710991826346532 0.679405164693707 1 1
0.838494050051996 0.79674131606334 1 1
0.784261676549248 0.751082256500944 1 1
0.61405048106466 0.584868161943865 1 1
0.730979413727367 0.696021303162108 1 1
0.811044474614363 0.773496552785272 1 1
0.940371229446743 0.892682210531167 1 1
0.832061975823775 0.797064719558611 1 1
0.956050032935479 0.911714145277758 1 1
0.685165136499442 0.656518043262255 1 1
0.861799274262279 0.824984370024322 1 1
0.746908447802474 0.714731320657718 1 1
0.949576274072181 0.896443811151257 1 1
0.568916309465237 0.542054759532068 1 0
0.951974751865459 0.900913421320502 1 1
0.540487531214752 0.519542203666205 1 0
0.765070286185938 0.730217451433303 1 1
0.85391342326942 0.815326046622493 1 1
0.750660960090605 0.72019615105744 1 1
0.708922674721536 0.674048147006084 1 1
0.632732775772219 0.601347924913797 1 1
0.670930646116077 0.64018641844716 1 1
1.06111177734094 1.01288812582705 1 1
0.908528940802157 0.877153665447469 1 1
0.614879715878776 0.586334716407021 1 1
0.902838902169878 0.861144913961028 1 1
0.775681624213795 0.737446155619654 1 1
0.855139318468055 0.812691565253502 1 1
0.50133118068929 0.478550339469768 0 0
0.969200892823597 0.919703001827823 1 1
0.601124079911564 0.570870769468348 1 1
0.712086642625619 0.676748722994867 1 1
0.838206407155599 0.790955618540764 1 1
0.659918365806225 0.623522888169682 1 1
1.00765594008058 0.962408203789342 1 1
0.893084495488411 0.850696656671217 1 1
0.819621498468905 0.781934482623774 1 1
0.929332071479526 0.878824771413249 1 1
0.833886776138454 0.79664452172899 1 1
0.727538531479808 0.691930732845943 1 1
0.645980999295202 0.607894620236163 1 1
0.804663896825862 0.764123515010622 1 1
0.832299277009617 0.789878396646886 1 1
0.923234162072177 0.882390248419573 1 1
0.996588619183307 0.947318436462455 1 1
0.912282293816389 0.869812991598326 1 1
0.726992348309462 0.687912180256569 1 1
0.845952109759258 0.804300832395875 1 1
0.672673117739421 0.640642546440621 1 1
0.6663303018331 0.633426878521324 1 1
0.839082944508365 0.800444809493246 1 1
0.66578235605318 0.627237498374514 1 1
0.801308666002209 0.760203920397996 1 1
0.815698369569803 0.776345168174242 1 1
0.632702289159222 0.602391142192283 1 1
0.944298244530545 0.88932832037899 1 1
0.749581076462467 0.71512612480785 1 1
0.758821343352275 0.722069517503929 1 1
0.807493968778068 0.771476920434088 1 1
0.842266085011273 0.797577238807965 1 1
0.9279510244072 0.883842675329447 1 1
0.780610629364467 0.739548628136374 1 1
0.817550575087189 0.775775765810227 1 1
0.63445845192034 0.60749486624537 1 1
0.813067873373246 0.777072182062786 1 1
0.781266274319788 0.744520976912467 1 1
0.628531852169855 0.596375009728148 1 1
0.721966249051559 0.691674755780535 1 1
0.94174174213407 0.891456266977279 1 1
0.713204654005121 0.683017432446102 1 1
1.16731343040953 1.10951746806319 0 0
1.06338791134338 1.01231815726865 1 1
1.05214329523068 1.00765417663957 0 1
0.884261311211212 0.842594577281207 1 1
0.827188040498162 0.774096197117041 1 1
0.791749018755945 0.749403111470397 1 1
0.83404201548847 0.797369215127436 1 1
0.741110101621905 0.706736995518826 1 1
0.88060079888991 0.827258500509619 1 1
0.912850311849197 0.871379246184628 1 1
0.810245885170926 0.774233650451044 1 1
0.841244597916323 0.803900430973228 1 1
0.647479959086018 0.621577490525574 1 1
0.73864334014611 0.706705163152569 1 1
0.689937607347888 0.658153587997242 1 1
0.799039327539302 0.761237113567972 1 1
0.841596591071071 0.796454590140272 1 1
0.878899504553097 0.833048448139718 1 1
0.607452885373027 0.580728313728808 1 1
0.892032720416945 0.849333530421809 1 1
0.582986984864502 0.556387625676722 1 0
0.571493383976126 0.549058732445326 1 0
0.753731748515151 0.717382323303895 1 1
0.91125800141111 0.869253930502605 1 1
0.782480060771437 0.742489812611088 1 1
0.630549138161526 0.600523081310653 1 1
0.618201854765475 0.585972278740922 1 1
0.588512686363677 0.562131259357966 1 0
0.852219606198784 0.81241349595545 1 1
0.72036764704039 0.680708640835154 1 1
0.726517719547563 0.690168433156253 1 1
0.931194976351541 0.886956191373974 1 1
0.629762744439349 0.600208825703659 1 1
0.851818883481229 0.807692492770675 1 1
0.860281224741533 0.817085134271568 1 1
0.674673275484588 0.638354671783029 1 1
1.11528578123794 1.06102895016298 0 1
0.777930977488307 0.736871072514391 1 1
0.64689931156182 0.617985696759995 1 1
0.941482503880487 0.895216656973289 1 1
0.815681539773825 0.775480894011295 1 1
0.75917916383084 0.724022007514869 1 1
0.578367734973463 0.547470227144036 1 0
0.87283870141393 0.829030962311706 1 1
0.846820914167346 0.805809700042146 1 1
0.510697056693746 0.481381592982673 0 0
0.666100938205736 0.638221438337534 1 1
1.0582817617388 1.00733742897744 1 1
0.822924118492554 0.782450155290184 1 1
0.926558401372628 0.881434899392985 1 1
0.667633342329984 0.626124272225721 1 1
0.794521497862353 0.757902021326965 1 1
0.66973754419562 0.635249222609463 1 1
0.535357142349678 0.510813134733445 0 0
1.08661205349877 1.03522875551902 0 1
0.738388461050008 0.704861311185123 1 1
0.718737186708121 0.680438845902409 1 1
1.03447413440761 0.988260616254035 1 1
0.894872965918471 0.85375862419447 1 1
0.583606364705286 0.557526046384639 1 0
0.731712121681131 0.690815798818261 1 1
1.10215511764513 1.04590430356112 0 1
0.713720100635333 0.670665273689063 1 1
0.765811505637752 0.732059030716818 1 1
0.600827223148012 0.575001051266927 1 1
1.18388707897277 1.12689589735455 0 0
0.865349032859606 0.825345080561648 1 1
0.88261498934855 0.844091315804955 1 1
0.86085245220375 0.820949433424989 1 1
0.844538328248843 0.805290759400373 1 1
0.786229289861129 0.745612743407803 1 1
0.743217879852818 0.709732663840438 1 1
0.665225290884298 0.633913369635254 1 1
0.647936190349711 0.620439092830362 1 1
0.762920309910361 0.72894536965808 1 1
0.937647838592266 0.890361848532664 1 1
0.79180852438196 0.746561071762734 1 1
0.836488182459942 0.799223323346066 1 1
0.728865721223539 0.694226016600182 1 1
0.952835044571692 0.90400317970012 1 1
0.821234256966641 0.786472628090844 1 1
0.745827200843235 0.712989392123101 1 1
0.78977319752131 0.746104605029292 1 1
0.959463763951864 0.913513728476994 1 1
0.692264051190996 0.660350306120739 1 1
0.957222717915241 0.916235754764891 1 1
0.760202838054958 0.723842167678123 1 1
0.759926772039509 0.725117997507087 1 1
0.633248246718452 0.600227334514085 1 1
0.855553502652539 0.813884532777082 1 1
0.876292710836753 0.833690030358472 1 1
0.813575134171612 0.775876584923989 1 1
0.530601861892676 0.506283851507112 1 0
0.691511371362346 0.660347190171646 1 1
0.885580450397577 0.837099636454784 1 1
0.799630367359188 0.7634967774785 1 1
1.0034810690476 0.960114595375184 1 1
1.117100153492 1.06248453544368 0 0
0.807417061179671 0.767392066388604 1 1
0.683433414316691 0.655705125439537 1 1
0.670387472055745 0.638101771077484 1 1
0.660167322049893 0.624949350252233 1 1
0.861883182922647 0.821299688209572 1 1
0.746943163740852 0.707868565898753 1 1
0.725675979353654 0.688060130107969 1 1
0.691830768426945 0.656455291098774 1 1
0.806807173935776 0.772816146635295 1 1
0.698338231020016 0.664361014895713 1 1
0.971923653812007 0.92580074953793 1 1
0.579922211784762 0.551820294711492 1 0
1.1826592775011 1.11808074225562 0 0
0.783403769637428 0.751068280130999 1 1
0.697702725293142 0.666543349157708 1 1
0.597671109960854 0.564149117573845 1 1
0.590497355843683 0.558168478851028 1 1
0.513018555539423 0.493797435470879 0 0
1.00574829701328 0.962789073411426 1 1
0.869291134239631 0.829162191632067 1 1
0.846522589917246 0.806389274483079 1 1
0.837344744489399 0.796184350923212 1 1
0.954986192914483 0.909569608510393 1 1
0.735828907441858 0.698015859014657 1 1
0.729988142541819 0.693427881772891 1 1
0.759251757442866 0.720789515433898 1 1
0.781794261658791 0.748043549022096 1 1
0.767937641461977 0.730966827036087 1 1
0.614357076313171 0.58629481509188 1 1
0.726995755085464 0.68888407269249 1 1
0.664138993499984 0.626849659521939 1 1
0.786290935101586 0.746283727486631 1 1
0.728091225088361 0.692524483843893 1 1
0.734742794143551 0.699856172341549 1 1
0.907342361678757 0.867147398763073 1 1
0.763687400871578 0.730365317951265 1 1
0.989297406415073 0.940860606627481 1 1
0.744115377331136 0.711611861275334 1 1
0.554776605719756 0.527447923070286 0 0
0.908814926825354 0.868908204079386 1 1
0.629172449464948 0.599304478221822 1 1
0.898726675097932 0.859182067390989 1 1
0.801876323924157 0.767580779425364 1 1
0.854799291741911 0.814598086706937 1 1
0.888311012924705 0.844356009651942 1 1
0.783612982679806 0.735480706205513 1 1
0.96392133872064 0.921372036363868 1 1
0.623999770720298 0.594348345701104 1 1
0.720597883218232 0.68415667077155 1 1
0.751923533263996 0.71351444400435 1 1
0.988120070910154 0.937599625063459 1 1
0.753876331968613 0.71803262746681 1 1
0.797585771036857 0.759801197040983 1 1
0.687739542743729 0.655330868004363 1 1
0.98324351155526 0.940600384628153 1 1
0.716018790169723 0.680356172330807 1 1
0.793629484218906 0.76379336666372 1 1
0.962979790275026 0.912383191109456 1 1
0.563438589026628 0.532701353311194 1 0
0.954680483131758 0.913460031093566 1 1
1.05427497608522 1.00127048616866 0 1
0.832552865169768 0.786553398623996 1 1
0.685893765386297 0.657894144589692 1 1
0.8505545662884 0.809938835565692 1 1
0.859029091394518 0.818627988958065 1 1
0.829491326517927 0.795189900262918 1 1
1.10390673521304 1.05001154610369 0 0
0.852798895445137 0.814758701303532 1 1
0.827222083737307 0.777939062442258 1 1
1.08518864575657 1.03615537969889 1 1
1.02911649772217 0.978718879415218 1 1
1.0414667625264 0.986405288290655 1 1
0.649811429904014 0.615619611225045 1 1
0.716556974294515 0.683211696695703 1 1
0.642472721895979 0.613182396646996 1 1
0.901611451627635 0.862505342264314 1 1
0.850346093903812 0.809478312316027 1 1
0.805440305382379 0.765485754023852 1 1
0.712406690650018 0.6795563552812 1 1
0.90372689045505 0.859000855668811 1 1
0.781358859747079 0.742092439556218 1 1
0.82183749165896 0.781641468447446 1 1
0.715563200807318 0.684179152539848 1 1
0.719384276177728 0.685084352744856 1 1
0.841721015161468 0.801018596305168 1 1
