# Supplementary material for: Bias caused by sampling error in meta-analysis with small sample sizes
Source: PLoS One. 2018 Sep 13;13(9):e0204056. doi: 10.1371/journal.pone.0204056 (PMC6136825; doi:10.1371/journal.pone.0204056)
Supplement: S4 File — (ZIP) [file pone.0204056.s004.zip › results N = 20 theta = 0.8 tau = 0.2 sz = 100-500.txt]

"cohen.dl.theta" "hedges.dl.theta" "cohen.dl.cp" "hedges.dl.cp"
0.830328715018391 0.827429300483069 1 1
0.782243229540192 0.77977788358115 1 1
0.815790306018596 0.813514173618238 1 1
0.853638659798379 0.851013708830644 1 1
0.822603614988214 0.820069741167379 1 1
0.875626621127162 0.872878076099514 1 1
0.821847135120416 0.81987458505832 1 1
0.755022961804955 0.75288859560233 1 1
0.712867421317929 0.710677323889887 1 1
0.795538036506705 0.793460883877877 1 1
0.781680527536672 0.779549917231199 1 1
0.806570663673099 0.804427595826588 1 1
0.754256089802053 0.751988084104109 1 1
0.843682770265353 0.841300728448456 1 1
0.921771368055957 0.919308063509841 0 0
0.769143850166469 0.766595400996604 1 1
0.78233096930913 0.780572730570827 1 1
0.771284522416747 0.769186489971018 1 1
0.728821631685421 0.726893249282349 1 1
0.821773502491781 0.819114910756623 1 1
0.818321035720809 0.81607751906915 1 1
0.719465070263823 0.717181545283939 1 0
0.807007723149266 0.804803985610624 1 1
0.818198520787622 0.81625228524603 1 1
0.72810133145035 0.726410848148492 1 1
0.709682127133962 0.707976243317409 1 1
0.888399410846118 0.885880103627592 1 1
0.729113894001723 0.727180077514166 1 1
0.837163010819964 0.83440720780749 1 1
0.777166887078864 0.775224453344052 1 1
0.848078880758183 0.845690392195936 1 1
0.787220537130558 0.785256358434827 1 1
0.822544853166132 0.820040079761516 1 1
0.84424444486419 0.841849131022511 1 1
0.814850169125977 0.812162877576452 1 1
0.760212688542676 0.757917187707961 1 1
0.757647098246552 0.755488154536685 1 1
0.882546109563301 0.880124615130076 0 0
0.832379563801447 0.830264330540543 1 1
0.842716159794634 0.839899153805882 1 1
0.823229198080959 0.821509070383921 1 1
0.731372238788321 0.729766142875236 1 1
0.82297659116547 0.820587434747994 1 1
0.809759341933244 0.807674206270046 1 1
0.705851488624984 0.703763411998503 0 0
0.776816747852114 0.774706148131595 1 1
0.872613707124218 0.870106117960712 1 1
0.828920583817246 0.82679286775303 1 1
0.752070998603196 0.749722394170783 1 1
0.891959993526285 0.889448749560685 1 1
0.778141419242727 0.775918200926629 1 1
0.740159995966591 0.737801104586724 1 1
0.806892127001315 0.804273909822455 1 1
0.921917329091295 0.919178151864061 0 0
0.797215204694166 0.795036552543836 1 1
0.934679625483274 0.93197766121532 0 0
0.786884965686988 0.784171668955618 1 1
0.823142168491246 0.820902745280103 1 1
0.788145203295785 0.78564940149999 1 1
0.810269660712342 0.807844204181602 1 1
0.791132700846912 0.789024842927363 1 1
0.772725560683729 0.770590993348063 1 1
0.730012829529918 0.727747978330271 1 1
0.827546712399265 0.825369807715167 1 1
0.716927102301109 0.71508270995843 1 1
0.828280148756358 0.825757134176088 1 1
0.860572095904043 0.858049005326118 1 1
0.796436830061962 0.794108917321242 1 1
0.797087735731015 0.794923919872789 1 1
0.778321170309495 0.775985717198806 1 1
0.773497641760404 0.771352870868071 1 1
0.823363903676854 0.820638635062311 1 1
0.814908213467957 0.812095035990002 1 1
0.724151719302223 0.722325971240925 0 0
0.765832708567566 0.763761287320325 1 1
0.741044125747576 0.738854706656272 1 1
0.847929137510491 0.845029804192251 1 1
0.92242547619023 0.919966125608299 0 0
0.796973722948701 0.795077574191673 1 1
0.734566024157104 0.732447642869963 1 1
0.827718393439962 0.825360135200827 1 1
0.768443179825266 0.766645257090248 1 1
0.816386228331052 0.814442553298932 1 1
0.927041503085342 0.924880693975136 0 0
0.789295417220327 0.787314008801168 1 1
0.774205694902284 0.772253565486201 1 1
0.797468298448893 0.794947814334371 1 1
0.865233449510104 0.863024213750162 1 1
0.849301433688642 0.846970282915836 1 1
0.767749299498032 0.765518065755417 1 1
0.78186893923279 0.779794309804318 1 1
0.83323498709359 0.831121441318551 1 1
0.767399638448106 0.765345724985323 1 1
0.858568450526388 0.85569251928729 1 1
0.768279104858484 0.76634356356508 1 1
0.76005683156701 0.75775539216293 1 1
0.713274877383669 0.711247272694521 0 0
0.793141121744807 0.790978782725744 1 1
0.80943422681932 0.807462411456962 1 1
0.742075435142791 0.739574832189422 1 1
0.839106510498836 0.837208280736738 1 1
0.849127591136593 0.846712664432238 1 1
0.81888370184249 0.816491574330637 1 1
0.759047575383407 0.757052445970523 1 1
0.776130369053166 0.773814278346722 1 1
0.798789890475003 0.79641723231215 1 1
0.761160617045904 0.758823224846318 1 1
0.809813852748477 0.807453980095678 1 1
0.732498240787133 0.730440553660282 1 1
0.742596818035779 0.740074892452279 1 1
0.845102408955369 0.842554526009629 1 1
0.78297511204816 0.78072636486416 1 1
0.796063444816011 0.794219027913459 1 1
0.904661192949852 0.902542847111929 0 0
0.823539217021686 0.821554915906531 1 1
0.901500777476301 0.89846307709124 1 1
0.85650009982164 0.853871529884917 1 1
0.795271853115234 0.792892706149648 1 1
0.825635094569474 0.823525493969231 1 1
0.770842117736513 0.769120862217702 1 1
0.79293221190985 0.790996621079411 1 1
0.787278367405799 0.785264572726104 1 1
0.787127705176923 0.784502374137188 1 1
0.786632478713766 0.784655140020463 1 1
0.74068724226528 0.738813639196237 1 1
0.744028002630205 0.74163512790296 1 1
0.825976253963114 0.823698184988129 1 1
0.695404496026141 0.693491464538297 1 1
0.822778224614432 0.820558106431769 1 1
0.829378906936129 0.826914453818721 1 1
0.820745848402105 0.818130234614097 1 1
0.812091455348089 0.809976757479789 1 1
0.840136502154766 0.837783570850074 1 1
0.796385226101381 0.794334217732516 1 1
0.760178044679054 0.758183058802075 1 1
0.67451346013345 0.672320210047672 0 0
0.839961034654429 0.837524113813424 1 1
0.796930652158821 0.794864579545977 1 1
0.868362874734338 0.866391773486308 1 1
0.797918660368068 0.795552469901455 1 1
0.827079297752182 0.824434047285062 1 1
0.912394901805677 0.909784110044955 0 0
0.764196851637719 0.761757219039514 1 1
0.907495777646144 0.904562452877823 0 0
0.836408681475361 0.834462252236997 1 1
0.761259125314858 0.758914373752157 1 1
0.778824889839532 0.776667819120712 1 1
0.874778015621899 0.872334296218233 1 1
0.771775537242308 0.769315369481874 1 1
0.675414596104968 0.673488752899364 0 0
0.778750902006421 0.776388007504697 1 1
0.831355018293159 0.829099266430354 1 1
0.814424321328495 0.812322405904788 1 1
0.76338796278839 0.760834747382346 1 1
0.72990697490567 0.728032163867691 1 1
0.785689653598958 0.783138926307327 1 1
0.841671770074687 0.838511869797788 1 1
0.811339868647546 0.808858453050121 1 1
0.801674821884121 0.799360972926056 1 1
0.791288781483908 0.78918038667452 1 1
0.81085958511402 0.808592901992669 1 1
0.843955550132497 0.841673801736394 1 1
0.789901231757689 0.788127492050011 1 1
0.833633635954991 0.830940455365974 1 1
0.778646939751483 0.776428353555512 1 1
0.767464941953514 0.765275804051366 1 1
0.951521048661515 0.948119080433 0 0
0.831237225678942 0.829085470592411 1 1
0.832305360771892 0.829704054663349 1 1
0.798098958169576 0.79614423893211 1 1
0.829701736169738 0.827554196072122 1 1
0.767734996276988 0.765565265636332 1 1
0.758611070950275 0.755959119962328 1 1
0.864012122672846 0.861765163380873 1 1
0.831854640205335 0.829188249797909 1 1
0.791209274580211 0.789014545873164 1 1
0.819228321388251 0.816912539622434 1 1
0.736009603488181 0.734276680797134 1 1
0.774882261875631 0.772595519567611 1 1
0.701897552540486 0.699912913471495 1 1
0.725960065206926 0.723997372394258 1 1
0.80227718695331 0.799972499447698 1 1
0.844116094712011 0.841800133478764 1 1
0.793961940051699 0.791973760996054 1 1
0.757621538546883 0.755782753685563 1 1
0.764671921897541 0.762541121326108 1 1
0.839020386628214 0.83640683163421 1 1
0.733760755974212 0.731866753093463 1 1
0.839429482960536 0.837006074072112 1 1
0.835417998949641 0.83308384972373 1 1
0.800769037359892 0.798568613129864 1 1
0.856257322092191 0.853535116325063 1 1
0.775249246292209 0.773291613851565 1 1
0.902559651408832 0.899941480621164 0 1
0.846268043714733 0.843840557262279 1 1
0.750993938042777 0.748810438177855 1 1
0.75509364374329 0.753429583936162 1 1
0.755722261086274 0.753152114572011 1 1
0.807202638260035 0.804545998642906 1 1
0.908813657331367 0.905888164303049 0 0
0.709984241910689 0.707860708090365 1 1
0.706916792511283 0.705076475409128 1 1
0.817181034544447 0.815245039296819 1 1
0.739298355328487 0.737128661915052 1 1
0.704704753032845 0.702495182642266 0 0
0.857144040833497 0.854357487541756 1 1
0.767197153873402 0.765437768330077 1 1
0.823752290606787 0.821654465336151 1 1
0.757541838499001 0.755864456345223 1 1
0.726954992962385 0.72523311977662 1 1
0.846093214906633 0.843383403923372 1 1
0.934146738544803 0.931075813313819 0 0
0.743320303990384 0.741133825021887 1 1
0.805814691498534 0.803018368196841 1 1
0.818274770351506 0.815672471136641 1 1
0.777694083739391 0.775201339045261 1 1
0.764229370023855 0.761998830539086 1 1
0.826455656967539 0.824216516001302 1 1
0.77100113656396 0.769133227505499 1 1
0.914635358474477 0.91182217929761 0 0
0.782020761034578 0.779765824796519 1 1
0.828625348469614 0.826315840296713 1 1
0.736975160956751 0.734831262654865 1 1
0.860649485866491 0.858228254221587 1 1
0.848125580867124 0.845952258450849 1 1
0.768790368051071 0.76648757676582 1 1
0.801970580362965 0.799778767769616 1 1
0.74751446511332 0.745482256266585 1 1
0.850268178821436 0.847718158855109 1 1
0.770490778411978 0.768412953826245 1 1
0.910760959043619 0.907990519635176 0 0
0.851003575558266 0.848966620181722 1 1
0.784447927175307 0.782291477272017 1 1
0.743075505826178 0.741098775067502 1 1
0.770947037926256 0.769188578543348 1 1
0.820907089590497 0.81891631611949 1 1
0.771391419263736 0.769002170758252 1 1
0.809636746499812 0.80766097030395 1 1
0.911979327332728 0.909498998144368 0 0
0.842103655803431 0.839826926854403 1 1
0.769521107141708 0.767386638195111 1 1
0.866379553461563 0.863969675796421 1 1
0.800573824557801 0.798195451979017 1 1
0.741040870484817 0.738756240500233 1 1
0.840340088282037 0.838209137551347 1 1
0.750036977867928 0.747903795410562 1 1
0.884562041087686 0.882364323760049 1 1
0.85021480660901 0.848102665942484 1 1
0.829944556090445 0.828080977324242 1 1
0.804212798058759 0.802090926962728 1 1
0.838827495681916 0.83666757009967 1 1
0.700431900396849 0.698560637137683 1 0
0.704808410870109 0.703180398266442 0 0
0.910019596745119 0.907138000557864 1 1
0.847817665129129 0.845396042805475 1 1
0.800289647539464 0.798127018115206 1 1
0.822704198090937 0.819778826409851 1 1
0.775438156875554 0.77375727456098 1 1
0.809732548802041 0.807202613676673 1 1
0.814210417168468 0.812208498159252 1 1
0.799656572572347 0.7976741094513 1 1
0.890963536850553 0.888483656458781 1 1
0.770357900691525 0.768269704044606 1 1
0.843699475166286 0.840942882349848 1 1
0.77179459426565 0.769661893435112 1 1
0.778571985827782 0.776406098290149 1 1
0.749400183849023 0.74703846845589 1 1
0.793195236585257 0.791199011161931 1 1
0.710882693272047 0.70877196774149 1 1
0.804856034716047 0.802387016960559 1 1
0.761867497669518 0.760035384625397 1 1
0.888660074074678 0.885745301539559 1 1
0.775995536130854 0.773906004363082 1 1
0.807820460422958 0.805338144894581 1 1
0.756878050624706 0.754593870485334 1 1
0.838003007315522 0.835755015918736 1 1
0.864716369118752 0.862206685154059 1 1
0.782440729340838 0.780567545712467 1 1
0.950068010641434 0.946538215980822 0 0
0.809113305695646 0.806434599804379 1 1
0.72454705812747 0.722482694843279 1 1
0.791271880492862 0.789151951134858 1 1
0.862822887965214 0.860462890052927 1 1
0.820402067805764 0.817712234434913 1 1
0.751987692442024 0.749934058116102 1 1
0.782433430822336 0.780400411587672 1 1
0.859506508349737 0.857133706367197 1 1
0.80042418415195 0.79824547221779 1 1
0.763051037594485 0.760759786505145 1 1
0.74462988726952 0.742345241097387 1 1
0.717906832762975 0.716104076208496 0 0
0.866207715366278 0.863672479695297 1 1
0.756965100603943 0.754730890658112 1 1
0.791594857097249 0.788717218833849 1 1
0.816467505525701 0.814643974332262 1 1
0.712071792492886 0.710379896641902 1 1
0.845706059701551 0.842779443022378 1 1
0.808978376342567 0.806681480785466 1 1
0.890085803242943 0.887770980945646 1 1
0.800752508067136 0.798726325558461 1 1
0.914965440443244 0.912667299466341 0 0
0.764738940584636 0.762456470932257 1 1
0.859922291095198 0.857726418482598 1 1
0.771589147515703 0.769648761752272 1 1
0.732847913553067 0.730776711240101 1 1
0.869434309215483 0.867175528532687 1 1
0.705885054869173 0.704055996505569 0 0
0.836623216331184 0.834377430886036 1 1
0.774524561778943 0.77255111631918 1 1
0.815444139235752 0.813088693969436 1 1
0.832705599717131 0.830456474550569 1 1
0.812202561549666 0.810073145426261 1 1
0.848310934092453 0.84579876598223 1 1
0.786835969532815 0.784688050941361 1 1
0.741071913020087 0.738855323293536 1 1
0.785278968556343 0.78281185879582 1 1
0.776083918001105 0.773736206759286 1 1
0.79082657317272 0.78862389504098 1 1
0.712830883103367 0.710832392952574 0 0
0.796245330985413 0.794162932388446 1 1
0.790302307937331 0.788248081531468 1 1
0.826609911310662 0.82433552867568 1 1
0.851740649475915 0.849103561700676 1 1
0.957248354553574 0.954443137578314 0 0
0.791381421529793 0.789061254436002 1 1
0.829570713036859 0.827080767433252 1 1
0.800481208373078 0.798284262995072 1 1
0.828794143038304 0.826065375007708 1 1
0.871524726229145 0.869212692036375 1 1
0.846981778238841 0.844758328046877 1 1
0.837280404482695 0.835088172944013 1 1
0.809765634217969 0.807554198768316 1 1
0.795387928120472 0.793088560580157 1 1
0.857952840431666 0.855974864420483 1 1
0.746687564220958 0.744848035712794 1 1
0.834130905424558 0.832097979153371 1 1
0.801640476107813 0.799444226121478 1 1
0.755616670712291 0.753511145663744 1 1
0.852707916678561 0.850397269580554 1 1
0.818617658073342 0.815577165579071 1 1
0.74620146501056 0.744337799836666 1 1
0.848647944143948 0.846104792296918 1 1
0.792651805619353 0.790757312324597 1 1
0.845460742554942 0.84305892553954 1 1
0.815195380889359 0.812958692463629 1 1
0.82839316109793 0.826357137124047 1 1
0.668549828430971 0.666394962764584 0 0
0.646457062415247 0.644385044314739 0 0
0.727427148907748 0.725396241125193 1 1
0.826372789520182 0.824193050406111 1 1
0.862399518817746 0.859786839139109 1 1
0.743404816320116 0.741392945370913 1 1
0.75351733189547 0.751392440678503 1 1
0.708402317892816 0.706528027168674 0 0
0.673021456844113 0.671224002128341 0 0
0.77402856276189 0.771783761885186 1 1
0.848115859720853 0.845807662573587 1 1
0.789312130668593 0.786855923907225 1 1
0.717658535727621 0.715915912075954 0 0
0.763467235498586 0.76136886337514 1 1
0.746242277399713 0.744336222452783 1 1
0.840811586830941 0.838344526521676 1 1
0.79069184497391 0.788534537786758 1 1
0.803693635250865 0.801487044984651 1 1
0.824697228589044 0.822242656334827 1 1
0.822515547890463 0.820149332108454 1 1
0.824389837145729 0.821544795480348 1 1
0.813971669983563 0.811975879119456 1 1
0.763285105595288 0.761081962328872 1 1
0.755459066785955 0.753041450050472 1 1
0.815445089275374 0.813024914311078 1 1
0.78583031284589 0.783752576688124 1 1
0.859811081973544 0.856678283088498 1 1
0.803081844550451 0.800610762684782 1 1
0.753916509068731 0.751814589758698 1 1
0.83071955868345 0.828321330323498 1 1
0.806567008730074 0.804572958702167 1 1
0.872738022197195 0.869880742030063 1 1
0.81522569127305 0.813405916816085 1 1
0.767828205089432 0.765605458939137 1 1
0.841181828488871 0.838696829696276 1 1
0.829713591830565 0.827650852720575 1 1
0.802247370700556 0.80015161503555 1 1
0.736809993371754 0.734637339515177 1 1
0.805399157167153 0.803362896842569 1 1
0.797089858068006 0.794602843598544 1 1
0.735899261151179 0.73340771709928 1 1
0.848340991407702 0.846321658384698 1 1
0.721308754759293 0.719413653325624 0 0
0.775691654799784 0.773364003729893 1 1
0.805023731147077 0.802636800997491 1 1
0.828878983289937 0.826532225117301 1 1
0.859232856517338 0.85616375687457 1 1
0.845186188563708 0.842473375273527 1 1
0.859763622777686 0.856938576889806 1 1
0.788038135058612 0.785889152147693 1 1
0.725459485898023 0.723329626405909 1 1
0.778537107762004 0.776425815886061 1 1
0.811630276950008 0.80886555438594 1 1
0.852732867687909 0.850201250807741 1 1
0.866959694079159 0.864532719767385 1 1
0.739701346283614 0.737306321805354 1 1
0.876718474794865 0.874464310027102 1 1
0.772846125245377 0.770419407672107 1 1
0.791068453925327 0.788493366623768 1 1
0.805042979168734 0.802932463207328 1 1
0.67212214719837 0.67014362346627 0 0
0.844944239938692 0.842482831749301 1 1
0.783203176251689 0.781314696009305 1 1
0.898632207391138 0.896025372435577 1 1
0.840575222240581 0.83836531992141 1 1
0.850248860439449 0.847653415660417 1 1
0.769777181283057 0.767710940890699 1 1
0.709974438405428 0.707923226197932 1 1
0.83783370383125 0.835128397994747 1 1
0.803342598534768 0.800995988799675 1 1
0.788693555234149 0.786457157979237 1 1
0.758463032114358 0.756139400719541 1 1
0.759907940042454 0.758186088114657 1 1
0.74651244122889 0.744266156559176 1 1
0.764760422979151 0.762325266383894 1 1
0.843647987707038 0.840907556487826 1 1
0.795942988067021 0.79385605584421 1 1
0.748722430989414 0.746648692100574 1 1
0.797376335562982 0.795140031839271 1 1
0.874886075906031 0.872222179615806 1 1
0.824453543145077 0.821831386102189 1 1
0.787455821405008 0.784986035512295 1 1
0.881694903312615 0.879214999895915 1 1
0.86650287590129 0.864001644211632 1 1
0.767651282653482 0.765622489795103 1 1
0.65860579904508 0.656926090646938 0 0
0.786172760050788 0.784106954305202 1 1
0.821441579086955 0.819062859354416 1 1
0.793182728741867 0.790902724853541 1 1
0.784781911210549 0.781811249121643 1 1
0.729187593437637 0.726880901855987 1 1
0.739896970356272 0.738134221758772 1 1
0.789914408266525 0.787725527319656 1 1
0.71465569379513 0.712439897998574 1 1
0.820342363714358 0.818054968931904 1 1
0.742138200735637 0.739695790971363 1 1
0.817061540948739 0.814940260221983 1 1
0.848877955745955 0.846253923000215 1 1
0.856549168671977 0.854074109007503 1 1
0.783844585263676 0.781688012597219 1 1
0.850871747752864 0.848570453612857 1 1
0.833305615221218 0.830658482274274 1 1
0.793522739318581 0.791372438783864 1 1
0.83721308541509 0.834525654638366 1 1
0.777584782178663 0.77540186142397 1 1
0.800979833198403 0.798336340661186 1 1
0.872089140406679 0.870010058906056 1 1
0.75976678276917 0.757590674926602 1 1
0.796955221194964 0.794989396616295 1 1
0.766787927733133 0.764777773440582 1 1
0.706187504739379 0.704127571306181 1 1
0.804883478105868 0.802621833505804 1 1
0.796708482508955 0.794935517397945 1 1
0.792765681871574 0.790999499560213 1 1
0.816469337405569 0.814232212938498 1 1
0.807881547372775 0.804809687758234 1 1
0.818228362689573 0.815838731981025 1 1
0.869849288856854 0.86748070936357 1 1
0.890642565493637 0.888480528317933 1 1
0.779203859351968 0.776952538340257 1 1
0.787594882043645 0.785512679814986 1 1
0.739713590161582 0.737648910151196 1 1
0.726158183137712 0.724308879243227 1 1
0.757914898404963 0.755112325102074 1 1
0.646458578938059 0.644690784188525 0 0
0.859927651426089 0.857384269654937 1 1
0.854512833649612 0.852147237227733 1 1
0.798403453309911 0.796030489875861 1 1
0.749643740593823 0.747307063483299 1 1
0.860721941318185 0.857863095031034 1 1
0.797098026143119 0.795335199943504 1 1
0.774028420480169 0.772038029398933 1 1
0.767400624374291 0.765076780572723 1 1
0.847821607063786 0.845462329417295 1 1
0.766263207090156 0.7641278721424 1 1
0.770962408274001 0.768909326183584 1 1
0.800888901485043 0.798452655629858 1 1
0.753006788084964 0.751070954886034 1 1
0.747171543883813 0.745176354174211 1 1
0.773721153831453 0.771421009341283 1 1
0.745504425758412 0.743706425295072 1 1
0.78656185930935 0.784390762438715 1 1
0.730187376360277 0.728576914353057 1 1
0.69252628218457 0.69039038266843 1 1
0.808151785803517 0.8061654404786 1 1
0.829826140654614 0.82749857465988 1 1
0.750007499554964 0.748064650283129 1 1
0.788423905204785 0.786813402086649 1 1
0.822065831623222 0.820033815289221 1 1
0.867027762478595 0.864674686053058 1 1
0.831472198340467 0.829019930392397 1 1
0.74842028903708 0.746504644245389 1 1
0.753298083819174 0.751162784385754 1 1
0.790084822159375 0.788005171390579 1 1
0.72133110469333 0.719241309196211 1 1
0.785837566665097 0.783541793880404 1 1
0.773256246838925 0.771190442820445 1 1
0.780304133588171 0.778361088842491 1 1
0.793852669449122 0.792063463196119 1 1
0.77126912148812 0.769222314815193 1 1
0.843142637807888 0.841085984757394 1 1
0.829371719837658 0.826818281009317 1 1
0.810965232511764 0.808614018919658 1 1
0.829225601912325 0.827113873171716 1 1
0.844592887894265 0.841859733209459 1 1
0.785495937435328 0.783231785998051 1 1
0.789858636206841 0.787291342102485 1 1
0.827823467228364 0.825713451985102 1 1
0.767180597657728 0.764963346681012 1 1
0.922065773907957 0.91965650814423 1 1
0.870465418675319 0.86776327835273 1 1
0.860939491189949 0.858579621983435 1 1
0.827914676389341 0.825387839935616 1 1
0.811263914576229 0.809064008453974 1 1
0.815028914118825 0.812858168063027 1 1
0.81008733789365 0.807731907275587 1 1
0.766956563504432 0.764400771181013 1 1
0.788027374404732 0.785772323624963 1 1
0.757244523490116 0.755319721363507 1 1
0.780506560692861 0.778350183094256 1 1
0.801956176353164 0.799523845747123 1 1
0.80467088615412 0.802017861175297 1 1
0.823102541474042 0.820696225832781 1 1
0.807218857303298 0.805060731978202 1 1
0.796920688858246 0.794297800155793 1 1
0.84356881544109 0.841034818362879 1 1
0.814054160569271 0.811817854099224 1 1
0.888430235802716 0.885578374389617 1 1
0.768433089771227 0.766057947012065 1 1
0.772718776377208 0.770402237723819 1 1
0.902178687617535 0.899705737694849 1 1
0.734923743768675 0.73273569426671 1 1
0.71674505426378 0.714875171423407 1 1
0.720303369086444 0.718304581536322 1 1
0.860866930498415 0.858655027783275 1 1
0.827367786166982 0.825201914601408 1 1
0.819310444340055 0.817120981732539 1 1
0.797474261034897 0.795350377550274 1 1
0.841574212998375 0.839375729407602 1 1
0.853328475583778 0.850708911652238 1 1
0.817468847760199 0.814763183128821 1 1
0.803096008187193 0.801171120308718 1 1
0.787272906744394 0.785125517782523 1 1
0.714664331546364 0.712640453931298 0 0
0.797658424403803 0.795515168881185 1 1
0.884939947830401 0.882282503020304 1 1
0.852755628589375 0.849979693957665 1 1
0.913049487259093 0.910583919783773 0 0
0.73919188201219 0.737004189799855 1 1
0.723750563455533 0.722087765150944 0 0
0.828802771006989 0.826617692017174 1 1
0.666243274522907 0.664242508025821 0 0
0.8484924445126 0.846003964885995 1 1
0.841644962528684 0.839311217106412 1 1
0.827334867563809 0.825507357411145 1 1
0.781500463905147 0.779152066451424 1 1
0.814682025753688 0.81170501999966 1 1
0.746165983738129 0.744129230285377 1 1
0.838797858822051 0.836620670812853 1 1
0.838383901832219 0.836027896259489 1 1
0.768926245517433 0.766634786810951 1 1
0.90195827073202 0.899952002380037 0 0
0.860976265865475 0.858311850940209 1 1
0.744526876447424 0.742063835497547 1 1
0.7858996344633 0.783854431576373 1 1
0.643560991270135 0.641631382440764 0 0
0.814066130650646 0.812027619826221 1 1
0.753276013378381 0.751352738719586 1 1
0.834333503255908 0.831977338793855 1 1
0.818404895653854 0.816158680435251 1 1
0.834028674598265 0.831911958127968 1 1
0.787864731089596 0.785653814060468 1 1
0.784700469719258 0.782274217537246 1 1
0.86219774471873 0.859557979561254 1 1
0.781318855476606 0.779320109626259 1 1
0.729503323972931 0.727495454206356 1 1
0.853320349255563 0.851150844239711 1 1
0.874549868802796 0.872041967294391 1 1
0.782252508953569 0.779973769975093 1 1
0.723680724334818 0.721409346035069 1 1
0.725996743582418 0.724342227270105 1 1
0.72532347995211 0.723189192456905 1 1
0.786512941727406 0.784230173891674 1 1
0.742201725104504 0.740180910883686 1 1
0.816112269314332 0.813903954229349 1 1
0.831178114459664 0.828589349886741 1 1
0.804557327235671 0.802190692164475 1 1
0.846295308210066 0.843622627088374 1 1
0.795346388646694 0.792638194958768 1 1
0.749683288179646 0.747844512207771 1 1
0.82210901985545 0.819579753080131 1 1
0.775836530494296 0.773752592327918 1 1
0.832918598027554 0.830358376977167 1 1
0.788100261280794 0.785454653958893 1 1
0.803877003006241 0.801998614796051 1 1
0.757996466366875 0.755356935745854 1 1
0.773878000074416 0.771827721403579 1 1
0.833733061648145 0.831619414028034 1 1
0.801534419611078 0.799399116882506 1 1
0.841306381207675 0.839178387008668 1 1
0.778008355348462 0.775701284301333 1 1
0.738007411319261 0.735906058355425 1 1
0.794465348104786 0.792394519665403 1 1
0.764849650651926 0.762707729736859 1 1
0.860656413063791 0.858707818809686 1 1
0.779382142594918 0.776883939629584 1 1
0.866458876709476 0.863905717989903 1 1
0.781926492932916 0.779761961734543 1 1
0.856550569573478 0.854166172902465 1 1
0.873984810640565 0.871763452349552 1 1
0.694612509897229 0.692506903235169 0 0
0.799894724848448 0.798149428691852 1 1
0.748591415186657 0.746518084808424 1 1
0.697122775621315 0.695189703805045 1 1
0.812984712217702 0.810403238828382 1 1
0.801862891755944 0.799453468768663 1 1
0.83949205790423 0.836913587578593 1 1
0.818781562338255 0.816868094712963 1 1
0.841934804931492 0.839790559330513 1 1
0.839985142524005 0.837831602082772 1 1
0.806453160672826 0.804056039130036 1 1
0.820254146870462 0.818344279995794 1 1
0.904269861766485 0.901025135487681 0 1
0.715285934217876 0.713301496765842 1 1
0.828419432530056 0.826119203388635 1 1
0.895916847764947 0.893461486389477 0 0
0.874527766860407 0.872064792564418 1 1
0.809280367612411 0.807445647871123 1 1
0.88645004977765 0.884133960909892 1 1
0.791588159151981 0.789453479250291 1 1
0.795595061835163 0.792969721252264 1 1
0.757900908345345 0.755767190419892 1 1
0.830593000911933 0.828370400594682 1 1
0.769131089477121 0.767048223056278 1 1
0.736084765036814 0.733707789548194 1 1
0.821194458366665 0.818994937113797 1 1
0.872718451641038 0.87062932253336 1 1
0.754472045107163 0.752371172208581 1 1
0.78741723868799 0.785357306443755 1 1
0.720598378263055 0.718452665001497 1 1
0.726764928424765 0.724921164411431 1 1
0.833234621431458 0.830963663078358 1 1
0.792824203992652 0.790864573517921 1 1
0.707211800412844 0.705260306644956 1 1
0.803817186528331 0.801663419419018 1 1
0.771493311566205 0.769304395527126 1 1
0.752119082564926 0.749861428137078 1 1
0.793151976150447 0.791055469598482 1 1
0.780035824919242 0.777706969198803 1 1
0.820888301772642 0.818192502206165 1 1
0.796306651886178 0.793936037014538 1 1
0.775026340903951 0.772861099872133 1 1
0.808874058110103 0.806561264360854 1 1
0.832928342752415 0.830875528060338 1 1
0.7280178771963 0.725203125098145 1 1
0.775872227448237 0.773952625380249 1 1
0.787741903363776 0.785559992822705 1 1
0.806831345598894 0.804691836812824 1 1
0.791921065296543 0.789826412332803 1 1
0.789837142330771 0.788009011016734 1 1
0.780390672373434 0.778374446932458 1 1
0.774348519569182 0.772231968296233 1 1
0.885780014874039 0.88255676714869 1 1
0.760200323039535 0.758120790963677 1 1
0.82294434703625 0.820635744530768 1 1
0.750273230504459 0.748269220383606 1 1
0.747540045609019 0.745634213448021 1 1
0.887893778086242 0.885294135198973 1 1
0.739080051944937 0.737147240802367 1 1
0.941468257860459 0.938367750203986 0 0
0.758114092716201 0.75608929503756 1 1
0.840928388927966 0.838889995284671 1 1
0.830753524247641 0.828876181653684 1 1
0.806998775142303 0.804688742148204 1 1
0.731615474738708 0.729552861139024 1 1
0.859456233101948 0.85689327198209 1 1
0.841173289605201 0.838738142185935 1 1
0.765206263598628 0.763200017176717 1 1
0.796250665774744 0.793982254444255 1 1
0.865624233355526 0.86241280974423 1 1
0.819702912426872 0.817198003580732 1 1
0.738120817122187 0.736359330748752 1 1
0.695314503455769 0.693417577262366 0 0
0.764597759460034 0.762707237998303 1 1
0.759987377015744 0.758003035371988 1 1
0.786015489028367 0.78370972863196 1 1
0.860389467746399 0.858186260669391 1 1
0.749649351074029 0.747142115700298 1 1
0.822952341259107 0.820561081665185 1 1
0.788851401554861 0.786513309662123 1 1
0.816153318172561 0.814018308332593 1 1
0.816335616005296 0.814124778805501 1 1
0.865399043290731 0.863153977534904 1 1
0.654410914209657 0.652938972015596 0 0
0.808834414255121 0.806687598243791 1 1
0.835951290616234 0.833375434371759 1 1
0.844570537415045 0.842120796225742 1 1
0.775043844514332 0.772731580288082 1 1
0.812674942955647 0.810385613104391 1 1
0.842195168434637 0.839997152607692 1 1
0.800569171754867 0.798172993848276 1 1
0.801035592512932 0.798680793111401 1 1
0.868236791413741 0.865198968669017 1 1
0.840452277438972 0.837919814100919 1 1
0.778195607549176 0.775272097676793 1 1
0.769653446774445 0.767262073401564 1 1
0.749414703371818 0.747265887114593 1 1
0.813242673150825 0.81089386538963 1 1
0.846048779934195 0.843365257999375 1 1
0.754539979741218 0.752561506133048 1 1
0.71322144481998 0.711202244864199 1 0
0.772327680198979 0.770655525472411 1 1
0.787970306630813 0.785798391676522 1 1
0.848422301898682 0.846079605701971 1 1
0.827649575179132 0.825491258059557 1 1
0.788022731649081 0.785944978050653 1 1
0.739782736020237 0.737733930242812 1 1
0.819725522808292 0.817367329700579 1 1
0.810364279685774 0.808300228623302 1 1
0.79176429759517 0.789607803504394 1 1
0.841589818543706 0.8392520193742 1 1
0.807597101464294 0.805280259406566 1 1
0.809973006015133 0.80748018974469 1 1
0.751713058542755 0.749847607930644 1 1
0.805897543756896 0.803181198102072 1 1
0.818283658360527 0.81574735195614 1 1
0.768441106860492 0.765927693405369 1 1
0.768798852604585 0.766668100626553 1 1
0.857207589110202 0.854975087378459 1 1
0.742565248768184 0.740653887796092 1 1
0.782769169127771 0.780668149923878 1 1
0.826480000520393 0.824021358805157 1 1
0.778500463113957 0.776546848987895 1 1
0.804476592259946 0.802502861897119 1 1
0.798695190854496 0.796119758343828 1 1
0.808778189783383 0.806376799560799 1 1
0.664278101812733 0.66249504532716 0 0
0.70028208865068 0.698207679318065 0 0
0.865857397262626 0.863491058023399 1 1
0.81190015186457 0.80950603291708 1 1
0.812147941308843 0.810074246077651 1 1
0.863073012312749 0.860919504516724 1 1
0.823630505678401 0.821609757760522 1 1
0.77038285786547 0.768021733501888 1 1
0.814393266228345 0.812079886926895 1 1
0.780470573089678 0.777754418325271 1 1
0.7776445150047 0.775594778524513 1 1
0.792548473020769 0.790484027971271 1 1
0.816923006256379 0.814256127544211 1 1
0.766647074611936 0.764583780016042 1 1
0.926055422297141 0.923024440106036 1 1
0.689378222778472 0.68705734360212 0 0
0.731378154255262 0.729486710060744 1 1
0.791217560211591 0.788876870042144 1 1
0.790120289913247 0.788125739979693 1 1
0.761825950199118 0.759481163177769 1 1
0.767720879455109 0.765732717066042 1 1
0.827138162150756 0.824760064301617 1 1
0.857835910620185 0.855582811185461 1 1
0.752148105608806 0.750303821493505 1 1
0.755155414776758 0.752993026306175 1 1
0.834093876498533 0.831682797048314 1 1
0.71363258920571 0.711902920087565 1 1
0.788576946924845 0.785808229556523 1 1
0.742427355205651 0.740589807157406 1 1
0.840454560714818 0.837858131265851 1 1
0.881587553744132 0.879593111050829 1 1
0.820165612702523 0.817836426219343 1 1
0.728569909993452 0.726554503873 1 1
0.730078935816385 0.728212935842111 1 1
0.8500517569514 0.847778890964066 1 1
0.806925264096315 0.804853765677222 1 1
0.821205514439249 0.819067445670257 1 1
0.841083693501042 0.838615179118662 1 1
0.786941052958453 0.784967493307581 1 1
0.812202821020185 0.809954638142149 1 1
0.823411062846559 0.821314736085134 1 1
0.887629636112609 0.884988977069303 1 1
0.741156863061597 0.739381541939273 1 1
0.682504459399852 0.680414157305973 0 0
0.809586508600268 0.807111358452301 1 1
0.73063174691538 0.728697198737563 1 1
0.823591870649787 0.821411860844436 1 1
0.799727789661162 0.79796538720364 1 1
0.778082348076567 0.776045225933492 1 1
0.837373714629271 0.835240010284661 1 1
0.74772617978535 0.745797438972621 1 1
0.895299450974291 0.892745498023078 0 0
0.893313608303924 0.891276641471043 0 0
0.807527016659692 0.805335232399113 1 1
0.822973440260715 0.820687760169907 1 1
0.799429472197738 0.797246325660536 1 1
0.719498239563178 0.717588203907907 1 1
0.781863461615716 0.779842713767655 1 1
0.838692862374893 0.83591601904847 1 1
0.823031574358643 0.82092567770199 1 1
0.787893342693125 0.785822467063535 1 1
0.800889153385613 0.798805501008821 1 1
0.793721761747953 0.791273479117764 1 1
0.845572389417973 0.843034022808033 1 1
0.76132378477037 0.75904831174854 1 1
0.86683365808635 0.864861259041728 0 0
0.85338036394959 0.850817943721763 1 1
0.836496017712761 0.834266211665002 1 1
0.798370364982919 0.796295910783001 1 1
0.888984790964845 0.886589643013362 1 1
0.858584757802329 0.856031781584262 1 1
0.742409562198717 0.740678845731671 0 0
0.785688111654652 0.783576753492563 1 1
0.737884800092445 0.735949675765572 1 1
0.838369990773324 0.835755096623554 1 1
0.790644822123743 0.788593537181161 1 1
0.84996939784382 0.84787968571557 1 1
0.80224058282152 0.800073816934378 1 1
0.869694220357291 0.867414257531904 1 1
0.747382412114834 0.74556953791793 1 1
0.845567501993391 0.843096107436169 1 1
0.745136141661919 0.74322061429292 1 1
0.807052826608695 0.804575963167942 1 1
0.786860651877738 0.784930773234631 1 1
0.730876404368701 0.728899333199439 1 1
0.836157237351738 0.834217959246453 1 1
0.854308501262328 0.851782446001154 1 1
0.803372012991236 0.801202064987089 1 1
0.824566671733525 0.822388499009552 1 1
0.898588625186535 0.89607991037802 0 0
0.71821269445517 0.716308131485901 1 1
0.726139753971565 0.724419582048831 1 1
0.825319751400096 0.822574012903327 1 1
0.89562429826888 0.893219097617341 0 0
0.886264514283852 0.883636572717892 1 1
0.811738774921539 0.809499383380373 1 1
0.780365839858502 0.778299986794876 1 1
0.705804866647587 0.703741455049643 1 1
0.728142588204768 0.726627920313666 1 1
0.683077388381586 0.68139227776001 0 0
0.913463782184532 0.910603965355223 1 1
0.731259129349716 0.729143131444234 1 1
0.754410541930453 0.752571487226579 1 1
0.705663927802077 0.703648687751051 1 1
0.824092327300641 0.822068710453773 1 1
0.853394989101313 0.850933833542603 1 1
0.77553683311506 0.773441737808926 1 1
0.774843664640442 0.772536264860774 1 1
0.827396515041408 0.824761399029849 1 1
0.727975306528206 0.726191153011313 1 1
0.812489110068288 0.810475353777896 1 1
0.858939598402582 0.856615597018331 1 1
0.863121795079971 0.86081950615244 1 1
0.867253030369228 0.864787269848021 1 1
0.733312213268431 0.730657110157609 1 1
0.77717885890062 0.774884044176879 1 1
0.776326005989546 0.77398641133631 1 1
0.839016341100655 0.836716500431172 1 1
0.753611010696212 0.751615067958743 1 1
0.859270607414773 0.856758246510573 1 1
0.804023284092755 0.801690121427723 1 1
0.790871105706117 0.78870963535581 1 1
0.702825822374001 0.700910797318309 1 1
0.726414476285091 0.724639817009207 1 1
0.701130126881624 0.698828193346743 1 1
0.823575717559316 0.821227852825291 1 1
0.844981289210561 0.842380867318248 1 1
0.877233947169021 0.874639882964789 1 1
0.830937335688524 0.828441664197313 1 1
0.785003245948498 0.782897509095609 1 1
0.808713416235785 0.806215697823803 1 1
0.715972584437063 0.714155823129331 1 1
0.850141872900991 0.847877694237799 1 1
0.840424789004417 0.838306119631646 1 1
0.788075849365725 0.78545962992462 1 1
0.78531461090061 0.7828501195506 1 1
0.807119015885078 0.805218605288666 1 1
0.83195580062896 0.829291829383575 1 1
0.795236678360349 0.793109041973217 1 1
0.743010370322435 0.740737769807095 1 1
0.817336243217812 0.815241673307761 1 1
0.792532193068118 0.790269859678452 1 1
0.691376049729335 0.689744113620751 0 0
0.701969836030619 0.700008533722639 1 1
0.703441731836252 0.701688593028987 1 1
0.819141934888388 0.816786865521243 1 1
0.758228597738632 0.756188028489423 1 1
0.774372249356521 0.772344686473737 1 1
0.768373354526948 0.766130783136245 1 1
0.823040473501062 0.82070511404436 1 1
0.823443181096918 0.821252787145106 1 1
0.794761012306441 0.792343834647775 1 1
0.853656602795117 0.851637770596314 1 1
0.841596765298926 0.83934567596623 1 1
0.739499928850697 0.7376051015418 1 1
0.822708382624063 0.820702235816818 1 1
0.86647460963797 0.864250831633485 1 1
0.741049069470893 0.73897345841907 1 1
0.805229840484174 0.803090613496384 1 1
0.725937855680056 0.724051833343659 0 0
0.857809246910175 0.855685508338716 1 1
0.784017327504069 0.781422469151685 1 1
0.892484045801145 0.890559888343036 0 0
0.739483662704048 0.737135572735502 1 1
0.752758323301396 0.750508391823074 1 1
0.835421108629327 0.833083587626822 1 1
0.816578482136993 0.814215162282744 1 1
0.757979132916555 0.756007956683779 1 1
0.711199745849713 0.70923114220898 0 0
0.788949274803686 0.786739300389307 1 1
0.86472224809211 0.862243377793465 1 1
0.711800703011537 0.710038779637398 1 1
0.779709198590545 0.777643293446197 1 1
0.875478412552322 0.872831851004707 1 1
0.753078021365987 0.751249711932253 1 1
0.821828149474557 0.819410135553442 1 1
0.751172664883116 0.749372580673816 1 1
0.886984706823033 0.884347247912149 1 1
0.753415518128071 0.751741311954825 1 1
0.760638816674765 0.758377257425412 1 1
0.778684027144833 0.776328748237638 1 1
0.738924399354574 0.737041735563493 1 1
0.769141563338171 0.767182283563824 1 1
0.779417078672705 0.776997683513547 1 1
0.870591850463884 0.868228341423466 1 1
0.809919033421861 0.807813842328653 1 1
0.818238237885478 0.8155188835606 1 1
0.803988690396933 0.801824830512457 1 1
0.809540256129834 0.807466692463595 1 1
0.818285889009577 0.816122877559141 1 1
0.895368466383049 0.893054686710939 1 1
0.704981505290652 0.702635888399673 1 1
0.79170364977364 0.789027378982991 1 1
0.794458450358929 0.792237182091121 1 1
0.809054317532755 0.806419983561998 1 1
0.7445615038966 0.742198713132101 1 1
0.810932664796574 0.808443959206266 1 1
0.731500198621492 0.729710391697374 0 0
0.80470676041711 0.802705748695006 1 1
0.737313568342882 0.735628147787546 1 1
0.82754295651445 0.825328937812965 1 1
0.821751028762971 0.819288778501442 1 1
0.838256868342956 0.836156122785429 1 1
0.848682453316917 0.846347321847387 1 1
0.791115134105943 0.788878679920684 1 1
0.802881237173105 0.800777733038022 1 1
0.839625550107646 0.836941599221744 1 1
0.859347883561826 0.857134751406582 1 1
0.821506488774805 0.819163673929581 1 1
0.788506988754475 0.786355077731056 1 1
0.880187324459467 0.877784114158291 1 1
0.811057400024075 0.808371251885974 1 1
0.766823791411893 0.764919294672967 1 1
0.852553845637152 0.850430165463567 1 1
0.878028307114485 0.875693622692756 1 1
0.793302459262506 0.790833304543286 1 1
0.847427761242728 0.845129936286603 1 1
0.762477010339117 0.760277812157567 1 1
0.786534537868821 0.783973833359442 1 1
0.737128120910625 0.735195584464136 1 1
0.749983002237679 0.747711616668629 1 1
0.80555710423878 0.802756831608939 1 1
0.732143253682404 0.730252134150181 1 1
0.865532083028586 0.862939237265148 1 1
0.852068498776989 0.849900440712613 1 1
0.759968483838271 0.757914947487398 1 1
0.791645968580228 0.789339187997723 1 1
0.805700094834689 0.803621864210794 1 1
0.759541743443798 0.757485025364315 1 1
0.775255189858059 0.7729203168807 1 1
0.706213042196715 0.704154943476708 0 0
0.840745705083083 0.838154215628866 1 1
0.793911986844688 0.791625006326689 1 1
0.747592959845031 0.745370215081268 1 1
0.750586437358185 0.748536040471592 1 1
0.70214769801543 0.700368040493354 0 0
0.980244258391735 0.977635227541521 0 0
0.818081971931972 0.815371914085179 1 1
0.885442631317296 0.882596803519061 1 1
0.842741363610466 0.840470135886199 1 1
0.808926266983538 0.806897959507029 1 1
0.768250268733928 0.766135628826098 1 1
0.785152722720002 0.783152503781499 1 1
0.853940320863908 0.851295549799088 1 1
0.8546769884768 0.852527581972965 1 1
0.761635473521164 0.759357765670598 1 1
0.807440669137751 0.805153569957803 1 1
0.823563979922267 0.821555342121201 1 1
0.793270936024549 0.790989002551429 1 1
0.79013744502675 0.788059529791223 1 1
0.762607444506748 0.760698687703763 1 1
0.790543353578004 0.788200009354571 1 1
0.738752367291191 0.736764684413941 1 1
0.843014072215948 0.840631119226929 1 1
0.755085767581483 0.752814910515088 1 1
0.779113838222137 0.776959502599855 1 1
0.803149709958315 0.800601156547791 1 1
0.766289925890982 0.763953831598235 1 1
0.813198593901699 0.810818840696911 1 1
0.874749654594293 0.872654243852298 1 1
0.825792437956294 0.823974103702805 1 1
0.802437064173292 0.800042870628718 1 1
0.8478840292189 0.845322129531636 1 1
0.781181638826449 0.778620651690867 1 1
0.781365781090067 0.779249084896316 1 1
0.816508833449232 0.814129457100445 1 1
0.671122826741273 0.669230989948891 0 0
0.838560637297149 0.836474377636142 1 1
0.842402307788523 0.840261762964976 1 1
0.882615393846142 0.880409667940249 1 1
0.721688848625565 0.719775354728374 1 1
0.770756655119212 0.768613122326828 1 1
0.825450672348119 0.823074223770643 1 1
0.885366876624431 0.882877127621111 0 1
0.767086316213749 0.764855856045059 1 1
0.808136396629198 0.805984549626153 1 1
0.726214253606637 0.724121883971359 1 1
0.804360347009315 0.802195582524883 1 1
0.803640847075442 0.801425447299511 1 1
0.671046035363978 0.669093112769956 0 0
0.660147608740735 0.658433471436132 0 0
0.865549796805321 0.862855069861847 1 1
0.75097883242914 0.748927194043176 1 1
0.812185684737179 0.810030680641652 1 1
0.873715230705627 0.871399074239466 1 1
0.73977038198239 0.737703425235395 1 1
0.764154216806483 0.762244754093015 1 1
0.778493816866002 0.776571590315825 1 1
0.760365547946288 0.758434323783272 1 1
0.963829293288821 0.960909079710937 0 0
0.789192640829343 0.787087349630693 1 1
0.833495970053155 0.831069761792906 1 1
0.801086538776902 0.798906942824917 1 1
0.89986824763745 0.897285112193416 1 1
0.778331514068217 0.775871686272185 1 1
0.749146578292556 0.7472950891589 1 1
0.812217941459997 0.809340713750304 1 1
0.795922527821222 0.793842409615273 1 1
0.865122241800349 0.862895939127456 1 1
0.771878196351334 0.769388744125779 1 1
0.732319649673075 0.730127351445292 1 1
0.712114284762351 0.709811874321348 1 1
0.787391358433518 0.785432656318745 1 1
0.809397820000333 0.806926804162463 1 1
0.813678900698968 0.81156898466586 1 1
0.838537952727465 0.836228323132841 1 1
0.849268113871173 0.847275527574659 1 1
0.870418522309774 0.867367311226754 1 1
0.814245321835752 0.81200995277213 1 1
0.937011077839246 0.93431798194043 0 0
0.750025530538508 0.748020811061311 1 1
0.844532296765114 0.841994043922936 1 1
0.763367814794317 0.761539147206199 1 1
0.837932034318026 0.835248412312 1 1
0.854441442029016 0.852026105152877 1 1
0.825035904291545 0.822974937032886 1 1
0.776480056296314 0.774357291676564 1 1
0.779927163386728 0.777306798023187 1 1
0.777833741497885 0.775942377773065 1 1
0.803251755216328 0.800709177172645 1 1
0.725948373093771 0.724054338641746 1 1
0.803837842647535 0.801700769444418 1 1
0.775711148294073 0.773499031521853 1 1
0.863295293616889 0.860431097514324 1 1
0.841055634223621 0.838738638388298 1 1
0.766555403401384 0.764355178406316 1 1
0.7644217736476 0.762302693195455 1 1
0.826575729940947 0.824286297726562 1 1
0.764485987726599 0.762106796222877 1 1
0.811954737691809 0.810208687617194 1 1
0.825252723550349 0.822935812199205 1 1
0.771340599668276 0.769131416701855 1 1
0.839797371386781 0.837569066461726 1 1
0.70942133828244 0.70756001738934 0 0
0.920882246923315 0.918055440855196 0 1
0.748448805776078 0.74681536621182 1 1
0.722960139539829 0.720739096446652 1 1
0.818784858698547 0.816477049500066 1 1
0.910788499523996 0.908008998488205 0 0
0.787066125086418 0.785106520121489 1 1
0.78311132659406 0.781035515131402 1 1
0.778695511101286 0.776664301949031 1 1
0.847109551793791 0.844512601586563 1 1
0.781584006232023 0.779470904180424 1 1
0.873223615860294 0.87089631214156 1 1
0.786734820182183 0.784678739940421 1 1
0.792441417023295 0.789749595571241 1 1
0.76690957014387 0.764990158671648 1 1
0.828576729164312 0.826179101304713 1 1
0.802527952028245 0.800274502403363 1 1
0.809057796768429 0.806832239210023 1 1
0.725350130442828 0.723202262675633 1 1
0.791497566457948 0.789624981304194 1 1
0.833625704898317 0.831641213391403 1 1
0.75996002414729 0.75733917937706 1 1
0.815328490965022 0.813311349522823 1 1
0.809088084544066 0.806779050317032 1 1
0.780214930901736 0.778076401648198 1 1
0.839164914852823 0.837099759235005 1 1
0.681127881183083 0.679307553269711 1 1
0.867631136323033 0.865179295220992 1 1
0.772380056727581 0.770509918058698 1 1
0.810174458634169 0.807575710656543 1 1
0.785070766714264 0.782490283066849 1 1
0.765943846250771 0.763437550579642 1 1
0.782567475077447 0.780323637451374 1 1
0.887727970512707 0.885295746875892 1 1
0.780329916589754 0.778070479347065 1 1
0.84090480577125 0.838613738381648 1 1
0.787860585519301 0.785933638437404 1 1
0.765706934247226 0.7634625452417 1 1
0.733290391213766 0.730996020587614 1 1
0.805549080728136 0.803826180797193 1 1
0.803559977493845 0.801336230791088 1 1
0.785960668186459 0.783591718524101 1 1
0.78655366046606 0.784353910908622 1 1
0.775641156905455 0.773084445351231 1 1
0.748787057919892 0.746961381544116 1 1
0.802972610289227 0.800590778874166 1 1
0.797691252226858 0.794970262819915 1 1
0.843106737708656 0.840263706016481 1 1
0.789927645296246 0.787575654160034 1 1
0.800795063489237 0.798696147276957 1 1
0.892401186404333 0.890053401951678 1 1
0.771855861042405 0.769380964210824 1 1
0.727455807502949 0.725290622436053 0 0
0.823843142436031 0.821141567809206 1 1
0.842642692408357 0.840308385282867 1 1
0.807702418364452 0.805760559049718 1 1
0.717028632838739 0.714919211603447 1 1
0.75940264616748 0.757101375036268 1 1
0.713270811605226 0.711556600561559 1 1
0.771490790901813 0.769306910003915 1 1
0.858754952182548 0.856213968404273 1 1
0.722090679566572 0.719716265517628 1 1
0.776982128422512 0.774774026663695 1 1
0.832537580531713 0.830490441949026 1 1
0.78594750337955 0.783520589392217 1 1
0.806115521955139 0.803922747299549 1 1
0.908614588099947 0.905651007297109 0 0
0.747588367672755 0.745699385240244 1 1
0.851055836650098 0.848605906465234 1 1
0.796107955870807 0.793832335830611 1 1
0.834908981730672 0.832793381069036 1 1
0.795206712952185 0.792457490526984 1 1
0.849157850610324 0.84692236293183 1 1
0.774583641328055 0.772742570311691 1 1
0.76518831578448 0.763237053646763 1 1
0.833115468732072 0.83073830742206 1 1
0.747476314467657 0.745186892324351 1 1
0.783686165344058 0.781404391333072 1 1
0.919424265520652 0.916420293810172 0 1
0.836878723848963 0.834299205862481 1 1
0.713369691643625 0.711271692804904 1 1
0.813376156998256 0.81139467866845 1 1
0.750823242688173 0.748695186283324 1 1
0.845289893981798 0.842997304172476 1 1
0.656751169348188 0.655239180999755 0 0
0.83933396628818 0.836767583946818 1 1
0.849139265895809 0.846889308738185 1 1
0.79536151854169 0.792810121113431 1 1
0.757911203752288 0.755844481184409 1 1
0.811864650512235 0.809860846303219 1 1
0.846421147136315 0.844239881732157 1 1
0.786159395572659 0.784096349340321 1 1
0.769825474262243 0.767669641918363 1 1
0.746654062548037 0.744492364517832 1 1
0.8757055933071 0.873529679899472 1 1
0.791140571743532 0.788764278108008 1 1
0.729885938163319 0.728114819702618 1 1
0.784388532825438 0.782077893388317 1 1
0.821612209197425 0.819629276859841 1 1
0.715510931566129 0.71344754130811 1 1
0.657745093471612 0.655738546531643 0 0
0.733703963102886 0.731951382443444 1 1
0.748930663757705 0.747021389298532 1 1
0.805385290817695 0.802952056432548 1 1
0.778522835391418 0.776607094858323 1 1
0.816892225980015 0.814299997153139 1 1
0.857339282800814 0.854932782170252 1 1
0.815207570600518 0.81314803024188 1 1
0.872664551010652 0.870052194880007 1 1
0.763599949366774 0.761625594830328 1 1
0.749295911505433 0.747310117486229 1 1
0.791468660191686 0.789662740134968 1 1
0.87622580583989 0.874147749562692 1 1
0.864509066152287 0.861654323082379 1 1
0.734689162366935 0.732657917288438 1 1
0.77051436017311 0.768586762685667 1 1
0.719961987622261 0.717680088550817 1 1
0.867935322711741 0.865234709173056 1 1
0.871852767568889 0.869230986447773 1 1
0.832450460825743 0.830107112680113 1 1
0.801976508590334 0.799770210498323 1 1
0.790850002838329 0.788406542578202 1 1
0.822783899720205 0.820738262689148 1 1
0.781874113154818 0.779773821210087 1 1
0.767140518488029 0.765260501873591 1 1
0.838322497629714 0.836299773751652 1 1
0.633683443805569 0.632017060275915 0 0
0.896924816545062 0.894094065892565 1 1
0.872850849835821 0.87072235131594 1 1
0.83163023782792 0.829593692688494 1 1
0.73424844477492 0.732567166111357 1 1
0.787764346458551 0.785488005955525 1 1
0.77842121940668 0.776296480423998 1 1
0.742034802022666 0.739661250958874 1 1
0.780956088191817 0.77869774477146 1 1
0.741072624930616 0.738664802312498 1 1
0.837417014089288 0.834657173398551 1 1
0.825787619088001 0.823639761549993 1 1
0.725782956932486 0.723331508535338 1 1
0.831343059528594 0.828972136796516 1 1
0.787682888092178 0.785425196956678 1 1
0.783272932698095 0.780791138554501 1 1
0.779385477884136 0.777046241345934 1 1
0.812176808489726 0.810084912547247 1 1
0.770391631709588 0.768373314902267 1 1
0.82592071457192 0.823578901884605 1 1
0.860705655617286 0.85824099955583 1 1
0.775140669308385 0.773313880409402 1 1
0.843685632897751 0.841160727363229 1 1
0.848388927640839 0.845406619301559 1 1
0.819226940595114 0.816859567541114 1 1
0.80095961956603 0.798481444894995 1 1
0.811801015673299 0.809835468808162 1 1
0.75469090700497 0.752922392226203 1 1
0.77183404814954 0.769384968444863 1 1
0.888803897213147 0.885886295304659 1 1
0.885816465596837 0.883559716024475 1 1
0.803424291442302 0.801334815784238 1 1
0.706435623801055 0.704357315904142 1 1
0.783828393177316 0.781670535942454 1 1
0.842143760367117 0.83988836492933 1 1
0.784717088792526 0.782668401835657 1 1
0.887413175069144 0.884957051017962 0 0
0.80192510269554 0.799845173333716 1 1
0.742463872964982 0.73999290689987 1 1
0.904605051717369 0.902224602639922 1 1
0.857721381462482 0.855301301591559 1 1
0.86257105320997 0.860034517657585 1 1
0.782660712303992 0.780745328229445 1 1
0.83190450878278 0.82966981688499 1 1
0.801398724104989 0.799390986319914 1 1
0.810432782000095 0.808388321187393 1 1
0.822644316749062 0.820204877506122 1 1
0.762302607353586 0.760189977881196 1 1
0.761694720469309 0.759420382875404 1 1
0.800779310545224 0.79846815779633 1 1
0.776882855516572 0.774864423466084 1 1
0.816953851888076 0.814318087496727 1 1
0.852553870835857 0.849822750093801 1 1
0.836767794396163 0.834788554614446 1 1
0.758606603447706 0.756331996765498 1 1
0.818275132083635 0.815332607976445 1 1
0.822323602199341 0.819859140140577 1 1
0.785381353027276 0.783350864487181 1 1
0.700389239861953 0.698461704697262 1 1
0.772117531100898 0.770355965837747 1 1
0.838631412502255 0.836523756704903 1 1
0.804864733680222 0.802766808377701 1 1
0.765961637518803 0.763750087615954 1 1
0.884837051807817 0.882267904693827 1 1
0.82030482258662 0.817753272591544 1 1
0.839699951815028 0.836814412589117 1 1
0.838006709547011 0.835607473137316 1 1
0.797730004677803 0.795476012821649 1 1
0.797550696433994 0.795425647190474 1 1
0.883447318627963 0.881135789551756 1 1
0.776062467488632 0.773829609509418 1 1
0.741533740349566 0.739185619492179 1 1
0.903086944337238 0.900606293644804 0 1
0.779618864795673 0.7773859027097 1 1
0.765181385856071 0.762871520921037 1 1
0.815290589162083 0.813036359710225 1 1
0.865476875305559 0.863511106098274 1 1
0.736063961193452 0.734271638811557 1 1
0.722467027027025 0.720550168594315 1 1
0.81209396336631 0.809893993297723 1 1
0.748688943685252 0.746761114324837 1 1
0.909298863439212 0.907088601339934 0 0
0.831932108447649 0.829313671878053 1 1
0.823237050919298 0.820824198945499 1 1
0.927013312477663 0.924100940531541 0 0
0.840518043965647 0.837641462858883 1 1
0.834534718155072 0.832186934444615 1 1
0.711615272136286 0.709436597778738 1 0
0.8155101495489 0.813123189200703 1 1
0.737267382071451 0.734830544614014 1 1
0.760451870924315 0.758335373525588 1 1
0.813636076453672 0.811637445683053 1 1
0.718502001749587 0.716649408343755 1 1
0.746476225157719 0.74459243214844 1 1
0.736569884752579 0.734241037357004 1 1
0.843486669722696 0.840983423473863 1 1
0.72944999923549 0.727572635087575 1 1
0.861027247781663 0.858597409546844 1 1
0.907243972740711 0.904879135152771 0 0
0.720327729244907 0.718255038368395 1 1
0.773295907145305 0.771026468586546 1 1
0.8161314203697 0.813979381111772 1 1
0.798904523946663 0.796984276156399 1 1
0.723711106076658 0.721413418109402 1 1
0.890899439821479 0.888202535613535 1 1
0.80293516349711 0.800600802856685 1 1
0.790370657784558 0.788021894395135 1 1
0.812224477388941 0.80953908610804 1 1
0.84099202404705 0.837914097680075 1 1
0.729464443040967 0.727527945377392 1 1
0.883938684065784 0.881329664814576 1 1
0.901627426856505 0.899133701525337 0 0
0.769009794779921 0.76663673216401 1 1
0.906437521208462 0.903327254088181 1 1
0.740060157654 0.73797616280026 1 1
0.867483115817155 0.865486943195779 1 1
0.728374317359458 0.726258859785521 1 1
0.750793056946741 0.748750001852082 1 1
0.817062830388285 0.814860535445568 1 1
0.809008521281464 0.806972894553335 1 1
0.878828594254326 0.87626216549072 1 1
0.756817985339407 0.75480345409257 1 1
0.773567023547925 0.77137706919539 1 1
0.850872803541136 0.848223042150098 1 1
0.760006187811154 0.757748852392171 1 1
0.714741306596763 0.712795997118062 0 0
0.80553449878495 0.803174273892811 1 1
0.779366529989836 0.777397875947774 1 1
0.71425570414382 0.712397875155979 0 0
0.734856914826229 0.732851842847119 1 1
0.833245621839501 0.830848269732465 1 1
0.857110827654479 0.854864545310228 1 1
0.77264033001395 0.770676553474344 1 1
0.695298575311316 0.692832833372793 1 1
0.760567625818339 0.758506766297147 1 1
0.746023571299158 0.743965114408479 1 1
0.745192301413236 0.742965886118021 1 1
0.82063534339717 0.818054293561027 1 1
0.842453729058292 0.840254554028466 1 1
0.838896869559012 0.836678069692039 1 1
0.778101282885375 0.775802281380569 1 1
0.84432065046747 0.841934644247113 1 1
0.792084338164895 0.789861571482434 1 1
0.811864111745336 0.80946561728945 1 1
0.807996112584995 0.80619090150482 1 1
0.873582474059666 0.87128305657214 1 1
0.856014685975578 0.854024616508986 1 1
0.829375631424681 0.826494363611727 1 1
0.789152145674555 0.786705114752218 1 1
0.766203969048419 0.764173898059108 1 1
0.830344797497577 0.828103020984613 1 1
0.79662108384282 0.794447606032134 1 1
0.75041276987206 0.748276985656911 1 1
0.829490847926269 0.827307491317917 1 1
0.759710016841029 0.75732932720922 1 1
0.849620699959949 0.847471713343626 1 1
0.747295523336715 0.74509607116781 1 1
0.771775251595803 0.769258596812547 1 1
0.77416749606607 0.772356978370564 1 1
0.763659203425676 0.761521972437242 1 1
0.729494586213984 0.72701469916842 1 1
0.809022479347518 0.806936625024555 1 1
0.788262564587761 0.786149114234215 1 1
0.739349798769941 0.737012731010093 1 1
0.797497284350993 0.794942156649159 1 1
0.765119406999985 0.762940441678621 1 1
0.771810987407088 0.769784485643925 1 1
0.832315093947504 0.83019209711695 1 1
0.737987620468256 0.73552827240576 1 1
0.876982567977415 0.87446166010679 1 1
0.970556176084097 0.968222198655097 0 0
0.745401552263422 0.743268428373606 1 1
0.740315209448744 0.73816506732611 1 1
0.858809312478359 0.856304826041873 1 1
0.760885187570284 0.758609533241233 1 1
0.880699384312917 0.878194050140511 1 1
0.870544273548507 0.867652654440133 1 1
0.751261862526634 0.748718586102277 1 1
0.798736633449877 0.796580621718982 1 1
0.833546237691781 0.831042126175689 1 1
0.822625896040765 0.820501295673696 1 1
0.910975610695022 0.908510266283255 1 1
0.915188248809224 0.912256681760548 0 0
0.715345375611053 0.71347987344439 1 1
0.832715450212917 0.830531770017344 1 1
0.855975408675472 0.853114295241888 1 1
0.796804944254557 0.794265794909999 1 1
0.75788300858067 0.755960069978185 1 1
0.847416345158059 0.844814164930757 1 1
0.838420329559212 0.835804875794707 1 1
0.863418172317799 0.860593629383682 1 1
0.745659304785462 0.743518114975075 1 1
0.861821299196687 0.859351846142313 1 1
0.782797540616279 0.780596349929735 1 1
0.799656108182855 0.797692415232118 1 1
0.832129324180852 0.829484849318249 1 1
0.771280868319117 0.769217694492963 1 1
0.756439385339591 0.754635053685752 1 1
0.848709195466476 0.846239812184616 1 1
0.863765924816543 0.861624246305198 1 1
0.803101440923607 0.800803241795283 1 1
0.740780988973149 0.73855047729741 1 1
0.769987533840534 0.767947134234487 1 1
0.732766438424647 0.730690362194931 1 1
0.76453729869935 0.762235616261053 1 1
0.829915656429005 0.827315066032145 1 1
0.783668038318867 0.781671702193675 1 1
0.873308580366312 0.870691184067337 1 1
0.844531771796999 0.842337912608604 1 1
0.775629792344388 0.773004434529465 1 1
0.741429424009486 0.738907830811341 1 1
0.84382364523461 0.841456672226492 1 1
0.894272926616652 0.891568545859123 1 1
0.773051515672377 0.770373551552325 1 1
0.953626174306405 0.950915818872366 0 0
0.774637646808353 0.772411985683099 1 1
0.791090613685519 0.78854202611261 1 1
0.749456687852807 0.747746800450668 1 1
0.830516436431061 0.828325356606312 1 1
0.874533409433202 0.871868002614795 1 1
0.764494830320413 0.762514600126791 1 1
0.86794147559963 0.865430773393352 1 1
0.82494734921286 0.822674045994903 1 1
0.704745418083923 0.702984457046721 1 0
0.776237157311825 0.773690770920465 1 1
0.698384237347994 0.696825770494453 1 1
0.787940534033626 0.786043623111642 1 1
0.737978940207602 0.736043284580283 1 1
0.790247849379401 0.788219898843525 1 1
0.763918268194419 0.761467682693469 1 1
0.831264951420768 0.829045470992309 1 1
0.713883205231492 0.711634448921059 1 1
0.819162168368956 0.816643459724925 1 1
0.825363088166165 0.823288167828489 1 1
0.78873021487105 0.78669492295725 1 1
0.775047411987861 0.772963442477225 1 1
0.799810546893069 0.797341985952629 1 1
0.815408267933361 0.813216290384852 1 1
0.828523318690226 0.826216519828905 1 1
0.717790036967696 0.715703661470512 1 1
0.800329994333375 0.798053912049564 1 1
0.834336358815173 0.832016929571739 1 1
0.82036716527591 0.817897590303118 1 1
0.733417616082113 0.731569835516523 1 1
0.727233148864996 0.725296053265234 1 1
0.777055394139788 0.77481084959768 1 1
0.818787551567181 0.816621451056 1 1
0.737806380277076 0.735987385181299 1 1
0.789471838359408 0.787530987111342 1 1
0.704511276801615 0.702720595668181 1 1
0.896598268009337 0.894318761471086 1 1
0.718036998778583 0.71620170003133 1 1
0.870741957581523 0.868496419374795 1 1
0.778035731944894 0.775967087815863 1 1
0.792396906603109 0.790311869533302 1 1
0.865733079331658 0.863099808726474 1 1
0.852492523239871 0.850174344428949 1 1
0.815291534117997 0.81310555222946 1 1
0.838699246539023 0.836513841993197 1 1
0.814216930450366 0.81188564474611 1 1
0.728640267957443 0.726506538955041 1 1
0.86143249390316 0.858955539375927 1 1
0.896486274334965 0.894353821626507 1 1
0.72403517497323 0.72189464638989 1 1
0.764641843460267 0.762327086041437 1 1
0.833246813414577 0.830886474716003 1 1
0.727780151444494 0.72567006019997 1 1
0.754638959956326 0.752393072971384 1 1
0.80892962190007 0.807006124692194 1 1
0.81119770744056 0.808875937510039 1 1
0.772520741751856 0.770361210388417 1 1
0.789413578481677 0.787211447959795 1 1
0.763547749844127 0.761475844009452 1 1
0.874942972315667 0.873038382168607 1 1
0.723504797666569 0.72153940615952 1 1
0.758282614944051 0.756067350506422 1 1
0.83453670881459 0.832189952198784 1 1
0.782155104165484 0.779788989402019 1 1
0.785321571500674 0.782884587849931 1 1
0.807911508928167 0.805781440556793 1 1
0.837924189581068 0.835459146943589 1 1
0.787557661649295 0.785352100550417 1 1
0.834663570397154 0.830992087724785 1 1
0.747182550118754 0.744784778126685 1 1
0.786476127757116 0.784201968766952 1 1
0.773817656063738 0.771655658594015 1 1
0.820142785837912 0.817621559434946 1 1
0.802670715050638 0.800197775410915 1 1
0.880519224381238 0.877825136982677 1 1
0.773168142792587 0.770996353518545 1 1
0.790088941392611 0.787730591164752 1 1
0.752141726851167 0.750165697495238 1 1
0.761098311518674 0.758982494864814 1 1
0.791798718218738 0.78940220138006 1 1
0.762854918824503 0.760588220721672 1 1
0.666764492535408 0.66431628892879 0 0
0.716643963387398 0.714822641155089 0 0
0.807297289690547 0.805288580088764 1 1
0.768422317305408 0.766221678181116 1 1
0.780603508804061 0.778283888232889 1 1
0.826171828444026 0.823826612586005 1 1
0.797096334607975 0.794625538227252 1 1
0.816166347905455 0.814188231396183 1 1
0.854828226768042 0.852353229377629 1 1
0.834237616236373 0.83166234547812 1 1
0.741988813388429 0.739897048813864 1 1
0.769560448387572 0.767555792537814 1 1
0.804765598328954 0.80237185733011 1 1
0.772712986326766 0.770224524368091 1 1
0.734664903462761 0.732314184137888 1 1
0.781545121572794 0.779246572940011 1 1
0.779483855697495 0.777256344654746 1 1
0.804655750252454 0.802447743056621 1 1
0.815379317584655 0.81314576941425 1 1
0.799582611656055 0.797373387828612 1 1
0.841358661006345 0.839379700707259 1 1
0.795763370443273 0.793416828066649 1 1
0.784856417655648 0.782619693077949 1 1
0.71808510879061 0.715972679601643 1 1
0.83582771120428 0.833390568386862 1 1
0.816743656520265 0.814365254062819 1 1
0.783345284850308 0.78100211091416 1 1
0.929234470531057 0.926456773774903 0 0
0.810195794173962 0.807871171703465 1 1
0.700975060128558 0.699234947107266 1 1
0.92520928429719 0.922571649024226 0 0
0.831643285181509 0.82924066026117 1 1
0.776102766120652 0.773664086819655 1 1
0.79753098340624 0.795433945694533 1 1
0.778679703661553 0.776045935503872 1 1
0.78332762658205 0.781412903816929 1 1
0.759074765676712 0.756611445866854 1 1
0.768842872587075 0.766858504866711 1 1
0.926823171132907 0.92388629814368 0 0
0.7852922287399 0.783268248889512 1 1
0.707967864717467 0.705705737409989 1 1
0.847605895511301 0.845362689801069 1 1
0.749011977557609 0.746988439988414 1 1
0.720966116529661 0.718860812854349 1 0
0.727941952983414 0.726006932957774 1 1
0.671096488876484 0.66940570741341 1 0
0.783065409318683 0.780862358357533 1 1
0.890068181121866 0.886925830545554 1 1
0.79080128269643 0.78848350401196 1 1
0.772921090496996 0.770460455415011 1 1
0.784489205739107 0.782169460946025 1 1
0.763650965085682 0.761330473138366 1 1
0.8201121387537 0.817877169392005 1 1
0.828099489701074 0.82540505698607 1 1
0.899949592672946 0.897519742058344 0 0
0.831008941559949 0.828769797727436 1 1
0.777623771999552 0.775760817320841 1 1
0.750864162895323 0.748657401061934 1 1
0.839687894359319 0.836783419750173 1 1
0.790575144307758 0.788598011073121 1 1
0.806154282417976 0.803911478673478 1 1
0.822309170183955 0.819598668870911 1 1
0.775030468056705 0.772529911526865 1 1
0.721076795703787 0.718882279248423 1 1
0.834551406739922 0.83229812730646 1 1
0.832599878363035 0.830167143782574 1 1
0.819768491646152 0.817237934568781 1 1
0.755534336072761 0.753587632902774 1 1
0.700900143197349 0.698713968443049 1 1
0.8258737319146 0.823611325185166 1 1
0.767697815373206 0.765078855726346 1 1
0.861548240940035 0.859320051479435 1 1
0.753253988953491 0.750735564215319 1 1
0.796714027412048 0.794708172685988 1 1
0.796719320335921 0.794347847425574 1 1
0.779838357670037 0.777422366087496 1 1
0.701335350920604 0.699358952917312 0 0
0.79649585169503 0.794072644994246 1 1
0.782979771308284 0.780722408897556 1 1
0.879448574232377 0.87734949390965 0 0
0.796304084480836 0.793922775466879 1 1
0.849346060299067 0.847206041754449 1 1
0.748249754605502 0.746264862842826 1 1
0.81712197582482 0.814359514148603 1 1
0.778317730886215 0.776078419716015 1 1
0.859340219715411 0.856509023735745 1 1
0.761575118709078 0.759176765168258 1 1
0.820225527350581 0.817234288832511 1 1
0.763820827613146 0.76120697543042 1 1
0.834913199224183 0.832588806819196 1 1
0.778182137637367 0.776160653177611 1 1
0.789926124367176 0.787793029237176 1 1
0.837702792957612 0.835328092983684 1 1
0.895982429027076 0.893268882426569 1 1
0.813148560355638 0.810743553510172 1 1
0.829798428692265 0.827844165245879 1 1
0.879603876595101 0.877346139798886 1 1
0.76278965998318 0.760900462391741 1 1
0.794022551819171 0.791675575183208 1 1
0.769055392835867 0.766796752983707 1 1
0.801853771471373 0.799443798343914 1 1
0.756206783048624 0.753545356367174 1 1
0.660996554665386 0.659379264389164 0 0
0.788544223980732 0.786386548002065 1 1
0.816806635850654 0.814742561242556 1 1
0.798858510739447 0.796681958418603 1 1
0.817342571804936 0.815491427578341 1 1
0.891646789898309 0.889419401174531 1 1
0.835925136632532 0.833635797388968 1 1
0.727169014294531 0.725201079558544 1 1
0.734736464229732 0.732718502677081 1 1
0.841491466608466 0.839319661434048 1 1
0.842231680995247 0.839630898884992 1 1
0.733779217121961 0.731591942589955 1 1
0.806425492556868 0.804439150800524 1 1
0.891136611127118 0.888467710821936 1 1
0.73804705311283 0.735559450716752 1 1
0.867796724471628 0.865240037080607 1 1
0.827958569509741 0.82571873357175 1 1
0.841649839857776 0.83961365773862 1 1
0.844599981743889 0.842051310205728 1 1
0.745819417064915 0.743643022613257 1 1
0.785116021952372 0.783038046386095 1 1
0.72524693168823 0.723041723766027 1 1
0.78043615425554 0.77813591389205 1 1
0.737869775788234 0.736096757432418 1 1
0.732769346717807 0.730487885299737 1 1
0.802634502909141 0.800614444945254 1 1
0.754644045175601 0.752254219862381 1 1
0.818379623878091 0.815792821173742 1 1
0.691603870772236 0.68967674984363 1 1
0.715766186548824 0.713728763049055 1 1
0.816987176196001 0.814423804159285 1 1
0.771241884835667 0.769015268707621 1 1
0.828286208348242 0.825983191451571 1 1
0.80352261691376 0.801089759233513 1 1
0.8097882349037 0.807411069792444 1 1
0.843049303779551 0.840730103422342 1 1
0.888389512568244 0.885633321906336 1 1
0.798289985249505 0.796409489069484 1 1
0.91347762720362 0.911105174631024 0 0
0.855885380784099 0.85339911926876 1 1
0.836875897504307 0.83466840429785 1 1
0.710708991106671 0.708575484578882 0 0
0.786398453289835 0.78423314591931 1 1
0.766221512066423 0.763886823509436 1 1
0.79896295255668 0.797208404775914 1 1
0.86402358613662 0.861383933115971 1 1
0.847590084001915 0.845219511842963 1 1
0.827256197649159 0.825179323094305 1 1
0.867705605918148 0.864935949673045 1 1
0.859745106711949 0.857439095860654 1 1
0.840767401235814 0.838698259189818 1 1
0.908396429477177 0.905750647138161 0 0
0.759634696885819 0.757331684900918 1 1
0.771416813813901 0.769211351915772 1 1
0.839956114405516 0.837456946316026 1 1
0.822584524927294 0.820146716818299 1 1
0.783760049819184 0.78185074216507 1 1
0.834342136891591 0.832084929256843 1 1
0.769061982898418 0.767254416854666 1 1
0.821199147318273 0.81885791476763 1 1
0.742372437593958 0.740189359167192 1 1
0.694987940752532 0.69246903351751 1 1
0.742165293743303 0.740344870914425 1 1
0.783044297622399 0.7808028471609 1 1
0.758119029619789 0.756069957147382 1 1
0.825853128498041 0.82357843240714 1 1
0.837596641344317 0.835374242617215 1 1
0.800425153990221 0.798154267276392 1 1
0.778978191819856 0.776834611422459 1 1
0.842215494760888 0.839425089071786 1 1
0.872474116652038 0.869866912579273 1 1
0.811873886474307 0.809597992298136 1 1
0.790855984184347 0.788611894061081 1 1
0.861960721988777 0.859461665679872 1 1
0.807424947854065 0.805061607509315 1 1
0.852393574847619 0.849800553052451 1 1
0.859477198181698 0.857232803194479 1 1
0.827138787497169 0.825096594740364 1 1
0.793339588301498 0.791182159323353 1 1
0.937551358033813 0.93535547114691 0 0
0.860746174492753 0.858556132160158 1 1
0.923194270049466 0.920657852493875 0 0
0.776658268411007 0.774585132200143 1 1
0.783900554785723 0.782019631970661 1 1
0.874786726058337 0.872706715350016 1 1
0.888835256724303 0.886443192343343 0 0
0.851234126572181 0.848639955140442 1 1
0.788105032556097 0.786005339872495 1 1
0.790871524120908 0.788175551407247 1 1
0.811701008393204 0.809404802311701 1 1
0.735185400065391 0.733246346949934 1 1
0.73275987889183 0.730261461818998 1 1
0.829915987296515 0.827677486986165 1 1
0.900999726057129 0.898692555635053 0 0
0.807288279818872 0.804874003200833 1 1
0.904161797666217 0.901928137964582 1 1
0.808567837525723 0.806239598156004 1 1
0.807487409717753 0.805395820047609 1 1
0.828919962852221 0.826700120339272 1 1
0.867678733247849 0.865506893852017 1 1
0.758498240930821 0.755981591446851 1 1
0.681134341607451 0.679125138221157 0 0
0.792481382876236 0.790126810929233 1 1
0.839913433584606 0.837573343688717 1 1
0.80735968346156 0.805121549520144 1 1
0.737676378119886 0.73539675676546 1 1
0.809710350662817 0.807474108155345 1 1
0.755296417814703 0.753060340002541 1 1
0.839094966782675 0.83697531083201 1 1
0.782570756103593 0.780621049483854 1 1
0.722080676907402 0.71938190173816 1 1
0.83131114957035 0.829045584857574 1 1
0.775226724908474 0.773094650641744 1 1
0.757785930432182 0.75549398542209 1 1
0.7987864236344 0.796509011013582 1 1
0.81286940477268 0.810472827593624 1 1
0.748141646096982 0.746223200523283 1 1
0.815075719622826 0.812781623737557 1 1
0.818399054703643 0.816116488899322 1 1
0.795960862783799 0.793707513929127 1 1
0.827545025501619 0.825603431683796 1 1
0.793789653688557 0.791776716677719 1 1
0.783539323926447 0.78157811941537 1 1
0.824838300900147 0.822628956065323 1 1
0.920445532313366 0.917830526814043 0 0
0.682357827974832 0.680520944604199 0 0
0.798111373658823 0.795926156653396 1 1
0.756080313498585 0.75374310343049 1 1
0.72958268134694 0.727450695813044 1 1
0.707242496724998 0.705137471848183 1 1
0.83275564187457 0.830338768244093 1 1
0.81683090914832 0.814525694119774 1 1
0.836367976983593 0.834403913069795 1 1
0.79757985574238 0.795251433940402 1 1
0.783170811284644 0.781207699927829 1 1
0.823042967051497 0.820630819601718 1 1
0.770132767562139 0.768025528972796 1 1
0.880388218381808 0.877775854001359 1 1
0.792586284950698 0.79061648397945 1 1
0.878546160444302 0.876366690416679 1 1
0.810710424541183 0.808387234054878 1 1
0.862312473681126 0.860075112097821 1 1
0.860939885061667 0.858737420846969 0 1
0.725264478108426 0.723469876265828 1 1
0.784961975075165 0.782934748016739 1 1
0.782130568275396 0.779757163185158 1 1
0.664751770325533 0.662613381806295 0 0
0.888955327585328 0.886311040036248 1 1
0.806361225151401 0.804265734502416 1 1
0.811657772186669 0.80902651634978 1 1
0.730734483622157 0.728204152440957 1 1
0.821679513920396 0.819578526281402 1 1
0.751258687157574 0.748977366869458 1 1
0.83392607206918 0.831455563248285 1 1
0.795886548376891 0.793869141522367 1 1
0.915562053893379 0.912626390690334 1 1
0.782989078358196 0.780729362183754 1 1
0.856307402960109 0.854311012113096 1 1
0.821340237412915 0.81897647201307 1 1
0.771060910478254 0.769292529944718 1 1
0.799389689858502 0.796805182051795 1 1
0.860822576128942 0.858376003733129 1 1
0.875391240433368 0.87286432397002 1 1
0.762742348282911 0.760485686307266 1 1
0.900858195283088 0.898602211097377 1 1
0.719453672854155 0.717531655895778 1 0
0.800137132397443 0.797986376471909 1 1
0.728974118228035 0.727008838734498 1 1
0.779082107226052 0.77697442274206 1 1
0.763119114607895 0.761096488110376 1 1
0.788649239928491 0.786861913403411 1 1
0.748235770487669 0.74593307062539 1 1
0.799987935242363 0.798003174886884 1 1
0.825627010952518 0.823597077125064 1 1
0.825652888416624 0.822621975575936 1 1
0.738262228364605 0.736381740480276 1 1
0.736129149664388 0.734343890491596 1 1
0.875117663105138 0.872516452632179 1 1
0.833557542217154 0.83150554200941 1 1
0.824168475491514 0.821982845582539 1 1
0.765427503911364 0.763133705714106 1 1
0.760825849668241 0.758448584901302 1 1
0.801687069274737 0.799391976185302 1 1
0.796601723930254 0.794301093984601 1 1
0.781577131414736 0.779515089933268 1 1
0.82729708520608 0.825069107289223 1 1
0.816546022626575 0.814311923127194 1 1
0.886590593911583 0.884438365441382 1 1
0.82014162750946 0.817909903778438 1 1
0.941643883642364 0.938752762158132 0 0
0.841782490612795 0.838967502695782 1 1
0.671324897772153 0.669873197140659 0 0
0.798401623340254 0.796264709012789 1 1
0.819252741379361 0.817074093081734 1 1
0.8162433883675 0.814244212970203 1 1
0.84685787903229 0.844459702397514 1 1
0.740858268754581 0.738932153105155 1 1
0.81437389068786 0.812122246547814 1 1
0.777037251109288 0.77462129449883 1 1
0.833275537300678 0.831124799960173 1 1
0.784030865520523 0.782047500323329 1 1
0.866439909414248 0.86409084153852 1 1
0.911437977197105 0.908955573040738 1 1
0.846166517802573 0.843825765718345 1 1
0.748730766101767 0.746888398644284 1 1
0.839868114751874 0.837963222211244 1 1
0.85475375869545 0.85261221916828 1 1
0.782796648860514 0.780661516738316 1 1
0.775773100972092 0.773534119901981 1 1
0.710910323290208 0.708891389933878 1 1
0.795995139257159 0.79400771348969 1 1
0.690689741586063 0.688862894129676 1 1
0.715805197814585 0.713751151043461 1 1
0.84966737454255 0.847133938983974 1 1
0.761907083136201 0.759593884016983 1 1
0.800915853577837 0.798254152830261 1 1
0.853687976181913 0.851251345709411 1 1
0.731885401215884 0.730121934548468 1 1
0.774099045119377 0.772169900929863 1 1
0.772086453170797 0.769432130953822 1 1
0.764844384967918 0.762556641945338 1 1
0.75409511333817 0.752228243009549 1 1
0.819082466658684 0.816954456805968 1 1
0.737865053961967 0.735928596927126 1 1
0.849653006743329 0.84731544756093 1 1
0.815153708757612 0.812836391862965 1 1
0.750077199501435 0.7480165856596 1 1
0.840743375611606 0.837861775673611 1 1
0.694329248514712 0.692263612059098 0 0
0.831331680056855 0.829054954880486 1 1
0.754556490268792 0.752337538477762 1 1
0.686801282702741 0.684406000712943 0 0
0.70534826791697 0.703493670068183 0 0
0.725846180802284 0.723831020315447 1 1
0.784262970126188 0.781862127387759 1 1
0.760726120478884 0.758576363385024 1 1
0.813392611671241 0.811334780946972 1 1
0.767395502212361 0.765303313701467 1 1
0.70708952266219 0.705267564732252 1 1
0.827383946890259 0.825275672565794 1 1
0.760114200169756 0.757901833663041 1 1
0.899839462391956 0.897780785679274 0 0
0.754598191525244 0.752662076738073 1 1
0.705941607778503 0.704284645933098 1 1
0.840834238420063 0.838581184541802 1 1
0.837433390889259 0.834998283914728 1 1
0.81782830908872 0.81574413738785 1 1
0.812119242459316 0.810071764391952 1 1
0.936268531701302 0.933375778475497 0 0
0.837768642818535 0.835599882527242 1 1
0.836263469962458 0.83342187731077 1 1
0.835125841523847 0.832998078849044 1 1
0.902637754147746 0.900466344515134 0 0
0.761495763313345 0.759308311355097 1 1
0.778307671953335 0.77615437645073 1 1
0.768084908288594 0.765185670863866 1 1
0.789418932369272 0.787130283673517 1 1
0.780389039026915 0.778366237549386 1 1
0.795777852735345 0.793324190636295 1 1
0.758505173847383 0.756236955484246 1 1
0.81671174277568 0.814433901100399 1 1
0.754094272577515 0.752226302503155 1 1
0.795351251321964 0.793314333654263 1 1
0.769498405976109 0.76711058811738 1 1
0.813441174971476 0.811276706966847 1 1
0.772848496968583 0.771031581897087 1 1
0.859028398095202 0.856401111916383 1 1
0.798405164324 0.796339737402726 1 1
0.815610111202212 0.813393862832675 1 1
0.792302665550447 0.790023363784665 1 1
0.850201512115423 0.847968448428008 1 1
0.846917996361064 0.844582203071023 1 1
0.786182331523287 0.783932570677669 1 1
0.756543525803627 0.754223375263096 1 1
0.83791181318956 0.835648763174014 1 1
0.805577537951848 0.803516268821206 1 1
0.844608394528916 0.842286494855147 1 1
0.760694529165182 0.758308749297 1 1
0.751821388164235 0.749560216840545 1 1
0.752134507412556 0.74978089089912 1 1
0.80655687698033 0.803906960559034 1 1
0.729575633959215 0.7275495617868 1 1
0.796604931036916 0.794448504565548 1 1
0.799372780605699 0.797469915708274 1 1
0.804099537803466 0.80143726675158 1 1
0.745555491407553 0.743568546073053 1 1
0.740087883145697 0.738007206293022 1 1
0.76295376023983 0.760884669249359 1 1
0.664212088617618 0.662088321663331 0 0
0.819503357979404 0.817235355025925 1 1
0.720159740466195 0.718220112243963 0 0
0.843604907075584 0.841146837944539 1 1
0.734141923582007 0.73221342946269 1 1
0.736980062654677 0.734878064763083 1 1
0.72528169674299 0.723303321712954 0 0
0.781530052190839 0.779146550831774 1 1
0.856671052953003 0.854382952880991 1 1
0.784918046147317 0.78306233597149 1 1
0.750803455454396 0.748464499731 1 1
0.736895858315471 0.734600254294522 1 1
0.745260616233619 0.743012964125788 1 1
0.738058085015282 0.73586557871905 1 1
0.801677402451965 0.799390344280297 1 1
0.795635691555612 0.793216907898918 1 1
0.650608529652313 0.648826958831448 0 0
0.783280246229181 0.781067847064323 1 1
0.80253660362347 0.80028819591486 1 1
0.895136107022444 0.893086596793196 1 1
0.690144195972757 0.688150170795623 1 0
0.860424013309191 0.858205288401964 1 1
0.783696080405303 0.781920815607919 1 1
0.804328546948512 0.802394200755214 1 1
0.849739654767572 0.847593352586286 1 1
0.851345926476746 0.848953847755015 1 1
0.827776725653462 0.825325829828872 1 1
0.845783372410218 0.843797421449557 1 1
0.759748303215417 0.757955905403277 1 1
0.83948791749392 0.837167346562211 1 1
0.742982076173833 0.741124096048331 1 1
0.784978099095977 0.782982211943057 1 1
0.693783436184481 0.691423587091015 1 1
0.775499514190111 0.773388511380006 1 1
0.90324984149422 0.900556640779474 1 1
0.933242061372462 0.929804206466667 0 0
0.829149740016711 0.826800888126642 1 1
0.841432310208104 0.839054271010082 1 1
0.774248058148855 0.771661243995068 1 1
0.769222811586486 0.766874605197918 1 1
0.814979123979512 0.812229761261154 1 1
0.806241063081703 0.80391218599708 1 1
0.786280460230584 0.784048244539186 1 1
0.796468628775553 0.793897003653422 1 1
0.763444849345185 0.761136876160159 1 1
0.75427090854404 0.752299967678335 1 1
0.830671906945142 0.828180807961126 1 1
0.709954269327796 0.708264045718123 0 0
0.864587106130043 0.862024806127907 1 1
0.777981194130481 0.775549469721377 1 1
0.786660423116891 0.784326637136391 1 1
0.824654968359225 0.822232960268556 1 1
0.733816895461864 0.731659412278416 1 1
0.774348187630962 0.77205402364061 1 1
0.782917539210611 0.78089457620724 1 1
0.71967791294038 0.717647669566263 1 1
0.790947475370479 0.789087749223525 1 1
0.700552786822869 0.698884950788473 0 0
0.832973139690015 0.830524403993746 1 1
0.849426262415676 0.847155775040635 1 1
0.774455893734695 0.772369178518629 1 1
0.836560853534553 0.833738874888097 1 1
0.80350397931865 0.801181155750182 1 1
0.733910041859369 0.73209235377556 1 1
0.746928680639515 0.744925884412939 1 1
0.852700074786763 0.850501358935238 1 1
0.859266495043169 0.856955174840733 1 1
0.813331448043157 0.811114423938088 1 1
0.732883635676161 0.730841194722041 1 1
0.889952334161593 0.887681962884254 1 1
0.797919725904714 0.795625764591493 1 1
0.811938352039307 0.809976773688477 1 1
0.783139231860462 0.780852910349107 1 1
0.708829768830242 0.706532359462986 1 1
0.756871887989862 0.753904846483145 1 1
0.90875166808549 0.906097625409068 0 0
0.679418952455471 0.677576208294414 0 0
0.844709243574559 0.841989632239744 1 1
0.709321258631334 0.70711892676805 0 0
0.804631364423914 0.801994626596415 1 1
0.834666192724279 0.831857687394059 1 1
0.848856044530347 0.84643881955742 1 1
0.828832429288703 0.826682064548751 1 1
0.702688638325469 0.700909355641426 1 1
0.689859606087835 0.688350833878223 1 1
0.855781202700773 0.853440475727123 1 1
0.763394233609412 0.761253841862299 1 1
0.841308463665099 0.839204211517467 1 1
0.757365058642108 0.755290391231059 1 1
0.723473330958028 0.721674614866995 1 1
0.868491162022067 0.866254738133761 1 1
0.783604943840988 0.781020242731542 1 1
0.872970330172943 0.870045871168381 1 1
0.737697499961315 0.735687353665073 1 1
0.762084353614968 0.759912584554667 1 1
0.771333826377368 0.769364675113329 1 1
0.780131634637608 0.77793931088779 1 1
0.747178455763357 0.744938663426596 1 1
0.858682776935937 0.856200468550217 1 1
0.748944864574093 0.746986888903066 1 1
0.828518913919237 0.826318062527636 1 1
0.692269544187986 0.690247828692827 1 1
0.79134228026738 0.788986492535521 1 1
0.872510141487024 0.869665742281286 1 1
0.814488975654224 0.811971228074425 1 1
0.732405513706295 0.730265548213631 1 1
0.744541487658681 0.742466931194357 1 1
0.774511099471301 0.772260932051161 1 1
0.841234503964548 0.839220501447241 1 1
0.827325633718986 0.824515139389717 1 1
0.801282541867171 0.799329828550428 1 1
0.822597288447915 0.820377798575947 1 1
0.732338914909217 0.730001083342387 1 1
0.831012000947542 0.828842336143242 1 1
0.769007211606922 0.766825547432285 1 1
0.852517492726057 0.849778167381151 1 1
0.740610033564794 0.738552877680694 1 1
0.737368655128428 0.7351812494369 1 1
0.787849577989015 0.785471102276034 1 1
0.780995245778004 0.778449022702905 1 1
0.839684808004558 0.837495620558646 1 1
0.959177254307088 0.956816501745038 0 0
0.832302702035231 0.830184717350342 1 1
0.778111335174477 0.775934002360215 1 1
0.81760073907945 0.815275911531774 1 1
0.77235727793177 0.770047786029484 1 1
0.934519190737215 0.932100129222971 0 0
0.75805846333443 0.755782434993898 1 1
0.787284977174573 0.785335084334597 1 1
0.67251585344543 0.670461285098689 0 0
0.781785759466808 0.77946023553978 1 1
0.892506761921397 0.890444849731295 0 0
0.721257647899226 0.719324704204554 1 1
0.800017611458425 0.797840883210372 1 1
0.740607303585097 0.738550197704288 1 1
0.709885296188638 0.707891958509984 0 0
0.867443068092539 0.86516506163905 1 1
0.730658942306671 0.728452862723486 1 1
0.766896875629803 0.764566247671156 1 1
0.850630832370218 0.848420344479868 1 1
0.778022411937544 0.775887322131395 1 1
0.786755700922754 0.784116700499911 1 1
0.813713036140233 0.8114142100463 1 1
0.819589760809724 0.817388941978091 1 1
0.862078622556481 0.859881904971581 1 1
0.817434198382196 0.815504239816194 1 1
0.853291006711304 0.850695732661095 1 1
0.87701623332876 0.873992277091115 1 1
0.777862808503244 0.775761405023054 1 1
0.768429658576605 0.76622901690853 1 1
0.895384956150512 0.893095304940042 0 0
0.784884557524213 0.782630433834655 1 1
0.898733958837898 0.896282490842215 1 1
0.750466547758636 0.748292366212743 1 1
0.824433734925495 0.821939960666887 1 1
0.802302997212321 0.799146419908456 1 1
0.775372252994093 0.772853324830606 1 1
0.789771753743648 0.787555800349586 1 1
0.826345234982304 0.824199213516979 1 1
0.790928217425 0.788712637427782 1 1
0.812680472239611 0.810284548954862 1 1
0.776090354003499 0.773700581670353 1 1
0.804468443352898 0.802313748299789 1 1
0.722827563075731 0.720718979232033 1 1
0.804997353330485 0.803081289597367 1 1
0.785281606034283 0.783328066538296 1 1
0.837686567703738 0.835031679109635 1 1
0.758664629405326 0.756956319665183 1 1
0.775557400369588 0.773345732941119 1 1
0.779246344089642 0.777189408287003 1 1
0.793170851598596 0.79080909418074 1 1
0.742668961798364 0.740266786853226 1 1
0.913782171255712 0.911238969484219 0 0
0.825204765500827 0.823392030142039 1 1
0.811049925795728 0.809141638161456 1 1
0.930507691551562 0.927966067916533 0 0
0.673803175697272 0.671948565423629 0 0
0.781259284071038 0.779253435260382 1 1
0.895912616160859 0.893675898987152 0 1
0.869550205143942 0.867460738113418 1 1
0.868136206593402 0.865486480880273 1 1
0.825515052438445 0.822828895155683 1 1
0.792862222424761 0.79069853445893 1 1
0.887407212250161 0.884575608586624 1 1
0.850924056025486 0.848498640749464 1 1
0.663878678119741 0.661881572968851 0 0
0.749490375763053 0.747734343163943 1 1
0.830533168124909 0.828608453182814 1 1
0.806799687620618 0.804636747526129 1 1
0.825427230507587 0.822817460901491 1 1
0.78540877583998 0.783409999486664 1 1
0.834537879998782 0.831996350230176 1 1
0.830675056559821 0.827981453657792 1 1
0.747202072752421 0.744749560269559 1 1
0.676893602506279 0.67511513286834 0 0
0.796480949866373 0.794482690814383 1 1
0.747092666949829 0.745016190455739 1 1
0.825066849442521 0.822622398266149 1 1
0.82106912305697 0.818760376679319 1 1
0.807951670139178 0.805480534020474 1 1
0.814752411497538 0.812351919811934 1 1
0.747200450393599 0.74510170970641 1 1
0.827535081138021 0.824805172521102 1 1
0.787509902790446 0.785099522436027 1 1
0.811635816103511 0.809020097237227 1 1
0.802021561526899 0.799865696666942 1 1
0.781502062690104 0.779152953911455 1 1
0.827591362376053 0.825316045643543 1 1
0.791027384871312 0.788107728025843 1 1
0.809761710148873 0.807367268244861 1 1
0.724245233960299 0.72207400987752 1 1
0.886771411638562 0.883334523829713 1 1
0.794082747366198 0.791782669372351 1 1
0.872573215972982 0.87020488922222 1 1
0.767021894153086 0.765204255415745 1 1
0.716207124515893 0.714181748271731 1 1
0.788925146704578 0.787059269625673 1 1
0.789418026209528 0.787296841483486 1 1
0.862518732480057 0.859875600168168 1 1
0.821606534417218 0.819005725357721 1 1
0.834971222140007 0.8324926018537 1 1
0.731589120512632 0.729482551037463 1 1
0.879181901700019 0.876418084919513 1 1
0.852599174028001 0.849907411033596 1 1
0.713943037408278 0.711945177775037 1 1
0.781697534268821 0.779467237042205 1 1
0.776583434260313 0.774176141223277 1 1
0.677479828780327 0.675761615225984 0 0
0.91001177628844 0.907832672984733 0 0
0.812345777871173 0.810009149674662 1 1
0.851890303579623 0.84949622640207 1 1
0.758204591540615 0.755946761738667 1 1
0.878407018017737 0.875675561204877 1 1
0.832046667485572 0.82928572752392 1 1
0.782321688874623 0.780196744226073 1 1
0.717228956781848 0.715106238672326 1 1
0.928823273277457 0.926385717820291 0 0
0.786056874725293 0.783645065609678 1 1
0.731752992740997 0.729993648756776 1 1
0.766854329489517 0.764696358744949 1 1
0.842404697813449 0.84000909861333 1 1
0.806270034555594 0.803811239686982 1 1
0.769355616762645 0.767147358712359 1 1
0.78424277940126 0.781850231427847 1 1
0.760659082052195 0.758915973921323 1 1
0.919945652192266 0.917174543449377 0 0
0.724969773016704 0.722897990912357 1 1
0.843370109959221 0.840862211030361 1 1
0.850771489461786 0.847703488771053 1 1
0.803692804627091 0.800699232581403 1 1
0.781962578011245 0.779787489192371 1 1
0.886664522947527 0.884616620364644 1 1
0.872035636289164 0.869765433478174 1 1
0.761301775183238 0.759085463155908 1 1
0.770665357414142 0.76843365821592 1 1
0.808980067923681 0.806881159794177 1 1
0.824502801760486 0.822301596417131 1 1
0.859918953580113 0.857350277594342 1 1
0.812767908282484 0.810517662213721 1 1
0.876007233131842 0.873752519396826 1 1
0.827977873392185 0.825772158224351 1 1
0.767036330560087 0.764346998351652 1 1
0.868414952870937 0.866076225661298 1 1
0.780921162860167 0.779009492134847 1 1
0.862146812209471 0.859503347648578 1 1
0.858662308318979 0.856358021272445 1 1
0.817455134939464 0.815406427924728 1 1
0.814758197594395 0.812598825246731 1 1
0.767928586460297 0.766000849553768 1 1
0.802134244969073 0.799730999311384 1 1
0.781972996324641 0.780160763436937 1 1
0.788356060559401 0.78661193612733 1 1
0.877659287285167 0.875490922654456 1 1
0.930037083395069 0.927117969694342 0 0
0.754152567004365 0.75223922610707 1 1
0.868877533289181 0.865962418834763 1 1
0.760329596206755 0.758436036391593 1 1
0.88285853068188 0.88069126313624 1 1
0.861682182282957 0.859523154087983 1 1
0.878966561177433 0.876646044336698 1 1
0.807356553377948 0.805026662599948 1 1
0.852157994681052 0.8498355880179 1 1
0.807717142733413 0.805477671394363 1 1
0.911799287183806 0.908940259211037 1 1
0.784060846226917 0.781999724208276 1 1
0.731247163755126 0.729125060633035 1 1
0.755195500059375 0.753357581115135 1 1
0.745495122700998 0.743439441650496 1 1
0.727104410337468 0.725277886746177 1 1
0.820951871565141 0.818572406393749 1 1
0.806094613577332 0.803991814605669 1 1
0.739422537308389 0.737163079618612 1 1
0.822706109780567 0.820477677006557 1 1
0.832210900542449 0.829853206538797 1 1
0.779162675170684 0.777078340975141 1 1
0.814779514240562 0.81258077197612 1 1
0.873154277257139 0.870803636420426 1 1
0.853052235652985 0.850940653909245 1 1
0.746194133487456 0.744323871584464 1 1
0.790316802202002 0.788009014472526 1 1
0.856404445630273 0.854055546764562 1 1
0.796379995666653 0.793971820403401 1 1
0.813859032257449 0.811905466581229 1 1
0.806372753956556 0.804008669237414 1 1
0.749955050197127 0.747663439002189 1 1
0.810170418180196 0.80791593412777 1 1
0.79373341300405 0.791562867480943 1 1
0.7199389440317 0.71804093744569 1 1
0.771336438418622 0.769283285154933 1 1
0.731901754792984 0.729871719628459 1 1
0.738928316688172 0.736891712910997 1 1
0.750534448312612 0.748895305522928 1 1
0.822154159064892 0.820028327868972 1 1
0.862617275731058 0.859800218384665 1 1
0.697738211732205 0.695972633250894 1 1
0.825867667277432 0.823986638762827 1 1
0.757221666813297 0.7549638712163 1 1
0.75030422388061 0.748289607835272 1 1
0.794201485979478 0.79123612033382 1 1
0.799803188713079 0.797646172666874 1 1
0.69672561572351 0.694932089408464 0 0
0.746184618187713 0.744026548742759 1 1
0.8658717724684 0.863457538109697 1 1
0.78210035291279 0.779593533294045 1 1
0.80976416976681 0.807362571933778 1 1
0.874461469709798 0.871824369752995 1 1
0.750825855851766 0.748739494606355 1 1
0.805561468629125 0.803567755415325 1 1
0.792270751976063 0.790432602866727 1 1
0.738676181350061 0.736529526565225 1 1
0.817220006614917 0.815190509039586 1 1
0.787176290516005 0.784943649083613 1 1
0.79437463403682 0.79188407361561 1 1
0.860457837369759 0.857737758956563 1 1
0.776172053526672 0.773701571721178 1 1
0.770595706809449 0.768087429812349 1 1
0.772179568918146 0.7698282974238 1 1
0.747687043719794 0.745588986922893 1 1
0.809584766504708 0.807263853283313 1 1
0.925088582476092 0.922775920556701 0 0
0.772137416857455 0.770172737093855 1 1
0.841573575589419 0.838763845597572 1 1
0.784905703221848 0.783212230226885 1 1
0.828047668875546 0.825246387572152 1 1
0.752222906670062 0.750158298248568 1 1
0.802096458183439 0.799964988353493 1 1
0.731571787337376 0.729380238670156 1 1
0.815419306519265 0.812694967726551 1 1
0.788972001253153 0.786986612749937 1 1
0.840144627603835 0.83752603210987 1 1
0.822174893556436 0.819417124203693 1 1
0.682232602497694 0.679937488215776 0 0
0.737056061150305 0.734991318229295 1 1
0.840609969647544 0.838004532245937 1 1
0.813037280239655 0.810971356520372 1 1
0.749308062168523 0.747329486193013 1 1
0.769720341871322 0.767344951261074 1 1
0.784268840456954 0.781640281771549 1 1
0.747130995800233 0.745467204859555 1 1
0.724666189900308 0.722108841916967 1 1
0.810446426230158 0.808175561794169 1 1
0.733308746383987 0.731307756133927 1 1
0.718265132778097 0.71650026206127 1 1
0.801408788858594 0.79912051992803 1 1
0.802729779385384 0.800527910828761 1 1
0.767000658169163 0.76456902236356 1 1
0.786784516617498 0.784716471971926 1 1
0.909306843975563 0.90657923873876 1 1
0.794501664869102 0.792705890296277 1 1
0.732659636078652 0.730783733355538 1 1
0.802101455279943 0.800193317804074 1 1
0.756646100263425 0.754767401861796 1 1
0.806062711236835 0.803943439750478 1 1
0.855229645902851 0.852878436232403 1 1
0.817767144608267 0.815698916587725 1 1
0.834917450180666 0.832518044942679 1 1
0.779767467576573 0.777918514050746 1 1
0.816602145035824 0.814337829970947 1 1
0.636533457752598 0.63459955987915 0 0
0.737090029185896 0.734471411418189 1 1
0.82265601991472 0.820276595406716 1 1
0.746889663668551 0.745174603657277 1 1
0.699129643959834 0.697294699904256 1 1
0.776320749986206 0.774174559526632 1 1
0.759154895358844 0.756775057699025 1 1
0.805732965307109 0.803283567245073 1 1
0.856825037750288 0.854292183313513 1 1
0.803773996423818 0.801382908358429 1 1
0.76068588577313 0.758660810265927 1 1
0.824903058745986 0.822282089274051 1 1
0.857761596127898 0.85509922669907 1 1
0.78366245917912 0.781362168605887 1 1
0.793962152456159 0.79165027736424 1 1
0.851394972884446 0.849147188723631 1 1
0.720088875515111 0.717889463227771 1 1
0.765803290532579 0.763465370255922 1 1
0.764899755759463 0.762694054463384 1 1
0.841425941100808 0.839341918721981 1 1
0.843132456841583 0.841021393966271 1 1
0.896969706935607 0.894862476163567 1 1
0.787443376408511 0.785321179881092 1 1
0.793156310184842 0.791320416394473 1 1
0.79131837761535 0.789120968937818 1 1
0.767142242215095 0.764987426162153 1 1
0.80723722882208 0.804974924516891 1 1
0.780738434147784 0.778595875481833 1 1
0.760701688895056 0.758511158439595 1 1
0.77665239188638 0.774767913432546 1 1
0.776010403692522 0.773971683161454 1 1
0.831314701173479 0.82935264174431 1 1
0.748172651793749 0.746329024228944 1 1
0.783981608348466 0.781964708040565 1 1
0.733074725958122 0.730949247406948 1 1
0.784631365712596 0.782121068319775 1 1
0.818333467008309 0.815800807148341 1 1
0.791238933660959 0.788959422546603 1 1
0.718162991705456 0.716418491584673 0 0
0.81174006261082 0.809876453378261 1 1
0.860229133602257 0.857604096822824 1 1
0.728527259911699 0.726641721237475 1 1
0.808129760212415 0.805776218413926 1 1
0.846617831216703 0.844644937410469 1 1
0.852296431299888 0.849529320977972 1 1
0.778355854265535 0.775831079254952 1 1
0.766212130997321 0.764229277313398 1 1
0.787685544578408 0.785456265017762 1 1
0.848955148664104 0.84688925726806 1 1
0.730593898972424 0.728264853095999 1 1
0.849560304597073 0.846818215299329 1 1
0.704472804327904 0.702441303601397 1 0
0.727633545673643 0.725839006655011 1 1
0.69317798922285 0.691202892101391 0 0
0.864559950489005 0.862230357446096 1 1
0.782832180388037 0.780492393322822 1 1
0.846901677024107 0.844826292129691 1 1
0.753132957171243 0.751452616733113 1 1
0.758694899490751 0.756627013562756 1 1
0.793975967750503 0.791939888092333 1 1
0.755052011851786 0.753018182179989 1 1
0.826698263426275 0.824285291639052 1 1
0.833445665605802 0.830701215968617 1 1
0.921876396518458 0.919390384158888 0 0
0.750055144068845 0.747914226821783 1 1
0.864243905130081 0.861761530256228 1 1
0.822498069612449 0.820143238158597 1 1
0.750120656300862 0.748486866283532 1 1
0.736173381103495 0.733907454371096 1 1
0.807202847039768 0.804634283543493 1 1
0.839666045939103 0.837825242388876 1 1
0.828709920884206 0.826387843712838 1 1
0.765073232213719 0.762920045534955 1 1
0.856781961319454 0.854412301433099 1 1
0.85324137060086 0.850600774324803 1 1
0.899630473066142 0.897234151751894 1 1
0.77388126588361 0.771668870091065 1 1
0.874873986875456 0.872619135466813 1 1
0.74333397064745 0.740790014905749 1 1
0.805821126799413 0.803881774023691 1 1
0.866296185677613 0.863784817765793 1 1
0.751151614560314 0.748877338211691 1 1
0.776783599599363 0.774428842790937 1 1
0.79854337503519 0.796060370538597 1 1
0.773110916081143 0.77075458598953 1 1
0.709023803491794 0.707008438882483 1 1
0.747553837876714 0.745147069351964 1 1
0.791129988167219 0.78902860843078 1 1
0.755643006427438 0.753685439936117 1 1
0.801243414912457 0.798413244604294 1 1
0.895867390189217 0.893491108278998 1 1
0.828830582216924 0.826157168117015 1 1
0.826011630542479 0.823671424962443 1 1
0.712688776741666 0.710698402039711 1 1
0.775185484628448 0.77308260665153 1 1
0.804931524643836 0.802598151729978 1 1
0.727432779193153 0.725056012612761 0 0
0.895831968886917 0.893731100541082 1 1
0.817058746606944 0.814604836684871 1 1
0.887681180851414 0.885294355642872 0 0
0.897603591899915 0.89506996766686 0 0
0.780660752884196 0.778573560246297 1 1
0.824772545678294 0.821859112070006 1 1
0.805989086740127 0.803330000740824 1 1
0.779563482746407 0.777294392667341 1 1
0.801260457197782 0.799265006432367 1 1
0.829508699053361 0.827057351835998 1 1
0.805054508333246 0.802954892886216 1 1
0.828655215333726 0.826271610900237 1 1
0.763137478298739 0.760891455002167 1 1
0.672364230598413 0.670528055254134 0 0
0.850432251827671 0.848217620133518 1 1
0.819426910810254 0.816680736175344 1 1
0.80757573386135 0.805117954156731 1 1
0.81225888706958 0.809974643929549 1 1
0.79267759809459 0.79068537332013 1 1
0.847888577019969 0.845333153048174 1 1
0.757328924553339 0.754929870260039 1 1
0.764525820641418 0.762298233371294 1 1
0.741700656435244 0.739289849940181 1 1
0.758651463791224 0.756481247190137 1 1
0.768149666667441 0.766071444259101 1 1
0.79431524949724 0.791832361600929 1 1
0.786816097021221 0.784244330973481 1 1
0.832913838141663 0.830496602065763 1 1
0.790260817184226 0.787914891705901 1 1
0.821773431469307 0.819139413548441 1 1
0.797076665673812 0.79505061180982 1 1
0.736398888506985 0.734166512196078 1 1
0.800668216905161 0.798526871622213 1 1
0.829625578373363 0.827147414088951 1 1
0.750462757745816 0.748193000634259 1 1
0.879631098972726 0.877274690548649 1 1
0.821474321890682 0.819172924485781 1 1
0.831323237148877 0.829008905683531 1 1
0.817617629014718 0.81556923578085 1 1
0.716729769174832 0.714551760375248 1 1
0.820444854144359 0.817814133754006 1 1
0.825540533110446 0.823175108322497 1 1
0.840174614307654 0.837652049745471 1 1
0.776553631928015 0.774697043269579 1 1
0.795799032024563 0.793193820598161 1 1
0.762505588495716 0.76061701577741 1 1
0.828489964684905 0.826374347523205 1 1
0.781494435084479 0.779444254379325 1 1
0.766163333401583 0.764414179396917 1 1
0.808884739521773 0.806638306309127 1 1
0.8055284044031 0.803505750069976 1 1
0.907046869520636 0.904572014621531 0 0
0.805505981823205 0.802785157109629 1 1
0.85007938142682 0.847748831623618 1 1
0.705117208612072 0.70326251058741 1 1
0.755487784769249 0.753214259156541 1 1
0.825487198462951 0.823185025628226 1 1
0.824924133145209 0.822075919495881 1 1
0.871157720032516 0.869073162028423 0 0
0.762466728761544 0.760506772557918 1 1
0.855611481046472 0.85330721142802 1 1
0.78089365586628 0.778825764457235 1 1
0.802007749789524 0.799660309167789 1 1
0.813998175967339 0.811958331535794 1 1
0.763149336096381 0.760323721984276 1 1
0.694270959980803 0.692107279010447 0 0
0.761140903795075 0.759148650286168 1 1
0.746875811392184 0.744749870604491 1 1
0.77532937419353 0.773006685905967 1 1
0.855642591935 0.853405942642042 1 1
0.889441956479594 0.887121215067493 1 1
0.76157820582234 0.759408951629702 1 1
0.80913566983172 0.806911306207918 1 1
0.779973769988207 0.777727597440656 1 1
0.728621989863005 0.726459075004173 1 1
0.841830809011198 0.839234067457993 1 1
0.786927028572356 0.78503554550935 1 1
0.72370454917629 0.72180963764853 1 1
0.809166465540754 0.807170537242091 1 1
0.884378340299016 0.8820467564687 1 1
0.806870842864149 0.804425475006489 1 1
0.820970437146902 0.818703207771324 1 1
0.782612889749998 0.78052660728366 1 1
0.887769100506251 0.885161806342437 1 1
0.788814843019236 0.786550113621089 1 1
0.785005472917479 0.782617837584255 1 1
0.82797966970252 0.825115476259416 1 1
0.812898230645038 0.810429033952303 1 1
0.831129718768832 0.82846640064963 1 1
0.727435348212291 0.725341600624268 1 1
0.783363841807787 0.780840611660486 1 1
0.819670115634675 0.817573726328684 1 1
0.851588575840568 0.848916784289464 1 1
0.761467527211639 0.759306875932243 1 1
0.811213508870494 0.808924474650311 1 1
0.839647165319217 0.837144368856101 1 1
0.686718557708464 0.68490719037275 1 0
0.84524410593529 0.843218880818218 1 1
0.878943021811936 0.876819143782402 1 1
0.665021622014306 0.662973296502723 0 0
0.774417682054762 0.772488568746408 1 1
0.765345927431528 0.763247401358556 1 1
0.761355751589952 0.758718642334593 1 1
0.84724032038008 0.844420435500953 1 1
0.811016351037729 0.809024843965446 1 1
0.763996364314567 0.76226288917661 1 1
0.803305699800356 0.800989412970541 1 1
0.785268878047357 0.783100977021511 1 1
0.860720457603116 0.858256070125811 1 1
0.823973876329446 0.821493083003757 1 1
0.815919320497792 0.813848960368993 1 1
0.880847562934688 0.878421191346503 1 1
0.90229692811091 0.899664202151231 0 1
0.817145825272952 0.815111319646937 1 1
0.876890384962994 0.874198338278393 1 1
0.765293075379215 0.763006381218405 1 1
0.958453243620146 0.955657543571439 0 0
0.757693178172242 0.755333015622989 1 1
0.834392769532902 0.832178644495194 1 1
0.775617976403764 0.772932064020799 1 1
0.853291844493237 0.850942006018791 1 1
0.792748217762956 0.790189017359803 1 1
0.808014705012772 0.805653258974773 1 1
0.793844889884504 0.791357804919426 1 1
0.747655701990668 0.745254321980504 1 1
0.804091982513007 0.801793430465504 1 1
0.809970210066439 0.808160735742278 1 1
0.838069634421696 0.835381242053946 1 1
0.828151014345355 0.826384452979321 1 1
0.810001666492213 0.807541154510582 1 1
0.855486088725098 0.852739057646438 1 1
0.746150728848495 0.743983531745216 1 1
0.771899793093034 0.769781062099434 1 1
0.738273322779771 0.735887609258771 1 1
0.8750619014543 0.872407103302768 1 1
0.784184122052468 0.781931775918777 1 1
0.82611077027789 0.823616653326768 1 1
0.807023870330856 0.80399533355357 1 1
0.772050511806695 0.769772001576514 1 1
0.79691446219848 0.794734188845864 1 1
0.741667922869596 0.739834310922996 1 1
0.925539871760883 0.922867148410565 0 0
0.764156700792152 0.762130502117024 1 1
0.765206987911785 0.763069988528473 1 1
0.802613003581542 0.800447218198037 1 1
0.836641600749867 0.834692732735965 1 1
0.834298900613331 0.832038211811473 1 1
0.752572804631085 0.749994859200226 1 1
0.769902726383027 0.767506500942597 1 1
0.798294199586503 0.796315652837376 1 1
0.836949179515455 0.834411720743928 1 1
0.800731444883672 0.798499443124642 1 1
0.840296182245333 0.837769939306069 1 1
0.867251418023284 0.864735422384221 1 1
0.696697456984393 0.694970347349576 1 1
0.851574101290187 0.849135571292381 1 1
0.834808282433809 0.832372489352145 1 1
0.908187291838085 0.905823429331271 0 0
0.728684176911965 0.727039895571691 1 1
0.743377729587826 0.741440491228797 1 1
0.677826393403877 0.675539506835018 0 0
0.782337286447694 0.78024498814784 1 1
0.796552686572531 0.793849265147987 1 1
0.810126393802006 0.807920146131014 1 1
0.760265987160143 0.758177638268886 1 1
0.833603926912579 0.831226823754467 1 1
0.841838503223702 0.839403260096223 1 1
0.672483965357123 0.670026015728708 0 0
0.832039964811973 0.829114526696843 1 1
0.818989295571777 0.816985328388897 1 1
0.755067875911609 0.752841146833122 1 1
0.804470725020957 0.802431886928106 1 1
0.931546479142205 0.929248472126046 0 0
0.857983061068465 0.855468344233721 1 1
0.777034178715359 0.77463907691307 1 1
0.83712938240598 0.834838337060862 1 1
0.826314290397448 0.824096067961664 1 1
0.771513884819153 0.76910194228977 1 1
0.796823732125068 0.794920188119596 1 1
0.69006511546366 0.687912693091204 0 0
0.784385221596832 0.781957056469586 1 1
0.759262737901468 0.757207936813739 1 1
0.801614553902485 0.799324530262271 1 1
0.745193402478398 0.743095052109921 1 1
0.85187526985124 0.849696186950351 1 1
0.743915503637064 0.741634119970239 1 1
0.825042439271246 0.822521790218745 1 1
0.798171912690848 0.795648599605776 1 1
0.904647945125715 0.902228867144187 0 0
0.756520139425744 0.754389721238286 1 1
0.834984397817988 0.832946534461742 1 1
0.830225907616135 0.828061735370051 1 1
0.820199612064664 0.817786960939879 1 1
0.806837153880628 0.805172751247507 1 1
0.891398245241661 0.888954016281903 1 1
0.858549886799141 0.855874849707826 1 1
0.809101204280824 0.806717232126086 1 1
0.916055823155299 0.913560951081831 0 0
0.749086963083104 0.747151940835359 1 1
0.868673922709136 0.866171699641683 1 1
0.815168160778455 0.812813607226692 1 1
0.798929475761295 0.796116606370895 1 1
0.766083038290661 0.763993123130333 1 1
0.821639441825717 0.819469701938263 1 1
0.874597179824753 0.872469501112096 1 1
0.672042228853725 0.67003738716393 0 0
0.821716972038417 0.819581110995277 1 1
0.806676091110674 0.804110538826516 1 1
0.734931646129966 0.733157621013416 1 1
0.715669054259048 0.713985063672132 1 1
0.773195892340756 0.770741836243838 1 1
0.798846194856203 0.797209668950233 1 1
0.783961852382285 0.781662185969507 1 1
0.786956155660819 0.784866117225448 1 1
0.846559368991345 0.844133774372396 1 1
0.855853081438461 0.853238002259651 1 1
0.811850271622456 0.809595773901071 1 1
0.835029913889875 0.833081974789438 1 1
0.777594172308 0.775330217501016 1 1
0.794323498434689 0.791834117147928 1 1
0.742226976330225 0.740092366117095 1 1
0.764053356876624 0.761712104052564 1 1
0.782648666286544 0.780095820478192 1 1
0.778469812642516 0.776037462759115 1 1
0.840683986981549 0.838271980689614 1 1
0.80640664583644 0.804022633428566 1 1
0.838110222212102 0.835962201821945 1 1
0.764574417558763 0.762072043025198 1 1
0.75685691142193 0.754319809324669 1 1
0.831749966004327 0.829411113521855 1 1
0.854844308651613 0.852093774482791 1 1
0.73515790979829 0.733353773255004 1 1
0.827692353917763 0.825628456763393 1 1
0.790264973018907 0.788271462266308 1 1
0.765536798316587 0.763464745374932 1 1
0.805918299513483 0.803359623653468 1 1
0.787806876864372 0.7854619429418 1 1
0.763183448178196 0.760975094240376 1 1
0.814621736957252 0.812203136769059 1 1
0.794830808184518 0.79294813381738 1 1
0.819065838449195 0.81671625229201 1 1
0.77570062598581 0.77343710800756 1 1
0.822155234957212 0.819992279560582 1 1
0.759940277426963 0.758096916203363 1 1
0.784740298624327 0.782634342467627 1 1
0.808060812214638 0.805906938859277 1 1
0.842903702011427 0.840531435493217 1 1
0.798696909337106 0.796364705385757 1 1
0.792891287786758 0.790777372567313 1 1
0.798869840176141 0.796737794283125 1 1
0.779091662357298 0.77703034469269 1 1
0.706007718493438 0.703699341020911 1 1
0.775864934140282 0.773584516733023 1 1
0.848453376176176 0.845963560862373 1 1
0.901803049214057 0.899668421877767 1 1
0.817013305552976 0.814533982476181 1 1
0.816288095691396 0.813828305625293 1 1
0.858790009516403 0.856420860071814 1 1
0.8603931906472 0.858325947942102 1 1
0.799323310691076 0.797049958883345 1 1
0.850107039889084 0.847852313922094 1 1
0.878694297793424 0.876376802163982 1 1
0.816933936408947 0.814195020657576 1 1
0.92322048350027 0.920881431867126 0 0
0.851130061281743 0.848624183599185 1 1
0.699322881635644 0.697402856396272 0 0
0.684889744779145 0.682853466998083 1 1
0.762974963757831 0.760992669835428 1 1
0.781537365246261 0.779162769497411 1 1
0.764824887584827 0.762373873921149 1 1
0.862257768851946 0.860098451903524 1 1
0.667755962857828 0.665944060643112 0 0
0.768065766277984 0.765954384712135 1 1
0.734867186904629 0.733027172358755 1 1
0.803839564857336 0.801732819203558 1 1
0.755408685196771 0.753134436630516 1 1
0.75183340600422 0.749688230274898 1 1
0.751538814738807 0.749121326111638 1 1
0.752824842859957 0.750730800843057 1 1
0.814436759443548 0.812339331791458 1 1
0.793420847337807 0.791139535637412 1 1
0.927239330348049 0.924882918135785 0 0
0.842207342025646 0.839801563051891 1 1
0.897175625047298 0.894841898897465 1 1
0.796290697126694 0.79388732501893 1 1
0.849826579300402 0.847226081686966 1 1
0.775337353650534 0.773357511711442 1 1
0.75437573813418 0.752446728131371 1 1
0.742925252572369 0.740852647023027 1 1
0.744766924892114 0.742831255119582 1 1
0.79472570098708 0.79239178058079 1 1
0.790658217955222 0.788344687633413 1 1
0.736113981055212 0.734079244827275 1 1
0.800948054620949 0.798606408200676 1 1
0.698814964338986 0.696765255490611 1 1
0.772387762817023 0.769907304638642 1 1
0.823300924070503 0.821381610459112 1 1
0.817478899616218 0.815269314813492 1 1
0.732723130556879 0.730475545766372 1 1
0.83708941662472 0.835410737797506 1 1
0.844248534634573 0.841630360529118 1 1
0.870899562139618 0.868605669767128 1 1
0.790963770593009 0.788481481539169 1 1
0.790498090552708 0.788268368886667 1 1
0.800963438722516 0.798937752017671 1 1
0.782762804128533 0.78009804092563 1 1
0.82122386658204 0.81875886312377 1 1
0.926620730281083 0.924310678631953 0 0
0.786011608906765 0.783617146178449 1 1
0.826917114051851 0.824146448649919 1 1
0.812979037050871 0.810318581265616 1 1
0.754783600293089 0.752593435232835 1 1
0.813654540878163 0.81169508855281 1 1
0.797367378704592 0.795072181184444 1 1
0.862817978729372 0.860342153503094 1 1
0.769073112191702 0.767217724768147 1 1
0.776950343035492 0.774881979646511 1 1
0.768618695180324 0.766311793503938 1 1
0.783074492477531 0.780409885964885 1 1
0.835767320531239 0.833459145989282 1 1
0.79072959739215 0.788648481152112 1 1
0.816444493633816 0.814001282726498 1 1
0.805277885508484 0.80281739658418 1 1
0.78821661145166 0.78578270064956 1 1
0.750350485795205 0.748264816820292 1 1
0.762261830727565 0.760473678892642 1 1
0.931166969880136 0.928699490725646 0 0
0.777958231702368 0.77622945596001 1 1
0.782151512910999 0.779829139476613 1 1
0.852012937711152 0.849663319880499 1 1
0.810729903168879 0.808591403563343 1 1
0.741820319519626 0.7397438378124 1 1
0.854678400990458 0.852174371962494 1 1
0.794789734951466 0.792795136447873 1 1
0.815269030169542 0.812927998692687 1 1
0.815713077127422 0.813602628981293 1 1
0.882195282667286 0.880239191622446 0 0
0.790813200027484 0.788761831739239 1 1
0.707297765333955 0.705391633093318 1 1
0.748763363910185 0.745976145433835 1 1
0.778383928967955 0.776028923060443 1 1
0.80455290028403 0.802417074121338 1 1
0.787231395736035 0.785004521773719 1 1
0.810410449441269 0.80797748457181 1 1
0.864226952022416 0.862104967723526 1 1
0.874965253621934 0.872573388473398 1 1
0.823253587282709 0.821069562230591 1 1
0.824190942910587 0.821723433693565 1 1
0.718371746481752 0.71617896285966 1 1
0.857691055490443 0.855484565933112 1 1
0.800317399469562 0.797768407249354 1 1
0.746220266428375 0.743964080503218 1 1
0.788197877182366 0.785759150764689 1 1
0.767372014187527 0.765645805687043 1 1
0.730409501124131 0.727991923934542 1 1
0.854928900075218 0.852173303299445 1 1
0.886228608186927 0.883881294779173 0 1
0.862444061745272 0.859829234526991 1 1
0.798580097238322 0.795811899249531 1 1
0.723616383415638 0.721598494282932 1 1
0.766960251571353 0.764777471661929 1 1
0.723192428400808 0.720628352025157 1 1
0.887785757834476 0.884927341134885 1 1
0.864778025304944 0.861751292979574 1 1
0.731508889313147 0.729288237615997 1 1
0.737161234546678 0.735186743282024 1 1
0.857357776477525 0.854507703038545 1 1
0.806904732277276 0.804752393011361 1 1
0.828884996739579 0.826400505633107 1 1
0.736668174304008 0.734684749957946 1 1
0.715958591549184 0.714041508799871 1 1
0.81508194329208 0.812782871095324 1 1
0.804988581914611 0.803101913651359 1 1
0.794149644327074 0.791636794750142 1 1
0.785497308394598 0.782775331863647 1 1
0.74588829172312 0.743828514687897 1 1
0.793518109512502 0.791301667060683 1 1
0.859342668347973 0.857152325868378 1 1
0.732730042445901 0.730777245154315 1 1
0.787972675244699 0.785486862994306 1 1
0.785602487665734 0.783574943465628 1 1
0.732198725263607 0.730360732961378 1 1
0.77277819127951 0.770595455957128 1 1
0.892891360645855 0.890591871489836 1 1
0.706009555788801 0.703888211316055 1 0
0.930704789912594 0.927970824338554 0 0
0.848516093967465 0.846536870490755 1 1
0.837199454408136 0.834375233538075 1 1
0.770082842995351 0.767785180465107 1 1
0.784340350441669 0.781656906565587 1 1
0.726114608727067 0.724316366666485 1 1
0.711657734068517 0.709759798027977 1 1
0.788403897950044 0.78656830274563 1 1
0.846862552718592 0.844425078158796 1 1
0.838736226503609 0.836534084322911 1 1
0.866649916811941 0.864537077998766 1 1
0.815532779996379 0.812930100804829 1 1
0.738933597393557 0.736514623218225 1 1
0.833903418609805 0.831847590114465 1 1
0.81157366889736 0.809616822781441 1 1
0.83270284912135 0.830518909205186 1 1
0.765260276731696 0.763314088655077 1 1
0.741228261505141 0.73915045926007 1 1
0.794640752530676 0.792243976345083 1 1
0.867840497064331 0.865300461993119 1 1
0.803879091415929 0.801343760817602 1 1
0.852171187018592 0.849646419365935 1 1
0.718780521481496 0.716576184036786 1 1
0.735025958516428 0.732805343931751 1 1
0.777455046313196 0.77552550598346 1 1
0.820681948764721 0.818621352710282 1 1
0.854853604954045 0.85256658158714 1 1
0.709975616401457 0.70811971917074 1 1
0.899463287543838 0.897177474662587 0 0
0.833841195690581 0.831201349773558 1 1
0.881706602574984 0.879120749120324 1 1
0.879202718332272 0.87702159120773 1 1
0.854624238323509 0.851603898624361 1 1
0.746076967546343 0.743850373693002 1 1
0.818977362416344 0.816618688722272 1 1
0.816681557282102 0.814475507298327 1 1
0.854213134644024 0.851610254708397 1 1
0.729949179561026 0.727936283949132 1 1
0.846882141273772 0.844192925220903 1 1
0.851551193135996 0.849242904215455 1 1
0.758729588353435 0.755943177609535 1 1
0.717020613641031 0.71508858574567 1 1
0.764904370749964 0.762743728315774 1 1
0.830479456711546 0.828051942808708 1 1
0.80586357161716 0.803552924984449 1 1
0.818089345032944 0.815601335254048 1 1
0.851929219490981 0.849416783658263 1 1
0.894440467794763 0.892092582917878 1 1
0.854121613870723 0.850924652112352 1 1
0.764047270718837 0.762166080525533 1 1
0.695433821969374 0.693526652426723 1 1
0.831164118678341 0.828250521154821 1 1
0.767896905462978 0.765476171486265 1 1
0.755761858005444 0.753625963337886 1 1
0.893707328746955 0.891604112774627 0 0
0.675569976505844 0.673876930187354 0 0
0.796579197948538 0.794648848181027 1 1
0.756034546939145 0.753949088331918 1 1
0.816004580625133 0.813311664901195 1 1
0.893335975980351 0.890799583640174 1 1
0.842940205145201 0.84019232391741 1 1
0.871858217402275 0.869533421790269 1 1
0.815886602966476 0.813487503344755 1 1
0.74400852271489 0.741704667658915 1 1
0.760370283799971 0.758034752132274 1 1
0.814851965730054 0.812658499578698 1 1
0.825411306165868 0.823055815035786 1 1
0.850298876791761 0.847885463922426 1 1
0.883573182940515 0.881212976582189 1 1
0.762355726608988 0.760198447097819 1 1
0.812850136193682 0.81033100124381 1 1
0.779131793000008 0.776887840060124 1 1
0.885112650367819 0.882818930434667 0 0
0.815858175509178 0.813714315410156 1 1
0.802783731120356 0.80016786558086 1 1
0.8330872695883 0.830667300418425 1 1
0.8535472415213 0.851292858791896 1 1
0.824001225811577 0.821018614162556 1 1
0.793945057756313 0.791806724063464 1 1
0.791576598899841 0.789270907878821 1 1
0.856620630674769 0.854436972315591 1 1
0.833970031966722 0.831947081332095 1 1
0.826388057685067 0.823609208453547 1 1
0.840661925665448 0.838001793784303 1 1
0.829622404472295 0.82642114016285 1 1
0.798939845439648 0.796900304994796 1 1
0.742338711463794 0.740606212283596 1 1
0.803180145113365 0.800531097110285 1 1
0.825295967597488 0.823028866665684 1 1
0.956295052781869 0.953335291997269 0 0
0.710690034834161 0.708808821931469 1 1
0.822802002158834 0.820764778967097 1 1
0.874386427730417 0.871814318022001 1 1
0.895367226380761 0.893176931370732 0 0
0.849109529023438 0.846649188687825 1 1
0.892021688817207 0.889599297447732 1 1
0.706229478338331 0.704312342599673 0 0
0.814557126389593 0.811959065839514 1 1
0.73954632025196 0.737446734986237 1 1
0.839474541875621 0.83666629259166 1 1
0.765344093060036 0.763198459202742 1 1
0.895177498387035 0.892431939399139 1 1
0.815665348503369 0.813347364150697 1 1
0.770044540470416 0.767719729850523 1 1
0.852463699331973 0.850064965550069 1 1
0.840227152953936 0.837922409629454 1 1
0.790758096195447 0.788285143083024 1 1
0.801840751184876 0.79937317943384 1 1
0.769883156002194 0.767754073077954 1 1
0.776956141310136 0.774335011430637 1 1
0.847652569876559 0.845251777580994 1 1
0.721344361394629 0.719259656729722 0 0
0.782120685926273 0.77975437159961 1 1
0.744711410340944 0.7426866920448 1 1
0.795208797290257 0.792594506518594 1 1
0.76903295215532 0.766786742357229 1 1
0.739909281815943 0.738130174211739 1 1
0.803116680966001 0.800582285161752 1 1
0.753574106049293 0.751361145591453 1 1
0.913597588042773 0.911469465041868 0 0
0.767747549338801 0.76563072591296 1 1
0.850790978295475 0.848637342347154 1 1
0.801599772191452 0.799145199617667 1 1
0.783204679340649 0.781088521257177 1 1
0.823334388299202 0.821150345066014 1 1
0.808780184703048 0.806950008370892 1 1
0.714844541205951 0.712780147282641 0 0
0.794266857026402 0.791894905499427 1 1
0.866983895115502 0.864718779085904 1 1
0.865810157223544 0.863447751968171 1 1
0.709342486691637 0.707271201462266 0 0
0.831194069961161 0.829019432917664 1 1
0.752225308865553 0.750278550168505 1 1
0.804685882755271 0.802395226574452 1 1
0.775817439283067 0.773924093450144 1 1
0.70088425767603 0.698872941739404 1 1
0.790179019157123 0.788055859978173 1 1
0.750144793278554 0.748225912088755 1 1
0.771905369550656 0.770171364724989 1 1
0.882715158628856 0.880357325508833 0 0
0.789656764863467 0.78709209735296 1 1
0.789324326574996 0.786876418734853 1 1
0.775435469174478 0.772790944847985 1 1
0.770642090370086 0.768712824236712 1 1
0.808620205461098 0.806399792257539 1 1
0.845726504355291 0.84283621784291 1 1
0.79213191627365 0.790012071643834 1 1
0.851009980317575 0.848569491669747 1 1
0.77545342467993 0.773121993059461 1 1
0.794320730221498 0.791813492461585 1 1
0.843762531803926 0.841405483415845 1 1
0.833015288832564 0.830637221272238 1 1
0.822072619977988 0.819794835403381 1 1
0.784864960849149 0.782846545139732 1 1
0.884049609589546 0.881894109771292 1 1
0.825249173856984 0.823092401984926 1 1
0.810843125868175 0.80860920209946 1 1
0.876240156570821 0.873656043735689 1 1
0.82583874071479 0.823537590231313 1 1
0.785932584652702 0.783673562843105 1 1
0.747781258743867 0.745647674662691 1 1
0.708558890311103 0.706645026615368 1 1
0.763334908144641 0.761154015584616 1 1
0.812909130644326 0.8100710028876 1 1
0.801005604888823 0.798624726591806 1 1
0.817842172247725 0.815586173150434 1 1
0.74166342572444 0.739670933036699 1 1
0.815167317398595 0.81313532368277 1 1
0.782984017892114 0.78078025216021 1 1
0.868758287127441 0.866308783896276 1 1
0.83510529185491 0.832570752367977 1 1
0.884771012670309 0.882045418810085 1 1
0.77640343449699 0.774292060175628 1 1
0.759226691512716 0.75701341416902 1 1
0.807050960511797 0.805131306254205 1 1
0.748214922902663 0.746498532232682 1 1
0.855938153860812 0.853633136736172 1 1
0.800403089939937 0.798289644332868 1 1
0.699796691312422 0.6979415215027 1 1
0.852551635496213 0.849825886262384 1 1
0.792817408784867 0.790881966865999 1 1
0.730399365146563 0.72799471603604 1 1
0.781858665547027 0.779149846382907 1 1
0.821793139349314 0.819465391828411 1 1
0.727510881346498 0.725622546870141 1 1
0.791150490151563 0.789047955779534 1 1
0.819865475276277 0.817874031019011 1 1
0.7616152103407 0.759277418003442 1 1
0.891222945020448 0.888978512874629 1 1
0.816664127907582 0.814072345398171 1 1
0.877266691062308 0.874513166766347 1 1
0.751974109970859 0.750292983418269 1 1
0.788723354931401 0.786522102400418 1 1
0.734812469529771 0.732797142166218 1 1
0.73404110285306 0.731601859581558 1 1
0.804633790855403 0.802516569056671 1 1
0.771985341509067 0.769949758093325 1 1
0.761467045548915 0.759347081563047 1 1
0.822051108183954 0.819979884458288 1 1
0.790861111012255 0.788547481142382 1 1
0.890683149139976 0.888175726218578 1 1
0.842035707662542 0.83953982866449 1 1
0.910572094019598 0.907193724658107 1 1
0.819808301996416 0.817741954520926 1 1
0.786673117796273 0.784420095340042 1 1
0.740149299352439 0.738266024856144 1 1
0.90563940783291 0.903099776313543 0 0
0.772482834464335 0.770568927397374 1 1
0.7787733366746 0.776737612031569 1 1
0.829610947423287 0.827461340493448 1 1
0.762417032741852 0.760021894380033 1 1
0.854264801034523 0.851810727361816 1 1
0.835567096570713 0.833375147192082 1 1
0.838204293760391 0.8359919327096 1 1
0.801092482513221 0.799037559162633 1 1
0.785888796157722 0.783695778035044 1 1
0.824389605060803 0.822370345412247 1 1
0.773316180880524 0.771312809489991 1 1
0.87885825732283 0.876789930744429 1 1
0.799256965198098 0.797229994619396 1 1
0.760683675730207 0.758534302098593 1 1
0.789503598768734 0.787228058137682 1 1
0.792528606350318 0.78973602030574 1 1
0.742813899600627 0.739988919538287 1 1
0.781387600186748 0.778712323496753 1 1
0.855018222095346 0.852708820423998 1 1
0.782339228293888 0.779980175353604 1 1
0.72951292311915 0.727571109590044 1 1
0.802290613498576 0.800339941125066 1 1
0.784467975290182 0.781837094336772 1 1
0.716399593490519 0.714439159615705 1 1
0.844130203608279 0.841639254144947 1 1
0.789618934472423 0.786811299723877 1 1
0.81189792195235 0.809801389658426 1 1
0.795335436040462 0.793121872048801 1 1
0.82796827905084 0.825484607715115 1 1
0.796952193027631 0.794402761300654 1 1
0.687130487785991 0.684858560044576 1 1
0.746055656268945 0.744009964766989 1 1
0.810346988041938 0.807573812530374 1 1
0.755712694205715 0.752941067964626 1 1
0.720973874984239 0.71897836359596 1 1
0.927711845169153 0.925291447663873 0 0
0.760179957990964 0.758237336521619 1 1
0.855880011992362 0.853468792375648 1 1
0.792897405873622 0.790972713943812 1 1
0.799540196995995 0.797060524303991 1 1
0.76142794490813 0.759150988398992 1 1
0.803990859905907 0.80160812320475 1 1
0.77466118060608 0.772740501826867 1 1
0.739670246739032 0.738104635166601 1 1
0.799512715254214 0.797737364260035 1 1
0.782524735443051 0.780312883498756 1 1
0.823294444094637 0.821340576784044 1 1
0.800569309461102 0.798144776618788 1 1
0.666141407347703 0.664525880847984 0 0
0.784097028634354 0.781787825673014 1 1
0.833493569085867 0.830615699912106 1 1
0.757177896441635 0.755351806397413 1 1
0.755698195714364 0.753424066130906 1 1
0.818729906245527 0.816395832258882 1 1
0.909845575116794 0.906421557100656 1 1
0.866266027487594 0.86375022281149 1 1
0.811174586539258 0.80854103876916 1 1
0.680538432385037 0.678325551921627 0 0
0.854895892429156 0.852142355616395 1 1
0.846293636062351 0.843294080394337 1 1
0.790640376713246 0.788527608852156 1 1
0.761003136794623 0.758855064070096 1 1
0.824332037863897 0.821327260815168 1 1
0.751532083464306 0.749382954099653 1 1
0.842777117338448 0.840148463253759 1 1
0.943311435508609 0.94046920375642 0 0
0.823048955396168 0.820401339323038 1 1
0.825125696217445 0.823070936193466 1 1
0.748194784976525 0.745880403156888 1 1
0.742886829837455 0.741060380522197 1 1
0.747420591559883 0.745300974809616 1 1
0.891049435511821 0.888481418315122 1 1
0.847180418624087 0.844705198687467 1 1
0.725460862154142 0.723325374190862 1 1
0.791933965781901 0.789498812580578 1 1
0.745300064185965 0.743352013809589 1 1
0.783143280949811 0.781091881514774 1 1
0.784840289816924 0.78238902040716 1 1
0.825936050487256 0.823829396224093 1 1
0.794406159870751 0.792268887240607 1 1
0.824337623721313 0.822214223169205 1 1
0.713396064195592 0.711567591259605 0 0
0.857196685019996 0.854907251856631 1 1
0.794834715655038 0.79287389382021 1 1
0.833754164161213 0.831603129833901 1 1
0.725532175565205 0.723392642681753 1 1
0.682696757341531 0.680222035356708 1 1
0.814664307866711 0.812899875240703 1 1
0.725779799787646 0.723874621588962 1 1
0.941569617767072 0.938838846402137 0 0
0.769821943609534 0.767625829943792 1 1
0.788488262705464 0.78608978487 1 1
0.85408222257871 0.852049364466809 1 1
0.813120573322727 0.810879072099156 1 1
0.798565975606676 0.796496180375297 1 1
0.750219005537279 0.748223736300625 1 1
0.823653237402506 0.821138504113717 1 1
0.841572493603291 0.838506364028682 1 1
0.857100819796274 0.85444364025972 1 1
0.690729079670622 0.688653724063663 0 0
0.815777798300542 0.813171557815038 1 1
0.780982390030589 0.778448950225858 1 1
0.84304533584514 0.840702764537501 1 1
0.777100307961439 0.774675751055689 1 1
0.832042680383328 0.829297094829953 1 1
0.832741729262354 0.830244159597157 1 1
0.815613117374039 0.813453273471054 1 1
0.764420263665993 0.76233995052126 1 1
0.709243707834692 0.707093658823909 1 1
0.8518388210833 0.849264170395528 1 1
0.72663933350284 0.724519633604359 1 1
0.737715682013172 0.735678810419823 1 1
0.786104198988536 0.783866506334428 1 1
0.815319969034821 0.813372461016925 1 1
0.789848729596367 0.787799254375176 1 1
0.822323133725389 0.819998109596881 1 1
1.01293529426171 1.01027421341043 0 0
0.878448775774818 0.875717643156163 1 1
0.721602334499618 0.719028890661866 1 1
0.717510020082625 0.715142951125039 0 0
0.757668830074769 0.755735644504296 1 1
0.839773328286079 0.837715248544691 1 1
0.800453827561962 0.797934864608364 1 1
0.710441633007759 0.708138976676771 1 1
0.729424077955782 0.727483687887894 1 1
0.778545201875132 0.776519288188299 1 1
0.839301937480085 0.836790713510819 1 1
0.741438441650552 0.739745797431389 1 1
0.782318029224979 0.780231409831094 1 1
0.829703084485822 0.827230401946432 1 1
0.822950148245896 0.820871498634075 1 1
0.821470811440188 0.819364936951577 1 1
0.698670630132206 0.697085096378814 1 1
0.851610577811781 0.84948499754288 1 1
0.750151447869337 0.748027016269176 1 1
0.81207313579213 0.809185406020924 1 1
0.81431135267131 0.812101240887368 1 1
0.767755393037637 0.765504257528948 1 1
0.865546843227556 0.862700560433898 1 1
0.741882252156539 0.739799572776755 1 1
0.830919182965466 0.828539639757375 1 1
0.864079352967376 0.861324019726711 1 1
0.762760351894485 0.760702898363489 1 1
0.784246623233499 0.781610635413674 1 1
0.816095412586457 0.813598928472047 1 1
0.703089079395092 0.701482146032546 1 0
0.734998838731571 0.733270155846764 1 1
0.798449686362958 0.796235784193563 1 1
0.71287673081849 0.710796441506047 0 0
0.827321410015187 0.825014841782645 1 1
0.728231923283035 0.726052078100113 1 1
0.793328031882956 0.790958795209049 1 1
0.816293478741189 0.81433919409972 1 1
0.717675545130233 0.715509322814258 1 1
0.838543500571348 0.836229074754977 1 1
0.818642868851437 0.816420746740249 1 1
0.833164104339528 0.831099149255546 1 1
0.882218961742894 0.879659300519662 1 1
0.835741504225804 0.833335130211449 1 1
0.783740786720074 0.781902274375352 1 1
0.693763453059332 0.691811601922258 0 0
0.810512687896301 0.808300123487369 1 1
0.819455346475524 0.817361049673975 1 1
0.850630174506375 0.847985276050968 1 1
0.720582381270202 0.718519434704121 1 1
0.818791595575529 0.816517662101488 1 1
0.847120385290703 0.844910301150024 1 1
0.829567642099276 0.827185824887612 1 1
0.820347856644693 0.818214219281107 1 1
0.841539538121055 0.839414245574246 1 1
0.749990053579344 0.747808701068922 1 1
0.822230468047477 0.81982106720376 1 1
0.676350718577661 0.674065889845612 0 0
0.765933022582904 0.763248511348613 1 1
0.901350146360925 0.898502244271802 1 1
0.754230477733328 0.75221300283494 1 1
0.808172347235603 0.806153580325951 1 1
0.785122596599959 0.782566194690744 1 1
0.895765735858571 0.893213888864635 0 0
0.779614749650924 0.777327444318162 1 1
0.878851928305194 0.876480242088158 1 1
0.848547117544473 0.845930017318777 1 1
0.808275762725642 0.806158734173348 1 1
0.754701379604153 0.752421211067709 1 1
0.717327081464889 0.715347491196534 1 1
0.777548402297601 0.775692755774737 1 1
0.843280661613362 0.840451189732707 1 1
0.881342183077928 0.878852969177106 1 1
0.755126424831807 0.753415315145305 1 1
0.770892870710337 0.768813688010378 1 1
0.794183321526463 0.791673536310237 1 1
0.855460622789201 0.853485748534288 1 1
0.772760963200951 0.770607820666385 1 1
0.772963323242954 0.770786557276245 1 1
0.829723721463082 0.827234999489501 1 1
0.71517985736366 0.71330763666841 1 1
0.81854112002402 0.815854343644624 1 1
0.814588373289229 0.812403956699818 1 1
0.851814945654262 0.84967838266432 1 1
0.769155555256201 0.7671602167579 1 1
0.77787786370519 0.775507593078963 1 1
0.767238897779628 0.764969689635807 1 1
0.698234427284936 0.696078812198343 1 1
0.814813901569075 0.812377228774521 1 1
0.831286804618682 0.828589112677062 1 1
0.819399070829665 0.817188519446752 1 1
0.825028784679151 0.822458098465603 1 1
0.810490959967309 0.80833833886399 1 1
0.785612039149263 0.783365555227491 1 1
0.799742988756606 0.797748216897408 1 1
0.84034835127657 0.8380164762492 1 1
0.84117319934629 0.83875497735388 1 1
0.865902864499757 0.863480758014092 1 1
0.830331978494051 0.828231310507204 1 1
0.869500027368632 0.867089330917686 1 1
0.815880293702244 0.814023583216443 1 1
0.668279799564164 0.666446562860338 0 0
0.790679435160651 0.7883261470916 1 1
0.797525547904836 0.795144807218188 1 1
0.776921924321755 0.77408425555557 1 1
0.838507931395871 0.835930976908271 1 1
0.762990177027249 0.760956393460241 1 1
0.721399597645767 0.719344214384429 1 1
0.872362050011159 0.869857752728352 1 1
0.884388696749707 0.881708036150115 1 1
0.812826098500037 0.810608060629235 1 1
0.783340217803868 0.780969538557761 1 1
0.828960559810058 0.826696011370998 1 1
0.81113943091607 0.808530669722991 1 1
0.790433667473875 0.788256243917306 1 1
0.852227784902408 0.849966299339798 1 1
0.785604983087299 0.782774373907662 1 1
0.7943106986128 0.79180909055358 1 1
0.80269403581235 0.800426567889892 1 1
0.870575397486247 0.868280436064045 1 1
0.846083882404969 0.843682751147582 1 1
0.836376028578187 0.834046142176602 1 1
0.783537712374974 0.78146613888731 1 1
0.747392906902062 0.745292368117576 1 1
0.809775229267855 0.807653406463308 1 1
0.808654521313871 0.806323042205971 1 1
0.768249034577256 0.766600202851154 1 1
0.876053881609622 0.873682096010621 1 1
0.823139850799827 0.821020159709655 1 1
0.847526468716617 0.845171325311446 1 1
0.803166197484855 0.800385365426547 1 1
0.7832702649448 0.780934744656818 1 1
0.780578752692718 0.778327204051545 1 1
0.791484472711835 0.788831697916886 1 1
0.829809833855656 0.82735344619642 1 1
0.850589307305036 0.848134700621873 1 1
0.831479839364702 0.828901944755266 1 1
0.763859138317047 0.761551978633433 1 1
0.778773362151282 0.77667361244861 1 1
0.880647697978046 0.878217075993391 0 1
0.848002415464726 0.845766479342941 1 1
0.776950283560403 0.774941660285146 1 1
0.903571961368182 0.900863470986167 1 1
0.778926962049831 0.776489669793156 1 1
0.787100564890425 0.785068242986669 1 1
0.764760271748313 0.762321748787959 1 1
0.813219540114269 0.81113866233247 1 1
0.88008586515385 0.877423412072229 1 1
0.849540000983995 0.846661624117024 1 1
0.74156167321453 0.73970782278736 1 1
0.756362638667095 0.754273735084664 1 1
0.796435969121441 0.794011594389455 1 1
0.707040195535692 0.705382546713451 0 0
0.713892990789265 0.712015626540186 1 1
0.907106401221515 0.904561919104268 1 1
0.758551219302169 0.756837836179808 1 1
0.756543650580942 0.754289049440583 1 1
0.78855563925405 0.786461762895503 1 1
0.765524838208131 0.763440797727008 1 1
0.786552931979686 0.784555386966286 1 1
0.808887324577758 0.806999017216579 1 1
0.751717534972511 0.749599469450931 1 1
0.751792589984823 0.749772427297684 1 1
0.738995784048249 0.737118329720367 1 1
0.827210507349234 0.825387147333733 1 1
0.863886030504841 0.860985442566421 1 1
0.763832480960244 0.761996114778982 1 1
0.910454357318666 0.907910719492495 0 0
0.776632448404879 0.774381886562133 1 1
0.808564986108105 0.806644381631507 1 1
0.72165072961017 0.71975131311462 0 0
0.78452862508356 0.78237993845972 1 1
0.778012296998873 0.775948821573891 1 1
0.806874837917121 0.804700605121908 1 1
0.788617096904394 0.786174742542642 1 1
0.790663919899149 0.788558642405742 1 1
0.852679801740166 0.850091742057238 1 1
0.813199671728023 0.810900128769523 1 1
0.796003729992147 0.793592714482256 1 1
0.861751849613215 0.859108402159922 1 1
0.769145705370294 0.766704386509843 1 1
0.848275952651216 0.845637015739483 1 1
0.880960051980935 0.878601823198219 1 1
0.706766553061141 0.705040761604118 1 1
0.823378158380658 0.821358313371535 1 1
0.68913607537464 0.6870707989159 1 1
0.827984704459049 0.825852029793631 1 1
0.781826033292269 0.77951657869176 1 1
0.892502122787875 0.890128707586037 1 1
0.783479610143668 0.781431785286832 1 1
0.878974000686686 0.876826366173807 1 1
0.826149438676922 0.82387403866413 1 1
0.78362561970055 0.781316399981667 1 1
0.790896579648826 0.788629306560555 1 1
0.68857274758455 0.686682606686064 0 0
0.79363689189619 0.791277270633227 1 1
0.905091465337606 0.902485185684627 0 0
0.779680763033007 0.77738731886808 1 1
0.744900290279058 0.742661307329406 1 1
0.873232491566885 0.87089407475483 1 1
0.709794318024482 0.707867032272114 1 1
0.771090178243395 0.769145314699713 1 1
0.802952981189375 0.800998946145048 1 1
0.766563458126641 0.764235086318234 1 1
0.816459973877444 0.814016034855051 1 1
0.779686277747464 0.777437112422847 1 1
0.76241028358259 0.760388297580043 1 1
0.831351025250773 0.829040882753074 1 1
0.835521966761291 0.832688191305261 1 1
0.730288348526375 0.728484513564525 1 1
0.808741652646842 0.80659191404268 1 1
0.79664190576648 0.794297487183124 1 1
0.912067063499934 0.90944064685839 0 0
0.756971416364827 0.75517030507436 1 1
0.824549614492197 0.822097822699767 1 1
0.797222679892634 0.795359471855787 1 1
0.739814443021721 0.73771323159647 1 1
0.941940901639545 0.939625084288713 0 0
0.746843882206771 0.74489236364234 1 1
0.838030558404117 0.835743099500162 1 1
0.752735256497079 0.750485702192732 1 1
0.81230058524301 0.809937281946772 1 1
0.885802122532734 0.883484891846551 0 0
0.875837193531843 0.873327093418591 1 1
0.782063523821027 0.779761965687094 1 1
0.711185920819546 0.709556165038451 0 0
0.851186899062187 0.848784163524023 1 1
0.724135013386417 0.721751725318961 1 1
0.836763896943818 0.834004983140984 1 1
0.777235348219838 0.774774001303128 1 1
0.872082279806164 0.869817864405267 1 1
0.868495225838785 0.865057295077344 1 1
0.918989013134879 0.915824136640735 0 0
0.766027848618158 0.763058165671125 1 1
0.831054991751691 0.82883884602838 1 1
0.801804984317714 0.799622764127255 1 1
0.76992473497436 0.767760883491579 1 1
0.809555417485767 0.806986218923445 1 1
0.886102338416577 0.883834048741083 1 1
0.779503538860376 0.777583564902406 1 1
0.760954569583462 0.758813812180706 1 1
0.799822574352922 0.797758142909897 1 1
0.771857031015988 0.769836832713159 1 1
0.689256060006776 0.687169549170361 1 1
0.847107090367406 0.844746215632076 1 1
0.8174604394798 0.815156671380704 1 1
0.73698085816653 0.73509493388774 1 1
0.802926460471203 0.800750879903201 1 1
0.739106534860469 0.736898393088809 1 1
0.740768110457977 0.738881226313757 1 1
0.788941369136834 0.786818424208869 1 1
0.814008457519831 0.811386464293625 1 1
0.955855913974551 0.952920817341925 0 0
0.828295586423693 0.825904124074995 1 1
0.744384770695474 0.742389704095149 1 1
0.826259430952471 0.823804753427605 1 1
0.788495188945145 0.786079506958067 1 1
0.824118125053565 0.821805763497929 1 1
0.775117982389895 0.772891705234229 1 1
0.777525972983765 0.775779104984003 1 1
0.754885587098712 0.752812819223464 1 1
0.873891434418614 0.871242151334755 1 1
0.834305323712433 0.831827090616735 1 1
0.735606719422749 0.733640657215325 1 1
0.766166584855099 0.764183064380247 1 1
0.724501010606382 0.722540693608849 1 1
0.754962898409082 0.753006756617308 1 1
0.827660525615628 0.825435772520074 1 1
0.817239180541674 0.814857311938996 1 1
0.813463290976306 0.811323393651014 1 1
0.722817992473899 0.720495629678212 1 1
0.875412064657181 0.872745283768787 1 1
0.78014957908588 0.778102169657567 1 1
0.779491846991906 0.777301605828459 1 1
0.767317157579777 0.765272509202275 1 1
0.816710060397607 0.81460516497439 1 1
0.77151341734294 0.769593147858887 1 1
0.797349081733786 0.795063225810715 1 1
0.754354957544313 0.752832088441915 1 1
0.869068566107767 0.866921673949872 1 1
0.827517108722353 0.825144548855081 1 1
0.769633633364601 0.767542813751464 1 1
0.869258174312915 0.866667243032912 1 1
0.777305289648038 0.775330027502763 1 1
0.779939245006187 0.777627156196493 1 1
0.855716254491405 0.853514765737792 1 1
0.754552469777337 0.752205305949317 1 1
0.721178256625116 0.718960443119907 1 1
0.750152330682747 0.74806236866322 1 1
0.762958063977406 0.760724535053408 1 1
0.907445296148545 0.905167728226314 0 1
0.780556057500406 0.778259143993766 1 1
0.782087081043132 0.779913714721832 1 1
0.759589284501159 0.757251363070916 1 1
0.782212595979675 0.779696222060924 1 1
0.863554340389411 0.861118068333787 1 1
0.714575758305184 0.712479524844276 0 0
0.875094952820556 0.872798378906972 0 0
0.863974688900416 0.861510308805614 1 1
0.736481306524363 0.734548938541255 1 1
0.796059047739018 0.793914861332555 1 1
0.80497421886747 0.802554802010099 1 1
0.926920375646552 0.924646164964291 0 0
0.780562326597041 0.778431055942562 1 1
0.765804208762425 0.763493766579437 1 1
0.912132406221477 0.909656047941552 0 1
0.778621531237752 0.77645172281954 1 1
0.833946462013355 0.831995102990108 1 1
0.771501767096559 0.769566732775303 1 1
0.72233289876834 0.72008905255867 1 1
0.827343140547908 0.825357946762021 1 1
0.791181229147697 0.789045088234484 1 1
0.791415883781758 0.789019895717813 1 1
0.785300727636057 0.783463011132584 1 1
0.837457051127907 0.835205418740908 1 1
0.848417192537885 0.846304185911105 1 1
0.826336912070082 0.823789425070703 1 1
0.792277002437459 0.789824304810315 1 1
0.843514625022422 0.840804550741605 1 1
0.776286233018763 0.773995531096806 1 1
0.809736853707681 0.806937182657563 1 1
0.852946894386473 0.850672866575721 1 1
0.833434425188388 0.831116249710156 1 1
0.801862881788968 0.799441716929987 1 1
0.800619665976498 0.797444222834228 1 1
0.814120022564537 0.811670503131594 1 1
0.760222453345617 0.758259737508874 1 1
0.757881326445866 0.755493380905215 1 1
0.845920534073365 0.843738784213412 1 1
0.846473048702754 0.843837982970823 1 1
0.785300519649855 0.783337418355437 1 1
0.767675521303907 0.765594698367648 1 1
0.877834582196051 0.875054234328234 1 1
0.875592303973183 0.873490121074964 1 1
0.793162891336026 0.790441871479482 1 1
0.783325408104741 0.781117723440337 1 1
0.827148757840235 0.82501010924126 1 1
0.760448231102106 0.758037927435066 1 1
0.887643072523976 0.884956978206545 1 1
0.811843757076475 0.809368042867902 1 1
0.708326885259597 0.706265654274887 1 1
0.777700326120737 0.775698787711853 1 1
0.770822688306931 0.768707191655085 1 1
0.725572244276476 0.723515151086228 1 1
0.889085436888784 0.88662042984806 1 1
0.805113725681667 0.80315025441095 1 1
0.796507942248946 0.794413714008163 1 1
0.885447971114035 0.883094708512717 0 0
0.791467261724373 0.789164852274518 1 1
0.772497747888096 0.770330535748086 1 1
0.825539874773201 0.823195572729794 1 1
0.771777329633629 0.769871593558365 1 1
0.762130523488963 0.759759559323067 1 1
0.784918118147638 0.782591302363584 1 1
0.835087738455129 0.832991352067744 1 1
0.827581666223795 0.825202173227259 1 1
0.75173441407974 0.749399544292006 1 1
0.744858571647762 0.742907702418366 1 1
0.793023933407968 0.790778503644462 1 1
0.816948814806564 0.814549161071283 1 1
0.759936419919222 0.757970070681797 1 1
0.847436445766325 0.844821050997422 1 1
0.733184614194516 0.730981263236799 1 1
0.75217553133427 0.750160848223639 1 1
0.762704437213003 0.760722922052437 1 1
0.741259818574808 0.739259522069988 1 1
0.815251913665047 0.813164598255362 1 1
0.729494736765792 0.727247746677109 1 1
0.776849760096258 0.77445801469185 1 1
0.840966373153959 0.838322971085821 1 1
0.898371089229884 0.89589988715864 0 0
0.817974579093669 0.815514202271403 1 1
0.850413485713059 0.847783052920522 1 1
0.821682886733967 0.819316833824269 1 1
0.816256731337497 0.814062817980857 1 1
0.794401459313778 0.791855707833674 1 1
0.83217603644796 0.829919977161314 1 1
0.808950757043463 0.806620081114942 1 1
0.716370174859011 0.71424205324884 1 0
0.882833247851548 0.880086891737723 1 1
0.734756541143634 0.732498330978756 1 1
0.814249436889385 0.812110354018658 1 1
0.857077314087242 0.85444808333127 1 1
0.814960432172303 0.812364951980713 1 1
0.811850025694717 0.809739121588574 1 1
0.778223868593285 0.776260141691187 1 1
0.896681502821535 0.894279720071068 0 0
0.680908716839302 0.67889554106813 0 0
0.771017913779685 0.768942667870222 1 1
0.821077801826939 0.819082788471991 1 1
0.796509678572493 0.794319441619513 1 1
0.827801997247759 0.825252095354584 1 1
0.789753773824045 0.787468965015875 1 1
0.826260440752383 0.824290006228466 1 1
0.791503129664794 0.789359034023984 1 1
0.818679705568698 0.816238848681253 1 1
0.77743496830164 0.775104976082322 1 1
0.878324529721952 0.875933365431747 1 1
0.829567026724924 0.827497043452837 1 1
0.847636165024563 0.84525504405298 1 1
0.724955329686328 0.72252950556735 1 1
0.794552331453603 0.79208721416238 1 1
0.862435274247229 0.860052518594731 1 1
0.771483606766195 0.769237449168466 1 1
0.670282072602894 0.668376091782797 0 0
0.822159698734053 0.82001501446697 1 1
0.789193341244407 0.786577586306055 1 1
0.812677879338195 0.810441324153269 1 1
0.721793764547662 0.719689149809996 1 1
0.827534865207858 0.824847871985179 1 1
0.838679177323443 0.836305128294831 1 1
0.844918790783942 0.842181650313179 1 1
0.840268387690185 0.837459958741189 1 1
0.856735416737545 0.854680365848654 1 1
0.816700836555528 0.814086044393374 1 1
0.734909510345705 0.732925782822353 1 1
0.765637727223927 0.763388932594657 1 1
0.714730605870862 0.712606033330891 0 0
0.71250427021013 0.710253812755279 1 1
0.801301103017442 0.798948817160327 1 1
0.779638486582845 0.777141882719073 1 1
0.888062914491181 0.885515263091859 1 1
0.752713731280394 0.750707980654746 1 1
0.739877184635888 0.737797490501806 1 1
0.813384503833699 0.811240556596179 1 1
0.782413368531993 0.78015404285881 1 1
0.689100062062388 0.687117243044504 0 0
0.779337858536631 0.776932939466017 1 1
0.780221025884269 0.777936093803132 1 1
0.856251963582823 0.853949495006851 1 1
0.711770817561317 0.709652162226946 1 1
0.845959117430113 0.84394892683478 1 1
0.82621435510089 0.823524900288056 1 1
0.752209508388185 0.749972076052733 1 1
0.769135918090619 0.766757317433248 1 1
0.742807263048342 0.740777158436866 1 1
0.744908455796843 0.742719805574809 1 1
0.741801702020405 0.739710123417975 1 1
0.862709350985192 0.860330645313438 1 1
0.756751298427903 0.754432019568723 1 1
0.751992721091073 0.749729493723673 1 1
0.795110990870618 0.792816437062643 1 1
0.770670351181312 0.76828518800088 1 1
0.662652989274341 0.660914744640189 0 0
0.878015226779823 0.875712274307319 1 1
0.716854378483237 0.714972833130562 1 1
0.765705071083574 0.763457675295016 1 1
0.831308605204869 0.82913852718205 1 1
0.797689375154229 0.794973139268658 1 1
0.775349165050981 0.772911014850085 1 1
0.805481879062765 0.803179934703419 1 1
0.822418754577794 0.820059984637697 1 1
0.753420949084198 0.751107025740958 1 1
0.798033043875303 0.79625855163416 1 1
0.781980002898002 0.779545744282972 1 1
0.871085143217066 0.868876441955587 1 1
0.887470904890769 0.885228225590134 1 1
0.805884963678537 0.803868996032791 1 1
0.798054615366067 0.795819266817154 1 1
0.727298851923373 0.725700288021138 1 1
0.8051733939453 0.803120893985045 1 1
0.757105761175596 0.755443173537172 1 1
0.837965714687033 0.835338419382461 1 1
0.809171385269958 0.806423709473898 1 1
0.818050648106544 0.815692162879795 1 1
0.83161890475238 0.82930954364966 1 1
0.734260545988389 0.732157924684326 1 1
0.82762073583624 0.825644738637193 1 1
0.875961271071296 0.873765361463215 1 1
0.793445248352153 0.791008527616366 1 1
0.767283898313203 0.76534991843899 1 1
0.836125554833695 0.833814490049071 1 1
0.819831539013012 0.817485619479185 1 1
0.807518799673574 0.805109240001275 1 1
0.77121742352686 0.769027430785096 1 1
0.746763814646262 0.744653910964746 1 1
0.815870603451615 0.813917547017229 1 1
0.75933248842657 0.757154491923233 1 1
0.703305718381075 0.700771657608723 1 1
0.877652952710998 0.87502412641089 1 1
0.85070700882275 0.848271838634639 1 1
0.823707321640789 0.821497761948311 1 1
0.761811885016717 0.759610963253393 1 1
0.749770623831945 0.747729058693374 1 1
0.67854727419626 0.676615174658762 1 1
0.828729744292196 0.826503413917681 1 1
0.803276234269702 0.800976209004252 1 1
0.919595057656731 0.916747487871738 1 1
0.721083150271168 0.718856579291906 1 1
0.777109667170104 0.774668590654024 1 1
0.743376745335023 0.741482166104038 1 1
0.814169976212963 0.812060201233024 1 1
0.846316088661681 0.843951695570778 1 1
0.852218009044538 0.850127982550105 1 1
0.723112783848174 0.721130728218274 1 1
0.81000156340391 0.807933690345947 1 1
0.842005948907423 0.83999171490843 1 1
0.670474488453682 0.668532069507372 0 0
0.888602312648522 0.886081641417588 1 1
0.77430147933094 0.772305492830704 1 1
0.748637162202487 0.746668908916198 1 1
0.762211255618263 0.759686740799954 1 1
0.805185558975327 0.802651611542212 1 1
0.840775726479429 0.838247541191437 1 1
0.838097695570928 0.835483539665217 1 1
0.82001656752439 0.817602641667447 1 1
0.74348224426681 0.740989069357295 1 1
0.798044037770853 0.795732303044368 1 1
0.762700185726133 0.76075035949428 1 1
0.78402496352521 0.781856941510093 1 1
0.773028608418938 0.770804540143619 1 1
0.799597930872246 0.796594330279464 1 1
0.770795988733726 0.768748399286591 1 1
0.818430833046805 0.816200711357618 1 1
0.820999112556337 0.81830683052095 1 1
0.858044031318706 0.855942787370306 1 1
0.762380150052592 0.760156442947185 1 1
0.781857191137473 0.77974693966671 1 1
0.746817798273593 0.744632038195825 1 1
0.85788482404053 0.855633030068787 1 1
0.802430270409957 0.799968165546338 1 1
0.880792998616854 0.878401781552451 1 1
0.83467307876568 0.832378666046955 1 1
0.793608472646199 0.791562933645926 1 1
0.753393642092602 0.751357463172413 1 1
0.768432299737855 0.766350043328567 1 1
0.875776798008696 0.872755765383843 1 1
0.749055947198358 0.746921758070871 1 1
0.800519398317932 0.797879695398918 1 1
0.827282174075898 0.825475107060146 1 1
0.683447260598218 0.681275839582745 0 0
0.783975975659085 0.782098356863894 1 1
0.873173981139468 0.871044273077971 1 1
0.7462321684659 0.744354610395897 1 1
0.78137231152934 0.77912215767943 1 1
0.806442262833939 0.804460329006999 1 1
0.774178201032994 0.771554650859381 1 1
0.782898291116473 0.780393692890017 1 1
0.89447362265529 0.892303518638214 1 1
0.777582514316482 0.775248959869543 1 1
0.782632304478328 0.779678846896464 1 1
0.758187162802582 0.756035581365052 1 1
0.737667496606813 0.736089975181801 1 1
0.793848339481194 0.791782809461831 1 1
0.843800251048967 0.841884541848798 1 1
0.884593372750829 0.882261323056019 1 1
0.94761727793547 0.94445008744023 0 0
0.889406094337682 0.886305552137997 1 1
0.8803220366585 0.877978887807438 1 1
0.736765343694347 0.734589890092624 1 1
0.815053263574729 0.812878153825394 1 1
0.843502069780257 0.840736448396111 1 1
0.823539644612239 0.821304167196936 1 1
0.722434912025107 0.720094126885787 1 1
0.780898203806871 0.779086343407393 1 1
0.862602588615236 0.860457351436713 1 1
0.719268996625182 0.717077952326038 1 1
0.837689320964484 0.835344287240703 1 1
0.76653068750758 0.764327336385624 1 1
0.716852710404304 0.71437255427591 1 1
0.846628807530415 0.844365599239584 1 1
0.869616372879827 0.867150636637994 1 1
0.772531879311617 0.770785101811734 1 1
0.739870573641922 0.73770564437714 1 1
0.773706638322579 0.77186231129051 1 1
0.778641026074098 0.776752378946996 1 1
0.751785647752093 0.749468260096735 1 1
0.763140666337209 0.761060846485054 1 1
0.765269849066434 0.763155934414492 1 1
0.873279812891057 0.870783134117439 1 1
0.865568392445297 0.863290358174582 1 1
0.719013091134093 0.717166696343486 1 1
0.761942748823241 0.759718937861531 1 1
0.835862351009168 0.8340786378972 1 1
0.811008614311274 0.808777978071118 1 1
0.763493026328894 0.761561862845872 1 1
0.885996973121234 0.883453066991578 1 1
0.830580616635149 0.828358798896547 1 1
0.910831518196251 0.908091380174708 0 0
0.71399449042915 0.712257808968775 1 1
0.76975787077063 0.767649359918582 1 1
0.803761409237182 0.801459214267528 1 1
0.766561855261048 0.764457553689095 1 1
0.834117671948221 0.832010711236622 1 1
0.744066389212916 0.742491130205462 1 1
0.837720263120383 0.835454231638644 1 1
0.680492474398844 0.678438681733263 0 0
0.716207245851394 0.714015723216442 1 1
0.800660978334101 0.798434077868912 1 1
0.854855512347789 0.852533699722809 1 1
0.771309834642063 0.76905189926323 1 1
0.782882771972462 0.781139047936379 1 1
0.830357749903252 0.827896160394004 1 1
0.843389574142016 0.840939138168074 1 1
0.772441170832574 0.770405916752103 1 1
0.786746268285164 0.784437896582467 1 1
0.786844505848587 0.784772753362743 1 1
0.859078332321638 0.856899283270538 1 1
0.817767280221674 0.815468113202168 1 1
0.724657164578394 0.722765913818426 1 1
0.793110701540854 0.791046428920576 1 1
0.825769705290086 0.823611785682637 1 1
0.771649552576804 0.769416949789099 1 1
0.785490983601699 0.783461346434599 1 1
0.76414413030235 0.762201574506388 1 1
0.92374620240845 0.921305291315746 0 0
0.731665258027893 0.729805873838699 1 1
0.864807006984351 0.862206575132074 1 1
0.769424120123439 0.767069188886408 1 1
0.758041542301662 0.755383996985281 1 1
0.871055973071191 0.868516117368628 1 1
0.768208932325191 0.766210534277758 1 1
0.780382078127664 0.777952048253312 1 1
0.798246641571325 0.796104320956346 1 1
0.864439256823358 0.862179526873733 1 1
0.748130871859999 0.745875708618023 1 1
0.84622744032277 0.844124921842513 1 1
0.815275528041632 0.81327858335254 1 1
0.695210592877113 0.693492314158285 0 0
0.751443240865552 0.749386511448374 1 1
0.699459135104284 0.697130858018905 0 0
0.835938190264434 0.833905144236211 1 1
0.76474982121474 0.762526175973026 1 1
0.774591862501127 0.772394996783477 1 1
0.857571529535429 0.855003858375245 1 1
0.749605852067474 0.747403575044412 1 1
0.74049436012753 0.738332325770522 1 1
0.765873646955891 0.763490406334318 1 1
0.804351347868063 0.801954369949112 1 1
0.838261575777995 0.835745069356649 1 1
0.892197170184584 0.890147884305483 1 1
0.876700285319076 0.874290099103614 1 1
0.77176273830297 0.76951350553845 1 1
0.828950323948999 0.826601946541708 1 1
0.832171230484536 0.830308706346519 1 1
0.74568692341029 0.74346381535959 1 1
0.831536087773508 0.829315191826032 1 1
0.81374037968194 0.811384375000742 1 1
0.791270261379295 0.788330028973361 1 1
0.847651049864819 0.844850947528318 1 1
0.8162511708529 0.814061121120212 1 1
0.749128001981629 0.747071575074236 1 1
0.849489511976236 0.846954228455142 1 1
0.765426766983005 0.763047325883663 1 1
0.833579221583849 0.831612511223888 1 1
0.820738695296006 0.817983395952236 1 1
0.699953654604759 0.698096379797951 1 1
0.813124610590396 0.811101397890177 1 1
0.846303172363699 0.843968262244972 1 1
0.728325921589173 0.725950058082127 1 1
0.736002653395636 0.733999347116101 1 1
0.889473925615198 0.887194098089657 0 0
0.904326303212847 0.901741813888002 1 1
0.860240653920105 0.857958202602925 1 1
0.833936822795783 0.831767916214213 1 1
0.888974344982713 0.886088158094958 0 1
0.794660732982806 0.792605567863584 1 1
0.72828665621027 0.726415065812033 1 1
0.793654409720821 0.791791889858821 1 1
0.868233321256239 0.865618379983419 1 1
0.835262113047457 0.832970927261493 1 1
0.803898359957276 0.801645872820899 1 1
0.749464873414007 0.747382676345212 1 1
0.850276269687884 0.847162241597314 1 1
0.813148618757956 0.810875301528562 1 1
0.753998662797162 0.751762779806874 1 1
0.881649857808943 0.879224899144911 1 1
0.784385319821811 0.782342807565224 1 1
0.714761787499578 0.712915066404996 1 1
0.824128907819972 0.822234632254711 1 1
0.737320492929882 0.735330957470066 1 1
0.817259902077562 0.814708627445756 1 1
0.783692317250057 0.781303596124875 1 1
0.876826723495237 0.874342843541922 1 1
0.77846085038335 0.776582854109903 1 1
0.815768812981383 0.813617585928169 1 1
0.812158880134194 0.809968726883899 1 1
0.816722248642481 0.814575237095051 1 1
0.798972057174171 0.79648727250895 1 1
0.687615753295932 0.685359710709036 0 0
0.805390990553171 0.803107193709277 1 1
0.730669088214759 0.728777307212549 1 1
0.882345498691763 0.880205570010696 0 0
0.777220109551906 0.775383614346973 1 1
0.77510111408594 0.77295994938889 1 1
0.830494389945138 0.828195125286537 1 1
0.836278830584723 0.834148939597875 1 1
0.78710778162445 0.784780417850905 1 1
0.720880123582871 0.718757073234746 1 1
0.827860818323817 0.825752184396723 1 1
0.884231044755981 0.882396241499466 1 1
0.736824151193944 0.734919534951662 1 1
0.82116000800245 0.818899317223002 1 1
0.743253530360168 0.741404880507565 1 1
0.871866876367023 0.869840625079347 1 1
0.858154432914088 0.855640182519693 1 1
0.834938715975527 0.832416175831111 1 1
0.799268061095978 0.796914337370307 1 1
0.810545109859406 0.808567407679469 1 1
0.845378329781703 0.843340774977154 1 1
0.843430733938731 0.840978769786994 1 1
0.782833976693529 0.780432419155497 1 1
0.773609089235578 0.771515430631052 1 1
0.836685226288129 0.834253361326116 1 1
0.786782153664629 0.784575994884224 1 1
0.856850468381162 0.854775467711529 1 1
0.826698642364919 0.824400528257004 1 1
0.689905011053857 0.688116095159547 0 0
0.825744875957614 0.823108247138704 1 1
0.769394238331707 0.767308154160104 1 1
0.775979191139655 0.774016551224538 1 1
0.8577325963147 0.855316244531304 1 1
0.806842773314431 0.804856089144608 1 1
0.779641630777743 0.777473013084214 1 1
0.815085646899423 0.813162230944781 1 1
0.74765905905382 0.745522255106116 1 1
0.795237882089366 0.792988401904835 1 1
0.773324775680806 0.771107914473353 1 1
0.734691888968718 0.732424550786525 1 1
0.77830584129478 0.776183548409233 1 1
0.990532454341497 0.987100358976837 0 0
0.832464284761033 0.829775057537909 1 1
0.785254741465412 0.782792272093795 1 1
0.790950012878175 0.789101792444702 1 1
0.825541571537712 0.822558958142769 1 1
0.738977007789225 0.737063438785213 1 1
0.830964288222085 0.828288525246258 1 1
0.845290121816728 0.842253286796746 1 1
0.907631478654723 0.904974522969894 1 1
0.827107958662696 0.824829444009665 1 1
0.73893130642091 0.736397989800927 1 1
0.834487835308444 0.832023585087635 1 1
0.81172581232431 0.809390828969861 1 1
0.774307712266828 0.771975714881245 1 1
0.763687474684019 0.761695128220257 1 1
0.795030068638733 0.79299764928249 1 1
0.81097626013116 0.808535506514266 1 1
0.892252019242696 0.889750303415052 1 1
0.884242072838577 0.881840574551616 1 1
0.791416304932359 0.789590450399742 1 1
0.870104893844213 0.867252242761895 1 1
0.804840619960147 0.802790402595298 1 1
0.810961738337851 0.808909270196184 1 1
0.819048960332278 0.816760179794249 1 1
0.797886354887867 0.795670692546498 1 1
0.800563072742179 0.798269265945759 1 1
0.87674024535553 0.873982015910446 1 1
0.82035721173631 0.818169686317163 1 1
0.702876239860059 0.700530614542235 1 1
0.7522155985508 0.750037412541689 1 1
0.731848401535262 0.729796104547319 1 1
0.797211397865573 0.794911351596408 1 1
0.797382863081233 0.795128262764292 1 1
0.84292189505294 0.840994017177577 1 1
0.741498729678206 0.739502365928557 1 1
0.812696633660691 0.810346850970086 1 1
0.798023985259902 0.795790063002751 1 1
0.829190810999719 0.826930535711873 1 1
0.802283919131095 0.800059851285256 1 1
0.895185624027994 0.893055121186551 1 1
0.815795343558726 0.813629685925899 1 1
0.906947114042581 0.904139192845171 1 1
0.795370079976542 0.793166614442085 1 1
0.932207297555781 0.929525974416403 0 0
0.804556403931419 0.802401292096702 1 1
0.790575122169456 0.788398012081319 1 1
0.782481339364531 0.780210009316209 1 1
0.813829162542027 0.811247650311555 1 1
0.73289984681459 0.730743783105519 1 1
0.887035212222816 0.884489728504492 1 1
0.809669726561243 0.807387212475619 1 1
0.788344984694604 0.786051651888622 1 1
0.826864003953458 0.824779194589923 1 1
0.953093275816591 0.950351919129653 0 0
0.77908746195552 0.776878692189837 1 1
0.829007224695464 0.827208627233277 1 1
0.788567170211311 0.786553354597437 1 1
0.81680954681406 0.814424947099807 1 1
0.783705670069246 0.781419943037313 1 1
0.778929889816989 0.776781493425137 1 1
0.703472352294519 0.701632253366346 0 0
0.839607680533218 0.837549773011667 1 1
0.826084884490011 0.823742745910915 1 1
0.886989227630361 0.884580265487047 1 1
0.811363906576474 0.808890062907984 1 1
0.797486393190267 0.795272268374372 1 1
0.736055508246589 0.733811023891661 1 1
0.834223331894228 0.831960021083353 1 1
0.827249449159147 0.82494368268237 1 1
0.861035374502873 0.859042613137821 1 1
0.683322890688608 0.681147427779764 0 0
0.697133369252417 0.694939657225814 0 0
0.721106647041368 0.719205563776687 1 1
0.808035702567885 0.806096495066657 1 1
0.710454715081156 0.708568252616749 0 0
0.784443682962334 0.78223091548557 1 1
0.817945072699741 0.815734130195661 1 1
0.890479400647552 0.888191493686996 1 1
0.746099997705206 0.743828139741178 1 1
0.803504458097103 0.801011622953907 1 1
0.757985707372174 0.755901182100924 1 1
0.843429522863142 0.841016809572802 1 1
0.789398671320343 0.787291540188438 1 1
0.85837733242853 0.855484030939291 1 1
0.845007551330947 0.84206003899302 1 1
0.774221362346042 0.771919545772809 1 1
0.733343642847311 0.731567658453146 1 1
0.861604457205818 0.859093463734435 1 1
0.778675937628848 0.776588831070928 1 1
0.893538821181258 0.891349081377064 1 1
0.889515233079131 0.887204676153947 0 0
0.848022360782149 0.845523790037473 1 1
0.808808126317261 0.806194343175963 1 1
0.852156292097762 0.849635572589641 1 1
0.767227270887482 0.764963600534064 1 1
0.877412620389085 0.874464268556731 1 1
0.804096674932752 0.80181310525129 1 1
0.942748912094528 0.939606354480289 0 0
0.819524052612995 0.817504645461212 1 1
0.854169311195881 0.851641552314745 1 1
0.747083461654659 0.744614968895101 1 1
0.733978071331352 0.73163138393607 1 1
0.725576480143532 0.723567668639399 1 1
0.862717013921414 0.860702412474367 1 1
0.667784513022722 0.665683013987374 0 0
0.822464282709681 0.819544568255291 1 1
0.847545539011341 0.845347565881951 1 1
0.811658128603304 0.80954121109678 1 1
0.798663054410661 0.796131887890103 1 1
0.860094238180517 0.857497021131913 1 1
0.829091122411898 0.826985609299613 1 1
0.841834849631235 0.839556851784095 1 1
0.863057915867308 0.860592762048733 1 1
0.85766105036666 0.855293629768542 1 1
0.789039148772357 0.786753561638201 1 1
0.719632843473998 0.717521113078636 1 1
0.843359960875933 0.841216815560128 1 1
0.845976113953835 0.843896318963206 1 1
0.837024804765215 0.834737469525072 1 1
0.79558299095998 0.793238695472663 1 1
0.871343098885209 0.868967833267584 1 1
0.923398656677035 0.920704563135083 0 0
0.852862903372017 0.851017204861667 1 1
0.794134095609884 0.792011117273518 1 1
0.768555205325566 0.766123953640119 1 1
0.887126412732411 0.884106493721593 1 1
0.740997556128709 0.738900862852413 1 1
0.804621338209917 0.802164025302769 1 1
0.815164806623248 0.813003825826012 1 1
0.847637615003254 0.845669946503851 1 1
0.807341206204679 0.804935342036708 1 1
0.854119229913714 0.851762874544616 1 1
0.751614207292665 0.749073004704628 1 1
0.868643781667424 0.866249030320555 1 1
0.797897874364843 0.795618067845244 1 1
0.814404283780458 0.811862088026834 1 1
0.784027531266574 0.781535892918125 1 1
0.786740157957935 0.784596160462534 1 1
0.854314891505085 0.852114139047388 1 1
0.758553451396196 0.756008271019712 1 1
0.809324214467611 0.806572200389746 1 1
0.864450322429607 0.862076073046999 1 1
0.758299880661765 0.756134233778911 1 1
0.874924000299228 0.872294281028682 1 1
0.776175300099844 0.773576885131282 1 1
0.800615684756343 0.798396629181806 1 1
0.680000077923855 0.678034577404337 0 0
0.796738495902556 0.794602471108604 1 1
0.835885264910108 0.833696768400192 1 1
0.765435917414051 0.762823486889447 1 1
0.753132461312114 0.751125256650684 1 1
0.801485476346285 0.799117927108948 1 1
0.801501265845006 0.799492840189298 1 1
0.882442873401849 0.879900231953809 1 1
0.829456979200878 0.827235157632002 1 1
0.821744859870127 0.8188798628662 1 1
0.752224333616381 0.749872976322645 1 1
0.875723126472587 0.873429168023114 1 1
0.774081950989373 0.772094799712981 1 1
0.83613440020083 0.834288664621449 1 1
0.856403333024832 0.854164901984839 1 1
0.796050960992088 0.793834979324408 1 1
0.857033878026486 0.855082089444372 1 1
0.914864223998556 0.911759697038683 1 1
0.822819940144242 0.820544034381728 1 1
0.864808502874286 0.862389416273685 1 1
0.860561849550295 0.857703256013157 1 1
0.84032568128863 0.838118814529443 1 1
0.731331991921276 0.729190251360239 1 1
0.695114584572496 0.693033434161787 1 0
0.791554767658173 0.78929149604562 1 1
0.850392062152952 0.848151720523782 1 1
0.849773056340058 0.847460731167167 1 1
0.861648565734331 0.859337488309986 1 1
0.800154575792619 0.797812192353994 1 1
0.75554228070655 0.753353003143951 1 1
0.774977072589053 0.772276964008663 1 1
0.865675335816153 0.863303271442232 1 1
0.86307263629994 0.860500622553517 1 1
0.699433746231204 0.697734320071829 0 0
0.768346992090783 0.766381808979113 1 1
0.794826532490019 0.792368859190917 1 1
0.904355113200274 0.902227664100409 0 0
0.807651532039157 0.805506399183924 1 1
0.677278494333353 0.675332830301154 1 1
0.753637210692044 0.75154797042899 1 1
0.796898223126615 0.794669200016151 1 1
0.699955231808687 0.697632120603188 1 1
0.833570641092848 0.831008548113826 1 1
0.82320594184441 0.821031452513151 1 1
0.813032855725238 0.810646140059828 1 1
0.824482450830775 0.822410923443174 1 1
0.811374819979691 0.80886353255418 1 1
0.801406761869149 0.799051060581708 1 1
0.691595267523448 0.689840504188477 0 0
0.840920089655695 0.838715277686996 1 1
0.755742220834985 0.753445582880768 1 1
0.831191772995579 0.828368976523669 1 1
0.777517757716818 0.775258912443071 1 1
0.840363691884504 0.837960361907067 1 1
0.79958277758826 0.797712548832696 1 1
0.817700447863672 0.815298057486789 1 1
0.791196790714168 0.788735871530515 1 1
0.76767315006138 0.7656286419731 1 1
0.733438110925625 0.731739726650342 1 1
0.773950109233604 0.77171644257385 1 1
0.723518135496919 0.721469447097238 1 1
0.753090910852417 0.750670038139696 1 1
0.755580747339519 0.753700107402891 1 1
0.732170751605397 0.730223462095554 1 1
0.727755096216342 0.725660385306872 1 1
0.754210750440106 0.752345580205831 1 1
0.920366322018235 0.917586484810747 1 1
0.781404897869824 0.778991187098397 1 1
0.802143376675842 0.799958699339242 1 1
0.763169107542307 0.761161459044078 1 1
0.749590559791016 0.74746344485231 1 1
0.837635430320189 0.835089351307449 1 1
0.805284496448428 0.803222762255069 1 1
0.706037620379966 0.703659513090711 1 1
0.836273411826641 0.833924268945406 1 1
0.764961066432433 0.762024370522361 1 1
0.710331893016248 0.708134878015251 1 1
0.794445187561115 0.792218694797575 1 1
0.845134113102079 0.842875976159294 1 1
0.756885719586434 0.754760290334412 1 1
0.79963278375138 0.797434640157464 1 1
0.78799299759921 0.786139051388662 1 1
0.776523820109014 0.774585453715609 1 1
0.81695410574625 0.814853364969445 1 1
0.748849502793042 0.746819143990643 1 1
0.746620460602209 0.744611659505336 1 1
0.906160824527814 0.903618567611949 0 1
0.79586991791662 0.793803198826879 1 1
0.790936856526484 0.788392517677516 1 1
0.699596863805259 0.697478099776046 0 0
0.814541320257755 0.812453220151693 1 1
0.789006012792745 0.786898473915858 1 1
0.804882750576839 0.802525522456952 1 1
0.779673912489808 0.777484580754652 1 1
0.816790096565011 0.814345259278568 1 1
0.852060285794073 0.849456647021013 1 1
0.764216130368402 0.76166811394852 1 1
0.837201669924893 0.834432677814814 1 1
0.816266234898736 0.814287548371458 1 1
0.777068147078012 0.774854347062712 1 1
0.791454437726762 0.7891779876625 1 1
0.869030638686652 0.867124046629385 1 1
0.721814284465944 0.719708454803185 1 1
0.908011726722542 0.905576628868909 0 0
0.742630023601322 0.740489854010869 1 1
0.738288853094606 0.736383459275526 1 1
0.794072299654536 0.791668977432075 1 1
0.820727774801088 0.818248457583141 1 1
0.858104014713271 0.855921219529624 1 1
0.764358560145745 0.761775146087101 1 1
0.894949174137218 0.892656435707322 0 0
0.733481411370257 0.731376185661921 1 1
0.835262661890117 0.833105308584139 1 1
0.895745430477595 0.893336279885676 0 0
0.791505463171636 0.789393259980796 1 1
0.854112223316466 0.851691647106467 1 1
0.737872106073522 0.735893759087852 1 1
0.840907769623521 0.838136878273436 1 1
0.770556813473043 0.767934448140996 1 1
0.726951203926398 0.725061028313788 1 1
0.892019403162027 0.889400498863026 1 1
0.860120960551382 0.857374888113204 1 1
0.842164871311129 0.839214731148696 1 1
0.823996887197794 0.821488169420857 1 1
0.803936514379117 0.801579991718847 1 1
0.789938749209352 0.787532308071824 1 1
0.806573062909841 0.804240946805969 1 1
0.845058635473334 0.842443004225256 1 1
0.890113132432253 0.887649293994022 1 1
0.733673443734152 0.731806115763567 1 1
0.786460541263366 0.784874646979324 1 1
0.839601839920055 0.837711155098532 1 1
0.835428720550276 0.833355744641147 1 1
0.786751678528903 0.784700063279762 1 1
0.739614751284425 0.737311848701862 1 1
0.705565312850746 0.703587139124437 1 1
0.742002012478562 0.739645024287582 1 1
0.732546160821105 0.730750268114846 1 1
0.760167661540895 0.758081084519917 1 1
0.837266101490442 0.834858252943762 1 1
0.796414440808393 0.79422494910871 1 1
0.766315339181777 0.76408016135441 1 1
0.787347449571292 0.785478594147444 1 1
0.877498086849558 0.875148637250691 1 1
0.848708995345858 0.846506109386151 1 1
0.88804853744275 0.885450540588066 1 1
0.683902189298092 0.681269674376391 0 0
0.907635449128407 0.904877625044244 0 0
0.786328049824691 0.784535571590861 1 1
0.707046331847788 0.704929948840461 1 1
0.88680591084395 0.884251426505386 1 1
0.819791626878359 0.817537703545314 1 1
0.817026650864903 0.814425121265173 1 1
0.706728828775097 0.70477065004928 1 1
0.721869481546021 0.719981787553129 1 1
0.748057573369012 0.746009322774733 1 1
0.798124083363788 0.796068849484336 1 1
0.795707483703543 0.793509543918647 1 1
0.801174239991493 0.798855943445032 1 1
0.82744285902445 0.825410424030269 1 1
0.834001359817917 0.831765831413055 1 1
0.763887156066874 0.761975485737423 1 1
0.781086612198192 0.778603474120326 1 1
0.734203068479643 0.732139399113504 1 1
0.80033633928944 0.797916084593411 1 1
0.893861877951138 0.891895002655974 1 1
0.826865317461965 0.824515349257221 1 1
0.79496406204652 0.792847278550624 1 1
0.743872001897571 0.741634561993964 1 1
0.827972736064109 0.825354370561934 1 1
0.868145396556229 0.86558923348832 1 1
0.825975044398485 0.824194779169035 1 1
0.76641643128175 0.764269781938505 1 1
0.884839656057969 0.882070775007184 1 1
0.801658461399665 0.799366801607455 1 1
0.841304149637557 0.838773478003552 1 1
0.825615622845336 0.823337019339113 1 1
0.878772848861502 0.87606094981676 1 1
0.819635483870713 0.817511308588378 1 1
0.931207986338535 0.928456995449581 0 0
0.750740120670423 0.748059345948752 1 1
0.70882973815829 0.706637527322897 1 1
0.880399759217847 0.877602059941971 1 1
0.8054668940463 0.802896865749825 1 1
0.841418598578898 0.83897104133533 1 1
0.793736014555288 0.79158894117868 1 1
0.729685386448024 0.727754695343587 1 1
0.759182623379443 0.756800869789071 1 1
0.767128382338815 0.764739462101934 1 1
0.824725484727067 0.822496160446938 1 1
0.853712470739188 0.851234539381836 1 1
0.749025787227417 0.746943127767827 1 1
0.826960609413919 0.824598422177544 1 1
0.839275425282605 0.837118086634194 1 1
0.870352558977624 0.868034806756767 1 1
0.694157049864533 0.692067692457447 0 0
0.801967966657338 0.799717205570645 1 1
0.754628056846892 0.752470709061257 1 1
0.713749870483249 0.712157834868453 0 0
0.740991306527765 0.738760716215304 1 1
0.770914712997247 0.768426690651627 1 1
0.76731013653364 0.764738968833164 1 1
0.831829566666384 0.829708625626326 1 1
0.883546112075961 0.880983682080152 1 1
0.850583137009631 0.848440641202446 1 1
0.755958825883586 0.753660271145927 1 1
0.814810443619808 0.812870642075757 1 1
0.778376801823559 0.77624140545897 1 1
0.725352222804398 0.723339918057948 1 1
0.730918667712707 0.728875463312245 1 1
0.824906683076834 0.822807536431271 1 1
0.839395717872892 0.837159726006486 1 1
0.750869718566237 0.749108133976784 1 1
0.811512642586023 0.808640546735729 1 1
0.762952976208603 0.761099264644 1 1
0.708612710389238 0.706542385726332 0 0
0.781238138829976 0.779013108139828 1 1
0.769703098326608 0.767340953261508 1 1
0.768290790077864 0.766066111819156 1 1
0.877478246316339 0.874842565840318 1 1
0.673783703989628 0.671875052941999 0 0
0.803029358472578 0.800463648586718 1 1
0.757868334011866 0.755625300748204 1 1
0.80172915395389 0.799420138002778 1 1
0.828966448392292 0.826396165137016 1 1
0.805603877260666 0.803433875817652 1 1
0.815846998804704 0.813568381066779 1 1
0.858428588403994 0.856202836362278 1 1
0.835538741027235 0.83262381306343 1 1
0.785582430473899 0.783150759923214 1 1
0.63182720360608 0.630093544678228 0 0
0.899889848305484 0.897232448514351 1 1
0.75170660577171 0.749006893645028 1 1
0.716819838886782 0.714845985372704 1 1
0.806912668876535 0.804445057548359 1 1
0.791578444195845 0.789277053572951 1 1
0.798320252303817 0.795923132452592 1 1
0.848135779827821 0.845496127059831 1 1
0.814921115680901 0.812574027781799 1 1
0.801314074021689 0.799008822524189 1 1
0.781025608943244 0.778527357155792 1 1
0.853057446186366 0.850771974979865 1 1
0.68177432741759 0.679677723585298 0 0
0.819143678320464 0.816858744275657 1 1
0.757701405766807 0.755907519110053 1 1
0.962106588924645 0.959097115658329 0 0
0.77000415136829 0.76782390198109 1 1
0.816826289515932 0.814528187767014 1 1
0.783421179752364 0.781073199968954 1 1
0.833232702949676 0.8303908938683 1 1
0.784312066640228 0.782278716931573 1 1
0.703808249492445 0.701573824605632 0 0
0.793961516438609 0.791755876225819 1 1
0.78273808308033 0.780570340169378 1 1
0.826687238327185 0.824210285628257 1 1
0.841460041944845 0.839502127860318 1 1
0.797446466206363 0.795339417872819 1 1
0.832544318556253 0.830250339160665 1 1
0.79842088425319 0.79615028658354 1 1
0.846596155772929 0.844409791386816 1 1
0.856159809045565 0.854221773737107 1 1
0.796089058822956 0.793699222562134 1 1
0.727157246816809 0.724983568537459 1 1
0.755527557492945 0.753322281257182 1 1
0.786564833803524 0.784241687787338 1 1
0.808665252252577 0.806216528585268 1 1
0.786694864715729 0.784314557494861 1 1
0.761118103607924 0.759176990254071 1 1
0.816468391836107 0.814373924138429 1 1
0.803131905009395 0.800377281988886 1 1
0.824414202940948 0.822333153382816 1 1
0.78232773629047 0.780363094142175 1 1
0.820847022564158 0.818586926635784 1 1
0.887461607119592 0.885063865253948 1 1
0.846648991857163 0.844114168574926 1 1
0.8091877386263 0.807175625742288 1 1
0.853554308365521 0.851293299087415 1 1
0.8473238282561 0.845416604572736 1 1
0.844221027170368 0.841625401622926 1 1
0.812142602118981 0.809988513173621 1 1
0.808885235698315 0.806494497839821 1 1
0.819025380299462 0.816723387949794 1 1
0.83100096678644 0.829035732851684 1 1
0.877002550853701 0.874843010306738 1 1
0.855265885701946 0.852918376438311 1 1
0.802776646822102 0.800494240094595 1 1
0.9042125114524 0.901953026829312 1 1
0.860515422073835 0.857861111466039 1 1
0.805988753034382 0.803873282643342 1 1
0.812192702544246 0.809937503099912 1 1
0.810653047153569 0.808566335332338 1 1
0.816344322194416 0.813788226217478 1 1
0.733453115345147 0.731318641551552 1 1
0.80326914483856 0.801202828337145 1 1
0.721303943065789 0.719317713534003 1 1
0.828924237253237 0.826892554735272 1 1
0.846969756904586 0.844368528899449 1 1
0.746940380351332 0.744851195815609 1 1
0.781421003511037 0.779535575637775 1 1
0.813183009079088 0.811138914879497 1 1
0.848612810526652 0.846359974883235 1 1
0.681374525397635 0.679849513938822 0 0
0.756667526315127 0.754365245755917 1 1
0.788957300626233 0.786805729199675 1 1
0.736689768082934 0.734423508322104 1 1
0.783379535635157 0.781316177976895 1 1
0.768956897441141 0.767014487580982 1 1
0.725456101011929 0.723020940426993 1 1
0.71666413773285 0.714446688015381 1 1
0.817714288599724 0.815192311954566 1 1
0.802422134910616 0.799294216633144 1 1
0.830754772123855 0.828225274214592 1 1
0.718020106185881 0.716027473838677 1 1
0.849837592707238 0.847274970457982 1 1
0.752959730336641 0.751046305049823 1 1
0.851156447700647 0.848134246290525 1 1
0.78734546583379 0.78493525828539 1 1
0.763766304936387 0.761803989677048 1 1
0.723065903067295 0.721303875463917 1 1
0.724819678183067 0.72327231032098 1 1
0.791273221475434 0.789182679672423 1 1
0.76292872449856 0.760549660104062 1 1
0.771117595122906 0.768924724718615 1 1
0.790983286890503 0.788984979541544 1 1
0.886967477108048 0.884266666972554 1 1
0.776143351151551 0.77391789249663 1 1
0.865611258494764 0.863624130950332 1 1
0.841764447042055 0.839013763125918 1 1
0.810818682424614 0.808467624771277 1 1
0.848903439987868 0.846598392880709 1 1
0.794920749732431 0.79285893048363 1 1
0.756196461970186 0.753871967810709 1 1
0.809025663292678 0.806599855511226 1 1
0.853608115590847 0.851280036545854 1 1
0.943564283469573 0.940925053416265 0 0
0.743571587602418 0.741794815263205 1 1
0.740823490695115 0.738995489487824 1 1
0.831634620181658 0.829676322442451 1 1
0.799939298499817 0.797820160602362 1 1
0.789225443298292 0.786547597085145 1 1
0.747240412917473 0.744943379053064 1 1
0.763389767362979 0.76099210717535 1 1
0.769122888801104 0.767171610341632 1 1
0.709211615234311 0.706889662616599 1 1
0.706310446985931 0.704005807759321 0 0
0.782285185128211 0.780020218299678 1 1
0.825014301661979 0.822528296678289 1 1
0.848988833892455 0.846616607267128 1 1
0.800720615497483 0.798687157753396 1 1
0.763491987881697 0.76157854338526 1 1
0.818745128513711 0.815944735176831 1 1
0.833427176760484 0.830567518624805 1 1
0.871791351783322 0.869511941472651 1 1
0.790105210254058 0.788111017739571 1 1
0.816371498262936 0.814378497499327 1 1
0.903052649755041 0.900552669630656 1 1
0.847075997941373 0.844666673240131 1 1
0.750801210658594 0.748508154519518 1 1
0.783647410153926 0.781591143278318 1 1
0.873500660463757 0.870930657706411 1 1
0.893703988657157 0.891023098395033 0 0
0.764590271214956 0.762391008616627 1 1
0.883416045316587 0.881342271308119 1 1
0.803864496433474 0.801521857437044 1 1
0.828566563570923 0.826066289856728 1 1
0.818752421024134 0.816114842450324 1 1
0.833283704355394 0.831410629056846 1 1
0.769207831492759 0.767104604705919 1 1
0.900127835191997 0.897924953107908 0 0
0.815646199856907 0.813489640564275 1 1
0.804033987851275 0.801899990024719 1 1
0.866517658709831 0.863715841226616 1 1
0.683068293080116 0.680849918518544 0 0
0.655923156082191 0.653672215205338 0 0
0.743902570574146 0.741806002043597 1 1
0.851844665589511 0.849224957806442 1 1
0.842385908739655 0.839876727314077 1 1
0.771306385480854 0.768963297885112 1 1
0.70216027312323 0.700454476107474 0 0
0.791615466577565 0.789417133516756 1 1
0.825517111380076 0.823230716451562 1 1
0.706802497139987 0.704998155892151 1 1
0.742071290501289 0.739879803972779 1 1
0.821291723465559 0.819007083653302 1 1
0.745980662004751 0.743761035161062 1 1
0.903872015374767 0.900833032726528 1 1
0.771996044881461 0.770015184458998 1 1
0.792119922005801 0.790015073276769 1 1
0.830255146523551 0.82780354055149 1 1
0.796696286240013 0.794717865162983 1 1
0.684103518417243 0.682541547113642 0 0
0.775637099809324 0.773081427843693 1 1
0.676664921215011 0.674692418511153 0 0
0.794067903138644 0.792243637144186 1 1
0.803311123492407 0.80116733234593 1 1
0.707808427175903 0.705614996631957 0 0
0.837117338621873 0.834580026799505 1 1
0.899781280869589 0.897463169302166 0 0
0.789147104333887 0.786847460757121 1 1
0.768877938630533 0.76691379822749 1 1
0.735659046669055 0.733710520918521 1 1
0.731884521264816 0.729992846465148 1 1
0.830040074426221 0.827765564296576 1 1
0.835595492723674 0.832675463026875 1 1
0.825074086093101 0.823257037895661 1 1
0.740719147195696 0.738443952021182 1 1
0.840011459362425 0.837017211519166 1 1
0.817220736745845 0.815097394988093 1 1
0.770610943879929 0.768315389255547 1 1
0.818572295958229 0.816073361386381 1 1
0.827881768065382 0.826059889661388 1 1
0.978467861854089 0.975857696418239 0 0
0.757178743030561 0.754662894339396 1 1
0.774316960075135 0.772274957429627 1 1
0.745535053141226 0.74354724139171 1 1
0.783281942296358 0.781161775598663 1 1
0.831262704226604 0.828618598099226 1 1
0.768702202977094 0.766495461787726 1 1
0.850803361799265 0.848480288339798 1 1
0.808864558395306 0.806409938511039 1 1
0.845788233771956 0.843134987612206 1 1
0.785251059865687 0.783274509067154 1 1
0.800513492795109 0.798607340897675 1 1
0.805570119649867 0.80305417372982 1 1
0.857225480734721 0.854706268309276 1 1
0.905986394243597 0.903192731773356 1 1
0.788018280971663 0.785953411743737 1 1
0.774856499449916 0.772835319305627 1 1
0.928521429303658 0.925954699931494 0 0
0.885051803666444 0.882442361946477 1 1
0.782041421188272 0.779313524347864 1 1
0.824346961946245 0.821636303450399 1 1
0.800074271405129 0.798039638469851 1 1
0.849248749310644 0.846683694287961 1 1
0.743131871243535 0.741079309240249 1 1
0.759117786157178 0.756722396654201 1 1
0.868690358720544 0.86603747176383 1 1
0.756935090078453 0.754726967531289 1 1
0.769404049827219 0.767571499728897 1 1
0.855134330914965 0.853099687307067 1 1
0.771052362819721 0.768868638839386 1 1
0.760672344056204 0.758796576461941 1 1
0.749803674307324 0.748019977271347 1 1
0.775392931422292 0.773246801712726 1 1
0.728490842669754 0.726523344635885 1 1
0.760658123806369 0.758883847624946 1 1
0.870674433253745 0.868308436846567 1 1
0.802716934087409 0.80035189969096 1 1
0.90281259524015 0.90045978960697 0 0
0.837296892695262 0.834697338057217 1 1
0.728314805024007 0.726406610752701 0 0
0.76763442548699 0.76547521329348 1 1
0.758526844075086 0.756496701245055 1 1
0.751376119051699 0.749450942847526 1 1
0.814100805118766 0.811888339223037 1 1
0.773472655653034 0.771281836153351 1 1
0.819315495280567 0.817188976000495 1 1
0.766331064610944 0.764218302225851 1 1
0.808016359516909 0.805971535367159 1 1
0.822560146783817 0.820428345946815 1 1
0.718810368168624 0.71685503523911 1 1
0.876726486025314 0.874133732303536 1 1
0.732495678090095 0.730639175944788 1 1
0.728804788723743 0.72644801974086 1 1
0.837444339042721 0.835238223185424 1 1
0.774389107093681 0.77247373951758 1 1
0.812275774908451 0.809536337671959 1 1
0.809521028379137 0.807681925214116 1 1
0.707312926711169 0.705657211557092 0 0
0.81968582020814 0.817228284158677 1 1
0.815958140367625 0.813799885515815 1 1
0.804402990769187 0.80249553406868 1 1
0.839275515249071 0.837375650972745 1 1
0.783307593507302 0.781269733483965 1 1
0.709023245346246 0.707265700789034 1 1
0.779571396893239 0.777415938874675 1 1
0.811641787640985 0.808913527701777 1 1
0.97366443642989 0.971268708174486 0 0
0.80478820819716 0.802607137153035 1 1
0.798827467024698 0.796561319593226 1 1
0.926597369171109 0.924024714938848 0 0
0.884676085199708 0.882223876221921 1 1
0.784927032759391 0.783066494335475 1 1
0.813886388666457 0.811570723640482 1 1
0.781507625639124 0.779279445878095 1 1
0.833642144770805 0.831237848291289 1 1
0.874485905794117 0.8721823039112 1 1
0.869910460109062 0.86727609633991 1 1
0.80552803895571 0.803281103257059 1 1
0.794704777888874 0.792358642384422 1 1
0.785335875288919 0.783197380974774 1 1
0.863207920850819 0.861037060487713 1 1
0.706322114509314 0.70459765349995 0 0
0.78016551736351 0.778027064482296 1 1
0.792245126141267 0.78971650471527 1 1
0.870322264478348 0.8683104172597 1 1
0.793300561059212 0.791233244143292 1 1
0.818747724373635 0.816457386520161 1 1
0.815605557877769 0.813378681789838 1 1
0.749839567598995 0.74801856012322 1 1
0.779474699210189 0.777145286436776 1 1
0.716752877834973 0.714614811118788 1 1
0.799919089226978 0.797686340848931 1 1
0.742913571585926 0.741016625043497 1 1
0.727499211586492 0.725615172670679 1 1
0.853103561504836 0.850903370381576 1 1
0.858156376777473 0.855738513386668 1 1
0.70260595269986 0.700801946431389 0 0
0.804872005190801 0.802831691332763 1 1
0.764253054440606 0.762010169598026 1 1
0.842113659392954 0.839808852277988 1 1
0.711262683047882 0.708813118993562 1 1
0.817096612144377 0.814934191023781 1 1
0.82652366022327 0.824128250372429 1 1
0.731617792850544 0.729560815804165 1 1
0.773946036314693 0.771911112581882 1 1
0.758302587061848 0.756284424730972 1 1
0.863330614839353 0.860996397799437 1 1
0.733843047412044 0.731939881479179 1 1
0.790543743384957 0.78830811479192 1 1
0.801982668391715 0.799749582946556 1 1
0.785393980756941 0.783218140691867 1 1
0.789553960261277 0.787382785440501 1 1
0.768040723062774 0.765917010905981 1 1
0.764936055356567 0.762675154385906 1 1
0.83316062083199 0.831011661049755 1 1
0.793183116492465 0.791269292627315 1 1
0.703097437690968 0.701096985783346 1 1
0.86799724549442 0.865452510434171 1 1
0.744455931091576 0.742205635516763 1 1
0.800662489495902 0.79857406697356 1 1
0.772672028744709 0.770560969615596 1 1
0.784855266976828 0.782480420422967 1 1
0.816449249703982 0.813819940376225 1 1
0.770319671905523 0.76755720124999 1 1
0.936664351791475 0.9345398391924 0 0
0.699589039161785 0.697644466254014 0 0
0.772954128971346 0.770787065036882 1 1
0.794854122960001 0.792654533064104 1 1
0.753376165622992 0.751565125896236 1 1
0.758408751653106 0.755843132916557 1 1
0.801955573411341 0.800192933443748 1 1
0.857443842562793 0.855003732121413 1 1
0.798662863890677 0.796465140340484 1 1
0.681412898901605 0.679615719738883 1 1
0.758197061536067 0.75611941642066 1 1
0.763267829784914 0.76099759964984 1 1
0.737633074779765 0.735343374547491 1 1
0.801731155374216 0.79959086474493 1 1
0.817238408227717 0.814838043493032 1 1
0.722220540331185 0.720093987808503 1 1
0.755447539560109 0.75344636450132 1 1
0.950188354960536 0.947810031672982 0 0
0.784237443521004 0.782123661132413 1 1
0.836065723097445 0.8339526186824 1 1
0.842374649610177 0.839775201873218 1 1
0.811214584546768 0.808742131220233 1 1
0.749996775013495 0.747918855824843 1 1
0.811784320529239 0.809402089198062 1 1
0.758480618891298 0.756646552647712 1 1
0.767514039277182 0.765204249876694 1 1
0.751469264377162 0.749562373964006 1 1
0.716896354120717 0.715150399069389 1 1
0.837345254866877 0.835009516973764 1 1
0.875141068282756 0.872960646276717 1 1
0.881106169813208 0.878396167071545 1 1
0.810368922857273 0.808268894948566 1 1
0.764797582090244 0.762933321028249 1 1
0.819287340609076 0.816813190624186 1 1
0.770404278862464 0.768414170706944 1 1
0.734690785555415 0.732748417185301 1 1
0.700410808828965 0.698296804997733 0 0
0.826678738597816 0.824561237447375 1 1
0.799832336072546 0.797351166183301 1 1
0.748055611571487 0.746006232498854 1 1
0.738882878935156 0.736941023016476 1 1
0.784215764038466 0.781636152590538 1 1
0.85520991195194 0.852491762966465 1 1
0.849616049241991 0.847171538145449 1 1
0.795353433182379 0.793444987426878 1 1
0.775971104180366 0.774074109918572 1 1
0.796643196596203 0.794562612221245 1 1
0.861776064557721 0.859353520905306 1 1
0.854100785310504 0.851701902815605 1 1
0.82450458449358 0.821469945468588 1 1
0.70364093449519 0.701722352683928 1 1
0.750124683605284 0.748058922828596 1 1
0.909683938865928 0.906940050006604 0 0
0.75949313268946 0.756992203799461 1 1
0.764906729739372 0.762808214286827 1 1
0.795273599177536 0.792861263033916 1 1
0.816356998294677 0.814042449952758 1 1
0.79485462802658 0.792726794145167 1 1
0.749629710476716 0.747444448713747 1 1
0.774677405968906 0.772510166097125 1 1
0.792499070516635 0.790414075382075 1 1
0.83272496613195 0.830285333888739 1 1
0.736764230390312 0.734739108183836 1 1
0.81895813289677 0.816529336053367 1 1
0.856362388232899 0.853618236257835 1 1
0.801377849751948 0.799425910110849 1 1
0.740276164506006 0.738014995959715 1 1
0.909612835707476 0.907404153506312 0 0
0.801327856997636 0.799442496560089 1 1
0.827782596159444 0.82592009009776 1 1
0.758272868000161 0.756218905479053 1 1
0.816814408783767 0.814451411699281 1 1
0.859303089750109 0.857159964129512 1 1
0.79351841222604 0.791324169970699 1 1
0.910992411507791 0.908271947979936 0 0
0.842683595416583 0.840569710113293 1 1
0.878038475467381 0.875160658077445 1 1
0.749666579174892 0.747772925944735 1 1
0.787324543146268 0.785211330208652 1 1
0.778253604114065 0.776345961533367 1 1
0.736775263348959 0.734721153473837 1 1
0.807873995827714 0.805599423448008 1 1
0.714271187257518 0.712383842775123 1 1
0.772725415858965 0.770797136186222 1 1
0.794381870492895 0.791884392376073 1 1
0.761765408717492 0.759544380654968 1 1
0.820181792365547 0.818073018927555 1 1
0.753078295384662 0.750915769669867 1 1
0.768908979319877 0.766930108248492 1 1
0.851473208880766 0.848932609440793 1 1
0.769589417511858 0.767624779630344 1 1
0.67978396816768 0.677713035251147 0 0
0.814987737013393 0.8128674467601 1 1
0.764376039699498 0.762048555696481 1 1
0.742515280352262 0.740663747420403 1 1
0.805232999804882 0.802571225254552 1 1
0.834200890990153 0.832330705933512 1 1
0.644574869104715 0.642611538962399 0 0
0.828072171936008 0.825727749984384 1 1
0.900197378350511 0.897519159397197 1 1
0.800318283402557 0.79839012710568 1 1
0.753949259055445 0.751745102453734 1 1
0.796666725727902 0.794718138182329 1 1
0.764492611159974 0.762415762714892 1 1
0.855070970549304 0.852710436983888 1 1
0.791428405648706 0.788996443391054 1 1
0.673221648250501 0.671524861296017 0 0
0.797229542870972 0.795081796336011 1 1
0.873884265563635 0.872019121019556 1 1
0.78490966543684 0.782398167490663 1 1
0.930263971193559 0.927418746786193 0 0
0.802924202343374 0.800444901471993 1 1
0.841577451667551 0.839092955233952 1 1
0.800016482184773 0.797366937695374 1 1
0.788058207925292 0.785873337371514 1 1
0.854434407473058 0.851435135349037 1 1
0.837905722602188 0.835502598382108 1 1
0.807768857581798 0.805251637745793 1 1
0.887348738643739 0.884795675923689 1 1
0.711710786541499 0.710027475668644 1 0
0.706577307042814 0.704880125943473 0 0
0.741970583362834 0.739862723869167 1 1
0.78867346060254 0.786557904935073 1 1
0.885518240417007 0.883245914067157 1 1
0.778494235516337 0.776411876923419 1 1
0.757510920730377 0.755404067112107 1 1
0.796501220419327 0.79455948046703 1 1
0.812857058376845 0.810289342532875 1 1
0.816812440740836 0.814327069047961 1 1
0.782355603639181 0.780200656415859 1 1
0.815805368854051 0.813726850700407 1 1
0.83401111900862 0.831521219973029 1 1
0.819712363660505 0.817716335360054 1 1
0.873504778328515 0.871208498416817 1 1
0.734701537963357 0.732410871601652 1 1
0.843170143280236 0.840972527882768 1 1
0.905024090850543 0.902566928875526 0 1
0.812179560264795 0.810155010570677 1 1
0.805496760030235 0.803096135896658 1 1
0.793723793954286 0.791666855353218 1 1
0.769197720211369 0.76656421734429 1 1
0.848357615037922 0.845988867869701 1 1
0.759375763230475 0.757322426298461 1 1
0.851284099765134 0.848778119097087 1 1
0.896728445254703 0.894578275389567 1 1
0.810736567127223 0.80882528825046 1 1
0.817638686208597 0.81534310498707 1 1
0.723542903808492 0.721981621941787 1 1
0.736348075447739 0.734523514180151 1 1
0.82854223525585 0.826139189103119 1 1
0.83127617006028 0.828731733827578 1 1
0.814672065149513 0.812454892531315 1 1
0.796647328276549 0.794476692422647 1 1
0.806412685982943 0.804032786304587 1 1
0.738784656955318 0.736628596384465 1 1
0.752139595964576 0.749903205781147 1 1
0.837965366133192 0.835591538443074 1 1
0.834360855919861 0.83214656169754 1 1
0.768976061005281 0.767072243047927 1 1
0.814425323683261 0.81197209467254 1 1
0.791504565496901 0.789033483868274 1 1
0.685646664358637 0.683892691043907 0 0
0.698895657385949 0.696995289471026 0 0
0.795975366918068 0.793635129012654 1 1
0.81152337289698 0.809553892604623 1 1
0.759883748475435 0.757348292170831 1 1
0.822797157510129 0.820496792119715 1 1
0.817474283535003 0.815313695064815 1 1
0.738917876798727 0.736899548269763 1 1
0.805543893553206 0.803415466539886 1 1
0.794667213839505 0.792469317257431 1 1
0.753536931948687 0.751134388679158 1 1
0.833692210170443 0.831403238091031 1 1
0.793149249849762 0.791246623752697 1 1
0.803423781642017 0.801181884035112 1 1
0.77730307452636 0.77496236129298 1 1
0.822934515758465 0.819966921388381 1 1
0.780352420552237 0.7782685161985 1 1
0.817505237774072 0.815368586149014 1 1
0.756854344450864 0.754908762255586 1 1
0.837277198795542 0.835058733626543 1 1
0.806774389505069 0.8046873896195 1 1
0.804570218840332 0.802448874991694 1 1
0.771179512463403 0.76887366612277 1 1
0.847801669097986 0.845751882931887 1 1
0.777475707144135 0.775270123183009 1 1
0.822391129901768 0.819994804787279 1 1
0.792977797881812 0.791064439604689 1 1
0.673944618097575 0.672191515177857 0 0
0.744107451666361 0.742198786498438 1 1
0.833982817769298 0.83162283862332 1 1
0.73674982276258 0.734149584381553 1 1
0.772029219655009 0.769756695889595 1 1
0.774667985353043 0.773015441295808 1 1
0.860099447204529 0.857691372131405 1 1
0.70947791986714 0.707590150032955 0 0
0.904007893948389 0.901744254979944 1 1
0.787949070738587 0.785571967049214 1 1
0.747758259300588 0.745576744540182 1 1
0.820971134695316 0.818621769460931 1 1
0.761031038635608 0.758975670745056 1 1
0.789776717998899 0.787850082890608 1 1
0.851025553069075 0.848503148051483 1 1
0.787112807867505 0.784468336360856 1 1
0.726018502329392 0.723846725962533 1 1
0.719192843453951 0.717161794695902 1 1
0.905241437686355 0.90236433847803 1 1
0.818317439057229 0.816233004071945 1 1
0.82369259860837 0.821263526139346 1 1
0.873867033739064 0.871771001098665 1 1
0.737030002134153 0.735273368316779 1 1
0.792834369586461 0.790620583273413 1 1
0.797129643444171 0.795181909013495 1 1
0.764511874413398 0.762117492948214 1 1
0.817429339365786 0.815256345028382 1 1
0.761393918555108 0.759713783777768 1 1
0.900734316818901 0.898204109071068 1 1
0.754679419568131 0.752522970995414 1 1
0.752663647877406 0.751036767078983 1 1
0.715472936419448 0.713532591461244 0 0
0.856252026875475 0.853772209426687 1 1
0.816894366185591 0.814490042953353 1 1
0.735324474034913 0.733306894398153 1 1
0.86202324600708 0.85959945123405 1 1
0.690977516135901 0.68941478253596 1 1
0.847141131675151 0.844253399498411 1 1
0.796350324728547 0.793540530390773 1 1
0.800729099088764 0.79840203836044 1 1
0.718006934549623 0.715856261493385 1 1
0.781411476233727 0.77912531890189 1 1
0.808913454374644 0.806699619993324 1 1
0.865919916294235 0.863115475854256 1 1
0.752542616083936 0.750468331165555 1 1
0.835076298796001 0.832831130301981 1 1
0.890540172852135 0.8883578022042 1 1
0.700965720564749 0.699058003325321 1 1
0.815993281596257 0.813810310039026 1 1
0.824982218544435 0.822672284989695 1 1
0.776216278809392 0.774076545966285 1 1
0.789721222637665 0.787660834213206 1 1
0.703264617235349 0.701422804232258 0 0
0.814485817059549 0.812348446214773 1 1
0.837924860797849 0.835652513237747 1 1
0.773577976054491 0.771643429216113 1 1
0.832702348508052 0.830652697308283 1 1
0.820559606190967 0.818284911376733 1 1
0.890333449970391 0.887953135614565 1 1
0.849738056472558 0.84736248631949 1 1
0.899979902613869 0.897568865575142 0 1
0.779404444656248 0.776653090538102 1 1
0.747079223603754 0.744965408497172 1 1
0.741031021728641 0.739020151464294 1 1
0.806590812454251 0.804278977948734 1 1
0.744085738449031 0.741618420456662 1 1
0.779088377660851 0.776933269927 1 1
0.810841124519759 0.80872745601204 1 1
0.848441625130511 0.846183308303445 1 1
0.700477095450071 0.698547230170901 0 0
0.804187613081042 0.801774011266251 1 1
0.772423362669689 0.770488160315908 1 1
0.778948839713047 0.776902505817707 1 1
0.801297503836209 0.798915820763718 1 1
0.762901397921123 0.760459622769165 1 1
0.806459670679103 0.80413426695444 1 1
0.76923307274785 0.766881080499089 1 1
0.828307389700272 0.825662787313559 1 1
0.765376471453712 0.763311800162271 1 1
0.747383790195946 0.745369208904251 1 1
0.753086570989778 0.750735704645459 1 1
0.816575700894008 0.814251543137701 1 1
0.732309134429595 0.730341292241107 1 1
0.830793499810293 0.828209026226708 1 1
0.808767704701373 0.806387345351572 1 1
0.78667647175307 0.784587662698029 1 1
0.736405290933479 0.73456720217063 0 0
0.794277424078447 0.791935095190085 1 1
0.872077318845532 0.869047232185575 1 1
0.817980652818222 0.815369160234303 1 1
0.783075692024234 0.781149887917869 1 1
0.847461320500339 0.845349924324826 1 1
0.845877917563383 0.843467004449547 1 1
0.786908471911975 0.785036759150374 1 1
0.758633552905929 0.756391689223652 1 1
0.75215954021141 0.750517374193164 1 1
0.80634891271379 0.804507742927624 1 1
0.857621418399817 0.855503710974407 1 1
0.809480140414407 0.806730196484993 1 1
0.767656744471726 0.765571503817753 1 1
0.807651730061436 0.805348673294036 1 1
0.876338142956719 0.873864293983241 1 1
0.824955380881178 0.822623281015467 1 1
0.824596814832611 0.822326267934581 1 1
0.848430213805609 0.84647082883266 1 1
0.765820963139124 0.763679856542544 1 1
0.827121727434698 0.824575775357501 1 1
0.752952384114947 0.750811995749738 1 1
0.790727584703701 0.78815134590942 1 1
0.858653760504377 0.855782135097042 1 1
0.745566941072045 0.743488236800449 1 1
0.925433655317864 0.922679438313034 0 0
0.804240847718733 0.802105434956601 1 1
0.840698947275211 0.838391460424477 1 1
0.775500177881252 0.773284051333593 1 1
0.779706253487688 0.777456806117227 1 1
0.921050984955178 0.918738398630911 0 0
0.825374483619433 0.823369010492405 1 1
0.865165789380141 0.862655966902022 1 1
0.796104890997408 0.793682979823015 1 1
0.806656888660955 0.804209312513671 1 1
0.82563599882805 0.823343166696443 1 1
0.667383664181812 0.66564193758802 0 0
0.800554914488967 0.798613931698652 1 1
0.81638257510737 0.814226074454857 1 1
0.880227358741101 0.878248581003395 1 1
0.795505545080699 0.793273861443679 1 1
0.826117719394823 0.823557664904014 1 1
0.881634337374252 0.879253265804282 1 1
0.657198641311839 0.655346670741679 0 0
0.774260172767609 0.772313878658864 1 1
0.817193528136838 0.815267313179451 1 1
0.761281213737717 0.759173735508596 1 1
0.703341914451524 0.701351168962111 1 0
0.777040830732213 0.7743022562374 1 1
0.91107840233197 0.90870814604315 0 0
0.774060635832517 0.771796423894253 1 1
0.803903652704588 0.801898238628066 1 1
0.788597771021962 0.786644173800139 1 1
0.798817175627394 0.796677937303725 1 1
0.824159910253981 0.821229270274166 1 1
0.846431109605165 0.843941571622072 1 1
0.739865020524471 0.737670772824633 1 1
0.805096895166326 0.802849245922629 1 1
0.806512608648564 0.804469641381849 1 1
0.714817062256753 0.713021498994457 1 1
0.814368045079575 0.812257468393683 1 1
0.803471196177554 0.801043538684442 1 1
0.755336115717922 0.753298244483661 1 1
0.741653479273958 0.739187091633094 1 1
0.730195483915381 0.728192303489556 1 1
0.767656117896935 0.765620928511601 1 1
0.735212772179913 0.733153557209975 1 1
0.790674197064442 0.788668863341551 1 1
0.794608440098473 0.792692228225298 1 1
0.790765246507179 0.788371224493298 1 1
0.846519088090456 0.844552639699536 1 1
0.787104021605767 0.784891431769044 1 1
0.748463017306799 0.746563807459727 1 1
0.893138110775785 0.890499008199242 1 1
0.865826233513147 0.863958140378062 1 1
0.743710109424949 0.741600724404647 1 1
0.794566966519294 0.791910031485284 1 1
0.823336151086728 0.821142838102841 1 1
0.796666179405358 0.794425494966902 1 1
0.774001451534244 0.771852117976648 1 1
0.841251656954457 0.839074513423246 1 1
0.805736299511163 0.803303839824343 1 1
0.749380628754529 0.747171539737479 1 1
0.874139241355019 0.872157393789176 1 1
0.733631717523982 0.731616970965995 1 1
0.707262124846247 0.70522409803158 1 1
0.784723652914735 0.782179657303277 1 1
0.78217582335 0.780058098339321 1 1
0.839161274998892 0.836519827775682 1 1
0.7621356922295 0.760136637136439 1 1
0.826936432908793 0.824632227662006 1 1
0.739532853815958 0.737693486571893 1 1
0.780095130873668 0.778459482777529 1 1
0.818443538145231 0.815805512925229 1 1
0.780993330811216 0.778691700081437 1 1
0.813913093559834 0.811879084132072 1 1
0.798149607204237 0.796052856833285 1 1
0.758633571509523 0.756301268677366 1 1
0.781267135798094 0.778762302148578 1 1
0.70997003067551 0.707863504579895 1 1
0.805710449787799 0.803752399408011 1 1
0.698228207668399 0.696241320411723 1 1
0.811509846427623 0.809765852638537 1 1
0.792151803688236 0.789666707425586 1 1
0.873715531468989 0.871102200233119 1 1
0.751869056156463 0.750055875647762 1 1
0.792483221504481 0.790136479153484 1 1
0.823536225305352 0.821069381869316 1 1
0.806356670444098 0.804089200248783 1 1
0.767062754003465 0.765070275028185 1 1
0.760605782756305 0.758672844468027 1 1
0.757806867182148 0.755795304974303 1 1
0.76395658232309 0.761925002765618 1 1
0.773926108437409 0.771430993052865 1 1
0.833653038257272 0.831173627587671 1 1
0.817755367650837 0.81515949046756 1 1
0.759132842022517 0.756534315544884 1 1
0.772054102686518 0.769877149349614 1 1
0.811183412323255 0.809107377179209 1 1
0.778226994852871 0.7760199964044 1 1
0.829695871471842 0.827462035917282 1 1
0.879200635360718 0.876728220188335 1 1
0.808959809004154 0.807192397726908 1 1
0.837347580443887 0.835338329307299 1 1
0.873559735794506 0.871209931307853 1 1
0.792424729659495 0.790356023322439 1 1
0.805685603068027 0.803464566514177 1 1
0.850430900870151 0.848121109711565 1 1
0.783547903695617 0.781463904883837 1 1
0.886839798211736 0.884292786343713 1 1
0.776239256485807 0.774165977575159 1 1
0.743327333617707 0.741319679351937 1 1
0.814087793180865 0.811481967367156 1 1
0.77756540086578 0.775456050746256 1 1
0.782634481669071 0.780306468059596 1 1
0.811689740962353 0.809731652052823 1 1
0.78441535975048 0.782187353091745 1 1
0.795067694089039 0.792942981607699 1 1
0.822612507054806 0.819987513207382 1 1
0.818371234331472 0.81577627693429 1 1
0.771975946975236 0.769761864109889 1 1
0.76402969776235 0.762196507048703 1 1
0.811672180838131 0.809407491721261 1 1
0.884866183765713 0.882273906576094 1 1
0.825532356902067 0.823322216533604 1 1
0.816825954948011 0.814932450565151 1 1
0.779746453068943 0.777684199504684 1 1
0.866831572502052 0.864311112773525 1 1
0.759029899203188 0.756908987238864 1 1
0.740909900470989 0.738770238521238 1 1
0.816777446807906 0.814927704333175 1 1
0.817729027003787 0.815628566621817 1 1
0.763221803463401 0.760894070425128 1 1
0.758917538548557 0.75668951691575 1 1
0.848187156246816 0.84568767705083 1 1
0.745832052638255 0.743408860754806 1 1
0.755668843153451 0.753788632720484 1 1
0.863295730111089 0.860662723930293 1 1
0.79652448643868 0.794188322107742 1 1
0.834229649029144 0.83181600022612 1 1
0.836958559447512 0.834250109990048 1 1
0.853648453807638 0.851288891003273 1 1
0.797038763015198 0.794896644074978 1 1
0.822569249204164 0.82029606079132 1 1
0.786222637306977 0.783986380243315 1 1
0.793942866846193 0.791834573035576 1 1
0.831933875605226 0.829276910337125 1 1
0.729366445014351 0.727714865810571 1 1
0.828387629673121 0.825912849075964 1 1
0.815410112142289 0.812963898112879 1 1
0.800828140952115 0.798806390114964 1 1
0.83172994235479 0.829294727333666 1 1
0.781505799637484 0.779883680120698 1 1
0.889731104078193 0.887062006172022 1 1
0.829454675461598 0.826511102247026 1 1
0.78932326176131 0.787289694706653 1 1
0.853127015780213 0.850074788766645 1 1
0.749757680283126 0.747951828484237 1 1
0.732827912823301 0.730343602993809 1 1
0.71172174954776 0.709692657472427 1 1
0.830262869873765 0.827905492069844 1 1
0.783726262351944 0.781721282179319 1 1
0.810811420363986 0.808305546153117 1 1
0.861962054819568 0.859769496201654 1 1
0.823841863266143 0.821654491578954 1 1
0.93421401117714 0.931675130115643 0 0
0.811165685014631 0.808633906034341 1 1
0.677208865721761 0.675305855400064 0 0
0.853102900974567 0.850858022677336 1 1
0.80601930101155 0.803651311325392 1 1
0.727211486095601 0.72541993778665 1 1
0.88325797269171 0.880923775595011 1 1
0.832571845583708 0.830468890232973 1 1
0.792204649179699 0.789853497096196 1 1
0.756064044584999 0.753986556385572 1 1
0.814818086993499 0.812906331204687 1 1
0.773623885689248 0.771109362771481 1 1
0.77755273339923 0.775504104843569 1 1
0.830123444455404 0.827795216905912 1 1
0.83231660257683 0.830160043483163 1 1
0.79836916616106 0.796087653935253 1 1
0.878021833769616 0.87574245621033 1 1
0.795423036553084 0.793073504940638 1 1
0.8572540101648 0.854657574804778 1 1
0.7696533032646 0.767765713385027 1 1
0.848251641983558 0.846042066169303 1 1
0.768926046583151 0.767121827200561 1 1
0.831437079310773 0.829126382134952 1 1
0.850518650995588 0.848043970007664 1 1
0.732854242455926 0.730948145364489 1 1
0.814034604751084 0.811858006693166 1 1
0.822789716006745 0.820573741671716 1 1
0.798298133626121 0.796065672417359 1 1
0.83749164937789 0.835015800398221 1 1
0.718655066112676 0.716532001394153 1 1
0.821325828041761 0.818754680778078 1 1
0.775875643714727 0.77371097439305 1 1
0.817986878650077 0.815650184866383 1 1
0.724775320542434 0.722727216091359 1 1
0.828735426821373 0.826498057499058 1 1
0.828223751721472 0.826096634228397 1 1
0.819879254183303 0.817675595896662 1 1
0.887124657944598 0.884545084202586 1 1
0.879110121303937 0.876575203762409 1 1
0.714633978735128 0.712128566669161 1 1
0.797091950415955 0.794816266290802 1 1
0.842302006966796 0.839958699544724 1 1
0.826025041460305 0.82331755727367 1 1
0.788742232561848 0.786618334022737 1 1
0.882614407853558 0.880455476772831 1 1
0.759644856237756 0.757156078158057 1 1
0.831805566439458 0.829631937822457 1 1
0.754297699028859 0.752343958300441 1 1
0.737454083267063 0.735377599424843 1 1
0.744251303817911 0.742060855719362 1 1
0.792081756082509 0.790246682377194 1 1
0.924041509231593 0.921133034817406 0 0
0.769568018458555 0.766865531907395 1 1
0.80480578498693 0.802145018492891 1 1
0.808796214422247 0.806303420062362 1 1
0.789103989951227 0.787196439656383 1 1
0.840537444121105 0.838415463549982 1 1
0.803874297538193 0.801758791547838 1 1
0.816846209813011 0.814541731043951 1 1
0.862972643923421 0.860921614594416 1 1
0.777208362067783 0.775206664304279 1 1
0.762446796024202 0.760095170147735 1 1
0.79251754953953 0.790549824554456 1 1
0.800124729098944 0.798061017130352 1 1
0.797417876445605 0.79531220358053 1 1
0.802371313233312 0.800105948105178 1 1
0.785905646957389 0.78382080983635 1 1
0.845248960003471 0.842867702284851 1 1
0.81846362472495 0.816137232129594 1 1
0.745310573396063 0.743258714686104 1 1
0.77143534262135 0.769098013130368 1 1
0.702069930199709 0.70009002173973 0 0
0.742321611885724 0.740342892341283 1 1
0.835974124344784 0.833657751960717 1 1
0.84940130568113 0.847241902190156 1 1
0.771346956115242 0.76914070018618 1 1
0.812770947889317 0.809882641035802 1 1
0.696949620416436 0.694796133734695 0 0
0.758120806545902 0.755944753827582 1 1
0.855106331978822 0.852659987245255 1 1
0.688828801989865 0.686713993517317 1 1
0.707423999331363 0.705569936178593 1 1
0.884088815519565 0.881673298744723 1 1
0.701419044936125 0.699383418563886 0 0
0.912471818506514 0.910187706976888 0 0
0.844951123031874 0.842616830413775 1 1
0.852572549542522 0.84992339869288 1 1
0.770858873479227 0.7692106691186 1 1
0.740842801051569 0.738724145673501 1 1
0.848053645576566 0.845822183492767 1 1
0.712769673556914 0.71101974087381 1 1
0.746202718613861 0.744368205529442 1 1
0.767986530892485 0.765345264888641 1 1
0.812998259341309 0.811088688468559 1 1
0.751153737811703 0.749331284540214 1 1
0.794413416024034 0.792086060646649 1 1
0.835163806457539 0.832325191738829 1 1
0.846837753791452 0.844351652867522 1 1
0.765443318687427 0.763001678713723 1 1
0.758348146936561 0.756134344002417 1 1
0.907766288203951 0.905001119409338 0 0
0.81238724845339 0.81037276842536 1 1
0.771112424638396 0.769199165361615 1 1
0.893165554311089 0.890721806270689 0 1
0.733653685534053 0.731447724289251 1 1
0.84277763332283 0.840161012404243 1 1
0.800861938539018 0.798758532746791 1 1
0.778079816770855 0.775871231454418 1 1
0.76365343738113 0.761252114802895 1 1
0.751308792150171 0.749298888435905 1 1
0.774125274414025 0.772023407851543 1 1
0.777161993428663 0.774544862890069 1 1
0.841203483922446 0.839172272856494 1 1
0.815299721222151 0.813327949186149 1 1
0.81899507779962 0.81697793797966 1 1
0.815721354989042 0.813665409629589 1 1
0.798545442003442 0.795835213553855 1 1
0.767837856774751 0.765702916123997 1 1
0.796634131481361 0.794478934741144 1 1
0.910719427213189 0.90745782117771 1 1
0.834228732057991 0.832082178618495 1 1
0.828843547816956 0.826529801993825 1 1
0.791943918524484 0.78988055268643 1 1
0.801480436553373 0.79918997644367 1 1
0.810458212749629 0.808216015944426 1 1
0.874213913000689 0.871014487866098 1 1
0.773940943562883 0.771868948147868 1 1
0.76425566748911 0.762318148998845 1 1
0.770087381332738 0.767924620918338 1 1
0.810049420568777 0.807726341502588 1 1
0.801109088270159 0.798908565326443 1 1
0.784383338357611 0.781899969978932 1 1
0.813531773127646 0.811530312131266 1 1
0.736922049542478 0.734707551940245 1 1
0.884004451834969 0.881713090077337 1 1
0.767584613441656 0.76557070034981 1 1
0.830867090094617 0.828483257272964 1 1
0.719842538078796 0.717713079772946 1 1
0.766185722826505 0.763637353871131 1 1
0.817923190419225 0.815634176241616 1 1
0.801728197993008 0.799650155535549 1 1
0.790567668794324 0.788478416291579 1 1
0.680197717779457 0.678043352703646 0 0
0.734251037012278 0.732156481445944 1 1
0.729973539808384 0.72757371919515 1 1
0.831068340981187 0.828585271843153 1 1
0.766078695088431 0.764051836760399 1 1
0.777679889960402 0.775652422960835 1 1
0.788435414259824 0.786146302968917 1 1
0.783016243545646 0.780923176413233 1 1
0.779075607857438 0.777211587830372 1 1
0.841187761882119 0.839327303124572 1 1
0.863309042907777 0.860845066849089 1 1
0.833179297849701 0.830532232478331 1 1
0.800689411531087 0.798178432435868 1 1
0.832548171228542 0.830414763025927 1 1
0.741896624977654 0.739963344530625 1 1
0.795079532719708 0.792738615560072 1 1
0.74946209610746 0.747712416824508 1 1
0.732461673792191 0.730777747176106 1 1
0.81806948359842 0.81591325133851 1 1
0.853444642855989 0.851242840194415 1 1
0.731086952822515 0.729218120457946 1 1
0.875201798466897 0.872803119170508 1 1
0.759886729104093 0.757271922065829 1 1
0.800381060277118 0.798374025203737 1 1
0.797136551907383 0.79469798240749 1 1
0.80895180500321 0.806203274757129 1 1
0.825811594482957 0.823487749667221 1 1
0.79207012553987 0.790182625822866 1 1
0.818167069021046 0.816224606760344 1 1
0.722328927176279 0.72036849403795 1 1
0.785935654031516 0.783537725025486 1 1
0.758639138897093 0.756437059979865 1 1
0.895401747519331 0.892789083171347 0 0
0.806912923231954 0.804923569494353 1 1
0.820898850106242 0.818724008947161 1 1
0.768495250869261 0.766280925461352 1 1
0.715635480934949 0.713855094072414 1 1
0.805761630320072 0.803492115799446 1 1
0.802588686608352 0.800684025624148 1 1
0.806509161696655 0.804138644493998 1 1
0.829139912054697 0.826443225380301 1 1
0.767565378584406 0.764872923168908 1 1
0.728614249751424 0.726275245183443 1 1
0.882811287200982 0.88037893143816 1 1
0.80736019524021 0.805028601789844 1 1
0.96030265142181 0.957380090059901 0 0
0.775137209484892 0.772946253174082 1 1
0.687349951784148 0.685595327440227 0 0
0.83463911712724 0.832569975030044 1 1
0.832419282385579 0.829550336256373 1 1
0.805905347769264 0.803536639748132 1 1
0.837173948090922 0.835130769064743 1 1
0.766744963390283 0.763995168872464 1 1
0.815996877410988 0.813770033167221 1 1
0.808863966099452 0.806864081061625 1 1
0.833348274718242 0.831087795329077 1 1
0.737459789704862 0.735196198603701 1 1
0.745301303036026 0.743029477366207 1 1
0.907766201428386 0.905377725279804 1 1
0.843621772133706 0.841203528129894 1 1
0.831559568069444 0.828775015155983 1 1
0.829288389982819 0.827158228090171 1 1
0.872547935408468 0.870058777198169 1 1
0.652329528717412 0.650579867090692 0 0
0.844750130129245 0.841703641381309 1 1
0.695824143358425 0.693948148934111 0 0
0.8170798863828 0.814966327712716 1 1
0.763396770574293 0.761564456823083 1 1
0.854864432348436 0.852489945744167 1 1
0.795795160893397 0.793440683232137 1 1
0.762267925359119 0.760240368340152 1 1
0.767341270576252 0.765200698691483 1 1
0.748623673367059 0.746914004008974 1 1
0.742834213013956 0.740813525287754 1 1
0.778950186928807 0.777129954030991 1 1
0.791337987773887 0.789238839344795 1 1
0.845309705063238 0.843154516822189 1 1
0.876716353158842 0.87452215539761 1 1
0.830395041130971 0.828197939031989 1 1
0.791720451023845 0.789726969629837 1 1
0.825767820593765 0.823431704537997 1 1
0.777754676488651 0.775398152257078 1 1
0.847553342453053 0.845412068741325 1 1
0.831695043340397 0.829418319257583 1 1
0.728928122524425 0.726914888725466 1 1
0.759209040765927 0.75738562490138 1 1
0.796700712677046 0.794282666699965 1 1
0.813891172055146 0.811036554364099 1 1
0.855999984653978 0.853805237861641 1 1
0.824800534999146 0.822042252171028 1 1
0.802259598709607 0.799980463523497 1 1
0.79336093412932 0.791299209670978 1 1
0.832308929129911 0.830039194245193 1 1
0.754343838094268 0.752687851510575 1 1
0.849812319158827 0.847349958222511 1 1
0.801104876272191 0.79916425775649 1 1
0.802947942761953 0.800828308961221 1 1
0.793829909171245 0.791291906868633 1 1
0.822530632884984 0.820069067548385 1 1
0.875204861134775 0.872710475211349 1 1
0.752147666685513 0.749913569111043 1 1
0.846719203653216 0.844252353526875 1 1
0.771738264180441 0.769244501712935 1 1
0.8483360805432 0.846243639058977 1 1
0.760480899331503 0.758551039739854 1 1
0.804474957613336 0.802193339032683 1 1
0.707423052094336 0.705320812630568 1 1
0.821671657130058 0.819210779534495 1 1
0.845005144475818 0.842122903016425 1 1
0.736395220250237 0.73469662272313 1 1
0.776713705991319 0.774781589873551 1 1
0.711586401549451 0.709202242974076 1 1
0.809860376943755 0.807782545466348 1 1
0.745812432973233 0.743841435021132 1 1
0.777065586546974 0.77532383592991 1 1
0.871511790902891 0.869047672062256 1 1
0.794084809699685 0.791948291329674 1 1
0.742370002557294 0.739837123278092 1 1
0.785249985432064 0.783662836606719 1 1
0.817084228839756 0.814963784520069 1 1
0.747911051526356 0.745642559778019 1 1
0.794688245088305 0.792320581947163 1 1
0.818292853436609 0.815999613680716 1 1
0.813920789140013 0.811540152476592 1 1
0.796084687257789 0.794119601612104 1 1
0.78469555092182 0.782677991438011 1 1
0.774542447051463 0.772277351974679 1 1
0.80519258974057 0.802999846943421 1 1
0.768685593335017 0.766693117132915 1 1
0.858362479617096 0.856023905301595 1 1
0.784298519914462 0.781946914947819 1 1
0.844905560704082 0.842641909479822 1 1
0.833617162110588 0.831472191499255 1 1
0.804163870479865 0.802284607448712 1 1
0.748871446633629 0.74641446121009 1 1
0.616496316603076 0.614882550347901 0 0
0.803916619541005 0.801609622635356 1 1
0.892351013946556 0.889774648364362 1 1
0.773511078566809 0.771149337587484 1 1
0.802194089356915 0.800296407980121 1 1
0.796659550943539 0.794721505939812 1 1
0.749709439247977 0.747566635444665 1 1
0.798731896505106 0.796709361703678 1 1
0.773314056106691 0.771259364020051 1 1
0.849894867047871 0.847791855419827 1 1
0.831673717782318 0.829196475354767 1 1
0.840430963838157 0.838129751332056 1 1
0.83646619965684 0.834337940642157 1 1
0.906655127575253 0.904494365773752 0 0
0.839687705526996 0.837110381133373 1 1
0.86564899001786 0.863366551226474 1 1
0.822537241329286 0.820173309274295 1 1
0.870119023518582 0.867273659687091 1 1
0.86204606402812 0.859667492822035 1 1
0.73643221878706 0.73435063407743 1 1
0.801031210967006 0.798801375409003 1 1
0.829974858809403 0.827847818024176 1 1
0.797327378495974 0.795177851593285 1 1
0.796738828797973 0.794397867592671 1 1
0.753406403451738 0.751343547378802 1 1
0.758926530372066 0.756937280711015 1 1
0.876750886994122 0.874354943995755 1 1
0.814944853564699 0.812282178743727 1 1
0.87228567518766 0.869904552677518 1 1
0.764677381376582 0.762721387463869 1 1
0.769334354150228 0.767504371867835 1 1
0.772074684457426 0.769670164217079 1 1
0.852670555239475 0.85015922163347 1 1
0.912235294001571 0.909687533205594 0 0
0.783039807660246 0.780929481898943 1 1
0.802333267199856 0.800392042025547 1 1
0.804776426393254 0.802473046815955 1 1
0.808958498293366 0.806968338536455 1 1
0.774198919120042 0.772229700795161 1 1
0.84994175650415 0.847029069381822 1 1
0.891964462865976 0.889529071861551 1 1
0.78767461754742 0.785590823683679 1 1
0.779030407837811 0.776905751714884 1 1
0.834502693437337 0.832291278295523 1 1
0.796382710172144 0.794523873727848 1 1
0.811908717631032 0.80979805312013 1 1
0.850076024120806 0.84788268521139 1 1
0.822930190501515 0.820752590125876 1 1
0.777744278333985 0.775389660964867 1 1
0.829146215907964 0.82664213578365 1 1
0.761977139353973 0.760107786421027 1 1
0.752031950563248 0.75001759898777 1 1
0.766546910092934 0.764418489598856 1 1
0.876035324893158 0.873943778898414 1 1
0.769812337621561 0.767746271906778 1 1
0.755225232428296 0.75316375866979 1 1
0.775942194863926 0.773526197790538 1 1
0.785051487356396 0.783216869877272 1 1
0.757470266548127 0.755464712392397 1 1
0.804381460034083 0.802086965852502 1 1
0.897947110732471 0.89557547067753 1 1
0.80028458826961 0.797916080359016 1 1
0.783989645704464 0.7820209781262 1 1
0.857157359331439 0.854449949756409 1 1
0.823989100065849 0.822029985514743 1 1
0.799723253496611 0.797062273247065 1 1
0.807348017315151 0.804678919035963 1 1
0.851664366005152 0.849472168234795 1 1
0.768780996682229 0.766462330435493 1 1
0.812157467508275 0.809466041161104 1 1
0.920889522837002 0.918297185399793 0 0
0.695325792408248 0.692769586849485 1 0
0.796757861518801 0.794574101636964 1 1
0.783990658619434 0.781615976057432 1 1
0.927233968030191 0.924505225493307 0 1
0.785884893984606 0.783649442881736 1 1
0.816837790772645 0.814168214722319 1 1
0.76038609773768 0.758593820728496 1 1
0.800535719307754 0.798513576551018 1 1
0.754493094388481 0.752538179975581 1 1
0.806209920938183 0.804183784468718 1 1
0.771964725958857 0.770161965608325 1 1
0.74906466875501 0.746763471376491 1 1
0.734903015636632 0.732584859316266 1 1
0.777634035121695 0.77567673072144 1 1
0.879043036767538 0.87666270600133 1 1
0.842013135730369 0.839645277739349 1 1
0.839773018411108 0.837261896485296 1 1
0.637903187915293 0.636170661993878 0 0
0.815458454147462 0.813088389955355 1 1
0.825547159148432 0.823233173564003 1 1
0.796179766043264 0.793686579119376 1 1
0.829019099497817 0.827061271666719 1 1
0.861799633543908 0.859622074167041 1 1
0.776277306110188 0.774496693000647 1 1
0.726514107223217 0.724587915819505 1 1
0.812786823193471 0.810826970733593 1 1
0.781550853538761 0.778982210250917 1 1
0.890398154377414 0.888016367495947 1 1
0.743502803587222 0.741446952515308 1 1
0.802669482039719 0.800382698455142 1 1
0.815487744437523 0.813226664747801 1 1
0.91286694006297 0.910121077479003 1 1
0.874310813912388 0.872190448794413 1 1
0.816273046202958 0.814069165877062 1 1
0.876510275368443 0.874109304516866 0 0
0.842151536824994 0.839410951029045 1 1
0.737753211067838 0.735458550219317 1 1
0.877747768642014 0.875484147373715 1 1
0.75970977483591 0.757117607922345 1 1
0.830743237804429 0.828234738258558 1 1
0.753164151470663 0.751074588911749 1 1
0.783150758543032 0.781026258472442 1 1
0.882189534789807 0.879653376904648 1 1
0.746921502769676 0.744872388854297 1 1
0.806334728833267 0.80446678381329 1 1
0.749240053425841 0.746797690176076 1 1
0.727418438440727 0.725380677940728 1 1
0.876000983912757 0.87333640927813 1 1
0.733228240865641 0.731169489962011 1 1
0.731692334345189 0.729777712739411 1 1
0.795646157555519 0.793261268094104 1 1
0.694705480706154 0.693119888796168 1 1
0.788018796696594 0.786119840524461 1 1
0.817475996004558 0.815160851854972 1 1
0.779818093996401 0.777529303825496 1 1
0.75091626107854 0.748956253259609 1 1
0.73031000720996 0.728376121245648 1 1
0.835487288913263 0.833290838717997 1 1
0.798702545437538 0.796437394192844 1 1
0.820967483535722 0.818781176386322 1 1
0.858770334069292 0.856234385287396 1 1
0.772948984090022 0.770899197556483 1 1
0.791921209037169 0.789170421248785 1 1
0.726806572503893 0.724080912728806 1 1
0.85354160832396 0.850853821999914 1 1
0.843037243106447 0.840596396917269 1 1
0.821295379847513 0.819145832801507 1 1
0.752691943414835 0.750369902648865 1 1
0.775700666247714 0.773538722186851 1 1
0.717222474727105 0.715126171696604 1 1
0.850580687900233 0.847793386309221 1 1
0.770994702563371 0.769194665790417 1 1
0.73551206089379 0.73356646352578 1 1
0.864440096813058 0.862136076878955 1 1
0.710627763371122 0.708769936625861 1 1
0.855988913070479 0.85342001276643 1 1
0.709265203116011 0.707252392503783 1 1
0.833173345150377 0.831070314035618 1 1
0.843065421870447 0.840680084656265 1 1
0.799654139752598 0.797243461227519 1 1
0.81682164223827 0.814763388836273 1 1
0.821090296859786 0.818600055688626 1 1
0.884490336116384 0.882149062733118 1 1
0.782876817058803 0.78065170061376 1 1
0.909500656210928 0.906768485684618 0 0
0.792148286087478 0.789912805272841 1 1
0.662695548614077 0.660910631838907 0 0
0.790297175476481 0.787863829613845 1 1
0.820915951193563 0.818432238622388 1 1
0.824471428539255 0.821954121589156 1 1
0.762966579197509 0.760860555863052 1 1
0.731166530639929 0.729145939395991 1 1
0.807742844911288 0.805648531545237 1 1
0.829793634540157 0.827577871804702 1 1
0.706603325362154 0.704721794777382 1 1
0.742805191548257 0.740750525695394 1 1
0.757617093053592 0.755621445304136 1 1
0.826499802319969 0.824317482561144 1 1
0.802974958016648 0.8006533278699 1 1
0.791578445734831 0.789288578994141 1 1
0.728831649259387 0.726851541973086 1 1
0.815898537951774 0.813349171514662 1 1
0.70718548084296 0.705221677039908 1 1
0.811234839843282 0.809080081478871 1 1
0.727073673509875 0.725088061811413 1 1
0.807950213230182 0.805643697781982 1 1
0.763237407519124 0.761136074252747 1 1
0.751832115221955 0.74964655633277 1 1
0.814344295457028 0.812264520974337 1 1
0.868211565251343 0.865850769254986 1 1
0.870425942397075 0.86831421383536 0 0
0.783579871190093 0.78146806881072 1 1
0.779804667490706 0.777832917371925 1 1
0.849958754655379 0.847461877216745 1 1
0.778622535401664 0.776355805635226 1 1
0.819238987389857 0.817006642664346 1 1
0.807063209877099 0.804543731717243 1 1
0.828947211474787 0.827012915270047 1 1
0.782938288363182 0.780947485434028 1 1
0.77624140407811 0.77409058417637 1 1
0.798366070937213 0.796302841660643 1 1
0.838206696218678 0.835689922191817 1 1
0.831431851718771 0.828757819481904 1 1
0.75815389855944 0.755904844569604 1 1
0.855607566888488 0.853280314243228 1 1
0.870756487170422 0.868773157278602 1 1
0.867533860549417 0.865072001830408 1 1
0.84148364904995 0.839179546382624 1 1
0.828560604743566 0.826300594047337 1 1
0.668062970338005 0.665922155216955 0 0
0.897960641241067 0.895484712258705 1 1
0.81183739015171 0.809542702584657 1 1
0.810226956999706 0.807462660040737 1 1
0.729673932299847 0.726957625073446 1 1
0.782139880778558 0.780174469560398 1 1
0.78575302172466 0.783668027559433 1 1
0.778057296252045 0.775704633132458 1 1
0.861520535640946 0.858706427670254 1 1
0.842953228321021 0.840807082658132 1 1
0.901066100883402 0.898655705064333 1 1
0.81397418661109 0.811653509194471 1 1
0.797141852620452 0.795263095227863 1 1
0.796444865628696 0.793690996116813 1 1
0.798736280643815 0.796102805271433 1 1
0.740525171882038 0.738735670194192 1 1
0.850026863436674 0.847426566364644 1 1
0.867960168021066 0.865520129076656 1 1
0.804390783370208 0.802218985736326 1 1
0.829096972301827 0.826721306600079 1 1
0.769580428359542 0.767394816634978 1 1
0.748165744876817 0.746270137666735 1 1
0.839345861398407 0.83608064666733 1 1
0.842520029612584 0.84048392962573 1 1
0.730389948594392 0.728382358270129 1 1
0.79778195555337 0.795823331138004 1 1
0.759449911315726 0.757412736013794 1 1
0.868999934526351 0.866899547955061 1 1
0.824726869606538 0.822428832092448 1 1
0.857659339808185 0.855357532215667 1 1
0.792996291346685 0.790814060218372 1 1
0.879626612444704 0.877535781652466 1 1
0.798459128111399 0.796319226997206 1 1
0.733802822438501 0.732170368659841 1 1
0.843773694919819 0.841178227785246 1 1
0.828161479834277 0.826132719673456 1 1
0.761220638448194 0.758786047184607 1 1
0.855291692878668 0.853001667546369 1 1
0.816443922652585 0.814248916805712 1 1
0.720733845475189 0.718967950897714 1 1
0.794579997157607 0.792248353988427 1 1
0.735450748024101 0.732895319272384 1 1
0.828877951811065 0.826014094286089 1 1
0.772613796916737 0.770824430075765 1 1
0.788780793229369 0.786496314264632 1 1
0.915965971954867 0.913698626493277 0 0
0.775815225799653 0.77336554147853 1 1
0.77679326065532 0.774657559809109 1 1
0.755823667701277 0.754200110207849 1 1
0.794162621112944 0.791279263574042 1 1
0.687194603177604 0.685106401073806 1 0
0.835703930574039 0.832580311336184 1 1
0.804537302343309 0.802368259390487 1 1
0.734310228317708 0.732021158004238 1 1
0.791805650452072 0.78955597316724 1 1
0.756101953997782 0.754141995993375 1 1
0.819258221218583 0.816781266541985 1 1
0.791741094966535 0.789406262695239 1 1
0.799657567174183 0.797304604146726 1 1
0.725223912131513 0.723432627362435 1 1
0.848084552748108 0.84589554287025 1 1
0.928314588706137 0.925897158890047 0 0
0.700800772886694 0.698565395399971 0 0
0.833493649657017 0.831068779782963 1 1
0.850674082430735 0.848090327583168 1 1
0.781982887053775 0.779885459370716 1 1
0.762667454320705 0.760830625335631 1 1
0.833875407041048 0.831976284808552 1 1
0.79932527537944 0.797251744015778 1 1
0.734056883461809 0.732378159338968 1 1
0.942594199719081 0.939899470800227 0 0
0.797370604459179 0.795077280947447 1 1
0.784229709131978 0.781984634653822 1 1
0.793003931280329 0.790977356383104 1 1
0.799193368505925 0.797218865365555 1 1
0.845322346865051 0.842750968530113 1 1
0.792159234435906 0.789987998250382 1 1
0.87811002640309 0.875948016180295 1 1
0.879076440619747 0.876640558670389 1 1
0.774048897636745 0.771875778996465 1 1
0.807382250386667 0.805422711803939 1 1
0.828590328321223 0.826370874224605 1 1
0.836541956065671 0.833920635525799 1 1
0.8888482257488 0.886442473782243 1 1
0.760707202286738 0.758374137992506 1 1
0.791900623634851 0.789882510223071 1 1
0.738537170078788 0.736333162659669 1 1
0.78387664809912 0.781247819557046 1 1
0.82615979237849 0.823879773362398 1 1
0.863726243574761 0.861152449291684 1 1
0.698032841012787 0.695993849766575 1 1
0.88417001844237 0.881275002081868 1 1
0.837438859200598 0.834922220639061 1 1
0.789275620999009 0.786860850281436 1 1
0.753398633646599 0.751348015177197 1 1
0.776493591124642 0.774175783804475 1 1
0.788571481609625 0.786183523750634 1 1
0.808956807614605 0.806487140781819 1 1
0.811914618832726 0.810027540461708 1 1
0.886106042958644 0.883764319948431 1 1
0.834707773736262 0.832079703340635 1 1
0.79001294235153 0.78763610821198 1 1
0.751820692846549 0.749746627074103 1 1
0.731158931707152 0.729256528511281 1 1
0.85240462503615 0.8501193294085 1 1
0.761457907216627 0.759240022013188 1 1
0.856629829327729 0.854034817942073 1 1
0.770119251657694 0.767951903318663 1 1
0.808155660666203 0.805825271436719 1 1
0.819426570640768 0.816869770811635 1 1
0.822386607361182 0.820038752012965 1 1
0.809256060384533 0.807098675576941 1 1
0.827251407889643 0.825180965163528 1 1
0.707790713766284 0.705595182177693 1 1
0.80370352486365 0.801620666143078 1 1
0.853482681049858 0.851083091881865 1 1
0.730224188989202 0.728250916366199 0 0
0.867612426192544 0.865239056621737 1 1
0.864811888368437 0.862502937436699 1 1
0.935438436185657 0.932680893430938 0 0
0.751922323787415 0.74973704141672 1 1
0.807890290724711 0.805946684241557 1 1
0.810212191701861 0.807979817730571 1 1
0.791007463089874 0.788695069019597 1 1
0.907513413428621 0.904931415483111 0 0
0.773310108460256 0.77099584012395 1 1
0.839591861378751 0.837098149360285 1 1
0.885689952539179 0.883486767485193 1 1
0.770192069668743 0.767804909081627 1 1
0.796854782172234 0.794748349124958 1 1
0.745249166568899 0.743151810413413 1 1
0.825730592535619 0.823608804573185 1 1
0.776626246954411 0.774603644215105 1 1
0.821858512922348 0.819358973447157 1 1
0.945459825235153 0.942833664565223 0 0
0.779646874504166 0.777110361226643 1 1
0.80318876804719 0.801071356730721 1 1
0.844671321329053 0.842325751990032 1 1
0.797010054207362 0.794502443482324 1 1
0.858905671087726 0.856223696969658 1 1
0.780321865808599 0.777973006284637 1 1
0.857759577592958 0.855539545739428 1 1
0.820408834133528 0.81814412037587 1 1
0.659333780862046 0.657379239278596 0 0
0.712975161814698 0.710922637334925 0 0
0.831380122519971 0.828326930357134 1 1
0.748227649131968 0.745899882017258 1 1
0.979606021083573 0.977175793621992 0 0
0.813081978090342 0.810873155476152 1 1
0.762576191436035 0.760301688883991 1 1
0.768199438429383 0.766035915886459 1 1
0.836801357925437 0.83449360792778 1 1
0.810475183431668 0.80859752613764 1 1
0.858338967043653 0.856005042018971 1 1
0.831272503660524 0.828819637486611 1 1
0.819958775189929 0.817870063136353 1 1
0.834628984903335 0.832179407514496 1 1
0.841259603065603 0.839067001223414 1 1
0.791725240482596 0.789716084990202 1 1
0.705984047097463 0.704238812376402 0 0
0.845707399437237 0.84350499132595 1 1
0.754702092794391 0.752481536382647 1 1
0.800939013412044 0.79900421531092 1 1
0.79699137872995 0.794805934251699 1 1
0.854642415639499 0.85248719696774 1 1
0.714243920719436 0.711858474411003 1 1
0.717891892823853 0.71583113081558 1 1
0.745246321080865 0.743375917435077 1 1
0.804327662279501 0.802140522204388 1 1
0.803105702515861 0.800573364668406 1 1
0.927766695169309 0.925141924185245 0 0
0.720285597569856 0.717936916636067 1 1
0.761947413161601 0.759781846535437 1 1
0.776919004131452 0.774920717885006 1 1
0.716788835522947 0.714670404531018 1 1
0.83372043677341 0.830860955460947 1 1
0.782876803260661 0.780581909350206 1 1
0.836909533541082 0.834563381857101 1 1
0.80765852936561 0.805417442690117 1 1
0.766520833284556 0.76436367367702 1 1
0.749991978218432 0.748112891248285 1 1
0.8676827110709 0.864664020529403 1 1
0.802465114811818 0.800316326457538 1 1
0.828023005581212 0.825750988082442 1 1
0.80905611057001 0.806615869709502 1 1
0.779177301500031 0.776919199610783 1 1
0.752185353721362 0.749678241748481 1 1
0.787176519447315 0.784928311669608 1 1
0.874403874175469 0.87195308554442 1 1
0.742058688587515 0.740125758176356 0 0
0.873255032147643 0.870708543707394 1 1
0.854529164450802 0.852201806018481 1 1
0.796914544152146 0.794502102814516 1 1
0.867147712484148 0.864669961792273 1 1
0.861820399047685 0.85979726301716 1 1
0.705393552899377 0.703410749540072 1 1
0.803963167675749 0.801471032274555 1 1
0.787780828034975 0.785422383379198 1 1
0.730407585907692 0.727740098547407 1 1
0.740910064169726 0.738884660435759 1 1
0.746499123046494 0.744158814203112 1 1
0.830865123638518 0.828679449406793 1 1
0.812476983544151 0.810123146954437 1 1
0.912450690986743 0.90962725690374 0 0
0.874866897245957 0.872769730914557 1 1
0.754088878711879 0.751923814783575 1 1
0.82059260738137 0.817857917985406 1 1
0.863959805510953 0.8612798489539 1 1
0.815413301501097 0.812819754717028 1 1
0.822538534442296 0.819948598450805 1 1
0.766964206135977 0.76521832397479 1 1
0.796472597560594 0.793923625722363 1 1
0.78460550286918 0.782324896260994 1 1
0.790309369923252 0.788223239929293 1 1
0.823440763238397 0.820877940991787 1 1
0.754290153673187 0.752144539175576 1 1
0.813807274341021 0.811461238857063 1 1
0.852499850169459 0.850433481108574 1 1
0.804606022404779 0.802418666823 1 1
0.822244910771649 0.819905870973405 1 1
0.77979960070442 0.777377613856561 1 1
0.779898832125968 0.777645435492873 1 1
0.806828829084994 0.804842236024586 1 1
0.820299057210446 0.81747789937828 1 1
0.765932709802734 0.764017285548573 1 1
0.763277933207558 0.761236638491504 1 1
0.800738372808879 0.798299029608803 1 1
0.770079430438208 0.767885221027657 1 1
0.854955965408681 0.852563945564348 1 1
0.844175557477769 0.842073112473939 1 1
0.810863854241565 0.808796013316923 1 1
0.825067052335218 0.822423593066144 1 1
0.787829424429649 0.785553535646736 1 1
0.823833046974818 0.821825569343865 1 1
0.778900434511384 0.77655140109426 1 1
0.79433853918462 0.791905308663433 1 1
0.816483591259755 0.814240545469786 1 1
0.833069377150128 0.830874131115433 1 1
0.750698539002889 0.748385410272355 1 1
0.806761165069361 0.804803509162637 1 1
0.813780489657217 0.810929415225384 1 1
0.705125656697667 0.703051302905541 1 1
0.859664244246356 0.857354298163862 1 1
0.752245975921647 0.750175992956792 1 1
0.831787386360535 0.828999883266851 1 1
0.796152263799925 0.793610085136169 1 1
0.88937539199074 0.886720299000724 1 1
0.816008433444147 0.813864047332091 1 1
0.747282496702718 0.745292135349827 1 1
0.722759415075725 0.720421035064825 1 1
0.798462151397646 0.796403808867584 1 1
0.792935008021324 0.790763930670262 1 1
0.818638162287924 0.816647602378931 1 1
0.857589065709437 0.855158509884401 1 1
0.817131754907393 0.814994050355827 1 1
0.800458989044183 0.798295807916243 1 1
0.790402557306007 0.788090562195402 1 1
0.830290872548714 0.828081939618727 1 1
0.844608911082427 0.842083547029149 1 1
0.707440184149617 0.705750870593582 1 1
0.683127946312114 0.681081797571303 0 0
0.799564122751838 0.79740072958797 1 1
0.813929806189986 0.811937214492052 1 1
0.791920275143625 0.789488738651591 1 1
0.8369802318127 0.834882771450675 1 1
0.787778420035317 0.785470605782909 1 1
0.755928737774862 0.754024465471555 1 1
0.830740066911636 0.827876142593011 1 1
0.748831106898476 0.746643992165287 1 1
0.790293919021058 0.788115237368266 1 1
0.784372269284979 0.781531584095851 1 1
0.738229267898988 0.73624778145544 1 1
0.815438332917872 0.8130157342655 1 1
0.770693353159102 0.768793199103187 1 1
0.780571965688163 0.778618691066281 1 1
0.763772455134702 0.762064194941583 1 1
0.735027778198768 0.733217037035486 1 1
0.858467433110581 0.855831184175874 1 1
0.746224435541936 0.743983050109751 1 1
0.819958174911707 0.818089404443396 1 1
0.847279622485988 0.844855059553848 1 1
0.7906347425288 0.788087467764894 1 1
0.84312267442737 0.840889438184487 1 1
0.895028562028847 0.892309300363113 1 1
0.760206162564108 0.75790131280787 1 1
0.727419057961549 0.725378194685407 1 1
0.776781516676092 0.774194454717713 1 1
0.795258797618436 0.793049941794958 1 1
0.739686961361877 0.737494976793441 1 1
0.805936773708575 0.80343317844598 1 1
0.800833403440609 0.798829345879106 1 1
0.77133411711482 0.769206992545282 1 1
0.80572480253051 0.80293891930601 1 1
0.774108987565176 0.772049794430602 1 1
0.829347535511289 0.826987619144162 1 1
0.701803777887552 0.699668757887725 1 1
0.722530227026848 0.720663888585392 1 1
0.743596583255004 0.741610489833453 1 1
0.830856589101307 0.828686551839412 1 1
0.77859519754831 0.77662302467057 1 1
0.791838631824772 0.789538866494216 1 1
0.804260798734064 0.802126349732037 1 1
0.857600704632438 0.855003901776831 1 1
0.750987671619589 0.749183123671194 1 1
0.810917697020434 0.808764001736862 1 1
0.774589016366777 0.772435433774906 1 1
0.878996470907343 0.876182256879972 1 1
0.737821101421756 0.735791859381997 1 1
0.822240096905722 0.820251434085006 1 1
0.809986667465059 0.807768001753948 1 1
0.818365956990811 0.816443446530851 1 1
0.756449362267517 0.754028700877404 1 1
0.690757618279353 0.688944867818681 0 0
0.832226032218344 0.829664622153003 1 1
0.890501481752895 0.887858278622693 1 1
0.855931012545656 0.853536387158134 1 1
0.824876021085022 0.822384816510626 1 1
0.803001539808061 0.800665841667576 1 1
0.859491689517032 0.857064904551476 1 1
0.793563968730903 0.791598222571837 1 1
0.769906316295588 0.76730283024426 1 1
0.841908511765846 0.839428435965535 1 1
0.750226310733262 0.747948879647188 1 1
0.741115232009247 0.738918979312644 1 1
0.769222084792925 0.766792687545533 1 1
0.834222645255384 0.832008800191862 1 1
0.809090580147971 0.806872767078831 1 1
0.852782188003072 0.850294796897802 1 1
0.853652848456718 0.851119414364597 1 1
0.848945189391216 0.846730821767945 1 1
0.784796980155414 0.782498509379165 1 1
0.732633349447053 0.730452856781568 1 1
0.85046716150911 0.848401835039695 1 1
0.848743491456216 0.845961545174171 1 1
0.754637829677257 0.752541730005517 1 1
0.709966671449207 0.708145363068164 1 1
0.878941251659933 0.876163174638705 1 1
0.822568678704262 0.820005037703345 1 1
0.777530461433026 0.774984970797158 1 1
0.798872583859886 0.796727253973828 1 1
0.794087183580315 0.791765877981973 1 1
0.804009040555426 0.801653136466381 1 1
0.831510628180007 0.829237939689346 1 1
0.803055014610483 0.8008152330565 1 1
0.751159354136364 0.74900507876988 1 1
0.753854462493087 0.75199225689952 1 1
0.713570835955197 0.711484715498175 1 1
0.784661412788035 0.782605781516469 1 1
0.860171253945114 0.857726359852556 1 1
0.778376485625467 0.776180391404211 1 1
0.721700026161768 0.719408849372691 1 1
0.836920779080983 0.834607579627657 1 1
0.794029555678844 0.791814301364754 1 1
0.856545714764396 0.854414476496929 1 1
0.744081371024122 0.742033760521226 1 1
0.743575960034028 0.741663486671349 1 1
0.804649671528361 0.802313691731773 1 1
0.707415692892161 0.705575430165295 0 0
0.790147128622707 0.787775090713422 1 1
0.863866876392881 0.861668549188455 1 1
0.810761026083858 0.808254704982745 1 1
0.78744129500899 0.785159186192737 1 1
0.851648355118281 0.849336172602403 1 1
0.777568918427488 0.775444447513154 1 1
0.845547284908495 0.84344203232132 1 1
0.796635445058413 0.794399812735055 1 1
0.844199938215134 0.841813390947008 1 1
0.773819875611554 0.771759117215737 1 1
0.663669785729073 0.661836006713221 0 0
0.71306191008612 0.710627047492614 1 1
0.837977730890868 0.835617933006348 1 1
0.772020219344307 0.769721644579808 1 1
0.827582699500761 0.825458369554734 1 1
0.70507080975627 0.702996600875549 0 0
0.834529786583521 0.832292008554581 1 1
0.747490030836994 0.745668688593579 1 1
0.738880868904169 0.736663189684029 1 1
0.783071862379607 0.781087615890665 1 1
0.844441334949151 0.842126777695382 1 1
0.856182490004179 0.853868150034458 1 1
0.890013800412807 0.887518690257585 1 1
0.787123883977845 0.784899219646487 1 1
0.874214786325667 0.871728434276549 1 1
0.761617743115407 0.75963697079733 1 1
0.718977901358838 0.71725790401796 1 1
0.793925582637213 0.79162260129376 1 1
0.803001470783157 0.801100860258711 1 1
0.704768365583826 0.702471269291144 1 1
0.875832260717195 0.873281373669182 1 1
0.803332880937027 0.801241719669933 1 1
0.746865917171627 0.74508248008389 1 1
0.784482413081088 0.782430045106477 1 1
0.771889717777559 0.770051950111309 1 1
0.742988475122115 0.741168846463462 1 1
0.809135232233515 0.806717169942121 1 1
0.739051382256081 0.737152327780213 1 1
0.815246055456143 0.8130978380976 1 1
0.753510816399745 0.751280762963517 1 1
0.766080770306538 0.763990612695211 1 1
0.745172363065178 0.743016974649595 1 1
0.774492717034976 0.772375852596253 1 1
0.756897841570732 0.754784761059447 1 1
0.734108096128602 0.732103673748779 1 1
0.718473244886848 0.716232311955737 1 1
0.770901463258529 0.768780409214506 1 1
0.791654214135905 0.789611843747258 1 1
0.808142561692843 0.805811979214172 1 1
0.752557104813702 0.750551162442109 1 1
0.818347042081223 0.816272347105814 1 1
0.800458264504306 0.798432338072909 1 1
0.793477375824599 0.79124547130219 1 1
0.792234402529067 0.790154293739609 1 1
0.830172119889641 0.827427239252946 1 1
0.836134720137273 0.833268931517133 1 1
0.76704071039669 0.76475884136855 1 1
0.729931194220341 0.727807218945721 1 1
0.87335972056985 0.870878899982218 1 1
0.799891916640931 0.797826598911072 1 1
0.79742484189966 0.795269262642871 1 1
0.703300286680446 0.701501248497765 1 1
0.797965076259808 0.796109072232243 1 1
0.795519776991921 0.79315748369372 1 1
0.830619910533636 0.828425523503241 1 1
0.773270659412078 0.771426144593129 1 1
0.835378239159504 0.83288732647646 1 1
0.771634649143171 0.769267773139403 1 1
0.846833854638579 0.844443488460814 1 1
0.863975814627079 0.861261787027527 1 1
0.833163586333393 0.831181918305847 1 1
0.865374892227508 0.862099451255641 1 1
0.755931470220129 0.753475037637973 1 1
0.835196087421786 0.832429558562188 1 1
0.899559384268847 0.897257989123999 1 1
0.813707060585262 0.811523141022102 1 1
0.778675519693564 0.77636124751189 1 1
0.826808185445601 0.824627033987737 1 1
0.731045959584096 0.729062477189338 1 1
0.822551236668254 0.820455055001149 1 1
0.773652293689199 0.771538143014857 1 1
0.842812415380948 0.840007854182762 1 1
0.742712534922775 0.740365253502339 1 1
0.81965603819955 0.81727149354476 1 1
0.666923093887867 0.665034081404309 0 0
0.881150833735909 0.878621486981517 1 1
0.801468639656696 0.798762249814934 1 1
0.866374281744778 0.864187686730882 0 0
0.801851880718204 0.79969008332603 1 1
0.798094846352329 0.795543551196843 1 1
0.87232366763123 0.86993296906652 1 1
0.78070285945307 0.778525289793376 1 1
0.789543067511622 0.787063490413515 1 1
0.808817061236844 0.806912036498162 1 1
0.795443524124935 0.793333903975646 1 1
0.889328020636719 0.886839457041393 1 1
0.813792172587902 0.811176054157008 1 1
0.883526352874273 0.880715371511949 1 1
0.759220288081882 0.757235240297425 1 1
0.705585201768501 0.70360875691394 1 1
0.754136997871146 0.752387178357059 1 1
0.716111283805829 0.713972851631111 0 0
0.835846920131676 0.832973196596732 1 1
0.784714077347859 0.782775577250996 1 1
0.739901064548375 0.737369714693643 1 1
0.769288032016556 0.767146240653895 1 1
0.666921287896764 0.665111586976993 0 0
0.805181961290586 0.80280100783309 1 1
0.795378193710631 0.793310247921014 1 1
0.701533702437997 0.699269614325278 1 1
0.785408697872021 0.782846904659943 1 1
0.695632665451014 0.693529056358408 1 1
0.815220638624871 0.812818151573855 1 1
0.903109685140759 0.900753639478425 1 1
0.82711752990908 0.824763913308499 1 1
0.759333978048546 0.7574245363885 1 1
0.724192657999487 0.72240073061572 1 1
0.789751047517903 0.787144730356471 1 1
0.833569577836659 0.831265624551034 1 1
0.847963079148139 0.845523839389483 1 1
0.787818390839992 0.785683957158731 1 1
0.878522784966362 0.876164717701664 1 1
0.758858105320425 0.756114453771418 1 1
0.854792874928978 0.852238138060282 1 1
0.848144843969002 0.845765798176494 1 1
0.796485837730241 0.794485346064172 1 1
0.787478096268551 0.785311708491456 1 1
0.921483945581292 0.918977587508459 0 0
0.679936045894249 0.678192202816763 0 0
0.837485112354431 0.835560827705371 1 1
0.740354463385444 0.737773906130439 1 1
0.77519964581806 0.772909362032314 1 1
0.821389179562291 0.818874040663526 1 1
0.856385483604045 0.853674826989071 1 1
0.774664963414109 0.772511629700296 1 1
0.812673905576419 0.810415734285458 1 1
0.823222932418094 0.820445326056219 1 1
0.770812523778154 0.768891021820046 1 1
0.793230130236335 0.790728007857928 1 1
0.772214663150729 0.769976855438059 1 1
0.776035846113986 0.773771276537581 1 1
0.756322708946567 0.753926377667551 1 1
0.901050073031874 0.898466557557874 1 1
0.741895625581024 0.739827482296787 1 1
0.776924728669145 0.774882691278283 1 1
0.891264519854442 0.88867602936746 0 0
0.758143547321008 0.756274268011551 1 1
0.847379040526248 0.845452116553784 1 1
0.854683197356004 0.852130136139398 1 1
0.815141554468814 0.81276248092578 1 1
0.742058033217293 0.740320250160704 1 1
0.870997748843553 0.868682754575148 1 1
0.853470327252501 0.850796945811163 1 1
0.824636085876715 0.822213936154497 1 1
0.864892903893471 0.862621118236529 1 1
0.776749559915959 0.774621911237285 1 1
0.852851765028988 0.850573875076542 1 1
0.825184522342883 0.82270715261553 1 1
0.89261696311933 0.889960197161593 1 1
0.914762610540977 0.91219978306454 0 0
0.82616610855892 0.823974834044217 1 1
0.711765327418324 0.710028113975549 1 1
0.803782254020229 0.801911680928824 1 1
0.773761329523881 0.771677451105899 1 1
0.712680068462231 0.710846281139832 1 1
0.841222840661318 0.839058075948 1 1
0.761419272736182 0.759157778535975 1 1
0.81044054307383 0.808505508079842 1 1
0.846618146490327 0.844664085168155 1 1
0.722844287135758 0.72048642553486 1 1
0.755424698627527 0.753006481337098 1 1
0.817706867496727 0.81528502463036 1 1
0.795969265139805 0.794104538365874 1 1
0.843019556248262 0.840846475910716 1 1
0.789541800582041 0.786469890690989 1 1
0.894140190773797 0.891621906688553 0 0
0.782569847283654 0.780323584113596 1 1
0.690694313218712 0.688306251082189 1 1
0.74324266808965 0.741490912444251 1 1
0.834136267534957 0.831920379202186 1 1
0.77784565237171 0.77557508247997 1 1
0.761654024959025 0.759391080541817 1 1
0.72115133335087 0.718756078667638 1 1
0.770356273337662 0.768555418828731 1 1
0.709253895013097 0.707151243312028 1 1
0.782006587002001 0.779789344857463 1 1
0.7947139600541 0.79240366980151 1 1
0.773426317568686 0.771315902468102 1 1
0.850002608956631 0.847559358646808 1 1
0.806449674083619 0.80418685060216 1 1
0.846212609146669 0.843523981942757 1 1
0.745804163262346 0.743927497530449 1 1
0.80513120746258 0.803492217455918 1 1
0.872713682776144 0.870303214058066 1 1
0.840547963663653 0.838125205271725 1 1
0.804800041088496 0.802771959731667 1 1
0.712315137905055 0.710372028248792 1 1
0.768233368661614 0.766151649249492 1 1
0.758309141360097 0.756127722181143 1 1
0.783027697499388 0.780806709784958 1 1
0.813477179833968 0.81165397702593 1 1
0.770747287622291 0.768545267834268 1 1
0.819487875813226 0.817211055383842 1 1
0.857261447982126 0.854515971036522 1 1
0.784168102633307 0.781888854212025 1 1
0.780147770263045 0.77798482078426 1 1
0.875054339920524 0.872457330163453 1 1
0.744540971569525 0.742426783961682 1 1
0.807492599057327 0.804773383547896 1 1
0.692750233733106 0.690844104870467 1 1
0.718615479039644 0.716526440285657 1 1
0.734741518640697 0.732808517983368 1 1
0.767778387164956 0.765320306627522 1 1
0.793022870331506 0.790828936910061 1 1
0.890878860090465 0.888587872037366 0 0
0.840812146150043 0.838765261659976 1 1
0.744045734181782 0.741686438381025 1 1
0.807998807535772 0.806183655590384 1 1
0.74448484505438 0.742391778070445 1 1
0.716175104471869 0.713903460507932 0 0
0.750309552004219 0.748234296749423 1 1
0.76699789608926 0.764722589382328 1 1
0.768732779687218 0.766535074951681 1 1
0.845608144180184 0.843484928429505 1 1
0.706265606002976 0.704103787637956 1 1
0.834748710505145 0.832737428778827 1 1
0.778908862390991 0.776560474037446 1 1
0.806759894925218 0.804307691365598 1 1
0.856680143864398 0.854720014913218 1 1
0.793120911907865 0.790900112874644 1 1
0.772077093487063 0.770334505631798 1 1
0.862269060090988 0.859957446027908 1 1
0.86525536258775 0.86270899942344 1 1
0.756655961515177 0.75442801804141 1 1
0.905099579605514 0.902722870652015 0 0
0.767927136880415 0.766110065915305 1 1
0.807229980285375 0.804983675954842 1 1
0.80494437451255 0.80251146213053 1 1
0.730594729993192 0.728581064947293 1 1
0.768218058101107 0.765785097340114 1 1
0.76548130371126 0.76342687681032 1 1
0.859976097008328 0.85740526280645 1 1
0.857662465372853 0.855453254956276 1 1
0.901434494314765 0.898858575433579 0 0
0.76032902999401 0.758398673034068 1 1
0.810571595863882 0.807882060935646 1 1
0.884273074806561 0.882028928022208 1 1
0.80886844838112 0.806643939767084 1 1
0.759639731675147 0.757604825464563 1 1
0.762673176536098 0.76085914445474 1 1
0.803354049550567 0.800841127846715 1 1
0.811243139866049 0.808751684627037 1 1
0.837816410717363 0.835390563548026 1 1
0.746605070259781 0.744887471255748 1 1
0.842082609011722 0.839866329121328 1 1
0.714138438741788 0.71217088983036 1 1
0.829877275747527 0.827501892053862 1 1
0.858254499591155 0.855231829879484 1 1
0.727397553334427 0.725546172782062 1 1
0.811168557768833 0.809047418387825 1 1
0.824594321151446 0.822177143937736 1 1
0.780031138613301 0.77781020446919 1 1
0.743826646357857 0.74200224706365 1 1
0.789624270476664 0.787151194281808 1 1
0.821320895793872 0.818774111036089 1 1
0.646764817056477 0.644933620447886 0 0
0.7822784796811 0.780145264222284 1 1
0.782989931588172 0.780828631010511 1 1
0.755776261364527 0.753681197398969 1 1
0.694881945635251 0.692435112679651 1 1
0.762651885934721 0.76061448895257 1 1
0.8504863257514 0.847867326403241 1 1
0.895653035809239 0.893467626448986 1 1
0.766820219924633 0.76492394319217 1 1
0.795113459872103 0.793018494211496 1 1
0.844723138829504 0.842322852783634 1 1
0.79979541389782 0.79699431104326 1 1
0.785055990214025 0.78303996231666 1 1
0.713758176348263 0.711554631719158 0 0
0.803774189583191 0.801811852457432 1 1
0.819282252629216 0.817054369427461 1 1
0.776128947862331 0.773561641205762 1 1
0.735773039030491 0.733705927516086 1 1
0.755328004076122 0.752675912413548 1 1
0.853794064872784 0.851000389273511 1 1
0.789388580613597 0.787164811212391 1 1
0.744462492141648 0.742309203007769 1 1
0.83354098623114 0.831630914898355 1 1
0.849747260383552 0.847279978008899 1 1
0.808402358621059 0.806169810255673 1 1
0.766805425641829 0.764870665347132 1 1
0.807388714006178 0.804987675864832 1 1
0.790642578931758 0.788447135136782 1 1
0.780924222930496 0.778723059985841 1 1
0.752689079109775 0.750283587926477 1 1
0.902184960906188 0.899865524103509 0 0
0.805444008985455 0.802468136367819 1 1
0.782048102921298 0.779585926313743 1 1
0.820578957114892 0.818582904065329 1 1
0.876489015167841 0.873442826475117 1 1
0.815012565803051 0.812998407481829 1 1
0.790259776290397 0.788226120867817 1 1
0.768142243870475 0.765722941556546 1 1
0.804462496200395 0.802401851632599 1 1
0.84387298532645 0.841470851612062 1 1
0.875976461467409 0.873587304327188 1 1
0.838006714281331 0.835829398322715 1 1
0.820280012305388 0.818145189257391 1 1
0.727993311011693 0.72571922501092 1 1
0.884618318724363 0.881695795657113 1 1
0.797075155073266 0.794979584483849 1 1
0.86982843810364 0.867469715614979 1 1
0.700839992224782 0.698938898301007 1 1
0.89024697205698 0.88738551178852 1 1
0.877453856079395 0.875169224218215 0 0
0.887751111973703 0.885635862834473 1 1
0.845056379499451 0.842881926393337 1 1
0.765256043811639 0.763292045710539 1 1
0.865730588760426 0.86290901589157 1 1
0.792871737168285 0.79081676227168 1 1
0.880958856577891 0.878163965625246 1 1
0.831101992950564 0.829028029376042 1 1
0.890442476644305 0.888092064336461 1 1
0.693153698721501 0.691346334691646 1 1
0.772965831906218 0.770644682974882 1 1
0.777239708799125 0.774780046711259 1 1
0.764936504747594 0.76283275877476 1 1
0.809631562840678 0.806917156496551 1 1
0.735754517138937 0.733747058674471 1 1
0.872397218849777 0.870138964676247 1 1
0.758294960150839 0.755984326584659 1 1
0.789100963882456 0.78688626958353 1 1
0.76686327589595 0.764725548109595 1 1
0.798208936216492 0.795274197173456 1 1
0.816515436480137 0.814301051364328 1 1
0.825431962007733 0.822986419158289 1 1
0.713517295845747 0.710881037423553 1 1
0.748985963815978 0.747039617668186 1 1
0.805858398679296 0.803704833669802 1 1
0.789648415809942 0.787287162101329 1 1
0.765167230231736 0.763159700082947 1 1
0.82652487530143 0.82418293688138 1 1
0.67643259636659 0.6747185920866 0 0
0.885413502631443 0.883113536792316 0 0
0.859762363574202 0.856704256945224 1 1
0.829443505307063 0.827343148146312 1 1
0.83842138552339 0.835919471114398 1 1
0.82330889115347 0.820922934098454 1 1
0.768312062222758 0.765884940206422 1 1
0.823346543376488 0.821313580338739 1 1
0.74984233996166 0.747118601265536 1 1
0.774011977148938 0.772146127935938 1 1
0.697008733012218 0.694933414976775 0 0
0.808461492099329 0.806074303477161 1 1
0.785776442589904 0.783479274837082 1 1
0.763531843624295 0.76148203541675 1 1
0.879845953812284 0.877686307278964 0 0
0.820817331494801 0.818466724856987 1 1
0.717958812780737 0.716054028509496 1 1
0.762704155810156 0.760534095999138 1 1
0.811084919467317 0.80932698232106 1 1
0.785896068671934 0.78376473382396 1 1
0.802055866120341 0.80004630680722 1 1
0.812110910078713 0.809117897012145 1 1
0.828033125093808 0.825524097474429 1 1
0.778803107733161 0.776465323487981 1 1
0.813884590811729 0.811845065961537 1 1
0.835775592794706 0.833238305516696 1 1
0.70874518724658 0.706722517720329 1 1
0.79325926545148 0.790992389852139 1 1
0.857365070710964 0.854841044147623 1 1
0.748668851327917 0.746715232292954 1 1
0.829692906421482 0.827223826602304 1 1
0.901764099074866 0.899404324901336 0 0
0.807930884093378 0.805399989472023 1 1
0.804017924226506 0.802091471927792 1 1
0.769293811839063 0.767403434725436 1 1
0.853941626012423 0.851286521275567 1 1
0.841370272619179 0.838662768636026 1 1
0.781846235878158 0.779644026771018 1 1
0.682677792165677 0.680602909545757 1 1
0.750056864955237 0.747921596746378 1 1
0.810590481745144 0.808242601608751 1 1
0.729959133499578 0.727444701194591 1 1
0.764341654252212 0.762023552987499 1 1
0.846154626947601 0.843814920821385 1 1
0.89408605923981 0.891298575527523 1 1
0.812522525371916 0.809850130618543 1 1
0.795311000485469 0.793196308401936 1 1
0.711818498370372 0.709627326408935 1 1
0.787617205302411 0.785422599174964 1 1
0.76718250639462 0.765100346830765 1 1
0.75562472389435 0.753376801572339 1 1
0.801092753530703 0.798736004829191 1 1
0.874840593003062 0.87216874160431 1 1
0.930618936571834 0.927537911000249 0 0
0.734290170097369 0.732055421483266 1 1
0.787134413923955 0.784837777929952 1 1
0.823992634544098 0.82130846441419 1 1
0.726723510865908 0.724844125314704 1 1
0.764605906814666 0.762576404832101 1 1
0.790327245817816 0.787941994486922 1 1
0.794989594380819 0.792518349624061 1 1
0.788267952908069 0.786218775296757 1 1
0.795798720329518 0.793606874603904 1 1
0.813449043830677 0.810860201993775 1 1
0.796171533547603 0.793956761476196 1 1
0.861778794745369 0.859300244746002 1 1
0.836932860310896 0.834719772693994 1 1
0.712201002056727 0.7103102257865 1 1
0.831779756377434 0.829574509488174 1 1
0.794346248423133 0.791996133859975 1 1
0.749984183904371 0.747671800599408 1 1
0.76479487514632 0.762772726860298 1 1
0.831619614971786 0.829573769937374 1 1
0.758332713203107 0.756342703331332 1 1
0.818105146731595 0.815477117199909 1 1
0.774550990755776 0.772297192828305 1 1
0.900055084190412 0.897490972771192 0 0
0.883993647824495 0.881546686229084 0 0
0.765579922048351 0.763717815303595 1 1
0.802838311675189 0.800211934249072 1 1
0.856897983303856 0.854272473419062 1 1
0.788360075836909 0.786234288555652 1 1
0.845828823781334 0.843668099526366 1 1
0.795749218406502 0.793844938210411 1 1
0.770983455531183 0.769098400253105 1 1
0.717760156877317 0.715974616859118 1 1
0.830080967050472 0.827752028094493 1 1
0.888321943850082 0.885537149852027 1 1
0.738795211486875 0.736806428714618 1 1
0.764821935368928 0.762566317614227 1 1
0.876747557176994 0.874796935430954 1 1
0.865545995143584 0.863050213652475 1 1
0.786310140956695 0.784135673263251 1 1
0.918819192893111 0.915515573232279 1 1
0.765530081019022 0.763433588178781 1 1
0.805835638143837 0.803949082627572 1 1
0.69044251132377 0.688927980521122 0 0
0.819210292589963 0.816837140288068 1 1
0.786441584864076 0.784345992189107 1 1
0.773849591686999 0.771544045165097 1 1
0.80995717581388 0.807770616468478 1 1
0.823804749312184 0.821507546418557 1 1
0.828733539591658 0.826230731679363 1 1
0.740674013116655 0.738140337973296 1 1
0.860246206142866 0.857474119067232 1 1
0.76610264263007 0.763763393111009 1 1
0.801198565956773 0.798887314425719 1 1
0.810515173617569 0.80791148774973 1 1
0.859692088692312 0.857375834240216 1 1
0.825685535546893 0.823243001931753 1 1
0.833288363426569 0.831091965412333 1 1
0.847151061580711 0.844632879979548 1 1
0.736556738618587 0.734218758163555 1 1
0.902341172516806 0.899752873602275 0 0
0.833661999944856 0.83148508669128 1 1
0.792256569589431 0.790297740696659 1 1
0.849749243814164 0.847851684820177 1 1
0.724339847441173 0.722203529907902 1 1
0.703852149431372 0.701751934115802 1 1
0.74481346908599 0.742875112432612 1 1
0.701111823161037 0.699187517648417 0 0
0.760308079074385 0.758124224737243 1 1
0.888167558700509 0.885248760440691 1 1
0.842186474079994 0.83989353481136 1 1
0.815830794220148 0.813600555918726 1 1
0.815954291089032 0.813019340068824 1 1
0.830196265825549 0.827611379687228 1 1
0.812468909301562 0.810013600782549 1 1
0.806629404362649 0.804659389912152 1 1
0.780183791494331 0.777976071083165 1 1
0.890883663465474 0.888486570806755 1 1
0.812364618527199 0.810231828458681 1 1
0.834229506862305 0.832173120052546 1 1
0.793191012311885 0.791227355682343 1 1
0.843420731399376 0.841378268089548 1 1
0.73659227248112 0.734657833838255 1 1
0.816416839012462 0.814287607292266 1 1
0.73619530858497 0.734206133660211 1 1
0.880318246304606 0.877940239288601 1 1
0.81010624121005 0.807945902484375 1 1
0.859712682221427 0.857376999864935 1 1
0.728409959869559 0.726553250786633 1 1
0.78482117116898 0.782828208147298 1 1
0.846660119474513 0.84454929783976 1 1
0.743521914446274 0.741354847625715 1 1
0.753245287899565 0.751255448244439 1 1
0.769203738640581 0.766772554967994 1 1
0.919276135346341 0.915722241724514 0 0
0.829640998557092 0.827555827262413 1 1
0.771226400472251 0.769158551009817 1 1
0.784002740937444 0.782276568999713 1 1
0.877499459683581 0.874950329561271 1 1
0.849108362180718 0.846657805244562 1 1
0.732512459602721 0.730273877593321 1 1
0.805449063908586 0.803133397386109 1 1
0.766397733168764 0.764304868980058 1 1
0.81722875459702 0.815258787236822 1 1
0.734970875073483 0.732664076407412 1 1
0.749381873853297 0.74743937289741 1 1
0.803731599851315 0.801819845094067 1 1
0.794654614819313 0.792369585603 1 1
0.797085337953982 0.794720696063516 1 1
0.804542704285166 0.801977724412747 1 1
0.823715609788591 0.821503990961844 1 1
0.781434014343287 0.779018916557475 1 1
0.810967016568532 0.808754668653044 1 1
0.742016285392609 0.739637337458962 1 1
0.763455513208183 0.761153896952722 1 1
0.8020650156078 0.800090023271366 1 1
0.705622495916181 0.703751675402891 1 1
0.775668694396631 0.773654780621601 1 1
0.760718802903064 0.758701237803223 1 1
0.769682868119102 0.767534794881918 1 1
0.824094131321306 0.821944887130476 1 1
0.802286972815842 0.800219834293802 1 1
0.836476596153523 0.834431503486863 1 1
0.805869787175521 0.803662089188603 1 1
0.797202438025683 0.794934346249352 1 1
0.798698797837417 0.796528198836084 1 1
0.867284725885761 0.864887071810701 1 1
0.793284639523402 0.791271490376716 1 1
0.721589293842561 0.719359021466984 1 1
0.708243413407763 0.70627957749823 0 0
0.749203009884811 0.747178351487555 1 1
0.827397415583364 0.825258663933647 1 1
0.742681548950386 0.740580146790438 1 1
0.726952106660845 0.725327571591144 1 1
0.878523056605185 0.876149281955125 0 0
0.851662781851724 0.848772600698208 1 1
0.922102884169661 0.919722777447237 0 0
0.792337507316002 0.789945947138159 1 1
0.829956995646265 0.827571476727988 1 1
0.831160498694749 0.828232524412859 1 1
0.747682573415939 0.745131696827551 1 1
0.849544899459602 0.84696432259235 1 1
0.781323752842611 0.779543154738795 1 1
0.782775704659673 0.780412047277567 1 1
0.768665338860521 0.766826272235762 1 1
0.807175233801155 0.804688223501522 1 1
0.83332188227725 0.83090803823223 1 1
0.785333136463689 0.783157917175816 1 1
0.821847267315026 0.81978383707627 1 1
0.757217515191569 0.755513007359073 1 1
0.713729840586051 0.711593184573219 0 0
0.767432733825952 0.76521405637877 1 1
0.712837702112303 0.710960256714729 0 0
0.841589914710854 0.838893516217405 1 1
0.815618898402342 0.813402269351965 1 1
0.797462347863762 0.79524578373325 1 1
0.878598208923877 0.876447771225568 1 1
0.815394677334439 0.813133386190242 1 1
0.844532845034782 0.84229583971934 1 1
0.76332234740381 0.761202969376549 1 1
0.848363014910376 0.845893501782155 1 1
0.813638214192977 0.811154717489344 1 1
0.768051949552624 0.765721627109171 1 1
0.814797515100244 0.812646085467161 1 1
0.787884458517917 0.785407815243334 1 1
0.744573224817815 0.742717165804525 1 1
0.771532248980445 0.769038630627719 1 1
0.799968499934393 0.79784602818253 1 1
0.838996646396416 0.837097867444519 1 1
0.824576843990001 0.821871758892148 1 1
0.831509804816383 0.828877917110485 1 1
0.924969357211791 0.922702077372211 0 0
0.779231143913673 0.776652506949788 1 1
0.829112043719044 0.826173785117525 1 1
0.795837427551791 0.793611737903513 1 1
0.865059343177306 0.863193524735543 1 1
0.789240888891743 0.786967308280124 1 1
0.807060690446194 0.80501482992769 1 1
0.668679425026004 0.666710027466728 0 0
0.707301066350656 0.70534734443357 0 0
0.870126345051125 0.868035036654978 1 1
0.864761024282307 0.862030667345357 1 1
0.766075169205636 0.763622586247606 1 1
0.722474182103698 0.720394663045795 0 0
0.723571956406087 0.721326834282804 1 1
0.836373335201677 0.833971905829683 1 1
0.791590069743273 0.789546265353076 1 1
0.745376301407518 0.743105119463005 1 1
0.820689420923436 0.818461122438212 1 1
0.762813460334543 0.760399384952193 1 1
0.703993729833138 0.701767949857066 1 0
0.87205799015307 0.869924159573754 1 1
0.853438386815182 0.850711872543304 1 1
0.724802497341977 0.722640130540899 1 1
0.819267520968785 0.816500524866912 1 1
0.800483831753424 0.798073257769535 1 1
0.830050566948195 0.827773504704227 1 1
0.782394610623314 0.780179296214196 1 1
0.799951634301516 0.797675539281254 1 1
0.808857084410085 0.806330284194791 1 1
0.830000467809622 0.827610026738223 1 1
0.817213808549222 0.81457469693686 1 1
0.780794820187229 0.778916752836123 1 1
0.802334677059516 0.799943087498233 1 1
0.825558846939803 0.823318997576251 1 1
0.833196246555688 0.83122341359125 1 1
0.720009526809102 0.717872338142633 1 1
0.720185982371641 0.717643712000043 1 1
0.853194696900176 0.850783334865407 1 1
0.787872230074078 0.785526637554777 1 1
0.67940417787292 0.677242725939259 0 0
0.767748209025824 0.765491789803628 1 1
0.826218591416488 0.824373872577092 1 1
0.772344687502489 0.770353446643526 1 1
0.826951278226843 0.824527872736961 1 1
0.808564932057891 0.806346587120699 1 1
0.779834617791209 0.777797386544083 1 1
0.798241321939762 0.796381482580714 1 1
0.780000431876103 0.777966864263405 1 1
0.829074835327883 0.826764256505268 1 1
0.811929287757452 0.809536027383847 1 1
0.817914415087953 0.815065310424044 1 1
0.851194724406288 0.848786391438867 1 1
0.759055531971481 0.757287262558993 1 1
0.789239662948339 0.786865881004147 1 1
0.823003828095796 0.820513556672063 1 1
0.689026704654511 0.687348620035936 0 0
0.720460076269442 0.718605170314412 0 0
0.80371206505342 0.801530944894161 1 1
0.767841235332706 0.765482710191625 1 1
0.758726894094208 0.756752858572035 1 1
0.77819357523405 0.776366477128699 1 1
0.752448516809331 0.750320680301491 1 1
0.716649433933324 0.714799502006665 1 1
0.711217540833247 0.709355621023206 1 1
0.82256520692526 0.820093178228423 1 1
0.730427386702438 0.728399390734064 1 1
0.778342967786353 0.77625447918735 1 1
0.808918976717492 0.807103629540946 1 1
0.815721615097825 0.813468597492455 1 1
0.839418644529607 0.837276325050464 1 1
0.794867240216158 0.792296551399071 1 1
0.84552555445207 0.843131289862173 1 1
0.75156806003095 0.749124005957763 1 1
0.793489963359456 0.791256574741278 1 1
0.856482996449714 0.85423087418525 1 1
0.835047396122289 0.832683894418303 1 1
0.755251019167276 0.753134834965628 1 1
0.762704355855541 0.760699567378451 1 1
0.780363348287222 0.778411407191694 1 1
0.731057713910984 0.729104797227447 1 1
0.732400591335877 0.730262750086598 1 1
0.723842329869967 0.721819097754336 1 1
0.760798151785443 0.758888190522789 1 1
0.755954612426004 0.75389451247245 1 1
0.756009383561013 0.754134800571154 1 1
0.704049145356414 0.701907071359028 0 0
0.811216626726271 0.8095051580362 1 1
0.805159612332672 0.803021436888853 1 1
0.796459139067668 0.794446752314774 1 1
0.705877528065442 0.703847136830086 0 0
0.778269018187038 0.775953688443688 1 1
0.883814816651503 0.881383389688672 1 1
0.833332794926012 0.83065623467141 1 1
0.895245582247827 0.892770394375721 0 1
0.758688460497066 0.756897381158573 1 1
0.700698752038896 0.699004799212338 1 1
0.729300938144417 0.727392806451917 1 1
0.804740056753956 0.80304336951167 1 1
0.710546904048297 0.708545714207282 1 1
0.777988973120345 0.776289665422042 1 1
0.686606064387678 0.68443228509231 0 0
0.857181841139822 0.854346324751068 1 1
0.881755799552546 0.879238347129104 1 1
0.846722501111001 0.844421983451218 1 1
0.808241671936173 0.805944417647939 1 1
0.75226938400072 0.750526989531326 1 1
0.783323698757562 0.781328390354949 1 1
0.787029689341672 0.784650825759073 1 1
0.881825867573447 0.879228524926093 1 1
0.836897242736435 0.834372324264522 1 1
0.857113174028524 0.854743945522137 1 1
0.801157131503381 0.798918584320728 1 1
0.855865292281723 0.853420775653072 1 1
0.800207647450161 0.797334286190619 1 1
0.79361994911484 0.791758609544133 1 1
0.807887266742948 0.805495140601601 1 1
0.74083614605807 0.738986157498413 1 1
0.698852959695004 0.697007491360653 1 1
0.819865056013963 0.817446981094021 1 1
0.845019808343117 0.842675345719669 1 1
0.804755066548408 0.802514477479034 1 1
0.864334865108126 0.861783886341001 1 1
0.792393853327164 0.790373279823384 1 1
0.910225930499105 0.907404728992135 1 1
0.858133466403752 0.855953254828295 1 1
0.830855484970329 0.828313215592056 1 1
0.826173094878447 0.823870658867918 1 1
0.750328934886192 0.748013285583842 1 1
0.806210228235323 0.804054320117311 1 1
0.86975946911769 0.867161643492064 1 1
0.754641551138735 0.752668643605075 1 1
0.802570132671691 0.800620794904643 1 1
0.785991678724236 0.784009674705575 1 1
0.920044254512078 0.917969354881859 0 0
0.768000824172026 0.765872597419671 1 1
0.851801425194439 0.849524219246136 1 1
0.706663660296396 0.704625778730382 1 1
0.850585827567113 0.848435649094672 1 1
0.829357445593374 0.827054923788093 1 1
0.799273676182443 0.797138982724288 1 1
0.791743410799354 0.789312198647101 1 1
0.768220905370873 0.765754839724389 1 1
0.786315337867935 0.784264989855606 1 1
0.821839523307496 0.819252753324354 1 1
0.806416061233936 0.803925090002067 1 1
0.865003683203137 0.862760588349698 1 1
0.831135308223396 0.828906418444939 1 1
0.794596357744861 0.792395260936977 1 1
0.704577579298567 0.702035555457964 0 0
0.77037886286989 0.768033153108361 1 1
0.839291717273341 0.836754972764418 1 1
0.848034728247609 0.84577946636186 1 1
0.791762595564928 0.789785636988722 1 1
0.867607821519474 0.864862455169635 1 1
0.794030222379366 0.791859720838387 1 1
0.839374705167239 0.836885192238994 1 1
0.762683905567085 0.76023751870743 1 1
0.824536130656515 0.822283110232105 1 1
0.711625020764719 0.709977726362286 0 0
0.829658513226909 0.827511946817908 1 1
0.73474691427069 0.733087992569985 1 1
0.772387796007256 0.770048648198796 1 1
0.801449542618181 0.79900938531101 1 1
0.756944467029693 0.754547436777652 1 1
0.743137733975295 0.740844479916976 1 1
0.780510144716377 0.778415757796073 1 1
0.825296804857075 0.822870969300429 1 1
0.774035094010723 0.771770156172255 1 1
0.778919466587417 0.776479152190126 1 1
0.837610462889428 0.83508781536705 1 1
0.794990715216685 0.792829590660129 1 1
0.792088632934177 0.789968844125546 1 1
0.832191920917136 0.829914705477683 1 1
0.896984909877862 0.894346856874445 1 1
0.788059217497934 0.785931245927249 1 1
0.735620044740193 0.733559930792014 1 1
0.708077709871329 0.706015158392844 1 1
0.858596711195326 0.856019477095647 1 1
0.85747618556682 0.85520496484517 1 1
0.874808156392994 0.871925227502877 1 1
0.842374651090187 0.840300168440232 1 1
0.804290263735746 0.802007406645455 1 1
0.723706645305841 0.721743578643295 1 1
0.738988569704489 0.736508362700187 1 1
0.722741733415371 0.720877876393865 1 1
0.704204977646361 0.702282168479155 0 0
0.847623251202301 0.845063273283135 1 1
0.710873252597201 0.708436247465956 1 1
0.890679309074708 0.888257180616362 0 0
0.85490058849207 0.852368956814006 1 1
0.863315136296384 0.861158533260843 1 1
0.701351488685323 0.699557658185966 0 0
0.920532630432348 0.918254548651558 0 0
0.714152349430677 0.711581974461411 1 1
0.803314201001229 0.800341749431134 1 1
0.838246571170471 0.83592871813164 1 1
0.782964439166271 0.780656857062655 1 1
0.871576044171661 0.869291505151092 1 1
0.765102418852819 0.762706140296081 1 1
0.877034466765054 0.874499421838707 1 1
0.741494219912162 0.739517346276778 1 1
0.801579104618288 0.799164925452846 1 1
0.831467932708712 0.828748946206758 1 1
0.763123640010661 0.761192798844538 1 1
0.837840052455598 0.83536637346885 1 1
0.840120033200335 0.837040338060036 1 1
0.865080896404483 0.862392190722118 1 1
0.795680732802223 0.793448913160841 1 1
0.791552166338252 0.78962278099325 1 1
0.859070985289479 0.857335000667249 1 1
0.848413890387802 0.845997532391 1 1
0.790653730812728 0.788445605761137 1 1
0.681728548004334 0.679777171103392 0 0
0.84935255140237 0.846700562410884 1 1
0.725887952020749 0.723812136514897 1 1
0.746628980266302 0.744849164387099 1 1
0.728020134730546 0.726218514421043 1 1
0.847555970890679 0.845192379580312 1 1
0.807603075636597 0.80532245886805 1 1
0.814093506642231 0.811733136683351 1 1
0.867833636041264 0.86543806078582 1 1
0.869636855252073 0.867464428784913 1 1
0.81756213483682 0.814933328829487 1 1
0.747442163432948 0.745177270378769 1 1
0.802183008017619 0.799835662549341 1 1
0.812636871893013 0.810480555604822 1 1
0.757553266940445 0.755769156979652 1 1
0.820296168124037 0.818044512694434 1 1
0.894715818299966 0.892236741362002 0 0
0.768242967676418 0.765415853453879 1 1
0.774011017966788 0.771514227110171 1 1
0.86870596999094 0.865964459212814 1 1
0.831698380111724 0.829636488850976 1 1
0.715836658006498 0.713007107729441 1 1
0.818200062396899 0.816091572397211 1 1
0.825735644422898 0.823502659572237 1 1
0.849646960129544 0.847363288977922 1 1
0.791020382603222 0.788933148865594 1 1
0.768569881550558 0.766653988009568 1 1
0.757081259166442 0.754950244291847 1 1
0.855159560394938 0.852460683073456 1 1
0.793001921394135 0.790704476309677 1 1
0.759291060095523 0.756813923946789 1 1
0.758544489628215 0.756859349117133 1 1
0.820433611512126 0.817975275138129 1 1
0.864136958494517 0.861391154200232 1 1
0.797063673398375 0.794727889384225 1 1
0.780587018720019 0.778568037121469 1 1
0.804433365880101 0.802198934297999 1 1
0.787475316747352 0.78554563826755 1 1
0.70869735422294 0.706433838694446 1 1
0.841124169583865 0.839043324080098 1 1
0.685254457826014 0.683184186526199 0 0
0.792183632062818 0.78989313438467 1 1
0.810542509394826 0.808315160156201 1 1
0.808957413059066 0.806855650078056 1 1
0.767648196672805 0.765643231403812 1 1
0.816161690050083 0.813798103914217 1 1
0.755948423242943 0.754029236672324 1 1
0.830416087689376 0.827987075734945 1 1
0.802536958713445 0.800569032357228 1 1
0.917329827651304 0.914905034505855 1 1
0.811289571439118 0.809212413975099 1 1
0.800952686621985 0.798775026589111 1 1
0.797647914695269 0.795467006345078 1 1
0.806021544282257 0.803812683065716 1 1
0.75500438338664 0.752946226614125 1 1
0.88352388395897 0.880491678628981 0 0
0.804152157989686 0.801982105631855 1 1
0.808861106672866 0.806645475767756 1 1
0.872030443288184 0.869371053312993 1 1
0.804642169670277 0.802537553767036 1 1
0.837423565242796 0.835088883687638 1 1
0.868077809058922 0.865727468973797 1 1
0.759402323094107 0.757330048216065 1 1
0.852150378123609 0.850098265352701 1 1
0.808190313499979 0.805581919128255 1 1
0.866568798904127 0.864634106231758 1 1
0.77109430318113 0.769020231337596 1 1
0.786367052641893 0.783931090234274 1 1
0.750896686765157 0.748614444464832 1 1
0.841502590326224 0.839129555911638 1 1
0.800967775189064 0.798595359307428 1 1
0.773068131871994 0.77085420448181 1 1
0.767068346232322 0.765143121913475 1 1
0.771149903168019 0.769166034101083 1 1
0.781110262178738 0.778630149238414 1 1
0.74163093635045 0.739478747748515 1 1
0.783303402713203 0.781137963066479 1 1
0.74713648678732 0.745122981823707 1 1
0.813106621952747 0.810828884361588 1 1
0.684262914962 0.682645957238465 0 0
0.805191700446506 0.802824866973072 1 1
0.715899545263846 0.713567901277531 1 1
0.814599030965053 0.812351485074885 1 1
0.844091022224475 0.842143772662189 1 1
0.79186980733138 0.789492405536868 1 1
0.739035634109252 0.736686426805044 1 1
0.775399630672374 0.773288529986379 1 1
0.766461636798267 0.763853998503512 1 1
0.82504326130983 0.82299516590176 1 1
0.829382199444372 0.827253847057162 1 1
0.75671272158245 0.754739030163096 1 1
0.825673167054066 0.823145461257768 1 1
0.836946429974191 0.834916213098286 1 1
0.807306332054279 0.805235780094572 1 1
0.796634758318704 0.794015394938688 1 1
0.733093339099099 0.730958310838579 1 1
0.76640677396451 0.764182152324464 1 1
0.794448414575375 0.792170936831352 1 1
0.738896368365246 0.736676549103214 1 1
0.745728055568242 0.743550592339841 1 1
0.779955066709087 0.777215714144021 1 1
0.776254206959608 0.773980944879907 1 1
0.729487626221868 0.727571644982287 1 1
0.814769860444931 0.812515200181743 1 1
0.842382350188052 0.840080168843674 1 1
0.791496630455335 0.788999453525385 1 1
0.867284312427316 0.864993722607469 1 1
0.723810511719028 0.721609874450346 1 1
0.858654601705487 0.856367267335717 1 1
0.809839716782302 0.807355409711922 1 1
0.840823139933567 0.838660879104727 1 1
0.830808917145485 0.828490771734439 1 1
0.784249799097189 0.782100344075922 1 1
0.822251961747665 0.82006602586108 1 1
0.922087506329403 0.919562977244607 0 0
0.760508768040696 0.758305007705321 1 1
0.738015421897781 0.736236983812449 1 1
0.876474940949191 0.873802557472672 1 1
0.782579873950534 0.780247561945459 1 1
0.757879341621648 0.755772354856419 1 1
0.7363355610419 0.73445497131691 1 1
0.855885992082765 0.853805359091516 1 1
0.768952992711839 0.766656983830714 1 1
0.776722907780939 0.774273098226971 1 1
0.830934433852994 0.828437277523946 1 1
0.894482130622906 0.891793771527605 0 0
0.794945415554834 0.792582749693374 1 1
0.78292552959811 0.780720044694613 1 1
0.780351505644245 0.777691505080838 1 1
0.88964178715153 0.887071543474107 1 1
0.770206343549817 0.767759020343483 1 1
0.936841265670512 0.93438739862431 0 0
0.784173460977379 0.782149956788609 1 1
0.761959586668279 0.75977021288351 1 1
0.899581162645901 0.896742809188738 1 1
0.813847209696935 0.811753844185281 1 1
0.754213127870586 0.7518457292199 1 1
0.83460443482513 0.831972259576003 1 1
0.863423252651588 0.860944301013213 1 1
0.801328960607878 0.798714909276054 1 1
0.714122634124078 0.712003087698954 0 0
0.82506241722875 0.822673169132939 1 1
0.751526547152784 0.749491846336561 1 1
0.763614424573006 0.761225793657996 1 1
0.88876912361047 0.886387416112493 1 1
0.840305801398374 0.837730018125363 1 1
0.936773802708086 0.933947514543131 0 0
0.720725057261318 0.71872614098106 1 1
0.83459489391308 0.832103392432444 1 1
0.778010548237016 0.775556568936677 1 1
0.757913057415376 0.755362322472081 1 1
0.884000455062819 0.881284425726915 1 1
0.869289068183797 0.866260221049256 1 1
0.698417878934855 0.696429080084516 0 0
0.910411016661791 0.907912956335131 0 0
0.844607705599126 0.841881822399981 1 1
0.801122840762142 0.798827492539931 1 1
0.875622577418307 0.873099003060554 1 1
0.843704680090048 0.841145292266059 1 1
0.768607611378052 0.766050805436376 1 1
0.783428282650818 0.781312954767669 1 1
0.75732172105315 0.754739178825391 1 1
0.725800568709904 0.723432194556202 1 1
0.74584088646324 0.743753911814772 1 1
0.8033241206474 0.800823587876877 1 1
0.827007952702335 0.824616975034664 1 1
0.806990822438487 0.803842705397392 1 1
0.800381000170537 0.798227455686097 1 1
0.853133775892186 0.85066583232319 1 1
0.807734493931059 0.805685279344825 1 1
0.716940312429437 0.714519371921733 1 1
0.760326498026374 0.758095774998061 1 1
0.914780260701399 0.912166035567851 0 0
0.795725612840754 0.793618549360111 1 1
0.808110375115283 0.805971837603563 1 1
0.73706895828402 0.735293967451844 1 1
0.875898373318019 0.873541696037987 1 1
0.820117287349328 0.817853010438662 1 1
0.830621012854952 0.828289265622926 1 1
0.726827977579499 0.724850279333893 1 1
0.786516019275268 0.784427645204654 1 1
0.827227220646044 0.824986497403253 1 1
0.800347256908348 0.798118281992305 1 1
0.780792561789123 0.778977176346929 1 1
0.762452466372568 0.760393670464574 1 1
0.839328951508302 0.836652039946222 1 1
0.809692221322623 0.807487152101294 1 1
0.817944073274706 0.81584504324472 1 1
0.81458402691651 0.812233302782402 1 1
0.824240000376436 0.821911964883404 1 1
0.686602244100762 0.684719078029002 1 1
0.742859910157956 0.741036910314966 1 1
0.800097187503502 0.798010492331588 1 1
0.790605300624206 0.788632669030734 1 1
0.781077193937394 0.778410171557153 1 1
0.874961741342807 0.872789931310026 1 1
0.830851629908679 0.828344684821825 1 1
0.894619878625349 0.891425882445907 1 1
0.786778453503373 0.784783424885076 1 1
0.78159760647634 0.779302934729599 1 1
0.813293277733213 0.810941837013676 1 1
0.850593854290446 0.847971631400888 1 1
0.791503568326997 0.789274479661021 1 1
0.83681306461811 0.834329672384573 1 1
0.874159146643655 0.87153146999105 1 1
0.899259865957811 0.897180546876313 0 0
0.855350124934796 0.852935289799971 1 1
0.845777662782312 0.843708250561015 1 1
0.835908439610792 0.83394303306518 1 1
0.836655530146805 0.83436155765052 1 1
0.784866064153219 0.782401361825956 1 1
0.809615738484658 0.807153162787241 1 1
0.720076169481738 0.718227998313151 1 1
0.814328865605372 0.812016811385735 1 1
0.791672563683933 0.789672159031603 1 1
0.793234721236969 0.791276008998342 1 1
0.790272736260782 0.787941271659442 1 1
0.759077139421651 0.756825191514313 1 1
0.839847237080437 0.837399936998231 1 1
0.79753160069261 0.79539631692515 1 1
0.881975138873447 0.879248503252723 1 1
0.886354888500984 0.883365977784861 1 1
0.823223946587313 0.820644917124314 1 1
0.861465142216363 0.858436246731726 1 1
0.826798155882311 0.824418698418713 1 1
0.772873940366728 0.770760248898407 1 1
0.80457633587502 0.80207421498313 1 1
0.81524122755375 0.813055650880158 1 1
0.796089517439345 0.793928933199011 1 1
0.811426550947781 0.809242798794596 1 1
0.82960928158203 0.826917488456268 1 1
0.759437357394157 0.757227792564019 1 1
0.783097386564731 0.781217446963809 1 1
0.799031853057145 0.796793813706989 1 1
0.820464831217324 0.817819677789254 1 1
0.82393496495632 0.821839094708196 1 1
0.820587609039142 0.818543568675307 1 1
0.800649897713878 0.79852574850085 1 1
0.793788824947531 0.791707196180188 1 1
0.80293357584989 0.800650989182936 1 1
0.78546959015051 0.783225707639778 1 1
0.867012464580621 0.864262654044738 1 1
0.8176996634113 0.815258715953796 1 1
0.759126626443034 0.756991081172194 1 1
0.770075383599294 0.767996428582819 1 1
0.815592147341734 0.813075831577176 1 1
0.717922274303893 0.715852564022914 1 1
0.726108335839113 0.723784069274963 1 1
0.765314180371507 0.762904507909519 1 1
0.787753813515002 0.785553841496973 1 1
0.80954507490922 0.807222764243042 1 1
0.751289961472139 0.749376087426398 1 1
0.771580630663812 0.769822285882671 1 1
0.834427482292116 0.831642969135299 1 1
0.895866449195274 0.893386851376961 0 0
0.800601332350718 0.797906890332191 1 1
0.845857822239632 0.843321183373253 1 1
0.843599304665256 0.84105572563242 1 1
0.768990712218028 0.765932329897423 1 1
0.756591546800456 0.7546122644545 1 1
0.754211981768459 0.751838890405315 1 1
0.647976077251919 0.646217514212538 0 0
0.720831273471342 0.719031131179763 1 1
0.800117175169085 0.797799842225518 1 1
0.87739900570437 0.875095801306924 1 1
0.706105574706167 0.704479584386297 0 0
0.735042858711416 0.733006172708216 1 1
0.856940493725379 0.854855423561395 1 1
0.793670531541077 0.792071052159155 1 1
0.860803648916911 0.858320815938838 1 1
0.710648812262183 0.708824880887519 1 1
0.854665799739608 0.852244491950259 1 1
0.705224478630124 0.703219583117665 1 1
0.680323566038433 0.678621484420312 0 0
0.865999498542419 0.863900248615905 0 1
0.744638108375385 0.743059999475657 1 1
0.65904796725871 0.657281694226553 0 0
0.79541064211678 0.793260987803556 1 1
0.80207642034786 0.799377646492125 1 1
0.887721618066257 0.884822852201676 1 1
0.816206090402277 0.813963795071756 1 1
0.692402663187531 0.690480265828784 1 1
0.793214187094164 0.791156080497954 1 1
0.866002703574547 0.863765407293353 1 1
0.821317992840865 0.819060748730669 1 1
0.771866930566849 0.769745930541918 1 1
0.846183161035607 0.844040549099297 1 1
0.728367547811632 0.726035271054596 1 1
0.724766961079352 0.723036383017378 1 1
0.822022615441565 0.819659278335562 1 1
0.828990222554963 0.826860290863059 1 1
0.804840193798557 0.802937859608991 1 1
0.833814162816823 0.831416417101719 1 1
0.773375327106282 0.771506986590908 1 1
0.838428136362203 0.836646617229094 1 1
0.869308300166312 0.866909011503394 1 1
0.703656533333226 0.701556900733248 1 1
0.738392622112807 0.735881746739283 1 1
0.773322372912482 0.771140112166658 1 1
0.699405005522244 0.697706269635181 1 1
0.746495514233404 0.744694924948192 0 0
0.88684760488226 0.884600750426191 1 1
0.847587019499518 0.845003092392469 1 1
0.810209599939304 0.808351891008492 1 1
0.808727075406255 0.8064879358139 1 1
0.842581996893831 0.84051074125472 1 1
0.737323693227049 0.735322376341939 1 1
0.726672010041064 0.724346077085861 1 1
0.787985015086803 0.78536859390783 1 1
0.793855808033339 0.791689863860649 1 1
0.79828125521392 0.795670884096429 1 1
0.861244575913579 0.858864156101997 1 1
0.855448745975944 0.852962028217475 1 1
0.814816668690885 0.812407180282911 1 1
0.777668867740471 0.77517194011649 1 1
0.905026849263065 0.902295434589813 0 0
0.909938475011419 0.907767364767563 0 0
0.875045462950809 0.87236600040485 1 1
0.782241769311972 0.779986165001562 1 1
0.807247081113726 0.804650154380598 1 1
0.650150325148457 0.648030213236492 0 0
0.781548931768397 0.779408194761787 1 1
0.84384616014992 0.841375566277719 1 1
0.87266486595663 0.870375662326315 1 1
0.830163187711644 0.827847552286872 1 1
0.688862885602497 0.687007524872788 1 1
0.804770642201633 0.80248800958219 1 1
0.823751469862316 0.821652665867971 1 1
0.778692372774282 0.776418475376816 1 1
0.791251886431353 0.789058973605733 1 1
0.844871605975724 0.842705991613733 1 1
0.787973316722661 0.785492446169826 1 1
0.715069721214609 0.713041057940999 1 1
0.791491875101267 0.789259676782951 1 1
0.764475792560295 0.761964067256892 1 1
0.807795575709449 0.805582250810686 1 1
0.835672321948628 0.833514070541132 1 1
0.854575437520019 0.852467546174948 1 1
0.768262004779071 0.76580438290412 1 1
0.867264570508875 0.864596078276521 1 1
0.882263660462954 0.879921496081031 1 1
0.774473305381834 0.772249311270399 1 1
0.714995497885631 0.712559991679836 1 1
0.863826918195355 0.861002264470731 1 1
0.811699955470429 0.809776602802205 1 1
0.882203625807851 0.879918794005203 1 1
0.709740012760705 0.707560831621668 1 1
0.793626917608444 0.790710034063988 1 1
0.853132080262437 0.850838508960718 1 1
0.809951015724804 0.807728202749371 1 1
0.793783366000182 0.791707936405616 1 1
0.777191568525597 0.77494469621163 1 1
0.870610013328718 0.867249503662612 1 1
0.761192129106514 0.758777809045112 1 1
0.765741579932366 0.763881614499368 1 1
0.773224644854785 0.771224601385674 1 1
0.870577317345599 0.868320287228642 1 1
0.781540595393374 0.779336042343732 1 1
0.793992139875068 0.791745982078421 1 1
0.815238064908895 0.812625439198917 1 1
0.869777019907005 0.867014250746215 1 1
0.848213850679485 0.846004984660185 1 1
0.798673658998054 0.796530126269233 1 1
0.753479108491374 0.751422749675828 1 1
0.813707095705034 0.811666569597117 1 1
0.719733117915827 0.717929426580499 1 1
0.705800008582921 0.703841459383738 0 0
0.770303221457549 0.768272981680668 1 1
0.849995066215855 0.847557675073058 1 1
0.719420976647492 0.717375225216039 1 1
0.769288293475897 0.766744217063694 1 1
0.797279967517683 0.794568411475689 1 1
0.794893388448957 0.792887190988145 1 1
0.892836402656144 0.890165035748306 1 1
0.857639624876275 0.855332147700541 1 1
0.726113750773341 0.724111580785402 1 1
0.846064171485842 0.843034009329798 1 1
0.761400810691387 0.759306791131408 1 1
0.86338728813854 0.860774675147826 1 1
0.756592243121507 0.754564944000363 1 1
0.798932343206251 0.796781867244477 1 1
0.843016380848986 0.840310266723214 1 1
0.819561071406979 0.817129438519881 1 1
0.819026778939087 0.817239974635285 1 1
0.797428798067467 0.795389367936863 1 1
0.766789331441444 0.76444812320118 1 1
0.804782469715708 0.802821990330382 1 1
0.838594284606682 0.836612260282873 1 1
0.770316679515162 0.768178809218457 1 1
0.809461016652138 0.807443281073942 1 1
0.727602527568935 0.725727605348026 0 0
0.796157361065193 0.794186781463212 1 1
0.745828263293507 0.743681158360759 1 1
0.884947852778729 0.882645998112862 1 1
0.942781292940971 0.939866278116877 0 0
0.830208704513719 0.827859801689516 1 1
0.780163451464785 0.778091760588868 1 1
0.746356935139367 0.743927546358141 1 1
0.780895905845338 0.778742828321775 1 1
0.774127553826969 0.771990816512546 1 1
0.857071945315182 0.85468994452559 1 1
0.812899062954877 0.810487866300332 1 1
0.774353339373777 0.772118134313957 1 1
0.8928550541192 0.890319150116176 1 1
0.838717158615036 0.836256222170677 1 1
0.804759700940019 0.802332890308337 1 1
0.714265129664307 0.712166551841842 1 1
0.790041061261862 0.787791975817227 1 1
0.84313576008579 0.840955027597351 1 1
0.761398020288995 0.7589430740164 1 1
0.773256079876538 0.771143088823629 1 1
0.748883044651808 0.746991449412442 1 1
0.865840868737018 0.86316266575986 1 1
0.804530496911035 0.802083750476414 1 1
0.769976705809411 0.767823358308769 1 1
0.751340649245049 0.749356310125415 1 1
0.794616525630414 0.792348494018032 1 1
0.812134616837864 0.809904257668368 1 1
0.850540414291224 0.847921824267656 1 1
0.697493490007002 0.695450765440753 0 0
0.748856248171498 0.746816498936316 1 1
0.825008352104133 0.821842548245781 1 1
0.773056074395714 0.77055343578521 1 1
0.774581580398937 0.7724507279625 1 1
0.758282739850123 0.755818221571848 1 1
0.845783414413176 0.843156214734089 1 1
0.834376170939813 0.832010521347283 1 1
0.852970405126551 0.850554419930914 1 1
0.783562109561288 0.781019684999356 1 1
0.817473716332137 0.815440927966029 1 1
0.736858202812923 0.734837207485559 1 1
0.83134502438008 0.829279415047128 1 1
0.731103153978126 0.728727595371641 1 1
0.753638902965024 0.751772400439433 1 1
0.782180900684235 0.780012736735319 1 1
0.755590927136436 0.753627004607606 1 1
0.815117455829606 0.812884707447784 1 1
0.801268334007198 0.799288279829389 1 1
0.794051546025002 0.791841597990219 1 1
0.784652580259748 0.782306689016532 1 1
0.780193681271769 0.777679105636033 1 1
0.664665209559891 0.663033896533012 0 0
0.817816060847754 0.815570910864502 1 1
0.888793071862492 0.886085228983224 1 1
0.800394555457814 0.797745630088482 1 1
0.760490968013548 0.758109749047888 1 1
0.789405533949343 0.787052142424143 1 1
0.737436495898508 0.735643092420871 1 1
0.814867187248202 0.812769279217464 1 1
0.804285521243262 0.802305555976212 1 1
0.798733327137511 0.796411441749305 1 1
0.71864503191236 0.716645088634371 1 1
0.778107764686453 0.775930362346799 1 1
0.868347330220725 0.86632384914548 1 1
0.826030964422679 0.823561148293199 1 1
0.81549569312524 0.813350177965723 1 1
0.800484107036317 0.797720203121181 1 1
0.824494228774102 0.822289778937235 1 1
0.808934606180106 0.806376347448961 1 1
0.763542057010661 0.761308204752753 1 1
0.758585263845618 0.756343516197919 1 1
0.73385773760273 0.731608321200817 1 1
0.747192957582563 0.745368917189456 1 1
0.749537707724772 0.747568533143901 1 1
0.800764917380833 0.798413143152873 1 1
0.797967843772278 0.79574050129895 1 1
0.806106605942849 0.803747689704104 1 1
0.781663245403282 0.779572271877494 1 1
0.770700660208398 0.768195713010484 1 1
0.744202938923773 0.742475982946707 1 1
0.815944241625997 0.813653824726354 1 1
0.76637180324245 0.764244880549303 1 1
0.893282155082813 0.890484183486465 1 1
0.716805064393195 0.714523124685302 1 1
0.818818049788454 0.816751996817216 1 1
0.777291954862981 0.774595969250835 1 1
0.739255941358716 0.737500367747943 1 1
0.833938285837626 0.83177244198656 1 1
0.843941089536615 0.841869120253069 1 1
0.731069093908957 0.72890335472861 1 1
0.788292196510695 0.78603589116434 1 1
0.665441577559613 0.663273763665976 0 0
0.814856720510899 0.812421836713735 1 1
0.758144200536163 0.755577658094119 1 1
0.734517038632596 0.732835155638082 1 1
0.742171895496189 0.739346431076512 1 1
0.721382614673811 0.719420036977315 1 1
0.827092396614622 0.824188980330621 1 1
0.784725142655016 0.782567531401955 1 1
0.788544311049153 0.786083012396725 1 1
0.76835109457235 0.766282020223833 1 1
0.872679964367751 0.870230837440751 1 1
0.776210987722568 0.773994125956063 1 1
0.795362173995855 0.793166858058322 1 1
0.807735300402854 0.805564009887405 1 1
0.859836029430533 0.8575790573417 1 1
0.82367343014691 0.821634189618751 1 1
0.787087127423078 0.784505575080487 1 1
0.742869928439282 0.740916219967218 1 1
0.736363825488396 0.734424363721869 1 1
0.758534480349353 0.756733401702927 1 1
0.761298228307823 0.759004491728062 1 1
0.804655830445392 0.802006467108248 1 1
0.842569177851275 0.840328807096957 1 1
0.744288348681117 0.742035380849064 1 1
0.842588687892797 0.840399675517968 1 1
0.720122573122192 0.717887933401931 1 1
0.805400277523482 0.802607015024242 1 1
0.833055151785379 0.830509334964013 1 1
0.704093993021963 0.702319294175168 0 0
0.781737724925763 0.779057509369825 1 1
0.714395996179572 0.712457443508725 1 1
0.842344395550411 0.840186716935484 1 1
0.814638118933532 0.812300653502339 1 1
0.726276043322648 0.724689577570389 1 1
0.781629669582043 0.779655781280206 1 1
0.716207995113115 0.714206806955192 1 0
0.771375894680819 0.769337754508037 1 1
0.792288560997897 0.789765484388492 1 1
0.779496976542684 0.777423589969351 1 1
0.813800257265269 0.811403807629206 1 1
0.864920352717593 0.862695988604936 1 1
0.843814788135037 0.841714049892257 1 1
0.76106328792606 0.758991852025894 1 1
0.789394399531587 0.787308844621224 1 1
0.786121859310032 0.783918333448831 1 1
0.786817990811129 0.784735099149562 1 1
0.855589774431254 0.852788573145241 1 1
0.773606766888646 0.771397422835614 1 1
0.774577741632051 0.772719888957194 1 1
0.668666533207704 0.66689278074981 0 0
0.752712480347637 0.750890353427236 1 1
0.797484813857742 0.795195842968444 1 1
0.768276085435072 0.765895695363964 1 1
0.830906716280413 0.827799776106787 1 1
0.798928945817563 0.796642983867259 1 1
0.79272352209256 0.790029443215394 1 1
0.736984808531933 0.734938423562944 1 1
0.822671480343079 0.820159967201376 1 1
0.790476635420072 0.788354375679481 1 1
0.799104878856814 0.79677923499061 1 1
0.866465831816694 0.864067428623397 1 1
0.742301847025683 0.740206903907366 1 1
0.868616196608744 0.866163499458512 1 1
0.801257984943099 0.798550852015279 1 1
0.784512678887237 0.782492158711742 1 1
0.767208321535778 0.765388399056214 1 1
0.722424990431722 0.72047004657545 0 0
0.812717591653691 0.810711530442681 1 1
0.781020019530442 0.77882740856956 1 1
0.811820344576236 0.809505758342604 1 1
0.672163526090361 0.670010444715952 1 1
0.809586623907479 0.807551367448215 1 1
0.852243804277283 0.849953415080846 1 1
0.780069405773341 0.778072240954114 1 1
0.823742095966572 0.821445911865267 1 1
0.829091868936793 0.827017319805312 1 1
0.800477071808392 0.798186929381489 1 1
0.782969910506185 0.780805688858916 1 1
0.751890515864039 0.749809723804685 1 1
0.868626189677463 0.866236299650364 1 1
0.830804430433282 0.828300351051048 1 1
0.797782744079713 0.795591210014493 1 1
0.810468929345667 0.808286309999572 1 1
0.741905151105286 0.740257619761528 1 1
0.780413008712039 0.778168004100107 1 1
0.729653741394556 0.727426963091194 1 1
0.772246624088575 0.770190128160489 1 1
0.762202952244982 0.759359520030101 1 1
0.783205607798105 0.78090517901635 1 1
0.779587491019591 0.77711872434318 1 1
0.74825888689024 0.746146638505495 1 1
0.782914094230068 0.781183017900453 1 1
0.831134128319885 0.82867491875517 1 1
0.733658843481335 0.731651266423222 1 1
0.866736120033118 0.864238623385124 1 1
0.79276228705658 0.790310864683574 1 1
0.790618490794579 0.788316472705251 1 1
0.79982856458453 0.797573314989818 1 1
0.861440124912005 0.858200930988727 1 1
0.88475885203781 0.882389804100521 0 0
0.803514391170174 0.801431592128402 1 1
0.772239756090271 0.770117930584237 1 1
0.73380631077414 0.731567917766029 1 1
0.792312212447159 0.79030080770944 1 1
0.820283955377845 0.818117273022119 1 1
0.876239693073306 0.873985700203878 1 1
0.898308106231435 0.895913263494957 1 1
0.788219574805121 0.786278811011125 1 1
0.779662349945303 0.777460499925187 1 1
0.788485414466164 0.786335002380302 1 1
0.897424433028168 0.894788071308397 1 1
0.860436898148678 0.85815753381901 1 1
0.739118052096489 0.736641894694209 1 1
0.783127529083588 0.781042928783994 1 1
0.866807329382602 0.864708911628401 1 1
0.870286058116066 0.868085915378223 1 1
0.744077617167937 0.74153317293664 1 1
0.818317307720714 0.815799629268326 1 1
0.785001388621166 0.783016291661314 1 1
0.776454476769763 0.774280663348423 1 1
0.76290050963336 0.760237704801018 1 1
0.732200586522082 0.730084716996554 1 1
0.708345566195595 0.706376942873387 1 1
0.844460947656626 0.841973775546149 1 1
0.836130134767731 0.833946061168586 1 1
0.749851325658282 0.747590840332204 1 1
0.842271654802488 0.83976133102022 1 1
0.76904867219959 0.76653686844758 1 1
0.750023698612649 0.747372959997515 1 1
0.803610982744429 0.801353098849071 1 1
0.875998516175075 0.87314382809089 1 1
0.813063919621679 0.810634895526568 1 1
0.851836983884996 0.849379919979783 1 1
0.847780165009412 0.845290801252398 1 1
0.741902943364114 0.739689737990717 1 1
0.829825664615246 0.827575934588399 1 1
0.719198101229797 0.716980665546793 1 1
0.861561265257572 0.859421676895106 1 1
0.853682546007702 0.85129777693783 1 1
0.721007295722995 0.719123708211069 1 1
0.7767489469446 0.774685258706632 1 1
0.88563992014538 0.883386364242127 0 0
0.889710071646246 0.88720322472732 0 0
0.774911721629779 0.77295885363773 1 1
0.875219632544913 0.872925942857037 1 1
0.820789748694808 0.818717218130983 1 1
0.865286110473183 0.862277152915816 1 1
0.68547942071526 0.683149195071838 0 0
0.898265458608982 0.895713189854159 0 0
0.791598671215975 0.789754120920813 1 1
0.769770371760162 0.767194680871247 1 1
0.893979069976941 0.891820762340361 1 1
0.735965273605511 0.733902056170702 1 1
0.821913951470372 0.819762103972615 1 1
0.760206026350914 0.758345491865762 1 1
0.885406138342418 0.882584461395779 1 1
0.73667280493417 0.734927736814842 1 1
0.791004428925126 0.789206530899503 1 1
0.772705765283715 0.77074949143085 1 1
0.859745619027455 0.8575356626664 1 1
0.775209203178356 0.772982349747132 1 1
0.768587061415188 0.766457896353594 1 1
0.78064714350021 0.77860303869947 1 1
0.828452300292642 0.8258982508505 1 1
0.741841413943121 0.739971144225614 1 1
0.780245752388648 0.778092947615558 1 1
0.857291541703856 0.854967155794847 1 1
0.889510398953109 0.886666956187278 1 1
0.711561604761057 0.709435784665309 1 1
0.855270716476397 0.852772483774447 1 1
0.823326825787401 0.821241510854775 1 1
0.789550465017426 0.787731752427256 1 1
0.855168972773212 0.85254019740115 1 1
0.809105478981837 0.806908963577368 1 1
0.816977837406321 0.814502953121748 1 1
0.766083565728634 0.764017812235861 1 1
0.857517725755929 0.855140292616689 1 1
0.771983577039783 0.769710922270172 1 1
0.770379216632962 0.76780452645344 1 1
0.809710990367957 0.807355053185506 1 1
0.864389419762542 0.861629115832452 1 1
0.796789127736385 0.794253329428094 1 1
0.76921723490915 0.767038222248227 1 1
0.739535718320008 0.737497256651527 1 1
0.77728949918993 0.775309968877888 1 1
0.794995393172568 0.792709536660337 1 1
0.811844428384609 0.809702681844638 1 1
0.818171714253974 0.816216539535822 1 1
0.854166599347895 0.851748220282382 1 1
0.712070537660578 0.7100508703425 1 1
0.753899166421652 0.751962282363457 1 1
0.790960875478694 0.788703002605847 1 1
0.862903431078982 0.860471788305391 1 1
0.805053178311477 0.802803301217658 1 1
0.816696319471002 0.814112957861156 1 1
0.784737956353506 0.78246849987179 1 1
0.881150882870111 0.8789567724021 1 1
0.780726510803591 0.778666525234977 1 1
0.765861620751572 0.763911182756454 1 1
0.782121269000388 0.779889638847897 1 1
0.801672916696507 0.799496665281532 1 1
0.805104176766714 0.802606271476688 1 1
0.775956991666582 0.774048625821723 1 1
0.810202376540948 0.80704452804308 1 1
0.798959313892934 0.796765152650402 1 1
0.807624508924609 0.80549393005166 1 1
0.782754577333468 0.780411573698638 1 1
0.849739700601668 0.847398827887058 1 1
0.835957574231708 0.833727180562823 1 1
0.809237360212993 0.807143701083478 1 1
0.829257945513172 0.826849270718322 1 1
0.866210652850584 0.863881020168452 1 1
0.790451223161687 0.788405451817092 1 1
0.77810206219846 0.775805534483981 1 1
0.840613499923222 0.837830886164416 1 1
0.796471100067687 0.794163202472089 1 1
0.709673894254398 0.707829262459468 1 1
0.745118224135878 0.743148996967699 1 1
0.808472107103978 0.80610335804258 1 1
0.789983744744321 0.78801172327325 1 1
0.79143356084292 0.789349981393799 1 1
0.7395023849099 0.737491621279825 1 1
0.772334308097162 0.769859535874696 1 1
0.89336036077252 0.891301718312219 1 1
0.804804597328786 0.802656094709192 1 1
0.74375051022063 0.74134402839085 1 1
0.878758905640122 0.876210221003981 1 1
0.762643945365812 0.760671257258449 1 1
0.757897255388767 0.755734156470423 1 1
0.848118641321227 0.845754438239851 1 1
0.734586881069185 0.732651644965983 1 1
0.845712101454422 0.842827098702099 1 1
0.791761277022601 0.789695251457149 1 1
0.76299282576831 0.760490314779105 1 1
0.715457889044652 0.713228302512921 1 1
0.769714030508207 0.767658929661868 1 1
0.764788281087853 0.762617144076945 1 1
0.753257451013145 0.751305696872325 1 1
0.789416267688191 0.786913610073079 1 1
0.805703996344799 0.803578999248234 1 1
0.852143544099272 0.849660809574565 1 1
0.844296597873128 0.841839074556846 1 1
0.840373456599066 0.837952824191801 1 1
0.823195867404652 0.821248495757826 1 1
0.823717851565029 0.821341241803941 1 1
0.750743815802537 0.748954035981029 1 1
0.835530367025296 0.833311480736531 1 1
0.810476577632317 0.808259087317136 1 1
0.730558533520043 0.728172510231651 1 1
0.778442304924828 0.776066924528179 1 1
0.773254407172774 0.771174451758945 1 1
0.814033885224584 0.81210210247119 1 1
0.894517631870755 0.89186046187011 1 1
0.816730227867307 0.813837212368272 1 1
0.81715174524863 0.814857808475842 1 1
0.74793386597221 0.74595048185257 1 1
0.779772445277621 0.777382402550028 1 1
0.766016771603571 0.763418009932038 1 1
0.839999304146199 0.837708073180641 1 1
0.784200142058144 0.781825562544959 1 1
0.719693318198043 0.717423006557729 1 1
0.786283842939698 0.783998814349995 1 1
0.808665797492809 0.806540071238428 1 1
0.826524969324633 0.824508706100831 1 1
0.912919875885969 0.910088126235335 1 1
0.758144242068165 0.755582959596726 1 1
0.798603915057569 0.79612650537467 1 1
0.820773973069648 0.81862884632261 1 1
0.765853477193976 0.76334656953713 1 1
0.754405458509357 0.752536332636134 1 1
0.806569787046867 0.804044230573509 1 1
0.800937770611678 0.798432369587167 1 1
0.825652746218107 0.823195199434253 1 1
0.768248294272326 0.766065247069653 1 1
0.673197680682625 0.671260551743168 0 0
0.76672676185526 0.764184330188391 1 1
0.829725830191239 0.827101767345885 1 1
0.815450624331395 0.812951726349352 1 1
0.716696371010664 0.714794358111914 1 1
0.859420566226571 0.856823139437826 1 1
0.806732074124026 0.804463660339472 1 1
0.835189241137923 0.83311375474794 1 1
0.651229510656207 0.649436878468154 0 0
0.830420879016768 0.827992937800665 1 1
0.791660856881877 0.789630407369656 1 1
0.854853571013853 0.852760997495323 1 1
0.801000415914704 0.798635778553781 1 1
0.710159248907301 0.707925823411506 1 1
0.880487729348145 0.877838994527047 1 1
0.825640519291275 0.823333618919279 1 1
0.734043845376108 0.731645816899251 1 1
0.802522549330682 0.800529079102183 1 1
0.778297693671144 0.776162171503575 1 1
0.851185355890983 0.84884113887171 1 1
0.837927780658105 0.8354076616152 1 1
0.865405391601158 0.863144503844749 1 1
0.812030817829012 0.809776055004443 1 1
0.724640985275856 0.722358481579177 1 1
0.739543198705828 0.737337338602173 1 1
0.766055846343707 0.763950504724954 1 1
0.71295602332395 0.711083498995564 1 0
0.797534642840009 0.795376002431379 1 1
0.702797678238924 0.700939363642989 0 0
0.792073796713596 0.789591327007019 1 1
0.740469330689467 0.738371344481395 1 1
0.722174698173806 0.720166118250106 1 1
0.721069945016624 0.719421413978334 1 1
0.785759624547489 0.78380185774471 1 1
0.792392479907489 0.790027499229981 1 1
0.794063986526432 0.791200761009272 1 1
0.789926028277352 0.787988037499649 1 1
0.786115134023746 0.783720895030141 1 1
0.855393705120292 0.852761539573719 1 1
0.735795996075322 0.733909908592658 1 1
0.805240941562588 0.803070385315768 1 1
0.815166046739329 0.81287265496357 1 1
0.75819796670751 0.755864522558132 1 1
0.843671003149758 0.841616928639664 1 1
0.83206453036521 0.82992257864051 1 1
0.817803711943883 0.814725630833215 1 1
0.916955543935745 0.914610019709776 0 0
0.829241864946208 0.826891308074345 1 1
0.871958923617367 0.869030004781865 1 1
0.835973069722695 0.833638324340646 1 1
0.802043364893235 0.799924705591905 1 1
0.866832947444963 0.864156928152277 1 1
0.803920574618273 0.801650287666131 1 1
0.816832739517881 0.814183469546188 1 1
0.772529075013114 0.770462531791492 1 1
0.82130321264646 0.819197807300961 1 1
0.769078512822605 0.766831794944212 1 1
0.791372179194829 0.788953023477388 1 1
0.67963569990827 0.677708029385635 0 0
0.87710957881916 0.874652060966304 1 1
0.88678914053768 0.884098873388977 1 1
0.833129377450768 0.83102214615244 1 1
0.804498406534311 0.802373889761748 1 1
0.858727481774606 0.855899327284462 1 1
0.824219604711876 0.821849725178697 1 1
0.86367339228588 0.860962752380887 1 1
0.758147525301334 0.755913127931894 1 1
0.774532343896733 0.772435660875467 1 1
0.816672606169606 0.814091796491142 1 1
0.784399753006288 0.781680732397987 1 1
0.80553797816878 0.803377192662892 1 1
0.813017718987372 0.810865183398138 1 1
0.81497967146363 0.812820307881632 1 1
0.85755285314907 0.854762742575246 1 1
0.789127894599192 0.787385402142152 1 1
0.8221657449341 0.819622757912826 1 1
0.751009881181423 0.749359318525958 1 1
0.787283719750024 0.785085856241601 1 1
0.703786153988946 0.701777000126494 1 1
0.807282553867957 0.804872160167365 1 1
0.749302830782257 0.746966384518969 1 1
0.78034801929227 0.778089818306975 1 1
0.813036002411492 0.810749200753995 1 1
0.825779623651363 0.823581871026418 1 1
0.857081630927931 0.855027080742642 1 1
0.793885076991064 0.791893021168478 1 1
0.778539575329522 0.775945610987129 1 1
0.769833990327573 0.767508535882301 1 1
0.811572184189991 0.809506103636677 1 1
0.816494049930036 0.813732262028132 1 1
0.772277407086243 0.770274405113136 1 1
0.748556157299404 0.746432821868288 1 1
0.783155339255137 0.780959484384664 1 1
0.743548120774888 0.74134890726328 1 1
0.833803941142527 0.831279283185681 1 1
0.81392959732503 0.811826251723996 1 1
0.881087729922683 0.87877231875068 1 1
0.845665203645327 0.843581426300443 1 1
0.805945323365166 0.803306854735172 1 1
0.721286715195222 0.719542693917883 0 0
0.821255920476164 0.818638701559378 1 1
0.735431556683927 0.733750004066752 1 1
0.794698218087508 0.79216604743484 1 1
0.729754441669491 0.72764558927774 1 1
0.687628267731629 0.685796708428988 0 0
0.796302653568357 0.794296479479489 1 1
0.833901465103122 0.831180848975623 1 1
0.686206597326877 0.684002368810549 1 1
0.825482901504935 0.822890693388631 1 1
0.801417856999941 0.799565748529096 1 1
0.766371209492466 0.763850064378148 1 1
0.724292595006691 0.722649997849381 1 0
0.82542387011647 0.823276037747836 1 1
0.83581005177899 0.8335981062356 1 1
0.793115898531207 0.791055511350344 1 1
0.725772767358942 0.723493158909954 1 1
0.780765238694098 0.778456103099173 1 1
0.6970055162767 0.694860725994806 1 1
0.798697039908061 0.796373530276244 1 1
0.794783209952792 0.792676634522226 1 1
0.738106648164633 0.736063280478998 1 1
0.71844653224252 0.716464771191312 1 1
0.802136340901588 0.799702566004384 1 1
0.822822124603474 0.820139432507077 1 1
0.797784348966214 0.795917183003185 1 1
0.756195159379602 0.754015938757606 1 1
0.848934416278449 0.846404087828505 1 1
0.803881181677185 0.801137364997359 1 1
0.737370005347929 0.7355679395583 1 1
0.778704826550714 0.776475206771137 1 1
0.842322667950858 0.840231949850244 1 1
0.760830765806145 0.758765344669042 1 1
0.889321608580348 0.887175537982721 1 1
0.932327818626722 0.929679354287981 1 1
0.883369700052872 0.880994776268442 1 1
0.862939173176412 0.860560768680751 1 1
0.870775329916152 0.868453163051167 1 1
0.827355253950882 0.824838647836144 1 1
0.783474016341866 0.781470651961709 1 1
0.81758931052664 0.815424317251038 1 1
0.883145628656541 0.880630231634561 1 1
0.800908638164596 0.798632133465951 1 1
0.842333255314435 0.839754486252652 1 1
0.771145802863911 0.768684730570112 1 1
0.812883765324131 0.810563219596743 1 1
0.789542983449866 0.78769742591819 1 1
0.777610029548528 0.775853024673265 1 1
0.811341959434917 0.809093771837581 1 1
0.879038464061794 0.876326785197521 1 1
0.864926455813194 0.862541676265253 1 1
0.803016100448364 0.801051680706757 1 1
0.785536883195881 0.783198294752808 1 1
0.685670646073377 0.68376674056115 0 0
0.846628759654325 0.844364087626747 1 1
0.710967118600366 0.709135718465613 1 1
0.782691180937372 0.78015537932276 1 1
0.757197345919838 0.755043137243106 1 1
0.767304521300678 0.764839378105546 1 1
0.731333920355082 0.729461418150345 1 1
0.833903096178214 0.831837453147181 1 1
0.706187730232959 0.703978447813009 1 1
0.83730686015156 0.834897182345983 1 1
0.766053802749758 0.76352871078299 1 1
0.800159922573364 0.797471207866416 1 1
0.842996633465209 0.840664230651711 1 1
0.833748710171709 0.83165437211987 1 1
0.784877338226431 0.782537624091225 1 1
0.691338627404336 0.689484026929409 0 0
0.773643069159281 0.771345977741364 1 1
0.77543672681945 0.773432946565983 1 1
0.721891374464733 0.720133079293975 0 0
0.84393883574127 0.841581930413548 1 1
0.807328278201069 0.804917894232543 1 1
0.765766102320843 0.763246214573496 1 1
0.767681464030719 0.765562262620564 1 1
0.712367943085697 0.710378219369889 0 0
0.843744665096895 0.841399199454835 1 1
0.778922729807976 0.776490828061058 1 1
0.807349030688134 0.80522778573243 1 1
0.769831687089415 0.767668320385429 1 1
0.772661059370255 0.770290671024172 1 1
0.690311245612099 0.68821671999693 0 0
0.836866446913906 0.834391305357095 1 1
0.83354877347145 0.831021335857069 1 1
0.855993024944537 0.853612040839552 1 1
0.835032485974607 0.832734387024444 1 1
0.829456548393325 0.827053856223961 1 1
0.766065216527479 0.763196150909092 1 1
0.825518646043653 0.823136730023643 1 1
0.781298726136066 0.778705921873672 1 1
0.913825401079733 0.911711769107894 0 0
0.792313321698522 0.790312363172041 1 1
0.800880285259981 0.798465532927334 1 1
0.762019123271036 0.759321448627321 1 1
0.805562230100108 0.803311801922879 1 1
0.865302145147389 0.862803561014099 1 1
0.816304583092139 0.814309047488203 1 1
0.735487895681115 0.733267479927592 1 1
0.865960613811008 0.863688313865704 1 1
0.782044035531554 0.779592059715262 1 1
0.785507622055173 0.783019085387671 1 1
0.790456134387662 0.788070633291892 1 1
0.787939984369496 0.786006537195859 1 1
0.759290159477763 0.757244249570693 1 1
0.725033140825128 0.723171545551152 1 1
0.73881748362311 0.736706318203082 1 1
0.775804113231813 0.773130040964312 1 1
0.813853433445332 0.811137513630004 1 1
0.891855334056998 0.88963892290772 1 1
0.841030309658522 0.83851338370272 1 1
0.794630277959614 0.792159957743889 1 1
0.754732700873442 0.753015999682234 1 1
0.856125164005452 0.853860850207312 1 1
0.723500953431902 0.721662403032855 1 1
0.804539548351343 0.802185049502383 1 1
0.805809615739671 0.803270827703848 1 1
0.775126254434646 0.772929725954271 1 1
0.772547560931698 0.770426597460652 1 1
0.828132317050503 0.825232726841375 1 1
0.74450597176651 0.741978157859254 1 1
0.824874138718443 0.822425230779256 1 1
0.745120116763903 0.743241622299095 1 1
0.799719577214728 0.797668775466064 1 1
0.756722129497373 0.754973625732408 1 1
0.761935905873301 0.759603091971642 1 1
0.773179170079757 0.771124351831842 1 1
0.730662712598283 0.728536782336174 1 1
0.85299753293122 0.85065424214001 1 1
0.719731851243356 0.717638022280815 1 1
0.772901869572893 0.770882155053715 1 1
0.802509975223691 0.800320802184041 1 1
0.898074734743438 0.895338275754792 1 1
0.823609418730591 0.820771517592652 1 1
0.774342735039747 0.772370361895648 1 1
0.842389976842726 0.839589680480557 1 1
0.825829328287361 0.82361890160676 1 1
0.756037323030438 0.753663147224689 1 1
0.809265765121062 0.806999587026005 1 1
0.852659057203833 0.850390622637912 1 1
0.844334611668571 0.842188636064026 1 1
0.769103815637013 0.766372828815562 1 1
0.886344596136535 0.88380481141447 0 0
0.791482292503279 0.789347193755924 1 1
0.836756929570002 0.834210491448086 1 1
0.784226487259847 0.782138944488625 1 1
0.775526496668675 0.77302047126787 1 1
0.931343609495219 0.928790865308737 0 0
0.813183591736559 0.810385951375953 1 1
0.904053879462993 0.901493643586078 0 0
0.78213666681545 0.77990431999837 1 1
0.78773824760949 0.78574188008661 1 1
0.763230030452619 0.761032599509179 1 1
0.78475506384954 0.782737679046025 1 1
0.837391172680755 0.834922037220427 1 1
0.720879756263372 0.719025269167624 1 1
0.875002832977352 0.872155577500008 1 1
0.928071138321827 0.925449124165365 0 0
0.755058868300557 0.752584217012464 1 1
0.809584746360644 0.807665728893152 1 1
0.819583605793392 0.81676805674552 1 1
0.813230020778562 0.811038428583494 1 1
0.756901271785218 0.755127033548096 1 1
0.866991770397184 0.864548539099698 1 1
0.879446596341468 0.876376845123258 1 1
0.874434328414534 0.872077052195701 0 0
0.778732738961417 0.776406497668111 1 1
0.796790015674272 0.794666751530022 1 1
0.839264224967396 0.836849134261158 1 1
0.841118203355077 0.838686560635432 1 1
0.761042042201555 0.758615789929586 1 1
0.822715189896511 0.820555406463326 1 1
0.792194824305212 0.790217996546554 1 1
0.799157571321418 0.796969076417 1 1
0.710349146514238 0.708737081960507 1 1
0.875630231561637 0.873357650899908 1 1
0.830131121054018 0.82798005826769 1 1
0.805149087374677 0.803002691247823 1 1
0.76230884086761 0.760055852149587 1 1
0.823081108932277 0.820919106749065 1 1
0.733843383578857 0.731436410738555 1 1
0.766967581953269 0.764744382936088 1 1
0.857860179894515 0.85518282612464 1 1
0.812151293451469 0.809831702901065 1 1
0.761338409253031 0.759195311305111 1 1
0.738003047720426 0.735785243042929 1 1
0.90656287833509 0.904328465149992 0 0
0.820896110116804 0.818233820476459 1 1
0.941549914946621 0.938907995984526 0 0
0.820610027301443 0.818718960427796 1 1
0.74355099983098 0.74137357338259 1 1
0.815548431576623 0.81307398687646 1 1
0.874316255907344 0.871685462243497 1 1
0.755022047965698 0.753148691474523 1 1
0.773647445038236 0.771055623213107 1 1
0.745367001012686 0.743407167621953 1 1
0.822613085298713 0.820117505442422 1 1
0.866485268874729 0.864200179929964 1 1
0.795642562959057 0.793235301030836 1 1
0.859597821159891 0.857399705586756 1 1
0.797938830137781 0.795224670301189 1 1
0.745748060165913 0.743232785410018 1 1
0.78817822618092 0.786239517250531 1 1
0.812793256723456 0.810408233097257 1 1
0.963359667533797 0.960701567844007 0 0
0.818395827707501 0.815784118023925 1 1
0.764179947766403 0.762526417005133 1 1
0.772640219850958 0.770716457524304 1 1
0.816408572275486 0.814358591840925 1 1
0.860741976406113 0.858211824877339 1 1
0.881144332073055 0.878327096851903 1 1
0.736057755308585 0.73434528695936 1 1
0.835990562986045 0.833681079919701 1 1
0.755194452849524 0.753341134031607 1 1
0.787550611196484 0.785152726755148 1 1
0.803190587231767 0.800525715512968 1 1
0.870302928004119 0.86732450177348 1 1
0.814121872507777 0.811774496616935 1 1
0.898858002527944 0.896222128093652 1 1
0.788995785330212 0.787141350708034 1 1
0.792951325981311 0.790505933281516 1 1
0.77105010899676 0.768895662790653 1 1
0.752648810419991 0.750318792269891 1 1
0.798037678120821 0.79628432770892 1 1
0.770106788607146 0.768126948529069 1 1
0.850191375217605 0.847713187029369 1 1
0.853309457995318 0.850936075373339 1 1
0.766041687751808 0.763962474911411 1 1
0.784603061316615 0.78250442057411 1 1
0.699986648819177 0.698008521805392 0 0
0.857223563647103 0.85461744932089 1 1
0.793811194610421 0.79212189865643 1 1
0.807103479190496 0.805256674484626 1 1
0.828449645725741 0.826049081990085 1 1
0.799061823198922 0.796863596410967 1 1
0.783504926507277 0.78103867450823 1 1
0.798645780575352 0.796619534826206 1 1
0.847300742086074 0.844941226836947 1 1
0.789056895725123 0.786654101263848 1 1
0.798250173236809 0.795967622189771 1 1
0.839350102825781 0.83676756856942 1 1
0.868354635598973 0.866221300472764 1 1
0.803412341414944 0.801420948148809 1 1
0.747153392210903 0.745185631409173 1 1
0.77214796228676 0.76998114701643 1 1
0.775712524050844 0.773605613267062 1 1
0.811624374757567 0.809373944630202 1 1
0.718643007094566 0.716796821929387 1 1
0.865469006563387 0.863194795385604 1 1
0.736272659110579 0.734252290882644 1 1
0.824074304063716 0.821849703360324 1 1
0.72201128776915 0.719813287867587 1 1
0.728750710189616 0.726474060743616 1 1
0.847379740015213 0.844766177138145 1 1
0.715658380638973 0.713761838731329 1 1
0.720715477870862 0.718757913098968 1 1
0.758361530270593 0.756495059141451 1 1
0.831823717100356 0.829241050987427 1 1
0.849272473177828 0.846799140985252 1 1
0.857979568056424 0.855086414191093 1 1
0.807523458705851 0.805356656466343 1 1
0.795274579269907 0.793336551851842 1 1
0.736368512848365 0.734585857648472 1 1
0.865152727742004 0.862767313203299 1 1
0.78444868677661 0.782244273226812 1 1
0.791006783986847 0.789024638101981 1 1
0.864669478630351 0.862219055607289 1 1
0.72360874862777 0.721040849871476 1 1
0.790720997032006 0.788459045545788 1 1
0.677988870692919 0.676245278086151 0 0
0.749236792983181 0.747039722255754 1 1
0.888349327405228 0.88582259655681 1 1
0.708080851726776 0.706110344634227 1 1
0.719929805956101 0.718122654973905 1 1
0.826947470135671 0.824763624838455 1 1
0.853289266880465 0.850826409293002 1 1
0.804855823479459 0.802009617164079 1 1
0.825536111345549 0.82345881268624 1 1
0.837152173927464 0.834988877235117 1 1
0.816942003137103 0.814965237164438 1 1
0.806199455207516 0.803942863831208 1 1
0.784543540659242 0.782375133602689 1 1
0.886403743533095 0.883373726746357 1 1
0.85063285964113 0.847853507394627 1 1
0.738585451197341 0.736546747794255 1 1
0.768319796388434 0.76599283886811 1 1
0.790139525450932 0.787959084124605 1 1
0.749246582872416 0.747008308793314 1 1
0.840315094414772 0.837911013948428 1 1
0.781787270848099 0.779632215458345 1 1
0.784717876156041 0.782537184504794 1 1
0.825869401298882 0.823747507960177 1 1
0.72644284041642 0.724467759143566 1 1
0.883121497271971 0.880433996132322 1 1
0.682672406560262 0.680743013623749 1 1
0.771182532528532 0.768866904705271 1 1
0.736841993423126 0.734959359602418 1 1
0.72007733184136 0.718101744023727 1 1
0.787816176376116 0.785325138192947 1 1
0.816688810357224 0.814050566888496 1 1
0.797850852967387 0.795637938729964 1 1
0.769899797200878 0.767565613861595 1 1
0.846235325493187 0.843839322534783 1 1
0.93281062139491 0.930109412781086 0 0
0.874917647713639 0.872309508148803 1 1
0.858654920507419 0.856558408223845 1 1
0.880908332663992 0.87828438989646 1 1
0.813554113276848 0.811145299201741 1 1
0.774042656650956 0.772191975514164 1 1
0.810645956836737 0.808268252046941 1 1
0.858769211793273 0.856354738788852 1 1
0.797874519008896 0.795937873991456 1 1
0.803960577580936 0.801759534474573 1 1
0.788720922115056 0.786385808398666 1 1
0.766164720656541 0.763942190181185 1 1
0.755099628772283 0.753022424563093 1 1
0.748635610025032 0.746347438081665 1 1
0.809814719818744 0.807853974878143 1 1
0.838910376777451 0.83666782265026 1 1
0.720403244816415 0.717792754110787 1 1
0.793711566580522 0.79127403475047 1 1
0.82156523295809 0.819084078737566 1 1
0.781303458060416 0.779233455988316 1 1
0.777688972380412 0.775705358990563 1 1
0.747670991200822 0.745169768714984 1 1
0.73966375006799 0.737536541017078 1 1
0.746358623050701 0.744450247421723 1 1
0.82507693809867 0.823124782869873 1 1
0.729263654051626 0.727354535476043 1 1
0.675325251263492 0.673688479560051 0 0
0.747175163463748 0.745253446535587 1 1
0.854084010656317 0.851787728191811 1 1
0.830148424453422 0.827517997370502 1 1
0.76638075711044 0.764429088689749 1 1
0.749187648808369 0.746822132758583 1 1
0.794472415636277 0.792374452329937 1 1
0.781762702490896 0.779680408798435 1 1
0.89341032688331 0.891168556713906 1 1
0.837956376495443 0.836053932634975 1 1
0.874715559689962 0.872064153721995 1 1
0.838870106316574 0.83681172881493 1 1
0.743949139937969 0.741824593001038 1 1
0.802792947398333 0.800512460989564 1 1
0.8165638358243 0.814558218753613 1 1
0.702649438250776 0.700702276894322 0 0
0.805787874336785 0.803473964508768 1 1
0.914464015923583 0.91230615789111 0 0
0.775614648749176 0.773474997952015 1 1
0.782676128159644 0.780162611444647 1 1
0.822086247856292 0.819867572277794 1 1
0.815355301453422 0.813248648996495 1 1
0.726297461413696 0.724501237973779 0 0
0.753860453348269 0.75189124577653 1 1
0.761268434291646 0.75923981538892 1 1
0.831500956504045 0.82941024493215 1 1
0.847627654517179 0.845031962628371 1 1
0.881493107284684 0.879073229595099 1 1
0.852909590939782 0.850480758306995 1 1
0.715891388239745 0.713565240473087 0 0
0.729002828446671 0.726854548369237 1 1
0.798561262168505 0.796231054088875 1 1
0.755093206069086 0.753003791487439 1 1
0.858734619750501 0.856463642199679 1 1
0.858403666060079 0.856181546797668 1 1
0.854833833566219 0.852436685267113 1 1
0.865718407099997 0.862961904507347 1 1
0.698810798710003 0.696751166578268 1 1
0.831352412997321 0.829141043936258 1 1
0.768687882601723 0.765952845293823 1 1
0.820828016381676 0.818668879508277 1 1
0.819803281236571 0.817332469894352 1 1
0.84945956933792 0.847497964290972 1 1
0.840185383534559 0.837731573728156 1 1
0.814711795227098 0.812191099089423 1 1
0.867407842209637 0.865165692039862 1 1
0.668575520328796 0.666635907598411 0 0
0.85798533269329 0.855560980114301 1 1
0.85137293566017 0.84864397826908 1 1
0.837703365941468 0.835088362567696 1 1
0.793309285925036 0.791078118007839 1 1
0.813582224727033 0.811021273891515 1 1
0.895030467234417 0.891946006425391 1 1
0.75741108341956 0.7549679735393 1 1
0.863079723023902 0.860343389821122 1 1
0.730196258334917 0.72784757413916 1 1
0.754427734023295 0.752368774000633 1 1
0.898957272001295 0.896665601247212 0 0
0.873064262773137 0.871055441329114 1 1
0.814488498199704 0.812097298053058 1 1
0.815528486066103 0.813108492171132 1 1
0.830399489335842 0.828363193836748 1 1
0.792159789248473 0.790162486579291 1 1
0.821552309355812 0.819383434951554 1 1
0.811344256484573 0.809237645638762 1 1
0.719542113030302 0.717469127543026 0 0
0.803903677679864 0.801650320725977 1 1
0.775749780271591 0.773381407574786 1 1
0.810833836416356 0.808362444280791 1 1
0.859872867234944 0.857458163487633 1 1
0.676776759678518 0.67509753464579 0 0
0.772233009680079 0.769772728996741 1 1
0.813378972110079 0.811412154475597 1 1
0.702652747191605 0.700738704384184 1 1
0.842677163108186 0.840503970178062 1 1
0.862432987559361 0.860160864135275 1 1
0.812342235625626 0.809835195349677 1 1
0.798045201566185 0.79576731979511 1 1
0.791009184749633 0.788356227624724 1 1
0.90768721110798 0.904966395597644 0 1
0.663744121303638 0.662179716399266 0 0
0.790100719378203 0.788049255609833 1 1
0.863001685563617 0.860690082956171 1 1
0.874936264219877 0.872112371037705 1 1
0.845740054203877 0.842945817295047 1 1
0.800332126479328 0.797966715790546 1 1
0.854978104061847 0.852268109780177 1 1
0.705535396058356 0.703453976629964 1 1
0.795031692157543 0.792491983761217 1 1
0.760922195772767 0.758625611832676 1 1
0.665175702544003 0.663108361303212 0 0
0.908239770532153 0.90558493109859 0 0
0.740465490966218 0.738416636523057 1 1
0.866590637670004 0.863711790337717 1 1
0.771294527628305 0.769133769623873 1 1
0.830553149047045 0.828244968880423 1 1
0.807801415843526 0.805532717125643 1 1
0.807019120928851 0.804967852531584 1 1
0.88954275778809 0.886557051957749 1 1
0.837897273292499 0.835764582942051 1 1
0.827086911224538 0.824642534333402 1 1
0.850201354061418 0.84809598742731 1 1
0.752236486003943 0.750500275254028 1 1
0.915040299434335 0.912704152581373 0 0
0.827349122589183 0.824291167735921 1 1
0.860103847449287 0.857668210812584 1 1
0.87893188198836 0.876706370777598 1 1
0.808724483930137 0.806387101370476 1 1
0.770763278511445 0.768732520062122 1 1
0.775284074756391 0.77340112530236 1 1
0.772536850855176 0.77035199722742 1 1
0.832474683585097 0.830101034608473 1 1
0.716157451886828 0.714175188574354 1 0
0.889343870056432 0.886746109689737 0 0
0.850988407578166 0.848898134041715 1 1
0.871939507520366 0.869858892147546 1 1
0.86408688742114 0.861702201469262 1 1
0.793075246515835 0.790961239427641 1 1
0.844096916957966 0.841947935613224 1 1
0.792890182523319 0.790785496531882 1 1
0.771845246454888 0.769927629765702 1 1
0.815832262881153 0.813484583058526 1 1
0.827587137418157 0.825224756198054 1 1
0.823733813763582 0.821334000641001 1 1
0.81770112661723 0.815100904347399 1 1
0.781754554733741 0.779628578224185 1 1
0.822499076815762 0.820053085787427 1 1
0.888327834104299 0.885651203275896 1 1
0.821759578139228 0.819590155765188 1 1
0.74009675882398 0.738014488055456 1 1
0.82322602348009 0.820944461178246 1 1
0.871983008428188 0.869505129794739 1 1
0.847214282613688 0.844841442144564 1 1
0.826213358103307 0.823889179126853 1 1
0.773839260835088 0.771271477310004 1 1
0.848891844826158 0.845972343865545 1 1
0.788616868125217 0.786132735015078 1 1
0.705368868703872 0.703620171514944 0 0
0.785636419308583 0.78309268847484 1 1
0.717733556566025 0.715761649437994 0 0
0.768108556437147 0.766194135923419 1 1
0.788344520799978 0.78616381719216 1 1
0.81404950342247 0.811483545313201 1 1
0.858296417047211 0.855941163724537 1 1
0.77623825449622 0.774076229515548 1 1
0.714949396622517 0.712911541741489 1 1
0.772406275655425 0.770002384772438 1 1
0.842707079827384 0.840101695163585 1 1
0.814500018491169 0.812241914943442 1 1
0.859514597054984 0.857352485292915 1 1
0.752501560638066 0.750567079982701 1 1
0.767559502998497 0.765588124555075 1 1
0.79986451185953 0.79797083899431 1 1
0.764636707180015 0.761992956958549 1 1
0.735474551554659 0.73347861398994 1 1
0.794050067357107 0.79200386646491 1 1
0.705198816332937 0.703132825976398 0 0
0.854659483316218 0.852315981317998 1 1
0.836692012467913 0.834491057086011 1 1
0.779807207168384 0.777343373349745 1 1
0.746717903025964 0.744917861337436 1 1
0.787441180183332 0.785125240637666 1 1
0.719015754338388 0.717237971127594 1 1
0.896780777721989 0.894027140337494 1 1
0.800037304628972 0.797890051440505 1 1
0.77924620350835 0.77638410960522 1 1
0.667041473614174 0.664847970992792 0 0
0.825776145641795 0.823368031327357 1 1
0.824395881532534 0.821921176690409 1 1
0.741247809301663 0.738969908820068 1 1
0.723284354251127 0.721093489989164 1 1
0.812783434857743 0.810123929439557 1 1
0.813020424039834 0.810804823192231 1 1
0.7444295089196 0.742269037268875 1 1
0.846565647578786 0.844564682724415 1 1
0.798747753274315 0.796311258904759 1 1
0.853343277798517 0.851301991809756 1 1
0.806986608875171 0.804806461492338 1 1
0.780892756910899 0.778420703678952 1 1
0.772155118576922 0.770210969543462 1 1
0.777870890011057 0.775317621947817 1 1
0.80384901369047 0.801572396963314 1 1
0.761382901548248 0.759289998161323 1 1
0.759168157474974 0.757086602402959 1 1
0.769363720257474 0.767081616597339 1 1
0.751962584889659 0.749925467676668 1 1
0.769404958083036 0.767240501344803 1 1
0.802361805381696 0.800319665785332 1 1
0.805226593667166 0.802789433754504 1 1
0.847873831050935 0.845843271470383 1 1
0.732040782831754 0.730174580382609 1 1
0.855692290869087 0.853318258778012 1 1
0.892613399415547 0.890146756783518 1 1
0.774878072981386 0.77257376816525 1 1
0.871993430810321 0.869202836008788 1 1
0.770849712848519 0.768520241326715 1 1
0.784014451418934 0.780897527544913 1 1
0.850694237060064 0.848254351384042 1 1
0.893764227263302 0.891152923479034 1 1
0.852885168556259 0.85083195121341 1 1
0.707815959544632 0.705541079678741 1 1
0.787759922823106 0.784955198947681 1 1
0.754445229278491 0.752204475650746 1 1
0.783090999347536 0.780777529806537 1 1
0.773130028001336 0.771099806962009 1 1
0.706528440408994 0.704298045749684 1 1
0.809929335172089 0.807918253857437 1 1
0.773421566276043 0.771276175926543 1 1
0.741348716756121 0.739014099107518 1 1
0.768397284541554 0.766496819412283 1 1
0.769273891001973 0.76723106374305 1 1
0.795294778580577 0.792791969370423 1 1
0.754293238091626 0.751631133652639 1 1
0.817068956886959 0.814518204244949 1 1
0.783753948991799 0.781914710596163 1 1
0.776256715291459 0.773600688130758 1 1
0.801763354635808 0.799555062608543 1 1
0.852776261990852 0.850622398286817 1 1
0.876424952490233 0.873701707273875 1 1
0.735967697121756 0.734004074418304 1 1
0.829349397269859 0.827044925713797 1 1
0.883993946057835 0.881553462133501 1 1
0.745219823667363 0.743208530138137 1 1
0.8350840920894 0.832520638106873 1 1
0.755236423143131 0.753012468801525 1 1
0.667269362893334 0.665132578867416 1 1
0.837127134499348 0.834513387528599 1 1
0.77925356785146 0.77681107895692 1 1
0.90247160655809 0.899766983946777 1 1
0.763163452753383 0.760913971314156 1 1
0.831495648142899 0.829205320789153 1 1
0.787259936986395 0.78507698463286 1 1
0.783728681245805 0.781330511622426 1 1
0.794977976788812 0.792716695698897 1 1
0.838678663862581 0.836590388433259 1 1
0.815831674892234 0.813668931518062 1 1
0.799565783204463 0.797168314372616 1 1
0.955834894818293 0.953172877174494 0 0
0.688407084637995 0.686775818846689 0 0
0.90985067595158 0.906816062803281 1 1
0.801191727057658 0.798597887032244 1 1
0.782423091527015 0.779797660189817 1 1
0.838901547056254 0.836111154808418 1 1
0.780187932858495 0.778141634775688 1 1
0.77638296233339 0.77416373962173 1 1
0.837715805161823 0.835498495718067 1 1
0.781088391821336 0.778862198706138 1 1
0.816012428889934 0.813331973712086 1 1
0.891047398547892 0.888169084350725 1 1
0.861438624613314 0.858920775315673 1 1
0.825042726565024 0.822722140539093 1 1
0.943056048747031 0.940035379233534 0 0
0.704995012969585 0.702642194441582 1 1
0.776076854000721 0.773971710878419 1 1
0.817530776529445 0.815143589562217 1 1
0.855964885240462 0.853699797195145 1 1
0.831483957213376 0.828937528153868 1 1
0.765299143187118 0.762859247124998 1 1
0.734361314791622 0.732213804720078 1 1
0.841238157064937 0.839044842884392 1 1
0.771910355238205 0.769652743200959 1 1
0.780068980097681 0.777934963670694 1 1
0.850892833643678 0.848583921981293 1 1
0.752324104407383 0.750278927764941 1 1
0.821915558220239 0.819740695501147 1 1
0.737031498790551 0.734906563247193 1 1
0.783269029143105 0.781198921221398 1 1
0.826259681398164 0.824231276872749 1 1
0.78408579748601 0.781932493328513 1 1
0.689473755647518 0.6874094138246 1 1
0.792053115781321 0.789656863544445 1 1
0.843538041642468 0.840990044661197 1 1
0.778825618745757 0.776939198880846 1 1
0.819147811847173 0.81672033600338 1 1
0.837932277117353 0.835282906269207 1 1
0.857899328502144 0.855577695007108 1 1
0.916496335131373 0.913915020639203 0 0
0.833032395097238 0.830996452935291 1 1
0.964679222984807 0.96176245652406 0 0
0.810201419115869 0.80795140999714 1 1
0.850796358182638 0.848239111299601 1 1
0.804290518496201 0.801736923454771 1 1
0.896569063559489 0.894051354940735 0 1
0.848170361727273 0.846174175778562 1 1
0.790088225954596 0.787626362280167 1 1
0.821636594743173 0.81962545929742 1 1
0.778002258093095 0.775914339033044 1 1
0.726462531364095 0.724074016202256 1 1
0.780150305549882 0.77839855321005 1 1
0.794793030664714 0.792265534453198 1 1
0.914302621263593 0.911425677912826 0 0
0.815105360880437 0.812959529232607 1 1
0.761649589715418 0.75921862548458 1 1
0.731847214351164 0.729713626934528 1 1
0.767685342581739 0.765893644921594 1 1
0.853179473053143 0.850831105693527 1 1
0.715606904057701 0.713691489029437 1 1
0.802110379636542 0.80002327757582 1 1
0.822676363630442 0.820297862839037 1 1
0.784664733119033 0.782492564461082 1 1
0.820823094411521 0.81856902630303 1 1
0.728286141810228 0.726300132794714 1 1
0.840495108150135 0.838336252434577 1 1
0.813266424737498 0.810755594637119 1 1
0.828795864358905 0.826447537575871 1 1
0.849569115397898 0.846994590318276 1 1
0.743277869051197 0.740715034084532 1 1
0.721848440135028 0.720016327845365 0 0
0.872652242799988 0.869974751431092 1 1
0.759844039326822 0.757797185131791 1 1
0.820506283394941 0.818164196900386 1 1
0.86350632591774 0.861186621228394 1 1
0.779612528224173 0.777623744175846 1 1
0.798529644605424 0.796362532755082 1 1
0.768963347570253 0.766579300816233 1 1
0.758485373674667 0.75601316849392 1 1
0.935711143165371 0.932922392626508 0 0
0.746358950666646 0.744468300047492 1 1
0.7561310484352 0.753721447354275 1 1
0.865779632131216 0.863162898605558 1 1
0.850200937570209 0.847397424900257 1 1
0.781079880911494 0.778798569224734 1 1
0.77868701348626 0.776801081841291 1 1
0.835578888050958 0.832930131786405 1 1
0.733841970577981 0.731845431852787 1 1
0.751280508362802 0.749061316974938 1 1
0.766897184211471 0.764910838548372 1 1
0.831268830033983 0.829251056115028 1 1
0.871638798449006 0.869314199006606 1 1
0.787890904585505 0.785825119011389 1 1
0.857691529346233 0.854762313608806 1 1
0.881248459668635 0.879019641758029 1 1
0.794757773478583 0.792318438266476 1 1
0.796105453610656 0.793649411842884 1 1
0.859579981598199 0.856883268086696 1 1
0.817343735890985 0.815046547978815 1 1
0.735322822650758 0.733155632693973 1 1
0.796940625159114 0.794461626711026 1 1
0.873985745420115 0.871153762169923 1 1
0.827494795342584 0.825219870862798 1 1
0.720828051086141 0.718810561525944 1 1
0.800514215532686 0.798287142981646 1 1
0.693508913233289 0.691272324024228 0 0
0.709999748039152 0.708072524006614 1 1
0.715440676136407 0.713378355271722 1 1
0.790311562794115 0.788259292941545 1 1
0.784421858934967 0.782601643788087 1 1
0.809992564213383 0.807602695445842 1 1
0.785763401133086 0.783901032262772 1 1
0.893701899083617 0.891399273973836 1 1
0.831784341780683 0.829807005338275 1 1
0.842087722371244 0.839052044215353 1 1
0.751351656565172 0.749222697079669 1 1
0.828939770601909 0.826633595320242 1 1
0.842172641092007 0.839598410692806 1 1
0.84224862048129 0.839723017941268 1 1
0.683638994796889 0.681302629585135 0 0
0.684836348601743 0.682678602714252 0 0
0.883646714843182 0.88109909162298 1 1
0.823223646986968 0.820800695157321 1 1
0.793423667264828 0.791303134446312 1 1
0.724710693175736 0.722767916172298 1 1
0.712348497888309 0.710220462177291 1 1
0.828462138188718 0.826536226244471 1 1
0.819385341062723 0.816915080093746 1 1
0.867039586738718 0.864954863995503 1 1
0.802352670219686 0.799792777686356 1 1
0.784876904759886 0.782329981337625 1 1
0.881170003326465 0.878914982658576 0 0
0.754304406568695 0.752281015021847 1 1
0.782317092844847 0.780319854335347 1 1
0.7649310419667 0.762748675990679 1 1
0.818317099086116 0.815757123413257 1 1
0.740587735283552 0.738520333509137 1 1
0.725935195411194 0.723488834795192 1 1
0.841432611810788 0.838910863663929 1 1
0.720473593226751 0.71831523563114 1 1
0.776659596638414 0.774325396620068 1 1
0.86117561015728 0.858251804586431 1 1
0.757668011200141 0.755151019489283 1 1
0.785990827568029 0.783731299725798 1 1
0.921089724832453 0.918886022783499 0 0
0.866028182930335 0.863787201385703 1 1
0.883893648552875 0.880969121751258 1 1
0.710482085918993 0.708455410811404 1 1
0.732540540870691 0.730423069345725 1 1
0.80640140118365 0.804030417428261 1 1
0.792634867611244 0.790636589725834 1 1
0.804511068032123 0.802047197888009 1 1
0.844180690120986 0.841788659198577 1 1
0.802103481884784 0.799512318342566 1 1
0.891942967937946 0.889319163520726 1 1
0.858877847003424 0.856232309818589 1 1
0.815216780534715 0.812594451849967 1 1
0.733010732934886 0.73046978412058 1 1
0.752240931696234 0.750174018383346 1 1
0.703023887793767 0.700983317431164 1 1
0.784059855997404 0.781942803051769 1 1
0.837809662459097 0.835592157073292 1 1
0.725199356844168 0.722812286364013 1 1
0.883931676163992 0.881444208340009 1 1
0.759614856775547 0.757693405334975 1 1
0.821365021716536 0.819091685582285 1 1
0.831538257346417 0.82957935255908 1 1
0.754388301966728 0.752554801984524 1 1
0.737830960180169 0.735700794544776 1 1
0.78995521368371 0.787671534042303 1 1
0.798563370034652 0.795820446793384 1 1
0.810910940692901 0.808701983170136 1 1
0.762599631761401 0.760604198195306 1 1
0.819345374742026 0.816517584628489 1 1
0.833974846569379 0.831377100160883 1 1
0.869719476425556 0.867020008229153 1 1
0.802784178512216 0.800073273761088 1 1
0.843784392004254 0.841378652143019 1 1
0.820246779241963 0.818213070166558 1 1
0.850223609526481 0.8477959581522 1 1
0.766440912578279 0.764434884661075 1 1
0.760944543402644 0.758649373597366 1 1
0.689216501984271 0.687553970678044 0 0
0.772863005954645 0.770738781389547 1 1
0.704816417640665 0.702863925204565 1 1
0.79521037406126 0.793084866138458 1 1
0.807989576576902 0.805822617173444 1 1
0.840376536619486 0.838513041741219 1 1
0.8001932565421 0.79775060098577 1 1
0.823463634313206 0.821187297154218 1 1
0.837642513188504 0.835321882750553 1 1
0.840241689516538 0.837944284578321 1 1
0.744160910660823 0.74210728478122 1 1
0.803006766289291 0.800163755034096 1 1
0.801955599384129 0.799708570132211 1 1
0.7489799242714 0.746934263629781 1 1
0.855237511597429 0.852828901891878 1 1
0.891520923588402 0.889063825611884 1 1
0.716337895690799 0.714385782208714 1 1
0.788867022882481 0.786138982399176 1 1
0.885902966044105 0.883464594904992 1 1
0.802326801526228 0.80009466955647 1 1
0.843112456538475 0.840821633059687 1 1
0.793234846576242 0.790904074119783 1 1
0.774829186718674 0.77288595256007 1 1
0.727785348182859 0.725516719753556 1 1
0.755421036475267 0.753026657075747 1 1
0.875448500681137 0.873310257328243 1 1
0.804293730533686 0.802407605578462 1 1
0.856933366356801 0.854593147155251 1 1
0.736210000572592 0.734097196036034 1 1
0.809122047848062 0.807014585960453 1 1
0.727864294762394 0.725565426177375 1 1
0.774429803367108 0.771905367478306 1 1
0.884440557944453 0.882262148038762 1 1
0.720748713361769 0.718694181527998 1 1
0.800062914986915 0.797640165760206 1 1
0.811989132100345 0.809899305123321 1 1
0.857924493447964 0.855058407479169 1 1
0.772529110568168 0.77025582112588 1 1
0.853065888345216 0.85078900844593 1 1
0.684195790322911 0.68219796317635 0 0
0.85732893711788 0.854364729345642 1 1
0.827705565557567 0.82462991015315 1 1
0.84794206436223 0.845772750912678 1 1
0.771853603767546 0.769356508144164 1 1
0.861004809092085 0.858926329385503 1 1
0.780615387990317 0.778297985739959 1 1
0.762184216321463 0.760078575580561 1 1
0.720652081101409 0.718976343203375 1 1
0.79373873845804 0.791745217136745 1 1
0.834357369366481 0.831894159442656 1 1
0.807831987704089 0.805932035721972 1 1
0.85304693986521 0.850499420283693 1 1
0.817051458362361 0.814994946174572 1 1
0.723080793804334 0.720819710912678 1 1
0.804365588886157 0.802113847087405 1 1
0.776418379128059 0.7740792673428 1 1
0.790581161398438 0.788787859475892 1 1
0.811028768781276 0.808951582176717 1 1
0.794825870619484 0.792522758560067 1 1
0.801541918350293 0.799299138682308 1 1
0.739788808531157 0.738020312080284 1 1
0.742686798612325 0.740870420369462 1 1
0.894840264420758 0.892499661567082 1 1
0.774490410265305 0.772165308835238 1 1
0.780302786355546 0.778187967066546 1 1
0.8114288104666 0.808599821300452 1 1
0.892373811955638 0.889713388268518 1 1
0.844099764423793 0.841570355648727 1 1
0.796611358612764 0.794653249119848 1 1
0.882661649684326 0.880369435873213 0 0
0.718773969510333 0.716464160549555 1 1
0.73664581143161 0.735006852189838 1 1
0.882883751554306 0.88069374273386 1 1
0.934016491069347 0.931072555397656 0 0
0.784859244131286 0.782500346270914 1 1
0.827114425991505 0.824571254025004 1 1
0.757552382082449 0.755562186110479 1 1
0.739614296276818 0.737519918683919 1 1
0.783628920493802 0.781524638852193 1 1
0.806547472628923 0.804187161642199 1 1
0.762197210677982 0.759507434190485 1 1
0.784832803075681 0.782567894171517 1 1
0.783303712787777 0.78104815641494 1 1
0.726012509138493 0.724005078111061 1 1
0.863166350532476 0.860740812443755 1 1
0.806164175112724 0.803589598034771 1 1
0.847251687690947 0.844933843215545 1 1
0.822283588394432 0.820002540821346 1 1
0.702977355688999 0.701202221204275 1 1
0.823459491846621 0.821225664689881 1 1
0.817826467948877 0.815097995557257 1 1
0.894041310054617 0.891801497702807 1 1
0.795323561320108 0.793547825502871 1 1
0.912246262689806 0.909791959161928 0 0
0.850376116779918 0.847850785579965 1 1
0.809025901244435 0.806576435498366 1 1
0.749751069615502 0.747138719911196 1 1
0.813286095602912 0.811028820556188 1 1
0.736430707067019 0.734225080346417 1 1
0.658496553348664 0.656717216174797 0 0
0.742793638215127 0.740710830963007 1 1
0.742501380621661 0.740577970653825 1 1
0.810707057261007 0.80853680559885 1 1
0.792201584166813 0.789890192603616 1 1
0.890343460857092 0.887096433265328 1 1
0.870306640051033 0.868269143132686 1 1
0.735809449960659 0.734032941104877 1 1
0.881135992334431 0.87829314167109 1 1
0.836868174935017 0.834899817522155 1 1
0.805156564794348 0.802812883567666 1 1
0.860466708822503 0.857542439005839 1 1
0.840331345407696 0.838083421713023 1 1
0.827201616151847 0.824831111127818 1 1
0.814429625077761 0.812226559041033 1 1
0.789598591247023 0.787504419317465 1 1
0.870485468724101 0.868137025979963 1 1
0.798429563258094 0.795926579566858 1 1
0.847555991831221 0.845526513403687 1 1
0.834264236918322 0.832346087182929 1 1
0.896007627437465 0.893766448420044 1 1
0.826850236122762 0.82443681771894 1 1
0.712423864878133 0.710309604771314 0 0
0.767500560740291 0.765350177545449 1 1
0.8482341363216 0.84561229203184 1 1
0.765406384195213 0.763244471837295 1 1
0.705914953100285 0.704238376956729 1 1
0.734982695930548 0.733055695868575 1 1
0.808613787124809 0.806135507542495 1 1
0.869368131936264 0.867196767263122 0 0
0.790157838925819 0.787708534247882 1 1
0.808284384500892 0.8057782523155 1 1
0.820489911149554 0.818167623048998 1 1
0.705618687657935 0.703849661983156 1 0
0.871515829830529 0.868959839784945 1 1
0.80911062988137 0.806845386135543 1 1
0.723252984484589 0.721405298182977 1 1
0.857787219276482 0.854854743957632 1 1
0.862887625678154 0.860435266453196 1 1
0.769363884160165 0.767315273469376 1 1
0.84214709894961 0.839860409654786 1 1
0.796824331506464 0.794761129775608 1 1
0.795598117692407 0.793436339564864 1 1
0.851922814552276 0.849571479440626 1 1
0.798993832380327 0.796692040855008 1 1
0.788781457812398 0.786798757378634 1 1
0.786030990154484 0.784222640482126 1 1
0.793600548680832 0.791503973220375 1 1
0.80499873900138 0.802600191526029 1 1
0.888891757969512 0.886380652365545 1 1
0.860253526258633 0.857845465946414 1 1
0.817310687266757 0.814851416661578 1 1
0.787700483769794 0.785701143257168 1 1
0.778968054698167 0.776261846031633 1 1
0.770154763341791 0.768063808542622 1 1
0.779341542022407 0.777193904748112 1 1
0.771066904109359 0.768820583742806 1 1
0.811378167530227 0.808549593986571 1 1
0.895346781471981 0.892797935091004 1 1
0.878345817993303 0.87595227751232 1 1
0.842132082809039 0.839712497440025 1 1
0.8054678486996 0.803344861508517 1 1
0.808125664208862 0.805765196043857 1 1
0.796541211442919 0.794532947220598 1 1
0.870899200130434 0.868476400891132 1 1
0.762613304792709 0.760635520801531 1 1
0.867795306696296 0.864635604657887 1 1
0.83017267322075 0.827747613847993 1 1
0.887214484782947 0.884728627784044 1 1
0.860043550674919 0.857676993419962 1 1
0.814316864585973 0.812437560505048 1 1
0.788995933758689 0.787020980608674 1 1
0.864013477209155 0.86176911603124 1 1
0.776240784638461 0.774204727214104 1 1
0.780153927908968 0.778095788046253 1 1
0.692913225401952 0.69133261803582 0 0
0.777952051202016 0.775787256085018 1 1
0.802486249161073 0.800430412616111 1 1
0.809695796380188 0.807528284776351 1 1
0.843068902049372 0.84069552975425 1 1
0.770208058606713 0.768191486060933 1 1
0.801193587905287 0.798930627424141 1 1
0.802167610765813 0.800229661851153 1 1
0.81818189932171 0.816081917763608 1 1
0.822565970240126 0.820128584101087 1 1
0.85272755620057 0.850074854049946 1 1
0.796921786997744 0.794104820604266 1 1
0.858733878521071 0.856172465954821 1 1
0.838095354470618 0.835970650145219 1 1
0.840187203352557 0.837967468366568 1 1
0.870959917070279 0.8681564100849 1 1
0.748382003114166 0.746438695158795 1 1
0.875976701708382 0.873359127356874 1 1
0.853349373759901 0.851406173089428 1 1
0.818625980648998 0.81649315676745 1 1
0.797370716708376 0.795194427956815 1 1
0.731094710003794 0.729090296219407 1 1
0.850726768440862 0.848334083633913 1 1
0.835251313720063 0.83280625015043 1 1
0.744784746881475 0.742580878271846 1 1
0.846614584070476 0.844418873578756 1 1
0.752196330502651 0.750070954516248 1 1
0.820556508018158 0.818261144932726 1 1
0.686318329330234 0.684375277838696 0 0
0.871788347820599 0.869428776949858 1 1
0.810401096830235 0.808240246556948 1 1
0.856546332095692 0.853759634244454 1 1
0.785038386797361 0.782933792908166 1 1
0.841876909345866 0.83908681021222 1 1
0.744158814168692 0.741898779966966 1 1
0.770232275960566 0.767866595561023 1 1
0.730847231285322 0.729067931763484 1 1
0.872333030121285 0.870204702305547 1 1
0.820223700085552 0.818093086423899 1 1
0.779391021136311 0.777303025354118 1 1
0.752568729630817 0.750543145512608 1 1
0.774052324609864 0.771988915006638 1 1
0.827171365377989 0.824718690172548 1 1
0.814991591274492 0.812598559756534 1 1
0.840976619665112 0.838083093958725 1 1
0.82321090122165 0.820699058441875 1 1
0.877732414179043 0.875460272317153 1 1
0.784008366820777 0.782034521113922 1 1
0.743140660679168 0.741103351016865 1 1
0.831613428493617 0.829299215204952 1 1
0.877139785535702 0.875071494644847 1 1
0.77974329406448 0.777584279984782 1 1
0.834920254519628 0.832661529436718 1 1
0.778285386848875 0.775959468126917 1 1
0.752725437719247 0.75085148998638 1 1
0.731751838468324 0.729505063765454 1 1
0.711282049930233 0.709170435939631 1 1
0.76043508253358 0.758506769164441 1 1
0.825523184378943 0.823147442446747 1 1
0.864424034833393 0.862089254785967 1 1
0.827844729250871 0.82536225330979 1 1
0.811028461425988 0.808345564610528 1 1
0.857587387029317 0.855607172749228 1 1
0.763274493930466 0.760944681082624 1 1
0.76980113098949 0.767560860064433 1 1
0.762628425551419 0.760444278812065 1 1
0.715334286940336 0.713203015180358 1 1
0.847928391733598 0.845306481786869 1 1
0.718090380615541 0.716042393423919 1 1
0.809100185818824 0.806472249966953 1 1
0.778906918880051 0.776565224112139 1 1
0.864491536704974 0.861617727917458 1 1
0.808341033086024 0.805564819288562 1 1
0.907600356516395 0.904698711871347 1 1
0.694507565892178 0.69176738182183 1 1
0.850204453272643 0.847472100940846 1 1
0.772360804212687 0.77014180816029 1 1
0.881989919292736 0.879580975461126 1 1
0.860801889523947 0.858007407365171 1 1
0.723052722598356 0.721201072382849 1 1
0.82006815868506 0.817578448537882 1 1
0.774640213095359 0.77251319333815 1 1
0.867221293669662 0.86480164127291 1 1
0.716670619414436 0.714580621534204 0 0
0.823668639657625 0.820650613469981 1 1
0.822189666942399 0.819742773083803 1 1
0.793273865879243 0.791225683506755 1 1
0.805270752439071 0.803029914083374 1 1
0.785457558098632 0.783193890292746 1 1
0.822410731088548 0.82000669732878 1 1
0.783713056061533 0.781337861736414 1 1
0.770125042884214 0.768112517521132 1 1
0.73327918405304 0.731214034342799 1 1
0.847491800773498 0.845089348613365 1 1
0.800030100821326 0.797800921231206 1 1
0.868864586601779 0.866079306352378 1 1
0.717533159883742 0.715724299771399 1 1
0.815705797465179 0.813529123515706 1 1
0.852711130832114 0.850401458255339 1 1
0.830433323085458 0.82815262606388 1 1
0.831155417962118 0.828958256925319 1 1
0.743161235111694 0.741313516612282 1 1
0.825221442883921 0.822834334190551 1 1
0.803701878991209 0.801474731506299 1 1
0.744168473470438 0.742156585354833 1 1
0.806599979439377 0.804335679786793 1 1
0.81496860184226 0.812507651760173 1 1
0.812809583873375 0.810537028796617 1 1
0.820484952504327 0.818444411470144 1 1
0.7899516711174 0.787449979360513 1 1
0.717688046212942 0.715608129543856 1 1
0.81724112902093 0.815282074777567 1 1
0.77754367082147 0.775139211667883 1 1
0.816320445792699 0.813915950456529 1 1
0.837598777712114 0.835175553083811 1 1
0.819526927840181 0.817238429120086 1 1
0.702954826749525 0.701125794114086 0 0
0.83214204532835 0.829744090212902 1 1
0.83124647778178 0.828907874458867 1 1
0.727579517482948 0.725392663248869 1 1
0.823447011995061 0.821230788537106 1 1
0.790423632844239 0.788365817894281 1 1
0.803590435156773 0.801493151721886 1 1
0.846052545099359 0.843763934696153 1 1
0.865441906899753 0.863310420112318 1 1
0.777516057871625 0.775222581936907 1 1
0.831413257669669 0.828733862835728 1 1
0.844430453828004 0.842046148532508 1 1
0.825281349784398 0.822880421253194 1 1
0.75678389666832 0.754770307638071 1 1
0.702563165324326 0.700736198500488 0 0
0.843863503153368 0.841690347792902 1 1
0.843631548709326 0.841247818469208 1 1
0.818844956072861 0.816727032087968 1 1
0.77938776511161 0.777336562816734 1 1
0.815314830686439 0.813222645578164 1 1
0.719615187219841 0.717725383442986 1 1
0.818316174002515 0.816128196234495 1 1
0.78562711518107 0.783682534971475 1 1
0.780558630229872 0.778245063805394 1 1
0.861414898172853 0.85893072497593 1 1
0.89298637109386 0.890902285152869 0 0
0.752686943953202 0.750384253036015 1 1
0.913539232066202 0.911044606961793 0 1
0.789367616016076 0.786896807360521 1 1
0.708007029116416 0.705506911093399 0 0
0.854885954648257 0.852455429140763 1 1
0.855438629790305 0.852697218465992 1 1
0.901712371570775 0.899196417907191 1 1
0.772981469694732 0.770566340094054 1 1
0.803482264064905 0.801208968601756 1 1
0.762564100975945 0.760595000663516 1 1
0.844104428434595 0.841432251813812 1 1
0.822788279543375 0.820563855607287 1 1
0.778689150099113 0.776115154262154 1 1
0.814511364505099 0.812168073719898 1 1
0.75863752318743 0.756748324439511 1 1
0.825259726044488 0.8233514737913 1 1
0.829435466997955 0.827347393769432 1 1
0.869867711866407 0.867700924791632 1 1
0.763354775451823 0.761323518647584 1 1
0.834921083230928 0.832311390235492 1 1
0.837560023354705 0.835187642469176 1 1
0.796800387529962 0.7947299452959 1 1
0.744389695462079 0.742047762189984 1 1
0.742161289014834 0.740325741089014 1 1
0.831208592278987 0.828721855284597 1 1
0.861164412854104 0.858794232635622 1 1
0.749402068440136 0.747527468972087 1 1
0.654887171315563 0.652409817797047 0 0
0.758383638019871 0.756559469609203 1 1
0.869084849916722 0.866574201156615 1 1
0.752502872774933 0.750191404813969 1 1
0.842558861144731 0.840251245788269 1 1
0.802372754934942 0.800386690832592 1 1
0.894840598286119 0.892241566749587 1 1
0.726497544307814 0.723998459172386 1 1
0.823631952022295 0.82116570319247 1 1
0.802669488937932 0.800513205234835 1 1
0.874885101906556 0.872634609952046 1 1
0.82580957340628 0.82353689031083 1 1
0.855610493093303 0.853438623687507 1 1
0.810545036967562 0.807528056484972 1 1
0.782356886544992 0.780396734227104 1 1
0.800737423190639 0.798256164230294 1 1
0.836848844447454 0.834624891578009 1 1
0.887807835668351 0.885590937453925 1 1
0.896441079941727 0.893910166398144 1 1
0.811332744753591 0.809329940472103 1 1
0.819859990212225 0.817529170814055 1 1
0.700066281770319 0.698269161810734 1 1
0.728981945155427 0.726716500796922 1 1
0.715426145389203 0.713467349677074 1 1
0.875294605977618 0.873098682831969 1 1
0.698238530204755 0.696520082062038 1 1
0.770535245064349 0.768197030805446 1 1
0.80695570153468 0.805037890655149 1 1
0.761459901074819 0.759147046483189 1 1
0.674034166033701 0.672342841749953 0 0
0.804531750180127 0.802064261500136 1 1
0.790206425524689 0.787899010424565 1 1
0.852809252875162 0.850399603918813 1 1
0.815041242713692 0.812990812781408 1 1
0.777265183926588 0.775181862178364 1 1
0.772100430971698 0.769941580735566 1 1
0.796501448063061 0.794216409119305 1 1
0.729884727426445 0.727693437947751 1 1
0.792653093102294 0.790721512063833 1 1
0.842251702302702 0.839597753841912 1 1
0.836030028823564 0.834051046795682 1 1
0.799407667051083 0.797408903902016 1 1
0.702249087367474 0.700151340781974 1 1
0.837662273674651 0.835667023183788 1 1
0.885810207066648 0.883830248444357 1 1
0.839737400570718 0.837454687867841 1 1
0.709302942119027 0.707306631994765 1 1
0.74585657651218 0.743714443842463 1 1
0.76249101141808 0.760639760187394 1 1
0.763624043740966 0.761667447088806 1 1
0.840596659126093 0.838411784159233 1 1
0.885025965372374 0.882679756685425 1 1
0.84414819811139 0.841858491307523 1 1
0.811501988702572 0.80944358720893 1 1
0.837595627861347 0.835348490008423 1 1
0.828122843398221 0.825503768520138 1 1
0.738545587840545 0.736436157478695 1 1
0.742087149330585 0.740030712358948 1 1
0.746397320036695 0.744359018361595 1 1
0.855116334026913 0.852436609033032 1 1
0.760483317316679 0.758511273887343 1 1
0.733888789137164 0.731859722938825 1 1
0.880588759787272 0.878401719844579 1 1
0.859479325707288 0.857377696013208 1 1
0.742347323561859 0.740567534912212 1 1
0.731761776511473 0.729704001665474 1 1
0.772429153423969 0.770015283287144 1 1
0.805591230977032 0.803392228584855 1 1
0.802446562443302 0.800084920053239 1 1
0.782456222114389 0.779787896913607 1 1
0.715427875098328 0.713273786377258 1 1
0.859747443268161 0.85710491234516 1 1
0.749444287944891 0.747396516429838 1 1
0.780922488745403 0.778833006190803 1 1
0.819791738749785 0.817567989169237 1 1
0.805939154732885 0.803532075263701 1 1
0.782474693272042 0.780185198195352 1 1
0.810177272277567 0.80767174908435 1 1
0.814342420012234 0.811892515426783 1 1
0.816780612960534 0.814861974343874 1 1
0.816447456533021 0.81417058939156 1 1
0.804541586585317 0.802343396902534 1 1
0.908304746210559 0.905987153917943 1 1
0.730073514106984 0.727884182022967 1 1
0.841495125507947 0.838805667972003 1 1
0.810454112113726 0.807643708630979 1 1
0.785557242735294 0.78315239819638 1 1
0.681092313290996 0.679504413074993 0 0
0.751840239962244 0.749528613627055 1 1
0.799535338222744 0.797165737798351 1 1
0.797191552411743 0.794759644403991 1 1
0.830586658678794 0.828385985659046 1 1
0.755613083676404 0.75380902163523 1 1
0.844934753310691 0.842555733252116 1 1
0.827276635208562 0.825251003571432 1 1
0.791124187569298 0.789220900437611 1 1
0.734827391007457 0.732595403522122 1 1
0.757686632227696 0.755644692218971 1 1
0.793727132058029 0.791364790795597 1 1
0.804350473398922 0.80196596295773 1 1
0.837388295889832 0.835372227695921 1 1
0.833933749495161 0.831173807063777 1 1
0.838326672607538 0.836358984245265 1 1
0.794877432242831 0.792333428092873 1 1
0.755058050337439 0.752771082550564 1 1
0.845112730779878 0.84307779836524 1 1
0.853297889373032 0.851074102745203 1 1
0.793282057467311 0.791055189897297 1 1
0.790022048327854 0.787399338959677 1 1
0.670589681056251 0.668804431116809 0 0
0.83835969931917 0.836265676310613 1 1
0.797508358877902 0.795151811776194 1 1
0.879175898619502 0.876267457417253 0 0
0.809894967117275 0.807769369506746 1 1
0.701052617003268 0.699270010821715 0 0
0.755631080034692 0.753541695422022 1 1
0.805176555133915 0.802564501343934 1 1
0.785239469857842 0.783116088345895 1 1
0.815123747239312 0.813039809438419 1 1
0.861270905403874 0.858515510176289 1 1
0.898019959288892 0.895421069386362 0 0
0.809310596688713 0.807194209819386 1 1
0.837026924031735 0.83447489323794 1 1
0.755448070521674 0.753089907226368 1 1
0.852202880934473 0.849624674564305 1 1
0.702529326126295 0.700279855898258 0 0
0.793681659586792 0.791500785344924 1 1
0.830990389906657 0.828544450570648 1 1
0.911777684659689 0.909421037358432 0 0
0.898437673556856 0.896185314060146 0 0
0.853962226918032 0.85160101382696 1 1
0.786967648415747 0.78477833846717 1 1
0.757432029784756 0.75548373201146 1 1
0.835267823227277 0.832456080625239 1 1
0.746393334183867 0.74465454660829 1 1
0.739862864142818 0.73778422817346 1 1
0.812826187229514 0.810929333606031 1 1
0.754409657163451 0.752465331593669 1 1
0.832163213608494 0.829524418297471 1 1
0.79760514704934 0.795220039039603 1 1
0.875087148535415 0.872305360855289 1 1
0.728940255506888 0.726865429603494 1 1
0.873787349194439 0.871223784705527 1 1
0.811068958892732 0.808839550249312 1 1
0.794075386479378 0.79163030183261 1 1
0.863494292792803 0.860742999869741 1 1
0.827092169634109 0.825191036739226 1 1
0.862765229804001 0.860709370196588 1 1
0.756631192867559 0.754642532952616 1 1
0.834829473467854 0.83259468563647 1 1
0.824023341981917 0.82148516336977 1 1
0.840535638180377 0.838579927292447 1 1
1.00185861805091 0.997977807767888 0 0
0.84809411512484 0.845697354618035 1 1
0.756655604245167 0.754729044798848 1 1
0.77064236174281 0.768783760416666 1 1
0.842105125334896 0.839879305747877 1 1
0.839032482612277 0.83657388344189 1 1
0.819995556151835 0.817476328350492 1 1
0.797388083714476 0.795025644281405 1 1
0.789375429767325 0.787389441438523 1 1
0.787321114014258 0.785067317655479 1 1
0.787946148463096 0.785625328596225 1 1
0.80038903974615 0.798009697538971 1 1
0.92059064515938 0.917931331687514 0 0
0.869316798231708 0.86713393929415 1 1
0.847374203307488 0.844768726178984 1 1
0.835386589246138 0.832850615938513 1 1
0.798158542358001 0.796109625124353 1 1
0.816112074281673 0.813855572352666 1 1
0.753666803257913 0.751448326045682 1 1
0.841758969821898 0.839688540097587 1 1
0.886806357468205 0.884662329043604 1 1
0.820561832031227 0.817910121807425 1 1
0.837333376828161 0.834719781957499 1 1
0.704657628562368 0.70261959855087 0 0
0.795584360923482 0.79323162732537 1 1
0.787114527078698 0.785022350701019 1 1
0.832965037404038 0.829748209226369 1 1
0.835219140329397 0.832989131764176 1 1
0.785138392953271 0.783233450682396 1 1
0.961614428955031 0.958965349096656 0 0
0.810143448608352 0.807861835714883 1 1
0.757385201927241 0.754827346440573 1 1
0.759159740398986 0.757325938269453 1 1
0.851300670903885 0.849129310513797 1 1
0.769123893933836 0.766931529314233 1 1
0.686421115486622 0.684359056893669 1 0
0.915598222701099 0.913228911785816 0 0
0.834227034335834 0.831431467346181 1 1
0.810773181946602 0.808876937519972 1 1
0.728740496972827 0.726804662874257 1 1
0.785774938575207 0.783647376158045 1 1
0.747602876992658 0.745661915158876 1 1
0.865761992332956 0.863301373923848 1 1
0.828013574395609 0.825486039717596 1 1
0.710708537871454 0.708781869975802 1 1
0.75584995305338 0.753955642915995 1 1
0.80619739013314 0.80396632304164 1 1
0.809026128888733 0.806632176642189 1 1
0.90422495037731 0.901352773510368 1 1
0.952128233709628 0.94965228491095 0 0
0.843743094026583 0.841471579879371 1 1
0.753837560398184 0.751386547156142 1 1
0.813985414456888 0.811449993620279 1 1
0.868226665367814 0.865531908001264 1 1
0.794914166470662 0.792898060009355 1 1
0.723116858607878 0.721412245190927 1 1
0.851152397053315 0.848797902000232 1 1
0.72675418209629 0.724658935155021 1 1
0.75136762203112 0.748781892033574 1 1
0.846517682736393 0.844315103709347 1 1
0.740339149932704 0.73769585122818 1 1
0.761454504664632 0.758602010558485 1 1
0.771783000414159 0.769964800339664 1 1
0.940608123918889 0.937886447458611 0 0
0.756715439142219 0.755034858924741 1 1
0.741894484602383 0.73997631148352 1 1
0.805861277726513 0.803260368747189 1 1
0.831738713261258 0.829224538896884 1 1
0.728812611599023 0.7269316974746 1 0
0.747800523628521 0.745671512446743 1 1
0.729541885936556 0.727530731588848 1 1
0.80490969974734 0.802520459073045 1 1
0.731711237405752 0.729507461222315 1 1
0.740683301141458 0.738693342502925 1 1
0.784453312707285 0.782239881791595 1 1
0.802658628613854 0.800528749564684 1 1
0.776011215429999 0.774090369788893 1 1
0.825510659781313 0.823274910150627 1 1
0.717638429197892 0.715669670443476 1 1
0.751767354952437 0.749553781262902 1 1
0.843376414336858 0.841597968283975 1 1
0.72721671425178 0.725567964938721 1 1
0.802037932237429 0.799792174597001 1 1
0.788414593289742 0.786033839039755 1 1
0.840613108036017 0.838269583471402 1 1
0.732953190715603 0.730926945355832 1 1
0.833334984840707 0.830592197707813 1 1
0.794679292745091 0.792647253734999 1 1
0.809198607449784 0.80724677746988 1 1
0.677052095156696 0.674873115522805 0 0
0.778507971615765 0.77637027667952 1 1
0.790490464750869 0.788583619588466 1 1
0.86935902274474 0.866729295454056 1 1
0.688942593102831 0.687148809488411 0 0
0.75593240678954 0.754081040147753 1 1
0.839361871634117 0.837164358946938 1 1
0.727516711822719 0.725609050676236 1 1
0.767375555943683 0.765201901694647 1 1
0.79915763333854 0.796739221115684 1 1
0.76406388010483 0.761540025655238 1 1
0.763151002982118 0.761193151286801 1 1
0.89378547703396 0.891459156883397 1 1
0.809489211861967 0.807200720554307 1 1
0.818212149565455 0.815817116579823 1 1
0.851703621028631 0.849818762236202 1 1
0.805696642333517 0.803465635146574 1 1
0.802883641024147 0.800538089427685 1 1
0.829541726197024 0.827261441996647 1 1
0.756019949635561 0.754116110851171 1 1
0.719103227556749 0.717071718356954 1 1
0.853951060396861 0.851297481063117 1 1
0.737296212251134 0.734982084232221 1 1
0.867367338075873 0.864781853224722 1 1
0.71171062922663 0.709701174488262 1 1
0.842719266009038 0.839973413133679 1 1
0.786718316840271 0.783937687212348 1 1
0.743186607985929 0.741275417691773 1 1
0.890388858965155 0.887320549487335 1 1
0.764371291666461 0.762327011452259 1 1
0.803554047168462 0.801443741838233 1 1
0.815034954569589 0.812897790544833 1 1
0.847010558870795 0.844616354335178 1 1
0.78427819750517 0.781723046136642 1 1
0.853640109204893 0.850927126751609 1 1
0.766654229998861 0.764404599133431 1 1
0.799569392178831 0.797159502258058 1 1
0.789433928525498 0.786881607797869 1 1
0.838090206544739 0.835451297614629 1 1
0.782322040688922 0.7802269239854 1 1
0.819028748785412 0.81701369333144 1 1
0.757384278617591 0.754964500830173 1 1
0.82699717236515 0.824289737729673 1 1
0.786892335159379 0.785125915301533 1 1
0.772379675956773 0.770268943423215 1 1
0.767823826758499 0.765711425835326 1 1
0.789045484459544 0.786559948705784 1 1
0.798246369395641 0.795870349670038 1 1
0.729616386393811 0.727851574315064 1 1
0.78349524179698 0.78105617846402 1 1
0.766405459334904 0.763720550674952 1 1
0.82902057307624 0.826877228883946 1 1
0.801996977141246 0.799268558907755 1 1
0.75595420465951 0.753787348731581 1 1
0.82646741370073 0.824115889043578 1 1
0.904310017251664 0.901976157480837 0 0
0.801835590439912 0.799285182763789 1 1
0.658888440958048 0.65701709090661 0 0
0.812467322368653 0.810010205611677 1 1
0.851307640138874 0.848998684407965 1 1
0.879272273185768 0.877083811611868 1 1
0.700424545447723 0.698487256910545 1 1
0.769465674338412 0.76747218337666 1 1
0.802129647565502 0.799735970512317 1 1
0.904891727142813 0.902337493156986 0 0
0.780923661263468 0.778948989922579 1 1
0.787153668737481 0.784430326337217 1 1
0.813413829200706 0.810942253443366 1 1
0.77369380687512 0.771170113894403 1 1
0.744008920998725 0.741733375933021 1 1
0.848776716937844 0.846547124109449 1 1
0.809129684515688 0.806600503000115 1 1
0.729351554219333 0.72736938062328 1 1
0.761452772447836 0.759454258890874 1 1
0.841524381708478 0.839058040927362 1 1
0.776283645723743 0.774156783462502 1 1
0.854132532752673 0.851788441928571 1 1
0.823022884505001 0.820602900353245 1 1
0.692627176860124 0.690845892628122 0 0
0.757612302346044 0.755616102744905 1 1
0.789696395480318 0.78713467604764 1 1
0.797772365834133 0.795705054100817 1 1
0.786836277642837 0.7850812939281 1 1
0.787527159834841 0.784909800290773 1 1
0.813560261314677 0.811400995494497 1 1
0.81976804514062 0.817675336741117 1 1
0.893760048884761 0.891022407646419 0 1
0.82435274530899 0.82183594944387 1 1
0.697244241421636 0.695070833680109 0 0
0.779710959977498 0.777553859153352 1 1
0.747867505198532 0.745914995470649 1 1
0.836395413386587 0.83402165797424 1 1
0.85771598285874 0.855689722456929 1 1
0.864126504737974 0.861725033472366 1 1
0.844787547318213 0.842121289365938 1 1
0.822724416798268 0.820429468165091 1 1
0.813875720214754 0.81178839161777 1 1
0.823808402761424 0.821539276251383 1 1
0.869292662219913 0.866266524493669 1 1
0.801665502923588 0.799473288265003 1 1
0.74834890088485 0.74626464992612 1 1
0.753025463949099 0.750750451466102 1 1
0.785596860623541 0.783487867761493 1 1
0.766902696697058 0.764555780871473 1 1
0.76878220679174 0.76670116809081 1 1
0.734796802584256 0.732384271995615 1 1
0.771847487871082 0.769672796252569 1 1
0.79557526294625 0.793370440210042 1 1
0.883460741723075 0.880393643773361 1 1
0.816997144631239 0.814342475587184 1 1
0.79699858528551 0.794686962625421 1 1
0.826632260141942 0.824259650012278 1 1
0.876659743211694 0.874294909906695 1 1
0.740094932620179 0.738277008761942 1 1
0.842878206023944 0.84043707604 1 1
0.757439779284501 0.755329053058572 1 1
0.776749764535674 0.774642152460091 1 1
0.743400129756204 0.740814997023569 1 1
0.859433434368257 0.857182769805925 1 1
0.685525217630028 0.683525593322381 0 0
0.742878224221306 0.740797062491751 1 1
0.757428046363522 0.755146300915514 1 1
0.830851213191855 0.828481517183847 1 1
0.885606448771807 0.883335605239681 0 0
0.725600899841907 0.723878106340119 1 1
0.757346159078605 0.755252071356492 1 1
0.694361433936667 0.69277463733337 0 0
0.688402959394311 0.686226424312698 0 0
0.730704194607976 0.728791977502082 1 1
0.850366021108066 0.848365627272706 1 1
0.75918289041302 0.75674358023116 1 1
0.759105010648121 0.756872572898684 1 1
0.834675325115337 0.832886972519486 1 1
0.847609583248629 0.845256906137721 1 1
0.827204843453629 0.82489677475346 1 1
0.85409457664998 0.851819318845542 1 1
0.797502871029986 0.795447115719865 1 1
0.79507565590516 0.792418998096966 1 1
0.883015907403517 0.881045140649759 1 1
0.880324324104551 0.877932034961173 1 1
0.741192054032384 0.739446200699781 1 1
0.973563871314552 0.970653191772762 0 0
0.760888510795359 0.758721286197261 1 1
0.755612973430475 0.753470594006737 1 1
0.734312330112701 0.73247996676955 1 1
0.791345897748436 0.789289438513349 1 1
0.85150763743245 0.848839306835247 1 1
0.794368634461629 0.792203847961693 1 1
0.836675459188591 0.833822435775412 1 1
0.789996779045327 0.787044877451979 1 1
0.818574289859334 0.816465922419922 1 1
0.826000518943168 0.824026933602092 1 1
0.782039019917327 0.779314171035048 1 1
0.793613862845681 0.791315494651975 1 1
0.7766414957561 0.774456713442714 1 1
0.763067760981021 0.760580434515765 1 1
0.859162578591147 0.857123560273627 1 1
0.786068325727899 0.783951718895351 1 1
0.881530752375608 0.878992545701558 1 1
0.766205548242223 0.763505879410277 1 1
0.804050635319144 0.801631432301491 1 1
0.884195187353509 0.882037388427064 0 0
0.805149983081121 0.803138122332588 1 1
0.873857172808307 0.871747088274217 0 0
0.783351229702293 0.781034592534659 1 1
0.733390554266863 0.731482228802206 1 1
0.743814137251421 0.741970691198805 1 1
0.829824453750824 0.82750640243034 1 1
0.756680717749682 0.754431305996129 1 1
0.872551586675866 0.870503438188342 1 1
0.763945300040504 0.761873593398902 1 1
0.744937111227341 0.742760548996413 1 1
0.780099671600962 0.777684917732504 1 1
0.848922875142385 0.846710241193958 1 1
0.744780569943513 0.742908011890451 1 1
0.895615254775993 0.893223093371009 1 1
0.809150493552089 0.80735621122407 1 1
0.914689655198974 0.911886025774941 0 0
0.829708326955348 0.827527689498783 1 1
0.792520836737842 0.790153483716094 1 1
0.810314752444211 0.80757889203163 1 1
0.829229888932604 0.8269333501625 1 1
0.830917474793626 0.828691683520431 1 1
0.824422701839327 0.822271242680813 1 1
0.739031669245151 0.737190818106698 1 1
0.814003326223977 0.811813976279272 1 1
0.779381203379103 0.777568649862245 1 1
0.798835238578578 0.796346413106803 1 1
0.812874036556952 0.810352806147135 1 1
0.821402800395015 0.819312331093026 1 1
0.827970162738351 0.825378093707475 1 1
0.815271454114481 0.813203198226035 1 1
0.825859248776756 0.823161164046107 1 1
0.797177881077169 0.795294117653619 1 1
0.764362095202481 0.762450213664389 1 1
0.801288742999968 0.798604998569378 1 1
0.81612208133575 0.81351669170757 1 1
0.793644909744929 0.791391351324217 1 1
0.856292600110276 0.853932612473071 1 1
0.806731368954012 0.804832773916917 1 1
0.79266448637426 0.789751636166503 1 1
0.773095593005076 0.770991169160792 1 1
0.811707838655732 0.80971956306556 1 1
0.806150520368365 0.803634670882605 1 1
0.762895195496691 0.760500004202153 1 1
0.70707962285385 0.704965317413013 1 1
0.851828956737158 0.848917191266859 1 1
0.855147446394461 0.852853421487014 1 1
0.816338703646379 0.814256311424144 1 1
0.698827338710704 0.69683961692999 1 1
0.771760927766457 0.76970673873619 1 1
0.814615617348501 0.81258658881471 1 1
0.717307384005282 0.715097176996021 1 1
0.769756704995831 0.767756590073212 1 1
0.853441154420547 0.851343797896938 1 1
0.846925958600017 0.844479773820601 1 1
0.791586297699276 0.789701343939732 1 1
0.681462254768203 0.679692019625625 0 0
0.747174291370508 0.745086096702486 1 1
0.759199160976797 0.757146214510662 1 1
0.718131031976776 0.716236772990784 1 1
0.792362096949652 0.789970242900728 1 1
0.814848457943849 0.812152920185776 1 1
0.8165823989597 0.814039303755034 1 1
0.769977660335235 0.767922208073009 1 1
0.739418374209959 0.737571683951228 1 1
0.719318819988474 0.717302192218299 1 1
0.808482002259144 0.806158337337373 1 1
0.810146436121696 0.807872399936339 1 1
0.811796830433399 0.809462840105567 1 1
0.895564160298857 0.893438852160678 1 1
0.737004471924155 0.734545126481376 1 1
0.87438011356846 0.871960289138811 1 1
0.767282588865603 0.764988401350196 1 1
0.733991324437906 0.731986689506135 1 1
0.929005961737716 0.925981921458766 0 0
0.783625594679095 0.781213703698074 1 1
0.758337690625694 0.756320353248095 1 1
0.731717137558374 0.729413920813429 1 1
0.829329104400907 0.826984757442624 1 1
0.767872872121843 0.765951237470356 1 1
0.788696825725681 0.786165651187997 1 1
0.809297980793698 0.806812172083064 1 1
0.756368665651147 0.753781584150984 1 1
0.773011474062193 0.77097165374123 1 1
0.695483483815535 0.693644201837064 1 1
0.778436627890246 0.776321057080686 1 1
0.839028375037343 0.836582319128133 1 1
0.765722898077493 0.763806264372764 1 1
0.887407798960843 0.885251920363907 1 1
0.804667410512791 0.802482064180659 1 1
0.787502214559143 0.785252188019141 1 1
0.827420432291635 0.825384227608169 1 1
0.849241999288902 0.847158627222351 1 1
0.716669801699991 0.714330250363674 1 1
0.858527849911163 0.855560910300367 1 1
0.903592943606161 0.900853412216722 1 1
0.912162124178569 0.910060246855979 0 0
0.78523530425746 0.78324689554335 1 1
0.829057244395644 0.82691178387795 1 1
0.739590572735892 0.737171089992632 1 1
0.918647468634175 0.916486400774247 0 0
0.848203394324613 0.845870866168523 1 1
0.840193890230081 0.837543298926903 1 1
0.868171775949212 0.86595631615791 1 1
0.873335809152015 0.870766251894743 1 1
0.817474572874226 0.815201535014389 1 1
0.742972406762912 0.741179912498077 1 1
0.811304651484765 0.809046844191043 1 1
0.761419309850833 0.758965456423466 1 1
0.760121669225159 0.75785383897424 1 1
0.800267205759436 0.79797887376285 1 1
0.809855970694623 0.807520925167068 1 1
0.91715203860076 0.914864680946744 0 0
0.695697058995603 0.693586360756858 1 1
0.921454625313689 0.918863333667501 0 0
0.902149425888968 0.899301931200521 1 1
0.834021166254124 0.831508314475864 1 1
0.898073214761309 0.895400295040132 1 1
0.749373939218634 0.746975374309311 1 1
0.770292032289304 0.767986627086327 1 1
0.792120400929686 0.790261140291072 1 1
0.81953111118251 0.817324405806383 1 1
0.79459229272426 0.792676760741173 1 1
0.898238351205528 0.895545837298003 1 1
0.84780986737104 0.84522878202163 1 1
0.691672406110723 0.689818326220065 1 1
0.800423776248102 0.798469802445201 1 1
0.904501608017989 0.902301447430979 0 0
0.686079339844808 0.684069205701359 1 1
0.85515252430976 0.852811095459637 1 1
0.833435638269255 0.830930261527942 1 1
0.713175143051407 0.711326157456549 1 1
0.791370457291983 0.789305747215932 1 1
0.752427758614412 0.750360236104621 1 1
0.911351027451576 0.908918513467394 0 0
0.816187262997229 0.813785790041866 1 1
0.857049862007738 0.853893987269855 1 1
0.703296574626348 0.701723165622546 0 0
0.696039345533946 0.694196803076663 0 0
0.789234550244788 0.787074035977163 1 1
0.839187246614282 0.836760394552425 1 1
0.791806425497886 0.789754003968392 1 1
0.753522790189525 0.751835956488974 1 1
0.813575540215824 0.811498075750938 1 1
0.791177481851561 0.788999954607621 1 1
0.834613050313845 0.832108611442097 1 1
0.683912261689225 0.681901802317261 0 0
0.798961642833205 0.796893103046569 1 1
0.73142407597636 0.729715415932813 1 1
0.819937995204443 0.817452194690119 1 1
0.739435960504199 0.737441855968713 1 1
0.830092892772755 0.827727501613191 1 1
0.819814953590204 0.81740681770466 1 1
0.792069172424691 0.789971812848683 1 1
0.826591261741442 0.82473762884207 1 1
0.865788388408293 0.86335168096323 1 1
0.744191915785357 0.742264738689975 1 1
0.726705866246445 0.72443381685237 1 1
0.883874421849963 0.880847886809157 1 1
0.753712192206214 0.751546476398252 1 1
0.915628991594265 0.913114036868112 0 0
0.800781167267711 0.798562774869995 1 1
0.814916008445226 0.812854904200486 1 1
0.821740276762266 0.819579042176237 1 1
0.783590645847754 0.781788712067033 1 1
0.788498018261892 0.786298712416239 1 1
0.834611463991262 0.832143289673734 1 1
0.868879549257609 0.866124809658467 1 1
0.864651300435603 0.862298609641873 0 0
0.745939979468059 0.743353827906718 1 1
0.840057494830317 0.837785270946033 1 1
0.862338204872083 0.860059887969304 1 1
0.824037073209803 0.82176372846637 1 1
0.728852534015729 0.726558429913869 1 1
0.822202505283689 0.819996165986766 1 1
0.83395927221696 0.831674392373077 1 1
0.75452332824881 0.752453292059221 1 1
0.788795912196292 0.786457522638161 1 1
0.797601585613315 0.794643052611841 1 1
0.757594112487389 0.755652953118974 1 1
0.77031549509881 0.767948054462324 1 1
0.848847680388461 0.846109342670361 1 1
0.760561979834797 0.75870654691651 1 1
0.738585337579126 0.736146984347487 1 1
0.828716090963738 0.826534710352826 1 1
0.827159193737817 0.82505460572102 1 1
0.79649364583827 0.794233689888244 1 1
0.809428309638355 0.807083884177279 1 1
0.670511368774602 0.668981040902397 0 0
0.795688812016106 0.793075972864412 1 1
0.847911564346364 0.845896892111058 1 1
0.914596746273193 0.912160308588584 0 0
0.886386396314162 0.884074063825272 1 1
0.823414962868567 0.821223263319539 1 1
0.810450556156913 0.808095860235184 1 1
0.763882414654776 0.762178111898212 1 1
0.774051423969355 0.772198509303133 1 1
0.729776754120268 0.727796379477903 1 1
0.825616125584803 0.823493503371008 1 1
0.703052361696266 0.701277481028799 1 1
0.764119047222618 0.762188910289932 1 1
0.844650823924262 0.842011781761165 1 1
0.832628185759378 0.830494582315682 1 1
0.77239357625672 0.770059116704228 1 1
0.833894663666048 0.831815427556846 1 1
0.878636834991807 0.876234483516114 1 1
0.775990544016883 0.77378968641963 1 1
0.755865999653151 0.753540124047389 1 1
0.788688752210016 0.786171208361095 1 1
0.817719930279652 0.815428926229631 1 1
0.804128715860409 0.801606637966987 1 1
0.953181746321573 0.950769012255709 0 0
0.778437504104486 0.776166678521375 1 1
0.780949437785236 0.779286370218575 1 1
0.754825110047317 0.752824637835508 1 1
0.849329818109598 0.846706277718885 1 1
0.829050741477226 0.826762969234164 1 1
0.757727067319411 0.755473764473523 1 1
0.790599461756811 0.788323690388833 1 1
0.849541278735713 0.847373761125214 1 1
0.854362311078004 0.851741482979435 1 1
0.813224919275796 0.811120037192231 1 1
0.741850805992686 0.739836440771252 1 1
0.844257438180688 0.842052757720163 1 1
0.778299504056273 0.776036598889283 1 1
0.779391610825456 0.777462704091167 1 1
0.778051066957765 0.775852260460549 1 1
0.739332484368049 0.736847985463282 1 1
0.773321942984801 0.77135881892637 1 1
0.857955527021678 0.855675054717189 1 1
0.90394722087413 0.901341875206392 0 0
0.720556675957942 0.718426685567977 1 1
0.83297564155469 0.830711791400548 1 1
0.926045680850156 0.923387607481878 0 0
0.80801543389956 0.805692961810954 1 1
0.846820848197539 0.844690108499244 1 1
0.835780092193747 0.833247043808144 1 1
0.773433078680217 0.771040660634127 1 1
0.887052908443236 0.884828258258126 1 1
0.72889102409457 0.72687091986317 1 1
0.866989483113577 0.864467599398637 1 1
0.890035775738729 0.887796303712217 1 1
0.748976879301165 0.746947996051379 1 1
0.775687213474416 0.773629783493612 1 1
0.828698448219273 0.826320705299199 1 1
0.878661449504759 0.87584520459961 1 1
0.775222402607134 0.773345669494195 1 1
0.811858821508281 0.809658459880324 1 1
0.752467970245746 0.750654040309396 1 1
0.795111092199856 0.793021625741368 1 1
0.785444807903326 0.783050267339513 1 1
0.786641707088602 0.784734392729029 1 1
0.792217832096035 0.790128612462307 1 1
0.812444553024986 0.810066570523981 1 1
0.848294036162922 0.845822212952199 1 1
0.845776524058059 0.843515856716311 1 1
0.796079470483763 0.794016743432935 1 1
0.817487144565099 0.814887702330427 1 1
0.812840150714864 0.810572498548823 1 1
0.788296836345893 0.786225646258084 1 1
0.783329322204574 0.781186437057559 1 1
0.82572689894277 0.823772023290075 1 1
0.857315731154188 0.855067935735226 1 1
0.848024620063984 0.845393950477071 1 1
0.800437556998013 0.798632270621733 1 1
0.755449252120472 0.753288473181106 1 1
0.762123307623525 0.760083418663097 1 1
0.87182094877143 0.869486891121949 0 0
0.651766503632593 0.649351011101846 0 0
0.863884204355604 0.861962848931639 1 1
0.743067269102706 0.740956106621909 1 1
0.81283210944791 0.810512795000189 1 1
0.773574230972511 0.771176948705447 1 1
0.850873037843833 0.848602019317825 1 1
0.766381452486583 0.764371552533528 1 1
0.765241205670565 0.762947251131085 1 1
0.746994670659054 0.744770131808659 1 1
0.793922648799638 0.791417560407184 1 1
0.893700779056994 0.89127126232033 1 1
0.897520246583301 0.894468049107642 1 1
0.780848884800534 0.778036026584265 1 1
0.775893114956801 0.773194086008077 1 1
0.774757632997789 0.772788179224312 1 1
0.746366647917617 0.743896478968629 1 1
0.789889929918951 0.787160087989778 1 1
0.821053741357055 0.818842879471633 1 1
0.845575765153928 0.843037034611166 1 1
0.766557990047207 0.764037367631582 1 1
0.781735699987143 0.779002092328655 1 1
0.709041687958067 0.70737841424252 1 1
0.787784926710497 0.785705800599789 1 1
0.754187745113894 0.75203116843036 1 1
0.790605812163084 0.788265599880659 1 1
0.786072404864073 0.7836903995798 1 1
0.792014980115173 0.790090260116819 1 1
0.69344333578399 0.691360271814359 1 1
0.709480386221525 0.707304467569569 1 1
0.89847457297138 0.896159442945053 1 1
0.787438630957927 0.785184110169603 1 1
0.775786201035701 0.774014655942227 1 1
0.802484766413971 0.800176052262898 1 1
0.803221216296543 0.800862254826045 1 1
0.831931825518632 0.829594400899684 1 1
0.831439559350334 0.829370287959797 1 1
0.752619183890556 0.750427787122434 1 1
0.746098586863624 0.744219680931838 1 1
0.73598999243256 0.734016299819717 1 1
0.796876592283074 0.794451884506762 1 1
0.892470899245313 0.889624363548328 1 1
0.839554916186902 0.837210341749429 1 1
0.862107077451934 0.859738111341357 1 1
0.902895562488074 0.900198134581237 1 1
0.758093706274595 0.756298109844305 1 1
0.767131481848394 0.764980192047004 1 1
0.792527520816682 0.790654592448583 1 1
0.777049564392503 0.775104666579271 1 1
0.792103126736566 0.789870275583203 1 1
0.824389134478893 0.821282941183431 1 1
0.796739329920442 0.79480169458635 1 1
0.823315281526152 0.821086902408975 1 1
0.693447416150033 0.691674975018587 1 1
0.781085187425019 0.779043681851014 1 1
0.704503129618558 0.702339200401362 1 1
0.783643977063326 0.781481420250078 1 1
0.770366314797437 0.768390536368416 1 1
0.767379062774231 0.764985159061827 1 1
0.728818335145313 0.726815789568058 1 1
0.738329700831289 0.736325927788915 1 1
0.837256582776123 0.834793555506882 1 1
0.823227928228381 0.819928787739976 1 1
0.741306862239738 0.739642513623573 1 1
0.867095298949542 0.86409768012438 1 1
0.876872473043126 0.874425492974872 1 1
0.831166204107198 0.829016453357445 1 1
0.765062514441833 0.763368467349772 1 1
0.789277028823052 0.786921950641362 1 1
0.741071791706535 0.738945676298273 1 1
0.702838209159148 0.700598956768809 0 0
0.870804403763329 0.868672073691357 1 1
0.733754353585379 0.731730082480524 1 1
0.813962988074757 0.811727664907171 1 1
0.774031841877206 0.77162209670313 1 1
0.776400395955744 0.774568572297643 1 1
0.917536871952211 0.915208741107 0 0
0.918713471121965 0.916423576231354 1 1
0.749567241342398 0.747538287456317 1 1
0.69385634945254 0.691329072417458 1 1
0.863156341290701 0.860982730361669 1 1
0.750384857406947 0.747958147334011 1 1
0.780962260261872 0.778782256043229 1 1
0.795355624314783 0.793321268696607 1 1
0.827506219966918 0.825208655424386 1 1
0.789675219117722 0.787612487572467 1 1
0.791401585114987 0.789462216014131 1 1
0.863342874520576 0.860516778856288 1 1
0.809393878846787 0.80704233008859 1 1
0.764593771271273 0.762916111048665 1 1
0.772911968644904 0.770922329553153 1 1
0.783156778142803 0.780893489783981 1 1
0.771798689718434 0.770005941251518 1 1
0.804664103593636 0.801849178861489 1 1
0.728194949136066 0.725984373529535 1 1
0.843823546640541 0.841062883231135 1 1
0.796854841315125 0.794688454575011 1 1
0.884690377950101 0.882231101085131 1 1
0.860555922789272 0.858327625652589 1 1
0.776806016787934 0.774474568282039 1 1
0.797523131269843 0.79549684465378 1 1
0.786396699329499 0.784033951623667 1 1
0.777157179724879 0.774933080353084 1 1
0.905464540360579 0.903105823551451 0 0
0.838857524411027 0.836518590446308 1 1
0.814102743031708 0.811924841059234 1 1
0.778239637823517 0.776541016304941 1 1
0.792402238311046 0.7899876277371 1 1
0.750840671083326 0.748969042050267 1 1
0.83411547728033 0.831749996904433 1 1
0.825434657384974 0.823142125293519 1 1
0.794271159205569 0.792234684749265 1 1
0.77890032186479 0.776558430962428 1 1
0.873514143565159 0.870648952094965 1 1
0.800607750665279 0.798517400601049 1 1
0.811627611837061 0.809328842687252 1 1
0.743442273778159 0.741335335925366 1 1
0.856176478699927 0.853949448580896 1 1
0.797296535689577 0.795190647462331 1 1
0.923088520110122 0.920793388293466 0 0
0.773930694514087 0.771644148138189 1 1
0.813365739133256 0.811104377830486 1 1
0.763746714038415 0.761562067739791 1 1
0.834747350424792 0.832358000152351 1 1
0.788040494901251 0.785629542817321 1 1
0.832117367870013 0.829731189253539 1 1
0.743249348624313 0.741092652075932 1 1
0.837262463248585 0.835108423710609 1 1
0.784390100384794 0.782117765680113 1 1
0.804324433950977 0.802484755666713 1 1
0.727688423482826 0.725705292707962 1 1
0.736779608992679 0.735042480614459 1 1
0.859197097286775 0.856846521700077 1 1
0.763911999090808 0.761554961143866 1 1
0.769577738217188 0.767731181844128 1 1
0.750980149262651 0.749084606292708 1 1
0.738282485965041 0.73604506046874 1 1
0.730903009638404 0.728980327176242 1 1
0.745800080013406 0.743987802501512 1 1
0.837480339106986 0.835226780262215 1 1
0.843526691858194 0.841206162389141 1 1
0.827257330633423 0.825016736017981 1 1
0.823196336168085 0.82105850624786 1 1
0.775593232933066 0.773319676647088 1 1
0.861094117539414 0.858583536549188 1 1
0.866970364409528 0.864588740379165 1 1
0.775304240316795 0.773485589278646 1 1
0.802530693283829 0.800283797554569 1 1
0.813611621705146 0.811337473485178 1 1
0.793438458547798 0.791139520170368 1 1
0.695898116190844 0.694043834450391 0 0
0.758058751418686 0.755749026752828 1 1
0.886542728800028 0.884226180499291 0 1
0.856938681107294 0.854344906353411 1 1
0.76668405650308 0.764680742039326 1 1
0.805131001054114 0.803110029022909 1 1
0.765741302917001 0.763761409302419 1 1
0.821992278878716 0.819563472433845 1 1
0.801962586648933 0.799801443398983 1 1
0.77643012258471 0.774622922703527 1 1
0.825315916958839 0.823188261438951 1 1
0.799477130125034 0.796934798092562 1 1
0.799167505984574 0.796812367731334 1 1
0.858312987252084 0.855924413968559 1 1
0.935434915176492 0.933157171608598 0 0
0.729582683142108 0.72748655736564 1 1
0.771688428455117 0.769479490896952 1 1
0.885032314062011 0.88243500275594 1 1
0.87336322417553 0.870641867262423 1 1
0.890068630476049 0.887187888993453 1 1
0.793551107196807 0.791174893051908 1 1
0.853983287870845 0.851656735485055 1 1
0.77384871090773 0.771812937902094 1 1
0.78481440264613 0.782432052069435 1 1
0.894771277105647 0.892776918854612 0 0
0.778400398452321 0.776488222996992 1 1
0.82013877170511 0.818013811778312 1 1
0.832207964442396 0.830248079982107 1 1
0.802161984193724 0.799623986567456 1 1
0.826371428908008 0.823692065094719 1 1
0.720706493717109 0.718400509510141 1 1
0.755413465160883 0.753191689079351 1 1
0.800382074056637 0.798480307453205 1 1
0.806304552489886 0.804187548668165 1 1
0.805484872686943 0.803526762650982 1 1
0.743255061426539 0.741339572090296 1 1
0.869057272208221 0.867004819647931 1 1
0.889563578682469 0.887163235084446 1 1
0.813536879454509 0.81123140486493 1 1
0.790486506982803 0.788062281307573 1 1
0.767867697560679 0.765787526149586 1 1
0.796556815406574 0.794464924961274 1 1
0.770701746508217 0.768337521597294 1 1
0.917253799339549 0.914872368416928 0 0
0.701611434797016 0.69986626930294 0 0
0.749209734862883 0.747463756340399 1 1
0.833908369567198 0.83151993579223 1 1
0.830237888626745 0.827930342029327 1 1
0.792438834548645 0.789680780877079 1 1
0.783712274882992 0.781595176073671 1 1
0.814006940157733 0.811834838251659 1 1
0.782417328698219 0.780164790767765 1 1
0.773905710850324 0.771897941789753 1 1
0.774085155188606 0.77197089520462 1 1
0.808960405177293 0.806991757697664 1 1
0.809059224220665 0.806752525764517 1 1
0.756700927162427 0.75502609209438 1 1
0.900173501997047 0.897747669607331 0 0
0.877462816593937 0.874797540353683 1 1
0.758201250805486 0.756329739026526 1 1
0.762117322404651 0.759958058921063 1 1
0.755734918478208 0.753452027835451 1 1
0.765951724091415 0.76365675660175 1 1
0.754150055900326 0.751665775632198 1 1
0.754419509287244 0.752278556786686 1 1
0.822947989605592 0.820654448689148 1 1
0.804870548201874 0.802610793379573 1 1
0.863577451254529 0.861283230754339 1 1
0.782043024931449 0.779707861178466 1 1
0.822467207792881 0.819894783767042 1 1
0.783252449276732 0.781361389607849 1 1
0.773616611929798 0.77111381756519 1 1
0.873651232448959 0.871058234483943 1 1
0.781914431031348 0.779620368077727 1 1
0.839852472287531 0.837300797522592 1 1
0.707131731926771 0.705214714086021 1 1
0.964166791315586 0.961812322433474 0 0
0.794897215743909 0.792667714124895 1 1
0.830577603314817 0.828098275657162 1 1
0.752902330426699 0.750562723210066 1 1
0.732995067548051 0.730724239182498 1 1
0.75678444351771 0.754541489240508 1 1
0.807465761291394 0.805539322211983 1 1
0.821657610914095 0.819286349760786 1 1
0.841961826194491 0.8399640192927 1 1
0.856034861024852 0.854132328412607 1 1
0.806857934392982 0.804832389215266 1 1
0.911848089193422 0.90929055946326 1 1
0.696576694753022 0.694822072489453 1 1
0.770156496708304 0.76794350407396 1 1
0.707266623926583 0.705169013591665 1 1
0.80607581510177 0.804040561977938 1 1
0.785743579453759 0.783505291108648 1 1
0.856028457775218 0.853599783328855 1 1
0.753605092996035 0.75158632599775 1 1
0.842620805022043 0.840018450998692 1 1
0.754966413602121 0.752927618344568 1 1
0.862970440656026 0.860693523898955 1 1
0.830138933940907 0.827905725716562 1 1
0.879091624653243 0.876761959443661 1 1
0.750997408529474 0.748559976549638 1 1
0.774353921658892 0.771888398620058 1 1
0.871829435903206 0.869127680245113 1 1
0.842284371937291 0.839819184365459 1 1
0.836487072557146 0.834270908671494 1 1
0.808127912783654 0.805710937286221 1 1
0.828316148189266 0.826360717394504 1 1
0.805836363604398 0.803797369975421 1 1
0.739352451950132 0.737638563188789 1 1
0.791662400749716 0.789540846265698 1 1
0.809626316087693 0.806823948160295 1 1
0.754696919054792 0.752394513838434 1 1
0.84272511049365 0.840538040862225 1 1
0.67414884095398 0.672396411677258 0 0
0.705926154210596 0.704056354810678 0 0
0.782820221431352 0.780488058027586 1 1
0.828464738565131 0.826007840206137 1 1
0.79749631999425 0.795000233948 1 1
0.832547854084194 0.8302052591006 1 1
0.682177329480372 0.68010698547554 0 0
0.894514101812011 0.892030344572629 0 0
0.784687831546387 0.782511896284719 1 1
0.790590874221003 0.788104188530805 1 1
0.818441906191032 0.816345182233443 1 1
0.831686457153852 0.82914169905824 1 1
0.864932858878043 0.861805754686723 1 1
0.852390757932393 0.850216642568665 1 1
0.791363440720781 0.78923026851764 1 1
0.736399631883037 0.73431616827335 1 1
0.919717203510381 0.917357371787122 0 0
0.843444916835558 0.840965520028765 1 1
0.826585782875939 0.824213672757948 1 1
0.80923483940397 0.806722458967302 1 1
0.74471878138912 0.742641556190945 1 1
0.861854463798316 0.859740060041102 1 1
0.757116410678165 0.755209039796915 1 1
0.820418721212139 0.817478048295593 1 1
0.788316763646079 0.785689784607385 1 1
0.843498079401967 0.841065904052192 1 1
0.891838365569146 0.888533462435563 1 1
0.722280375828997 0.72030118058547 1 1
0.818411955013465 0.816005282140856 1 1
0.749973505016867 0.747426121089756 1 1
0.823051480955417 0.820841548452736 1 1
0.796000367247465 0.793723953266605 1 1
0.719358758802231 0.717333468276243 1 1
0.821131180583014 0.818735106194255 1 1
0.821371363816073 0.819343027450882 1 1
0.731162739510488 0.729149237654264 1 1
0.82676674023045 0.824159064287533 1 1
0.803900780756586 0.801682525240867 1 1
0.873118665640467 0.870169861108858 1 1
0.76196875499899 0.759882732599101 1 1
0.72882120682787 0.726831361670123 1 1
0.775567861168621 0.773654946515191 1 1
0.769028533164626 0.767228762857977 1 1
0.828558387787361 0.826338426909723 1 1
0.84521075322114 0.842582907852044 1 1
0.888970266280225 0.88604804864738 1 1
0.820813681300295 0.81874264869953 1 1
0.843910392728907 0.84150590656558 1 1
0.892064185439046 0.889311238635664 1 1
0.786391451223471 0.7839578337945 1 1
0.775055555000849 0.773195357150204 1 1
0.810016303697344 0.807673186913441 1 1
0.78675976764456 0.784510130327926 1 1
0.86058953659583 0.858054696348263 1 1
0.766061352962017 0.763844119122708 1 1
0.831254668807477 0.82877271703135 1 1
0.799481754013937 0.79760548701378 1 1
0.69309359229147 0.691456273636033 0 0
0.805817509405923 0.803553607299272 1 1
0.812647989970506 0.810408339875345 1 1
0.811871036392103 0.809787079592073 1 1
0.799748658038088 0.797343397916332 1 1
0.835791620161478 0.833680395903233 1 1
0.780914429244511 0.778505972173577 1 1
0.833057242757421 0.830943396919361 1 1
0.78781240338695 0.785729597225997 1 1
0.847697418320119 0.845252889027016 1 1
0.74606843282801 0.743998898978508 1 1
0.88419350021712 0.881440762594347 1 1
0.75281495715332 0.750930755180864 1 1
0.803598524186239 0.801044467132281 1 1
0.887123822026573 0.884861495446407 1 1
0.873314636343229 0.870654949167615 1 1
0.903111748269801 0.90039282815842 0 0
0.718063468357894 0.716181343745555 0 0
0.789102370475381 0.787075567202222 1 1
0.861159868280403 0.858593753611496 1 1
0.70037732434159 0.698648269969741 0 0
0.700505266005753 0.698807299566412 0 0
0.825555314808728 0.823590334123156 1 1
0.743792267197794 0.741648338961562 1 1
0.858051901554204 0.855558995198852 1 1
0.735793055134621 0.733224807347586 1 1
0.762231835878979 0.760336980627614 1 1
0.850208365808091 0.8476675797905 1 1
0.851131413639085 0.84884332809178 1 1
0.833257803851951 0.830707658116615 1 1
0.729748021750234 0.727709222509761 1 1
0.743692731691481 0.741019414278484 1 1
0.750970559506553 0.748449764239051 1 1
0.855881037629168 0.85310593117511 1 1
0.757749973480258 0.755552330195069 1 1
0.827983979038929 0.825956186108048 1 1
0.763684528963397 0.761629106475549 1 1
0.755762580184457 0.753680782527036 1 1
0.893545302330026 0.890828714760158 1 1
0.818107302632651 0.815981437775376 1 1
0.735211386485005 0.732913990343043 1 1
0.760096675779112 0.757629921502308 1 1
0.725044355735817 0.722696921453229 1 1
0.84969992352403 0.847255395948309 1 1
0.80434525934187 0.802253836218077 1 1
0.779033545230085 0.776521678038796 1 1
0.732243732194829 0.730112963075027 1 1
0.710815326716534 0.709061798813368 1 1
0.751361302503336 0.749186513636052 1 1
0.850860713633341 0.848606583942 1 1
0.77657432122297 0.774434380425056 1 1
0.802455126142424 0.800498654769178 1 1
0.776277338036796 0.773959603675945 1 1
0.884272408322365 0.881474627455191 0 0
0.685252023362001 0.682960897133545 1 1
0.770839823297896 0.768565269946836 1 1
0.713615847762786 0.711380030143156 1 1
0.755614806832269 0.753795911547943 1 1
0.734069849651353 0.731505430653386 1 1
0.772987678192642 0.770788512211203 1 1
0.801154720463202 0.798873748359878 1 1
0.82557568662949 0.823486604548198 1 1
0.814997529290105 0.812279155455158 1 1
0.823964892109268 0.821512922811119 1 1
0.923821248069395 0.921438705007778 0 0
0.88703108623777 0.884564653932177 1 1
0.847203870171307 0.844761404408715 1 1
1.00566560934473 1.00267206295062 0 0
0.798564268980731 0.796474409062312 1 1
0.794140711663824 0.791874603479542 1 1
0.811538465247777 0.809157458461448 1 1
0.770885733263047 0.768838247922869 1 1
0.772912047429518 0.770543506461283 1 1
0.791348556063805 0.789380357292838 1 1
0.729935172283745 0.727888997090009 1 1
0.769225592705785 0.766804922820703 1 1
0.71018444277662 0.707921666147144 1 1
0.79939823881108 0.797591968934498 1 1
0.78830361958059 0.786236415829119 1 1
0.784200666325167 0.782044265261119 1 1
0.766510761435413 0.7643783278097 1 1
0.801211106404118 0.799131360477271 1 1
0.758068314193625 0.755835963483139 1 1
0.809402045937827 0.807088873784339 1 1
0.773973021374525 0.77217357391204 1 1
0.799949240854855 0.797791331416797 1 1
0.715413673698482 0.712836286511903 0 0
0.880862771195669 0.87870452711208 1 1
0.81485557394431 0.812404817972497 1 1
0.805508285356315 0.80352158479834 1 1
0.702734572787554 0.700775656810033 1 1
0.858429540362921 0.855621727298605 1 1
0.861173589627257 0.859031705148455 1 1
0.801926462938278 0.79974976672012 1 1
0.839648520321641 0.836748330815742 1 1
0.831256531440257 0.828891882970896 1 1
0.803111954784779 0.800839807925733 1 1
0.819726844572588 0.817544853054805 1 1
0.715088967238861 0.712687566028349 0 0
0.848369470842173 0.845327941498393 1 1
0.815923882429585 0.813408980532015 1 1
0.775120956408626 0.773018876398723 1 1
0.866853540464443 0.864499853617117 1 1
0.702124075410007 0.700272784602008 1 0
0.831842319949307 0.829577405201552 1 1
0.795892929320701 0.793427442351495 1 1
0.813323647880997 0.811003237264336 1 1
0.716041081365315 0.714168671207747 1 1
0.913168985340145 0.910584830499811 0 0
0.834200068232846 0.831789829284731 1 1
0.803103944660769 0.800791241490605 1 1
0.912860727965345 0.910669707593643 0 0
0.874545118626913 0.872367379936212 1 1
0.734985917925628 0.732951130449054 1 1
0.792866968070358 0.79079075647334 1 1
0.841355054107821 0.839432437971163 1 1
0.781461571177947 0.77915577926324 1 1
0.876993354580518 0.874399122887195 1 1
0.92338504764851 0.920753632465623 0 0
0.821876198186109 0.819190935783448 1 1
0.84039302818654 0.838478353934559 1 1
0.738675248063156 0.736419713373736 1 1
0.818253238120189 0.815641460344997 1 1
0.859645890551471 0.857454010367817 1 1
0.802486331798416 0.80043817322114 1 1
0.862185808674526 0.859641479307774 1 1
0.907234203403994 0.904614943928495 1 1
0.789005063955949 0.787026126038375 1 1
0.787173916276812 0.78477583786501 1 1
0.862120248704889 0.859428771300329 1 1
0.769249587320648 0.766850891534269 1 1
0.711891333346851 0.709689032581508 0 0
0.818785019641988 0.816715322684597 1 1
0.760488897193296 0.75824760881209 1 1
0.88755585226337 0.885386849294901 1 1
0.72286288617699 0.721171379996844 1 1
0.769733208150267 0.767779838159852 1 1
0.738367834668089 0.736364804902407 1 1
0.762382152495156 0.760032531788569 1 1
0.866256464662568 0.864073652372559 1 1
0.737878333206811 0.736011039775466 1 1
0.80606851645713 0.803897369992881 1 1
0.772624654634194 0.770292388771171 1 1
0.728376445731038 0.726275842701686 1 1
0.879126636803622 0.876547190365858 1 1
0.703537175326489 0.701711045114072 0 0
0.773329306310531 0.771298298981111 1 1
0.875674585327657 0.873682198792701 1 1
0.780938631782728 0.778656475916511 1 1
0.722929557765082 0.720742157424416 1 1
0.78494650932853 0.783084348361816 1 1
0.826630186190696 0.824302050626987 1 1
0.707369703904024 0.705172655882944 1 1
0.863692996836527 0.861281910720911 1 1
0.761892185402078 0.75975340935673 1 1
0.781506238141181 0.779460595960962 1 1
0.917924048872504 0.915116671679645 1 1
0.853892895101129 0.851783350905974 1 1
0.869431310700409 0.867126033489063 1 1
0.777957311885393 0.775674494389031 1 1
0.762649447058749 0.76038689884192 1 1
0.804790127110425 0.802642543676769 1 1
0.793295608019053 0.791236154300904 1 1
0.733636956993512 0.731873377959623 1 1
0.862538524405746 0.859803308464787 1 1
0.868922316467998 0.866254897941001 1 1
0.854300577549874 0.851871684496498 1 1
0.862672018989422 0.860344270805346 1 1
0.860659643279852 0.85768932201159 1 1
0.805279010323791 0.802846069946983 1 1
0.824832294397955 0.822639304332396 1 1
0.786852036751635 0.784646970138999 1 1
0.829069555078418 0.82637256907304 1 1
0.847337255977879 0.844584906882662 1 1
0.795654608931151 0.793562004576149 1 1
0.716740416507063 0.715047625652457 1 1
0.820330165592711 0.81814549449799 1 1
0.855419639219301 0.853136749656208 1 1
0.730837561761221 0.728813084452404 0 0
0.795753667258168 0.793570537359028 1 1
0.721190960477352 0.719534251137612 0 0
0.783330268863045 0.781393691320677 1 1
0.751475868988401 0.749467103629081 1 1
0.833882249132676 0.831918841540569 1 1
0.742219695780267 0.740090217102785 1 1
0.819013550207324 0.81677548848672 1 1
0.806240611604786 0.804484542996619 1 1
0.789683746186765 0.787548972492199 1 1
0.774673545641406 0.772504924762766 1 1
0.771380839913977 0.769378045362323 1 1
0.819146243646848 0.817117266475078 1 1
0.774178289885399 0.771886096774983 1 1
0.721734857159701 0.719891760115425 0 0
0.796723165969188 0.794623719299342 1 1
0.7257818925308 0.723890127015628 1 1
0.870071171786464 0.867368212131705 1 1
0.763965281376461 0.761991736147473 1 1
0.776404742156588 0.774761227923317 1 1
0.906952482821414 0.904561605722453 0 1
0.804435944975084 0.80183104257173 1 1
0.763921659219863 0.761459821408532 1 1
0.793394414356842 0.790843474573775 1 1
0.82889421490719 0.826609552982804 1 1
0.773872819036318 0.771763385199276 1 1
0.83377624843335 0.831465836906568 1 1
0.746689557770016 0.744845900021966 1 1
0.824274799635629 0.821670394309942 1 1
0.751366472287088 0.749157410439239 1 1
0.784629540614276 0.782376530853509 1 1
0.762895037264068 0.760606065164441 1 1
0.742025129894681 0.739479850562 1 1
0.822367810452037 0.819870643855195 1 1
0.82232497817599 0.819964631340357 1 1
0.798130620053187 0.795824607086272 1 1
0.809983815706395 0.807855728250594 1 1
0.739766025780187 0.737851433452312 1 1
0.803407363023401 0.801154872389557 1 1
0.800396855924094 0.798104429560665 1 1
0.691055111346088 0.68893081710577 0 0
0.873150752440654 0.870798543629396 1 1
0.852815701011806 0.850561131440406 1 1
0.87867047417462 0.875776226416552 1 1
0.783982215941917 0.78140062697717 1 1
0.829946421102169 0.827626434847141 1 1
0.778371832959453 0.776465784989114 1 1
0.789416861156808 0.787449207702456 1 1
0.763833744713713 0.761945724975267 1 1
0.786767469389318 0.784537315454529 1 1
0.708916791438912 0.707207094229303 1 1
0.885696280237173 0.88283191370455 1 1
0.815908313022333 0.813651254538107 1 1
0.840123344736239 0.837755638259335 1 1
0.861992322973728 0.859849593736138 1 1
0.791833453703539 0.789448772909196 1 1
0.814515979948019 0.812577277613518 1 1
0.784045064322545 0.782053217946357 1 1
0.817450901727075 0.815374140214132 1 1
0.8051242867173 0.802858306102702 1 1
0.818098089370981 0.815733398263934 1 1
0.789554552195877 0.786789225347703 1 1
0.704367888408132 0.702402887931596 1 1
0.804641638764592 0.802441166405078 1 1
0.89126071451463 0.889056569295156 1 1
0.752570334191809 0.750755575426809 1 1
0.914060483606276 0.911665221439758 1 1
0.818228491012053 0.815705540847495 1 1
0.82787432785963 0.825701306245336 1 1
0.799952106021612 0.797917770547183 1 1
0.735794944972838 0.7337281609981 1 1
0.878181272579163 0.87583599535084 1 1
0.738351931152634 0.735871000409511 1 1
0.908694811882543 0.90612986159945 0 0
0.758038621981727 0.756074687886422 1 1
0.921458494384939 0.918536304964519 0 0
0.753326924428499 0.751285932286475 1 1
0.735512632648713 0.733714393673333 1 1
0.833272919741555 0.830632373395001 1 1
0.846797508833081 0.843940771408598 1 1
0.799921767228472 0.797676787087894 1 1
0.894047125380876 0.891610506608938 0 0
0.867536792480207 0.865371919016889 1 1
0.810150560280158 0.808108685684243 1 1
0.706276703961128 0.704044973076353 1 1
0.849526974981809 0.84678201137354 1 1
0.877640824640832 0.874840601099192 1 1
0.837461593261616 0.834632111617476 1 1
0.860842043559018 0.858737052694752 1 1
0.783928294380413 0.78147382785686 1 1
0.817623589844198 0.81492225654023 1 1
0.90278673229522 0.900329579420561 1 1
0.833719346038477 0.831743670295614 1 1
0.811423022020794 0.808946406539087 1 1
0.765104226499319 0.763157788915283 1 1
0.853337849578962 0.850975291791572 1 1
0.700026209308298 0.698229379512877 0 0
0.841248949252493 0.839138883021953 1 1
0.754754561457528 0.752899589078309 1 1
0.792654456192112 0.790305995788972 1 1
0.811751285533126 0.809490271271035 1 1
0.773392544108959 0.771403889960199 1 1
0.799802370753528 0.797510502102422 1 1
0.771001011803812 0.769146527023066 1 1
0.802137519178474 0.79992694665871 1 1
0.814011270273492 0.811675738991871 1 1
0.809725060568744 0.807203318788878 1 1
0.813861855259676 0.811238596306054 1 1
0.764500798916672 0.762134222305645 1 1
0.77110581391732 0.769038556943995 1 1
0.682769234025696 0.680992511221223 0 0
0.847222753311257 0.845056434696243 1 1
0.857661876865814 0.855095880802597 1 1
0.7961027605123 0.793699821931852 1 1
0.800755701837181 0.798633636136951 1 1
0.715500692220442 0.71354656817069 1 1
0.77280036046564 0.770543674330649 1 1
0.767641114044269 0.765067157882865 1 1
0.799876848104277 0.797498210825626 1 1
0.799434814491639 0.797328133424923 1 1
0.682639914255602 0.680791733586303 0 0
0.770191053824177 0.76813039614223 1 1
0.750611041220413 0.748601811428234 1 1
0.847342766932562 0.844532182493478 1 1
0.752353908683361 0.750292174225304 1 1
0.693281257547393 0.691215603693904 0 0
0.797224697706534 0.794546220686764 1 1
0.806669334942258 0.804332314377696 1 1
0.797751704638558 0.795492722986029 1 1
0.794220230822764 0.791964839011275 1 1
0.918887787058757 0.916254168302099 0 0
0.817868421024514 0.815192708890739 1 1
0.925683470940897 0.923120202293251 0 0
0.838712006383785 0.83646727493869 1 1
0.782193787702704 0.780050484896996 1 1
0.84003565934884 0.837866864526378 1 1
0.823056817106888 0.820926224294869 1 1
0.898185366041166 0.895610555786209 0 0
0.845330601194296 0.843010575596992 1 1
0.820857501745362 0.818520169717544 1 1
0.77487797475873 0.772722552029024 1 1
0.774622966715109 0.772246639872225 1 1
0.76952342838863 0.76738129061864 1 1
0.800929382417379 0.798755228679842 1 1
0.883409348967941 0.881139369837673 1 1
0.760864676474226 0.75852435109713 1 1
0.793024999805059 0.790894472302451 1 1
0.786677376277557 0.784505492055879 1 1
0.784953456355317 0.783055503407558 1 1
0.810349156859567 0.807920581174074 1 1
0.799656726285896 0.797493864074518 1 1
0.751232210777817 0.748959297570435 1 1
0.823965115619198 0.821894767522792 1 1
0.910042601270268 0.907167421740023 0 0
0.776071470620012 0.774202378569384 1 1
0.805695272873479 0.803228800424665 1 1
0.843589162100439 0.841291818742902 1 1
0.724963714955865 0.723161645235045 1 1
0.824629004357213 0.822253679442087 1 1
0.79986051067747 0.797661989861946 1 1
0.764538380704035 0.762514314170635 1 1
0.821164261406952 0.818793657087193 1 1
0.820514850284563 0.818318724805323 1 1
0.781962322260408 0.779510697934858 1 1
0.859562977288902 0.857234122851212 1 1
0.758031980865364 0.755950074130542 1 1
0.815444094776957 0.813549163724135 1 1
0.790495655475155 0.788467915654122 1 1
0.688093116970874 0.685647698842917 0 0
0.828494986619236 0.82633002687019 1 1
0.681033902717015 0.67923523993067 0 0
0.849531701574832 0.847192783808628 1 1
0.796238030616242 0.793433811049277 1 1
0.844342897647103 0.842093593152035 1 1
0.771404439118718 0.769295308776335 1 1
0.765873346597064 0.76351945284933 1 1
0.78265126989 0.780242744239775 1 1
0.858261589252069 0.855900696818678 1 1
0.829943699736503 0.827862420617383 1 1
0.7194542442245 0.717314697649759 1 1
0.82789961730435 0.825011933457678 1 1
0.739451592607807 0.737309696037533 1 1
0.801797910707811 0.799805475311195 1 1
0.766056263198198 0.763695056161896 1 1
0.786603640946115 0.784434199034567 1 1
0.726600984176877 0.724924875533274 1 1
0.817022729103659 0.81486453931825 1 1
0.801324476621944 0.799087242452195 1 1
0.859303523948868 0.857114480287074 1 1
0.846426177629748 0.843701970788775 1 1
0.836026762323584 0.833675764087471 1 1
0.760853674014373 0.758735015074369 1 1
0.864331203318377 0.861839561905259 1 1
0.785382356269564 0.783081240148769 1 1
0.768137496388665 0.766048557907575 1 1
0.811697740339011 0.809755126455627 1 1
0.826981091653176 0.824505600962589 1 1
0.806253484735391 0.803840243543497 1 1
0.680538278537811 0.678402496187691 1 1
0.750062068457285 0.747693330173988 1 1
0.814482563240203 0.812308508249608 1 1
0.837029825981892 0.83430578938969 1 1
0.746389000457611 0.744491098965372 1 1
0.854651090554523 0.852179822451927 1 1
0.874380194582799 0.872062669015775 1 1
0.736633397365768 0.734612214959473 1 1
0.759394197772245 0.757141940093879 1 1
0.829437579951472 0.826961603071677 1 1
0.803059037203715 0.800348780686307 1 1
0.712096120515567 0.709901820615355 0 0
0.759339802154294 0.757216972142628 1 1
0.901006865371703 0.89843629410637 1 1
0.793900232508663 0.791818915529173 1 1
1.03811893592351 1.03506495555521 0 0
0.843668481873846 0.841056257719133 1 1
0.795295527040858 0.793408990580501 1 1
0.691061837921303 0.689239947345297 0 0
0.850622563833011 0.848530995539109 1 1
0.803446415561596 0.801595816125519 1 1
0.792416813040136 0.790288044491208 1 1
0.801109324190921 0.798709226656916 1 1
0.83987242232247 0.83760342639884 1 1
0.754377768961778 0.752334810999578 1 1
0.726716544556975 0.724568321926809 1 1
0.700848797748024 0.698475951361476 0 0
0.765267544643666 0.763134966419464 1 1
0.787867010802524 0.784913085424291 1 1
0.864692712589845 0.862013266315551 1 1
0.766234329918724 0.764280980890904 1 1
0.798184258809474 0.795675324357312 1 1
0.906702811411342 0.90435901964042 1 1
0.83424308505881 0.832187795845249 1 1
0.804779793231806 0.802885231772413 1 1
0.854632153857023 0.85237084033115 1 1
0.861885730623918 0.859300426201549 1 1
0.844257377916134 0.842148049413225 1 1
0.793576361972126 0.791432792154382 1 1
0.7625429293289 0.760413392972645 1 1
0.734108489345775 0.732301948169906 1 1
0.80782238263985 0.805762734421152 1 1
0.806235862021657 0.8036119223117 1 1
0.866511311645845 0.864056440090896 1 1
0.866882073919526 0.864638644381772 1 1
0.790658132784928 0.787862046911461 1 1
0.807997926407663 0.806014723626804 1 1
0.812861721260512 0.810519067127439 1 1
0.801555097961868 0.798821623565369 1 1
0.823785654332561 0.82142227987935 1 1
0.807892347645734 0.805478019626467 1 1
0.817842698062939 0.815747193301622 1 1
0.811668308521493 0.809692275227704 1 1
0.809953608186707 0.807928571033138 1 1
0.761961287340833 0.75975927845283 1 1
0.789047493514192 0.786736170270997 1 1
0.855223588053072 0.853003990267605 1 1
0.778585173386369 0.776707394172832 1 1
0.789630611335334 0.78771008709844 1 1
0.825305641821208 0.823259466118898 1 1
0.775762277017711 0.773526413632583 1 1
0.832621944982495 0.829888011888744 1 1
0.810051266952583 0.807966027718404 1 1
0.869884117251345 0.867625305164159 1 1
0.867393564912205 0.86490455578326 1 1
0.903638362667745 0.901310190928361 1 1
0.782886777441253 0.780539118208465 1 1
0.827313295956033 0.824838591795574 1 1
0.879747896578201 0.877345406557485 1 1
0.750274827826843 0.74799085687649 1 1
0.689630646830258 0.687693301558954 0 0
0.812596830209506 0.810490574471196 1 1
0.775192032050556 0.773196219706549 1 1
0.742878604147221 0.741016022482879 1 1
0.754261270896488 0.752268435494042 1 1
0.77958802214628 0.77717507616032 1 1
0.876343083622874 0.873545230660223 1 1
0.786813180822909 0.784758889319794 1 1
0.738895641188085 0.736910910720458 1 1
0.674049960505525 0.672057666264996 0 0
0.798547512038904 0.79655083886039 1 1
0.74963911221228 0.747633212010832 1 1
0.81108477224939 0.808784305468426 1 1
0.807914612020517 0.805840687844919 1 1
0.731747432372564 0.729543616948594 1 1
0.832666455187167 0.830181522084333 1 1
0.776813415633997 0.774861236215778 1 1
0.775777297443167 0.773498057245889 1 1
0.783844804022141 0.781739267542238 1 1
0.77982598096489 0.777537574205774 1 1
0.785610805918952 0.78350196629549 1 1
0.729152664511582 0.72730060419766 1 1
0.774187308664928 0.771980217963315 1 1
0.68429850665104 0.682186993367507 0 0
0.730282424276709 0.728005553403744 1 1
0.77809319350027 0.775731490204619 1 1
0.746981179277296 0.744801851506955 1 1
0.750258042038427 0.747985014949089 1 1
0.776393695015544 0.774365775871041 1 1
0.815164589692808 0.813017481564181 1 1
0.798476593980084 0.796454885479672 1 1
0.768110079780723 0.765762482394173 1 1
0.763914441953501 0.761958304628302 1 1
0.845475912758158 0.842406333988693 1 1
0.773349288278376 0.771009320216796 1 1
0.845700636239127 0.843704350623458 1 1
0.784680456217415 0.782765597709092 1 1
0.739836523903067 0.73796522063686 1 1
0.792877683963024 0.790601373329884 1 1
0.861453270714419 0.858480843770466 1 1
0.788924111630656 0.78664955996354 1 1
0.721218401350164 0.719035903045405 1 1
0.76977329363551 0.76766371253246 1 1
0.723556443674352 0.72164671701452 1 1
0.860687558279275 0.858400666224327 1 1
0.77293276283027 0.770611971909137 1 1
0.883757996347791 0.88140383348801 1 1
0.832110690608986 0.829295307107509 1 1
0.751682009506394 0.749378904177349 1 1
0.766650326136116 0.76417587636543 1 1
0.887438062954538 0.88514314250348 1 1
0.800247653245141 0.79743501106157 1 1
0.780760333101121 0.778247747091272 1 1
0.822902263999991 0.820862929090645 1 1
0.796119650668148 0.793762764078775 1 1
0.746549486953295 0.74435709349171 1 1
0.682389790294818 0.680575123680334 0 0
0.872552790133825 0.869765915712953 1 1
0.783543418763867 0.781318803430947 1 1
0.762637089786751 0.760546730121511 1 1
0.969216388824432 0.966724274568861 0 0
0.889496313238633 0.887089708321052 0 0
0.869010572735776 0.866072913124556 1 1
0.815143757088439 0.813114274948607 1 1
0.883302187752403 0.880567012337178 1 1
0.720534620358868 0.718436656732762 0 0
0.801259309618147 0.798870375990664 1 1
0.785305138402599 0.782936537288506 1 1
0.794456193532796 0.792127731068911 1 1
0.823794702108895 0.821882658095267 1 1
0.830610645939825 0.828340715466742 1 1
0.784036329905841 0.78154239907807 1 1
0.784534896028304 0.782635972838789 1 1
0.813810295692626 0.811593313413223 1 1
0.89149378159581 0.889139454153838 1 1
0.851569663418268 0.849712729514884 1 1
0.805770404716874 0.80299535010878 1 1
0.774043660931931 0.772126279042145 1 1
0.844327037882939 0.841623465974357 1 1
