# Supplementary material for: Bias caused by sampling error in meta-analysis with small sample sizes
Source: PLoS One. 2018 Sep 13;13(9):e0204056. doi: 10.1371/journal.pone.0204056 (PMC6136825; doi:10.1371/journal.pone.0204056)
Supplement: S4 File — (ZIP) [file pone.0204056.s004.zip › results N = 20 theta = 0.8 tau = 0.2 sz = 20-30.txt]

"cohen.dl.theta" "hedges.dl.theta" "cohen.dl.cp" "hedges.dl.cp"
0.731285531454917 0.707064456820147 1 1
0.626943472278017 0.606487389750025 1 1
0.70248414651416 0.681146882358193 1 1
0.820913561168526 0.796714066806375 1 1
0.645970226708311 0.62824018489891 1 1
0.790651657211231 0.768473255142353 1 1
0.676847329299576 0.658557675965881 1 1
0.794542304983317 0.771905540264719 1 1
0.768061375137434 0.742287099939818 1 1
0.746796430534183 0.725106966257761 1 1
0.731948789006803 0.711080921669089 1 1
0.747993760440194 0.726495401238446 1 1
0.892851751218937 0.866070210349464 1 1
0.706813968046506 0.686839258355061 1 1
1.02528055885845 0.996047228453514 0 0
0.789073155292056 0.764375215970367 1 1
0.877440813324721 0.853419005289277 1 1
0.685727613327498 0.6637050580034 1 1
0.929383008640655 0.902494412227548 1 1
1.05008616785581 1.01944517126647 0 1
0.990830523313225 0.961965533051309 0 1
0.712357060933738 0.690621103331327 1 1
0.9277616710251 0.900725004911701 1 1
0.985153158217313 0.958745573800567 0 1
0.751080108800345 0.729131506081444 1 1
0.792849906654707 0.771236939138633 1 1
0.637946646907484 0.620098861519685 1 1
0.91673076403557 0.890581310108148 1 1
0.851273673855714 0.826334457225567 1 1
0.927015209907555 0.900112804029251 1 1
0.943445562585911 0.916792521345128 1 1
0.763918885964712 0.743109009075015 1 1
0.671146937313748 0.651668724970021 1 1
0.895477842409465 0.870122147592451 1 1
1.00818253614105 0.977270030743511 0 1
0.880209688980319 0.854179519366522 1 1
0.727544904877561 0.706743909645657 1 1
0.952383645593685 0.925659716212155 1 1
0.763885678547716 0.742502928379522 1 1
0.784068578559099 0.759878698223932 1 1
0.70492297417764 0.68584873670562 1 1
0.704771751406339 0.68505079445337 1 1
0.815078023261888 0.792480901273181 1 1
0.909128401070513 0.883683766917722 1 1
0.866830596882379 0.841530600296581 1 1
0.800056200082465 0.777200076277281 1 1
0.885422586945808 0.8603267912967 1 1
0.830734653544871 0.807826885320964 1 1
0.675520096204737 0.656053578057621 1 1
0.830059496349562 0.807108754620026 1 1
0.837887041604989 0.813165346585132 1 1
0.70885005744947 0.687623938457216 1 1
0.920919951404343 0.892167510783862 1 1
1.09878324449664 1.06629002637968 0 0
0.706992119785005 0.687315341228262 1 1
0.950628851235037 0.921072111967911 1 1
0.812357983359217 0.788730578234952 1 1
0.909228084419108 0.882643336575732 1 1
0.764671478997872 0.741367350061345 1 1
0.848875523442535 0.825387009939537 1 1
0.817985708176191 0.795054671739863 1 1
0.97104329279754 0.942656831496238 1 1
0.812862798861772 0.790068519764418 1 1
0.722980414295675 0.701682582915515 1 1
0.668906232670689 0.64984372944929 1 1
0.773326447613667 0.751716090219607 1 1
0.830425233291677 0.805727007509965 1 1
0.758474963331662 0.737047811880095 1 1
1.02326059671663 0.993478373547214 0 1
0.913433038670265 0.883928595339246 1 1
0.739397953459854 0.718064215120211 1 1
0.939433563450128 0.909092091162538 1 1
0.704145544512538 0.681922482070037 1 1
0.65207874180308 0.634346338402565 1 1
0.863539524987982 0.837245035322233 1 1
0.84040886763704 0.814384531181665 1 1
0.75763686095857 0.735468625486946 1 1
0.96239832505732 0.931933691655989 1 1
0.617056695355302 0.600839496234684 1 1
0.806062378924876 0.783433113660317 1 1
1.06486034154089 1.03346880412361 0 0
0.537492650637972 0.523192313284419 0 0
0.926325267735965 0.900379918239003 1 1
0.84205711112332 0.819488170482357 1 1
0.810522554154732 0.786049584372653 1 1
0.735738579802097 0.714457482590252 1 1
1.00173036078189 0.972890094642335 1 1
0.775287876877264 0.75297237148971 1 1
0.740869876696522 0.719169464264742 1 1
0.78927937331819 0.766546402706276 1 1
0.817481629727653 0.794238998999918 1 1
0.813282392760673 0.789410668670835 1 1
0.740154827440954 0.718742927646521 1 1
0.842145918388577 0.817398061815753 1 1
0.883162231310926 0.859404705875374 1 1
0.67908824262438 0.659413035085792 1 1
0.656602231127554 0.63750456215177 1 1
0.870076104036626 0.844591450379731 1 1
0.776938737299865 0.753968057873134 1 1
0.796864088418573 0.772764420304209 1 1
0.677344202535093 0.659517164118051 1 1
0.954524757034464 0.925428671006932 1 1
0.948010805671295 0.921303986009461 1 1
0.787426699989891 0.762252684886665 1 1
0.725376674398959 0.702350367857547 1 1
0.877896402064484 0.852237171042942 1 1
0.854038482790378 0.827961979556074 1 1
0.858432671537591 0.83255290545285 1 1
0.777819552279351 0.754671267499042 1 1
0.738728824928969 0.716377260675253 1 1
0.921895795488201 0.893817866818998 1 1
0.998120402262405 0.967633505004782 0 1
0.697974017917013 0.678602125030517 1 1
0.882308067781391 0.858060485655611 1 1
0.814098553630962 0.789753011640641 1 1
0.684114091740701 0.663617895287892 1 1
1.05658130303781 1.02595516896305 0 1
0.912137807968544 0.88580709934717 1 1
0.864743054755696 0.84003146377754 1 1
0.699829722172241 0.680615221019695 1 1
0.671077457478085 0.652557606517438 1 1
0.778912485131548 0.756053164587377 1 1
0.85006850938796 0.822954660604149 1 1
0.831002708920883 0.808705262985453 1 1
0.844040383711983 0.820581434045838 1 1
0.800097801624969 0.775720095044349 1 1
0.721774292236346 0.700151326945286 1 1
0.702904928393326 0.681953061135008 1 1
0.872833140442727 0.846173897367528 1 1
0.869632106996967 0.844524223215083 1 1
0.839515819961538 0.813394513254369 1 1
0.660286634596212 0.642854913517026 1 1
0.914163974259897 0.886827410247964 1 1
0.755986168066269 0.734315750820132 1 1
0.876288509282294 0.851497429848573 1 1
0.73720921103131 0.713743259587823 1 1
0.827546976694757 0.802063199020751 1 1
0.962491733682265 0.933986134863009 1 1
0.912068531446369 0.88612271020547 1 1
0.765867418978714 0.742727883516134 1 1
0.84598892605275 0.820592582327491 1 1
0.85859947898633 0.832650827318463 1 1
0.77966217136902 0.756030421094734 1 1
0.923142804109514 0.893772725244095 1 1
0.925988141304142 0.899543063548413 1 1
0.82609257751711 0.801475342308431 1 1
0.894328718333532 0.869191560384925 1 1
0.831084487637253 0.806833168155876 1 1
0.645708364677724 0.625690231360912 1 1
0.617872134230249 0.598997438647772 1 0
0.823227594043108 0.799149475209592 1 1
0.668201369160199 0.649252304424041 1 1
0.861017082115432 0.83771349018775 1 1
0.789151169004107 0.765856696694901 1 1
0.84128759549899 0.816650523012634 1 1
0.714855709561098 0.693069452181498 1 1
0.641748907854285 0.622659278844258 1 1
0.712480859566715 0.690887661888973 1 1
0.767041791436139 0.74400289871664 1 1
0.817629369695491 0.793134313840682 1 1
0.789579615205451 0.767676496271363 1 1
0.846163809436719 0.822708733929016 1 1
0.759668982861145 0.738454799091765 1 1
0.85222740291607 0.826384020910423 1 1
0.864064774696663 0.837787639057927 1 1
0.725608662904447 0.705227951775106 1 1
0.909086819640926 0.880487685470292 1 1
0.795045340926985 0.77343588424239 1 1
0.949422852188985 0.922282490903154 1 1
0.598221676172844 0.581575235435005 0 0
0.797713890250457 0.775296916356492 1 1
0.757341173368657 0.735489646283104 1 1
0.690361954490183 0.669615827468415 1 1
0.848999496118166 0.825311868933774 1 1
0.847905532225208 0.823140887816283 1 1
0.806226676530165 0.783205182108304 1 1
0.659457005539691 0.640625355286942 1 1
0.71839116056403 0.698838797909448 1 1
0.828677615196863 0.802630018513719 1 1
0.620818105111613 0.603405175808686 1 0
0.629422823778882 0.611717070479459 1 1
0.769353719423939 0.747041381518361 1 1
0.753341336397536 0.730353145889294 1 1
0.861253960945558 0.836529558085498 1 1
0.756714379626949 0.734335727701149 1 1
0.825321086516635 0.801048678703334 1 1
0.815275833139428 0.792295535624589 1 1
0.982361018379395 0.954268296462058 1 1
0.837929856521959 0.812036965275604 1 1
0.745431462089143 0.723970198118961 1 1
0.778212160559263 0.756561130194832 1 1
0.912209457166737 0.883731942072417 1 1
0.702297335365254 0.68252018738192 1 1
0.804679496551829 0.78132271646296 1 1
0.830123630984605 0.804171804342002 1 1
0.758195664842376 0.735274144647548 1 1
0.862174103796466 0.838901629555929 1 1
0.61853154735379 0.600170999582235 1 1
0.691154576952745 0.670937302034199 1 1
0.994030023177628 0.962317397495968 0 1
0.750184257898092 0.727654010831572 1 1
0.831174242913516 0.807979394576247 1 1
0.72465768485077 0.705002854262995 1 1
0.677254057162321 0.655312280793939 1 1
0.728668901976989 0.705598350101964 1 1
0.810340142715678 0.785676072051026 1 1
0.777926843848708 0.756052600614082 1 1
0.776599260504577 0.753529797260656 1 1
0.839520461382192 0.816135975138279 1 1
0.719142134733411 0.699841869493048 1 1
0.82626809591494 0.802020854723918 1 1
0.891669193639611 0.86489550278535 1 1
0.839240378266121 0.814750432166883 1 1
0.719031311150874 0.696836170326524 1 1
0.99899184190669 0.968069047495435 1 1
0.551267111903563 0.533841377621572 0 0
0.744720822768265 0.722495275728485 1 1
0.798903583679216 0.775794282635542 1 1
0.865149826098721 0.841516280592129 1 1
0.957405103773915 0.927770272705669 1 1
0.721524991626078 0.699997233765197 1 1
0.711524104549187 0.68984307027338 1 1
0.738699861305664 0.716612805008563 1 1
0.816282613986813 0.792394785611493 1 1
0.666885999217988 0.648677409300497 1 1
0.860809015996813 0.834522280662694 1 1
1.02205081609143 0.991815883239362 1 1
0.708284728941095 0.688626922197841 1 1
0.755421263089693 0.733244577077644 1 1
0.752633712320607 0.731769647311855 1 1
0.853296403047074 0.828004876386499 1 1
0.806212847993609 0.784476632491118 1 1
0.97971855786506 0.951448155796669 1 1
0.859948695081494 0.835076393798057 1 1
0.81696812198956 0.794337048608812 1 1
0.731260366735317 0.709898964830024 1 1
0.792248761081937 0.76947366503964 1 1
0.771712266290102 0.749516600648829 1 1
0.900703325525074 0.873150460395469 1 1
0.785305545080635 0.763320866911665 1 1
0.809860757621447 0.78558143279859 1 1
0.911484961135665 0.884664217194992 1 1
0.714586282998002 0.694060880781745 1 1
0.435712519115523 0.422800930045172 0 0
0.705503511865537 0.686074783586797 1 1
0.624287702148875 0.605951047260476 1 1
0.958551202448502 0.930505162394684 1 1
0.880229942710625 0.855556313507012 1 1
0.71495965549466 0.694428916371513 1 1
0.62587147927846 0.607811299243202 1 1
0.921510256135825 0.896466747088166 1 1
0.657558520072713 0.63892720875044 1 1
0.776896593894388 0.755892902803956 1 1
0.917196988927887 0.890264488116169 1 1
0.87746325798837 0.850819120033102 1 1
0.897949046157679 0.872128981323377 1 1
0.955668595446771 0.925312208027035 1 1
0.696448905728381 0.678341677860508 1 1
0.908682827909142 0.881122193787089 1 1
0.840732281184703 0.816431689062217 1 1
0.800266225547951 0.777701219976475 1 1
0.794676304163923 0.770992970444433 1 1
0.706441600345867 0.685974293686002 1 1
0.759357679213838 0.734372466733072 1 1
0.676684098899475 0.657956849833792 1 1
0.798466190408403 0.774743662824699 1 1
0.788017703070331 0.763966569833803 1 1
0.791841219319215 0.769130835990738 1 1
0.832500361737916 0.807952190709855 1 1
0.727236037072337 0.703155326717588 1 1
0.948326859159668 0.921129212211502 1 1
0.803498216667389 0.777242435942669 1 1
0.801001120620173 0.778224572757664 1 1
0.601919662489181 0.583134613811006 0 0
0.610354007496236 0.59278733532359 0 0
0.732431002694501 0.7124108381825 1 1
0.808618673432984 0.783042555391285 1 1
0.90259371396921 0.876012346314698 1 1
0.844230554506512 0.815328547864419 1 1
0.799571842699292 0.775148712311671 1 1
0.683728225292108 0.664389412518374 1 1
0.739309662837109 0.718347655575687 1 1
0.760867731004369 0.739028049368525 1 1
0.720047228252076 0.700229623625981 1 1
0.660928413530631 0.643401929611706 1 1
0.904833455764627 0.879173462301443 1 1
0.802990935338863 0.779419097984276 1 1
0.844029751902578 0.81763103402406 1 1
0.807605276489478 0.782468273544101 1 1
1.02011817635655 0.989420529092236 1 1
0.686054841451818 0.666261945250469 1 1
0.75132982908109 0.729329574999119 1 1
0.725075593157103 0.702926087026927 1 1
0.771855074784315 0.747603461633717 1 1
0.77977837523636 0.757731626911421 1 1
0.700195541814693 0.679427021610151 1 1
0.749823240643994 0.727911124376324 1 1
0.64783030184058 0.627795974039123 1 1
0.681701723658201 0.662838456197001 1 1
0.723832059361066 0.702953910340752 1 1
0.928805313916703 0.902354390383314 1 1
0.807222418862386 0.783851739582367 1 1
1.06676278786239 1.035586851774 0 0
0.843572758384645 0.818980299785728 1 1
0.745489339495534 0.724866517069712 1 1
0.895967214929864 0.870393226248337 1 1
0.774298163495036 0.752295541356176 1 1
0.849229473881124 0.82571237877462 1 1
0.853062653620438 0.827262351829007 1 1
0.840900354736555 0.81678194475628 1 1
0.797565316157988 0.774540698867764 1 1
0.807336984604382 0.784801592444513 1 1
0.880192345035423 0.854719163316295 1 1
0.634111973888139 0.614535406683437 1 1
1.04912397444514 1.01570755493398 1 1
0.731292713398315 0.707749000578326 1 1
0.747814832387841 0.726429601495727 1 1
0.729886725505189 0.708530698552928 1 1
0.830175289833018 0.805626200846394 1 1
0.744453762780349 0.724448749153005 1 1
0.863597768705304 0.839113177183324 1 1
0.879181030738049 0.853402625588964 1 1
0.839919507978914 0.813766111926365 1 1
0.780299998559249 0.756278333770545 1 1
0.73752042695546 0.714568529997714 1 1
0.902262011855242 0.875293815493851 1 1
0.720050139826226 0.700959674573053 1 1
0.837697247672874 0.812047956564345 1 1
0.927491417398395 0.898052691689039 1 1
0.88847235535641 0.862446140878899 1 1
0.715222263170892 0.69520890239858 1 1
0.71816150657934 0.697902860004667 1 1
0.903989649582848 0.87668470076493 1 1
0.82001844469549 0.796944594314159 1 1
0.695564167219949 0.675265304099031 1 1
0.75069136482436 0.728844536621478 1 1
0.703608274753226 0.682258848600756 1 1
0.819515121964633 0.795710862150261 1 1
0.850707807353659 0.825091122784418 1 1
0.715278390901946 0.693305811126473 1 1
0.624958755866079 0.607647207356087 1 1
0.856219430243702 0.82943249668486 1 1
0.778330736592468 0.756113102832936 1 1
0.777398244997051 0.753842118540668 1 1
0.822471514799613 0.797916689701537 1 1
0.782656926694623 0.760414140620242 1 1
0.763540608338173 0.740353739368802 1 1
0.687185033359028 0.666602220090735 1 1
0.749530197675049 0.728718986947184 1 1
0.744419222387479 0.722279856543658 1 1
0.890465567968628 0.86311389045743 1 1
0.709310682461153 0.689148832203753 1 1
0.615681006541008 0.597967876845214 0 0
0.656587748806417 0.636834410541522 1 1
0.886309610393393 0.859482526309959 1 1
0.652779047769732 0.634326457135635 1 1
0.755698804947687 0.734603331739601 1 1
0.899297407306252 0.871927668753074 1 1
0.788721124868088 0.764913925137733 1 1
0.791366623272229 0.769257296995976 1 1
0.744467496643626 0.723128234243522 1 1
0.891476444287576 0.865149606038687 1 1
0.809248468556275 0.785442378277427 1 1
0.737162435186968 0.714549086869181 1 1
0.65201824672452 0.63199970324456 1 1
0.708849759726331 0.686398650390632 1 1
0.855599792520548 0.830018409937628 1 1
0.808196463540242 0.78495845483158 1 1
0.922161804768603 0.89509281368838 1 1
0.725269382762666 0.704101699501283 1 1
0.761432925092738 0.737865336128011 1 1
0.844924577049581 0.821758402757091 1 1
0.724332565483573 0.701307979378075 1 1
0.558253942448885 0.541458980822106 0 0
0.760605320619026 0.738933374388631 1 1
0.779434104761891 0.756451181508122 1 1
0.743551140302795 0.722347037057885 1 1
0.802243847264458 0.778234434129074 1 1
0.687460921800024 0.669163293280888 1 1
0.577683945848825 0.561599055678607 1 0
0.836101204482574 0.811966655953004 1 1
0.886196441855807 0.860239769289339 1 1
0.876240999281826 0.851776323162327 1 1
0.715865070061043 0.694301633930856 1 1
0.960975555808883 0.933935314789825 1 1
0.798885926788136 0.775366437770289 1 1
0.819294743499817 0.793628221909654 1 1
0.793945681348632 0.772218345669038 1 1
0.557969894091436 0.542393508150955 0 0
0.622184494414417 0.60204425586235 1 1
0.761880843197427 0.739746744457548 1 1
0.785911154590591 0.763974735347518 1 1
0.84369725437885 0.817132817718075 1 1
0.949829164160317 0.92195115843442 1 1
0.928390176681737 0.900915659189906 1 1
0.900405155845185 0.873977149888665 1 1
0.703788158148706 0.685028692261298 1 1
0.764645099669403 0.74250559309769 1 1
1.03891914909015 1.00558731479064 1 1
0.687879408016619 0.668619909087989 1 1
0.663908143925352 0.643786864393268 1 1
0.806061661983534 0.781058948808575 1 1
0.681818364413885 0.66394244981239 1 1
0.623928036503308 0.603992390168505 1 0
0.741565323030513 0.7173627331063 1 1
0.878870554674126 0.853005756498201 1 1
0.859092970873203 0.833430014530355 1 1
0.925868181306796 0.89739707184263 1 1
0.743375365267722 0.722521467781257 1 1
1.02703500944705 0.997998037752384 0 0
1.02516637687645 0.995860059923506 1 1
1.00834428277198 0.978059001678865 1 1
0.972269157783433 0.942137813043786 1 1
0.721352924031644 0.699262026095774 1 1
0.793148843318151 0.76920719320034 1 1
0.888955467555685 0.863826241125419 1 1
0.691953008154465 0.670918110094524 1 1
0.757594632364737 0.734724932701792 1 1
0.713933714406954 0.694293716890019 1 1
0.634565568473347 0.61437923240082 1 1
0.658269433896885 0.636393804331873 1 1
1.0361006275208 1.00527666809492 0 0
0.890009547151347 0.863545399252206 1 1
0.733074717469609 0.711291970827157 1 1
0.815046985373364 0.790416806776034 1 1
0.777286747510235 0.75611639983206 1 1
0.82322014343325 0.798012424699481 1 1
0.779333202809796 0.755523760064306 1 1
0.880449005429505 0.856147458882329 1 1
0.852370800045491 0.827919791722319 1 1
0.801438536842599 0.777879855814883 1 1
0.648619326784617 0.630669593786105 1 1
0.666689435362515 0.647216415922774 1 1
0.653866062296676 0.633784058815157 1 1
0.690497032957476 0.671707689155736 1 1
0.872704107747217 0.845348415007119 1 1
0.708380179393271 0.685976471681534 1 1
0.668018521546758 0.648977011962626 1 1
0.869640357707096 0.844634973255158 1 1
0.732938370222783 0.711013782867609 1 1
0.763038680364206 0.740131185625531 1 1
0.841456769148129 0.816993275025866 1 1
0.894945424442116 0.869332614593701 1 1
0.978421803775439 0.949916955793964 1 1
0.636995878350412 0.616946685521243 1 1
0.782067358531772 0.759918891809875 1 1
0.901601482221871 0.87421508733713 1 1
0.818585391768293 0.794765824310273 1 1
0.793188767236643 0.771766346451594 1 1
0.822926488135008 0.797609929958602 1 1
0.729047564358482 0.707505405664329 1 1
0.845667143845904 0.819546835694898 1 1
0.814459292741086 0.792392245700235 1 1
0.650535880954952 0.633369997272759 1 1
0.73453199053824 0.713089321168941 1 1
0.631484982008077 0.613567289721015 1 1
0.755391698617451 0.731265502326412 1 1
0.851751910787343 0.826462015752149 1 1
0.732731616254434 0.712831701644184 1 1
0.739069160485907 0.717574587325268 1 1
0.744388630010111 0.7235632527504 1 1
0.78562030050264 0.760851199174049 1 1
0.695010887708171 0.675416069289152 1 1
0.914332305182586 0.887718263542662 1 1
0.991856694297941 0.963392024340179 1 1
0.770996005350781 0.746973420682438 1 1
0.919960999131791 0.892707727182341 1 1
0.783674710688551 0.760400193917624 1 1
0.79615259531388 0.774340196209903 1 1
0.684409227441477 0.663933129351602 1 1
0.638253409928195 0.621030063945301 1 0
0.85813573179526 0.833744808936111 1 1
0.960089232113609 0.93058075298372 1 1
0.837585089916599 0.812857541485365 1 1
0.743407326118215 0.720729237741674 1 1
0.816904904623413 0.794094989510134 1 1
0.797551484294248 0.775302529465677 1 1
0.673103244989055 0.653026857738902 1 1
0.71227146236996 0.690370344909403 1 1
1.10664279056889 1.07320549628641 0 0
0.849116380204772 0.824754319403435 1 1
0.654173187961057 0.63488480413898 1 1
0.751985053083943 0.730429231379412 1 1
0.86984877749533 0.846119277098777 1 1
0.803058855015824 0.780045271110309 1 1
0.888901364349372 0.863414921022433 1 1
0.751011748444193 0.729786757081981 1 1
0.741133769976485 0.717829505451639 1 1
0.845898172252348 0.822747915957964 1 1
0.643719377236711 0.625509851042839 1 1
0.844393701273501 0.820651315296144 1 1
0.872603167170169 0.847441423848227 1 1
0.862732544150129 0.836673840432228 1 1
0.890084300190281 0.865168542168382 1 1
0.927581463451917 0.899964803249245 1 1
0.823273799460709 0.799615915439532 1 1
0.701736612233226 0.680846278385792 1 1
0.832901437839672 0.809958679656901 1 1
0.909406055412271 0.880914425077198 1 1
0.657178304278607 0.637898992429932 1 1
0.587158934414076 0.570132214638459 1 0
0.558847250699679 0.544083863185407 0 0
0.594539192587169 0.578045534975738 1 0
0.747521776416536 0.72691581282277 1 1
0.585480302333489 0.570424873826868 0 0
0.593113170768085 0.577323654903144 0 0
0.792962273529561 0.770643882360438 1 1
0.878538241581649 0.851627846587586 1 1
0.827216932723218 0.804154067667936 1 1
0.52777903034549 0.512847474744875 0 0
0.848249923767322 0.82417933520961 1 1
0.884520179747563 0.858338715320411 1 1
0.768300437710119 0.744655652722201 1 1
0.880783056673574 0.854791111054579 1 1
0.801536303301615 0.775305106977124 1 1
0.745865416081439 0.723461940350614 1 1
0.849762988571475 0.820358702925889 1 1
0.6697731201883 0.65053996669389 1 1
0.904435873675026 0.877493057887233 1 1
0.89684365275558 0.869509331056612 1 1
0.794445905258199 0.772883683546898 1 1
0.790263705871826 0.769944030296954 1 1
0.829240471946996 0.80366967277895 1 1
0.630086836647265 0.611376184910714 1 1
0.795616996491237 0.772894875650998 1 1
0.835876320234008 0.811555338046389 1 1
0.665187484590365 0.646280862214928 1 1
0.935699323394372 0.908762300100184 1 1
0.68728191223814 0.666813976299443 1 1
0.791193706208838 0.767446673372229 1 1
0.677048586304311 0.655923112173938 1 1
0.838937970353878 0.814075407056266 1 1
0.845389477299952 0.820274033473755 1 1
0.825345305723909 0.800203464551728 1 1
0.815685135382143 0.791739119211047 1 1
0.886145904829589 0.859907213799843 1 1
0.850110522058016 0.825649433426791 1 1
0.738877737696981 0.717191496378779 1 1
0.670219308778257 0.651480756947947 1 1
0.847932447683952 0.82165409534778 1 1
0.79987255643082 0.776429132925881 1 1
0.767072963699239 0.745470352806896 1 1
0.660686649123781 0.642175200466838 1 1
0.794529904743841 0.771211324410743 1 1
0.64890065961579 0.630400846009209 1 1
0.759765031996034 0.737550096810395 1 1
0.774935355449746 0.752102156594069 1 1
0.936162732781256 0.910805262052798 1 1
0.80539423811313 0.78228108243035 1 1
0.800082107740848 0.776913317895082 1 1
0.6398852811368 0.62075962993984 1 1
0.968219905163791 0.938608591197488 1 1
0.664056201808598 0.642933511477052 1 1
0.980192812051992 0.951576736751118 1 1
0.769936345976579 0.746962800542047 1 1
0.688436785223202 0.670154660673225 1 1
0.75217114864969 0.73116044977965 1 1
0.68959285148711 0.669008184002929 1 1
0.77563386375791 0.751584581110728 1 1
0.752832772404222 0.73076065445734 1 1
0.726600034187023 0.706785964953549 1 1
0.74111057164407 0.719664789014224 1 1
0.870571852889807 0.843452248940108 1 1
0.756178072366387 0.733462932436818 1 1
0.950722313527939 0.923687982620344 1 1
0.890390444366331 0.863718516583207 1 1
0.977138871586389 0.9493057366152 1 1
0.995338634968474 0.967368635242226 0 1
0.931409871103142 0.903469668741462 1 1
0.822013807044419 0.797225553378116 1 1
0.887476984091961 0.86238150275301 1 1
0.709948428632007 0.687207533197087 1 1
0.694506652012798 0.675546336424306 1 1
0.879995671689775 0.855305523311704 1 1
0.91359434320864 0.887071751676135 1 1
0.776447370361562 0.754852759951183 1 1
0.580152402175874 0.56386927192697 0 0
0.684139572925671 0.664820497392367 1 1
0.797447571289549 0.774035019106037 1 1
0.922634984294173 0.89416162617352 1 1
0.70907922440463 0.688543756016483 1 1
0.708558708489799 0.687679722705995 1 1
0.691377593744574 0.671948403798694 1 1
0.910131278651887 0.883766641981926 1 1
0.969623708669112 0.940570565174955 1 1
0.884810697646141 0.858772391207279 1 1
0.560472959903338 0.546041915905675 0 0
0.619143125555997 0.600867530548183 1 1
0.75254820321457 0.729883021525937 1 1
0.747664375978138 0.725948977704505 1 1
0.752201964445306 0.729501436024825 1 1
0.696361450061175 0.6744081718488 1 1
0.80799004478341 0.784344663676033 1 1
0.879849356850072 0.853356798839105 1 1
0.852141118016398 0.826316677320459 1 1
0.67749860157773 0.65782280391732 1 1
0.768058899315901 0.745689741108135 1 1
0.833427540180555 0.80841243064726 1 1
0.759849325303909 0.73718400785675 1 1
0.854850882793342 0.829156343790499 1 1
0.888579230666534 0.863660704303428 1 1
0.640777687327416 0.622286574292728 1 1
0.833421981853679 0.81010667495718 1 1
0.766308726673558 0.743668986487509 1 1
0.780450438450477 0.757505152251647 1 1
0.659900363549704 0.639837889235098 1 1
0.593665393036619 0.575835303036192 0 0
0.903740556144016 0.876708208163986 1 1
0.927940893710954 0.898792696664745 1 1
0.580082129123924 0.561851388033911 0 0
0.89855830741696 0.872559375328385 1 1
0.756792369442031 0.734769156182643 1 1
0.721041806339149 0.698931507924171 1 1
0.833607982234345 0.81011226963257 1 1
0.729960004122486 0.70912566072929 1 1
0.803283105000465 0.780878129297942 1 1
0.704111256850806 0.682358065300916 1 1
0.87005329374292 0.84525685172717 1 1
0.874537915555442 0.849401563017489 1 1
0.560815471888183 0.545209267611972 1 1
0.686832988668784 0.665146854730358 1 1
0.896247707136829 0.869076317536798 1 1
0.773901204126424 0.750627928260847 1 1
0.83190603334434 0.80759939012104 1 1
0.880140502540903 0.852873131147686 1 1
0.880515433192176 0.854052622796008 1 1
1.01112055711386 0.980880476237215 1 1
0.760671566148825 0.738934050491967 1 1
0.875517281016841 0.848097401362384 1 1
0.74109129259411 0.720082212766971 1 1
0.685207970428618 0.664959888386817 1 1
0.827745095521008 0.803507458343784 1 1
0.755488960884827 0.73396745541491 1 1
0.827003086581236 0.804704953806358 1 1
0.9319545673374 0.90506862276705 1 1
0.746915815586873 0.724981154075655 1 1
0.846912017765364 0.820833642688854 1 1
0.731881318876873 0.708744659441942 1 1
0.875665840134484 0.850505525757727 1 1
0.753793100830967 0.732253339404944 1 1
0.909703215708324 0.882680368409178 1 1
0.818127782202857 0.794071390717347 1 1
1.08729430721756 1.05608031629336 0 0
0.85937375118303 0.832850237275519 1 1
0.886452941975351 0.859973792551118 1 1
0.6962617003652 0.674275309919951 1 1
0.673335806434211 0.651683002071071 1 1
0.910963743205324 0.884187771414479 1 1
0.789043479166768 0.765488408012347 1 1
0.740689527399778 0.71928213906529 1 1
0.680440985294773 0.66157642882393 1 1
0.818790474681293 0.795715242094638 1 1
0.892809001103625 0.863422980337399 1 1
1.05787867525193 1.02776093412555 0 1
0.79203163424451 0.768998552473039 1 1
0.722604254085096 0.700645955669072 1 1
0.786394038503849 0.762914083515147 1 1
0.69589763926592 0.67623934302343 1 1
0.715037810370612 0.692580002074065 1 1
0.778618001379926 0.756724230065581 1 1
0.81178010230677 0.785678605795947 1 1
0.535912842469321 0.521727339003436 0 0
0.819507628164383 0.796111745880664 1 1
0.900023694322057 0.873788906262437 1 1
0.901372857635984 0.876311837469674 1 1
0.824962003916444 0.802301644610745 1 1
0.852093096874981 0.827240854653286 1 1
0.772873973000253 0.750933835980343 1 1
1.01168890767326 0.98017005440996 0 1
0.746933687912793 0.724529053307706 1 1
0.763181463372897 0.74090641288103 1 1
0.847192547550614 0.82200681515605 1 1
0.852231956096317 0.826957040579675 1 1
0.756396688981768 0.734431311704208 1 1
0.712801219854572 0.692785024693247 1 1
0.941020294221667 0.911658822766969 1 1
0.86625479560298 0.840363872974408 1 1
0.931779644181654 0.90426876521097 1 1
0.857153422268377 0.832677547457876 1 1
0.938949847877753 0.910369980308433 1 1
0.938980289950422 0.911354761620183 1 1
0.851953000392536 0.827202888122086 1 1
0.909051852744312 0.882621841423586 1 1
0.70783548334915 0.688711139560096 1 1
0.842144252754758 0.816172267475689 1 1
0.784069310686173 0.759935405707858 1 1
0.733406041349202 0.710659477375328 1 1
0.898924405186962 0.874348094234872 1 1
0.66263755403522 0.643902787194998 1 1
0.609400555856241 0.59165750689448 1 1
0.852451281127077 0.826725672939446 1 1
0.743930099677321 0.722319273467663 1 1
0.699986223435433 0.680599780565883 1 1
0.793101965614375 0.767856121304404 1 1
0.766332627050887 0.742607316686259 1 1
0.877644968131616 0.852741048368904 1 1
0.738723698269216 0.717834261501966 1 1
0.738137933118317 0.716113245428904 1 1
0.842901389738758 0.818239198730435 1 1
0.822146217735096 0.799406300992923 1 1
0.893433151334356 0.866372518022595 1 1
0.626627599497756 0.607896864084321 1 0
1.04139908378948 1.0099914451451 0 0
0.787022541810942 0.76244389793234 1 1
0.820459231906833 0.795955332540294 1 1
0.923078777996642 0.895973760999513 1 1
0.886092029315662 0.859795005884798 1 1
0.560696696791155 0.543445708619931 0 0
0.876978673519053 0.848459380755604 1 1
0.973954145864424 0.944547763736564 1 1
0.785948153472836 0.762751291590634 1 1
0.722231914053157 0.701031966683198 1 1
0.761584651561434 0.73909188215563 1 1
0.703813568148464 0.683921113485403 1 1
0.691520997585182 0.670807938802222 1 1
1.01967117282921 0.989900362166238 1 1
0.571907119896335 0.555098243723056 0 0
0.656663658079557 0.638100503571347 1 1
0.750622495757056 0.728086782825784 1 1
0.882347852336538 0.855136313295987 1 1
0.886261032103757 0.86151090754497 1 1
0.672031582337304 0.65289471203278 1 1
0.701574103767313 0.682417451883307 1 1
0.817026509733313 0.791920940975257 1 1
0.806873588667709 0.783343750020642 1 1
0.811038374634039 0.787790462990499 1 1
0.75302006965101 0.732451723613658 1 1
0.762060596751335 0.741148487202699 1 1
0.671694919530601 0.651281202645683 1 1
0.760810109460453 0.739093748482111 1 1
0.966717520100595 0.934833353077783 1 1
0.865917716741878 0.839999193541599 1 1
0.651863090272373 0.632128839801221 1 1
0.853379704447344 0.827968677496057 1 1
0.919457834365303 0.894193378998514 1 1
0.650804107075608 0.631703939459649 1 1
0.76504428079705 0.742989629945434 1 1
0.798165607960068 0.775450248082924 1 1
0.944647046009706 0.917241362636983 1 1
0.736741551891562 0.716105360422007 1 1
1.01264195113983 0.982094011645837 0 1
0.863428130818355 0.837794156994002 1 1
0.709650197339127 0.689767652417488 1 1
0.855575754406642 0.829635973906806 1 1
0.81180111563526 0.788507177508603 1 1
0.808968396985134 0.784223648266916 1 1
0.826699201504601 0.802891419413288 1 1
0.81041334222319 0.787252511394617 1 1
0.868883508436039 0.844616723801353 1 1
0.757092656494297 0.73397407183933 1 1
0.816774884229063 0.793613010327084 1 1
0.818648414007153 0.793014403249422 1 1
0.728250904467924 0.706137121853936 1 1
0.761651018757808 0.73772443447253 1 1
0.999362506355226 0.966695044935808 1 1
0.764967849070608 0.741780253242353 1 1
0.945960841505154 0.917495997901221 1 1
0.746397545603733 0.723904093228431 1 1
0.654213002071811 0.635195798303392 1 1
0.790035767134446 0.766619724159634 1 1
0.907200751568447 0.882285816155609 1 1
0.734092746114244 0.711181405307702 1 1
0.828369018451542 0.805516986562291 1 1
0.824680775431688 0.800978856710133 1 1
0.942590152750506 0.91636001206064 1 1
0.787046056249555 0.763762018132389 1 1
0.761917207046381 0.741702317319264 1 1
0.709008116313801 0.687803472727703 1 1
0.75679123719108 0.733303409412568 1 1
0.673190181568692 0.653346645528465 1 1
0.91271077520108 0.885697493656267 1 1
0.692186399036293 0.671975151188346 1 1
0.774469271674548 0.752115118343375 1 1
0.892699924141423 0.866758275742141 1 1
0.677431120701006 0.658378260001963 1 1
0.747788510809982 0.726759773356757 1 1
0.965823425893759 0.936775955460859 1 1
0.779548630426572 0.757675987615565 1 1
0.715820611881079 0.697004837802072 1 1
0.691102423465511 0.669951044168246 1 1
0.876716946263455 0.851282025537092 1 1
0.832433913164969 0.807660164777328 1 1
0.823155451638051 0.799338099653892 1 1
0.871333444568738 0.846288032997107 1 1
0.51987472320603 0.50585218605411 0 0
0.712097914775939 0.690005330496848 1 1
0.938270012302655 0.91082359030296 1 1
0.692816734281531 0.672111966546843 1 1
0.807789998867844 0.783343240644133 1 1
0.828908061319846 0.806756330571886 1 1
0.797940082976343 0.775177662916973 1 1
0.695219883003597 0.6754149536803 1 1
0.631792560380211 0.615013216425283 1 0
0.8587706017283 0.833148035646326 1 1
0.993833115344571 0.966575161792416 1 1
0.847704269497536 0.823774017312644 1 1
0.906776339860391 0.880263153158499 1 1
0.738699412837101 0.716964132556733 1 1
0.693600250724059 0.673727476475614 1 1
0.77881486349756 0.757077486291848 1 1
0.910382834381321 0.881790052420917 1 1
0.841289068637661 0.81666037922476 1 1
0.901850561160771 0.874711801371951 1 1
0.911802976213955 0.884640730575053 1 1
0.676882014039679 0.657610303914367 1 1
0.884826371179107 0.85948384318175 1 1
0.739781998801608 0.718535734940316 1 1
0.859053403711087 0.832699969344942 1 1
0.960611037696206 0.930522380589692 1 1
0.827766356738207 0.804746379081805 1 1
0.726817344926974 0.705376935563311 1 1
0.731569717330794 0.710504296397108 1 1
0.749685553397738 0.727511862896574 1 1
0.800363401592621 0.777074396625601 1 1
0.800295160911314 0.777468894753317 1 1
0.914254108652166 0.887892899212367 1 1
0.813270954407513 0.786873793825573 1 1
0.818068611454369 0.795019080437061 1 1
0.954468756622502 0.926874841139872 1 1
0.888836965835438 0.863667728968891 1 1
0.847250396812163 0.822505854866995 1 1
0.598037236510227 0.580741637988448 0 0
0.845464891165168 0.820149808912621 1 1
0.682738788366704 0.663226598575158 1 1
0.802285962907104 0.777851416270132 1 1
0.773834691931288 0.75181485767603 1 1
0.77240914632844 0.7503932558841 1 1
0.682417670138809 0.663780555271709 1 1
0.814213685584535 0.790568045644528 1 1
0.720822668479228 0.700890675712179 1 1
0.741822009181138 0.718933556044224 1 1
0.862340835988876 0.837589146255512 1 1
0.906773537704706 0.879738406814949 1 1
0.70490485086832 0.685590219957435 1 1
0.739658946007718 0.718248578442668 1 1
1.0555765777541 1.0235452162619 0 0
0.923672049530139 0.895263294171338 1 1
0.70358282107253 0.682486378258732 1 1
0.703376546936877 0.681859459808287 1 1
0.711551917847585 0.690540146805984 1 1
0.723802284074348 0.7045987330981 1 1
0.708007196598426 0.688473715597279 1 1
0.79713671997807 0.773477707626341 1 1
0.798903812802417 0.77373885563909 1 1
0.571090145864664 0.554544829578486 1 0
0.780911328771523 0.757866202592707 1 1
0.870057389207304 0.845820204945064 1 1
0.618540573219971 0.600984453765631 0 0
0.592159094108223 0.574135990715125 1 1
0.696825821034816 0.674529138256259 1 1
0.948337224047189 0.919574317751985 1 1
0.841248024353433 0.817014331656815 1 1
0.759501365047026 0.737438247179843 1 1
0.881101251868271 0.853275978623806 1 1
0.943214455394079 0.916653579548709 1 1
0.953443516436375 0.926522365331772 1 1
0.901760786072237 0.872853092703538 1 1
0.704277757929224 0.683703349416675 1 1
0.934346802351971 0.906953460885145 1 1
0.831722224709119 0.807487432603891 1 1
0.869456370689075 0.843315094921745 1 1
1.05941923878316 1.02686022655042 0 0
0.742215808433992 0.720353419399277 1 1
0.778668596941094 0.755174570752776 1 1
0.794263521179639 0.771149318231287 1 1
0.736920893869379 0.715821040314988 1 1
0.704889838689273 0.683187119512466 1 1
0.577337603505251 0.560972743850478 0 0
0.852853363914741 0.826318551226878 1 1
0.884226644207322 0.85753944767465 1 1
0.651741252455679 0.631073329890527 1 1
0.645763910705734 0.626795975256851 1 1
0.95215160088087 0.924203768979409 1 1
0.631487531354608 0.614170175667681 1 1
0.918805322032039 0.892504349550097 1 1
0.988977340631769 0.961115749581021 1 1
0.754462805298796 0.730045800613271 1 1
0.806137563014195 0.78202851885815 1 1
0.737118386885163 0.716831506686439 1 1
0.938044351972813 0.911285270925349 1 1
0.778326816233025 0.755441554692429 1 1
0.71795171618173 0.696630128671172 1 1
1.06951512586119 1.0393506374873 0 0
0.737338577896396 0.716306164947299 1 1
0.728787206559813 0.708723210250383 1 1
0.733670350456342 0.713999638515296 1 1
0.687627632469594 0.667539478077711 1 1
0.765048172910864 0.741246483604488 1 1
0.623313251136968 0.606668723960153 1 0
0.844465614123994 0.820124282113373 1 1
0.898706421845747 0.871357783517075 1 1
0.764253189322328 0.742661373515089 1 1
0.869481058324582 0.8442090624283 1 1
0.765357921809775 0.743601608724357 1 1
0.859800854134154 0.835887297040134 1 1
0.889249023014221 0.863796613452449 1 1
0.664323465311512 0.644110838154943 1 1
0.675553887075418 0.656650274710612 1 1
0.772865778256543 0.750764277481465 1 1
0.802171427805624 0.778342524801547 1 1
0.904843128005291 0.877697024094955 1 1
0.827795172392742 0.803469575277098 1 1
0.775428022704518 0.754094932877905 1 1
0.660936940976081 0.640593838722798 1 1
0.865557304123238 0.841036614396338 1 1
0.759914938944094 0.73743638017896 1 1
0.559482711809157 0.542535290084663 0 0
0.811397424540777 0.787555380210145 1 1
0.906330292654434 0.879503462693597 1 1
0.64459847643896 0.626247559223855 1 1
0.701116254350466 0.680921038630112 1 1
0.981900966408284 0.951549092788132 1 1
0.646104076174999 0.62826691047034 1 1
0.552708038742665 0.537144566282795 0 0
0.776110504661401 0.755151793116275 1 1
0.884428434057661 0.857412472290264 1 1
0.923282784538879 0.89635530326321 1 1
0.839265182339084 0.815372326722693 1 1
0.751095849234986 0.729908822564008 1 1
1.1427766647054 1.10779501418247 0 0
0.802958621746219 0.780437794013902 1 1
0.859692495410415 0.835308931699169 1 1
0.811372896439449 0.787282380854159 1 1
0.760091949775504 0.737955445595087 1 1
0.675476156912097 0.655442394833652 1 1
0.980730978985749 0.949541670224886 1 1
0.965691667547848 0.938240937228405 1 1
0.813611180159525 0.791631502328323 1 1
0.865309777015636 0.83883165154284 1 1
0.641667767893674 0.622097355061104 1 1
0.850343922521503 0.825740908176331 1 1
0.902878732629145 0.877076519019895 1 1
0.890162151936736 0.865063066353756 1 1
0.615553558884675 0.595642376809053 1 1
0.808474725253129 0.784433103237256 1 1
0.899146510823223 0.872156936230579 1 1
0.747071561522013 0.724175877315047 1 1
0.665154610946144 0.643515791331132 1 1
0.870314862670326 0.844521047720481 1 1
0.699184952289005 0.680066854857416 1 1
0.857298653500905 0.832767634875989 1 1
0.761232959781948 0.741018022751524 1 1
0.682992071280461 0.665135099159884 1 1
0.743647166373388 0.721564968695893 1 1
0.873506767502234 0.849672463539372 1 1
0.900312716044129 0.875727205297744 1 1
0.838043455910749 0.812505574535659 1 1
0.695810279339397 0.676341815859873 1 1
0.997056456069366 0.968286936984465 0 1
0.824761600633807 0.800795448762862 1 1
0.807650349897257 0.78327003899763 1 1
0.750182595793619 0.727367083721486 1 1
0.845851152577503 0.822674091399498 1 1
0.903999221415129 0.875845715599549 1 1
0.868448773764809 0.844730793720082 1 1
0.834224374798467 0.809701752928528 1 1
0.868366689968063 0.842970342380949 1 1
0.640153660914296 0.620565738765622 1 1
0.885641878394617 0.858656740301286 1 1
0.717086429401272 0.695435443120643 1 1
0.8866745425829 0.860441143918135 1 1
0.803672770461198 0.781112707504179 1 1
0.794048734009937 0.76862153319917 1 1
0.828571328591971 0.804867485165721 1 1
0.877050369214131 0.851942426048074 1 1
0.908273982034164 0.88035299194406 1 1
0.977788654590405 0.950182392108913 1 1
0.78079244472276 0.758382308300807 1 1
0.789650425302645 0.764075581992872 1 1
0.837242171860076 0.813592919082039 1 1
0.852624827160044 0.827373425066855 1 1
0.940999653367108 0.911799555123885 1 1
0.76761995970556 0.745691286699682 1 1
0.7612610980681 0.737750370247671 1 1
0.811319039822275 0.787629446253933 1 1
0.785029820417137 0.760861535288889 1 1
0.778697740868946 0.757461042824388 1 1
0.945893983117762 0.918276225074327 1 1
0.821367065542693 0.798287023694944 1 1
0.903829829429457 0.875355461583672 1 1
0.850484382659446 0.823747405760836 1 1
0.815857619468864 0.792066558102674 1 1
0.811602932284965 0.787207798161243 1 1
0.749666038709912 0.728534116575606 1 1
0.878027248819359 0.854511745698292 1 1
0.955469934758105 0.927111164862392 1 1
0.670654992114412 0.651595619776937 1 1
0.72689561522154 0.705941904028839 1 1
0.701046727722467 0.68112740392899 1 1
0.922670909687194 0.896962374696774 1 1
0.789832250734181 0.766944462936837 1 1
0.684430001323975 0.663462757812114 1 1
0.774842301160438 0.752970005733064 1 1
0.670897783373001 0.652287400525868 1 1
0.7113313560978 0.691228206678802 1 1
0.850177151232113 0.826044752733581 1 1
0.601219060536795 0.584292195578751 0 0
0.71800650129058 0.698064417020775 1 1
0.88736440670394 0.858722358629093 1 1
0.618006901739133 0.59851191935847 1 0
0.835583230723633 0.811473195366057 1 1
0.870815904358793 0.846105704989821 1 1
0.730937086538904 0.709262809017885 1 1
0.815788526925912 0.792134361214565 1 1
0.789802240690568 0.767037563891654 1 1
0.685169967034716 0.664993149733427 1 1
0.779588597784995 0.757294093612675 1 1
0.897910259320027 0.870232727592348 1 1
0.671476358981485 0.651974433457251 1 1
0.80244898939811 0.779545049510579 1 1
0.867462383875603 0.844074452470869 1 1
1.05735042074112 1.02824385224772 0 0
0.645377984262883 0.627639377125884 1 1
0.845370409859287 0.820584355221068 1 1
0.951103860057717 0.922725266051996 1 1
0.976571522558427 0.948099952291281 1 1
0.6552523841759 0.63708532430216 1 1
0.929118846508002 0.902459958407987 1 1
0.842210745701207 0.818281290768467 1 1
0.625491904663344 0.608121980539634 1 1
0.863680938197252 0.83914889666257 1 1
0.636832737914944 0.618211014621591 1 1
0.728926684211456 0.706622528122235 1 1
0.549702176957198 0.532497055357011 0 0
0.741764428039258 0.719788636910792 1 1
1.02568743191399 0.995389997126059 0 1
0.790108961037347 0.768011063293294 1 1
0.775560795923619 0.750762301973918 1 1
0.728389197156575 0.708058895820177 1 1
0.697921341532735 0.67801420085283 1 1
0.780222371883124 0.757630350971528 1 1
0.810402212130346 0.785932724436361 1 1
0.770194296732788 0.747696768154122 1 1
0.861760785424796 0.837210432762897 1 1
0.829216008758926 0.805745260812512 1 1
0.903848347701415 0.878063185616669 1 1
0.946784338546856 0.919624598876424 1 1
0.702386967947395 0.682633278673582 1 1
0.656803512598902 0.636929417253539 1 1
0.651475517051309 0.631338186626635 1 1
0.858218119411824 0.835014015908162 1 1
0.798553971571309 0.773187013182297 1 1
0.670189570455582 0.649725057892033 1 1
0.747136876719247 0.726014685481241 1 1
0.832572693993913 0.808758416473554 1 1
0.7763611248167 0.754488558991885 1 1
0.71160877605433 0.690872699325235 1 1
0.83850083914419 0.814378202022152 1 1
0.773339464959073 0.753180258807745 1 1
0.952901032339341 0.922178589105353 1 1
0.821764931773824 0.79732690492776 1 1
0.837169233785885 0.812271672979771 1 1
0.793223052840113 0.770190627224768 1 1
0.842261613972168 0.816960186401405 1 1
0.756797017542364 0.734770142729608 1 1
0.800194598235981 0.774719406192298 1 1
0.717732682282064 0.696211130273007 1 1
0.727995813552768 0.709525187820231 1 1
0.532499217754621 0.51517391090904 0 0
0.794261534803683 0.771373563584179 1 1
0.735335785832778 0.715000103980707 1 1
0.686699005667624 0.666970087740679 1 1
0.75657348193739 0.73527692522847 1 1
0.545158831324265 0.529962523565563 0 0
0.908456553041514 0.881600415284754 1 1
0.843109018450738 0.817623796759238 1 1
0.894435784850188 0.868506928596532 1 1
0.824068174184786 0.800594815181211 1 1
0.767306921743944 0.746289944603781 1 1
0.833358773245613 0.809129151224999 1 1
0.953512730362853 0.92334963492049 1 1
0.757503210898751 0.737882880673456 1 1
0.740979333091088 0.717265679819122 1 1
0.782221726808388 0.759422077576735 1 1
0.805806824248468 0.783122620905628 1 1
0.518104252836264 0.502888110956475 0 0
0.937465348309167 0.90788008254428 1 1
0.55902395920551 0.543871968281658 0 0
0.880446285453594 0.852410917588979 1 1
0.947457560218449 0.917161192869197 1 1
1.07358626537264 1.04183233186067 1 1
0.836330448455576 0.812703102614954 1 1
0.746733221137824 0.726126946241849 1 1
0.748580399229853 0.729100382797237 1 1
0.680924955128523 0.660943572264006 1 1
0.610124825185644 0.592983727944473 1 1
0.817333654892411 0.793864641201641 1 1
0.835012942642244 0.811144859711703 1 1
0.795640610917528 0.773318450745558 1 1
0.649953058590527 0.631929733856704 1 1
0.868782061149259 0.844289835643695 1 1
0.602844644863822 0.584788408897349 1 1
0.955310817652503 0.927412137927988 1 1
0.740128476663376 0.717881529967686 1 1
0.702850559693785 0.682304521062174 1 1
0.823630276280675 0.801101087818004 1 1
0.805070951133433 0.780308549604437 1 1
0.904352772834469 0.87861507913053 1 1
0.853974285311605 0.829012808285086 1 1
0.90608741724721 0.879743831977194 1 1
0.778050750608756 0.756756017723614 1 1
0.672184296503502 0.653392339587672 1 1
0.965141785730913 0.936841464902278 1 1
0.764557196572703 0.743009761588649 1 1
0.593515069014486 0.57533011543545 1 0
0.773849591796476 0.751855305174775 1 1
0.685194982086782 0.663401244295409 1 1
0.757482500944751 0.734422699435061 1 1
0.792141109877746 0.769800695056307 1 1
0.899214281182124 0.871966514304792 1 1
0.885397612729141 0.85918723497702 1 1
0.812952010303442 0.790427436599542 1 1
0.669451647033796 0.649738915316543 1 1
0.864452801658432 0.839226521061398 1 1
0.985637916524193 0.959488874603021 0 1
0.827694449057675 0.802496834464319 1 1
0.786750643050141 0.763174912405556 1 1
0.80708226376094 0.78333610922041 1 1
0.827905234452345 0.802635169226027 1 1
0.806928133412754 0.784528101864677 1 1
0.757953816645382 0.735600388016785 1 1
0.774597229711902 0.751419513575591 1 1
0.800334813611504 0.774355994579975 1 1
0.748528535604771 0.725987637330961 1 1
0.942295296297002 0.914229950035077 1 1
0.817177479993495 0.792916933637438 1 1
0.852106394096141 0.828064969578148 1 1
0.612591498353492 0.59330742594628 1 0
0.926116984674643 0.899707994134825 1 1
0.940730030267866 0.914758072965679 1 1
0.818535288706746 0.796382498940832 1 1
0.633588049953226 0.615147995725973 1 1
0.790277721797044 0.767728244657683 1 1
0.70402259543049 0.684501038445875 1 1
0.600381796323545 0.582912119202482 1 1
0.852006246786372 0.828248460940149 1 1
0.767050989401321 0.743646295700501 1 1
0.851421611919553 0.826210005533016 1 1
0.878899020162342 0.854019135746304 1 1
0.731004684460677 0.710316355737223 1 1
0.668131450262125 0.649886482564994 1 1
0.73167611741196 0.708057638622376 1 1
0.844658384482642 0.820896985567564 1 1
0.794921892600152 0.771800354523487 1 1
0.849227806908838 0.825415311536599 1 1
0.941306905606959 0.913235636369088 1 1
0.907837640166209 0.87814862268203 1 1
0.728841938718479 0.70831793007865 1 1
0.605179919252858 0.588852824203309 0 0
0.705175750980696 0.685176583392385 1 1
0.850344754531347 0.827052402823991 1 1
0.741150305844084 0.718613705428774 1 1
0.914770796766089 0.887504006036755 1 1
0.886312917005244 0.861141638597866 1 1
0.830412393754242 0.80573844490991 1 1
0.612700371867232 0.594334536550161 1 1
0.787922535521018 0.764373435531299 1 1
0.696720141356966 0.676261564508381 1 1
1.04365601747113 1.01179618710097 0 0
0.725512127958509 0.705927148929904 1 1
0.878046491363779 0.852093286643009 1 1
0.796183237465274 0.773428931502163 1 1
0.840962072480614 0.814774673083381 1 1
0.943502411906585 0.917012334314234 1 1
0.752993315890846 0.732153059125561 1 1
0.915463049897193 0.888972017496848 1 1
0.816965900074888 0.791615440049756 1 1
0.956696914307103 0.927277926342909 1 1
0.683294941272155 0.662931167697652 1 1
0.834375469767719 0.810801094710637 1 1
0.716531181710171 0.694877457001218 1 1
0.754604783957363 0.733776759392307 1 1
0.873193823105847 0.84609316893292 1 1
1.06082779710346 1.03247660241158 0 0
0.850523579500483 0.825175893251782 1 1
0.72250942546859 0.69925219244612 1 1
0.669581273280252 0.651553865227545 1 1
0.798887171459659 0.774687051846258 1 1
0.73259895152233 0.710936323387503 1 1
0.718839601500747 0.699136021878397 1 1
0.778246570870261 0.753416051238007 1 1
0.95672266484516 0.930490173512518 1 1
0.774935238223372 0.7532691129343 1 1
0.805594270491365 0.78199232856711 1 1
0.846683298278056 0.822752946443291 1 1
0.788145455453409 0.76532455195419 1 1
0.768037994629733 0.745899333659214 1 1
1.00346047332936 0.975077318329858 0 1
0.973508804760364 0.942664690690779 1 1
0.850119901645251 0.824306940683731 1 1
0.919430907430941 0.892646804182035 1 1
0.714991312952435 0.693061597377454 1 1
0.821027026012427 0.794605251659302 1 1
0.940801860792219 0.911916316790921 1 1
0.835713424345723 0.810605632864621 1 1
0.883524279954243 0.857633702510439 1 1
0.818000822237078 0.794622989313305 1 1
0.854327426435773 0.830520635305906 1 1
0.970878192036181 0.941098353805461 1 1
0.861733364640665 0.835473070714653 1 1
0.57831057257387 0.562597280675329 1 0
0.659497623910717 0.638565882354998 1 1
0.822864318148672 0.798205177180414 1 1
0.927988668265881 0.901279459300805 1 1
0.946309412693885 0.920290812129428 1 1
0.889266579738107 0.865220095929033 1 1
0.838645622203331 0.812678945220159 1 1
0.764740502628071 0.742785979973577 1 1
0.750743950888636 0.727611658676326 1 1
0.849450022871412 0.823702301453015 1 1
0.732913435560754 0.71067551276538 1 1
1.0307521019264 0.999911133817023 0 0
0.67948544179593 0.660114282250692 1 1
0.712563432428995 0.690889373134443 1 1
0.827988622713779 0.801318245465146 1 1
0.80806716875152 0.782902991938167 1 1
0.733160190616483 0.709952329187652 1 1
0.742706190465264 0.720009416030076 1 1
0.781457096968782 0.757740016523602 1 1
0.539710455008647 0.523467345757369 0 0
0.644037827950038 0.624764349174374 1 1
0.837775385611512 0.811735512292512 1 1
0.779958791036044 0.759423375095146 1 1
0.861723737524329 0.836655923023989 1 1
0.823354889378624 0.799554013171396 1 1
0.853274831677061 0.828609977517226 1 1
0.897815947799982 0.870687707667882 1 1
0.728237483272831 0.708429396946483 1 1
0.769125328994129 0.748718598493662 1 1
0.686541299077906 0.663787130599192 1 1
0.827799672627981 0.802735619325366 1 1
0.860090105229098 0.835469186501668 1 1
0.708879944489654 0.689647318265194 1 1
0.756039022205053 0.733421464982578 1 1
0.724928396028508 0.704054296492075 1 1
0.762416770094006 0.739607974341159 1 1
0.648413665115003 0.628001049928285 1 1
0.778574350671356 0.755589720685052 1 1
0.816070664086945 0.791820723068475 1 1
0.833501350010214 0.807615994459419 1 1
1.05477138443656 1.02363388663712 0 0
0.880643372638343 0.853816440058488 1 1
0.806118614814025 0.780022353265141 1 1
0.897286486038107 0.873024888677917 1 1
0.875329375708761 0.849659155306142 1 1
0.722423719543419 0.701684418234221 1 1
0.810610732762137 0.787900064077128 1 1
0.959125901565836 0.929926130963502 1 1
0.4976585039191 0.481448992863158 0 0
0.728547018944228 0.709001616058523 1 1
0.761270104387086 0.739149844652943 1 1
0.980946306294439 0.951684229940884 1 1
0.803730479544059 0.778911454811275 1 1
0.832995405772418 0.80808661177675 1 1
0.742591805635983 0.721383058401922 1 1
0.694139180130441 0.673904570077725 1 1
0.792330437896896 0.768215220383313 1 1
0.85250417866307 0.827256101622086 1 1
0.789930762275329 0.766208660386685 1 1
0.733053362735533 0.710677004110211 1 1
0.709280114606778 0.689484688230428 1 1
0.838976020543076 0.815345103400602 1 1
0.975213024754034 0.946070974400689 1 1
0.757503898041072 0.735694885408364 1 1
0.836067746037844 0.811539541562669 1 1
0.802142560497086 0.775639336501105 1 1
0.706339254951461 0.68583266734662 1 1
0.940327552932756 0.913174306714141 1 1
0.736525259616276 0.714452878248526 1 1
0.814042275698618 0.79112864963728 1 1
0.951991584251844 0.925954519764763 1 1
0.773608663979229 0.751049488087102 1 1
0.545190774183148 0.53013171324593 0 0
0.792996035044667 0.770163038053965 1 1
0.86437354215768 0.84025215447538 1 1
0.694208396030531 0.67179363949341 1 1
0.642099041916803 0.622464645105783 1 1
0.749218389991661 0.728199392367439 1 1
0.656276503307385 0.639180798552359 1 1
0.796073027049965 0.772303101944115 1 1
0.921559435001552 0.895239070695976 1 1
0.643188119425596 0.62627227964959 1 1
1.04136285031781 1.01193735983416 0 1
0.889537409557469 0.862012330646359 1 1
0.903507135886454 0.875540504212112 1 1
0.812428699795548 0.788854178954245 1 1
0.85896347090267 0.83276264194766 1 1
0.694124027007778 0.673136601139474 1 1
0.660568831700403 0.641290200969532 1 1
0.768558524216029 0.746686406334224 1 1
0.792314573985796 0.768022401760465 1 1
0.90058934148184 0.875830382219429 1 1
0.759689126321302 0.738908583737704 1 1
0.795803006306988 0.774295406680767 1 1
0.737599494502899 0.71483250677396 1 1
0.69135638758542 0.671400231299931 1 1
0.788397750963114 0.764296166076462 1 1
0.688422995960709 0.668319971833086 1 1
0.945717838848342 0.918877032160482 1 1
0.784172231271611 0.76179125140737 1 1
0.732634736303542 0.710908977759684 1 1
0.758286572172783 0.736665340363235 1 1
0.734692974576221 0.714094974381276 1 1
0.7086350092172 0.689327758669713 1 1
0.74545910549802 0.72370743460422 1 1
1.04598208214239 1.01493191441013 0 1
0.914470354975455 0.888468165495348 1 1
0.862865212803975 0.837538904227374 1 1
0.802000529368005 0.778296743908463 1 1
0.821423973914954 0.795849928229753 1 1
0.760143156538034 0.73834447116055 1 1
0.91910368710997 0.890918929859955 1 1
0.823618477249576 0.799082146892408 1 1
0.837538990140422 0.812533066428309 1 1
0.948821082271519 0.920944588577696 1 1
0.737486603556697 0.718502321465535 1 1
0.806372743688638 0.784392819029471 1 1
0.718450215537033 0.697450531998787 1 1
0.679310871718583 0.660423242186895 1 1
0.942764338833332 0.91516089175028 1 1
0.764371838782284 0.741736649097865 1 1
0.776742669427618 0.752742537027069 1 1
0.819009462718441 0.795991563266651 1 1
0.775388308186539 0.753177099758666 1 1
0.710581436124506 0.688824957757591 1 1
0.836405271534566 0.811838638594265 1 1
0.664046284497486 0.644293372000645 1 1
0.763399429810894 0.741333025385916 1 1
0.818501636798192 0.794990797589667 1 1
0.819388313504273 0.795621521362653 1 1
0.745406170883901 0.722496279624352 1 1
0.643382905618988 0.624636864658119 1 1
0.835189398750975 0.810623816261255 1 1
0.801709666713347 0.778546464693401 1 1
0.581031690381474 0.56421393293319 0 0
0.743272100881257 0.723173673500657 1 1
0.758087641674298 0.736815094367886 1 1
0.760988856342075 0.740195143152133 1 1
0.85297568055436 0.827051696069066 1 1
0.873809631097231 0.848736085071287 1 1
0.764856387628532 0.741652325588157 1 1
0.555808564205149 0.539830360461059 0 0
1.11429821131099 1.0808177759817 0 0
1.04315549979332 1.01203813624042 0 0
0.663052079519182 0.643972245874187 1 1
0.793081222838714 0.770559041515971 1 1
0.807558686654344 0.784866225451685 1 1
0.800136561486922 0.776460161800846 1 1
0.750776481642678 0.728576413179886 1 1
0.858651380088985 0.833413077943588 1 1
0.695164460524658 0.674948953199987 1 1
0.69092813675478 0.670963658294574 1 1
0.81740502111324 0.792662322050472 1 1
0.885213022364092 0.859780277572989 1 1
0.955973254570859 0.927558522147262 1 1
1.04968080993879 1.01669364739446 0 1
0.994125383171612 0.964690937442271 1 1
0.583728059836032 0.566723826055563 0 0
0.792925275611455 0.76839939121717 1 1
0.838889711570548 0.814744732859542 1 1
0.732362223297889 0.711426940607725 1 1
0.935734879029484 0.907377827578506 1 1
0.860491497985305 0.833967714870247 1 1
0.786933263814911 0.765064175056434 1 1
0.746212658686258 0.723753991680579 1 1
0.638745690805264 0.619007636963591 1 1
0.915608033875612 0.889733133556329 1 1
0.893410986267714 0.867265673236528 1 1
0.753228479983893 0.732836209605182 1 1
0.659982621163168 0.639062462089621 1 1
0.73521139555402 0.713016458881733 1 1
0.820118287455743 0.796585204194818 1 1
0.705459510112551 0.685481851354143 1 1
0.813256173173705 0.789036393091054 1 1
0.841245184924513 0.8165929519241 1 1
0.685719078494817 0.664843254213097 1 1
0.675226127265811 0.654052531430289 1 1
0.817408081685577 0.794028927424921 1 1
0.669825553020661 0.64712142840947 1 1
0.682276050428402 0.664860430308913 1 1
0.799943599918862 0.775658821308788 1 1
0.779829536578363 0.757065537981711 1 1
0.826372340153975 0.802479749207948 1 1
0.939156409098409 0.911065810275526 1 1
0.642675953639958 0.624936330108892 1 1
0.916060570649436 0.88862141272114 1 1
0.737495770609787 0.714730365418863 1 1
0.942113693436887 0.913107094562487 1 1
0.815995566520041 0.793101991429749 1 1
0.89223883013917 0.866537073019014 1 1
0.896793095530159 0.86938205132666 1 1
0.772731742283336 0.750105204816514 1 1
0.757061317003064 0.734555801458372 1 1
0.844629428780839 0.819220133105302 1 1
0.84823033393829 0.822922795278039 1 1
0.774613217611052 0.751695883986794 1 1
0.815951290155271 0.789157739578619 1 1
0.687374287486476 0.666277273803143 1 1
0.577052454090622 0.561267542177085 0 0
0.795337085261824 0.772685790184496 1 1
0.848768068778206 0.825072303949793 1 1
0.782410271901316 0.756812062651735 1 1
0.683312842611432 0.662320902030647 1 1
0.791115288988726 0.767313186720263 1 1
0.684422473115679 0.665254899705281 1 1
0.883464456869301 0.858859904140732 1 1
0.920960544177233 0.893109108140346 1 1
0.757131510693428 0.735264343859488 1 1
0.932268173414128 0.904377163670214 1 1
0.887705258236731 0.860555540282043 1 1
0.763285178015491 0.741049197743538 1 1
0.804599048666393 0.780436405804401 1 1
0.661138761975056 0.642078323172904 1 1
0.744076246971257 0.72300242965781 1 1
0.857642253514149 0.832747103896865 1 1
0.948480584664193 0.920184981402097 1 1
0.543743209093625 0.527965676396776 1 1
0.921258146811672 0.892674401476371 1 1
0.78827756173577 0.766361176776975 1 1
0.803697002814024 0.780043448363851 1 1
0.785889916312501 0.76187933484816 1 1
0.64376134944184 0.625758149043392 1 1
0.760801543474083 0.739307277857203 1 1
0.857037873829739 0.831536563891892 1 1
0.611732138892356 0.594341728357017 0 0
0.821671870384828 0.797590494293185 1 1
0.689681515197677 0.67164058119986 1 1
0.69239348503961 0.672838998842335 1 1
0.727924790113116 0.707557803502882 1 1
0.96127053613629 0.933720483588274 1 1
0.747130159114797 0.725106449717176 1 1
0.763486692076558 0.740017672966235 1 1
0.688271351862944 0.667457679169843 1 1
0.907913899068526 0.882033864836109 1 1
0.908623793808349 0.881266146388618 1 1
0.674203091056797 0.655375367556837 1 1
0.851281628500237 0.827091828800681 1 1
0.750945057460945 0.728646621522365 1 1
0.57137242928055 0.555698073453557 0 0
0.707419052158686 0.687518285098658 1 1
0.670328870633189 0.651727764256543 1 1
0.958152224602653 0.928708200631048 1 1
0.757704152785471 0.734839994583508 1 1
0.844177501464601 0.818305150933387 1 1
0.724299691302317 0.703315958451754 1 1
0.701780982784188 0.681572807280942 1 1
0.993417454816544 0.961786158610618 1 1
0.786216602636215 0.764149321015256 1 1
0.679417407306575 0.659113049395367 1 1
0.762942449690428 0.741397674364418 1 1
0.681408692396898 0.662799291854335 1 1
0.756491508615946 0.733358092964333 1 1
0.874270618681892 0.848936332594761 1 1
0.807187971658493 0.784864872515966 1 1
0.711783577890191 0.691673154037977 1 1
0.87823100712119 0.852489343941704 1 1
0.733520260776121 0.71309175041672 1 1
0.748574737196417 0.726629848273811 1 1
0.67230552366715 0.652586582196415 1 1
0.720982973117535 0.701189165348743 1 1
0.917651453800331 0.890946254623157 1 1
0.788838626353681 0.765589364618705 1 1
0.991256487296673 0.961682821925124 1 1
0.799552113823124 0.778420486436208 1 1
0.70445410571381 0.682764240858666 1 1
0.895177087970179 0.869118169009686 1 1
0.866281254674664 0.839924310280768 1 1
0.883072850486193 0.856954632834579 1 1
0.767703934565489 0.745760810878473 1 1
0.793559018947176 0.770898543451159 1 1
0.612672437254589 0.59353129837426 0 0
0.724455181599231 0.702986463927927 1 1
0.695008416718366 0.674168369288794 1 1
0.885465474062736 0.859794330591418 1 1
0.756144338771688 0.734552498211636 1 1
0.773775056834063 0.751276913931973 1 1
0.839438141376743 0.814262494857471 1 1
0.875729014595253 0.848529510212264 1 1
0.78072959133367 0.757298851980814 1 1
0.894315603663738 0.867309415283761 1 1
0.622098289852917 0.6043396498841 1 1
0.880695566599155 0.855660277280878 1 1
0.830274061380156 0.805093879704191 1 1
0.744095671893615 0.719105979114079 1 1
0.835933914322009 0.811742954410727 1 1
0.834147839370451 0.809983712758214 1 1
0.700719701529528 0.679357163016528 1 1
0.89768625738902 0.871138113722796 1 1
0.751862730199415 0.729748871629358 1 1
0.9980511579228 0.96851713045787 0 1
0.812121192466094 0.789584865392572 1 1
0.689157395129614 0.668604458021296 1 1
0.628123896032553 0.609652121632758 1 1
0.748583681948121 0.727082373532333 1 1
0.935939049313959 0.90717114521682 1 1
1.02487126028734 0.995908139465824 0 0
0.658999682375794 0.636933855239477 1 1
0.746679912429556 0.725982617377396 1 1
0.83860145763055 0.814516893596283 1 1
0.778748900811694 0.756161064384259 1 1
0.766300066828035 0.743414287242418 1 1
0.823374939534141 0.798507558831397 1 1
0.826236642714135 0.800608800723739 1 1
0.859897893597062 0.835537298313846 1 1
0.936986625596478 0.91078447812083 1 1
0.735428001297787 0.713076800454203 1 1
0.768953353692086 0.74602370375525 1 1
0.820222823856037 0.796562070035103 1 1
0.738214380415657 0.715375449776978 1 1
0.774655868349234 0.752510156699694 1 1
0.619419391557161 0.600302702868781 1 1
0.992436017060939 0.963933740808235 1 1
0.839841899513978 0.814716127464134 1 1
0.99641918334929 0.966900212147018 0 1
0.851197904565342 0.826644632353531 1 1
0.943546158104696 0.917658255614487 1 1
0.853454902695498 0.829731608635057 1 1
0.707222977404577 0.685987842819208 1 1
0.782422319035069 0.759677987557472 1 1
0.594089017363255 0.577272424729275 1 0
0.735503227770911 0.714286122093598 1 1
0.812682146063365 0.788213889279246 1 1
0.72162043835466 0.699190927278534 1 1
0.733105671376875 0.712949949461117 1 1
0.787335746563269 0.763745793741256 1 1
0.751574395700577 0.730228491428796 1 1
0.891823118336335 0.865918836547148 1 1
0.903819423591357 0.878190759381947 1 1
0.613555620237118 0.595100113142452 1 0
0.649310191341619 0.630620669384642 1 1
0.730221457365909 0.70699852530483 1 1
0.933318603492204 0.907528451201741 1 1
0.698989615559582 0.677783882089848 1 1
0.546873740935053 0.530463343936294 0 0
0.797265636176748 0.774863941018698 1 1
0.630267825836984 0.613323424075546 1 1
0.777755419498018 0.75337404043193 1 1
0.701981820056142 0.682600540105312 1 1
0.889970955302881 0.864804660611013 1 1
0.741145400698077 0.718872479879295 1 1
0.710896339405997 0.687931566657307 1 1
0.857975981368574 0.833464722028911 1 1
0.689994978539914 0.669942316982683 1 1
1.11104389791109 1.07755918762404 0 0
0.8009597464297 0.777599788677918 1 1
0.848763247444172 0.824468962309893 1 1
0.89627026812055 0.867933407449172 1 1
0.833401311686299 0.807817090437596 1 1
0.890919159480959 0.864573543552825 1 1
0.838691382140013 0.813776313897943 1 1
0.920308340668226 0.893228583394011 1 1
0.897394839635264 0.87162411804675 1 1
0.78260154811685 0.761636792688905 1 1
0.714467509974122 0.693420579644716 1 1
0.793623779490532 0.770834018211367 1 1
0.765626922824121 0.744161421507989 1 1
0.792030540309178 0.768826325250484 1 1
0.882513332316586 0.856749464543888 1 1
0.537435770110174 0.521461074466214 0 0
0.695170697559897 0.675483405788842 1 1
0.833812326396638 0.810608057838786 1 1
0.927659826863089 0.900113254586824 1 1
0.760300652874507 0.738418208645666 1 1
0.637599844824756 0.619419650987482 1 1
0.845675231368471 0.821267045867187 1 1
0.960474314126636 0.930906495467901 1 1
0.782005998401864 0.757930515469875 1 1
0.817510259846163 0.794748282265393 1 1
0.783795800442395 0.759503170254583 1 1
0.72230990557898 0.70151498216905 1 1
0.676705896702718 0.657640991724623 1 1
0.810768727727495 0.787647198530894 1 1
0.678328582063256 0.659325840002721 1 1
0.861647828322883 0.8360343841681 1 1
0.865831020830114 0.838606917189163 1 1
0.626954934243276 0.610211939510545 1 1
0.771746932355325 0.750093244146301 1 1
0.809613927424666 0.787133623580328 1 1
0.741962821254738 0.720509461676009 1 1
0.791820019316894 0.768071868247973 1 1
0.745643482708836 0.723441662074903 1 1
0.791281565300345 0.767359163740007 1 1
0.765968155855023 0.744118867690071 1 1
0.78727395028409 0.765153252922667 1 1
0.942025790256608 0.912502276460845 1 1
0.760149438443729 0.737855492279013 1 1
0.641791149833695 0.621890579859761 1 1
0.783800825381994 0.761563589488662 1 1
0.82694330351759 0.802126422008865 1 1
0.788975769734031 0.764928769657242 1 1
0.779212775943838 0.756664518504767 1 1
0.596530651580304 0.579686027176376 0 0
0.854565542274856 0.829536702258723 1 1
0.67089998505397 0.651648523244832 1 1
0.563583890848981 0.546326849118366 0 0
0.809940600955908 0.786766989051426 1 1
0.863075649766897 0.835257126982332 1 1
0.807790240738693 0.780556613572043 1 1
0.783229922525267 0.761776534954929 1 1
0.741615789095094 0.720664939835444 1 1
0.908638834733559 0.882730135734047 1 1
0.796076685004695 0.773844183510409 1 1
0.804735280422819 0.782439874381665 1 1
1.00905202050839 0.979994892698257 1 1
0.823799712556649 0.799692757881526 1 1
0.648112483615025 0.63108406688943 1 1
0.865359736339159 0.84089018802125 1 1
0.749738596093693 0.72742044142971 1 1
0.746760256714858 0.723428477719417 1 1
0.785291080796763 0.764017135227108 1 1
0.753136362808346 0.732677749448113 1 1
0.87040911297313 0.844847804402828 1 1
0.693068770571879 0.671535958436465 1 1
0.981862650481762 0.952697261227521 1 1
0.919902805850662 0.89160581386924 1 1
0.681284857593956 0.661293749086938 1 1
0.774950527308705 0.751488849234568 1 1
0.814894386922152 0.791070072461824 1 1
0.767752806021595 0.74586053673754 1 1
0.686018011241998 0.6656748523881 1 1
0.775288767638509 0.751744088597867 1 1
0.577164857714713 0.560362610595232 0 0
0.845222228534778 0.820121566270586 1 1
0.848650665572338 0.825602285119082 1 1
0.782737204276854 0.759405347663226 1 1
0.975944309514343 0.946724151193091 1 1
0.659213669897492 0.63999505997503 1 1
0.737804669303299 0.715719586495247 1 1
0.656216974194625 0.636726636638135 1 1
0.815010553125925 0.791731074972082 1 1
0.901445724451544 0.873929836874515 1 1
0.918344674395901 0.89212614226746 1 1
0.682260746343296 0.662841744248316 1 1
0.971357860367064 0.941248212865729 1 1
0.889270706638374 0.863489703132859 1 1
0.786918627638018 0.764927819339327 1 1
0.819914985290526 0.795179405098054 1 1
0.862384386627538 0.835607473725369 1 1
1.08623768595902 1.05359402763426 0 1
0.71701952446294 0.695315781780236 1 1
0.621787096941523 0.603027427223108 1 0
0.704261330843581 0.684187026843322 1 1
0.783869608891366 0.762697554010679 1 1
0.865342866782646 0.839536780920385 1 1
0.697083791851904 0.675115952717403 1 1
0.783069024224883 0.759614872955302 1 1
0.94376133352371 0.914974144274849 1 1
0.847796153917496 0.823498025356058 1 1
0.753658467843104 0.732942067328737 1 1
0.611125118836066 0.593508806595637 1 1
0.759205225981473 0.737764339330256 1 1
0.700871599483738 0.682679565164158 1 1
0.725637240853379 0.702700185392779 1 1
0.951699174886249 0.922336126149213 1 1
0.891606388675346 0.867124813135637 1 1
0.792306367762478 0.769108757658756 1 1
0.737631721957097 0.717648344254288 1 1
1.00454661383097 0.975941562364102 1 1
0.733086792954451 0.710180085193048 1 1
0.713772394250472 0.691806060729935 1 1
0.655423417297517 0.636816526520478 1 1
0.842836748522166 0.816297425762587 1 1
0.97407316495592 0.944983519471178 1 1
0.997261502583055 0.967170580839809 0 1
0.84292932425673 0.820111666044156 1 1
0.916692636090041 0.889357472389166 1 1
0.797690296713315 0.774559409388075 1 1
0.896169335692137 0.867902593037003 1 1
0.802474120477505 0.77797819451356 1 1
0.70407462774847 0.68401953091587 1 1
0.827101725153612 0.803256115822522 1 1
0.889396092085401 0.863780110015426 1 1
0.792539248694903 0.769650543401649 1 1
0.847438847226109 0.822871848974188 1 1
0.874797016129194 0.850362250180648 1 1
0.790749580902678 0.767898329952525 1 1
0.691803305134489 0.673078420971506 1 1
0.930060851128649 0.904315131557617 1 1
0.838118120184461 0.813671984719828 1 1
0.966055268163737 0.93971617746544 1 1
0.811680282445013 0.7876498818763 1 1
0.838231565259855 0.812899170692387 1 1
0.642884176510282 0.624864751834037 1 1
0.813618322212034 0.787489225891238 1 1
0.850243953629759 0.824698486767878 1 1
0.667941078192921 0.649192159126289 1 1
0.797055245026859 0.771429931724938 1 1
0.876393158384367 0.850794490720378 1 1
0.615275909005544 0.596768483103932 1 1
0.726665552412071 0.703625509849101 1 1
0.878295504129326 0.852531796369795 1 1
0.851065286128185 0.82600972633027 1 1
0.73676444259068 0.714629743123086 1 1
0.889898886217724 0.864361467032109 1 1
0.877348757793092 0.851378384174166 1 1
0.805949399094517 0.78205718849232 1 1
0.802952085750981 0.780863689914199 1 1
0.835730018861125 0.812560440743888 1 1
0.764365673085263 0.740685547637035 1 1
0.733905588234695 0.713519601018437 1 1
0.841992508733863 0.817639880610607 1 1
0.809680565705555 0.784673516538456 1 1
0.899785406079444 0.872892282225468 1 1
0.920824197580666 0.893349206541296 1 1
0.976667956002097 0.94671637644011 1 1
1.03060664572887 1.00006507446833 0 0
0.875715428963237 0.851666104597528 1 1
0.762389135678684 0.740118228523078 1 1
0.691700789322656 0.668576354556337 1 1
0.697831122937753 0.678746248353826 1 1
0.863126953550591 0.838287744592238 1 1
0.733112959137991 0.710313244512697 1 1
0.929255250303372 0.902439617693893 1 1
0.664155116576896 0.642798085793106 1 1
0.667954163562628 0.649451818073931 1 1
0.891798366485791 0.864337528966038 1 1
0.804307224233821 0.780323272014163 1 1
0.742414629864056 0.721592870358851 1 1
0.908441967394556 0.883442721247544 1 1
0.832710626644386 0.809946771467433 1 1
0.823869281013235 0.800669691037338 1 1
0.915505124949598 0.889435456089518 1 1
0.845950780439166 0.820949878777543 1 1
0.773274772999942 0.751703385027387 1 1
0.708702377960223 0.688390472878062 1 1
0.829848406353093 0.803712181907056 1 1
0.678828175557611 0.659045026253548 1 1
0.535509663732236 0.520470572794723 0 0
0.745115587754975 0.723548211969439 1 1
0.636718093987076 0.616119908977981 1 1
0.768875099573274 0.746319230035868 1 1
0.819876147601196 0.794982223047885 1 1
0.80980992343151 0.787438517282415 1 1
0.794244287568509 0.77078651871983 1 1
0.73364021876644 0.710473011570916 1 1
0.954029101006967 0.925027867742492 1 1
0.913684005697697 0.888457052075553 1 1
0.934462804591946 0.909106718416702 1 1
0.744105995930017 0.721120913848318 1 1
0.903729056439635 0.878080200916516 1 1
0.861001363946668 0.835456059114382 1 1
0.994837850881535 0.964615078924738 0 1
0.676739525718934 0.656664797812644 1 1
0.581109358557788 0.562337857600568 0 0
0.640165974898974 0.620784069637573 1 1
0.729204061622084 0.708274939864648 1 1
0.629570407766999 0.610979382328966 1 0
0.695112315453009 0.674769237695555 1 1
0.898687377446972 0.869438229022068 1 1
0.670860548222398 0.65122740576648 1 1
0.871931118948532 0.844775036337685 1 1
0.750440993479949 0.728818564102006 1 1
0.936338116864944 0.908943690296451 1 1
1.06233403173996 1.02990107946141 0 0
0.842765334617365 0.816056815229303 1 1
0.876214659656498 0.851331655772047 1 1
0.746075817544595 0.72335097763447 1 1
0.740525129615273 0.719424970094207 1 1
0.702479447920442 0.680727070037403 1 1
0.938410650475877 0.910022768584704 1 1
0.83788592386436 0.812805185570505 1 1
0.882013590445128 0.857029771494913 1 1
0.71693178346473 0.695316946579226 1 1
0.603405539781437 0.58508309285062 0 0
0.853391763417915 0.828960742861621 1 1
0.781694852101058 0.760484810568452 1 1
0.842036096421637 0.817873758954876 1 1
0.631821759034471 0.614330937119327 1 0
0.781382503743767 0.75822095901571 1 1
0.611160921345301 0.593634001539405 0 0
0.809130401410619 0.786477728327279 1 1
0.791481881487792 0.769313088666911 1 1
0.853200112919251 0.824776813931587 1 1
0.765558146592474 0.743006110939479 1 1
0.833652706488753 0.809824127105043 1 1
0.851822879423469 0.825838172378145 1 1
0.722324908780025 0.701697449098899 1 1
0.715876587992245 0.69639079532227 1 1
0.767433154531584 0.743448155293004 1 1
0.785106871656362 0.762140709047041 1 1
0.891003792311035 0.864653103373493 1 1
0.794379727896129 0.769610181591801 1 1
0.781724607758195 0.760066464201601 1 1
0.872494479050465 0.848383760899892 1 1
0.89062831433321 0.863833565453075 1 1
0.794910583960324 0.772166091477375 1 1
0.850660630775251 0.826978762837054 1 1
0.681192554281276 0.660386626114519 1 1
0.924916907889734 0.895574022204432 1 1
0.802369808122888 0.781282327623685 1 1
0.74977787197443 0.72822837569327 1 1
0.805742589657028 0.781491963967775 1 1
0.826978368925436 0.805255380926872 1 1
1.02682683687359 0.99594197597915 0 0
0.705979482508864 0.684655987506171 1 1
0.91270779159531 0.886001249826052 1 1
0.734331847149162 0.712389355813445 1 1
0.932447108433105 0.904795944235283 1 1
0.865761983226018 0.84098100697893 1 1
1.01947960424806 0.989441435421333 1 1
0.650645951264035 0.633125568051384 1 1
0.697579683087827 0.677519362113235 1 1
0.695631591545109 0.676087374731261 1 1
0.795245903022158 0.774025187249754 1 1
0.908331857707902 0.881291726109192 1 1
0.911726248744553 0.884626904109439 1 1
0.705042016011968 0.684564816694352 1 1
0.722917385343968 0.701770075083211 1 1
0.770740337626858 0.749352599774168 1 1
0.588992958083016 0.572262529270465 1 0
0.695901855924893 0.673951750803136 1 1
0.812195408614609 0.789131413793067 1 1
0.841935410375938 0.817486654433857 1 1
0.917985334991398 0.888902537002954 1 1
0.80957167286088 0.78526568523666 1 1
0.728008439621392 0.707699282504932 1 1
0.90018896313823 0.874116298134821 1 1
0.693596636815368 0.672687767926659 1 1
0.797978444642252 0.773245859720524 1 1
0.716567896800457 0.695499223450131 1 1
0.736896649683736 0.716458666925428 1 1
0.719147833344985 0.699390605330801 1 1
0.661507603834425 0.640999708492613 1 1
0.937824035884296 0.909870327139214 1 1
0.728380938368361 0.707574866292313 1 1
0.87170403713252 0.844063301910151 1 1
0.914895611203026 0.887788110298047 1 1
0.761477643493969 0.74082826265167 1 1
0.788765771639392 0.766249048904091 1 1
0.730319475215573 0.707546662336637 1 1
0.87981786967643 0.85442049828992 1 1
0.744982383434678 0.722751807179174 1 1
0.821119116127906 0.797664438698347 1 1
0.856780138177022 0.831140660667449 1 1
0.815022204365473 0.791707868024795 1 1
0.751078154148335 0.730152833579066 1 1
0.818532613368989 0.793138833465782 1 1
0.845135631563319 0.821359006500293 1 1
0.850772252048346 0.82351938247968 1 1
0.881615148302528 0.857646845380093 1 1
0.76181804051102 0.738571963928649 1 1
0.682385392729274 0.664621240297305 1 1
0.830694892099844 0.806140925553974 1 1
0.673343878380461 0.654718866640988 1 1
0.671229496624073 0.651471948282833 1 1
0.649171994145653 0.630610540592208 1 1
0.832211177814573 0.806390622574146 1 1
0.924552486373103 0.897536345059315 1 1
0.874198969620064 0.846390406196361 1 1
0.768924449738764 0.747153489193582 1 1
0.861062259419019 0.83646485721844 1 1
0.693520029690905 0.67294130754126 1 1
0.821341215134038 0.798243314167929 1 1
0.584429726958966 0.566642191202798 0 0
0.673412597073205 0.654063245744389 1 1
0.954652136315306 0.926363973695558 1 1
0.875664375949969 0.848932561579712 1 1
0.924450552312003 0.895152421597317 1 1
0.86810932151347 0.843371874937162 1 1
0.604404834954022 0.58798486624962 0 0
0.969274951722912 0.941852196930112 1 1
0.669120403982884 0.648583033772116 1 1
0.892259510130164 0.86640886753733 1 1
0.823141525531075 0.799881837901408 1 1
0.883207404957647 0.856671757609206 1 1
0.846402601241338 0.823743568143751 1 1
0.800255447740585 0.776237467516998 1 1
0.777912733717515 0.755741636083165 1 1
0.656155597310976 0.638368875802187 1 1
0.7433993634419 0.722756246619399 1 1
0.844817309782868 0.818161687578911 1 1
0.648851559150292 0.630068071143459 1 1
0.625562334227332 0.608069358181293 1 0
0.862508185066756 0.837191019480339 1 1
0.945905510432224 0.916250862917687 1 1
0.747814568731537 0.724771932422958 1 1
0.857539162658237 0.833936493046368 1 1
0.72866600832656 0.707535718610227 1 1
0.938689457603252 0.908789203819453 1 1
0.749242762940894 0.726860676303702 1 1
0.596654348352318 0.579469032430294 0 0
0.924759730856692 0.898718474271588 1 1
0.841589175385509 0.81505547819848 1 1
0.797251356452696 0.771830997233275 1 1
0.68473245431934 0.665288997957882 1 1
0.710711760072693 0.689114852940635 1 1
0.759199289898056 0.736320258616831 1 1
0.627334829679028 0.609750756050876 1 1
0.67003844350405 0.651973603683809 1 1
0.764558779737021 0.740765807513924 1 1
0.713204757656518 0.693619165578568 1 1
0.617201878325289 0.600599380576011 1 1
0.809510634847798 0.786127585522489 1 1
0.80677882750364 0.78346569285133 1 1
0.921050231960601 0.892847398667406 1 1
0.73060554489389 0.709094613716224 1 1
0.881836450536254 0.854157363374892 1 1
0.801907221982834 0.777134882228292 1 1
0.711421023824121 0.69077945031406 1 1
0.941848944738457 0.913860346974054 1 1
0.901140000544654 0.873777027442662 1 1
0.812543066733037 0.788370527802089 1 1
0.693914379284126 0.67270319859475 1 1
0.7873684873119 0.765301521792486 1 1
0.698330977725303 0.678678179283647 1 1
0.85010785572592 0.826892288394545 1 1
0.699018927369833 0.679327400465578 1 1
0.584491332591153 0.566019002869217 0 0
0.905285802387642 0.879765787876285 1 1
0.752909492003626 0.731254047979137 1 1
0.883536208285687 0.857738148138755 1 1
0.837032344606549 0.814061491320541 1 1
0.751015304041008 0.730629563651502 1 1
0.944246150990956 0.918278407090652 1 1
0.845192553954174 0.821127218754285 1 1
0.839238413446243 0.813194285097073 1 1
0.668572986038867 0.650152358677825 1 1
0.875353371545389 0.850923015107523 1 1
0.712614357356337 0.692157863907211 1 1
0.699130246184276 0.67914104594563 1 1
0.830900196743083 0.805080526797166 1 1
0.931902613013789 0.902420524861873 1 1
0.994955904283065 0.965037619884854 0 1
0.866461514028777 0.841153284681956 1 1
0.716207712684284 0.693921426104474 1 1
0.76744515816308 0.744981550654018 1 1
0.792237895338356 0.765673630399488 1 1
0.810416994670392 0.78638791096836 1 1
0.800468442147936 0.775512239137497 1 1
0.749961033795363 0.727240034228143 1 1
0.650042063673032 0.629099160754289 1 1
0.742212690367665 0.722334350794602 1 1
0.924337195876808 0.897425727778363 1 1
0.665648237108814 0.647121245511589 1 1
0.86735743986355 0.843462527841695 1 1
0.720474179497613 0.700594692024035 1 1
0.765162584030126 0.741796132894655 1 1
0.868647274627038 0.84358795781063 1 1
0.865170461394648 0.837936592778241 1 1
0.656093621196551 0.636189783992466 1 1
0.755117214066936 0.734357787932796 1 1
0.719101794844703 0.698201963473279 1 1
0.920473229023671 0.894145991320027 1 1
0.643402678693615 0.625297901883638 1 1
0.864543715761689 0.839180509899399 1 1
0.740841001305968 0.719300612881102 1 1
0.779783372283103 0.758302870116248 1 1
0.807008511694891 0.783367588894168 1 1
0.97546453616894 0.946260216398327 1 1
0.867266346281285 0.842740473770631 1 1
0.702169455320392 0.680238220591042 1 1
0.744964107645541 0.723675520131146 1 1
0.741142182291133 0.721176675487511 1 1
0.816327528481228 0.794137597881023 1 1
0.581533218776648 0.565227281825225 0 0
0.819534971118577 0.795915048535283 1 1
0.754723332685823 0.731416684156931 1 1
0.686438257778297 0.666044571465226 1 1
0.789536906038327 0.766633248505208 1 1
0.691651316230263 0.671388571698394 1 1
0.558569741068966 0.54273389794251 0 0
0.947334002618136 0.920484516076765 1 1
0.741219412279586 0.720319276538248 1 1
0.705040956411996 0.684432389848607 1 1
0.749720019549111 0.726680493414022 1 1
0.86827926481054 0.843083347430615 1 1
0.82582443771064 0.800671898316347 1 1
0.861446290995699 0.836663475195872 1 1
0.87825678914471 0.852489896865532 1 1
0.658834670947721 0.639922785501709 1 1
0.818205588280297 0.795227394640431 1 1
0.955965042741552 0.929628687682496 1 1
0.715266282116706 0.693326603413605 1 1
0.858276478277898 0.834151599816509 1 1
0.876057820519539 0.849539873058677 1 1
0.777347785971357 0.755577750142448 1 1
0.77448416229608 0.751638647175806 1 1
0.775814433813829 0.752110613175438 1 1
0.752657162795129 0.728036748467772 1 1
0.756670079588681 0.735278725533027 1 1
0.823670457801954 0.798973450073246 1 1
0.722595387968589 0.701530989436683 1 1
0.8955893309838 0.868419695817202 1 1
0.836600861524992 0.812598146614309 1 1
1.08413716542676 1.05141182879425 0 1
0.672036109906866 0.652315795701957 1 1
0.936109421697257 0.908204847873497 1 1
0.730767753114565 0.710111024945662 1 1
0.554682542464636 0.537497721862034 0 0
0.818318348966286 0.794513746889237 1 1
0.914166072235174 0.886817104515723 1 1
0.695759760704259 0.674210913892281 1 1
0.711039376352485 0.691669138308201 1 1
0.824870141068214 0.80119100794352 1 1
0.917102332205285 0.891156285365811 1 1
0.744097442803132 0.721508426579371 1 1
0.840737648763411 0.817601363081891 1 1
0.986460515072509 0.958602174721262 1 1
0.8280401746386 0.803752656728768 1 1
0.97517182528097 0.948016380028382 1 1
0.841534678039183 0.815852184875336 1 1
0.892785380861978 0.86582613078536 1 1
0.733373240616899 0.713241867503267 1 1
0.833164001793146 0.808098106136747 1 1
0.883851290872845 0.855718879989649 1 1
0.820634856363681 0.79610713789564 1 1
0.78182303721178 0.760232311431318 1 1
1.07099638641995 1.04163774301553 0 0
0.735007190426885 0.714010881474284 1 1
0.763230325467308 0.741223589052991 1 1
0.704619467598751 0.684854389248961 1 1
0.789845386263501 0.765303116004054 1 1
0.925476964844502 0.898628161958289 1 1
0.619923926668674 0.600776472489524 1 0
0.907549671390155 0.881589371446862 1 1
0.740669044918947 0.718695111250171 1 1
0.870220273819749 0.845281078943503 1 1
0.953630627205788 0.927334908767636 1 1
0.822189592469866 0.798112801754975 1 1
0.840015264346161 0.814221425991144 1 1
0.791948530236871 0.767998774998411 1 1
0.902318874792654 0.874720289205837 1 1
0.768917794499794 0.746373373011297 1 1
0.653957539215044 0.633921930041947 1 1
0.694583493477468 0.674027370091158 1 1
0.951226566878097 0.924397196836698 1 1
0.793356321503835 0.768976520123372 1 1
0.770434256475286 0.746681936767035 1 1
0.898012118637352 0.871906354863714 1 1
0.723319948840144 0.701728900409604 1 1
0.642072927136791 0.6241004742475 1 1
0.749328981662554 0.727172674693278 1 1
0.76079989851807 0.737695550085749 1 1
0.831308078364003 0.803837425751642 1 1
0.75159577737645 0.730110406050923 1 1
0.85590142014043 0.831496785317107 1 1
0.795443663417531 0.772641418198411 1 1
0.719936048075776 0.698129999960949 1 1
0.985873094947576 0.957023004105873 1 1
0.593880158906313 0.576553354281269 1 1
0.802514856759466 0.776782546118419 1 1
0.745678956812911 0.722966580196463 1 1
0.77827179303631 0.754856380450822 1 1
0.855203918883364 0.830761440835158 1 1
0.76029370726274 0.735942771217503 1 1
0.720009486759399 0.697288412627044 1 1
0.688819624265211 0.668604160477305 1 1
0.843953744840408 0.819705339253777 1 1
0.776662103586856 0.753612819398746 1 1
0.879112929545748 0.853827648429936 1 1
0.665757015955447 0.647026881603407 1 1
0.866200942226992 0.841108516249242 1 1
0.877639121321332 0.851842238226411 1 1
0.736437158532337 0.715992978645453 1 1
0.776267883462107 0.754859801182508 1 1
0.806909416132683 0.781958221875127 1 1
0.837707262895689 0.81177659774515 1 1
0.866445407002157 0.843157641935053 1 1
0.899518410136349 0.87268263180296 1 1
0.786772803490563 0.766149002926139 1 1
0.727052318001979 0.707630124428458 1 1
0.925860945990731 0.898696760619568 1 1
0.748559123043243 0.725765131510866 1 1
0.823380090436209 0.799414284230521 1 1
0.879311406098324 0.852901778025504 1 1
0.826096596010772 0.802715084074345 1 1
0.682299229486393 0.663607433201541 1 1
0.749097768689584 0.725988860361081 1 1
0.752954914969258 0.731320030789955 1 1
0.848232560689508 0.820581958044145 1 1
0.853128999272471 0.829125460037118 1 1
0.50917585345355 0.495280757863717 0 0
0.881299561314012 0.856394997836484 1 1
0.846401762287613 0.822611948605419 1 1
0.790234223335503 0.767171572486511 1 1
0.830288936137611 0.804733506999761 1 1
0.926808332735274 0.899711581974307 1 1
0.880582826270757 0.853694258396191 1 1
0.867426702066815 0.839323802211608 1 1
0.788042156958399 0.763751936015548 1 1
0.741165557352917 0.719811542193959 1 1
0.80603088233449 0.78355545766409 1 1
0.796093435454704 0.772242468439548 1 1
0.912927023994363 0.885832188995329 1 1
0.898014430970035 0.873367463288301 1 1
0.853097807992767 0.826146111404668 1 1
0.722173589295321 0.700773071652743 1 1
0.789781674437049 0.768158086169977 1 1
0.718366758246437 0.695275382686097 1 1
0.750872125316797 0.728652309177999 1 1
0.788371666276638 0.765034191656546 1 1
0.889645036824031 0.862343454739216 1 1
0.846159990936255 0.820779248962588 1 1
1.01459650052025 0.984085619484654 1 1
0.893524858982601 0.866707844740056 1 1
0.774788091147211 0.75253532625221 1 1
0.643673396843963 0.624985706198505 1 1
0.847186037495253 0.820880519928848 1 1
1.04824748497944 1.01939743851587 0 0
0.901044026855703 0.873783108731082 1 1
0.77016175703425 0.749765547325159 1 1
0.84551903922681 0.820577739589902 1 1
0.757832233310264 0.735817536817452 1 1
0.692899355068 0.672738277612895 1 1
0.823328118088112 0.798433310340079 1 1
0.786088788887738 0.762647813403608 1 1
0.748416777885313 0.727525913174158 1 1
0.53408464392113 0.518183387172799 0 0
0.879874542384943 0.851995376106414 1 1
0.799250341451845 0.775750811753452 1 1
0.799260731278308 0.77500263633477 1 1
0.761051301679732 0.739494396186621 1 1
0.819696177639532 0.79525860724199 1 1
0.710496259379513 0.688401690999875 1 1
0.880059056627453 0.855372726183873 1 1
0.879721921765752 0.854085668680305 1 1
0.784844180598594 0.761984768169291 1 1
0.620101714281918 0.601210925261254 1 1
0.958883480909986 0.930907074105461 1 1
0.872731403159436 0.845586617385761 1 1
0.859150279275057 0.834592510852682 1 1
0.526136276433212 0.511554550059601 0 0
0.970691460305162 0.943315784071456 1 1
1.08253386294808 1.04990395411459 0 0
0.843239863244082 0.819804916984299 1 1
0.753770551145122 0.731199026085955 1 1
1.02340708381011 0.99413556792934 0 0
0.920643162695598 0.8926193158356 1 1
0.650929959579941 0.632416010008724 1 1
0.80140407619955 0.779181170693326 1 1
0.857514828396333 0.832485723345696 1 1
0.904663317759976 0.876791327279234 1 1
0.505539289145812 0.490442678556112 0 0
0.890428000324582 0.862535446005741 1 1
0.888345644774181 0.860856574810114 1 1
0.904121774270349 0.876688990526242 1 1
0.671183875685776 0.651092365549768 1 1
0.914410626946687 0.889464867082912 1 1
0.937651158833608 0.911622512564478 1 1
0.910934048813805 0.883727382204084 1 1
0.809528031672628 0.785660532674441 1 1
0.830009815527893 0.80736027750354 1 1
0.725999588561568 0.704200942052603 1 1
0.782650463345273 0.760424310607233 1 1
0.843026651155694 0.817345165097563 1 1
0.853002584755109 0.828868274202402 1 1
0.915805130893737 0.889863962601958 1 1
0.879842208167626 0.852396438654517 1 1
0.931275474160461 0.903754069361316 1 1
0.96207252890937 0.935399177010697 1 1
0.85862507339361 0.832412500312013 1 1
0.793021541245101 0.771024819235194 1 1
0.809413826175326 0.784081246725755 1 1
0.833615864297087 0.809419911748907 1 1
0.653790913956846 0.634559130201996 1 1
0.761830576763722 0.740471567867749 1 1
0.595705697543976 0.578135454863011 1 0
0.579889384333707 0.564710568146263 0 0
0.805855169615446 0.783640967618093 1 1
1.14833461454837 1.11334636919128 0 0
0.785118567260114 0.762499249203524 1 1
0.8250484520492 0.799278728617826 1 1
0.782695197323676 0.761415571437287 1 1
0.935825279492336 0.909932605336739 1 1
0.757592750897541 0.736202089339004 1 1
0.68608758635409 0.667727213958047 1 1
0.938123711556467 0.910149883576551 1 1
0.77727282353023 0.754564055251393 1 1
0.826288233400729 0.801061361448518 1 1
1.00585625011876 0.97622207717705 0 1
0.698193129045593 0.678647455871493 1 1
0.809192624555542 0.785166076379416 1 1
0.685213225125188 0.663774219172092 1 1
0.859979000067605 0.833518850066849 1 1
0.608338454538151 0.591225887098955 0 0
0.862946636676665 0.837752608977965 1 1
0.736673129664166 0.715387386635416 1 1
0.765027474123115 0.741948063876839 1 1
0.759690598532802 0.738078947286553 1 1
0.791272141082838 0.768343239768485 1 1
0.845655246963221 0.822064668237732 1 1
0.761274929688258 0.739671048156739 1 1
0.806621487828558 0.784060211929704 1 1
1.18066859614972 1.14692873750717 0 0
0.904315879624739 0.877378357928645 1 1
0.895207210439845 0.867387811030976 1 1
0.680821836524008 0.661484856565647 1 1
0.8534010385083 0.82836609796906 1 1
0.796427755575849 0.774413527301322 1 1
0.773781123015931 0.751027451367223 1 1
0.664403012753961 0.644326860526775 1 1
0.786387378393367 0.764628299618317 1 1
0.765573976750731 0.745091017517786 1 1
0.723692147773198 0.703800239902246 1 1
0.602239335437563 0.585020572547233 0 0
0.784595637524599 0.761706341220271 1 1
0.775598341345891 0.754379835684151 1 1
1.04663269517467 1.01700974769691 0 0
0.632676321360193 0.615703493176598 1 0
0.790636993534527 0.766315588631647 1 1
0.743903779379954 0.723817517857439 1 1
0.860625733367655 0.835670450543863 1 1
0.678545109052368 0.657940494191113 1 1
0.704237155569902 0.684066942032088 1 1
0.677401527856063 0.655804183338624 1 1
0.57799876314581 0.561680442039716 0 0
0.773858042166784 0.751289965928568 1 1
0.785885260511537 0.762577355893347 1 1
0.811948954886486 0.788516327549611 1 1
0.866948300033433 0.839769880216775 1 1
0.908498263761707 0.881204030498255 1 1
0.862008685131426 0.837310757364429 1 1
0.76517151904793 0.743521338183606 1 1
0.823837175483023 0.800094321829126 1 1
0.778152745266162 0.754118206279582 1 1
0.805723852286728 0.781614105030092 1 1
0.637483479392763 0.620307346915474 1 0
0.805185246690986 0.783470692487739 1 1
0.681577020439026 0.662913209261916 1 1
0.853276032711669 0.827186394968774 1 1
0.628127697450169 0.609157031796948 1 1
0.859921974060131 0.835054783982233 1 1
0.912484860291772 0.885341236486392 1 1
0.672541819309057 0.653588029480144 1 1
0.972035598763147 0.942263267936623 1 1
0.970461727780376 0.943312701752904 1 1
0.651900096986111 0.633867371637205 1 1
0.798494093783158 0.774615743971031 1 1
0.544715112965976 0.529820965121866 0 0
0.948439469308928 0.919556251530559 1 1
0.741348873166728 0.720228912274974 1 1
0.804984409365779 0.781822114329422 1 1
0.706610227407307 0.685108421334923 1 1
0.91578371405454 0.889455049199271 1 1
0.726695763843299 0.706289181808879 1 1
0.865104810938695 0.840836361184354 1 1
0.818587775465024 0.79329964447758 1 1
0.674395294430223 0.651935694660724 1 1
0.640954144095104 0.624077869002668 1 1
0.857017482299525 0.829497402176928 1 1
0.670410569664423 0.650244379225929 1 1
0.796673275628739 0.773631547257086 1 1
0.812282543583298 0.787737876750329 1 1
0.95949428174802 0.929934665991591 1 1
0.790345021213751 0.768456984607797 1 1
1.0427836619911 1.00976260136745 0 1
0.779993291677681 0.757571485362833 1 1
0.731362132027626 0.709278087812469 1 1
0.725847370363059 0.705105784128428 1 1
0.953123439876695 0.924768915011415 1 1
0.904945243474191 0.879346402269463 1 1
0.812802570806287 0.788203211729627 1 1
0.7056125534579 0.686692728569032 1 1
0.844045424909363 0.819081955331628 1 1
0.812878673515454 0.790486678753802 1 1
0.881200659190775 0.857227012062407 1 1
0.96041165251024 0.932658552658056 1 1
0.767812806561594 0.745670534903084 1 1
0.811401399459123 0.789119138729947 1 1
0.869710748550028 0.84317018665504 1 1
0.88001436840434 0.8555488921602 1 1
0.694646206293579 0.673402080260111 1 1
0.790854836414282 0.767842555142737 1 1
0.804749069052037 0.781831221813733 1 1
0.673907018653863 0.653463899536978 1 1
0.719834211342761 0.697379666517266 1 1
0.701760883158207 0.681290055268181 1 1
0.759019916554911 0.738219484738924 1 1
0.717557318037709 0.696033968147202 1 1
0.817629609242636 0.792647395499729 1 1
0.685052237882118 0.662675134035318 1 1
0.761349864156721 0.738481838174194 1 1
0.884380135436957 0.858785676099378 1 1
0.785962216892551 0.764440625112681 1 1
0.779373179468457 0.757518430058559 1 1
0.887013602948262 0.859656176882508 1 1
0.717136902628308 0.696791223536447 1 1
0.743643218611809 0.723143573030697 1 1
0.761426607126225 0.737268424232405 1 1
1.01543358671733 0.985006486170551 1 1
0.715696078545207 0.69618527244047 1 1
0.594968112485329 0.578076142882652 1 0
0.695044335510254 0.675260141170176 1 1
0.874087919499756 0.851185297216765 1 1
0.726910611979292 0.706989165616622 1 1
0.929311461304572 0.903091250073072 1 1
0.724532170207722 0.703232162406476 1 1
0.795663389093653 0.772965087498347 1 1
0.93710981402748 0.909765105048328 1 1
0.791301490274641 0.767434956920766 1 1
0.832296009407606 0.807207739350424 1 1
0.748919153369939 0.727469902786716 1 1
0.662820291502107 0.643664844319358 1 1
0.781131319068064 0.757645887007456 1 1
0.803912735418131 0.779890707261574 1 1
0.929409101429128 0.903820079681674 1 1
0.828510172098496 0.804351081117371 1 1
0.669810740137034 0.650635629794644 1 1
0.917144531082831 0.891957095316398 1 1
0.702988743655201 0.681071320264692 1 1
0.701144300877967 0.679749590450181 1 1
0.730977305155099 0.710334535612524 1 1
0.646031438510095 0.628199393551301 1 1
0.924019443205556 0.89876867171403 1 1
0.926897141510682 0.898497818681879 1 1
0.820468060834901 0.79729088145062 1 1
0.826555809799831 0.799736505303756 1 1
0.719790591955519 0.699934363683395 1 1
0.914620517991588 0.887831156604134 1 1
0.894126919653815 0.867426595001889 1 1
0.732190643851384 0.711324325678846 1 1
0.744530009325 0.722857219758291 1 1
0.789087831819539 0.767335280571689 1 1
0.803899430667904 0.778882519685999 1 1
0.890188470164614 0.864300569277641 1 1
0.751923070252535 0.728994899266989 1 1
0.767312840421453 0.745073041548417 1 1
0.813001979888179 0.78970033224386 1 1
0.84680513836188 0.821550718952959 1 1
0.842122543767015 0.816611751888507 1 1
0.87920245064228 0.855573835267303 1 1
0.902167431159598 0.878076694103547 1 1
0.800445276847262 0.777969849386767 1 1
0.829650289699631 0.80579286607729 1 1
0.661177870033833 0.641756513266686 1 1
0.891720488917686 0.865780451240402 1 1
0.823413550707261 0.798850887108331 1 1
1.15500124913412 1.12087399509319 0 0
0.74805104610963 0.726220596051372 1 1
0.848473771084876 0.82285943135651 1 1
0.85637812371207 0.829585152108078 1 1
0.804678853509924 0.783161625403483 1 1
0.8409251794415 0.815572673874806 1 1
0.892426844676797 0.865929692259379 1 1
0.687487086229821 0.668946593773709 1 1
0.895566052552086 0.869658623240308 1 1
0.716046507393579 0.694443707319444 1 1
0.959288937140107 0.933151946018424 1 1
0.734206181387925 0.711859392147734 1 1
0.824020435934193 0.80053663950145 1 1
0.76856146764997 0.745848602387165 1 1
0.812034259733114 0.78934780096716 1 1
0.683304792816362 0.661260371300611 1 1
0.721135143927393 0.701259763536071 1 1
0.757855802326696 0.734489585068561 1 1
0.628828193001999 0.609877737807268 1 0
0.758003062104411 0.73412354489137 1 1
0.755596630710172 0.733364357482206 1 1
0.95319672505261 0.922791899774864 1 1
0.735682902982243 0.713748440920396 1 1
0.7237987907727 0.702667812889715 1 1
0.757946946681186 0.735897056318893 1 1
0.746590321259345 0.725733727784396 1 1
0.758920998136434 0.735144218465793 1 1
0.869383988344695 0.843755810398068 1 1
0.833530532187561 0.808808404015096 1 1
0.702427273683796 0.682982936347023 1 1
0.676929977607224 0.656291101195024 1 1
0.718762369910111 0.697775905027541 1 1
0.747148655639072 0.725141697453684 1 1
0.890649286955385 0.862770403987864 1 1
0.831098609007171 0.807763214623686 1 1
0.794068599479575 0.769823640435489 1 1
0.856652828283377 0.832464512529831 1 1
0.922575662801016 0.895419367158417 1 1
0.670869304293706 0.651677772118795 1 1
0.999758855965758 0.967321531442671 1 1
0.927142119018758 0.899041736726148 1 1
0.735124095239686 0.713252766281316 1 1
0.909207327187488 0.884435557622983 1 1
0.889912076597207 0.863509514186746 1 1
0.626530703271059 0.609515023457035 1 1
0.792956492078635 0.76920208395235 1 1
0.706050957569041 0.684001948175991 1 1
0.688462646391701 0.667870641915917 1 1
0.977141289588688 0.949756865716186 1 1
0.765202872537486 0.743227251957153 1 1
0.679133688611987 0.658663077537007 1 1
0.784001190028798 0.760409850816335 1 1
0.915695990732992 0.889233182449954 1 1
0.87991692159667 0.853984912414646 1 1
1.01485403784344 0.984507262463636 0 1
0.76710574597926 0.743849702989118 1 1
0.779600639371106 0.754123777928442 1 1
0.695195450045785 0.674008554589247 1 1
0.789090309775116 0.766359682764808 1 1
0.873961859039983 0.846056193168872 1 1
0.864700879567906 0.838487412575083 1 1
0.865938635791306 0.839164034041429 1 1
0.685663959651319 0.665441398530331 1 1
0.792751584466237 0.768311500725352 1 1
0.834246596544323 0.811582400895124 1 1
0.767110979767316 0.743619579185984 1 1
0.865773498057842 0.841598351622438 1 1
0.712930016141425 0.691104363462399 1 1
0.906114823786056 0.877431077842515 1 1
0.840467320403967 0.817617574871997 1 1
0.842691897122774 0.817816649247277 1 1
0.859002325383324 0.832670971145512 1 1
0.675887647507387 0.657907139209744 1 1
0.81563740152346 0.790343555774215 1 1
0.74419862603275 0.720628738661514 1 1
0.722001685046291 0.700568096856442 1 1
0.788417365997571 0.764716943475006 1 1
0.651108558990023 0.632951494026222 1 1
0.859418085225044 0.833113154394902 1 1
0.914136087574276 0.889028047169583 1 1
0.788838160178243 0.766578973698284 1 1
0.67885897946133 0.658940645471067 1 1
0.689656966482021 0.670453226154327 1 1
0.639436110414144 0.620664803967791 1 1
0.761237072133915 0.738191819422571 1 1
0.926045941569036 0.898964399062838 1 1
0.711725526812821 0.690133508250624 1 1
0.955518777973289 0.928132403706247 1 1
0.746285237678859 0.72484691488339 1 1
0.590556677378177 0.571631800954748 1 0
0.873066986757928 0.848003275007389 1 1
0.814510375817268 0.790419826339487 1 1
0.746282355602436 0.725584603995679 1 1
0.781291660509542 0.759556757709651 1 1
0.987249392097211 0.957779934464899 1 1
0.768838205626033 0.746512061572053 1 1
0.650380130856682 0.630355417845149 1 1
0.700973517413515 0.680473026980296 1 1
0.735722231075863 0.713712297196213 1 1
0.938169056245879 0.909775732985653 1 1
0.79240072219871 0.770059651415348 1 1
0.6985709390289 0.67838689836701 1 1
0.864956150885434 0.839609184661234 1 1
0.840278578024142 0.815883853656995 1 1
0.710015073368526 0.689842112462408 1 1
0.792012208295051 0.768494866273738 1 1
0.782019143158835 0.759448365059377 1 1
0.623720023075181 0.603216782607878 1 0
0.571434760749623 0.554722227115248 0 0
0.908328605196967 0.880890976572306 1 1
0.729326933640785 0.708769419241578 1 1
0.513954464591169 0.499275347162492 0 0
0.758827246905972 0.736080423713999 1 1
0.728171952690005 0.706734665808878 1 1
0.813971577962093 0.790048388364227 1 1
0.897513737179496 0.87216622795577 1 1
0.857529378541809 0.833707823030623 1 1
0.821814495451391 0.79783447897322 1 1
0.684473767816388 0.664057403819947 1 1
0.874214638995958 0.849285793141443 1 1
0.778821356191522 0.753841801210635 1 1
0.754673666821757 0.730158385855848 1 1
0.778827655186317 0.753512183480156 1 1
0.848286934299468 0.821989968380225 1 1
0.762332047324073 0.739331843251253 1 1
0.758866377182132 0.736618614035653 1 1
0.724567668197615 0.703837407232237 1 1
0.92175470414939 0.895798452580815 1 1
0.93578297992557 0.90861766066826 1 1
0.864628533706427 0.839329066140111 1 1
0.632636331272855 0.614765072328478 1 1
0.777709777599147 0.756443526397476 1 1
0.912618529584993 0.887317802568298 1 1
0.679778965403097 0.658359753266636 1 1
0.76769840118269 0.745400651360589 1 1
0.815285230690207 0.791987577864298 1 1
0.817189091398551 0.792774260657241 1 1
0.886406179705751 0.85901692139523 1 1
0.781830754798752 0.758958394112668 1 1
0.888459366494287 0.864471547922303 1 1
0.899626092595041 0.873014969063327 1 1
0.851871367427332 0.826309927545883 1 1
0.811418231668701 0.786911955253201 1 1
0.928241882548324 0.90091265495402 1 1
0.768061300734791 0.746337779557308 1 1
0.788261366038812 0.765982256678927 1 1
0.806006793016567 0.782681897898264 1 1
0.854670320325281 0.831986045073441 1 1
0.952460629199983 0.923010216649747 1 1
0.695804120636577 0.674920251939027 1 1
1.08920443604266 1.05550031285124 0 0
0.877701316542822 0.851550328361138 1 1
0.589729999686316 0.570906351901151 0 0
0.798451034315167 0.771548708555106 1 1
0.922560106771532 0.893812772252336 1 1
0.781424440312757 0.757756906008862 1 1
0.729324413796009 0.70583037450337 1 1
0.775632119996911 0.753307844764197 1 1
0.756494850437727 0.73381587061384 1 1
0.75733254668012 0.734581734830381 1 1
0.78969967274419 0.76671386333255 1 1
0.690845916925666 0.670814804659561 1 1
0.789528918087851 0.767994056893375 1 1
0.789009148520579 0.765870883543387 1 1
0.807278658672142 0.78459242622713 1 1
0.711813320196516 0.692307880189772 1 1
0.982047854305673 0.952632701419972 1 1
0.794936335932399 0.771236075597298 1 1
1.03239805178771 1.00103999532918 1 1
0.733588310128608 0.710758126840721 1 1
0.733963080400254 0.713083867633329 1 1
0.649112329838753 0.629501848842338 1 1
0.765898298583992 0.743280964244964 1 1
0.794346108248613 0.772146448163289 1 1
0.740074109669706 0.717934920778415 1 1
1.00155355921424 0.971040251964314 1 1
0.931019392955079 0.903072502528695 1 1
0.770124795699424 0.747531848622251 1 1
0.82329422035611 0.799300976826441 1 1
0.724485861322136 0.704054512676408 1 1
0.752770503686331 0.731403525911581 1 1
0.760853750959651 0.7384234278704 1 1
0.830442035545799 0.8054016961252 1 1
0.758165457246264 0.736852535522042 1 1
0.804520979251868 0.781180870168047 1 1
0.775313560473579 0.752822773838046 1 1
0.668746023579104 0.648816893555927 1 1
0.794209138973998 0.771464477298507 1 1
0.704184800280218 0.68428061945532 1 1
0.717660544388772 0.696249750542366 1 1
0.897835616255114 0.872369704253916 1 1
0.843712734351362 0.818764326034667 1 1
0.741314146304525 0.720988223272035 1 1
0.964301496956686 0.935466104072362 1 1
0.753332191022743 0.730736981466579 1 1
0.862160092036656 0.835897532642568 1 1
0.663193411152048 0.644562298958454 1 1
0.827118941307905 0.804236284586593 1 1
0.73265351459543 0.71240632842648 1 1
0.928156515845739 0.898897348983216 1 1
0.746678161013108 0.725152553963423 1 1
0.73903255509849 0.716676759665929 1 1
0.730426075065399 0.708117591313953 1 1
0.66514277625136 0.646030205482325 1 1
0.596179297038423 0.579133613230422 1 1
0.863638952222087 0.839390373218803 1 1
1.04391719431856 1.01479163811044 0 0
0.900444395921336 0.872792138306045 1 1
0.550980375805549 0.535398179890958 0 0
0.733088629492505 0.712499353020152 1 1
0.865145762681735 0.839152751607616 1 1
0.836583853191731 0.810515908795717 1 1
0.813907627021676 0.791715369087429 1 1
0.776137282233036 0.752438439702067 1 1
0.811192712588017 0.787054960704108 1 1
0.708307784675823 0.687609572284962 1 1
0.757042319325231 0.733524188713167 1 1
0.62261632030349 0.605063774535601 1 0
0.791492455381784 0.768832047221857 1 1
0.741137455425741 0.71917676082999 1 1
0.773652013785637 0.750545239060149 1 1
0.685748540020111 0.665172962580044 1 1
0.893855612177325 0.866919570063393 1 1
0.817782909938128 0.793511317115071 1 1
0.81003617213545 0.787078078930458 1 1
0.836222500495473 0.811002981288711 1 1
0.86800775926385 0.842406283858477 1 1
0.757357965899771 0.736232222317042 1 1
0.803849970884383 0.780584932402258 1 1
0.649759307559423 0.630093163815926 1 1
0.796087671705381 0.771672587720793 1 1
0.856299837901683 0.831899698998067 1 1
0.707902069968043 0.687884848785162 1 1
0.785655908971396 0.762255857764168 1 1
0.905575583784661 0.877805700714871 1 1
0.676256776827999 0.656485558623471 1 1
0.595188563233632 0.576947039885192 1 1
0.693943354804063 0.675112148175966 1 1
0.787541496722291 0.765260639248436 1 1
0.656279300751444 0.635163997556815 1 1
0.870251667453054 0.844536563249863 1 1
0.911765235553102 0.884004035410381 1 1
0.925615068633291 0.900427861200475 1 1
0.753076041302146 0.732005799123432 1 1
0.540414199310477 0.522657343206881 0 0
0.654564683864639 0.637091381527767 1 1
0.8097521742287 0.78608072686362 1 1
0.81621531521045 0.791132417934361 1 1
0.876769693917245 0.850658611954179 1 1
0.707991917712883 0.687610971288405 1 1
0.920243337067277 0.895343057169458 1 1
0.797901027884906 0.776190791977807 1 1
0.643839561904738 0.625652323215654 1 1
0.767184714269681 0.744949017739186 1 1
0.652890198324552 0.63403048070571 1 1
0.849730469291832 0.825179586600476 1 1
0.679317259619476 0.658531219530973 1 1
0.778509549233772 0.755160161620641 1 1
0.737608973318217 0.715575440826765 1 1
0.867655974724362 0.843378376481214 1 1
0.78195360132849 0.759135007764902 1 1
0.749360951989894 0.7267696762163 1 1
0.747782256514121 0.724556715918044 1 1
0.790082479924854 0.766695531954882 1 1
0.868820698947317 0.843023417054424 1 1
0.725287719971782 0.705893074541702 1 1
0.816590034714647 0.793158262603535 1 1
0.740381691040504 0.720007274554176 1 1
0.783545958074627 0.761248851972196 1 1
0.7702722688843 0.748813689448164 1 1
0.674231260045419 0.655775765150649 1 1
0.669893997707222 0.649691210913641 1 1
0.851170526888603 0.826861558117804 1 1
0.832218924794852 0.809266133840017 1 1
0.700655008881948 0.681057103163842 1 1
0.762960038639451 0.741279204739058 1 1
0.950900158061915 0.923615534612292 1 1
0.668214137096907 0.646715307374186 1 1
0.645777211721285 0.626004654804791 1 1
0.833113341451496 0.808949853812091 1 1
1.0147426725063 0.984458838750782 0 1
0.941639731442001 0.91450425538812 1 1
0.785535998006614 0.762299411537483 1 1
0.82838533624622 0.804320930736123 1 1
0.745355359002785 0.724139373851586 1 1
0.804814096888066 0.779203887866076 1 1
0.816420897661873 0.792294849197273 1 1
0.828187237333271 0.804034885187675 1 1
0.821226849782676 0.798086176165213 1 1
0.734881901917786 0.714018708943438 1 1
0.764642450758247 0.741297057517148 1 1
0.842246536852867 0.818770019656719 1 1
0.807708212788266 0.785907496261054 1 1
0.776064319851042 0.753064694255114 1 1
0.929224145493459 0.901711030996666 1 1
0.992657873431176 0.963694671434455 1 1
0.863503077891732 0.836470604038011 1 1
0.895493402159526 0.86853756514877 1 1
0.863049524323095 0.837559167562913 1 1
0.777271130801391 0.755921407623363 1 1
0.393175929132275 0.381197583048195 0 0
0.67387433444848 0.654961152037344 1 1
0.762671097728187 0.739606990929763 1 1
0.801817303663718 0.778424626321755 1 1
0.971525205655126 0.943016110738554 1 1
0.662134630233582 0.642371360111773 1 1
0.88138210682567 0.855735216068274 1 1
0.780954856010496 0.758141814284238 1 1
0.742740056936108 0.720846607912403 1 1
0.809653804373639 0.78340414941449 1 1
0.669773136355434 0.649382774138111 1 1
0.835646187946715 0.809376230984689 1 1
0.745583902143549 0.723858816495249 1 1
0.981371448339835 0.952816312049288 1 1
0.837131551542802 0.812962276310854 1 1
0.933610007477152 0.906496405726117 1 1
0.690234090761563 0.670714617610003 1 1
0.802439368848485 0.777566532653588 1 1
0.75827340217092 0.736806066506813 1 1
0.918546496542914 0.890004078486403 1 1
0.735720062698321 0.714266078686027 1 1
0.918994475431978 0.893534107902718 1 1
0.696316336907908 0.67860097978815 1 1
0.571921674988988 0.557209343437059 0 0
0.717605394328509 0.695877185973379 1 1
0.668376191007423 0.648700348460619 1 1
0.818496787326878 0.794341576064349 1 1
0.865101591869407 0.839222161215643 1 1
0.620252439002706 0.600655250309791 1 0
0.816863857561607 0.792511138709479 1 1
0.792144779324709 0.76935510059841 1 1
0.548817316484668 0.533886902987953 0 0
0.819750049919878 0.794897857741001 1 1
0.847177869843122 0.824148515514444 1 1
0.950836919641371 0.922628386828957 1 1
0.714994275814227 0.694094135559725 1 1
0.611795170129796 0.594550244975459 0 0
0.619485917284083 0.601201730891713 1 0
0.808534980663744 0.784514496570614 1 1
0.882141826276226 0.855123915914379 1 1
0.838925072160723 0.81409393441943 1 1
1.05779568076418 1.02779903122727 0 0
0.708331787884011 0.68748113005597 1 1
0.746557115696371 0.723363671863403 1 1
0.78614653521708 0.763276213881629 1 1
0.945715990606206 0.918075672826574 1 1
0.854819481255096 0.83023318450661 1 1
0.84851496065151 0.825033678850144 1 1
0.822183960074148 0.797050335706749 1 1
0.919622167973837 0.894230332880573 1 1
0.778300230817908 0.756141663336789 1 1
0.96553891710181 0.935384989715848 1 1
0.725259591900128 0.702388400694704 1 1
0.882920661640171 0.855659114187379 1 1
0.799507622272238 0.775391064127301 1 1
0.982569695047174 0.952152098654989 1 1
0.90688372722695 0.878739023399141 1 1
0.750171139753541 0.728073519991136 1 1
0.87057651251823 0.845521276635739 1 1
0.763379030843745 0.740478017877458 1 1
0.939712326092419 0.912228204138523 1 1
0.772657922421958 0.751848006729265 1 1
0.777113610596867 0.755139389720812 1 1
0.942133656989993 0.913732460919362 1 1
0.872074316342401 0.847490486442084 1 1
0.802641380784555 0.780401790979279 1 1
0.923828158739962 0.896914565783071 1 1
0.858772161038792 0.834818486490637 1 1
0.89556460576175 0.869401164671731 1 1
0.732934731295487 0.711116335704308 1 1
0.762534331979732 0.740805540632453 1 1
0.660946361282425 0.64155911803404 1 1
0.786833595821485 0.76502355159571 1 1
0.82945446912178 0.803679122389175 1 1
0.659136177294343 0.63829566456751 1 1
0.766282066600998 0.745243258219552 1 1
0.869972272040737 0.843896791807764 1 1
0.746484824384891 0.722830063795811 1 1
0.671371938365667 0.654127972996705 1 1
0.800299732602121 0.775850910182274 1 1
0.688416397458051 0.668798229138341 1 1
0.832298066730904 0.806710035485714 1 1
0.676813411720953 0.658519446741223 1 1
0.904410518977371 0.877945322422402 1 1
0.864176704568392 0.838616357962679 1 1
0.653249587113863 0.633667211362501 1 1
0.856488090597793 0.832608257729569 1 1
0.718870457081998 0.700200720523902 1 1
0.73044272244086 0.707701540596399 1 1
0.919085373896864 0.893084708133418 1 1
0.904722449912447 0.878553275495359 1 1
0.933386907627872 0.905154903950382 1 1
0.746152290872544 0.720789399518502 1 1
0.859317022796412 0.833637154982642 1 1
0.754161598210814 0.732518936243 1 1
0.650974319665515 0.630247599340936 1 1
0.957489789229665 0.928727946583799 1 1
0.934835889672247 0.906424493112816 1 1
0.646074906888694 0.625428409700452 1 1
0.825220600660297 0.801580228284431 1 1
0.587796186927317 0.570864666506117 1 0
0.847112342775752 0.823142939178737 1 1
0.867231947654956 0.838966892802492 1 1
0.682221478501785 0.662424234301384 1 1
0.762901120124097 0.74008566054202 1 1
0.59050931743212 0.571886292039528 0 0
0.904173199030178 0.878820678737853 1 1
0.67212105169206 0.651896881686481 1 1
0.77776930354886 0.754818961655221 1 1
0.816476956595001 0.792475836688001 1 1
0.878066489984091 0.850193577388163 1 1
0.75108191490758 0.729458004919944 1 1
0.80427548902127 0.781401881537445 1 1
0.970290691821088 0.941098745842448 1 1
0.84439592316168 0.819739723200965 1 1
0.780344602523394 0.758055574498168 1 1
0.69352693064251 0.671927115055049 1 1
0.837475036895021 0.813584687857279 1 1
0.900534812233288 0.873961270603596 1 1
0.74428780764409 0.71966532025411 1 1
0.780420014815919 0.756829871229083 1 1
0.894290488156586 0.865686274887247 1 1
0.789011364293532 0.764230695755586 1 1
0.90274416845491 0.87403527780075 1 1
0.825822820095562 0.802645139680788 1 1
0.569794765145194 0.554218912656026 0 0
0.878293960115624 0.853005476864237 1 1
0.877031327166212 0.850827838048531 1 1
0.923483807397541 0.897466384164044 1 1
0.869242291561541 0.843903091494146 1 1
0.824740520927308 0.799068631530027 1 1
0.925266373261673 0.895149380228427 1 1
0.820729316562273 0.796945139357338 1 1
0.666352302330174 0.64829326704079 1 1
0.886068004942821 0.861280199867248 1 1
0.816650508199521 0.794079401297566 1 1
0.671813039503421 0.652374154355364 1 1
0.760448370333954 0.738379457552031 1 1
1.02893659318769 0.996818033776573 1 1
0.860726043366055 0.836599154405736 1 1
0.72033041968919 0.699185302830139 1 1
0.773079375707228 0.750611220871206 1 1
0.811187485908123 0.787054207851164 1 1
0.664030768747373 0.644541251268901 1 1
0.726869626239564 0.707214588227898 1 1
0.716516624641106 0.696399041200116 1 1
0.663969128043805 0.645355955616708 1 1
0.756971189852902 0.734777957409374 1 1
0.951470682416376 0.922687225980598 1 1
0.792855235598892 0.768721443252878 1 1
0.810578463496498 0.78656223435195 1 1
0.875712823439492 0.849688859308748 1 1
0.874596684491697 0.850336321340944 1 1
0.869618655863855 0.844914895177044 1 1
0.809436220797826 0.787244025472492 1 1
0.844311021382881 0.819566917014063 1 1
0.805532514078545 0.781023895354814 1 1
0.781998545973046 0.756759369751824 1 1
0.761916391173073 0.740766884842118 1 1
0.785639702085682 0.761469457332898 1 1
0.737980609135631 0.717710429060125 1 1
0.823588339618217 0.79996238602487 1 1
0.820470887485671 0.796183753395502 1 1
0.716083186516871 0.694155875144985 1 1
0.756086922627128 0.733787030383045 1 1
0.771522696632566 0.748478131803542 1 1
0.647555439367699 0.627759141125359 1 1
0.923788546599129 0.894758346771957 1 1
0.63100357798324 0.612379411661159 1 1
0.601074733028722 0.58474251934854 0 0
0.885642708573682 0.859458196196387 1 1
0.598307043846465 0.579933094310667 1 1
0.856178150683223 0.831754008928023 1 1
0.80544100505845 0.782896546393892 1 1
0.643742434617627 0.623601508297602 1 1
0.926744111764715 0.901871392696746 1 1
0.863337254074438 0.837717959958093 1 1
0.8744447348186 0.847199246823913 1 1
0.829625155233799 0.805158812250561 1 1
0.855942883498636 0.827930998917202 1 1
0.809896685356314 0.787454044827411 1 1
0.724602623327505 0.704133075818513 1 1
1.00751302914554 0.977911422152566 1 1
0.682424567866896 0.660988392962854 1 1
0.720047371474573 0.697555046926973 1 1
0.765587413267888 0.742240753199221 1 1
0.833010838380403 0.80867713942532 1 1
0.804269814375359 0.780238600839213 1 1
0.704905232110166 0.684216212531008 1 1
0.683665507217478 0.662325385029815 1 1
0.724103962237867 0.702838187866619 1 1
0.737912531680102 0.716026145795093 1 1
0.827125683567059 0.802112936551788 1 1
0.850900289427125 0.82671064748298 1 1
0.880244349916614 0.853611831172869 1 1
0.760328109015189 0.739241947337789 1 1
0.747312065639506 0.725587030074748 1 1
0.725386770268225 0.7049080402782 1 1
0.796867232295254 0.773718273815455 1 1
0.741232862032477 0.719419781322435 1 1
0.764012416056811 0.742468083100031 1 1
0.743226396235238 0.719432132110575 1 1
0.779005775070174 0.753729870254172 1 1
0.829475834188977 0.802998042730807 1 1
0.861578329949804 0.836225354415805 1 1
0.764116042271093 0.7425017605709 1 1
0.701299462507362 0.680903375469335 1 1
0.85059182862566 0.82523784253715 1 1
0.99107822612924 0.961365506911986 1 1
0.725245389775766 0.703509402048126 1 1
0.79138626592418 0.768845413332691 1 1
0.547431271621846 0.529667446117941 0 0
0.903917968984201 0.879595679598807 1 1
0.89488238756489 0.867778811056044 1 1
0.77721596291713 0.755194580012623 1 1
0.800411159045463 0.777610621723864 1 1
0.900618820795446 0.872833015318025 1 1
0.706180818938574 0.685589290488026 1 1
0.889682402355304 0.861569719706678 1 1
0.734272090998032 0.711417804233338 1 1
0.847140847729316 0.821298700179391 1 1
0.786096942436422 0.762984695971199 1 1
0.858765788915464 0.832442062943906 1 1
0.855896367498943 0.833099051310949 1 1
0.822727163023363 0.798965475262225 1 1
0.930431245359781 0.903288630791017 1 1
0.8362568062714 0.812195046404515 1 1
0.87567231956674 0.849058467016536 1 1
0.66416394817542 0.644158906455258 1 1
0.868145061968079 0.841882839537053 1 1
0.669065028704824 0.649405871526893 1 1
0.899154482955323 0.872832874793319 1 1
0.519127054296449 0.504812248630072 0 0
0.637935594944447 0.619416523130306 1 1
0.837920359074731 0.814294655101925 1 1
0.789845288439037 0.766845842058401 1 1
0.884799685719366 0.858730099963406 1 1
0.731197807226836 0.709773422517653 1 1
0.881274662962723 0.856244563381154 1 1
0.745833695090547 0.723865479071969 1 1
1.03740013178295 1.00883442196779 1 1
0.833041378353876 0.807344742716624 1 1
0.868376840927389 0.842669945888138 1 1
0.848765508480946 0.824000747249032 1 1
0.764920929773977 0.743808935448983 1 1
0.809209174876806 0.785738773203363 1 1
0.867323199456308 0.84072676489525 1 1
0.838609197763165 0.813774140560095 1 1
0.914396165607274 0.887274117305374 1 1
0.647656314518011 0.629021824882164 1 1
0.883661177644821 0.858781686579661 1 1
0.754792135325358 0.733605165144225 1 1
0.878543371181807 0.850334836763694 1 1
0.710795656520407 0.690451229168889 1 1
0.777602018581549 0.752556316757822 1 1
0.727705904254283 0.708088207125332 1 1
0.832792642757021 0.809079934332158 1 1
0.927768462664216 0.901025474269493 1 1
0.68019685053617 0.660747473751794 1 1
0.995084480122933 0.964288450042712 1 1
0.751177859939262 0.729206946641087 1 1
0.846105195479602 0.821297949600319 1 1
0.680047755580122 0.661693002480993 1 1
0.841870121242846 0.815935162448572 1 1
0.751245918978848 0.727385174251083 1 1
0.781878769681013 0.757636071004226 1 1
0.763687010284163 0.741201805416152 1 1
0.771608088243458 0.750216076570027 1 1
0.696386094220545 0.674953294909599 1 1
0.741134639952272 0.719353765327564 1 1
0.850831899205133 0.825687327764417 1 1
0.856122624305161 0.830362809789441 1 1
0.667555316321478 0.649107646506765 1 1
0.793056738093558 0.771778381180634 1 1
0.742216639971619 0.720670842488178 1 1
0.837727908951194 0.813494839479777 1 1
0.893866472703186 0.868323395913403 1 1
0.684217438840827 0.662465784100446 1 1
0.822379636041996 0.799442172507134 1 1
0.716492349740101 0.695224679372716 1 1
0.893449095895649 0.866044517745299 1 1
0.75926250199973 0.737261505158493 1 1
0.805025194883406 0.780850209553445 1 1
0.654390646940136 0.635586145240528 1 1
0.844839377793867 0.821276421473085 1 1
0.705592214993278 0.686570344832628 1 1
0.90631933706083 0.87953634870916 1 1
0.834384849498923 0.809728218110521 1 1
0.929926035698808 0.901138677399699 1 1
0.625867471773513 0.607293436588861 1 0
0.778167792055156 0.754215557428568 1 1
0.558774587198512 0.542697777464634 0 0
0.762473394659197 0.73912492889769 1 1
0.896557097329168 0.871041030956842 1 1
0.918239268968685 0.891567482086526 1 1
1.01631768382712 0.987555884665401 0 0
0.994565831904321 0.966158014424827 1 1
0.716287829498274 0.696874906746627 1 1
0.661079789490384 0.640327909573954 1 1
0.678164994306546 0.657935882109232 1 1
0.78879945889598 0.763111853115398 1 1
0.8583628259293 0.829577495946625 1 1
0.861029696272715 0.834747943615956 1 1
0.716019574435839 0.695942443494879 1 1
0.74057884945034 0.719026977013683 1 1
0.782290638682595 0.760945745965853 1 1
0.661228534923597 0.641494276108083 1 1
0.871630779063314 0.847232350373658 1 1
0.747623374867413 0.725193028979713 1 1
0.894219474208509 0.867220567227696 1 1
0.902645116549403 0.877898525925231 1 1
0.774069569959197 0.753845930149912 1 1
0.596005369432838 0.578595205998737 0 0
0.819130555173623 0.794362570658912 1 1
0.947150596025944 0.920083309353624 1 1
0.857075919751105 0.831430521842443 1 1
0.762628279290107 0.74052449521507 1 1
0.881775514883643 0.857254251468176 1 1
0.953816229115407 0.926135668413477 1 1
0.832065082526037 0.808448543767046 1 1
0.834700698146799 0.810279871242584 1 1
0.898146963078143 0.871480469554454 1 1
0.641342453336226 0.624165399455285 1 1
0.740220908369374 0.718747605770753 1 1
0.795398758744151 0.772628921328577 1 1
0.836873701233405 0.812083761112916 1 1
0.734977221945685 0.714864336779916 1 1
0.890735035458135 0.863986371051839 1 1
0.914762319523679 0.887004495381366 1 1
0.696802654701217 0.676498797156817 1 1
0.959646447645011 0.931346004409002 1 1
0.743833865126546 0.722052622808951 1 1
0.683450412057855 0.663257806936295 1 1
0.898670314278516 0.872795033318688 1 1
0.755225145387004 0.733183049251865 1 1
0.842327249770635 0.818000580419716 1 1
0.818316904106522 0.792752442354962 1 1
0.86179462267525 0.837607874278837 1 1
0.921477475367935 0.896481256743929 1 1
0.605020167876195 0.587387515124799 0 0
0.653688954079308 0.634060977140206 1 1
0.913698496931234 0.885330492832193 1 1
0.769152752129855 0.744636556166774 1 1
0.86026624656181 0.834611946000109 1 1
0.979125250641541 0.94998000660452 1 1
0.619143258279595 0.599173280303942 1 1
0.684530728305999 0.664166936144438 1 1
0.67098942899193 0.654164156422876 1 1
0.856293835206421 0.828503396871796 1 1
0.808186239549589 0.784561397407036 1 1
0.914840540205269 0.8876214446964 1 1
0.900824749226201 0.872118844769432 1 1
0.81047937701714 0.787690530234262 1 1
0.707383221552881 0.686862750129243 1 1
0.843019450480268 0.817864379035981 1 1
0.72216260513517 0.700090983265302 1 1
0.89853678145275 0.86852407173176 1 1
0.758258506615149 0.736637933680043 1 1
0.813267056048264 0.788353336443081 1 1
0.836768616804477 0.810833016751516 1 1
0.807465499848964 0.785286239040845 1 1
0.862747401942918 0.837935010943115 1 1
0.738727863417675 0.718214221477367 1 1
0.802042171713082 0.777233108822972 1 1
0.728934730031371 0.709654691821306 1 1
0.833590627630254 0.807375040348925 1 1
0.791065281652252 0.767889765501056 1 1
0.76255615229347 0.739186173084362 1 1
0.735400183493152 0.713950485644814 1 1
0.659097017824784 0.642515884213909 1 1
0.840774466603004 0.815989536778094 1 1
0.757781420563667 0.736868858165695 1 1
0.890747631352148 0.864610089959907 1 1
0.891488764055867 0.865527921029359 1 1
0.627790125148691 0.609797108258635 1 0
0.714709506988463 0.693953506049399 1 1
1.21488769670822 1.17894086829575 0 0
0.704117399047 0.685603060626381 1 1
0.846943286118656 0.822652941355219 1 1
0.794655635299392 0.77200846649287 1 1
0.618546873863937 0.60080965840429 1 0
0.918950102958666 0.892487685107241 1 1
0.758561009265444 0.733911774094329 1 1
0.612828386285435 0.59479766174393 0 0
0.838121215008673 0.810868204353159 1 1
0.846306332829915 0.818222154688437 1 1
0.899962344292392 0.873433646425237 1 1
0.656621498111061 0.638158365448756 1 1
0.733309987451049 0.710227861894666 1 1
0.907484184463688 0.880454067786784 1 1
0.733035340207826 0.711489496642516 1 1
1.0089006962525 0.978292763400445 0 1
0.691546662109936 0.67117492367254 1 1
0.752054049783956 0.731680746542077 1 1
0.752333915885161 0.730635654481383 1 1
0.713293536157542 0.694059301459562 1 1
0.85561580178412 0.832679205953419 1 1
0.825386425842812 0.797790824982556 1 1
0.773640544117941 0.750745533520774 1 1
0.832433569305504 0.808497543939915 1 1
0.76812863812847 0.744884205267782 1 1
0.752933460848919 0.73074285892827 1 1
0.775580837152941 0.753392784531603 1 1
0.70261585396509 0.681684255952221 1 1
0.844285771728429 0.820319277734793 1 1
0.799243483920665 0.775557284346931 1 1
0.730470388605346 0.710057481839767 1 1
0.504481951331964 0.489939893829959 0 0
0.841045485212682 0.816919678453069 1 1
0.715482177477593 0.695986218413096 1 1
0.836741071959962 0.81210526909497 1 1
0.793137975147829 0.767911168093801 1 1
0.777163172984905 0.753075846567507 1 1
0.543251240226584 0.528098886578887 0 0
0.737282375686839 0.715966799073529 1 1
0.941915392221914 0.915399209783174 1 1
0.663325988208796 0.644330237345702 1 1
0.917425575551919 0.889896480585949 1 1
0.89726754497871 0.871728240247205 1 1
0.758985748616483 0.73698159106616 1 1
0.780867488599556 0.756085162239878 1 1
0.719834090639449 0.699137648455402 1 1
0.73677433112169 0.715693064379614 1 1
0.789957570154111 0.76817842354934 1 1
0.849057863619564 0.823783268261545 1 1
0.731257175100851 0.709191329297237 1 1
0.934476562619517 0.905007979700172 1 1
0.826969463540882 0.802482310567736 1 1
0.709693142836468 0.689293514769056 1 1
0.68148212415221 0.660276015217348 1 1
0.863202356489156 0.836066236479332 1 1
0.825593303671086 0.79968034285997 1 1
0.810995930369011 0.788502971942694 1 1
0.810859253170974 0.78679488699805 1 1
0.835275756441391 0.810359815344488 1 1
0.839378484367348 0.812874921412312 1 1
0.84861940481412 0.823315144255127 1 1
0.804397095567462 0.780695606879955 1 1
0.781290522296394 0.759344565253072 1 1
0.780989736351311 0.757269789737504 1 1
0.69299985254064 0.673479716263725 1 1
0.800527178069815 0.776629387496638 1 1
0.980552396352211 0.952719720940493 1 1
0.683083502323346 0.662346405062463 1 1
0.733682162916647 0.712696111633984 1 1
0.679522740811416 0.658477775599499 1 1
0.927008786372596 0.900166707073973 1 1
0.737667919886586 0.716786128803945 1 1
0.725342076319783 0.703842295137347 1 1
0.691904718425316 0.671981198047742 1 1
0.661806133879029 0.642035468263041 1 1
0.837411768493951 0.813257112924974 1 1
0.848752400616115 0.822818793533263 1 1
0.757248139720113 0.7359454498839 1 1
0.799319380447523 0.775426574751553 1 1
0.6584820677416 0.63959480839239 1 1
0.932822937246381 0.905441896584202 1 1
0.732329817092042 0.712701243475252 1 1
0.650464810329773 0.632823145159232 1 1
0.727822486707421 0.705985432836666 1 1
0.718212685912028 0.696860896738745 1 1
1.05508601338818 1.02264540227891 0 0
0.86022174761256 0.834201468166894 1 1
0.799331204326786 0.775054252892163 1 1
0.95337391752296 0.924294269335605 1 1
0.712487927864636 0.689752913962698 1 1
0.880245773578709 0.855100473600743 1 1
0.855470819436423 0.827359243121406 1 1
0.835162880484502 0.811189091567899 1 1
0.852074919774323 0.825841739125965 1 1
0.725249442651311 0.704846365417804 1 1
0.760073529681085 0.739384799067365 1 1
0.967019361651944 0.938456929792978 1 1
0.929726687756484 0.903632788314221 1 1
0.817452502707523 0.791267911399126 1 1
0.71682968168465 0.695725108180463 1 1
0.896436498574998 0.870713301865448 1 1
0.888507446844002 0.862662135356556 1 1
0.857968855819698 0.833031037595612 1 1
0.965373264396597 0.935941961515521 1 1
0.913807144434555 0.888112208868127 1 1
0.841419020305217 0.815833956683764 1 1
0.808635098033037 0.785413656866951 1 1
0.821862183729685 0.79613372387632 1 1
0.793226008155928 0.770317577487611 1 1
0.667557348884543 0.64858619329013 1 1
0.794254968193712 0.770866704430275 1 1
0.717169451640168 0.697023357328112 1 1
0.726880855140133 0.705882283225932 1 1
0.712643023554996 0.692321482089489 1 1
0.597118368469337 0.579096633494868 1 1
0.713404204535484 0.692318971631555 1 1
0.79289608407368 0.771028080244739 1 1
0.964893270489985 0.935394720860956 1 1
0.759528523039601 0.737597433585384 1 1
0.747403151444457 0.727015011138502 1 1
0.85147374646098 0.824112336185353 1 1
0.798297931473331 0.776101888992247 1 1
0.682433431180048 0.66140907393927 1 1
0.728243597446941 0.705066400155021 1 1
0.756117099753907 0.73346101773285 1 1
0.672314133332327 0.652861701427097 1 1
0.877594968045541 0.85339837640975 1 1
0.682452242825323 0.660278601924818 1 1
0.887956816486158 0.863476414315915 1 1
0.805416503005235 0.781070169250418 1 1
0.829921751018573 0.807326840845262 1 1
0.786691317459345 0.764068418042308 1 1
0.876583116208298 0.851955625053365 1 1
0.70495308405695 0.682571617302795 1 1
0.728546721336508 0.706786584401334 1 1
0.896396113611592 0.870816694796414 1 1
0.819696757751055 0.79504776566474 1 1
0.822799373428926 0.798581147875738 1 1
0.77862570033367 0.755925295725677 1 1
1.01322472650752 0.984316210371678 1 1
0.943183754927452 0.915269941651643 1 1
0.805079276608277 0.782448009862006 1 1
0.546145899621073 0.530921748549649 0 0
0.713909974277157 0.693044057657666 1 1
0.78331862621841 0.761419801976095 1 1
0.77005583629828 0.747534190599165 1 1
0.926719063068189 0.898831282683667 1 1
0.831448482246409 0.808405568132237 1 1
1.02291160853058 0.993950623609682 0 0
0.673923746721383 0.654793566793361 1 1
0.992896504666435 0.962592331971537 1 1
0.727065345489628 0.705297850606126 1 1
0.674104760177762 0.655616895657108 1 1
0.726654943844648 0.705487687835988 1 1
0.626184759126092 0.60763027847875 1 0
0.865407475333955 0.841220615209799 1 1
0.740488644935682 0.717481091964119 1 1
1.0469948522296 1.01726357444185 1 1
0.861706371135774 0.837182471723277 1 1
0.602062823248356 0.585912684905646 0 0
0.955774296291065 0.927021120337844 1 1
0.631192366662526 0.613344403937187 1 0
0.782894067269415 0.760752557204138 1 1
0.923820286285283 0.89818720164372 1 1
0.834320407738504 0.809599534945711 1 1
0.798490605270516 0.776064478477673 1 1
0.626077379256757 0.608639088026219 1 0
0.978727968522496 0.947532297580297 1 1
1.01070096991664 0.980852806473552 1 1
0.776286460437809 0.751289137415212 1 1
0.973816894877933 0.945056928273395 1 1
0.847367410928085 0.821164436200869 1 1
0.685148540658576 0.665941577398557 1 1
0.86297966799455 0.837603434517463 1 1
0.788509407846013 0.761950069585493 1 1
0.907240644246746 0.881539710597906 1 1
0.744726146141653 0.721286125071338 1 1
0.913990413435392 0.8881375011218 1 1
0.807555835758932 0.783950430913193 1 1
0.90500323307751 0.876139586118073 1 1
0.779604066649659 0.757037382369261 1 1
0.679383272423918 0.657828324950422 1 1
0.60803647403468 0.589529276115879 1 0
0.90028622509974 0.874024443003403 1 1
0.9957653408963 0.966376249300047 1 1
0.958738529710235 0.930914842727894 1 1
0.700606291620716 0.680714213687969 1 1
0.778743453824523 0.755038876919789 1 1
0.614079724118893 0.595952780941984 0 0
0.863092839592456 0.838624826076094 1 1
0.830694088391564 0.807071024871216 1 1
0.706629052747655 0.687036893539282 1 1
0.819604464609949 0.795360115524915 1 1
0.674667044018958 0.656838434705473 1 1
0.91800079215354 0.890679233716734 1 1
0.786547195526753 0.763169917297169 1 1
0.7365925114179 0.715529823096211 1 1
0.777241212809208 0.754918712058334 1 1
0.716230471722286 0.694480142541771 1 1
0.927570103851548 0.899279595416 1 1
0.662895828037916 0.644326302696291 1 1
0.898684434876827 0.871952643274089 1 1
0.805196286285636 0.782516824977286 1 1
0.765039956270783 0.741665242416704 1 1
0.926707354669066 0.899186837374082 1 1
0.753238197299041 0.729785912996758 1 1
0.843216513856861 0.81968189809059 1 1
0.975078268555172 0.945052602504267 1 1
0.799321207003092 0.775458613276781 1 1
0.792087348222285 0.769783899583006 1 1
0.670393061287098 0.649927668309965 1 1
0.936801824503521 0.910013086013211 1 1
0.904497979650969 0.878832785471858 1 1
0.871588485511333 0.843692308739077 1 1
0.748721080193734 0.726352308442733 1 1
0.665017967996527 0.644629439655918 1 1
0.797472956724808 0.774210711704717 1 1
0.910754160270477 0.886228028511239 1 1
0.759295961326427 0.737165384464252 1 1
0.905638302323655 0.879637211660357 1 1
0.661651195112071 0.643503578109303 1 1
0.834073943972407 0.810170161245367 1 1
0.797283775155835 0.773508602282836 1 1
0.878817910521827 0.853501671911982 1 1
0.852583151471869 0.827705417488847 1 1
0.859911561176957 0.834258999033507 1 1
0.697375708011457 0.676858076093352 1 1
0.656928455714268 0.637625288573256 1 1
0.745863174893529 0.72581437306219 1 1
0.852631306294355 0.829893110558594 1 1
0.708355791911044 0.687378615667275 1 1
0.96495439079628 0.937024528571091 1 1
0.893348232579019 0.868149668502906 1 1
0.717976979794349 0.695874500858163 1 1
0.827884945086831 0.803664803221454 1 1
0.609069935334251 0.591568823877892 0 0
0.833927733918271 0.810276692926681 1 1
0.90043855480841 0.874284664515123 1 1
0.902950166373049 0.87679024565476 1 1
0.80169739361136 0.778861961315103 1 1
0.736173661513308 0.715609627779064 1 1
0.678468227042462 0.658017935366912 1 1
0.862737895090321 0.836648551783575 1 1
0.769601871246503 0.746998029782327 1 1
0.860786282223731 0.835474608666457 1 1
0.886668022313457 0.860207212577353 1 1
0.748126452517499 0.726930470908713 1 1
0.935258703997751 0.908727323835584 1 1
0.713190475154717 0.691964134968018 1 1
0.737190189842709 0.716758113036451 1 1
0.903601675030277 0.876036517891229 1 1
0.887010176662457 0.860086319706212 1 1
0.788045190378259 0.764276474162045 1 1
0.966751530772414 0.93872137496051 1 1
0.905060361094224 0.876625867648159 1 1
0.752860908818893 0.732339338393703 1 1
0.869682358285388 0.844698733489809 1 1
0.79522559286748 0.769841700320067 1 1
0.774574406180552 0.74914585720688 1 1
0.62400092333885 0.605491803302594 1 0
0.756635877746179 0.734758120437196 1 1
0.812202550861039 0.787555786601168 1 1
0.961425241525665 0.933545006384875 1 1
0.785995583002943 0.763501101991685 1 1
0.876197191028425 0.850883377570159 1 1
0.835808432412199 0.810142228599266 1 1
0.720679001929374 0.698541412643728 1 1
0.738938001265274 0.717572460538099 1 1
0.768489925895112 0.74553627279763 1 1
0.794392537269787 0.768944966331697 1 1
0.753646787638797 0.731513016127112 1 1
0.649592245580121 0.631005279710053 1 1
0.768250028959421 0.746321326501815 1 1
0.924485608153692 0.895087225399337 1 1
0.58557912657437 0.570066981976045 0 0
0.824145247960367 0.801284917162927 1 1
0.80643834525341 0.782800922232908 1 1
0.948362459019195 0.919263333653091 1 1
0.692905749767527 0.673233320334782 1 1
0.845238680040735 0.819648073312521 1 1
0.800255054163099 0.77781898966478 1 1
0.975952384011567 0.94690760884321 1 1
0.932868373723447 0.905034379416971 1 1
0.74949796043972 0.727955123226469 1 1
0.810992463222969 0.788025292552151 1 1
0.919369806965519 0.891014603728274 1 1
0.821584187891852 0.797382084771198 1 1
0.866612233169971 0.840847527789896 1 1
0.906548673873865 0.880878716799878 1 1
0.733865640318625 0.71275962772498 1 1
0.83268520394764 0.810551166006544 1 1
0.686351160450944 0.664782257805121 1 1
0.831916009775354 0.805587922295346 1 1
0.902979821664208 0.874483050289794 1 1
0.92528758375037 0.896788206006083 1 1
0.858279031232579 0.833299074006012 1 1
0.791761199915561 0.768777663943635 1 1
1.02988517935192 0.998075472243267 1 1
0.766214880693746 0.742538753898548 1 1
0.808130098963888 0.785903057529215 1 1
0.919501108917548 0.893610436518933 1 1
0.810987295742039 0.786090672721114 1 1
0.779277346699446 0.755481863438345 1 1
0.765164988689819 0.744239064962006 1 1
0.792768931852803 0.769388312449337 1 1
0.791505782877771 0.767099655835914 1 1
0.845372174072898 0.822147993429213 1 1
0.745905700893145 0.725000498094664 1 1
0.695661661119943 0.675894312265608 1 1
0.742646248031171 0.720782141739658 1 1
1.01181702256874 0.983046742654768 1 1
0.685007940186912 0.664662146444966 1 1
0.854785587441604 0.82923476536293 1 1
0.699934923953148 0.678432187159465 1 1
0.72411379947105 0.702793358876939 1 1
0.69834398131331 0.678791944124552 1 1
0.939065837575472 0.910354886881101 1 1
0.879130030365387 0.852010448848398 1 1
0.855177712344294 0.831971719202437 1 1
0.817956834017879 0.793936259402965 1 1
0.93010809209976 0.903368152856131 1 1
0.81393297252623 0.790646356492666 1 1
0.856514073335297 0.832745336740339 1 1
0.694931327243554 0.674225341399746 1 1
0.855020088307076 0.831715267633876 1 1
0.673358727864067 0.653597207590628 1 1
0.811734254144236 0.787611843988641 1 1
0.886213396548503 0.860970305125618 1 1
0.924855280441226 0.898477982948217 1 1
0.74274212287525 0.721650933413928 1 1
0.723681071525501 0.701384723318962 1 1
0.78253535282407 0.760667806500353 1 1
0.790888341800762 0.769007411662709 1 1
1.04948373504692 1.01723197141249 0 0
0.878584106274768 0.853320859704317 1 1
0.888772148791791 0.862452396233613 1 1
0.871370685615235 0.845983755127553 1 1
0.869264036899347 0.843876642670468 1 1
0.879317548184575 0.853389831246023 1 1
0.57656236803206 0.559498221887453 0 0
0.725216098570113 0.705394100784558 1 1
0.976852525012567 0.950597253056898 1 1
0.680896608514152 0.660003082326728 1 1
0.596511910529271 0.579659121753056 1 0
0.876619607244288 0.851611106251665 1 1
0.802266178379612 0.780225911838351 1 1
0.707427194297388 0.686345131827904 1 1
0.848558638258107 0.822997226039456 1 1
0.608546701791381 0.590934628223056 0 0
0.923541047796999 0.895814091753499 1 1
0.811339319142987 0.787699171751469 1 1
0.701767172596031 0.681268206676174 1 1
0.801454474572981 0.777901326254614 1 1
0.866673695489583 0.840788899945912 1 1
0.783997980518766 0.758446913259077 1 1
0.760547579280454 0.738070688803878 1 1
0.665973933212853 0.646428676690329 1 1
0.920092536563844 0.894802710508603 1 1
0.515717229804955 0.500745401101433 0 0
0.95304304164596 0.924537242719809 1 1
0.914047483512161 0.888267760193291 1 1
0.743687015483031 0.720977223290732 1 1
1.02406030229801 0.992474016784194 0 0
0.787296769434715 0.764802403414478 1 1
0.91691413398148 0.890676990030238 1 1
0.826743770592038 0.801611267330132 1 1
0.843911108772063 0.820128838250916 1 1
0.908551963907563 0.882308299003569 1 1
0.713602492370716 0.691564275055782 1 1
0.688027879207021 0.667459925241683 1 1
0.886587404447052 0.859816635133289 1 1
0.824897165534356 0.799745706309185 1 1
0.767118283044213 0.744691202753347 1 1
0.622205282799555 0.604309476036299 1 0
0.690920178506996 0.670364970738444 1 1
0.620903811926602 0.60416668158166 1 0
0.834425858506857 0.810905269500665 1 1
0.798654710553805 0.773504370637597 1 1
0.818292551653863 0.795170366952971 1 1
0.842806529505764 0.818599162181444 1 1
0.878579243282253 0.853102677850219 1 1
0.829407457944315 0.803585892733199 1 1
0.763011114089684 0.738959987878469 1 1
0.959717318590537 0.93117139682204 1 1
0.781112970636256 0.759236726012091 1 1
0.686162971560216 0.665197788076165 1 1
0.682137736404601 0.662232498438074 1 1
0.717862504831078 0.694782532362082 1 1
0.929632550385018 0.902274013163093 1 1
0.922987080697417 0.891091046985425 1 1
0.903708102446983 0.875525553584653 1 1
0.8383433330781 0.813704269536007 1 1
0.775157048531376 0.751861483407886 1 1
0.71152841352579 0.690538213106752 1 1
0.856219337405406 0.831068373387264 1 1
0.753357334303898 0.732740313593815 1 1
0.664967676231957 0.647392285797652 1 1
1.04081173896971 1.01021508157466 1 1
0.774716663452116 0.752769660212596 1 1
0.750477225897936 0.725831591166384 1 1
0.914662646687457 0.886024482322006 1 1
1.01367501955584 0.984415700124826 1 1
0.773359727449112 0.74938522837926 1 1
1.00864492788794 0.978813038888819 0 1
0.853237803236217 0.828230461934209 1 1
0.677017367045869 0.65700226963241 1 1
0.942617847769988 0.916532992388573 1 1
0.788794407263221 0.767016860854002 1 1
0.667029402283216 0.64812911630202 1 1
0.742564013482549 0.720098692710612 1 1
0.674463505408243 0.655789045181156 1 1
0.743652100475518 0.723060777518985 1 1
0.804023709348581 0.782266774487126 1 1
0.676787099476063 0.657123806174426 1 1
0.654565332760028 0.637294701671196 1 1
0.721245509920255 0.699103438468286 1 1
0.843564740465217 0.818210481230273 1 1
0.681173621885205 0.660307590443141 1 1
0.934210200948097 0.903846123877336 1 1
0.708886501208867 0.688819886103183 1 1
0.759373452863286 0.739545845507714 1 1
0.944269595409855 0.915275156178849 1 1
0.717350742648491 0.697449420023635 1 1
0.993401989437851 0.964215636272114 0 1
0.696207375278711 0.675479674468741 1 1
0.780308315240502 0.758919770785164 1 1
0.723644053371903 0.703551519333074 1 1
0.925495679575077 0.897439496431639 1 1
0.777355997664348 0.755781878330925 1 1
0.864822899954089 0.840763142860741 1 1
0.683365450823826 0.663841133675371 1 1
0.725099305002192 0.704274768253388 1 1
0.641907849557416 0.621988118575622 1 1
0.757721234831185 0.735355221330538 1 1
0.931057962054798 0.903575912918855 1 1
0.928351143590495 0.901132114499439 1 1
0.804830689231856 0.781622865187424 1 1
0.743294632697667 0.718770870572743 1 1
0.881134986022175 0.854607913090522 1 1
0.683468881766596 0.663339337810533 1 1
0.567904935016239 0.552857280064186 0 0
0.783652960745792 0.760461141317939 1 1
0.720202466601366 0.699307397823252 1 1
0.841112544329947 0.815274818648793 1 1
0.789673064463472 0.765395927853872 1 1
0.776912832085153 0.752990250519543 1 1
0.894190463833942 0.867577218545598 1 1
0.763056836578128 0.740616333277828 1 1
0.81573584248945 0.790232887355839 1 1
0.728442813002274 0.708049145054294 1 1
0.855796252973638 0.830802939574244 1 1
0.866827353081239 0.842155436076157 1 1
0.67494640664256 0.656972524742362 1 1
0.707964035475947 0.687709811735975 1 1
0.989227905071574 0.960406324324781 1 1
0.788670905031515 0.767109565896727 1 1
0.76238609778975 0.739206044212388 1 1
0.767510949464223 0.742381684453758 1 1
0.733127618163657 0.712411097714507 1 1
0.773615244768156 0.74909433530564 1 1
0.780257585326928 0.757498524523764 1 1
0.777916567886037 0.755200130981223 1 1
0.808986805956684 0.787411501399928 1 1
0.903681443437871 0.879053783722772 1 1
0.910441287851214 0.882141366517954 1 1
0.77822036719876 0.755942624514784 1 1
0.557952874837054 0.541751478380966 0 0
0.876333128105816 0.851083725825299 1 1
0.800472018291121 0.776447858702466 1 1
0.517050260378697 0.501701646647721 0 0
0.803244820668271 0.780162404140264 1 1
0.794932134393544 0.770035809307322 1 1
0.765376145276334 0.740396143858984 1 1
0.635739004393488 0.617964208598012 1 1
0.876873038757833 0.851201659266499 1 1
0.874884642393301 0.849094839002242 1 1
0.977902419494634 0.947741404465492 1 1
0.843735480569148 0.817353144296831 1 1
0.795845971736573 0.774225865903333 1 1
0.629755850218182 0.610261427540745 1 0
0.919171076495881 0.893758959309851 1 1
0.765176249300641 0.74035559969293 1 1
0.904588079138489 0.876308375590795 1 1
0.682538478575993 0.664374492959137 1 1
0.96740616910315 0.938971210290812 1 1
0.847237108144372 0.821523272276389 1 1
0.861004197461266 0.836204634461015 1 1
0.787330625527772 0.765479057918383 1 1
0.734266911456403 0.713802051864713 1 1
0.935484534075583 0.908647885472041 1 1
0.751830192488926 0.73180883955451 1 1
0.735083476083287 0.712089952127567 1 1
0.806826838235858 0.783989090770401 1 1
0.845972644325065 0.821764132005662 1 1
0.770182873810269 0.746472063919982 1 1
0.80128741688764 0.779130967736906 1 1
0.728011785352483 0.708030295789695 1 1
0.759571323957869 0.737476277523325 1 1
0.782393821633305 0.759869982391245 1 1
0.901809887634305 0.874454285016192 1 1
0.733760656585667 0.713407520842936 1 1
0.704191336606738 0.682799131762004 1 1
0.779237540468442 0.756238950851427 1 1
0.762850687975676 0.740149912040833 1 1
0.888046983016184 0.861516507799751 1 1
0.794569438986499 0.770871860880124 1 1
0.696429719920716 0.676172240906609 1 1
0.738663623612243 0.716547990184682 1 1
0.686176389759993 0.666659262919603 1 1
0.896538123046389 0.871265950328321 1 1
0.774098330437349 0.753596354206749 1 1
0.748745206202695 0.725601354107552 1 1
0.864771657813296 0.839888158964573 1 1
0.981918669485807 0.951075722408768 1 1
0.631635132860336 0.61151559271623 1 1
0.919752783419135 0.89160359023313 1 1
0.749770279511049 0.726184800431981 1 1
0.644564728807858 0.626851577513011 1 1
0.763020013760625 0.741229036977088 1 1
0.711340602216235 0.690701391385433 1 1
0.909815764706547 0.884050543749933 1 1
0.881298983050612 0.853976639282668 1 1
0.825555682104098 0.801139007014178 1 1
0.697771636606217 0.676401619170572 1 1
0.634692501186639 0.616588362380551 1 1
0.753679129029358 0.731701046055199 1 1
0.647460831819202 0.629024463119994 1 1
0.888572900561646 0.862059689446414 1 1
0.712191662837279 0.690465803711591 1 1
0.80081873511706 0.776899785740882 1 1
0.911950180875254 0.885408804241049 1 1
0.641373293995489 0.622193709695551 1 1
0.811056292255257 0.789404259696132 1 1
0.81673467132688 0.793547719337944 1 1
0.801386125439393 0.778629911986488 1 1
0.782829776612237 0.760525693086683 1 1
0.948029484263135 0.919817954001904 1 1
0.679997400239984 0.661341369305415 1 1
0.87988433917425 0.85332115639806 1 1
0.745040223741651 0.72272403572967 1 1
0.840812100872879 0.816537936709321 1 1
0.772519115127399 0.751280017516027 1 1
0.698403735344051 0.67805816100693 1 1
0.690386529109405 0.667501730692033 1 1
0.539394072387026 0.52254780462437 0 0
0.860783296739827 0.833931770135824 1 1
0.844993841824088 0.82103829125491 1 1
0.858155295502503 0.832648329138705 1 1
0.837167690064738 0.811614555144585 1 1
0.581321214745448 0.564624929551503 1 1
0.854251382452204 0.830786272465766 1 1
0.749717028246928 0.728461732032676 1 1
0.934830004560515 0.905736771017139 1 1
0.911145063898308 0.883140168162667 1 1
0.909308808485656 0.882419357756902 1 1
0.918428135701828 0.89105056171831 1 1
0.663416042487591 0.644864455278332 1 1
0.78767616004677 0.763960329255109 1 1
0.840099157986551 0.815721143935689 1 1
0.475656154240632 0.460909325379583 0 0
1.06446691215834 1.03322449192052 0 0
1.09166212258058 1.05990525833161 0 0
0.819645284508059 0.795591437355657 1 1
0.900910691794819 0.8747665112682 1 1
0.792382746262972 0.768765041290796 1 1
0.717292305858851 0.695552315320654 1 1
0.82819600516967 0.805018081843472 1 1
0.766249542225898 0.744099118224944 1 1
0.668461662664057 0.64659512369238 1 1
0.933474599825077 0.904374084540652 1 1
0.877355754397711 0.851699863681528 1 1
0.704396071775792 0.683351537194918 1 1
0.72520101253039 0.703716716538734 1 1
0.788591852092936 0.765833922898279 1 1
0.638845665154554 0.620821992003704 1 1
0.722270022912696 0.699313288328611 1 1
0.618698923078723 0.600760261800784 1 0
0.687750940152364 0.667029869881583 1 1
0.771629222058519 0.748551110237138 1 1
0.891760766375975 0.865882042644999 1 1
0.930705716467767 0.904638778353597 1 1
0.909707757308878 0.883565729967004 1 1
0.74114357778876 0.717782333085457 1 1
0.859448828467799 0.833761627235883 1 1
0.803018424980466 0.778281140518343 1 1
0.770940354444673 0.748750494112256 1 1
0.907411132136138 0.880517802721845 1 1
0.883086494150722 0.856381728395397 1 1
0.803374410840025 0.781344010305075 1 1
0.718125199950112 0.697354033996503 1 1
0.793286115010904 0.770724564989631 1 1
0.690743902654025 0.668749921174928 1 1
0.740376515861812 0.717995038714293 1 1
0.901966826114701 0.873243796650585 1 1
1.01637072578281 0.988402441758629 1 1
0.775883894346657 0.751487386775219 1 1
0.740844760462994 0.719577148741723 1 1
0.84115489122024 0.817651235726446 1 1
0.818333385395188 0.79410298466751 1 1
0.588302181034424 0.572095160640135 0 0
0.872402669426152 0.84765420346094 1 1
0.867713118446136 0.84235116877921 1 1
0.689807335379466 0.668596699382216 1 1
1.07351788840697 1.0413864552325 0 0
0.765354143401202 0.740957992125351 1 1
0.771883884015554 0.74552636474872 1 1
0.786883391805934 0.764081188389476 1 1
0.757001319128962 0.736185972071821 1 1
0.615348578227075 0.598040349914328 0 0
0.90621866810576 0.882480945399186 1 1
0.916730185807275 0.890699018175542 1 1
1.06681961975166 1.0339057904439 0 0
0.896098341570824 0.868953703739899 1 1
0.924439844794321 0.898541470620163 1 1
0.762749105786368 0.738609946593205 1 1
0.972952614920614 0.944305609454577 1 1
0.910371942493782 0.88279604343475 1 1
0.817345112032596 0.794160840240923 1 1
0.864763832739901 0.839396366475839 1 1
0.818265884549226 0.79482534380243 1 1
0.816427190374501 0.792229863876125 1 1
0.700336450815282 0.678380039638318 1 1
0.710737362322662 0.688786709549167 1 1
0.827707461478823 0.803723488217454 1 1
0.666093739786424 0.643409376856737 1 1
0.819294174040548 0.795635473511149 1 1
0.866459772630034 0.841332485526118 1 1
0.833084875991713 0.810922709463158 1 1
0.652550576071429 0.633267093157367 1 1
0.904707444612489 0.880583082735823 1 1
0.6144467081365 0.597143252680418 0 0
0.839551983638113 0.813322126480249 1 1
0.83868300135882 0.815104470333923 1 1
0.788068631186555 0.765092829920411 1 1
0.972157120235666 0.94360075111578 1 1
0.927402888950421 0.900449873809894 1 1
0.917684118750386 0.891185629687492 1 1
0.865630650338049 0.838986527220634 1 1
0.805680570518024 0.784176162074987 1 1
0.75927730708748 0.736576918617725 1 1
0.736351329592464 0.714675604225221 1 1
0.889156890105623 0.864151450869446 1 1
0.67813860800782 0.659435067650771 1 1
0.948042578513709 0.92020499737924 1 1
0.635595424910452 0.618095039362102 1 0
0.772090557696016 0.748736557912671 1 1
0.826327242059859 0.802438142039692 1 1
0.685455754252945 0.66675414878743 1 1
0.830776785761214 0.806749308747251 1 1
0.729873073590364 0.71020430910983 1 1
0.849380876091258 0.825184819346967 1 1
0.694910864721635 0.675190982811822 1 1
0.699012184266009 0.67826525470396 1 1
0.82315996021057 0.79980119967982 1 1
0.837436588070408 0.813624428103655 1 1
0.846968511066598 0.823272092769189 1 1
0.705421420702306 0.685750237988211 1 1
0.886066045656374 0.860446422657975 1 1
0.707751127852422 0.687447958228367 1 1
0.690641642318535 0.672442013929609 1 1
0.906806523648859 0.878374912605953 1 1
0.882805621633755 0.856242484701757 1 1
0.782639990477139 0.758881874829383 1 1
0.982573865797169 0.952560353963626 1 1
0.889223034523937 0.861661542434834 1 1
0.642995826959916 0.624353430037896 1 1
0.772859684925869 0.750543162250787 1 1
0.785839911690855 0.763300330216055 1 1
0.752829415277645 0.731194533697507 1 1
0.820245284850245 0.797008489624573 1 1
1.04806770737439 1.01719382904247 0 1
0.919149757253973 0.892831280855046 1 1
0.716031979380292 0.695144030725573 1 1
0.721383161687328 0.700016862666017 1 1
0.729830611353377 0.707576049045845 1 1
0.875882507418001 0.850966574235591 1 1
0.716918754218796 0.695842621658169 1 1
0.809339178521808 0.784676682630075 1 1
0.749531665191116 0.727481370879528 1 1
0.942422740033093 0.915076531401709 1 1
0.996910942361216 0.966479445049532 1 1
0.83756852458154 0.814709017614343 1 1
0.786925628900829 0.763605667740934 1 1
0.765948048264601 0.74388972699542 1 1
0.755163984453106 0.732283340789374 1 1
0.833045173873236 0.808116271745167 1 1
0.776204659892814 0.754994112041631 1 1
0.782505105493313 0.760212727410849 1 1
0.831282812665203 0.807074845661716 1 1
0.713816071966915 0.692158106373596 1 1
0.423925271460172 0.410590409911185 0 0
0.689533487556657 0.671051772689427 1 1
0.812737751526986 0.787616171837174 1 1
0.75086430422656 0.729443455887108 1 1
0.712745484285023 0.690226643914757 1 1
0.663607135703703 0.645920998737355 1 1
0.917211036800634 0.891861642644744 1 1
0.69611214555923 0.676468794260665 1 1
0.795313173165684 0.77040051859738 1 1
0.864472313496784 0.841073791775072 1 1
0.632260567071512 0.613683319422089 1 1
0.896530760861908 0.871749714389336 1 1
0.955288284102551 0.927193439987976 1 1
0.838804353435689 0.812695987491443 1 1
0.896758465849441 0.870268901761478 1 1
0.78827185674222 0.765948923558097 1 1
0.733898321694246 0.712168264818111 1 1
0.759525210417952 0.735636083986317 1 1
0.736598114848075 0.713878785981614 1 1
0.943819442437268 0.917447086259769 1 1
0.743993775477751 0.722848699893871 1 1
0.541898472259207 0.52731339663197 0 0
0.829655254655439 0.806731090787158 1 1
0.756214157854985 0.73342896693219 1 1
0.804733244685957 0.780254848922695 1 1
0.746015775665053 0.72345789599896 1 1
0.863059580746564 0.838182640520016 1 1
0.987341694862662 0.957738231026956 1 1
0.808961540916173 0.786167305825336 1 1
0.790840167691966 0.76599282947606 1 1
0.944383470975361 0.913078897353042 1 1
0.808022483302376 0.785051193222113 1 1
0.795500813744418 0.771975923329025 1 1
0.922942215952593 0.896385660205669 1 1
0.971195685123685 0.942636220002574 1 1
0.803574946500789 0.781575464237785 1 1
0.962906570011375 0.934795600237502 1 1
0.538086080565515 0.522692374755292 0 0
0.889027070539791 0.860341035411189 1 1
0.871473450774368 0.847069372338685 1 1
0.584274342422499 0.567097758868604 0 0
0.819901376705307 0.795950374742252 1 1
0.97399498619895 0.945839052430382 1 1
0.601665313743804 0.583069647465416 0 0
0.894314749507173 0.869436544802793 1 1
0.734877246116873 0.714953706927443 1 1
0.678025613107709 0.658109914981511 1 1
0.735143915359974 0.712616633494951 1 1
0.755955548641901 0.733350797314402 1 1
0.992740576881028 0.965751909269747 1 1
0.710758383023448 0.689618926438785 1 1
0.78786962959606 0.765055862374692 1 1
0.706984619097555 0.687346388887321 1 1
0.847331175563139 0.822400837264217 1 1
0.658790476848331 0.640652046919077 1 1
0.859144484126279 0.833942592971258 1 1
0.611162624854853 0.593026582332034 1 1
0.836958528223669 0.814238411622754 1 1
0.692858529636256 0.673837523074823 1 1
0.728282316609971 0.708249866970934 1 1
0.91566562019508 0.89004627257294 1 1
1.09362413051652 1.06271542700168 0 0
0.699387079929635 0.679515819928769 1 1
0.658942811957562 0.640155526388173 1 1
0.787407358942632 0.765081173691402 1 1
0.9417586781217 0.915887771522077 1 1
0.678030280498222 0.660035249330971 1 1
0.982653311531112 0.954424043441538 1 1
0.71649218398796 0.696709929965291 1 1
0.710878548063841 0.69049266590324 1 1
0.985620409578133 0.956713412247598 1 1
0.829976666506198 0.803714431949384 1 1
0.73501995555941 0.712578601697072 1 1
0.704668166263072 0.685601442447743 1 1
0.987017244974164 0.958676229063258 1 1
0.748368264413755 0.726324464950599 1 1
0.591426227411721 0.574164230793277 1 0
0.917422926911691 0.891337241061666 1 1
0.831490852414199 0.808235884127885 1 1
0.694128003346005 0.672517947226117 1 1
0.72559978864767 0.705830261490164 1 1
0.902568116735532 0.877548810219494 1 1
0.754618247731822 0.733010382244369 1 1
0.841944394444457 0.817632063444938 1 1
0.773929836105217 0.751023606945137 1 1
0.874869261259104 0.84998635090975 1 1
0.831972124353569 0.807468210745199 1 1
0.759558666592844 0.738642536639423 1 1
0.996335208191719 0.966740995756661 1 1
1.10960912223727 1.07824303976217 0 0
0.571605287796082 0.554453101159641 0 0
0.679823383824558 0.660031296082278 1 1
0.844482479403448 0.817757833439558 1 1
0.747579248514975 0.725865416820456 1 1
0.890012520310692 0.862936941323656 1 1
0.902527982156276 0.875161998923875 1 1
0.663721440048695 0.643613492197142 1 1
0.742823293807384 0.721003914494334 1 1
0.864057150463628 0.839216593288531 1 1
0.848176352175195 0.821688708534723 1 1
0.759836397826133 0.737676898271489 1 1
0.781617060920658 0.757439535047746 1 1
0.775539526837924 0.754752223749421 1 1
0.887686353303925 0.860439686737267 1 1
0.795861119924167 0.773795390596329 1 1
0.655568575117704 0.636428001350396 1 1
0.904387552580603 0.876065663326856 1 1
0.839590140428151 0.815918889975049 1 1
0.747951570309703 0.724410716055853 1 1
0.906645378865238 0.881090585809593 1 1
0.788905332398762 0.7669893428585 1 1
0.886314142060527 0.859959509353255 1 1
0.709681772037308 0.688006402637208 1 1
0.877359054744253 0.851567475730173 1 1
0.749273033906208 0.729457073774209 1 1
0.925461258569543 0.897757391238429 1 1
0.847118493759121 0.823882551071898 1 1
1.0726983598253 1.04173179402294 1 1
0.75003148228363 0.72712825372174 1 1
0.752674986310564 0.72985034993584 1 1
0.775765656705376 0.752012713473268 1 1
0.813052315088633 0.789133093959691 1 1
0.750652422659108 0.728590246369377 1 1
0.646195452293622 0.626386524428246 1 1
0.817592135138269 0.79377708408797 1 1
0.721108919489434 0.698586057216233 1 1
0.782392495388049 0.760869909629301 1 1
0.775858233740085 0.754058002643917 1 1
0.844576578593753 0.820163253629002 1 1
0.734639938780434 0.713577873952556 1 1
0.599548155441433 0.582762923152178 1 1
0.632105198287231 0.61361428269702 1 0
0.9500043810065 0.923468876976461 1 1
0.969410502755804 0.941076792487759 1 1
0.857251782401935 0.834220806542533 1 1
0.605796684908069 0.586903966424083 1 1
0.987781786132937 0.958778911169534 1 1
0.861395915652735 0.837489668546731 1 1
0.823487613500764 0.798589862355455 1 1
0.921789949056705 0.894433661652247 1 1
0.738073169410743 0.715802405350447 1 1
0.738571814763632 0.71679985272781 1 1
0.805110012579606 0.779763612713061 1 1
0.540402356689839 0.524854371486329 0 0
0.729784264896916 0.70866387040257 1 1
0.740424425806084 0.719360778880164 1 1
0.723120649418495 0.702024392369678 1 1
0.661560854014021 0.642573743362506 1 1
0.964341072126978 0.936600566079723 1 1
0.693104118802712 0.672947927842821 1 1
0.811291671434829 0.790367308997263 1 1
0.867173435123854 0.84211954320217 1 1
0.728656624939817 0.707482207212743 1 1
0.616511328379216 0.598754615043771 1 1
0.81701839170379 0.793452088330785 1 1
0.671759875786098 0.652790054158199 1 1
0.675827049080965 0.657402301804854 1 1
0.841121730139811 0.816997984117302 1 1
1.01430872666741 0.984263043680977 1 1
0.669319328417486 0.646895272587577 1 1
1.01256674677006 0.981349162871566 1 1
0.834185859588307 0.808996032107308 1 1
0.948863990321605 0.920201948013241 1 1
0.832516666477249 0.809222951099065 1 1
0.844872242143255 0.821341806508736 1 1
0.613669311033308 0.595864038828759 1 0
0.609530618755943 0.589705617405063 0 0
0.760965416399173 0.739499811340881 1 1
0.88105337265584 0.85726804240129 1 1
0.743483298494654 0.721043370367939 1 1
0.928765805418267 0.898441636378253 1 1
0.686248457267964 0.66554477383018 1 1
0.923381269197469 0.896164487306255 1 1
0.840575481011858 0.816231851330004 1 1
0.850430470720156 0.823569312448185 1 1
0.977480617559453 0.947092614640991 1 1
0.953109144791249 0.925584075780655 1 1
0.673665230520103 0.655701375074811 1 1
0.697479892115542 0.674635950304296 1 1
0.847369356658115 0.821643728576566 1 1
0.883608206614648 0.857460126532583 1 1
0.690285072742887 0.671900518580004 1 1
0.759932488264394 0.73700946007743 1 1
0.823341997961312 0.799655871336257 1 1
0.79901384974363 0.777541302949621 1 1
0.759732787707554 0.738563564863467 1 1
0.91763186548215 0.88972764816742 1 1
0.905207292724569 0.877885520521755 1 1
0.758036351841117 0.734855355031532 1 1
0.871094037066006 0.844277658982738 1 1
0.676984923381532 0.655548554612295 1 1
0.66779481244091 0.64818921748009 1 1
0.975178559612654 0.94264643661493 1 1
0.715281349662562 0.694985283846064 1 1
0.810530939346435 0.787449510786883 1 1
0.605384522660066 0.586810497773134 0 0
0.699575507480506 0.676960546407211 1 1
0.889971962705947 0.86284406473596 1 1
0.991627363196053 0.963182652040002 1 1
0.689664392918729 0.669017751064304 1 1
0.893772622743229 0.866736538121133 1 1
0.763270594604626 0.742065813247781 1 1
0.792748489810447 0.769269525258095 1 1
0.841813442800595 0.817217673044596 1 1
0.821384653575375 0.796414990183821 1 1
0.738889932065689 0.718780139772981 1 1
0.754675381940274 0.732539038887527 1 1
0.876925484767465 0.853118392875569 1 1
0.757311637954293 0.734643794214906 1 1
0.817062035529108 0.793766923471363 1 1
0.686936827560598 0.666567988922663 1 1
0.659128735816755 0.640835222854236 1 1
0.805799385517043 0.782850051583443 1 1
0.664470121956566 0.645718105773522 1 1
0.716585105049281 0.696264370117371 1 1
0.866288562172554 0.840555030044683 1 1
1.09768202077449 1.06446519706775 0 0
0.982410189030138 0.956150390317459 1 1
0.785218243082986 0.762372763329881 1 1
0.918207437207184 0.890929418201252 1 1
0.9814195681199 0.952080571431126 1 1
0.732417621628917 0.711147259397581 1 1
0.975971689674834 0.946443281697749 1 1
0.728995737787459 0.70844436257554 1 1
0.843127741083839 0.819982070497668 1 1
0.796128462744166 0.772848789475468 1 1
0.787292157974806 0.764678296767447 1 1
0.881676419557215 0.854292148165522 1 1
1.00187107964479 0.973732727994712 0 1
0.74889393841549 0.726848982733055 1 1
0.783987025621743 0.76110218016824 1 1
0.848559527572137 0.823512161540685 1 1
0.755050547068951 0.731419076517526 1 1
0.833369994777522 0.810841757562737 1 1
0.827598597849038 0.80232535945742 1 1
0.86822985748835 0.841989063977808 1 1
0.940675631627555 0.912839686193154 1 1
0.769954057548648 0.74628002969055 1 1
0.930193807534251 0.902834802184378 1 1
0.714959668187979 0.693495809354341 1 1
0.541701624541234 0.525418964460979 0 0
0.745186462680167 0.723994686398764 1 1
0.795365736406093 0.771788603361346 1 1
0.838390813882033 0.814753792516283 1 1
0.6977898302785 0.676117947199012 1 1
0.811829256309644 0.78713328322726 1 1
0.896949027802347 0.870180262854857 1 1
0.810313248712214 0.788699144210322 1 1
0.945138545621067 0.917056787410901 1 1
0.764103332266377 0.743238637430089 1 1
0.770719078041051 0.744645890112685 1 1
0.781723303208298 0.757832081553728 1 1
0.774446907484206 0.753195767741423 1 1
0.955598873256767 0.928206306906456 1 1
0.785529171707559 0.76405752191405 1 1
0.874539110690979 0.850972156843507 1 1
0.79105768779906 0.765606759659513 1 1
0.737807953086715 0.71565363190779 1 1
0.862613504761155 0.837251591480325 1 1
0.768160872534163 0.744809442028267 1 1
0.933552977296526 0.904837872501242 1 1
0.685629457863143 0.662025936906433 1 1
0.680145428525775 0.659620023861382 1 1
0.780495418175725 0.755836688400617 1 1
0.731915960015923 0.709364334057524 1 1
0.82516223589168 0.801008155856031 1 1
0.886720079367999 0.861836351431944 1 1
0.916067546816207 0.890234958827692 1 1
0.710062200933332 0.689119112087492 1 1
0.898783011782649 0.873067330231646 1 1
0.669328027311143 0.649676436397918 1 1
0.797901073922818 0.774291995335677 1 1
0.710772414849687 0.689553831879549 1 1
0.945837292403027 0.919008883225034 1 1
0.697312429156981 0.678352305727044 1 1
0.765123027102497 0.742117747264561 1 1
0.749987533934197 0.727243950454267 1 1
0.791754184128435 0.771375736943802 1 1
0.918571249500654 0.890385459504257 1 1
0.459213259261467 0.445206209237865 0 0
0.804315644913518 0.7810065071786 1 1
0.840109884582911 0.8140894221914 1 1
0.702005554133973 0.680595221894757 1 1
0.788161136059516 0.764406613120515 1 1
0.899050249381581 0.873210440907356 1 1
0.92569608428488 0.896349620335036 1 1
0.929785202414132 0.902921097483912 1 1
0.783909281017502 0.760687130025356 1 1
0.866399652912389 0.841930917324609 1 1
0.749267744660461 0.72787523557664 1 1
0.753731482940888 0.732458525535672 1 1
0.890372518493291 0.862492080814218 1 1
0.850455459435584 0.823275701363522 1 1
0.718507545153532 0.697247210184208 1 1
0.994647849511928 0.966976589097043 0 1
0.795385903746406 0.773160596071617 1 1
0.735083216184242 0.712475925760412 1 1
0.762593024266653 0.740886315309117 1 1
0.729410026015957 0.707383939839632 1 1
0.892418094234632 0.866919418514839 1 1
0.805000451855723 0.782180565123194 1 1
0.705837134416904 0.684486614311692 1 1
0.787455371394621 0.764993607004782 1 1
0.709549213490327 0.689594820512589 1 1
0.663441178247573 0.644190665020078 1 1
0.95568150623559 0.927771841580698 1 1
0.879908684952848 0.855562346990358 1 1
0.771683322046228 0.749900478702723 1 1
0.690182817750333 0.670252805885839 1 1
0.818338786256366 0.794690479800632 1 1
0.852809043674748 0.829268781565982 1 1
0.777299606118789 0.755673782409442 1 1
0.886339519982994 0.859313955305962 1 1
0.773233870507218 0.751150070068394 1 1
0.809893291511625 0.78483881090599 1 1
0.826840870241455 0.801987720266119 1 1
0.714286030452072 0.692195759426947 1 1
0.640402397573622 0.621067010791565 1 1
0.888854192362458 0.863542445910655 1 1
0.908135587488452 0.88290841338879 1 1
0.833668570794599 0.809034972807377 1 1
0.755523066819934 0.734395737100037 1 1
0.662518169282821 0.643997933080085 1 1
0.770909997166753 0.748210284073322 1 1
0.758559312754517 0.73651335576637 1 1
0.625432201406379 0.605682919475788 1 0
0.719403015377074 0.699507185493999 1 1
0.869362586401036 0.844460204073547 1 1
0.853411821411581 0.828750371184191 1 1
0.944438869620611 0.915789076962379 1 1
0.805022791754201 0.780344795248663 1 1
0.822979246828869 0.798395450435657 1 1
0.756598363543961 0.734554229697378 1 1
0.912678620324603 0.886180518097708 1 1
0.903338952443527 0.877215926264121 1 1
0.819316112130046 0.793865729789847 1 1
0.853987863714452 0.829299142197362 1 1
0.707324203435185 0.686702556841238 1 1
0.81710032592288 0.793936374248 1 1
0.688030277589469 0.667089576789224 1 1
0.837176473465147 0.813948842413309 1 1
0.626645942531089 0.606152934413842 1 1
0.682475016463386 0.663641448628363 1 1
0.510858681291952 0.493785820967254 0 0
0.985848890225514 0.958362088503112 1 1
0.719405066851648 0.698016572037363 1 1
0.958790003647126 0.932472461599042 1 1
0.796259477741575 0.772967176989728 1 1
0.776415075204489 0.754260887178422 1 1
0.777793231292791 0.755969983266376 1 1
0.840904534413568 0.815311793941244 1 1
0.834295415031664 0.808987264880426 1 1
0.812308942598695 0.787742240093817 1 1
0.819049618957812 0.795805672136225 1 1
0.95961967109277 0.933213139609205 1 1
0.793098765268809 0.771118241317045 1 1
0.867475963321394 0.84259228720452 1 1
0.881187050501357 0.853899937976108 1 1
0.786996072068512 0.762419144702755 1 1
0.467595630142844 0.452876730444737 0 0
0.630528932509982 0.613037438778722 1 0
0.829976939080657 0.806447946761862 1 1
0.731340125827867 0.708818215547006 1 1
0.833059647827818 0.80648255807127 1 1
0.686143729292575 0.665527468326805 1 1
0.581524446696544 0.563827013007118 0 0
0.504835836841491 0.489197721504203 0 0
0.679226757502484 0.659602118517649 1 1
0.711342937176736 0.688738454335012 1 1
0.810283932835285 0.786805940115874 1 1
0.803323407271994 0.779540344171833 1 1
0.660027060473561 0.642849878463687 1 1
0.806291994442707 0.784159231363896 1 1
0.844259574120041 0.821142921268212 1 1
0.870793366466503 0.84656859997614 1 1
0.822598107697106 0.798164087796901 1 1
0.66681842696421 0.646473599789628 1 1
0.645994734444521 0.627377444058776 1 1
0.742299281008601 0.720485513677368 1 1
0.731570324172295 0.710121948126503 1 1
0.690417811955752 0.669469157716591 1 1
0.730399769366486 0.710206982832547 1 1
0.736541187510999 0.713085399302408 1 1
0.789680120725329 0.768112233675323 1 1
0.903678490950117 0.877253654120647 1 1
0.807311646092514 0.784612555757479 1 1
0.817020805161562 0.793544284326197 1 1
0.784478766600947 0.758710322877821 1 1
0.950693523689284 0.920724873317621 1 1
0.871338655448554 0.847435646554245 1 1
0.858059199026166 0.833854411975284 1 1
0.780129853084019 0.758805330210296 1 1
0.760380800749878 0.738485140093131 1 1
1.04455383000271 1.011704985522 1 1
0.608158539791456 0.589407313657345 1 0
0.672024180931459 0.652046971989435 1 1
0.824732319224873 0.800601428629288 1 1
0.740782036265074 0.719544036746941 1 1
0.959140012239409 0.931643599374411 1 1
0.634723885593149 0.616147009852124 1 1
0.828444658455527 0.804686687375591 1 1
1.01425105029319 0.984264834887368 1 1
0.730100700417043 0.709620570653811 1 1
0.870459034130545 0.842875981990534 1 1
0.750348718774825 0.730118247107559 1 1
0.660575639484004 0.641129783019081 1 1
0.841883113137408 0.817596316833209 1 1
0.677859413484741 0.657871739306527 1 1
0.904959830692525 0.879044021378154 1 1
0.677088635246666 0.656722709189092 1 1
0.882678313317837 0.857454083997383 1 1
0.88998458961634 0.86388157280204 1 1
0.855029407475095 0.831816361323469 1 1
0.611855048845751 0.592333779414395 1 1
0.906939132785825 0.877880743755231 1 1
0.813337533132956 0.790843078347045 1 1
0.960594186626343 0.931555217527644 1 1
1.00232215025562 0.973220583952053 1 1
0.836388087998202 0.812141002156849 1 1
0.90248776731569 0.874698681250277 1 1
0.904679629676758 0.876583021501414 1 1
0.923478651513482 0.897305072665398 1 1
0.790984148161982 0.765657933676741 1 1
0.834941233139048 0.8099685454378 1 1
0.937388340969928 0.908604641297943 1 1
0.974199200001912 0.944311244720561 1 1
0.701050320955963 0.680886675048311 1 1
0.849537732270448 0.824541369732248 1 1
0.792598697986239 0.769004708742025 1 1
0.665743862890408 0.645942482166593 1 1
0.648074152522825 0.628956121293982 1 1
0.831954229967286 0.807738747517224 1 1
0.78003634058683 0.756112113488766 1 1
0.856947896367399 0.83225028675219 1 1
0.786810738896903 0.76494960131962 1 1
0.835375116143463 0.81109259014709 1 1
0.896737544987922 0.869848003428753 1 1
0.828951794994964 0.804162251325917 1 1
0.589474103567072 0.571562174321875 0 0
0.696394228768789 0.677645238110031 1 1
0.579656625600361 0.56296850356066 0 0
0.82562138581045 0.799843072952316 1 1
0.792106248189008 0.768818334387136 1 1
0.848789206834353 0.82375871824586 1 1
0.948235244674277 0.920132718942873 1 1
0.834125770299077 0.811163703301185 1 1
0.781750484127694 0.758611655305889 1 1
0.687138971151806 0.668604780904843 1 1
0.606229522243033 0.589256950529613 0 0
0.790339933070414 0.767203797468799 1 1
0.872860324066069 0.846809111089435 1 1
0.649988326988756 0.632309740864793 1 1
0.729095657466029 0.705936710698362 1 1
0.673470462157719 0.65437258086474 1 1
1.08703572188703 1.05392261810637 0 0
0.607065708099239 0.590793160388453 0 0
0.762694659018185 0.740855433329036 1 1
0.827716140338488 0.803990855474537 1 1
0.65535523278982 0.635729466108136 1 1
0.844627178812252 0.819583503257954 1 1
0.767665582766381 0.74563740456398 1 1
0.740803865465263 0.719934354636409 1 1
0.862877898070261 0.836384292778452 1 1
0.631193780474397 0.61361012321536 1 0
0.702927524998834 0.683577147264042 1 1
0.856593890886668 0.830120958193885 1 1
0.788137485336196 0.76635661153367 1 1
0.813608819790477 0.791701007414225 1 1
0.822986143648712 0.799184574839893 1 1
0.901460030193974 0.874649684078881 1 1
0.645343385132647 0.62668138500609 1 1
0.542589171272874 0.527251035048895 0 0
0.90815718942958 0.880519906984011 1 1
0.657528947203815 0.637943815445751 1 1
0.759276340497989 0.737241599381562 1 1
0.803259652845885 0.778195943673089 1 1
0.753719272880625 0.732656744695343 1 1
0.711141098121797 0.690254916983106 1 1
0.797716746817595 0.775348842812113 1 1
1.02151028663462 0.991161786871472 0 1
0.876761847732807 0.851003091464429 1 1
0.692344832598312 0.671870312545999 1 1
0.649310558136012 0.630404496889298 1 1
0.694610457941661 0.674398199557208 1 1
0.878217656302216 0.854463076807609 1 1
0.681350252952706 0.662330859965943 1 1
0.901210228133627 0.875567491100821 1 1
0.779452687164212 0.757943381558605 1 1
0.810291961591857 0.784204104619557 1 1
0.68615670887218 0.665497898265654 1 1
0.936643887511798 0.908285336809834 1 1
0.792038763127466 0.769367412713992 1 1
0.698874874346168 0.6783429497205 1 1
0.928948908139076 0.901211035857647 1 1
0.612666615661126 0.592730526867428 1 1
0.788235982323265 0.764984977305955 1 1
0.721689965032021 0.701652753338027 1 1
0.625137388198722 0.606828767992106 1 1
0.749383704459204 0.728115633531512 1 1
0.700029848866303 0.680804077083289 1 1
0.834374538689565 0.809571698809407 1 1
0.830200024539113 0.808530174254731 1 1
0.872775751594555 0.846264403531657 1 1
0.757019093392734 0.73622737731468 1 1
0.796973880588743 0.775085407255715 1 1
0.874678181036665 0.847256251812261 1 1
0.797854178479674 0.774546181078652 1 1
0.827673145472707 0.801345655468717 1 1
0.856723226296512 0.831285413870177 1 1
0.940447120305932 0.913333229927622 1 1
0.817339641698073 0.791920546941076 1 1
0.716500163654645 0.696904602651646 1 1
0.747977511158893 0.727229399102322 1 1
0.779770186054602 0.755962905548001 1 1
0.893672955760654 0.866885115802543 1 1
0.922408116542835 0.895237677469657 1 1
0.918668489595072 0.89303137775183 1 1
0.79503520259015 0.773080543196131 1 1
0.894476064959184 0.868747392546678 1 1
0.907425132608731 0.880179309106804 1 1
0.712554679789415 0.69223583614998 1 1
1.03553674940144 1.00505891390787 0 0
0.873836036182693 0.849942593980087 1 1
0.844422736694631 0.821092392515139 1 1
0.888932993080522 0.863565706400297 1 1
0.785374659880582 0.762494483671276 1 1
0.660028873911111 0.639381821649762 1 1
0.907003240560371 0.8818257789074 1 1
0.893203954523363 0.867401985309457 1 1
0.880009371487609 0.854670064106061 1 1
0.88544794759414 0.857494937933743 1 1
0.740215525341423 0.719007928279434 1 1
0.932830290763212 0.905723232949257 1 1
0.727282390459614 0.703783037602896 1 1
0.850322617205628 0.824456415841767 1 1
0.614236560757692 0.596308018342039 1 1
0.787328481341541 0.76491052034104 1 1
1.00020663348054 0.970332980606496 1 1
0.616479418406004 0.597919477315822 1 0
0.690731198175947 0.671397834482321 1 1
0.870188466465279 0.845113200234454 1 1
0.710273597425053 0.689990031187889 1 1
0.632923760276265 0.616745509422387 1 1
0.858912696563018 0.832442045035839 1 1
0.690148424530701 0.668722916819042 1 1
0.739761728405046 0.716548907107202 1 1
0.776850048116306 0.752693769808874 1 1
0.80372198276756 0.781442151119025 1 1
0.741066392665274 0.718262036032751 1 1
0.536573640949474 0.521219029905558 0 0
0.962408264063669 0.932370458892006 1 1
0.923616396903696 0.895641417256714 1 1
0.885806502131127 0.859364283197419 1 1
0.553100155224751 0.537307422791003 0 0
0.735826671100681 0.714050640705181 1 1
0.725785194203422 0.705792323434496 1 1
0.490816081099743 0.474495231408815 0 0
0.829428313193536 0.803781516847084 1 1
0.754421633685365 0.733743995034235 1 1
0.51713090277656 0.503735174271429 0 0
0.867027238037357 0.84291900342966 1 1
0.645806723957367 0.629011276665124 1 1
0.614564882169579 0.595481679006651 1 1
0.870742845193574 0.845856858921395 1 1
0.730190513389931 0.708517672258797 1 1
0.716259240857379 0.695708345587891 1 1
0.872084906067329 0.849138633643207 1 1
0.925455235696276 0.899930903528582 1 1
0.922351605982775 0.89567432946162 1 1
0.865519877871637 0.841252201988261 1 1
0.831906552826629 0.80553698993705 1 1
0.683378573952802 0.664125859972603 1 1
0.835160915158997 0.809768873065394 1 1
0.965852694270416 0.937188142397921 1 1
0.872652457477224 0.84786074102631 1 1
0.83582611087114 0.810188972833023 1 1
0.663121836992818 0.645056761142497 1 1
0.664929671858516 0.645722700316225 1 1
0.755445075548845 0.735121345878992 1 1
0.806960646126917 0.783786295972783 1 1
0.906827861383634 0.877987524483716 1 1
0.791878593034193 0.768915588185007 1 1
0.599152317397996 0.580010279282396 1 0
0.845319413850966 0.821052791675158 1 1
0.508085415147058 0.491921702783549 0 0
1.00408168027845 0.972396789262139 1 1
0.689827835086863 0.6704925560705 1 1
0.765376437173624 0.742971700856842 1 1
0.93712614924503 0.91067396047547 1 1
0.705785589215968 0.685302096514473 1 1
0.799833701998828 0.776860330852943 1 1
0.803027790757676 0.778720028724452 1 1
0.619060519887042 0.600158725841024 1 1
0.836110585698625 0.812768433356646 1 1
0.826690953189639 0.803212734913454 1 1
0.833757488159573 0.808819038818176 1 1
0.900582389423992 0.874869251450081 1 1
0.848665873755523 0.824304483446174 1 1
0.825757998534859 0.801798281754663 1 1
0.660258789127953 0.64284831856741 1 1
0.884616463491928 0.858701242328676 1 1
0.84550177853619 0.821159684495246 1 1
0.970610310408663 0.94015038564799 1 1
0.737114652274147 0.716517099876475 1 1
0.75834180454219 0.735189368040278 1 1
0.894962543800478 0.86784171476143 1 1
0.758986397740959 0.736268792334011 1 1
0.941572790775292 0.915419395029383 1 1
0.790140137895856 0.767597685095513 1 1
0.772001881108109 0.750709282305516 1 1
0.629835935494253 0.61198661236407 1 1
0.804878216080562 0.781371360836407 1 1
0.857456952288581 0.831736905756905 1 1
0.744852435386306 0.720997061942409 1 1
0.756119621603233 0.734029133364812 1 1
0.736234875482266 0.713815929491193 1 1
0.77639564131094 0.753500920591329 1 1
0.681576695510571 0.6609345066879 1 1
0.948142824890619 0.917857549225261 1 1
0.758645357042415 0.737307184096085 1 1
0.765565981970218 0.743757177110047 1 1
0.719528447644033 0.699572066789557 1 1
0.70636654405952 0.687892899015834 1 1
1.02365809301731 0.994639551702359 1 1
0.921220597739899 0.894976449370459 1 1
0.673743370620951 0.653093807450479 1 1
0.780530854345078 0.756595362879655 1 1
0.809747102577279 0.785370616827185 1 1
0.847232199946131 0.821895574588331 1 1
0.791973390484309 0.768433813879861 1 1
0.798584286121069 0.776554762204311 1 1
0.632780974300595 0.615172075515798 1 0
0.889521469323498 0.861699977219719 1 1
0.662790217350872 0.641466237516902 1 1
0.636477348274922 0.619419810069387 1 1
0.767417574502485 0.745747591487573 1 1
0.61319025371229 0.594754263123478 0 0
0.712899165761241 0.690514804359951 1 1
0.945551994973372 0.918978682988878 1 1
0.829511557744135 0.805493116741619 1 1
0.673892362034776 0.654490307143622 1 1
0.760103845747101 0.738812713271864 1 1
0.564184219394255 0.548172948596461 1 1
0.836616451646379 0.811779767249319 1 1
0.934314837607495 0.905542574576646 1 1
0.690176726670685 0.672327440794059 1 1
0.692401665447288 0.671977490886475 1 1
0.681518985453332 0.659144800647851 1 1
0.728479835769593 0.70834038721847 1 1
0.876073337753967 0.848218652220895 1 1
0.762106220787929 0.739168999887262 1 1
0.68281701682475 0.665191024991965 1 1
1.07050236108578 1.03863211203973 0 0
0.858201037964163 0.83162987277045 1 1
0.674846554224294 0.657066339631487 1 1
0.718484853387136 0.698316678639511 1 1
0.870463552447628 0.845347699167464 1 1
0.521386594647443 0.506069869632377 0 0
0.87271202091893 0.847206911088526 1 1
0.709310656210272 0.687890805077174 1 1
0.847146279671322 0.820102006532788 1 1
0.855716361616949 0.830290768438798 1 1
0.740802888274953 0.719847422684801 1 1
0.60143457517411 0.583708473709643 0 0
0.85786200919137 0.831438037384572 1 1
0.991154652637838 0.961698728762941 1 1
0.669744815844763 0.649882153444396 1 1
0.52910079306951 0.513363540723254 0 0
0.986175433399098 0.956593333408543 1 1
0.976410415425464 0.949141219499516 1 1
0.817766907519798 0.794512833126426 1 1
0.913067718862517 0.88526983749863 1 1
0.822681608227484 0.798509051900988 1 1
0.975853341294094 0.947651050948056 1 1
0.750951889598135 0.727714184822793 1 1
0.881137396397588 0.854821569127914 1 1
0.66996746099175 0.649899653047517 1 1
0.659190767192997 0.640488541609101 1 1
0.767532088678462 0.744679944045693 1 1
0.841726712645186 0.819274161360163 1 1
0.862717237110173 0.83907814241365 1 1
0.841500108225641 0.817581301274698 1 1
0.732452373701324 0.712610370745042 1 1
0.73589511982425 0.715856430800001 1 1
0.777167414881797 0.755036871173023 1 1
0.555246924923381 0.537660193143033 0 0
0.799342777868832 0.776840297806126 1 1
1.03288999164109 1.00314423148531 0 0
0.982120409412396 0.953090658337844 1 1
0.807336464196711 0.784957977410856 1 1
0.881850407256231 0.854817450291316 1 1
0.662195106794284 0.643715598462078 1 1
0.984308584804198 0.956105972697512 1 1
0.799790934268291 0.775981032171288 1 1
0.689617414222047 0.670943031015744 1 1
0.792596025834659 0.769505741646709 1 1
0.851049171787185 0.823730486645159 1 1
0.82322760009183 0.799913308344003 1 1
0.733894324206702 0.711492458627572 1 1
0.681045242653889 0.662693384227911 1 1
0.822447866264517 0.799402284097132 1 1
0.670526833916038 0.650972082819635 1 1
0.910979020620519 0.885118538963036 1 1
0.854291172557742 0.829477237499009 1 1
0.823085666992967 0.797080761146899 1 1
0.983874192731203 0.956411576002728 1 1
0.766865350786135 0.744419305908412 1 1
0.666880831416056 0.647415525555424 1 1
0.859831724499066 0.836352804363893 1 1
0.666007582180462 0.647123436566104 1 1
0.924552741325677 0.896550672452299 1 1
0.765843784819107 0.743425658355484 1 1
0.895315531689157 0.869717109417916 1 1
0.917944937722793 0.891367066775946 1 1
0.858520334983608 0.832810176918759 1 1
0.599325225653554 0.582361436738355 0 0
0.68514487619495 0.664306946945949 1 1
0.849051668704023 0.822540113908578 1 1
0.82108236189105 0.798423563714764 1 1
0.934622214970424 0.906747673347179 1 1
0.894569317786657 0.868174209864235 1 1
0.87909536818081 0.854831346508038 1 1
0.842121868838909 0.818167720349075 1 1
0.703154194975358 0.682849973577332 1 1
0.812434703844869 0.790569840970303 1 1
0.888628609684091 0.863622066221202 1 1
0.835812950100062 0.809886108497118 1 1
0.868033637256101 0.842623926266069 1 1
0.812526253068 0.789026567374674 1 1
0.842111824562502 0.819021082369141 1 1
0.606070610226603 0.589146077405585 0 0
0.603182931998066 0.586027013065467 1 1
0.86752595401641 0.843625692080341 1 1
0.73213926588259 0.711221969915226 1 1
0.859667249825002 0.833762433622508 1 1
0.917620475108359 0.890086897162766 1 1
0.755573857386514 0.735063371405126 1 1
0.816107096706678 0.793368382451996 1 1
0.937909434003203 0.910737980353164 1 1
0.780186775761256 0.757337538276405 1 1
0.696827737445178 0.678078971751786 1 1
0.82494892382585 0.800844896908914 1 1
0.863991381293763 0.839127210346718 1 1
0.769226720940014 0.746860462239805 1 1
0.901442949056458 0.874697401654657 1 1
0.743611260986881 0.720544099946363 1 1
0.677487034912959 0.659039189757959 1 1
0.901711813467218 0.874733602234818 1 1
0.803809296209219 0.780731048365476 1 1
0.727429691409671 0.70635359414302 1 1
0.656753319692746 0.636901517807669 1 1
0.736011056330625 0.716422874975576 1 1
0.706883541975437 0.684754840997135 1 1
0.94797209548114 0.919891182630664 1 1
0.915920098480191 0.888748432311772 1 1
0.782776931115954 0.75960753852837 1 1
0.938473503545252 0.910208005728149 1 1
0.809663218887101 0.785625539398002 1 1
0.849892917201189 0.825178756311832 1 1
0.677793012692422 0.659105750472617 1 1
0.730286003568076 0.709275761186398 1 1
0.672782070232898 0.654009404078661 1 1
0.859860426016793 0.834395628797346 1 1
0.766298145633751 0.744120019588759 1 1
0.593142860117412 0.575504450265274 0 0
0.649238121366229 0.630532903765313 1 1
0.59831928283222 0.580147206974323 0 0
0.725784596127128 0.704861244357818 1 1
0.849873275467238 0.824541696497248 1 1
0.920504212825118 0.892129383910001 1 1
0.640352690127782 0.620961064306834 1 1
0.740842529608361 0.718110971797382 1 1
0.736464304077678 0.715469313771417 1 1
0.83483631241069 0.808919317123489 1 1
0.977213142261645 0.94840561895482 1 1
0.891351978056886 0.862598324163387 1 1
0.74917225292094 0.72789681180614 1 1
0.627243141894636 0.609573645161204 1 1
0.803739531427271 0.77921145232237 1 1
0.674393889953673 0.655503143028422 1 1
0.594435605739872 0.578615429331337 0 0
0.763588788132326 0.740227064320047 1 1
0.88206487335372 0.856963692520059 1 1
0.892631255857576 0.868237672820219 1 1
0.758902911885934 0.738113153194171 1 1
0.751449828825151 0.730535466651006 1 1
0.672079442905333 0.653493979379077 1 1
0.641710064970961 0.621829204355086 1 1
0.776729293324008 0.752533717933122 1 1
0.799687278562548 0.776066554815157 1 1
0.664003799063923 0.643630643095384 1 1
0.822536845824014 0.798829054940557 1 1
0.780842162935658 0.758353168852939 1 1
0.920941425581752 0.895919591276443 1 1
0.779691576060037 0.757946042427719 1 1
0.847995194403797 0.823578790493178 1 1
0.799918179841504 0.776186529492084 1 1
0.650587120594386 0.631304614552122 1 1
0.902519501441148 0.876369596202508 1 1
0.865114146075268 0.839369697615517 1 1
0.70281190824388 0.683169635959282 1 1
0.843864730334841 0.817173887894581 1 1
0.703606156399876 0.683114329103705 1 1
0.870000860364115 0.844426182760023 1 1
0.760337708631503 0.739029017264395 1 1
0.867871165242197 0.843443774847497 1 1
0.898367809779346 0.871334853988706 1 1
0.871284680179404 0.845660844363974 1 1
0.709386084198479 0.688846156197023 1 1
0.711781278920565 0.690743057658756 1 1
0.770231894305103 0.747137104777555 1 1
0.719455241133883 0.698134611762704 1 1
0.806132549252309 0.78158037109193 1 1
0.788742072103626 0.766038856528096 1 1
0.908023014120269 0.883510597205036 1 1
0.774412698078818 0.751034428503401 1 1
0.604098046209449 0.586068346548727 1 1
0.728002359125225 0.707180949388938 1 1
0.886033357694781 0.857816626051231 1 1
0.842634488280234 0.815270667774175 1 1
0.778201622806131 0.757594643194507 1 1
0.821273122669061 0.797471165327975 1 1
0.779972650912546 0.75654894977224 1 1
0.785258362713657 0.762185501873602 1 1
0.865418464785894 0.840068455869173 1 1
0.832051222410183 0.808197101699031 1 1
0.824412827557714 0.802059879734856 1 1
0.871104667034049 0.846186727497321 1 1
0.895363978999885 0.868743684798499 1 1
0.714205354133727 0.69232351159782 1 1
0.827377657757507 0.804397531245443 1 1
0.70658392495875 0.685108740421801 1 1
0.942413598200549 0.915149636128452 1 1
0.752528412689467 0.731264718335516 1 1
0.634946844232072 0.614452910800661 1 1
0.801311152001578 0.777634198262378 1 1
0.943020907100418 0.915704832091196 1 1
0.85867782430273 0.833619908377772 1 1
0.795700147978458 0.772982036709233 1 1
0.694827145369965 0.673677788400818 1 1
0.80564754914292 0.779728648305564 1 1
0.954384733521914 0.925909591788978 1 1
0.683687345247897 0.6646493225923 1 1
0.893502522952305 0.867436686153627 1 1
0.832834069083805 0.810432340584545 1 1
0.972801670987678 0.945600674125774 1 1
0.929441513946658 0.900631687112268 1 1
0.78793711817238 0.763320736424628 1 1
0.941236853446867 0.914475914907917 1 1
0.81333005327861 0.790059491026995 1 1
0.911423340463394 0.883072732157734 1 1
0.666414664675198 0.64760414099879 1 1
0.822178198337307 0.794872801502248 1 1
0.676961186848824 0.658283117390495 1 1
0.653192044793099 0.633864805945126 1 1
0.793877680455468 0.771153818233226 1 1
0.77413946516165 0.751412247669916 1 1
0.690224837389189 0.669110167490673 1 1
0.858230849241137 0.832183477872953 1 1
0.737184696512582 0.716195104578638 1 1
0.967361549538779 0.939555990323659 1 1
0.809502580370961 0.784916711537357 1 1
1.22023101629738 1.18491068969463 0 0
0.713900715574061 0.69258060530043 1 1
0.739183275601912 0.718003386148525 1 1
1.13417865388555 1.10186368305507 0 0
0.82405511095349 0.800498007547203 1 1
0.754790997223708 0.730646340535277 1 1
0.800657977985144 0.776630304603875 1 1
0.699739594112722 0.679019994759606 1 1
0.806885647328939 0.783913049261568 1 1
0.754267036940319 0.732547165149554 1 1
0.846215309988929 0.82354261717898 1 1
0.702323884702028 0.68251351906667 1 1
0.84859520892808 0.8223045170312 1 1
0.764869201084814 0.743153734769286 1 1
0.745852360017945 0.725496724444921 1 1
0.540810338206058 0.524324321398722 0 0
0.620247414517482 0.602365292259175 1 1
0.634595693999106 0.617296432699474 1 0
0.793803093393054 0.76893604102155 1 1
0.791266687194278 0.768689766386799 1 1
0.795489978961917 0.772042008077349 1 1
0.805627270414193 0.783813231861385 1 1
0.852890650117377 0.829567805455975 1 1
0.843458535436831 0.817634006425664 1 1
0.872710783635859 0.847829662615281 1 1
0.733718732489277 0.711701257828311 1 1
0.757162029440652 0.735361108117853 1 1
0.850323256669926 0.822748683107949 1 1
0.694004829349701 0.674181097666748 1 1
0.983026644225018 0.950622440836243 1 1
0.829546912271618 0.805699526025642 1 1
0.864868049110633 0.839644218276502 1 1
0.975141412453381 0.946440468959812 1 1
0.665079573049087 0.646405086157126 1 1
0.740922497151677 0.719642357934861 1 1
0.634569584920928 0.616947277252045 1 1
0.709020157889502 0.688792591439077 1 1
0.760316149878597 0.73805366944786 1 1
0.788439195363989 0.763214256169825 1 1
0.85035504415094 0.826506763348196 1 1
0.905495356513326 0.880327773458555 1 1
0.85919772114611 0.831836099399585 1 1
0.683142096139106 0.663077021441759 1 1
0.796416916041711 0.773342426443559 1 1
0.744087537605139 0.723751072324304 1 1
0.747870075756502 0.72386260917374 1 1
0.795165426709217 0.773131286020753 1 1
0.90198859730476 0.876116459697251 1 1
0.855602179791523 0.828998931439891 1 1
0.910820489830526 0.886096573169659 1 1
0.862639529668454 0.839081619672518 1 1
0.72855191066071 0.707041018224968 1 1
0.887768234330855 0.861833970452808 1 1
0.85858700075463 0.835817294401583 1 1
0.896439161422365 0.869570464352515 1 1
0.851044664274885 0.825433452847878 1 1
0.862906224928551 0.835689760083642 1 1
0.797603437459831 0.771165880404553 1 1
1.06025858589304 1.03018206826809 0 0
0.773187107599148 0.751441189134768 1 1
0.853400241575004 0.828864370556817 1 1
0.846134438118038 0.822966559776303 1 1
0.883335934077245 0.858500536456912 1 1
0.746628906233049 0.723996623394543 1 1
0.721555009401065 0.701099267300927 1 1
0.825516761490424 0.801537171110657 1 1
0.739171762138571 0.716751444085997 1 1
0.864232469566819 0.839313597656312 1 1
0.683600715185518 0.66387442549206 1 1
0.851353019830305 0.827112069236134 1 1
0.954071774918655 0.927252284922061 1 1
0.796496024542918 0.773448908446783 1 1
0.81656466567396 0.793132753923606 1 1
0.928974146354964 0.901418960934967 1 1
0.834276933405041 0.809513857168593 1 1
0.712181560748042 0.691609474231838 1 1
0.692151425739895 0.672119088110479 1 1
0.768274826836904 0.742323835872356 1 1
0.906836379047724 0.881885691915283 1 1
0.620218234149281 0.60299120980982 1 0
0.696477694241086 0.676590025536854 1 1
0.740058453110099 0.719245877005008 1 1
0.740584883974446 0.720932032606734 1 1
0.792939262491377 0.769691224464394 1 1
0.883828274328943 0.858000973079114 1 1
0.805259286814709 0.782919183050955 1 1
0.710243147728419 0.690509571035557 1 1
0.713106316474011 0.693315825985837 1 1
0.68503532760621 0.665956974893413 1 1
0.912429692370617 0.883731322733842 1 1
0.874245872823096 0.844460073936595 1 1
0.835890814694629 0.812504946549391 1 1
0.880050360486039 0.85544572900224 1 1
0.792314515164516 0.769537367446419 1 1
0.84983059248817 0.824419901173502 1 1
0.676988063629549 0.658584329362799 1 1
0.916682173063083 0.890382097995318 1 1
0.913759946530886 0.886964720501159 1 1
0.723440735648964 0.701757084510088 1 1
0.936517240929252 0.90917856238626 1 1
0.708851663852111 0.688950753337317 1 1
0.737215585986732 0.716271491151877 1 1
0.614003133868886 0.595636858671351 1 1
0.705906591622787 0.684299672946621 1 1
0.829362579315195 0.80475841479707 1 1
0.682623211759318 0.661934768980658 1 1
0.833506367794016 0.808663362754107 1 1
0.598975768771818 0.58301632915804 1 1
0.901597416276636 0.876384384699574 1 1
0.613015988136757 0.594452578486864 1 0
0.903180272293957 0.877921483036593 1 1
0.710516500250311 0.688140603927002 1 1
0.910894840415282 0.883689734945064 1 1
0.873747957760957 0.847928010381741 1 1
0.682858584660865 0.664454280436517 1 1
0.804349589404881 0.781807631040113 1 1
0.725198534221399 0.70463011166689 1 1
0.772984662846298 0.749239504831383 1 1
0.838368293202711 0.815006169329307 1 1
0.776310877566466 0.754481520159893 1 1
0.800260121988853 0.775141100921797 1 1
0.770934102374028 0.749575094797799 1 1
0.864490656714239 0.840243580377208 1 1
0.636621108125378 0.620247163557197 1 1
0.743172213089092 0.722791342254621 1 1
0.675777679914695 0.656335950170916 1 1
0.788130615582295 0.765350074790096 1 1
0.818518517562226 0.793825924026053 1 1
0.618206439092528 0.599721772090564 1 1
0.749695374402262 0.729341804691206 1 1
0.877303951634237 0.851974871909386 1 1
0.692877187311456 0.674246405773847 1 1
0.723228174031396 0.703389641196327 1 1
0.696197545926618 0.675584747854608 1 1
0.76862586664816 0.745253702563794 1 1
0.748981854721158 0.726220322954803 1 1
0.697299818749017 0.675277025827169 1 1
0.64492676782824 0.625610655104591 1 1
0.770650648463958 0.749210063622191 1 1
0.815488353824284 0.790183864384247 1 1
0.9023721789173 0.873512972472495 1 1
0.7829143860703 0.758108896677252 1 1
0.648521438147265 0.630333151725567 1 1
0.791908575746015 0.770229726563986 1 1
0.753308953633312 0.731332717207416 1 1
0.98659740809155 0.95640878701165 1 1
0.627230155544483 0.609195193325115 1 0
0.861487119052475 0.837612821369849 1 1
0.965824562549054 0.938175909226083 1 1
0.712776487910613 0.692854743344566 1 1
0.75491603006302 0.732067592556203 1 1
0.764977967982842 0.743601705254866 1 1
0.813624676483923 0.790009802034266 1 1
0.844827161233194 0.820116489532793 1 1
0.880510868103465 0.854854843615978 1 1
0.81075284016329 0.786389068997639 1 1
0.807382657965217 0.782791916484724 1 1
0.767732949237602 0.745299849609818 1 1
0.91224805360994 0.88620890250252 1 1
0.86791071338523 0.843178464102044 1 1
0.947046331534672 0.919568755550044 1 1
0.7171442618231 0.695758193031851 1 1
1.01010001372685 0.983002401733453 1 1
0.67998615372756 0.659998214884198 1 1
0.983110386268787 0.953602667399482 1 1
0.657055189204497 0.638268335143587 1 1
0.806592512607947 0.784567926243512 1 1
0.652034167906092 0.633824023987877 1 1
0.737533320429373 0.715085574567675 1 1
0.897292838290445 0.869891242330501 1 1
0.791890329738861 0.768686112212531 1 1
0.664948130629123 0.645299325351132 1 1
0.95996174985265 0.928926801446407 1 1
0.775069115060235 0.753904532237323 1 1
0.649437414505455 0.631133363455218 1 1
0.790986614561099 0.767076441329 1 1
0.610091371923003 0.591909739426175 0 0
0.802529638178844 0.778563918532665 1 1
0.760453561669365 0.738202720694311 1 1
0.64381330895695 0.624423847500304 1 1
0.843503663973519 0.819244821785557 1 1
0.754871430047833 0.732009879283008 1 1
0.758839558953469 0.735055663713901 1 1
0.830155040799388 0.806099669402375 1 1
0.994707651201006 0.967573445379551 1 1
0.835598791008318 0.810608447981222 1 1
0.811584178778842 0.787734462043147 1 1
0.707999828709919 0.687398326262189 1 1
0.68878158207816 0.669441735502137 1 1
0.841228779366712 0.815395025616584 1 1
0.991424134284287 0.960687849129555 1 1
0.729664490314458 0.70831005785909 1 1
0.824550709448575 0.801920670054427 1 1
0.828681819984419 0.805926519423939 1 1
0.737401542338554 0.716337876313043 1 1
0.914187320976227 0.888949895571893 1 1
0.708206932162927 0.68802118105764 1 1
0.619210069920272 0.601647548036855 1 0
0.718990293678805 0.69888812303833 1 1
0.985184393164002 0.957464801514118 1 1
0.960616784114932 0.931685195166411 1 1
0.729438264875754 0.707225383236296 1 1
0.686728719905669 0.665628255148759 1 1
0.709255998756055 0.687613619431866 1 1
0.807347123683678 0.7847292308373 1 1
0.811936857676012 0.78569277725934 1 1
0.781709825200091 0.759820639694128 1 1
0.818459372368687 0.794396797862517 1 1
0.897168422049049 0.870422250202551 1 1
0.728203709598145 0.707103415435401 1 1
0.801728728434012 0.778586212656106 1 1
0.828936238178919 0.804797810606408 1 1
0.765982952786598 0.744487046782081 1 1
1.13047629324846 1.09594549769578 0 0
0.862020540291455 0.836861283320048 1 1
0.727551164779001 0.706392952135446 1 1
0.768867604202677 0.745871846130291 1 1
0.825232089510279 0.800515382352126 1 1
0.805337161266912 0.782172715375684 1 1
0.849546874932188 0.82615279676699 1 1
0.802722497499691 0.779667380800766 1 1
0.923271324775288 0.897100291425873 1 1
0.854148799365743 0.827078627870109 1 1
0.713821864544614 0.693894607398671 1 1
0.697621239910927 0.677148091212614 1 1
0.760516164518166 0.737801903845971 1 1
0.693125932868938 0.67188934470645 1 1
0.761421801612854 0.741246445187586 1 1
0.777256367311307 0.754936741046852 1 1
0.746615418696931 0.724770979937653 1 1
0.843243572699355 0.819395438082228 1 1
0.627939616063494 0.609087767351407 1 1
0.79643392450596 0.772843470989257 1 1
0.688106174397419 0.669430667050108 1 1
0.719288417215521 0.698390157540015 1 1
0.663458153786587 0.644995538422467 1 1
0.788208020594802 0.764382683717288 1 1
0.795245181377544 0.771692433382994 1 1
0.745288694979359 0.72255556043293 1 1
0.878827186467539 0.853366898698043 1 1
0.633113191210353 0.61489573546889 1 1
0.864401528404859 0.839040334144568 1 1
0.848971032777025 0.82274176388053 1 1
0.821685644861663 0.798040582850601 1 1
0.757674396934691 0.735280981008171 1 1
1.10463085630416 1.07313735408901 0 0
0.802002032608719 0.780680653613556 1 1
0.585938299292429 0.566401827566523 0 0
0.969431632109235 0.942310831239681 1 1
0.70985100826486 0.689321457084599 1 1
0.855998688119606 0.830707340056412 1 1
0.881312900486765 0.854839346761473 1 1
0.976635211815198 0.948079201747254 1 1
0.685819179544757 0.665662337168604 1 1
0.640140740036419 0.620770008554576 1 1
0.762579902107297 0.740461126677068 1 1
0.821639080232179 0.798452513305998 1 1
1.01200499554192 0.981353136319373 0 1
1.00199917891925 0.974282582825188 1 1
0.859489883596113 0.835838198893809 1 1
0.778132671465407 0.75592331193533 1 1
0.8119347799253 0.78791898763612 1 1
0.863420522464352 0.840299373815823 1 1
0.618257834152867 0.600453376333031 0 0
0.841858239638283 0.817117125330246 1 1
0.80339396643975 0.780419203638077 1 1
0.904088496994039 0.876896060441957 1 1
0.993433755144044 0.964170518640765 1 1
0.76337215898715 0.741470802570673 1 1
0.886712391968724 0.862020609730597 1 1
0.773235537251743 0.751418908658528 1 1
0.890355934841474 0.866098618083298 1 1
0.9006343674321 0.873116906781805 1 1
0.556948611942072 0.540751116844564 0 0
0.927284950690281 0.900617110468669 1 1
0.803377518903149 0.78052112851181 1 1
0.759697931654246 0.735855373692874 1 1
0.93793939347846 0.910355040200523 1 1
0.90259583132571 0.875513344718254 1 1
0.815403652902363 0.792505515489344 1 1
0.671049301815378 0.652879907081168 1 1
0.807894385264233 0.78517721048868 1 1
0.869663983492016 0.842821384056106 1 1
0.705192306269089 0.685568672177836 1 1
0.662018478285193 0.643042854933216 1 1
0.871480746890687 0.84582652751963 1 1
0.932628433168501 0.903821769238037 1 1
0.629887047750795 0.611998040893067 1 1
0.795350754040586 0.771913009752896 1 1
0.611467456350637 0.594307377949796 0 0
0.96325688149264 0.937761451210048 1 1
0.815034855788111 0.789607845586837 1 1
0.976270213084761 0.945560536011075 1 1
0.688150328466446 0.669415229916617 1 1
0.791824758630658 0.767208956557978 1 1
0.532183038033968 0.517198962043192 0 0
0.805942301172573 0.78160895120653 1 1
0.797651261991936 0.774850888401963 1 1
0.523057627576657 0.508149656119973 0 0
0.689680735163434 0.669239596317052 1 1
0.839090911387005 0.813936401241053 1 1
0.774859429186411 0.750800462216721 1 1
0.897960137216792 0.871901216467598 1 1
0.800436987984172 0.77692011153217 1 1
0.767848015658823 0.743546781541317 1 1
0.881447084060738 0.855710639041386 1 1
0.750290880820553 0.728853033084615 1 1
0.573408544150945 0.558074707775769 0 0
0.638567394218927 0.620588545905635 1 0
0.863794859813977 0.838381425524734 1 1
0.780408162738443 0.758851506847363 1 1
0.757322048575352 0.735665728958202 1 1
0.953905068427017 0.925278412153792 1 1
0.658429638918767 0.637328466382655 1 1
0.632562158677441 0.615218439098563 1 1
0.869823876201664 0.843721985648661 1 1
0.805316766496567 0.784147742068459 1 1
0.965689491508291 0.936371239847478 1 1
0.823842450800468 0.799751909171496 1 1
0.659325306493766 0.640199681432241 1 1
0.776602978886126 0.753589779615491 1 1
0.858294490784906 0.833313885892775 1 1
0.73895798781954 0.714240607445161 1 1
0.837300197084079 0.814926367057706 1 1
0.809241290860097 0.78699026625949 1 1
0.51273649379807 0.498284869670084 0 0
0.83897966319118 0.815241889568162 1 1
0.672424487757614 0.652566534977255 1 1
0.710116030297873 0.692324859563699 1 1
0.695033594824382 0.675208146083456 1 1
0.597386205930114 0.580878942356378 0 0
0.745090666629167 0.723347334110629 1 1
0.65744996936035 0.64046873801653 1 1
0.730171654031093 0.710150063602645 1 1
0.818721151156194 0.792748529020363 1 1
0.872000644523539 0.846002147634985 1 1
0.855199225919413 0.829907517207832 1 1
0.78975393148382 0.766215897141946 1 1
0.823702596109317 0.800727625719471 1 1
0.688292902239309 0.668460618753551 1 1
0.613745404859736 0.595546011570135 1 0
0.673406277158841 0.652924279200626 1 1
0.874100299763708 0.84895443439759 1 1
0.94926631573222 0.919955209927726 1 1
0.783970569490636 0.762224085327133 1 1
0.923636309311943 0.896526140020831 1 1
0.822973237134353 0.79968362907136 1 1
0.849364162025657 0.823642893923463 1 1
0.833618260145678 0.80818577642992 1 1
0.870280163525344 0.844935328842449 1 1
0.796747886519097 0.774087367364656 1 1
0.780218383668718 0.757443080894188 1 1
0.91784312326043 0.890273207051397 1 1
0.781252688548293 0.759730000557002 1 1
0.677891071652241 0.656904856121567 1 1
0.75318348950379 0.732055546270176 1 1
0.864389313039707 0.839678179420614 1 1
0.776700786775095 0.754615453547496 1 1
0.86904949117785 0.843103285845915 1 1
0.902648973012035 0.874745734073109 1 1
0.70334737357489 0.682690789077828 1 1
0.834585041292602 0.810111476793122 1 1
0.654015437124584 0.634420905988536 1 1
0.847916648511478 0.824156925654327 1 1
0.795977718335177 0.77030273829506 1 1
0.706621116954195 0.686156279408278 1 1
0.733924062059569 0.709507908102732 1 1
0.693155420003244 0.671482129041549 1 1
0.76287009302201 0.741195673478587 1 1
0.808165740477773 0.784713691568437 1 1
0.660632754987425 0.640226114353173 1 1
0.870952235899761 0.845919804619598 1 1
0.908155589170491 0.88003848939561 1 1
0.828104936630726 0.805336144466451 1 1
0.723954585892958 0.703273877242035 1 1
0.779078754040529 0.75770697794763 1 1
0.701223423625341 0.680904378335833 1 1
0.782434144610685 0.75808995898573 1 1
0.785186887362151 0.761324728499611 1 1
0.881445670253142 0.854845456867608 1 1
0.882106497848832 0.85732995287792 1 1
0.842013648118523 0.818858669785516 1 1
0.797986853706561 0.773725501280701 1 1
0.940863925574787 0.914165680865657 1 1
0.818486049334115 0.793280708650698 1 1
0.661943466426522 0.641938272329426 1 1
0.680800293522276 0.66119663026226 1 1
0.716576679582599 0.696040245902615 1 1
0.986074635666612 0.956914518570989 1 1
1.0044348115022 0.975555613574677 1 1
0.96406635611448 0.934766064699928 1 1
0.730373334866568 0.709487098104152 1 1
0.794931494490946 0.771766117776584 1 1
0.883342255503875 0.857853427971719 1 1
0.902666357612347 0.876490406553524 1 1
0.742253926114541 0.720511683938487 1 1
0.876212331264523 0.848980733761383 1 1
0.640034319897636 0.621893169825774 1 1
0.824137881335131 0.799560740515227 1 1
0.923235901170866 0.896271945386839 1 1
0.729159506962548 0.707908442949149 1 1
0.806858640767749 0.782276975662492 1 1
0.785597747724524 0.763123102391236 1 1
0.803714299130101 0.779696801739527 1 1
0.840491233746618 0.815642193560448 1 1
0.771658516466801 0.750145335887374 1 1
0.578753383706721 0.562618153224663 0 0
0.97113005339072 0.94350155371402 1 1
0.764667672716697 0.742248971240228 1 1
0.955857059898187 0.928344933713081 1 1
0.721914810351946 0.700446121019716 1 1
0.821946968820987 0.79795561876759 1 1
0.744825547672332 0.72275049854022 1 1
0.689669532203179 0.669900444783558 1 1
0.715536357148679 0.694706178743229 1 1
0.73860334718329 0.717518659317773 1 1
0.728803797271848 0.709052474910289 1 1
0.750625921392136 0.730962707569496 1 1
0.762963419523718 0.739089520969158 1 1
0.704179540240164 0.683416536884872 1 1
0.869517726299526 0.844594067931926 1 1
0.846277868958236 0.822251922562408 1 1
0.655072224140008 0.636559675011127 1 1
0.766602655609072 0.745308458992091 1 1
0.793684788342383 0.770192288975314 1 1
0.704991118271399 0.681370936351717 1 1
0.781381015447451 0.757347281738375 1 1
0.777863087270836 0.75607399512731 1 1
0.750317190816137 0.729567403565841 1 1
0.745050020971559 0.722923675636217 1 1
0.820044212045363 0.797204323140834 1 1
0.851492166544986 0.82592560939397 1 1
0.763642480953478 0.741401758993764 1 1
0.847799316926157 0.823709087214683 1 1
0.907206223127547 0.880988380965642 1 1
0.717035907187917 0.696615180899645 1 1
0.754934739048777 0.732444523723132 1 1
0.641789348368149 0.623709313062089 1 1
0.811718868445538 0.786527979170429 1 1
0.753178244460993 0.731086722450335 1 1
0.680244044004743 0.658594290790583 1 1
0.765461845726823 0.742728024310766 1 1
0.737225807457272 0.718179697308363 1 1
0.729654113723716 0.705926434575786 1 1
0.799496650177713 0.773122571730181 1 1
0.787945165483104 0.767414018578672 1 1
0.779666384490635 0.757441301066027 1 1
0.825828502208911 0.80126915505411 1 1
0.745385788980726 0.723135714697061 1 1
0.72683590562944 0.704881927993508 1 1
0.855339694359195 0.829335286053224 1 1
0.804906009818755 0.7813364814016 1 1
0.941833654085442 0.914235355868556 1 1
0.780175019398579 0.757406772258588 1 1
0.68083280748955 0.660928083835226 1 1
0.872740748628411 0.847903083681464 1 1
0.78931101851666 0.766808204710032 1 1
0.767329504685071 0.746457185364639 1 1
0.840556864057738 0.816050433031981 1 1
0.870237988961098 0.844443257725129 1 1
0.666876454153859 0.649530451384874 1 1
0.698521759946883 0.678320954979676 1 1
0.828730537255181 0.802436381647467 1 1
0.675319545414334 0.655330579677179 1 1
0.794648368024116 0.77186622891451 1 1
0.718067623349832 0.695924000059124 1 1
0.722669384109835 0.701990098734313 1 1
0.832096942574107 0.808989725454614 1 1
0.819449296469162 0.794761425581581 1 1
0.763836370102911 0.740710902306321 1 1
0.723302585717574 0.702430925984025 1 1
0.653021929134033 0.633991517176289 1 1
0.720228951199545 0.69855217809777 1 1
0.856883535032414 0.830219375044381 1 1
0.838240166816837 0.814942753662771 1 1
0.658911050982633 0.640445392388064 1 1
0.757938324072198 0.737377168504401 1 1
0.751382381840629 0.727875385741024 1 1
0.618207332838109 0.599357500110072 1 1
0.72171990333022 0.701912752066152 1 1
0.785983186626949 0.76437762674187 1 1
0.69742548810011 0.677050373527898 1 1
0.720616836033123 0.700470248774565 1 1
0.625437827953467 0.607027752011522 1 1
0.895828824817136 0.867808675456367 1 1
0.776178259589753 0.752653288519949 1 1
0.690157846716399 0.670055939105387 1 1
0.865467384142541 0.841390787937686 1 1
0.850485962497797 0.826547707424713 1 1
0.885872406583406 0.858137515381174 1 1
0.762420443458483 0.739516420297512 1 1
0.680422257957431 0.660306209905771 1 1
1.02984849493119 0.997509779493858 1 1
0.858927022041936 0.833478917612559 1 1
0.585228807151783 0.568364501914609 0 0
0.887405611809201 0.859827562043767 1 1
0.683117202806911 0.663862456921471 1 1
0.683375223944905 0.664583255391229 1 1
0.834402283214494 0.807462947988887 1 1
0.833393494901561 0.80862909886838 1 1
0.767219136092886 0.745646464925068 1 1
0.821182457032184 0.797978625754456 1 1
0.929366308661693 0.902438201830034 1 1
0.731406884308012 0.711202407372801 1 1
0.773982078296852 0.750365726716335 1 1
0.750238253819464 0.728420119769356 1 1
0.676662123979434 0.655815268876821 1 1
0.818884574320465 0.795863817131068 1 1
0.779203940981584 0.75629043336015 1 1
0.619247225642321 0.602163133147003 0 0
0.622405274072485 0.604401992131753 1 0
0.649565774139066 0.629523401971727 1 1
0.80834700597775 0.786862077376578 1 1
0.73808110917884 0.717642660721966 1 1
0.820042491198492 0.795956310609261 1 1
0.7250436353019 0.704593387407191 1 1
0.738491263820313 0.716574345731836 1 1
0.89673939142806 0.868830909363869 1 1
0.81733825459617 0.793634220145529 1 1
0.616728257572916 0.599356833644453 1 0
0.685376346794522 0.664188764807329 1 1
0.799812162730576 0.775944601273508 1 1
0.702339623103802 0.682486038055325 1 1
0.674917501587737 0.655879307955124 1 1
0.801388795396771 0.780174471268755 1 1
0.752856179613086 0.728439097115066 1 1
0.760424296452972 0.737333182296822 1 1
0.938458023058014 0.910522270910804 1 1
0.807554528998566 0.785509649250003 1 1
0.597284044935078 0.57931227789083 1 0
0.728884799967651 0.706856968784756 1 1
0.648967198537814 0.631950789861456 1 1
0.844021318975077 0.819724342009816 1 1
0.683418741965855 0.663891466202052 1 1
0.952823733084633 0.924809790513281 1 1
0.71571693882248 0.695910745785954 1 1
0.781911554537748 0.759038105680628 1 1
0.875066460431185 0.848554962491839 1 1
0.808966457726153 0.784255303559503 1 1
1.07047629683417 1.03880067730937 0 0
0.743830834832468 0.720649759341178 1 1
0.820725645278398 0.797191145123528 1 1
0.887328703531215 0.862764587791457 1 1
0.736632180477375 0.717027903142962 1 1
0.602074578071862 0.5835404798856 0 0
0.738187007812435 0.713755236208786 1 1
0.646563665064179 0.628797524851889 1 1
0.866242814298119 0.840424750153949 1 1
0.936960910984114 0.910569217059673 1 1
0.847480814275806 0.823381116801941 1 1
0.704338490836617 0.682229344400484 1 1
0.582615795600935 0.566533755859203 1 1
0.717120731821955 0.694277185707767 1 1
0.721065619932508 0.700702238485448 1 1
0.632022433407721 0.61222523732876 1 1
0.830907042468115 0.803897928232431 1 1
0.787905775298919 0.763918308705674 1 1
0.758147914991029 0.735382899855229 1 1
0.897690755270409 0.871346549216264 1 1
0.716805658127394 0.695671075104946 1 1
0.796271808395727 0.773321991248242 1 1
0.744870857440725 0.722472970280895 1 1
0.735726759502468 0.714494938311525 1 1
0.771944771939565 0.750485206798353 1 1
0.880661414700134 0.851869652385849 1 1
0.806588126306227 0.782360669469678 1 1
0.762652702106052 0.741771299471525 1 1
0.699495973994426 0.67875473014052 1 1
0.935505634865822 0.908002408879115 1 1
0.859364913322078 0.834630752789936 1 1
0.72149568785409 0.700918060528047 1 1
0.706294325069238 0.685591245272899 1 1
0.809393701172612 0.787288657342738 1 1
0.749588267093388 0.728764471573039 1 1
0.678610977898568 0.658434926119884 1 1
0.771961689463262 0.745868587599545 1 1
0.729387492739617 0.70783986057187 1 1
0.832776032371597 0.808048581359427 1 1
0.766358656436121 0.745302534235731 1 1
0.644519114343772 0.62504913382726 1 1
0.82552369005487 0.800545897779025 1 1
0.77652662382776 0.755545350370912 1 1
0.782869782044387 0.76048865008195 1 1
0.783928228204737 0.760169077194357 1 1
0.839621897334259 0.814678400805888 1 1
0.646221140466377 0.628553308491515 1 1
0.726546019454776 0.705489473187045 1 1
0.791647396663278 0.769376948742464 1 1
0.764494102954676 0.742876107264116 1 1
0.896147713263537 0.871741430436303 1 1
0.769579316015032 0.74764763430463 1 1
0.730835661363191 0.708811603783681 1 1
0.932450520099864 0.906140623403048 1 1
0.922329110954056 0.89427639853394 1 1
0.795410046082086 0.772722016212037 1 1
0.981015832205376 0.950110773989741 1 1
0.88782278842443 0.8630918760833 1 1
0.920428665698769 0.894843635528828 1 1
0.912806132966134 0.887036345780075 1 1
0.779237543036128 0.755997821038023 1 1
0.778075326491504 0.755217540966474 1 1
0.850966257325625 0.824081894769101 1 1
0.946327539401762 0.916016564160632 1 1
0.886911450564141 0.86201892029242 1 1
0.784766983259776 0.761834528587291 1 1
0.758461778943184 0.736787185729851 1 1
0.74312872899755 0.72177828910502 1 1
0.761716381973416 0.740314703852865 1 1
0.754038729723823 0.733125174506305 1 1
0.672677370780461 0.652063277537243 1 1
0.979550544047738 0.951038365053062 1 1
0.917029720098336 0.891345795846496 1 1
0.801793158741942 0.777088702821498 1 1
0.91209363263989 0.885769067251117 1 1
0.946103345525068 0.91826104787513 1 1
0.711891281589344 0.689542074375878 1 1
0.865512138669172 0.840188468112856 1 1
0.86858510772559 0.843281643532769 1 1
0.961354963658166 0.933045957213309 1 1
0.716988736997016 0.697289973238535 1 1
0.588999944886539 0.570591809714742 0 0
0.653731847611359 0.635284097489852 1 1
0.7119359317841 0.691593665812257 1 1
0.930834039674168 0.901262609545308 1 1
0.71365448132687 0.693692821479197 1 1
0.63806988826754 0.619062246740032 1 0
0.63750252483235 0.619059009605037 1 1
0.70876913182445 0.687833773160144 1 1
0.799544803842788 0.774772503710585 1 1
0.80511592029629 0.782917567017926 1 1
0.780187051346803 0.757714145603096 1 1
0.966399533031836 0.93787714300606 1 1
0.746026532558816 0.720837490124646 1 1
0.930088392396914 0.904223532516344 1 1
0.663887946227753 0.644698832062898 1 1
0.785863258413965 0.761705419601814 1 1
0.805640521832511 0.781508601598508 1 1
0.761739536898069 0.741226122060624 1 1
0.699648510612531 0.67812179870648 1 1
0.777809669837769 0.754914655713448 1 1
0.945124088616366 0.917190396161661 1 1
0.668786904308058 0.648807864898352 1 1
1.05120056249391 1.02027936821222 0 0
0.837111198871249 0.810955582081799 1 1
0.768995935286642 0.748408217872895 1 1
0.846349992702349 0.823023400855633 1 1
1.02641982070865 0.997362359228953 0 0
0.949169862738661 0.922653905611502 1 1
0.684236420939103 0.665053603582158 1 1
0.748994573330001 0.725799251850804 1 1
0.668408218779284 0.649533383609434 1 1
0.732725786431539 0.712311204167044 1 1
0.936978266160824 0.908833754317118 1 1
0.79580794166477 0.771188745047961 1 1
0.792573174271807 0.77089712758107 1 1
0.697121712028709 0.677344330112359 1 1
0.86349923008116 0.838074342118447 1 1
0.701968966824073 0.68158334063547 1 1
0.794323715259221 0.77211052090382 1 1
0.852281116712184 0.828896084821358 1 1
0.854626607435339 0.831190167715406 1 1
0.706809201243768 0.686497350446277 1 1
0.92307058120677 0.897810982249997 1 1
1.06334951034178 1.03276396792313 0 0
0.945460418092891 0.91843873127526 1 1
0.909485321137861 0.882505163538424 1 1
0.883454980693323 0.858447213487915 1 1
0.959557119728862 0.931024933368902 1 1
0.745512638525318 0.725131575875735 1 1
0.728509208016628 0.707948251384024 1 1
0.866671330888239 0.841409900006496 1 1
0.779791393001433 0.758157112968736 1 1
0.684406446217918 0.664012401712074 1 1
0.791760445027629 0.768249560075292 1 1
0.72303074586965 0.701741257878031 1 1
0.775363234491083 0.753160183692396 1 1
0.845319120510588 0.821174562139709 1 1
0.794712989871362 0.770187369805368 1 1
0.769769716825505 0.74728351679623 1 1
0.74855376279254 0.727163256139444 1 1
0.819582512470876 0.796292966752491 1 1
0.698541829760217 0.678669846399211 1 1
0.814958972508975 0.791608632250103 1 1
0.866254951451433 0.839997120512835 1 1
0.91316489673094 0.885877547219252 1 1
0.632978206829312 0.615828451626921 1 0
0.727986568148928 0.707265516174097 1 1
0.726600196702109 0.705629222937784 1 1
0.719313232863902 0.699643382283411 1 1
0.787947129995709 0.764073660115954 1 1
0.916720985357846 0.891440157247538 1 1
0.830090047669463 0.805834872760888 1 1
0.74945145714392 0.727736218255904 1 1
0.860524673422405 0.83540443611883 1 1
0.990510801073581 0.962822055322177 1 1
0.902233801654641 0.877350706748866 1 1
0.973628089335596 0.946256998991718 1 1
0.697085672299946 0.676562591951142 1 1
0.812190192974889 0.789377925757583 1 1
0.832823027154241 0.809837153211411 1 1
0.665482840372736 0.647690923354996 1 1
0.756511462846869 0.734105783583753 1 1
0.641439668246542 0.623315951508203 1 1
0.791922743009388 0.769125845399042 1 1
0.754364200516627 0.731605947843024 1 1
0.764256144505946 0.741865064888583 1 1
0.899583863425177 0.871868298027676 1 1
0.857127476916662 0.833307625078718 1 1
0.843045480511051 0.81810743025462 1 1
0.75141082613352 0.729638622053127 1 1
0.843403232006268 0.820734477029233 1 1
0.83511290610233 0.808964167301135 1 1
0.844374561049511 0.82121308267369 1 1
0.90274730056919 0.875360692079968 1 1
0.657701817849348 0.639264983632072 1 1
0.854866152780416 0.829546245753843 1 1
0.860704814050448 0.835851117876913 1 1
0.787460200745876 0.765000164329679 1 1
0.78997709405692 0.767393608299462 1 1
0.677179453543355 0.655373731743976 1 1
0.848981180909573 0.824827404322445 1 1
0.708397755734133 0.686584032485736 1 1
0.687861051522846 0.668451583989507 1 1
0.666026962428338 0.646963738962391 1 1
0.921662588714589 0.89328590956027 1 1
0.683033709231437 0.663329165086694 1 1
0.737489049977419 0.714286301659655 1 1
0.85942478202128 0.836352898197089 1 1
0.820435891682726 0.796975526728794 1 1
0.73465383991608 0.711568198314873 1 1
0.83747558260335 0.814003864610343 1 1
0.822104171964243 0.799893122182449 1 1
0.828005091373739 0.804452425657868 1 1
0.681916213744352 0.659370709712327 1 1
0.640412901034545 0.622098727575903 1 1
0.749645184023711 0.727715391985261 1 1
0.942244217640691 0.913366454489253 1 1
0.936669971925258 0.909996885468237 1 1
0.645437940390141 0.627752524102691 1 1
0.779639938787002 0.755265778530172 1 1
0.830791498941377 0.806447357368993 1 1
0.942749991195624 0.913915974285693 1 1
0.823246922961749 0.799579509650901 1 1
0.863489169372266 0.839644746047302 1 1
0.578811058947973 0.562661565513091 0 0
0.774317590163387 0.751314615626817 1 1
0.728178174752734 0.707028410322027 1 1
0.941047275469903 0.9121927843304 1 1
0.871736172357571 0.847125197898172 1 1
0.668246998095583 0.649284977710139 1 1
0.665209659968693 0.645733503187156 1 1
0.802008137178693 0.778589238899316 1 1
0.828503979375626 0.803220188763071 1 1
0.98663231874682 0.957708250891198 0 1
0.843837593110079 0.82090195754528 1 1
0.749723294735187 0.726218414357901 1 1
0.858557596704554 0.83323673939054 1 1
0.726115630788019 0.703635103735684 1 1
0.78082734213021 0.758637019827615 1 1
0.730559154060844 0.707643766501218 1 1
0.951194927426902 0.922094388357753 1 1
0.91217341742498 0.886646365773032 1 1
0.848372210691794 0.822881412439911 1 1
0.81204204689161 0.789012548995383 1 1
0.674782414391898 0.654507916948051 1 1
0.800394481119503 0.776629842412427 1 1
0.726084003990765 0.704557356164067 1 1
0.719757077310547 0.698800143555193 1 1
0.970627324330458 0.939706519451772 1 1
0.687046830890019 0.66460914834533 1 1
0.734432853258882 0.714141779136491 1 1
0.707810639454649 0.685588042734741 1 1
0.581254634819392 0.564621579474904 0 0
0.777011439439978 0.754748583782121 1 1
0.829726149184615 0.804254300836264 1 1
0.8393940221003 0.815340435825308 1 1
0.756230294100345 0.734399547650272 1 1
0.673358008596669 0.655136154205476 1 1
0.822678001321518 0.798375657121151 1 1
0.841250540074906 0.8165299394038 1 1
0.893491921814628 0.868069617075602 1 1
0.925910536062785 0.899807405331989 1 1
0.613667146060242 0.59553284812251 0 0
0.994303587974481 0.964595800357157 1 1
0.718037636853513 0.694670441658389 1 1
0.674414585163194 0.654485177540805 1 1
0.873403645572132 0.84454144869165 1 1
0.857092461529279 0.832223593556906 1 1
0.7420341394537 0.719584249339906 1 1
0.954040970746675 0.926767840885536 1 1
0.744557518324089 0.721614528538213 1 1
0.714266013266251 0.693358025468275 1 1
0.789833642554085 0.767687541211499 1 1
0.755360112205739 0.733700102983028 1 1
0.81523966631543 0.791534959329911 1 1
0.85412876836594 0.830317120644652 1 1
0.892897600348698 0.866260425061628 1 1
0.628764201994286 0.610993192320622 1 1
0.854554193179259 0.831027163638294 1 1
0.985395186628421 0.957248918286772 1 1
0.658230454018061 0.637491221582447 1 1
0.867068385493112 0.843309438408608 1 1
0.794220857438151 0.770449689240345 1 1
0.761061749742998 0.738054882327673 1 1
0.795142471100104 0.770267401164966 1 1
0.916648613846732 0.889638546472568 1 1
0.788180790145037 0.7630689059691 1 1
0.726576377294636 0.70578179678194 1 1
0.744416780096643 0.72092277913906 1 1
0.766059816223206 0.744415789216689 1 1
0.772955840002594 0.748099332414688 1 1
0.725134905892076 0.704832944745751 1 1
0.745312666175513 0.723821108561633 1 1
0.624189555142893 0.606751671719793 1 0
0.815571421340352 0.791228614805223 1 1
0.61985622384811 0.602205764510275 1 0
0.73128299561578 0.709362006958825 1 1
0.632965117739384 0.615526806497951 1 1
0.71185525332949 0.692399107058716 1 1
0.724419538230697 0.702458905221962 1 1
0.747630730400123 0.725514411946672 1 1
0.634284007462551 0.616221538563798 1 1
0.677848730159572 0.657822598791952 1 1
0.766368620855268 0.744738603753971 1 1
0.782602500520799 0.760922476584777 1 1
0.614250007268937 0.59754735301318 1 0
0.798874280244164 0.775642995397564 1 1
0.722058030421515 0.701512128304465 1 1
0.710313162757656 0.688464844836075 1 1
0.798486425443889 0.775616137208569 1 1
0.814514208251675 0.790843001731622 1 1
0.804373683555901 0.781888305784011 1 1
0.771696954533344 0.74948957057026 1 1
0.919209966687352 0.892712459472579 1 1
0.771474656900174 0.748394424486563 1 1
0.991797507135148 0.961234259664168 1 1
0.840386653377814 0.815856501258599 1 1
0.673044289896832 0.650770507250595 1 1
0.709244056580119 0.688665285735465 1 1
0.652098976379741 0.633420903483078 1 1
0.861372511344198 0.835091951580209 1 1
0.767540424692921 0.744923715249909 1 1
0.657088275329273 0.638847586707417 1 1
0.918827494426673 0.890204337228178 1 1
0.684461184811713 0.662544168972035 1 1
0.850416465760166 0.826001313337108 1 1
0.935641250106083 0.909211854989306 1 1
0.940247470475455 0.912530369960074 1 1
0.615569937714014 0.598301804214348 0 0
0.585693908154582 0.567893505549515 0 0
0.76447769910479 0.742162667155867 1 1
0.707451430690886 0.68762879420972 1 1
0.829647013750009 0.805573896762625 1 1
0.773184697584506 0.747993785848119 1 1
0.822440040062659 0.795873816163644 1 1
0.809065880115336 0.786289508807027 1 1
0.818099225467965 0.79259452958107 1 1
0.78638079628875 0.763203244662915 1 1
0.893052255085709 0.864931813386612 1 1
0.972576039116633 0.943246591137827 1 1
0.811842958188921 0.788322644816462 1 1
0.80236340005411 0.779406829916755 1 1
0.714841244319528 0.694882331398418 1 1
0.731692086209243 0.709765758225904 1 1
0.664741770895146 0.645244786455887 1 1
0.742717106455666 0.722270652674536 1 1
0.791385209919558 0.768954100224605 1 1
0.748547458999078 0.726496531537774 1 1
0.861519824620733 0.835831124546897 1 1
0.838395528919939 0.814496303274763 1 1
0.703208522175873 0.682054549808502 1 1
0.531697971285796 0.517185951995403 0 0
0.89662404118943 0.868520136481372 1 1
0.748383728506599 0.727552037959573 1 1
0.844677999895608 0.819243280629079 1 1
0.813168719143058 0.790083116541412 1 1
1.00157872546069 0.972871368145719 1 1
0.766230073311719 0.744093554079799 1 1
0.723046394030135 0.701626199167776 1 1
0.890034839373294 0.863595278655303 1 1
0.750102637016867 0.727462420640255 1 1
1.01930492804578 0.992029113024086 1 1
0.607999754880584 0.590404366563347 0 0
0.667391364519136 0.649813934781314 1 1
0.940350505456176 0.911620672318131 1 1
0.833235065775932 0.809867010708852 1 1
0.737983117004372 0.715785147055042 1 1
0.822098703541383 0.796709117401705 1 1
0.717356925317932 0.696654210477384 1 1
0.860697804375777 0.836023606709875 1 1
0.82110505268711 0.795478095497729 1 1
0.769923194067072 0.746370705789201 1 1
1.07356795198088 1.04162641831522 1 1
0.729460087305374 0.709073469415521 1 1
0.786262530151105 0.763323108820512 1 1
0.866389241940535 0.842476794058406 1 1
0.663277253379994 0.643120747748198 1 1
0.803508483515811 0.77784030572572 1 1
0.935698901171477 0.911126422478564 1 1
0.784614742687938 0.762342692801757 1 1
0.868330756401874 0.842512297184122 1 1
0.814225437034708 0.787508155036001 1 1
0.723041242914742 0.702332951104421 1 1
0.649414484602934 0.630843507951809 1 1
0.676459548124496 0.657198489078809 1 1
0.592638697491669 0.57561867707427 0 0
0.888745674018679 0.862636966448399 1 1
0.634291524414012 0.614287031338777 1 1
0.640469900514534 0.620625702509289 1 1
0.611058282601552 0.593936173206244 0 0
0.801863384413137 0.778986376612259 1 1
0.871660552006262 0.84475548378052 1 1
0.731395743935546 0.710411359651852 1 1
0.946597311334708 0.919481451820761 1 1
0.867963657304521 0.842942518509376 1 1
0.800263638076394 0.77734302014038 1 1
0.791813947269308 0.768632238575141 1 1
0.668933201526028 0.650988700900831 1 1
1.0393849195096 1.00882859340168 1 1
0.673380434584481 0.654719982565847 1 1
0.921004877976282 0.892504251886404 1 1
0.966223835178482 0.938509658958001 1 1
0.949942837230064 0.921482092051435 1 1
0.585549177026587 0.568034791152018 0 0
0.78253049573149 0.759380442153671 1 1
0.910063213736784 0.881799714875447 1 1
0.828454848751173 0.805347233378355 1 1
0.65930111257344 0.641315967566353 1 1
0.977849426203576 0.949984757428134 1 1
0.737766588067345 0.716197803340211 1 1
0.856175515984832 0.831807170203086 1 1
0.715705087748581 0.695736769977538 1 1
0.765070582956814 0.743147969350806 1 1
0.970891157563187 0.94316453966548 1 1
0.84931418976581 0.82264025978931 1 1
0.740652400026095 0.719097115444868 1 1
0.614302270306782 0.598497781395274 1 0
0.696462337367896 0.673808044060437 1 1
0.760650900481221 0.738061679342012 1 1
0.808029837267717 0.785288271442971 1 1
0.714401464155045 0.693515870967968 1 1
0.798637757410371 0.773774659218404 1 1
0.872081967446519 0.845614666178839 1 1
0.826908086831905 0.802219709606004 1 1
0.697150727507684 0.676671114070697 1 1
0.755004885593822 0.732368902196304 1 1
0.797228371906079 0.773836899983358 1 1
0.8764326512702 0.848892487200095 1 1
0.963982423818211 0.93683436221907 1 1
0.970607987885539 0.942745343826462 1 1
1.02737423463798 0.997514147177896 0 0
0.857571911446276 0.830955653188263 1 1
0.6804045969326 0.660512849818747 1 1
0.786707535040382 0.76350962165855 1 1
0.736622018052613 0.71637045339836 1 1
0.616897773037937 0.599434366147153 1 1
0.883050276882812 0.856601867284001 1 1
0.714204852703017 0.694518295898355 1 1
0.929738075765802 0.902723667166135 1 1
0.815504619810697 0.792154281817187 1 1
0.813001143054588 0.789625266492025 1 1
0.789371140321497 0.765730819183295 1 1
0.930548840547545 0.903853023552069 1 1
0.672307228869314 0.653019661633057 1 1
0.84613444252292 0.820239045348234 1 1
0.857594617970154 0.83162709185806 1 1
0.930662699056331 0.902968446081053 1 1
0.92022206969852 0.89344776818854 1 1
0.785314097543868 0.76400289107228 1 1
1.04027735348815 1.00731400497575 0 1
0.723399994290412 0.701239812933487 1 1
0.734599731605992 0.714209557265 1 1
0.928959050581237 0.901387335763309 1 1
0.821836728599982 0.79748126970231 1 1
0.883223879581621 0.857903904544037 1 1
0.791597864928525 0.768599898423702 1 1
0.723507785806099 0.701615794554661 1 1
0.843232413631666 0.820396850768388 1 1
0.766390491271088 0.743263395302893 1 1
0.908953277505179 0.88219310786819 1 1
0.876450764743179 0.850407479425128 1 1
0.871402212678404 0.845605894502973 1 1
0.944624410561597 0.918535717149956 1 1
0.774735095788339 0.752744672583214 1 1
0.860225120661425 0.835017682692269 1 1
0.893531989349599 0.865713522097213 1 1
0.819329029376592 0.797070487213125 1 1
0.92285170960026 0.895353550900291 1 1
0.784231244863534 0.761682805660834 1 1
0.742620696308529 0.721310703297949 1 1
1.0189482284115 0.986910387154275 1 1
0.84355138019621 0.816998845043946 1 1
0.821415651640317 0.798387296323316 1 1
0.807655199503209 0.783588596957661 1 1
0.925176952343673 0.898629079023174 1 1
0.799383935713376 0.77472483853933 1 1
0.780076178492711 0.75733042391403 1 1
0.971901184423067 0.945532355934811 1 1
0.897601406001657 0.870899582179284 1 1
0.895883228693857 0.869568505617474 1 1
0.833640317356099 0.809052201372326 1 1
0.909091513211825 0.881810458655533 1 1
0.90738612884635 0.882480311200872 1 1
0.861451081564208 0.837337107651743 1 1
0.826275235415429 0.802643081286158 1 1
0.870341217277473 0.846591161750551 1 1
0.931739077435091 0.905063651379355 1 1
0.975301257739457 0.946586560563213 1 1
0.817774717233668 0.793636831286526 1 1
0.806399285428869 0.78468214269448 1 1
0.891645779946077 0.866723294334564 1 1
0.767487175937038 0.744736544211884 1 1
0.803961820781646 0.782593776367125 1 1
0.67206614767979 0.65209263818201 1 1
0.956725727443484 0.930260130502297 1 1
0.612374904055056 0.592473546769571 1 0
0.809611415293996 0.786685570401183 1 1
0.822778808183618 0.800971838708137 1 1
0.865031904852476 0.840342315765239 1 1
0.739474962976629 0.716505599055231 1 1
0.865220935603153 0.839333845328542 1 1
0.69607240997773 0.6756218285593 1 1
0.587751764112907 0.5704064168807 0 0
0.7206886734843 0.700543232342038 1 1
0.701925290960454 0.682437689198729 1 1
0.952175872645078 0.923203357474237 1 1
0.894865805727202 0.868460824285393 1 1
0.738679821678524 0.716654998746343 1 1
0.727276715076851 0.705789229570281 1 1
0.802015397887985 0.778501185851817 1 1
0.804793624546484 0.78176397285321 1 1
0.898761457646073 0.870208954517355 1 1
0.845686051849679 0.822010063941333 1 1
0.883228113496299 0.857081317997507 1 1
0.831579897461723 0.806344531054692 1 1
0.699972682837943 0.679474653268665 1 1
0.6712890503379 0.650275272759789 1 1
0.73281571787666 0.710190151544304 1 1
0.711871254906172 0.691717047111985 1 1
0.792726591193324 0.769113673097822 1 1
1.03125517733549 1.00160723036723 1 1
0.776841958815628 0.754319362900949 1 1
0.852478526333305 0.82579498269203 1 1
0.810058537145889 0.7856593884341 1 1
0.901213204236175 0.875981682237611 1 1
0.701607961043575 0.680838201741195 1 1
0.680173619433637 0.658020418183122 1 1
0.756226637725192 0.732019603003588 1 1
0.752984026515048 0.730284381664631 1 1
0.798710302402824 0.775867669592734 1 1
0.773255436771694 0.751165317729425 1 1
0.665130473330296 0.646980720286186 1 1
0.696702981805012 0.675352789964829 1 1
0.919158955215618 0.890536874639952 1 1
0.870364518307695 0.844943015549714 1 1
0.883857633203923 0.857804083272482 1 1
0.767164534049675 0.744916033178453 1 1
0.704166714250944 0.683654571922972 1 1
0.779721809980068 0.756361644833108 1 1
0.663355203997003 0.643313830407906 1 1
0.582897729966893 0.567366076516165 1 0
0.809938788201544 0.786612626117668 1 1
0.718144993169295 0.697887393128703 1 1
0.791673878572614 0.768424898611621 1 1
0.835422369208077 0.810440950842582 1 1
0.632165231752357 0.613468294500163 1 1
0.834097041906887 0.809639075837262 1 1
0.927946336473679 0.902132955983381 1 1
0.798030632003811 0.774806624451806 1 1
0.637171323582482 0.617665636837945 1 0
0.713224869440779 0.692329137061273 1 1
0.736112308197378 0.715131570575955 1 1
1.01067679653922 0.981439950377056 1 1
1.03123118981768 0.998193070369914 0 1
0.843431591913092 0.819758307091909 1 1
0.789339977710872 0.766985977284171 1 1
0.956891713195205 0.927475891974998 1 1
0.82005945642706 0.795796499895447 1 1
0.860759851859639 0.835269375993652 1 1
0.707216213504875 0.685621865008054 1 1
0.748361229364539 0.728070897933095 1 1
0.865962942976295 0.839717049730366 1 1
0.945881767855196 0.918240881618656 1 1
0.836685942295917 0.813135016892404 1 1
0.751935160445641 0.728465751576208 1 1
0.896919213533131 0.870410594756559 1 1
0.691345225140195 0.6701222930686 1 1
0.899313308207644 0.874348052684086 1 1
0.798183050932203 0.775190066788415 1 1
0.748027114712203 0.724983934009641 1 1
0.711544609950763 0.690769223593442 1 1
0.747806953446203 0.725501238788967 1 1
0.826787733901344 0.804291884287839 1 1
0.674493814183563 0.655731692753545 1 1
0.852328925413318 0.825811345576438 1 1
0.836044336420641 0.812085791316152 1 1
0.852817176887999 0.828236976293396 1 1
0.751293144995992 0.727991051976718 1 1
0.93559151864288 0.909437899663637 1 1
0.663899247875937 0.644441565124656 1 1
0.909716846273618 0.884122305351086 1 1
0.730383943557634 0.709515306856132 1 1
0.819856908186444 0.796221344139527 1 1
0.669470332578964 0.64867213694481 1 1
0.921051409079062 0.892866382475609 1 1
0.885631571800786 0.859196326116071 1 1
0.730350728722833 0.708269867421623 1 1
0.667719469207871 0.6492956567867 1 1
0.821479727848121 0.796889146281382 1 1
0.712724950955199 0.692420551206101 1 1
0.635202994704454 0.615907933105986 1 0
0.84223796931416 0.817216283414188 1 1
0.794940472996544 0.772193248061492 1 1
0.840012515399211 0.811738893679751 1 1
0.761682430674676 0.740954485670294 1 1
0.643390936025283 0.623940590681909 1 1
0.804465236821052 0.781607684530746 1 1
0.760953105430408 0.736426787754611 1 1
0.819653961706149 0.795249269104126 1 1
0.731956859804233 0.71054924349735 1 1
0.695021804968564 0.673756796369975 1 1
0.753575166237352 0.730535636892288 1 1
0.717480307964195 0.693694666216536 1 1
0.647948320432492 0.627829197330342 1 1
0.730997130238039 0.709760692807017 1 1
0.849673170392699 0.825836911550998 1 1
0.830648852279984 0.807842608294723 1 1
0.816995170034854 0.791738859537918 1 1
0.893291655121493 0.868461196801144 1 1
0.77739060280278 0.755554031736171 1 1
0.941386379659395 0.913294420235117 1 1
0.702212832721907 0.680837535812387 1 1
0.897482788278599 0.870450109486273 1 1
0.876107506016456 0.850078257484123 1 1
0.818244270205041 0.792207970817698 1 1
0.643089010892578 0.62402557825084 1 1
0.82685838828359 0.800567256249824 1 1
0.864420814436393 0.840913437062896 1 1
0.851444088854718 0.826300941882692 1 1
0.748841094076487 0.727164386171964 1 1
0.729698539575592 0.707916922739823 1 1
0.79794047438855 0.774385225993928 1 1
0.792063432505194 0.767956503591507 1 1
0.739415354489142 0.717396660661125 1 1
0.883918581045291 0.857605045709594 1 1
0.81742548104112 0.793891462664632 1 1
0.741721146942557 0.720919656904652 1 1
0.936963313933938 0.908888421127168 1 1
0.883567617431314 0.858602969153324 1 1
0.660153467269633 0.641972553163209 1 1
0.743317617424594 0.72178573414775 1 1
0.931731434724401 0.904923671028544 1 1
0.833056745118819 0.80740256890301 1 1
0.829199837823859 0.805869933411383 1 1
0.794386129803478 0.770901749634165 1 1
0.677051310036827 0.656992121730135 1 1
0.966873428226959 0.93868408996792 1 1
1.01608703618742 0.98735119336823 1 1
0.797373755431901 0.775851749843318 1 1
0.909243126048914 0.882050303608688 1 1
0.895470308202488 0.870846236742134 1 1
0.753574150366236 0.729557866903812 1 1
0.613757988567401 0.595874101384969 1 0
0.953637743107437 0.92597971096597 1 1
0.79716308358128 0.774776900633306 1 1
0.930005644025917 0.903062825298141 1 1
0.721823346338947 0.700843898716734 1 1
0.858800675407694 0.834412691352648 1 1
1.02796689595077 0.997018666069711 0 1
0.778469255868797 0.75679856152516 1 1
0.70688969500888 0.687377153560874 1 1
0.88729001111124 0.859839136684346 1 1
0.765959666676309 0.742131047268575 1 1
0.515108543593342 0.500149996386855 0 0
0.803816233570857 0.780571072780836 1 1
0.875341397687232 0.850929337082979 1 1
0.66274819294137 0.645120824666716 1 1
0.695068092428822 0.674538616226057 1 1
0.997281348580789 0.966609126313871 1 1
0.81272473072008 0.790843229097092 1 1
0.815087958122204 0.79146019882882 1 1
0.665304202911989 0.644508458478307 1 1
0.827210280060744 0.804234072278888 1 1
0.649733674651681 0.629909328409433 1 1
0.758039079863336 0.736552487948986 1 1
0.751276115264627 0.730429222434939 1 1
0.784809790163543 0.759062845176783 1 1
0.843361185877528 0.818276952405919 1 1
0.89308891084744 0.865341819075031 1 1
0.801575932123602 0.778135843645979 1 1
0.949818864869557 0.92232625233862 1 1
0.849402227024472 0.825038509209377 1 1
0.610537769779473 0.593054817868634 0 0
0.69345021346465 0.673680463405263 1 1
0.727043455720379 0.70661368192351 1 1
0.719546421095543 0.699316404889815 1 1
0.732528719421842 0.71061828316953 1 1
0.830852409077451 0.805541666677546 1 1
0.887589421733235 0.861318921421915 1 1
0.544219716380583 0.527673755126282 0 0
0.553242821687666 0.535740073180463 0 0
0.842414771050258 0.818099240708241 1 1
0.921549804959063 0.893108609963758 1 1
0.893493262898207 0.867594549401526 1 1
0.691693230630633 0.670833001484337 1 1
0.790827702335025 0.768210324088327 1 1
0.806184218812734 0.783119064425492 1 1
0.809077444615201 0.785089488881768 1 1
0.858174364735904 0.832537171064137 1 1
0.754887004227457 0.733465961067547 1 1
0.73948537270875 0.717245176687463 1 1
0.82892185496442 0.803455424929673 1 1
0.806914464437238 0.78312589148143 1 1
0.823442366514669 0.801007267659368 1 1
0.67297018667098 0.6537808590805 1 1
0.784857445257942 0.761290162715976 1 1
0.998426669155605 0.969436352313884 0 1
0.689779785907362 0.669899337432349 1 1
0.579822617897966 0.563815914869805 0 0
0.723256742380161 0.699662000688607 1 1
0.844258077581992 0.819442346705319 1 1
0.762237581329812 0.737242805185305 1 1
0.815025012405467 0.792504290291888 1 1
0.718379182237553 0.697921898241204 1 1
1.00362267267424 0.97377102247844 0 1
0.848103774977443 0.823750752847326 1 1
0.564873692531492 0.548206190911861 1 0
0.774284397474438 0.753114868046106 1 1
0.899275362251727 0.873457258673078 1 1
0.832669272144912 0.807450266990631 1 1
0.941036971294757 0.913370226269345 1 1
0.786030000360603 0.7629231889328 1 1
0.888142748521834 0.861584537498029 1 1
0.790063284898916 0.76695007369765 1 1
0.742714949302454 0.722704510086383 1 1
0.904633757060425 0.878568219676257 1 1
0.748809002422878 0.727095606946603 1 1
0.761962787471236 0.739102277944178 1 1
0.641872903351794 0.621733401640898 1 1
0.727755203403438 0.707454642945702 1 1
0.851121239424598 0.829286400399025 1 1
0.900937299639841 0.873821030467175 1 1
0.771833463610919 0.750462113193329 1 1
0.787272807870522 0.763653545202506 1 1
0.755647211082549 0.732282786562164 1 1
0.844693437070613 0.821164223801758 1 1
0.724661677737641 0.703100017721119 1 1
0.760656002928975 0.73773149077721 1 1
0.695053897728491 0.675433824078248 1 1
0.770152412399423 0.745953211001022 1 1
0.680109332175056 0.660404910804777 1 1
0.68755364080769 0.667830553693374 1 1
0.808498092563332 0.784705041040823 1 1
0.658657613375172 0.637158701613622 1 1
0.731219136839403 0.707236655727103 1 1
0.676402527626671 0.65627507372467 1 1
0.693214964826364 0.673069919664223 1 1
0.730300211982172 0.709197521351522 1 1
0.960112476760177 0.932408011513301 1 1
0.839484257566433 0.815879832935338 1 1
0.972915658523613 0.944351900453032 1 1
0.766973547145108 0.745466657221652 1 1
0.856937595257418 0.830494072809489 1 1
0.79401227249541 0.769018571293816 1 1
0.644444726000323 0.62323194016199 1 1
0.654775896638555 0.636644551789524 1 1
0.640864131460458 0.621723535970783 1 1
1.0020177626879 0.973364063268261 0 1
0.774704317358276 0.752029423250667 1 1
0.825152071838199 0.80160101482083 1 1
0.728803179274944 0.707683133887329 1 1
0.516294313000521 0.500731198997394 0 0
1.06099870665748 1.03135019120726 0 0
0.73274100251346 0.711031684627506 1 1
0.649819593851304 0.629336142875868 1 1
0.70338136278622 0.682939284952834 1 1
0.939061075180522 0.910179628866434 1 1
0.9394805423766 0.910195047407786 1 1
0.820427037980437 0.797508307497539 1 1
0.764287839332133 0.740697814953284 1 1
0.821642317523596 0.797190643325675 1 1
0.871733552366008 0.84461612763306 1 1
0.861690858650592 0.836407027127496 1 1
0.606275635422124 0.588586286814045 0 0
0.891661545353549 0.865143408704002 1 1
0.850031977663399 0.823484177426467 1 1
0.803966450233528 0.780623106084078 1 1
0.94662909341578 0.917612258964258 1 1
0.695698886191105 0.674578963235098 1 1
0.787469464793439 0.763054633952008 1 1
0.488762560010042 0.475230176567458 0 0
0.70708585077381 0.685986044500923 1 1
0.585628049402385 0.567931544853152 0 0
0.810530448276783 0.786534219122091 1 1
0.807965762703403 0.782531777117979 1 1
0.906957760950981 0.879937711269965 1 1
0.807619374522349 0.783664500624908 1 1
0.741036995781186 0.717896914821909 1 1
0.719919576980042 0.698960722933658 1 1
0.912296505178542 0.886178039081652 1 1
0.543414326915245 0.526850032559195 0 0
0.907562670033816 0.881683980997827 1 1
0.903269274427238 0.8775142892626 1 1
0.718723091072156 0.698198986321993 1 1
0.841020811473091 0.815152070422862 1 1
0.870061379522117 0.842832823544797 1 1
0.715680629912977 0.694632306780837 1 1
0.696063525761896 0.675770459567035 1 1
0.738883296071471 0.718311763064714 1 1
0.800041527905965 0.77633120241459 1 1
0.781068238250062 0.757820572858304 1 1
0.786331667714777 0.76389838105123 1 1
0.649775175975177 0.628702080825421 1 1
0.770943488201613 0.746564661332892 1 1
0.778321753738513 0.756492265201583 1 1
0.732084840722179 0.710257973419096 1 1
0.71654356280872 0.69560885175921 1 1
0.73174718887138 0.709494223374779 1 1
0.810810691574059 0.785970328991708 1 1
0.708302084650023 0.686273159986594 1 1
0.810068552843944 0.785923303585261 1 1
0.934072453129923 0.907612317376978 1 1
0.798657187404567 0.776615062699801 1 1
0.734814305820654 0.713569000723266 1 1
0.806483564695544 0.784259754499239 1 1
0.815035619525502 0.788820581973932 1 1
0.815707645313497 0.791144541683126 1 1
0.714022494066073 0.691400475058636 1 1
0.95657647950524 0.929501105221871 1 1
0.826444348873287 0.802821673831237 1 1
0.685564007110641 0.663232477894682 1 1
0.768349337808258 0.744853010543285 1 1
0.854614098468223 0.829049299064495 1 1
0.899819684336368 0.873524383104958 1 1
0.761526974811088 0.73930828583296 1 1
0.896286365638014 0.871420046421823 1 1
0.568378369894314 0.553769664045501 0 0
0.841888427687691 0.819139816237807 1 1
0.84355698175077 0.817600548752675 1 1
0.859625572097721 0.834477855734437 1 1
0.849976430840907 0.825123306933375 1 1
0.693425541255605 0.67247204932149 1 1
0.905306172203903 0.879462501497906 1 1
0.861767260199211 0.837720568689531 1 1
0.732973292385748 0.71128080609342 1 1
0.720912465377751 0.701171894518623 1 1
0.565819678915869 0.549455389727807 0 0
0.536138032167259 0.520618118776088 0 0
0.649498753604894 0.630592717625496 1 1
0.804447919204436 0.780240253538164 1 1
0.984493036074896 0.956285762061172 1 1
0.77218913838272 0.749469081941967 1 1
0.753573208486757 0.731423051500676 1 1
0.88050824849633 0.852281572424436 1 1
0.691910974550078 0.672313794344314 1 1
0.674989365653026 0.656559978994198 1 1
0.893656234099657 0.866597517455564 1 1
0.835278782901891 0.810948936977556 1 1
0.795777956687205 0.773523969651468 1 1
0.890270437165721 0.865761620267854 1 1
0.848555521064461 0.824012377294798 1 1
0.714443634531685 0.693325191339866 1 1
0.820564557891271 0.796959492592561 1 1
0.752435650015324 0.730796081588048 1 1
1.04907913501771 1.01944911876305 0 0
0.785813425746319 0.764451583403478 1 1
0.734302533495068 0.713233459885053 1 1
0.812299105016809 0.788621087210088 1 1
0.828093157866331 0.803175620273723 1 1
0.750192687398844 0.729425746279741 1 1
0.890711151680798 0.865168738672125 1 1
0.573838293188663 0.556152833998657 0 0
0.711198852916335 0.691267063476071 1 1
0.76916848630689 0.745421549579579 1 1
0.705290938221869 0.684466588289085 1 1
0.716658368141119 0.696125428690018 1 1
0.917687106805909 0.891810664286229 1 1
0.78132250924727 0.758807164417476 1 1
0.715505214233402 0.693757654012289 1 1
0.785008459179119 0.762385262873633 1 1
0.711015027616743 0.691742025056615 1 1
0.951496933771638 0.924201853329377 1 1
0.873862591130444 0.846719792769668 1 1
0.796333506838361 0.772623806562024 1 1
0.718218147582638 0.698148423768126 1 1
0.653992741274844 0.634034038027768 1 1
0.938928461991305 0.912279997539281 1 1
0.880278502907069 0.854571573413226 1 1
0.620584035680417 0.604144946219175 1 1
0.747168248828471 0.7251651615401 1 1
0.824993019349597 0.80032061071332 1 1
0.897474470331105 0.873303858928371 1 1
0.506091325885337 0.491463840637117 0 0
0.811264145513453 0.786189073146792 1 1
0.743704956035775 0.721800265725304 1 1
0.58423711849286 0.568173180430568 0 0
0.764946148135985 0.744035189883939 1 1
0.813514849327266 0.789354348142888 1 1
0.809519962280939 0.786145915650157 1 1
0.800739132186859 0.777201879785267 1 1
0.574355361296921 0.559593239843607 0 0
0.78469824992413 0.761497107765447 1 1
0.899675624608059 0.873627414819882 1 1
0.79319475918869 0.769886635135176 1 1
0.632624861956543 0.613652215433149 1 1
0.765042779528453 0.743136116050589 1 1
0.799052490984626 0.774909918910697 1 1
0.845601319573198 0.822073256703204 1 1
0.966231693149658 0.939581846039397 1 1
0.806354421408475 0.782035429280644 1 1
0.875992109578371 0.849519203643375 1 1
0.853842209537431 0.828240939217163 1 1
0.791052794761066 0.767375685644254 1 1
0.775114460613955 0.753161039345608 1 1
0.739139449187375 0.715780045115193 1 1
0.711547234109843 0.691322973041963 1 1
0.81629071525142 0.793158373711936 1 1
0.643957047389967 0.626133351551762 1 1
0.756485988872933 0.733882813986914 1 1
0.773392438765346 0.75099729212082 1 1
0.804785866133284 0.781552018628837 1 1
0.714793982267094 0.695014299528429 1 1
0.7874393892313 0.765268002220329 1 1
0.789350040651905 0.766877186342754 1 1
0.734382289913246 0.712387668837353 1 1
0.700366153451278 0.681538796787893 1 1
0.783422168665449 0.760403549728322 1 1
0.569153340269032 0.551334568302334 0 0
0.812334384181581 0.787926859251709 1 1
0.753856082808605 0.730770274831576 1 1
0.892380856970713 0.866207094144925 1 1
0.824927840794971 0.800854774888247 1 1
0.803195314461553 0.777498244600431 1 1
0.611435725183122 0.59595211808083 1 1
0.84701217880956 0.820667814279421 1 1
0.804447909437633 0.780830131675 1 1
0.751124599600688 0.730065778946816 1 1
0.855884535178341 0.83072973590412 1 1
0.776122414924639 0.752938183549094 1 1
0.681847694355499 0.662993406319187 1 1
0.832985079769653 0.808647728836953 1 1
0.755446472089515 0.73157666841915 1 1
0.876906843278221 0.852133212530485 1 1
0.665091022901935 0.647376833913194 1 1
0.729970065203046 0.708847189990054 1 1
0.834503292669128 0.811295801117519 1 1
0.493840140453299 0.47918453634717 0 0
0.931745319958171 0.903706920116855 1 1
0.555407971965371 0.540067001083316 0 0
0.756691106615866 0.733529749222081 1 1
0.787879092252994 0.764425118035038 1 1
0.950785413022787 0.92170692826706 1 1
0.877887669050055 0.853158720692582 1 1
0.998950052314532 0.969304211501469 1 1
0.993051813155434 0.965015592874366 1 1
0.819990463527915 0.794911972200645 1 1
0.691187100553612 0.671939916460825 1 1
0.87778685091615 0.853017501749588 1 1
0.801034578474721 0.776517667897437 1 1
0.782259335585365 0.759058633366932 1 1
0.82072790597842 0.796559023374095 1 1
0.795623795077243 0.77234809560184 1 1
0.763587784047222 0.741258315825224 1 1
0.796742619021556 0.773743969987553 1 1
0.698424825844761 0.676283370635988 1 1
0.773866194334427 0.749987190496999 1 1
0.608530787260162 0.590974021644122 0 0
0.923290922746928 0.897055681634893 1 1
0.861695896149979 0.836075210487652 1 1
0.853738291371064 0.829065812392043 1 1
0.838099198887156 0.813679444722934 1 1
0.846651243332964 0.820566011792424 1 1
0.804766471861477 0.780729170517575 1 1
0.632264658602311 0.614372830022796 1 0
0.818435196095095 0.794067633114126 1 1
0.839958804701907 0.814298136199034 1 1
0.745781732040964 0.722974145856169 1 1
0.588228558289814 0.568679144383043 1 0
0.769466323870262 0.747013486329702 1 1
0.877189236204003 0.850915123687861 1 1
0.832288101546682 0.809167541649054 1 1
0.817560340305765 0.794151536087956 1 1
0.780960764231274 0.759380621705844 1 1
0.802836803303483 0.778323114218623 1 1
0.85166325265027 0.824048618870229 1 1
0.536538107642084 0.52120243207601 0 0
0.69138418180762 0.674138499605304 1 1
0.823132925186557 0.80092949320053 1 1
0.534631252820612 0.518762763981673 0 0
0.682021694507798 0.663444965668231 1 1
0.821707472143271 0.797238854953128 1 1
0.840522637190713 0.815913941233776 1 1
0.778342771392389 0.755908185209981 1 1
0.838528994229488 0.814628805833311 1 1
0.519133112186899 0.503755812468597 0 0
0.688024141781451 0.669383355351907 1 1
0.790224707331605 0.766840116368023 1 1
0.887678720705939 0.861733076057378 1 1
0.698170960226222 0.677048305135565 1 1
0.655098116168003 0.634887646910661 1 1
0.860342930673171 0.834613831441347 1 1
0.678344340441829 0.659690478902959 1 1
0.824881802955735 0.801307900597169 1 1
0.753515295868969 0.730921087616212 1 1
0.954450930093433 0.926794088439886 1 1
0.885576556584256 0.856408692333612 1 1
0.732693931828747 0.711099284728991 1 1
0.890432551501844 0.863423855010724 1 1
0.796789423670742 0.774617059610442 1 1
0.632279134488491 0.614974634070512 1 1
0.799886774917889 0.776216027958768 1 1
0.922359421724997 0.895808225318539 1 1
0.775075832704933 0.751079518960114 1 1
0.871621786312737 0.848089197666472 1 1
0.709485946588548 0.689331563221311 1 1
0.876542971563533 0.851142590215557 1 1
0.755143906282045 0.733312712546516 1 1
0.839126563760655 0.813588049585834 1 1
0.804726538431851 0.781348312418073 1 1
0.872342450300314 0.845346983325973 1 1
0.654134277919306 0.636286697156033 1 1
0.677259228242368 0.656032414026781 1 1
0.895191802181886 0.86795795952326 1 1
0.941038269482998 0.914410164328006 1 1
0.746334920174563 0.724857115642058 1 1
0.747946715422722 0.727167143933615 1 1
0.785025037287645 0.7620251509874 1 1
0.879365057942452 0.853615423770534 1 1
0.851592167552308 0.825941702752554 1 1
0.993544735318234 0.96513732810583 0 1
0.656306084296723 0.638292967369693 1 1
0.835714899422646 0.811383712134088 1 1
0.714379029915665 0.692265136988013 1 1
0.728158234134482 0.706406667482533 1 1
0.765704738028999 0.743189851384579 1 1
0.876777633184187 0.850521077903389 1 1
0.935828811615152 0.907232945553058 1 1
0.849733948047987 0.826428304179921 1 1
0.746244416123503 0.724227631032729 1 1
0.700050509121285 0.678557804133165 1 1
0.718924596353182 0.698220375736171 1 1
0.754392177073665 0.730875238799562 1 1
0.743749710405236 0.723070234641888 1 1
0.777148237579605 0.754587614109957 1 1
0.64282143528382 0.622379020632047 1 1
0.77384563901111 0.752535838384626 1 1
0.94229229833504 0.915333510672858 1 1
0.946447327603648 0.917711204675446 1 1
0.737106087114386 0.71366679981032 1 1
0.811577324422133 0.7867833821781 1 1
0.701854641513395 0.681190443683974 1 1
0.858226706146101 0.832788500853387 1 1
0.719764450443331 0.698841635913647 1 1
0.815516393296704 0.791625883282869 1 1
0.681407700824823 0.660143891113664 1 1
0.645780982088503 0.626444108397842 1 1
0.735216374657899 0.713266350088528 1 1
0.697997515757013 0.678681737250295 1 1
0.67335259323088 0.653480534549 1 1
0.731525298045037 0.711225655508786 1 1
0.724174608936361 0.703379783174322 1 1
0.858067238385754 0.831798957443055 1 1
0.841840508529595 0.81780286402055 1 1
0.723941446087548 0.702994911898066 1 1
0.842844100961115 0.819066777136401 1 1
0.71182902558771 0.690319402502489 1 1
0.700081369315241 0.680160029608477 1 1
0.752403240573309 0.730200173381192 1 1
0.826941643223991 0.804530001793448 1 1
0.763940669759451 0.742539605679596 1 1
0.859736816838911 0.834500743322238 1 1
0.720674388503435 0.698515935373873 1 1
0.928294187217313 0.90003328088614 1 1
0.811195756073459 0.788375423462136 1 1
0.717700087268877 0.696751445347591 1 1
0.950361586930245 0.922285741241447 1 1
0.70106495488966 0.681105788122286 1 1
0.759271344845827 0.737520017811111 1 1
0.803317727150833 0.77970825723432 1 1
0.689158704966058 0.67043715168309 1 1
0.619033876506626 0.602099980053668 1 1
0.969242462235602 0.941901389753754 1 1
0.756133038662908 0.733255031748447 1 1
0.865532162606425 0.839418619877338 1 1
0.795865037044071 0.773144577984975 1 1
0.78384890032503 0.761271140972021 1 1
0.752532959647745 0.729949264489695 1 1
0.890422254893924 0.865594881221326 1 1
0.753367606854709 0.732133068613382 1 1
0.812112100630752 0.787522143423082 1 1
0.743409782023626 0.722388074287173 1 1
0.70359642061982 0.681840482975643 1 1
0.727294061357 0.703624622565198 1 1
0.821350073864829 0.797236276324415 1 1
0.905979633227498 0.879860642187227 1 1
0.82034037796197 0.795728542954261 1 1
0.852727266598303 0.828193746825614 1 1
0.776359918779975 0.75451202243781 1 1
0.72822456567009 0.706397677654913 1 1
0.880153380311977 0.855437978237389 1 1
0.83159788757989 0.806389818087316 1 1
0.721516412537359 0.701057069844482 1 1
0.732693912004416 0.710587638670657 1 1
0.704909133182064 0.683268971504528 1 1
0.775315562311083 0.751496665222418 1 1
0.717468684942592 0.696455546967021 1 1
0.825403523708851 0.801117484616187 1 1
0.650130542478486 0.632069216550867 1 1
0.742441939142464 0.720803878744991 1 1
0.908562095740191 0.882251759557507 1 1
0.857784785495756 0.832008153893725 1 1
0.824194505783697 0.799868756587815 1 1
0.971151772466049 0.94246395713688 1 1
0.661709521772199 0.641697326439527 1 1
0.916383953673998 0.88863845467201 1 1
0.931861938093027 0.904685427615753 1 1
0.937337693432666 0.909357886072283 1 1
0.878870249185066 0.852696814753692 1 1
0.781626314836428 0.759413329083307 1 1
0.789354330032069 0.766524204773397 1 1
0.760356502191195 0.738261202792302 1 1
0.80025643204325 0.777268854263851 1 1
0.753014232904862 0.732307663863072 1 1
0.718141988283494 0.698047158347582 1 1
0.921564290320386 0.893401052500941 1 1
0.765276038971101 0.743750482001183 1 1
0.729977853701821 0.707800324133256 1 1
1.04828416802395 1.01835904709601 0 0
0.732217465679534 0.711205875120329 1 1
0.763044951411742 0.736845404596541 1 1
0.941953844093429 0.912091875487191 1 1
0.805491986548236 0.782230505125891 1 1
0.813919745216003 0.790682350272945 1 1
0.660583747289245 0.64236240469856 1 1
0.718209286395463 0.698175307308727 1 1
0.718119028317757 0.697600538436675 1 1
0.71924245566635 0.699277987619501 1 1
0.860867382100705 0.835300903466594 1 1
0.612813418323665 0.595466107964941 0 0
0.884244623000829 0.856650027399283 1 1
0.877935484318509 0.854296843917782 1 1
0.933418856653493 0.904860359786595 1 1
0.719274130538041 0.696903898108103 1 1
0.867380712518526 0.841453440092234 1 1
0.9214688965443 0.893277333741877 1 1
0.797728035023081 0.776261446664677 1 1
0.577017972545301 0.561879396660741 0 0
0.776925715733066 0.752946143847437 1 1
0.797418158679563 0.772280380320207 1 1
0.705711123893995 0.682867849898771 1 1
0.790226274627904 0.767106583177956 1 1
0.758415688262865 0.736386417163764 1 1
0.824463477989017 0.799845793627459 1 1
0.730277360322239 0.707000350473999 1 1
0.753776442551423 0.730682771913993 1 1
0.752892132350165 0.730563251475556 1 1
0.684394746057732 0.664625591674844 1 1
0.905170717084836 0.877792613504281 1 1
0.799812059995138 0.777577047682855 1 1
0.923158392021069 0.895898606849984 1 1
0.772148572738408 0.749576106379685 1 1
0.844533724658459 0.81862838587737 1 1
0.802640290661107 0.778763624684608 1 1
0.743339929053779 0.722058116777256 1 1
0.746514453253861 0.724898398566867 1 1
0.847633666582688 0.823092209253268 1 1
0.950126710129156 0.923695744253958 1 1
0.622271063823904 0.603975062084739 1 1
0.709954314928171 0.688065881146567 1 1
0.711481159934308 0.690129719899296 1 1
0.644289287135194 0.625855362794328 1 1
0.561517520425264 0.544569723728617 0 0
0.710891752336651 0.689909969773203 1 1
0.908099387478734 0.879813233664732 1 1
0.787152355747598 0.763542713618376 1 1
0.823841314408109 0.798604659829032 1 1
0.931295918427388 0.904547141236238 1 1
0.943567426640551 0.915428305741067 1 1
0.886817617399841 0.863083946740129 1 1
0.605153757296816 0.588220192966683 1 0
0.921810804191792 0.894628732293603 1 1
0.718395258592388 0.698419552123704 1 1
0.784231793362292 0.762671044867738 1 1
0.806942036875642 0.784417742708977 1 1
0.891983761105856 0.867233233146471 1 1
0.871954703163962 0.844996770207129 1 1
0.809870999851574 0.786442340234417 1 1
0.796680164355615 0.77397193635512 1 1
0.865761301392751 0.841415927886493 1 1
0.826583572649852 0.801568844156342 1 1
0.736745924956875 0.716005192682322 1 1
0.724485862104588 0.704988798058662 1 1
0.73869269892457 0.718285211463596 1 1
0.88205968885701 0.857466548368865 1 1
0.9409584396362 0.911290233580328 1 1
0.765676302899374 0.742385731719982 1 1
0.745722307330065 0.72415773635797 1 1
0.815308163778418 0.791023781951316 1 1
0.732852076090582 0.710936331150568 1 1
0.797968853641027 0.776788876163454 1 1
0.958339847397993 0.93220800035369 1 1
0.903968197936476 0.876795809138206 1 1
0.834263999339753 0.810037971931714 1 1
0.686539550075881 0.667371167119524 1 1
0.690459210023665 0.668575653519073 1 1
0.733020897997852 0.713576787308318 1 1
0.831325085428898 0.808568300417827 1 1
0.611211604455624 0.593566834278107 0 0
0.764806689934793 0.742605427869812 1 1
0.852098938940539 0.826914920045968 1 1
0.87518743987558 0.848889485282599 1 1
0.935560264550008 0.907565365703101 1 1
0.827285872532119 0.802063111463109 1 1
0.746301718345272 0.724815658542581 1 1
0.789946326332874 0.76567678894861 1 1
1.00998691989366 0.982234741739339 1 1
0.88619458690482 0.859434516836943 1 1
0.733907307094681 0.713206097709813 1 1
0.719138846434774 0.698465363082109 1 1
0.628006757548715 0.609960493498403 1 0
1.00669370313375 0.976071919741763 1 1
0.77340851001137 0.750914734818185 1 1
0.906779308726605 0.880533223238557 1 1
0.864304499330231 0.840936100933383 1 1
0.723864070779308 0.703672494058121 1 1
0.815570790759938 0.792822161532648 1 1
0.790183395824701 0.76771852769923 1 1
0.921642816722788 0.896281956753848 1 1
0.852717925800051 0.826945873462667 1 1
0.856039596768041 0.830536777943187 1 1
0.754043205985037 0.731592279034085 1 1
0.844997702991195 0.819639205661236 1 1
0.730169634843957 0.709311667653431 1 1
0.688834085515328 0.669753075638875 1 1
0.917045934231689 0.887961579196298 1 1
0.676024440584874 0.656168685809906 1 1
0.822026775320462 0.800000450015116 1 1
0.850387263152416 0.825913329452281 1 1
0.880075619279403 0.852508972770052 1 1
1.00515055660471 0.975780811081851 1 1
0.961585659158954 0.932068228749469 1 1
0.914767335722218 0.88806181708841 1 1
0.830258680237012 0.803607508838668 1 1
0.637889729404245 0.617690816683594 1 1
0.834193037477702 0.808848508459853 1 1
0.688243462082125 0.669494514231317 1 1
0.758895245350573 0.737489515279423 1 1
0.971095784870252 0.944065237774216 1 1
0.632454658929957 0.614464576472717 1 0
0.815744628338001 0.792224738314761 1 1
0.786873363823081 0.763392801050793 1 1
0.813359413117715 0.789993878177933 1 1
0.740427635064924 0.720441933699711 1 1
0.660427408688525 0.641306252272114 1 1
0.861092698400962 0.836492558900815 1 1
0.732942038613964 0.711633909724867 1 1
0.871836230759898 0.846774961922825 1 1
0.851526679383162 0.826799875953016 1 1
0.809824813711731 0.786515791703298 1 1
0.828053032641357 0.803066049904424 1 1
0.843500371634534 0.818910771429974 1 1
0.691531967819499 0.671986414952639 1 1
0.838597878141541 0.81269831338659 1 1
0.796757742149297 0.773777387016731 1 1
0.709811513132261 0.688639507959865 1 1
0.779894986441863 0.757388648735015 1 1
0.854805336186146 0.829241171265552 1 1
0.94092918388178 0.911626341580341 1 1
0.716508456761276 0.696188715411548 1 1
0.638889330711082 0.61974373960423 1 1
0.878346212844397 0.854302576917812 1 1
0.886236966460247 0.861325585269321 1 1
0.782293458835728 0.758027608622964 1 1
0.90335454021376 0.877043576358655 1 1
0.793409166936444 0.770288945160682 1 1
0.697436570558765 0.676684080160577 1 1
0.662847055089949 0.641802358464376 1 1
0.941953875617573 0.913299764669959 1 1
1.07045838390052 1.03977706411065 0 0
0.749764548367098 0.728575922075814 1 1
0.825789385637758 0.803093377394307 1 1
0.728561991994038 0.707342186007812 1 1
0.777439918402717 0.754925362690596 1 1
0.993035568071275 0.965967032357101 0 1
0.865829701009789 0.840057608781544 1 1
0.605144997627136 0.586726453461675 1 0
0.660910313740549 0.641246219073953 1 1
0.641977044312195 0.624309949777875 1 1
0.86773680748616 0.843225732162237 1 1
0.725731083451679 0.705567823585767 1 1
0.981299940296849 0.954370408232713 1 1
0.849968556611997 0.824888399411428 1 1
0.795831451229115 0.770477005420886 1 1
0.838591067507668 0.812024438831077 1 1
0.908806028688187 0.884104629711493 1 1
0.923884388994115 0.895728953488183 1 1
0.683987109658254 0.663784553303482 1 1
0.819259037769229 0.794995709960989 1 1
0.76099417243843 0.73702748306841 1 1
0.813462877082021 0.790876257884708 1 1
1.01724616735864 0.985677336879499 0 1
0.790324307702655 0.766519099448044 1 1
0.828285819921965 0.804569550560313 1 1
0.949001459492995 0.921078113610505 1 1
0.848223319871928 0.821522240031442 1 1
0.769165897560715 0.747628489892566 1 1
0.669966003621966 0.649623211817961 1 1
0.692485149673649 0.674047865580941 1 1
0.766701843073472 0.74572268971643 1 1
0.892004917817656 0.863282824818762 1 1
0.778489341717753 0.754004482491989 1 1
0.944705027584225 0.916875166707828 1 1
0.597021758182548 0.579039906366831 1 0
0.361824365836612 0.350744764355883 0 0
0.612757449524863 0.59522250099992 1 1
0.853641065997709 0.829613320678476 1 1
0.782293877122033 0.759423920880162 1 1
0.799752907575377 0.776248969943121 1 1
0.81724133638822 0.793740413100254 1 1
0.603277131285089 0.586929368452141 1 0
0.749194185484828 0.727340303750821 1 1
0.77010631397012 0.748556937041314 1 1
0.759314578094218 0.738012900252273 1 1
0.614136977676242 0.597058906702918 0 0
0.806599453711824 0.779203663170233 1 1
0.868187792155095 0.841141977834141 1 1
0.756915298471408 0.734769819872183 1 1
0.71067001628798 0.689517035569834 1 1
0.64703548529361 0.626590876151781 1 1
0.840758650538778 0.816252945509924 1 1
0.640097023617843 0.62311802198365 1 1
0.673970083117344 0.653171223951663 1 1
0.683087277088418 0.661954689641455 1 1
0.723573032072427 0.702449180931726 1 1
0.76802407622942 0.745513615766242 1 1
0.836288729247167 0.812727578212751 1 1
0.639492735282096 0.621975990710999 1 1
0.555679048933343 0.538332818619837 0 0
0.722995203521366 0.701994363194057 1 1
0.778723145419084 0.753559687393764 1 1
0.924265913432628 0.897519106963049 1 1
0.892441393313535 0.867340062908052 1 1
0.9221757061495 0.894456895686282 1 1
0.910201672949512 0.883937398486705 1 1
0.769237088368735 0.745845755673194 1 1
0.980790432806136 0.951640101642494 1 1
0.649260700424466 0.629725694874086 1 1
0.684774662968203 0.664073003687699 1 1
0.871093180505516 0.84524398238186 1 1
0.737837484254967 0.716191841740772 1 1
0.817102066335839 0.7908962045451 1 1
0.796074298016724 0.772625115740123 1 1
0.71228540951335 0.692516099200488 1 1
0.674094927799321 0.654538745427964 1 1
0.799538446887637 0.776377062449139 1 1
0.861236454146039 0.835017416919142 1 1
0.568330810505159 0.552193952729388 1 0
0.775596686418483 0.753432194475802 1 1
0.645602147144797 0.628143063915468 1 1
0.863788247199171 0.836951143802135 1 1
0.771088476687078 0.749525057387983 1 1
0.680547267577696 0.661647271224341 1 1
0.713334074723002 0.693468094120974 1 1
0.824009204373483 0.800672325614848 1 1
0.819496801755294 0.79626125302079 1 1
0.824577774868596 0.801263455942226 1 1
0.737216468787202 0.714166757280803 1 1
0.904348249844658 0.878128561043648 1 1
0.750771167448196 0.730427446362285 1 1
0.776105259413599 0.754626421670157 1 1
0.792255036094183 0.767022856777718 1 1
0.780372594855917 0.758907926616517 1 1
0.807214795284484 0.781904212258199 1 1
0.934946472572642 0.909020973957909 1 1
0.710641034259839 0.690330875890015 1 1
1.13666245412477 1.10106887890817 0 0
0.744865742256249 0.72275744422663 1 1
0.858387844212481 0.83446945072407 1 1
0.799539883450247 0.77498814830311 1 1
0.681638775568955 0.662932391258841 1 1
0.798779331227741 0.775100962100107 1 1
0.969634001258905 0.939307359753996 1 1
0.892953722808082 0.865831775036501 1 1
1.01188437858591 0.981937880779603 1 1
1.08075377740103 1.05034847263515 0 0
0.757819122107138 0.7355821693938 1 1
0.821178912645447 0.796796300805181 1 1
0.494535266600439 0.479053822832059 0 0
0.727061288124021 0.706795889532412 1 1
0.673129026933427 0.65416435519189 1 1
1.007057178484 0.977580188503955 0 1
0.7725250584155 0.749571918384199 1 1
0.838506156694802 0.812960679891085 1 1
0.979348461853426 0.949011933279122 1 1
0.761950102173864 0.73889660259251 1 1
0.932110111885694 0.90236030298623 1 1
0.761043924953906 0.738762451258401 1 1
0.652549484672377 0.634432352938494 1 1
0.839568831539985 0.816042405642905 1 1
0.781256332969834 0.758341352511513 1 1
0.795257308860365 0.77279661589957 1 1
0.727194285774231 0.706240432161174 1 1
0.805571288183537 0.783341820794213 1 1
0.942042159492204 0.914223097290534 1 1
0.709001891794317 0.689101555337527 1 1
0.770899600634458 0.750178969702575 1 1
0.821476222291743 0.798237048081198 1 1
1.07311434127372 1.04356857117502 0 0
0.686947090184679 0.667914557784226 1 1
0.867842181906929 0.843149784830144 1 1
0.613659114260013 0.595470135155729 1 1
0.657585245233406 0.639201313877087 1 1
0.811705685697463 0.788655601760447 1 1
0.680010707586616 0.660212752146102 1 1
0.64693267191748 0.627853128587934 1 1
0.998567094686476 0.968966142656045 1 1
0.793263585082059 0.769854877550152 1 1
0.705528516174314 0.684013334881746 1 1
0.740613846331846 0.716641422936388 1 1
0.92430469063231 0.897972776487674 1 1
0.61796497936517 0.600623549141875 1 1
0.601375496128571 0.582383376676285 1 1
0.686461668923547 0.665654049931957 1 1
0.717206783129809 0.69645816993563 1 1
0.927388257046016 0.900734409115101 1 1
0.591597409542131 0.574659174620314 0 0
0.986834315433188 0.958295539994143 1 1
0.811953046256642 0.788994521155328 1 1
0.985103482274151 0.957133114455181 1 1
0.885144450759586 0.858471086070134 1 1
0.924124180154739 0.896049766867083 1 1
0.67823340271272 0.657133107472021 1 1
0.816630271726634 0.794408210077417 1 1
0.987689661154865 0.960048446189791 1 1
0.738142552298113 0.717903515203377 1 1
0.88874566988966 0.862886645042657 1 1
0.784754433606261 0.762360558956154 1 1
0.763078682237598 0.738486092627455 1 1
0.806917607198272 0.781592025499304 1 1
0.78346829761262 0.759453774052268 1 1
0.813142715645615 0.789316963251171 1 1
0.76522813687026 0.742106064047011 1 1
0.774182090954128 0.752914076322204 1 1
0.748060988508027 0.726435993202979 1 1
0.705243013389925 0.685872240762008 1 1
0.850295890198691 0.82570073255046 1 1
0.916105315023122 0.889350887006387 1 1
0.691558277731487 0.671392133392914 1 1
0.784756206932141 0.762342593913497 1 1
0.650971055361985 0.630886523515243 1 1
0.738650379463553 0.718356355382955 1 1
0.866518352062757 0.840347196025478 1 1
0.856911526833693 0.831635919524673 1 1
0.839500102147112 0.81458843235419 1 1
0.873013541431332 0.848159880814451 1 1
0.89598685100784 0.869375483169764 1 1
0.739725471156096 0.71648789780214 1 1
0.790765505145357 0.767025103025756 1 1
0.768226331382439 0.745759435359281 1 1
0.779196449308252 0.757139202205776 1 1
0.964258607034348 0.936296285329478 1 1
0.768106923952272 0.744431509188922 1 1
0.942135331758777 0.915379625402331 1 1
0.834140919126921 0.809091004803432 1 1
0.833366895299342 0.810897381691342 1 1
0.720190387290527 0.700227505966637 1 1
0.743006581585872 0.721441124117284 1 1
0.495761403799874 0.481312192094611 0 0
0.838229722007377 0.812896054246929 1 1
0.822173339322797 0.797935804402062 1 1
0.743752493713353 0.721543731506056 1 1
0.84951530251206 0.826252006689834 1 1
0.81969120595804 0.795010477548728 1 1
0.930312590408291 0.900041925679946 1 1
0.84631966548242 0.821350904251427 1 1
0.773570636033674 0.750780297300033 1 1
0.999383752322077 0.971592134684726 0 1
0.911834577530319 0.886719899121679 1 1
1.1178323358909 1.08493167297839 0 0
0.861776743266455 0.83457977689329 1 1
0.706209621417472 0.685142680642574 1 1
0.76271315697939 0.741020586215173 1 1
0.862684689300655 0.8385805616051 1 1
0.900310556381636 0.876951292120649 1 1
0.891373346039343 0.864053504702873 1 1
0.908977362652672 0.882597484399602 1 1
0.859294617677557 0.833456807557559 1 1
0.820876361541112 0.797720470761228 1 1
0.973569627490227 0.945107308240332 1 1
0.73359039120382 0.713662213774038 1 1
0.638369278807515 0.621279914858568 1 0
0.738062263488199 0.717316347082871 1 1
0.735752725696844 0.714269404169003 1 1
0.808618188549058 0.784613460669254 1 1
0.727629989811729 0.70639501359152 1 1
0.776872607347735 0.75315367056742 1 1
0.725929651413805 0.702689594124042 1 1
0.747482943619334 0.726363676156367 1 1
0.789681254624677 0.765306821522759 1 1
0.781963375950184 0.759860698226908 1 1
0.742867215621415 0.721713881171043 1 1
0.794379106862464 0.77114135826871 1 1
0.90980652581068 0.883120823937873 1 1
0.749456563609707 0.724903770114455 1 1
0.764211146505765 0.740045351913449 1 1
0.664192112712963 0.644560841556809 1 1
0.698754008589033 0.677794549289468 1 1
0.782835181737601 0.757602220290921 1 1
0.880827597195999 0.855188253305601 1 1
0.833441036265835 0.809789308607257 1 1
0.850203529128779 0.824796140278342 1 1
0.568135020901772 0.552358324585724 0 0
0.729606878388726 0.708769995507198 1 1
0.836876056899506 0.811764928927041 1 1
0.723072830337092 0.700068056898416 1 1
0.813350685776162 0.79042043444633 1 1
0.697218464720497 0.677755158870251 1 1
0.794150378705146 0.770018279632833 1 1
0.780427011123104 0.756595081491792 1 1
0.98040613292204 0.949214921833992 1 1
0.766247037889661 0.743135004865132 1 1
0.692357824962302 0.672287350479437 1 1
1.03702566330291 1.00661129649936 0 0
0.83475742344387 0.811292419181027 1 1
0.496391876506553 0.482149176445612 0 0
0.824418011888208 0.799953882882492 1 1
0.631850654035489 0.611996621071751 1 1
0.899358125621406 0.873211248865358 1 1
0.766063138470609 0.743473330279606 1 1
0.916435720235815 0.89134993263787 1 1
0.740981501467913 0.720392758184911 1 1
0.905904192741342 0.880259767594659 1 1
0.747905898665576 0.72692891752542 1 1
0.759674378053365 0.737712459374361 1 1
0.731880597521854 0.710911938811796 1 1
0.837088616405299 0.813805397506803 1 1
0.80611016244235 0.78400028090535 1 1
0.730551976593799 0.71035310868077 1 1
0.597470291582424 0.578893217105805 0 0
0.819422224262002 0.79683316499494 1 1
0.650987882272181 0.632671123361199 1 1
0.974642898525786 0.943694027040015 1 1
0.687486882379198 0.667015398882814 1 1
0.753892555004756 0.731503601150628 1 1
0.912689940298988 0.885612019715799 1 1
0.913327047321492 0.887236819995972 1 1
0.743184454820806 0.721218344162652 1 1
0.80094999968515 0.777712083521543 1 1
0.568113358441002 0.5514967637342 0 0
0.773351185647011 0.751736005168662 1 1
0.805410315908763 0.781945131036445 1 1
0.814701070714766 0.792935891042154 1 1
0.715641328949716 0.693584591133619 1 1
0.710940769111953 0.690896738033557 1 1
0.653650924267835 0.632722111988285 1 1
0.708975084045979 0.689443696607782 1 1
0.770911402016166 0.747380030813145 1 1
0.899985248320447 0.870948262836623 1 1
0.69108569771559 0.671544618037708 1 1
0.781375560376735 0.759469265870896 1 1
0.892790849235474 0.863302021702048 1 1
1.02822595167833 0.997495914916734 0 1
0.914844057046229 0.887456092740741 1 1
0.736029868139846 0.714668010863672 1 1
0.814876220689835 0.79096532633818 1 1
0.784337545326616 0.762771690999345 1 1
0.749754388335756 0.727051192509854 1 1
0.652395415315277 0.633776709709579 1 1
0.740702875226947 0.718939220904194 1 1
0.746489141985999 0.725294847211448 1 1
0.660713145047862 0.640622213480865 1 1
0.869287409358165 0.842970426754749 1 1
0.839919314764802 0.813912973115362 1 1
0.654132920635218 0.63340253275941 1 1
0.837022521015068 0.81332505911686 1 1
0.769841906985826 0.748651424515272 1 1
0.658731124259045 0.639420168491354 1 1
0.873008330294213 0.845440023114602 1 1
0.759693815624836 0.739048414078401 1 1
0.746982883437867 0.72503514673271 1 1
0.707388601962358 0.684224137522285 1 1
0.605468169118746 0.587976628999523 0 0
0.798701857898615 0.773893200079713 1 1
0.954671336173089 0.925175781790682 1 1
0.761998822449212 0.739094839125493 1 1
0.737729879538665 0.715810516944205 1 1
0.873061889964317 0.846849021369548 1 1
0.560085207542605 0.544211522120274 0 0
0.764957163505882 0.744024624324437 1 1
0.718481398634101 0.698210534984062 1 1
0.742297797742532 0.72046715124921 1 1
0.665241747777058 0.645773018085637 1 1
0.819501694122651 0.795369700142064 1 1
0.669696288054228 0.650596053436298 1 1
0.72084005520076 0.699613851271518 1 1
0.66374261882314 0.643983309978825 1 1
0.786572124683327 0.763401574794364 1 1
0.907432477174574 0.879777292047352 1 1
0.750634451837236 0.729261924870744 1 1
0.865980842786832 0.839900498717812 1 1
0.853846307699236 0.829358250699057 1 1
0.706325885899795 0.685474693112249 1 1
0.850330343473949 0.824271666771059 1 1
0.791378753744424 0.768100382793024 1 1
0.720751306196448 0.698808236799243 1 1
0.76687778417553 0.743938140165011 1 1
0.840930989344081 0.817066182021641 1 1
1.0107085133145 0.981615348964372 0 1
0.948534561689112 0.92031988891494 1 1
0.828508102593083 0.80288411705458 1 1
0.993792835356878 0.96376164396632 1 1
0.962696084892804 0.934358453765739 1 1
0.779709209243081 0.756152013005951 1 1
0.79295644348266 0.769783658252476 1 1
0.712078237031521 0.691395922888792 1 1
1.06758394884257 1.03563807440338 0 0
0.739453779373381 0.716821540066754 1 1
0.842609899592357 0.818687880911436 1 1
0.936195246195987 0.910165247167125 1 1
0.934145847209525 0.905598546728096 1 1
0.787926266297476 0.763821458079347 1 1
0.836008111783973 0.812152236420999 1 1
0.924210221233965 0.895431982586273 1 1
0.771065618898856 0.749674223165259 1 1
0.856550142569239 0.831258825226323 1 1
0.814450749394495 0.789447629988536 1 1
0.681432701495454 0.659868419494437 1 1
0.716869513094214 0.69646874924761 1 1
0.722082195391932 0.702186874089549 1 1
1.0020820948877 0.973136529094746 1 1
0.935407048167789 0.908556051785599 1 1
0.895002694545936 0.869021666200827 1 1
0.900615634288949 0.874125882296292 1 1
0.492670073453148 0.479087890125651 0 0
0.78266318206871 0.758671868648413 1 1
0.710359876160381 0.688293496817531 1 1
0.819708597366198 0.793863622044908 1 1
0.932289170370618 0.904944684880886 1 1
0.994981522133339 0.965094311574286 0 1
0.7512582686137 0.730388805775695 1 1
0.97881979949957 0.949198956887253 1 1
0.894730495181171 0.866453331103756 1 1
0.854784167224349 0.829592717722447 1 1
0.88077795673865 0.855416829354424 1 1
0.80949647655363 0.784617793496061 1 1
0.636763203304397 0.618357380141099 1 0
0.91833939660445 0.891717924968043 1 1
0.812078135787009 0.787282532503354 1 1
0.611064206330284 0.591078542421321 1 1
0.812298113036928 0.789229653659874 1 1
0.815917074357336 0.790860570224535 1 1
0.699965738437722 0.679149750581119 1 1
0.766369406864401 0.742277131949844 1 1
0.752241127285755 0.730348199168736 1 1
0.93578932150347 0.908135926770671 1 1
0.824993939984108 0.800660833366851 1 1
0.670722582781609 0.649465406704395 1 1
0.806703235178756 0.783352190705779 1 1
0.784631158264847 0.761598873725679 1 1
0.631740312210115 0.612634853534278 1 0
0.736369048051246 0.713851445584134 1 1
0.613686690499072 0.59654750945266 0 0
0.799246565944595 0.776328454180638 1 1
0.692688014936089 0.672493810288822 1 1
0.83375989321509 0.809334576731691 1 1
0.856798953269314 0.831309951365274 1 1
0.886684972485374 0.861355241743822 1 1
0.738157544152349 0.716834476147963 1 1
0.786896328873281 0.7649159996695 1 1
0.758082308057664 0.737248732087105 1 1
1.00232811483493 0.974469756369064 0 1
0.706927939131425 0.685273293809656 1 1
0.670311424383706 0.65190093592398 1 1
0.7411431589006 0.719859735702128 1 1
0.894417159705696 0.868427877285069 1 1
0.76574525800184 0.74473254816937 1 1
0.8224212070389 0.798526472701769 1 1
0.710617972325567 0.689635739460166 1 1
0.544701543282361 0.52898005564077 0 0
0.780696198211269 0.757392424799236 1 1
0.772523907213897 0.74825400213484 1 1
0.853189795147829 0.829188383043677 1 1
0.867906006421702 0.840349619628265 1 1
0.617206382852329 0.599198303426009 1 0
0.86139849957634 0.836811846005394 1 1
0.811245955252268 0.787111959874845 1 1
0.837797828645254 0.814431052364862 1 1
0.786152263208112 0.762182995460857 1 1
0.790545178625384 0.767379587892576 1 1
0.7625440482572 0.739683276953593 1 1
0.934325378709669 0.905143835581418 1 1
0.9641034084967 0.936665270864147 1 1
0.773497618746517 0.749172100025733 1 1
0.66627841419435 0.647719783781544 1 1
0.931286170235304 0.905268906503326 1 1
0.977269698071893 0.949039572651336 1 1
0.798695879550019 0.774283093628714 1 1
0.799257781574917 0.775689136658391 1 1
0.862803366136295 0.837922378395764 1 1
0.794956142061366 0.769739099316174 1 1
0.641110481956032 0.622387545769352 1 1
0.826236576991571 0.803042909078663 1 1
0.819219482949368 0.794598679587931 1 1
0.675115150507021 0.654408929651144 1 1
0.70784174528989 0.685965813131657 1 1
0.796247864976501 0.774367135907552 1 1
0.826140996863788 0.79932624186174 1 1
1.13966903528493 1.105495912936 0 0
0.838573316407733 0.811997816307629 1 1
0.791482209960093 0.768467201620333 1 1
0.636754969638928 0.618950264460364 1 1
0.715497567000279 0.694890261557695 1 1
0.809944194352256 0.785102843902346 1 1
0.974999453448909 0.9453972571196 1 1
0.801998336376608 0.77973144160285 1 1
0.815416094737712 0.790806597364354 1 1
0.987846653128616 0.956400300155053 1 1
0.840795399809612 0.817112997852669 1 1
0.72341563472081 0.703032479787055 1 1
0.751468262986402 0.729648448792517 1 1
0.97547862944851 0.943046881369524 1 1
0.691363244093233 0.671247645512361 1 1
0.868274230909462 0.842570408849133 1 1
0.828201865132866 0.803340927883725 1 1
0.88483137736602 0.859635171173972 1 1
0.879586430082689 0.853768721224821 1 1
0.932511076742185 0.904581987736745 1 1
0.926735504192177 0.898356463721493 1 1
0.758879920076722 0.735234488893705 1 1
0.711203004427395 0.689405551879177 1 1
0.634062182099339 0.615887736039517 1 1
0.801917722526664 0.777232056966548 1 1
0.620894031216148 0.601118152794899 1 0
0.648966092203728 0.630183964848261 1 1
0.860699895056497 0.836414615269275 1 1
0.884669648412281 0.856519112779979 1 1
0.870484277987123 0.843710194477118 1 1
0.693113584320419 0.674139294146475 1 1
0.79479231003036 0.773495257635751 1 1
0.919668710060891 0.890296858042807 1 1
0.812895628697162 0.78901733949006 1 1
0.850836424646726 0.82428356419349 1 1
0.773404768121908 0.749966028823154 1 1
0.809822365530485 0.782852614472251 1 1
0.615887614396735 0.596516703739377 1 0
0.745888344516675 0.724163533266953 1 1
0.813581557180033 0.788948080032378 1 1
0.769797040777464 0.746574050843627 1 1
0.955244542281578 0.927321657691355 1 1
0.785429110461052 0.76187487808642 1 1
0.866703971299731 0.8405824580385 1 1
0.559126820126974 0.544302465903798 0 0
0.724750182457946 0.704111641618016 1 1
0.793350721931207 0.771060212643867 1 1
0.845397201143956 0.821951628077415 1 1
0.914888368418588 0.887808212104269 1 1
0.604472858581612 0.587177328621672 0 0
0.756683241514686 0.732953943143156 1 1
0.799896947940758 0.775853087106691 1 1
0.538725756969664 0.524067396290688 0 0
0.819838004580156 0.79674144523426 1 1
0.835614181954366 0.812322657641797 1 1
0.679563953720188 0.659696708621477 1 1
0.715840809118204 0.696047507523431 1 1
0.901311051506353 0.871605910481286 1 1
0.745711594182333 0.722411643374626 1 1
0.828863951564265 0.803693170575149 1 1
0.511644553110639 0.497013469546011 0 0
0.876224023230431 0.850393424968397 1 1
0.641188695034869 0.623802575758366 1 1
0.960552564852659 0.933019568726625 1 1
0.871717646845115 0.847162337933949 1 1
0.804376030520006 0.782639880213243 1 1
0.750797846485193 0.727874091159209 1 1
0.626279121534477 0.609396483609146 1 0
0.737914239520601 0.715488697832743 1 1
0.855414833337096 0.83052520945735 1 1
0.690288141216507 0.670979957436943 1 1
0.771273525151798 0.747246376787817 1 1
0.683420057763475 0.665719642276912 1 1
0.688989207426721 0.670249153278749 1 1
0.81969806499512 0.795320093739921 1 1
0.720588834639471 0.699149010844599 1 1
0.780801874734947 0.757485990026624 1 1
0.885301625329946 0.858275647893988 1 1
0.74609880804515 0.726035356881543 1 1
0.746462656556328 0.724561823106947 1 1
0.844893217589204 0.819625160892498 1 1
0.72594690001169 0.703522152012209 1 1
0.821881695376759 0.79768491603933 1 1
0.983770086667886 0.955790404232481 1 1
0.991699688556202 0.963075432689011 1 1
0.765031250189309 0.743275181861542 1 1
0.856973368002233 0.8308599754198 1 1
0.786858906504926 0.761127703300249 1 1
0.798233602323028 0.774114971326503 1 1
0.690641372458733 0.67004616775541 1 1
0.749960011742839 0.729662218275357 1 1
0.82827486556357 0.802794117360625 1 1
0.881545735656012 0.855850296268216 1 1
0.719838464201524 0.697429972031087 1 1
0.882851718704503 0.854021028631614 1 1
0.887998004848271 0.863525599966898 1 1
0.975940738094846 0.947216998243064 1 1
0.977877310727655 0.949045589993853 1 1
0.834033243721336 0.809131160748297 1 1
0.677091927454343 0.657379118897289 1 1
0.749371976945855 0.728072630017212 1 1
0.819873220914173 0.794945932180489 1 1
0.742799813884168 0.723257873740124 1 1
0.899277035152918 0.873455222182335 1 1
0.666066503922883 0.646600296548927 1 1
0.818668548226782 0.795150849651248 1 1
0.85091233408539 0.826916059532446 1 1
0.870893511990237 0.844399293891376 1 1
0.770554385286465 0.747191420221699 1 1
0.941528970163015 0.913874062020214 1 1
0.745115019544676 0.723323696996779 1 1
0.691785428505962 0.671361165173616 1 1
0.893860088431427 0.86827717173524 1 1
0.867707377625738 0.841802714770503 1 1
0.658464345989998 0.639660396796377 1 1
0.775896636103607 0.752996188282845 1 1
0.943943240781253 0.917372361811251 1 1
0.863573406088488 0.838222004620359 1 1
0.915866263985032 0.887043612273073 1 1
1.02645615977272 0.99693067445022 0 0
0.828993423807652 0.803951257745123 1 1
0.685913822180755 0.664726735855141 1 1
0.822851840570642 0.79649844187188 1 1
0.674330674945388 0.655998470545351 1 1
0.880082888103894 0.854662459718328 1 1
0.753858391608998 0.73045441797365 1 1
0.745310226916051 0.722655806855266 1 1
0.806531291950597 0.783175291024591 1 1
0.720118376902822 0.700464851116365 1 1
0.930882481933543 0.902258262426878 1 1
0.844671344423746 0.819827039851616 1 1
0.861591481370506 0.833188462935463 1 1
0.66434528271675 0.644303435748709 1 1
0.851025902392859 0.828044561457333 1 1
0.700732946109136 0.680505546254919 1 1
0.820003652656505 0.79645624622952 1 1
0.81846424735412 0.794738661433953 1 1
0.744456331760305 0.723766265485067 1 1
0.71699030778637 0.694124268523963 1 1
0.970270631345281 0.941660064334594 1 1
0.81577533569873 0.792295842583004 1 1
0.749495182239783 0.728475328420319 1 1
0.776485518752816 0.753696129084311 1 1
0.888760663456499 0.863324997946563 1 1
0.68295667210844 0.663001462957496 1 1
0.825114442793176 0.801263383539364 1 1
0.711300666864339 0.690459869804319 1 1
0.808821823177214 0.783251031097324 1 1
0.782205431179328 0.760672291655197 1 1
0.890512122779072 0.8644400251824 1 1
0.775938779586415 0.752249184814615 1 1
0.823739054332958 0.799842956839628 1 1
0.666650313166668 0.644974557033384 1 1
0.969901071677001 0.941218875684701 1 1
0.785005373342724 0.760862400103882 1 1
0.847741534832607 0.821582361736651 1 1
0.672758933760873 0.654319475842984 1 1
0.875484204874786 0.850311347596448 1 1
0.789748471297057 0.767463371818226 1 1
0.752981904281344 0.730779994656306 1 1
0.831149744534837 0.805165684377015 1 1
0.807565113795118 0.782494580177321 1 1
0.78617290878916 0.765280901763245 1 1
0.774434943338836 0.754195200408755 1 1
0.868892276780616 0.841263009649457 1 1
0.920764046863591 0.895208709032226 1 1
1.02362029917558 0.994064938932756 0 0
0.87077982403845 0.844641844438674 1 1
0.763205302039577 0.742258144148641 1 1
0.7676229446131 0.745116806851434 1 1
0.661558863453464 0.643753758271145 1 1
0.760471710097577 0.73814555637112 1 1
0.785888312256218 0.763774004598747 1 1
0.83414403720931 0.809061293250133 1 1
0.959443374842691 0.929936809226558 1 1
0.670050801551778 0.651629788629345 1 1
0.597435078082204 0.578937964008194 1 0
1.0435789596766 1.01417421905719 0 0
0.743688730523075 0.722032621740055 1 1
0.893993467062299 0.867470032698159 1 1
0.921074800815659 0.892398079554948 1 1
0.90906540328967 0.880746321253752 1 1
0.821590490984683 0.796728267986371 1 1
1.00325142527298 0.974119486400667 0 1
0.864209172724634 0.837940323732047 1 1
0.797259113076409 0.773756285694113 1 1
0.781322251636915 0.75822275647114 1 1
0.855174145313318 0.829511175833357 1 1
0.844582670799169 0.81999589255946 1 1
0.72796002236741 0.706239042692718 1 1
0.757563615054482 0.736133467802089 1 1
0.795278693913407 0.772443716527948 1 1
0.721197625884696 0.700171610930328 1 1
0.74481742932526 0.723553703183989 1 1
0.678097563914554 0.659493763310661 1 1
0.862730926577155 0.837350221602574 1 1
0.837913907720587 0.81407061990912 1 1
1.02271605382889 0.989571942813396 1 1
0.698966669298886 0.678531806550071 1 1
1.03803499994326 1.00830106592383 0 1
0.938539446177496 0.908277245159474 1 1
0.720362520446697 0.699098821395851 1 1
0.954836213893797 0.926229925297951 1 1
0.590848530445531 0.57316652118027 1 0
0.81193968224198 0.786267585146909 1 1
0.818024507702208 0.793482403026893 1 1
0.913360414747279 0.887662935287339 1 1
0.859591269635102 0.833654590006343 1 1
0.739168299363025 0.719472888267315 1 1
0.778959640951795 0.754858078047258 1 1
0.781438570030356 0.759830288464119 1 1
0.811910925732914 0.787966526132568 1 1
0.71308872284531 0.691602394299466 1 1
0.852312666183686 0.826674812323473 1 1
0.858626878154428 0.834085771316607 1 1
0.74249411370055 0.721449477823096 1 1
0.832221126068543 0.808447007189221 1 1
0.776950656683575 0.755640087826991 1 1
0.738935775121927 0.719164660105683 1 1
0.937900858240563 0.910683895851693 1 1
0.882641591896994 0.855524336743343 1 1
0.769222790289079 0.747363416225502 1 1
0.942447043408869 0.915491855097943 1 1
0.823461560267497 0.797793412674635 1 1
0.653125362274921 0.633325798261059 1 1
0.888124265201607 0.862335438776816 1 1
0.587413251912063 0.571551990061058 0 0
0.697818633900795 0.678319673666194 1 1
0.903347250005549 0.878349106361475 1 1
0.823355333796316 0.798034035939511 1 1
0.758477027908444 0.734693169215926 1 1
0.753996298666532 0.731997935231094 1 1
0.781276882005872 0.75987326379083 1 1
0.749862623263541 0.726353043383784 1 1
0.750117585232272 0.730616863477226 1 1
0.697456208468679 0.677043838543944 1 1
0.849191184799061 0.823018753906506 1 1
0.875209379343123 0.852105042873637 1 1
0.864929182257521 0.83984568907995 1 1
0.649924004550324 0.629939815991053 1 1
0.742268699110248 0.718903564204766 1 1
0.575774528925923 0.560274640551746 1 0
0.649233120368959 0.630522455128508 1 1
0.890150852677359 0.864877938420198 1 1
0.887522904949097 0.861351956115111 1 1
0.81605648984735 0.793119885118765 1 1
0.998698038274857 0.968135757596382 1 1
0.75671286027521 0.733431827702107 1 1
0.815605976997214 0.793260276656221 1 1
0.692015366609005 0.671164771429717 1 1
0.682317669170023 0.663524956270433 1 1
1.01594517770447 0.9854881451499 1 1
0.701834952630331 0.680569132251592 1 1
0.899195271971297 0.874526400309799 1 1
0.832407059547677 0.806992635722941 1 1
0.818454395845872 0.794780849564289 1 1
0.868103367525798 0.844118981109044 1 1
0.788855571797608 0.766774322539444 1 1
0.805931918997718 0.783366607440773 1 1
0.925461700760946 0.899499918442115 1 1
0.67160170844593 0.651746122044359 1 1
0.696621857066872 0.676184963953224 1 1
0.963715993800808 0.933488477098813 1 1
0.761328790782695 0.741475227322278 1 1
0.720854486306311 0.69659226829183 1 1
0.783042950196257 0.760353120695748 1 1
0.903997516993102 0.876942454607924 1 1
0.735965514098951 0.714800340110159 1 1
0.775405428327658 0.75229111036865 1 1
0.703826393500585 0.683355460553788 1 1
0.859276521655209 0.835473522388988 1 1
0.857898186338291 0.832079763539016 1 1
0.700122993099784 0.680752915851431 1 1
0.945900525901522 0.918387821791596 1 1
0.83331465999593 0.808203753037244 1 1
0.704160587372933 0.684204596899076 1 1
0.856188990524653 0.83100615258907 1 1
0.954345295581932 0.927149079275393 1 1
0.81043747357522 0.787422365499533 1 1
0.812480398436884 0.788583511154939 1 1
0.622239839702315 0.603895512333117 1 0
0.810637983605153 0.785349654262456 1 1
0.787530487410348 0.765186192161007 1 1
0.762164821769348 0.739235618986268 1 1
0.742254204466022 0.721451694123625 1 1
0.740322278237335 0.717349835526193 1 1
0.833626468264769 0.808074612193878 1 1
0.951844019159221 0.922640251026973 1 1
0.694817447789782 0.676378099024839 1 1
0.725596801631741 0.703482901204011 1 1
0.642982618142962 0.624228678894896 1 1
0.855149617056786 0.829478074136474 1 1
0.670857813074436 0.650957231843991 1 1
0.794240907725125 0.772020275125354 1 1
0.699474694494937 0.679156212777236 1 1
0.621799497303942 0.604497768282882 1 0
0.83147499966193 0.80666381176468 1 1
0.957507518333024 0.92790974990784 1 1
0.873686828978133 0.847357287360305 1 1
0.912067989369764 0.884656187328267 1 1
0.848060127848031 0.823603546194704 1 1
0.769843977251529 0.749037326773363 1 1
0.912884272761203 0.886903549259481 1 1
0.700240400026036 0.680290465052435 1 1
0.776751023987362 0.754665442164451 1 1
0.913091773963897 0.8866969859696 1 1
0.92155983874452 0.89320557019966 1 1
0.808718003511493 0.784787162767595 1 1
0.733570863707848 0.712470858633389 1 1
0.629141810610967 0.610044930981375 1 1
0.643589210536726 0.626061411342232 1 1
0.775676677804329 0.75205997641341 1 1
0.813221681720002 0.788362557557632 1 1
0.920173507593448 0.892828427270983 1 1
0.794941675970243 0.772345592927753 1 1
0.740151521529664 0.715296919749957 1 1
0.540187009920254 0.525097574667778 0 0
0.803418948468773 0.77900072741824 1 1
0.817294487083092 0.793343842783335 1 1
0.818124301899729 0.794734356753809 1 1
0.809950225369853 0.787868236748522 1 1
0.596493413309086 0.579110227771169 1 0
0.785591847215743 0.76281392855784 1 1
0.89845563107569 0.869033593995617 1 1
0.804262905848998 0.78125918701769 1 1
0.798962456084068 0.777526964839322 1 1
0.723194291801341 0.702060741455361 1 1
0.820521272172117 0.797993125455098 1 1
0.823321305842241 0.798099615568182 1 1
0.899928921318544 0.87433040794264 1 1
0.8143289470335 0.791404863435955 1 1
0.799729822085809 0.778018537753775 1 1
0.778017838801539 0.753888315129864 1 1
0.836983305711463 0.813559104796292 1 1
0.945365887308482 0.918276664117265 1 1
0.782566911055909 0.759450206991416 1 1
0.764576558427191 0.742536603482541 1 1
0.782937019342455 0.757983412499368 1 1
0.702814090227552 0.682456505681398 1 1
0.775342406213856 0.754020377574903 1 1
0.884341265230747 0.858326060798433 1 1
0.857662478336076 0.832410803782302 1 1
0.790996110042203 0.768662353470165 1 1
0.885867608321486 0.861157286110994 1 1
0.667313599178317 0.646754625560522 1 1
0.804984627847299 0.781902239390363 1 1
0.908620568906479 0.882894903318206 1 1
0.821024092670552 0.795141519243272 1 1
0.715500901360622 0.694149005990621 1 1
0.746966751944873 0.725708410618061 1 1
0.809604401260747 0.782998366409087 1 1
0.662264320766633 0.643590752050819 1 1
0.850049426935929 0.824479023664773 1 1
0.760527661961756 0.738543942591654 1 1
0.916053662063603 0.888408110502075 1 1
0.932699748551567 0.904427995551644 1 1
0.79826009522934 0.774818597597896 1 1
0.795277650007393 0.77235142356427 1 1
0.904626424865066 0.874117729036198 1 1
0.841278280878805 0.81700597978279 1 1
1.00211228980441 0.972424316570941 1 1
0.722701809423463 0.700408115570243 1 1
0.753129967072476 0.730932453815392 1 1
0.960739099205088 0.932137063967826 1 1
0.932706225105064 0.906179942302516 1 1
0.743732899528603 0.722204326561464 1 1
1.08756210450021 1.05656405024414 0 0
0.887695774506953 0.862921297680224 1 1
0.744199888737323 0.722348033376331 1 1
0.791109577849024 0.768373132121677 1 1
0.654637044052698 0.635271506113909 1 1
0.910128873628516 0.884694488340593 1 1
0.816658509283449 0.790813469126832 1 1
0.736781871737215 0.716196619855084 1 1
0.962195235362763 0.936535182997547 1 1
0.956076398675061 0.92901768576045 1 1
0.668384355886145 0.647697539274238 1 1
1.09457296569351 1.0632443295424 0 0
0.646196908769029 0.62841748040067 1 1
0.817410288996122 0.793053969245179 1 1
0.945639818181217 0.915480555739377 1 1
0.774179192756009 0.750593435370483 1 1
0.755706943139004 0.737071036893842 1 1
0.8394598140674 0.815760470942633 1 1
0.958955443517125 0.93181043422292 1 1
0.837650341804944 0.811967652406762 1 1
0.876444720859362 0.8491957518845 1 1
0.675835619193212 0.655565293351682 1 1
0.615787459212754 0.596707063054974 1 0
0.816193360685412 0.791702343379234 1 1
0.940789593147265 0.912950042763181 1 1
0.729702424282164 0.708122037017281 1 1
0.671146139026837 0.65075417195807 1 1
0.882934634069975 0.858359935903394 1 1
0.750686945566224 0.729831599676103 1 1
0.698704243435323 0.679466196168723 1 1
0.766729581653603 0.744014335262203 1 1
0.884000063395162 0.859099528153971 1 1
0.876548514204429 0.852262583477516 1 1
0.773921048566585 0.75157495452953 1 1
1.0060425423126 0.976659241028097 1 1
0.722320156036767 0.702070002566634 1 1
0.885036106287288 0.858724747460416 1 1
0.785425743295292 0.762598045697294 1 1
0.861780588870875 0.836639426803541 1 1
0.905718685165207 0.88021670011768 1 1
0.948073194486234 0.919448921862771 1 1
0.670170289403423 0.648944445243997 1 1
0.893238171253599 0.867057088122059 1 1
0.822638531993607 0.79925129756241 1 1
0.836282810484521 0.81036643892017 1 1
0.88980126981851 0.8654613517064 1 1
0.529281512431195 0.514726742625388 0 0
0.934419273081845 0.908129585823108 1 1
0.621636782837521 0.60489244847251 1 0
0.927841442431684 0.900891656933927 1 1
0.581353271148532 0.565822636588619 0 0
0.795651824787051 0.773584431163304 1 1
0.81613932005836 0.79212134815109 1 1
0.764082505693877 0.742220055135025 1 1
0.766052149114527 0.743677285003724 1 1
0.647165329794676 0.627232651401258 1 1
0.714755855983206 0.695213449789875 1 1
0.822300168263512 0.799071733165511 1 1
0.665317212753953 0.646074996583492 1 1
0.779769053900153 0.756068535545932 1 1
0.825636082009732 0.800910862140369 1 1
0.74463059426117 0.720338560277125 1 1
0.834230334576262 0.809676746324181 1 1
0.851745352945645 0.827760267699884 1 1
0.849274534294939 0.824873205775891 1 1
0.794183294584461 0.772142799660876 1 1
0.7610664361253 0.739110688619108 1 1
0.894199755136795 0.868866350316704 1 1
0.693178214126527 0.672749138893252 1 1
0.742785650613936 0.721643055440161 1 1
0.905075734651239 0.878189827135435 1 1
0.743200838069615 0.722457999581502 1 1
0.879142549389613 0.853849424724324 1 1
0.807228061614362 0.782335713010066 1 1
0.776645400880751 0.752779868924812 1 1
0.839233433735943 0.811924960650951 1 1
0.786123365792026 0.763265753364201 1 1
0.759320096059524 0.737452051634668 1 1
0.748960032290494 0.727995673292024 1 1
0.782584707346811 0.75862473497848 1 1
0.801237122690232 0.779023338996739 1 1
0.852343657731116 0.829232709600084 1 1
0.800194066127451 0.777081147819069 1 1
0.703026044310677 0.683093861810263 1 1
0.755660212625767 0.734515865845588 1 1
0.934481190804779 0.90777675480152 1 1
0.814925901392814 0.791149844624953 1 1
0.853503704644501 0.827665964493193 1 1
0.915262597090878 0.888593822725939 1 1
0.789527366944211 0.766169301344627 1 1
0.833775401270666 0.810481524423184 1 1
0.749379403431829 0.726644301541239 1 1
0.748499426517861 0.727277852855436 1 1
0.833183629467959 0.807778646123566 1 1
0.744344045958891 0.722230389141454 1 1
0.802723816216426 0.779324174329909 1 1
0.845097207820771 0.820555213864322 1 1
0.931142964680161 0.900862234125046 1 1
0.879218223164667 0.852517913333696 1 1
0.755713216382874 0.734774888000283 1 1
0.679104868368532 0.660105049144154 1 1
0.625781205109581 0.60698372652857 1 0
0.822412465199238 0.798529903739332 1 1
0.796266749084184 0.774838453108069 1 1
0.766722739433851 0.743639761155512 1 1
0.945907826633915 0.919809252273675 1 1
0.697779725553127 0.678094726136596 1 1
0.725106008123765 0.704510931135586 1 1
0.699419228734192 0.678255428536878 1 1
1.07403866459654 1.04173100688208 0 0
0.582088780134088 0.564529111676048 0 0
0.673640610262398 0.655162264214936 1 1
0.896995198002468 0.869878256124918 1 1
0.876749999288206 0.85251967705501 1 1
0.755733032274653 0.732899859910478 1 1
0.733248801262962 0.713103707011046 1 1
0.732244675092312 0.710635282318121 1 1
1.00556365515447 0.978107777114528 1 1
0.742430769602734 0.72014557583156 1 1
0.756662124446444 0.735563244146394 1 1
1.00726572444642 0.977878113554487 0 1
0.773574127915249 0.750561333188557 1 1
0.690292911902537 0.669282377539338 1 1
0.642556330688063 0.624335666525973 1 1
0.841690156723552 0.818747846270582 1 1
0.843796511138129 0.819331128153296 1 1
0.667300771869714 0.647581350457627 1 1
0.683833046463182 0.663458292929034 1 1
0.530713134201023 0.51471486524747 0 0
0.595720518461683 0.578928277730611 1 1
0.715476213753932 0.69466996550744 1 1
0.722278401895147 0.702308207078167 1 1
0.872421980445493 0.84735119113123 1 1
0.804411508577025 0.781395262779929 1 1
0.652242044613905 0.634988640724453 1 1
1.01280951169012 0.981985560182204 1 1
0.998666319798955 0.969652437007335 0 1
0.882447365729707 0.857779319632557 1 1
0.800181548316286 0.774473220757219 1 1
0.892015590062042 0.866646077922743 1 1
0.806213477427788 0.7824810964371 1 1
0.68747497682153 0.666284687585739 1 1
0.854087221133807 0.828174027866263 1 1
0.867794759864001 0.842474127856346 1 1
0.656746142301387 0.638024114669654 1 1
0.933379248671988 0.907429601975171 1 1
0.963279910405204 0.935772864355919 1 1
0.813305229972525 0.789292970518071 1 1
0.765932281964535 0.744444482063125 1 1
0.705360543012502 0.685090602187402 1 1
0.708258904914862 0.687156577634298 1 1
1.02738291885828 0.994123654862685 0 1
0.907253089949512 0.88201540877621 1 1
0.64150050282715 0.622004724216358 1 1
0.744173430001429 0.721806183643498 1 1
0.848076170323754 0.8218403290398 1 1
0.738393045490941 0.718102744215365 1 1
0.726895747915064 0.706447737535589 1 1
0.925677635036753 0.896798024194583 1 1
0.789919013992581 0.767333522219476 1 1
0.805039105099392 0.781725144785682 1 1
0.706511504632116 0.685908807022546 1 1
0.783752079667789 0.760096787095588 1 1
0.954636410220104 0.926480543232357 1 1
0.757401991380721 0.735666979920195 1 1
0.878283637122923 0.852841381788217 1 1
0.747358579016949 0.72513597847354 1 1
0.753903031100107 0.731913066435148 1 1
0.759420450917594 0.737778952365826 1 1
0.821623910456786 0.794744981201924 1 1
0.873270421845278 0.845569030582814 1 1
0.963908911085464 0.936230576159799 1 1
0.821695682060481 0.797488713857391 1 1
0.786172895815413 0.762147558550948 1 1
0.865665695613795 0.839245383606819 1 1
0.998040439585101 0.970546821152341 0 1
0.824634982349227 0.799595402642589 1 1
0.779457278000339 0.755902440674313 1 1
0.816558931349255 0.792414147581148 1 1
1.09596418400984 1.0651830991757 0 0
0.879687380781793 0.855202703474097 1 1
0.520042933253189 0.503347132834132 0 0
0.796669386450773 0.771867991427441 1 1
0.749319168466544 0.727194945620744 1 1
0.860242467296198 0.834188246448201 1 1
0.815951404807043 0.792168085301517 1 1
0.755813177858534 0.734596937288212 1 1
0.82028314901351 0.796146253799507 1 1
0.849001607800274 0.823509801129462 1 1
0.725341300753001 0.703868437843587 1 1
0.850290102682448 0.826753328301211 1 1
0.718498811692623 0.698421573325419 1 1
0.524211295652367 0.508465141409905 0 0
0.908942880955501 0.882070314597255 1 1
0.685789424583938 0.665552081401926 1 1
0.733237923260549 0.712829618897196 1 1
0.826404104317987 0.80333738255588 1 1
0.717740912001289 0.697602646966722 1 1
0.763894270979182 0.741072624056416 1 1
0.732660435887435 0.710375747093994 1 1
0.588450412836893 0.572513224237126 0 0
0.713574550095504 0.692806055847486 1 1
0.791084815724162 0.765674099065974 1 1
0.774785725821287 0.751347488146719 1 1
0.871966473045053 0.846118255574808 1 1
0.783836138524261 0.761418814522432 1 1
0.770413526956634 0.746256816224647 1 1
0.750574172838272 0.728771052614883 1 1
0.759777859671505 0.738804474771902 1 1
0.912919002699104 0.886194960169303 1 1
0.745605047070887 0.724553685050027 1 1
0.889356599902656 0.865584049885417 1 1
0.699210545787101 0.679411593386534 1 1
0.7819792828261 0.757200814594899 1 1
0.758742061138003 0.738305515521977 1 1
0.934223269922237 0.907000324650076 1 1
1.0153584620653 0.985618412804239 1 1
0.90422254615475 0.877961161776061 1 1
0.897576152780105 0.871424317931007 1 1
0.970785046332123 0.941802436579034 1 1
0.658951890026469 0.639208491456055 1 1
0.742762154272812 0.721801660297944 1 1
0.97943563979297 0.951325606659739 1 1
0.740470591680058 0.719687492835685 1 1
0.824841318463098 0.799050677639566 1 1
0.977759472697001 0.94771928795947 1 1
0.748246693908374 0.723618642256899 1 1
0.757767898745257 0.736168728467184 1 1
0.91010960917528 0.882899955039313 1 1
0.798484693194503 0.775667936059312 1 1
0.955032445820521 0.927276578591359 1 1
0.719958699990391 0.697758181853962 1 1
0.976765115738767 0.946914400739345 1 1
1.00792755759993 0.979237300817464 0 1
0.812124558157554 0.789362694773691 1 1
0.688001900092879 0.668729504484517 1 1
0.723907959546178 0.702406998508093 1 1
0.674712576838763 0.654815792174332 1 1
0.786656336353691 0.76523998734364 1 1
1.08664581555582 1.0536189946249 0 0
0.749766082066964 0.728773256752521 1 1
1.04628087911771 1.01388022028766 0 1
0.795827261903789 0.773691404457268 1 1
0.850845942948411 0.825514121496672 1 1
0.765505843656283 0.743835476703629 1 1
0.858123305447871 0.831720192831708 1 1
0.649068604560572 0.630634921443936 1 1
0.708871803288083 0.688297033959618 1 1
0.753298647919396 0.732257152407471 1 1
0.776974306888773 0.754259030350696 1 1
0.80495584945877 0.78184913818074 1 1
0.810617162079323 0.785241424679941 1 1
0.789419583818751 0.766873447379116 1 1
0.858021766091872 0.83399975024849 1 1
0.789656792716201 0.764459240409414 1 1
0.895000390081559 0.868427023438352 1 1
0.93841179609796 0.909216547549316 1 1
0.711496522937945 0.690709164675899 1 1
0.991888013111032 0.963555619469888 1 1
0.729248750282621 0.707659071447318 1 1
0.849574296920723 0.82479779763713 1 1
0.836659540225338 0.8096675848742 1 1
0.828276818265385 0.804227168853531 1 1
0.889179151991797 0.863708842498824 1 1
0.808575429363591 0.784396495948127 1 1
0.888145255729052 0.864099792553122 1 1
0.889961057155425 0.862946439936331 1 1
0.813497746463313 0.791342741729792 1 1
0.835828589105001 0.812338239802759 1 1
0.73976305167382 0.718755297453327 1 1
0.727178364199722 0.704676677588385 1 1
0.753196051348735 0.731289752776849 1 1
0.64960378036844 0.632208652191344 1 1
0.698150677301238 0.676233191589105 1 1
0.782526455071057 0.75852184584848 1 1
0.699484160772968 0.679001792264313 1 1
0.840083371945274 0.813266389175725 1 1
0.793288341084846 0.771460457373855 1 1
0.688593232746504 0.667368584288807 1 1
0.781536851308014 0.759497389061418 1 1
0.868282195384814 0.843195357631275 1 1
0.870439699223959 0.847951308670761 1 1
0.789997301619972 0.768255468163771 1 1
0.741950253530638 0.720472197868739 1 1
0.741377442497885 0.718953830121003 1 1
0.705811027790387 0.684601725097324 1 1
0.937193380136784 0.909742215858244 1 1
0.570634170241373 0.553882661746024 0 0
0.691251398412466 0.669977317752243 1 1
0.781106736172426 0.758339984819595 1 1
0.732186846025803 0.708351206136289 1 1
0.835079155766964 0.811727722350278 1 1
0.667842499623992 0.649846667921053 1 1
0.852426427399293 0.827144462743627 1 1
0.793633796021976 0.770409112143549 1 1
0.773054506826258 0.749716606667108 1 1
0.840631198146764 0.817031649989366 1 1
0.601030150177254 0.5842604540737 0 0
0.74337140905326 0.723852197912471 1 1
0.844372145448566 0.820287949065871 1 1
0.908160850785649 0.881426795937032 1 1
1.0721624542155 1.03918739639646 0 0
0.673082677797107 0.654151478964127 1 1
0.89450577787643 0.86685378793574 1 1
0.895147861575068 0.869502562790374 1 1
0.788619919703896 0.764642511354961 1 1
0.614430467103405 0.596178433347314 1 0
0.804005768413712 0.781726527176782 1 1
0.819039058163665 0.794747572617495 1 1
0.712669910786844 0.690691750070376 1 1
0.655989854624613 0.634906673570481 1 1
0.577763072054149 0.558504366825709 0 0
0.814886710726615 0.790757902006629 1 1
0.856300434268412 0.833072554381957 1 1
0.68969026965243 0.671225848747622 1 1
0.776642029982106 0.75353410230216 1 1
0.751402711821313 0.729036514244821 1 1
0.768209287790251 0.746775529890542 1 1
0.740293558728769 0.718727889138088 1 1
0.877425969662266 0.851820401734774 1 1
0.669245703060673 0.65086766309183 1 1
0.928028710663427 0.902529532403182 1 1
0.701879176031129 0.682280835661249 1 1
0.756859956015985 0.731951248458291 1 1
0.698803516864705 0.680104602372505 1 1
0.913625067519035 0.885902715269731 1 1
0.804382357443559 0.781729757965082 1 1
0.801570189743287 0.778020469878435 1 1
0.805930361549544 0.782115607773349 1 1
0.617928080892441 0.600860129211185 1 1
0.730669052249202 0.708023385221595 1 1
0.839534755825445 0.812443788032126 1 1
0.868506011752641 0.843225926404777 1 1
0.758195672794725 0.735656539803309 1 1
0.676518011949582 0.657720456490661 1 1
0.72134703276796 0.700571210098043 1 1
0.855495243014236 0.829789087166443 1 1
0.875064848574892 0.85095938269903 1 1
0.619881526933172 0.601936815870754 0 0
0.879594318889475 0.853411408490045 1 1
0.940937847656522 0.912700645040118 1 1
0.744147289029272 0.724385738491561 1 1
0.612672030191616 0.595128490244788 0 0
0.837818743008548 0.813027067519597 1 1
0.703037701760248 0.683022132732472 1 1
0.802763682508321 0.776586950857566 1 1
0.701046114561099 0.681294610096541 1 1
0.881544832221191 0.856141870775839 1 1
0.702523479943726 0.681888144119142 1 1
0.845204987828969 0.820814102447148 1 1
0.950651634270185 0.923260614464015 1 1
0.945734204275746 0.919120133185441 1 1
0.797565247918938 0.774199955692709 1 1
0.785705239496948 0.762494940144781 1 1
0.701595202428372 0.681269094080162 1 1
0.656140745831755 0.635181549064247 1 1
0.693203628695097 0.67195701193862 1 1
0.922225782679443 0.893368924359057 1 1
0.854428608821903 0.830798481262086 1 1
0.932248726801206 0.906019139103344 1 1
0.76764256965552 0.744451961034919 1 1
0.665296103609849 0.644927562352761 1 1
0.925740798864296 0.896431290415051 1 1
0.971728750300046 0.94197846713741 1 1
0.910029563693943 0.883215289349138 1 1
0.68340985498236 0.66290529823805 1 1
1.03968978632588 1.01149153225517 0 1
0.711025803403562 0.689513543354021 1 1
0.923619868227619 0.895636118582089 1 1
0.858545668858592 0.834451352552545 1 1
0.790558297102674 0.768018986225721 1 1
0.639873642677486 0.621371874093846 1 1
0.704305632616266 0.686619139374307 1 1
0.943938967656515 0.91504131762665 1 1
0.703190961663684 0.682812420397514 1 1
0.86922494863865 0.842035879565225 1 1
0.826016631295531 0.80277819403232 1 1
0.805149274403444 0.780638698999787 1 1
0.844879619322617 0.819798393126519 1 1
0.920141790255652 0.895206754304194 1 1
0.876396473612562 0.851424337450828 1 1
0.765806856608411 0.745030570398571 1 1
0.71136058843079 0.68967816099323 1 1
0.773348467338947 0.750460465731146 1 1
0.624637586505047 0.607078350166023 1 0
0.975914555899646 0.946870001451458 1 1
0.975288892800713 0.94513019696243 1 1
0.678101364004501 0.657317469312682 1 1
0.919798742942384 0.890531441911473 1 1
0.729127491562186 0.707762730780934 1 1
0.807315920810482 0.784213759314577 1 1
0.659214730203981 0.640342218699288 1 1
0.716971691031383 0.693708600676578 1 1
0.762038509926756 0.739961736002948 1 1
0.754273849805423 0.732023415152725 1 1
0.953396115107463 0.925091059767148 1 1
0.698748870278146 0.679251081583791 1 1
0.940509118859398 0.91205087455933 1 1
0.707260621280647 0.685965779945892 1 1
0.862806701362527 0.837837183149216 1 1
0.82962497200439 0.804179567758977 1 1
0.902997297138962 0.876940439821272 1 1
0.846645229675228 0.821633223891109 1 1
0.558221215315337 0.542213182364685 0 0
0.728556230231777 0.706070289297922 1 1
0.627613940170521 0.611114329292831 1 1
0.901934281160055 0.876518884328559 1 1
0.996438059171346 0.966944577298129 1 1
0.810621268850405 0.784896787961482 1 1
0.697307526443372 0.677268970067325 1 1
0.716190814514194 0.695524294468659 1 1
0.773250239816276 0.749709962870503 1 1
0.662252584575752 0.6433159408797 1 1
0.697568867921502 0.67613833030135 1 1
0.774684247352992 0.752542210589034 1 1
1.00728873952175 0.975506255862752 0 1
0.784374656887068 0.762808605389585 1 1
0.756200738242576 0.734829291911188 1 1
0.665851953959065 0.647447433375017 1 1
0.870378316905045 0.846411160982906 1 1
0.826526666813067 0.802991396726231 1 1
0.782009795179509 0.760041269167211 1 1
0.762404437068413 0.740012700427563 1 1
0.820988468672386 0.795950525275382 1 1
0.99099091041991 0.961163223879254 1 1
0.546038669354962 0.529927031293496 0 0
0.723444248163497 0.703006307078258 1 1
0.826510491701739 0.80176820485363 1 1
0.648943567362136 0.630934624053845 1 1
0.733608033101216 0.711355551201065 1 1
0.652887770192388 0.635181264603476 1 1
0.781227009486067 0.755479475391047 1 1
0.881142538195265 0.855179953388573 1 1
0.801090361148889 0.777204723147626 1 1
0.925524173099949 0.899343009843056 1 1
0.952076599835359 0.92179340384491 1 1
0.916127127647475 0.88721474361547 1 1
0.799493801139457 0.776622420549976 1 1
0.729862546094565 0.709565752669226 1 1
0.792445441557594 0.770581589699892 1 1
0.883912663184246 0.857930670905306 1 1
0.712987803771683 0.69350522504823 1 1
0.942145595617388 0.915043204603553 1 1
0.878532016833793 0.854227840505961 1 1
0.801158507262047 0.777861384740829 1 1
0.747391700037962 0.724577018655416 1 1
0.707368472603394 0.687199966743645 1 1
0.73390673956108 0.712822529222922 1 1
0.804873875609478 0.781721475756724 1 1
0.772577306947344 0.749854229161242 1 1
0.732245929307054 0.711918880306811 1 1
0.982620771830431 0.954606522092528 1 1
0.784957615088376 0.761847182101615 1 1
0.81272760095059 0.79004545235251 1 1
0.871836208742417 0.844956714336473 1 1
0.692430583327886 0.672214769522978 1 1
0.775175676906356 0.754845549330014 1 1
0.725895917266903 0.704102138889617 1 1
0.763886452785463 0.739371225388817 1 1
0.755204342961942 0.731685888824752 1 1
0.815213938049244 0.790860964760102 1 1
0.803518751730746 0.778256534560993 1 1
0.729745304194637 0.708882202667937 1 1
0.802097449635064 0.77737237575239 1 1
0.750356770915351 0.729426051917413 1 1
1.00357726276538 0.973615930126662 1 1
0.811073483365706 0.786807716821111 1 1
0.707717401882343 0.684871166735812 1 1
0.594241857417172 0.575966258006002 1 0
0.739442291539145 0.718105430513094 1 1
0.995013725644859 0.965902605255113 1 1
1.1493773498566 1.11490350301138 0 0
0.812176610709417 0.785904867779419 1 1
0.950533177913821 0.924996466007636 1 1
0.663166878571367 0.644022864650383 1 1
0.783504564160142 0.760533173243291 1 1
0.864160713667285 0.837864373973478 1 1
0.902494595079344 0.875557036152066 1 1
0.800224984059997 0.777944401591031 1 1
0.78081635478787 0.757923409878492 1 1
0.912191747501006 0.886950720549485 1 1
0.772415232732319 0.750140113018933 1 1
0.731919406722939 0.709782516303273 1 1
1.03936053807135 1.00778646800763 0 1
0.798924755791966 0.776116927143775 1 1
0.856616065116341 0.832807342320123 1 1
0.546865377509579 0.532143533857171 0 0
0.825289227253318 0.802058311096458 1 1
0.664314114474535 0.64425258140359 1 1
0.696381782386715 0.676018351200288 1 1
0.964450907431942 0.936895919004177 1 1
0.656202528553771 0.636835242481889 1 1
0.90649556869258 0.880049994689718 1 1
0.723131819321773 0.702723890351582 1 1
0.59449802539801 0.576532166852318 1 1
0.713587345581269 0.693132964753302 1 1
0.632753940302016 0.614399509953358 1 1
0.921003257471218 0.893390527291754 1 1
0.8952233645234 0.871374498044167 1 1
0.844708646460351 0.821455431016428 1 1
0.899544482355102 0.874391187780789 1 1
0.806102204215299 0.782703432198413 1 1
0.76591983793887 0.740982411404109 1 1
0.784910841358808 0.763107997436991 1 1
0.616869655729147 0.598436567502103 1 1
0.860111433215925 0.833474063361596 1 1
0.654966507437098 0.635013279919403 1 1
0.834426544298244 0.809887159924913 1 1
0.769130221072357 0.745256113810532 1 1
0.868078823172678 0.842308393146757 1 1
0.707230333417651 0.687316038929199 1 1
0.896604322843627 0.870428169712914 1 1
0.758990404132233 0.737567047857359 1 1
0.881358607404586 0.855497854674389 1 1
0.795755121742505 0.773560689246666 1 1
0.954058622731636 0.926605148151319 1 1
0.758140253900419 0.737603904773997 1 1
0.708007116338013 0.688081419164513 1 1
0.653892359153579 0.634055969794063 1 1
0.631434330624439 0.611945044234581 1 1
0.795886903748235 0.771893587870708 1 1
0.589511925143044 0.572773465091352 0 0
0.772308270293008 0.749413046553781 1 1
0.67617635907935 0.657555367788033 1 1
0.662317899639593 0.641617192183382 1 1
0.872750163347288 0.845717969106609 1 1
0.725672500081125 0.704607022315492 1 1
0.786885586637395 0.764196189240939 1 1
0.825767908227692 0.80267341566039 1 1
0.777343768638899 0.754629343440214 1 1
0.966716985379725 0.939319192302872 1 1
0.683385061856138 0.663489588226918 1 1
0.836776318859587 0.814128521893099 1 1
0.82817911378752 0.805440692477192 1 1
0.796025449902727 0.770926832774122 1 1
0.798708991432701 0.77476063183787 1 1
0.758425239231549 0.737524996295831 1 1
0.659233579736918 0.639173241480148 1 1
0.963233422696298 0.93522566879663 1 1
0.750205672852613 0.729256824396088 1 1
0.565296621109549 0.549301067778779 0 0
0.785493873109621 0.763500694254308 1 1
0.795716586387029 0.774243270659249 1 1
0.55485084200623 0.539335851409753 0 0
0.777600681772803 0.755986560661726 1 1
0.785913555820657 0.761751448690107 1 1
0.91512667792226 0.888343498756889 1 1
0.76925507376408 0.747252479544782 1 1
0.883500950723975 0.858579952688537 1 1
1.0760865998609 1.04307835418303 0 0
0.700125335945499 0.680164519135851 1 1
0.73317879253602 0.711743847302481 1 1
0.761754820928432 0.738682640484701 1 1
0.823053329468285 0.799967748080527 1 1
0.871115703071361 0.844946412020428 1 1
0.746943337200631 0.723564594494687 1 1
0.819157640171395 0.794294571594882 1 1
0.832489449786079 0.809126473898357 1 1
0.926379291502969 0.901201460327568 1 1
0.705324537035535 0.684389201152841 1 1
0.889357586611926 0.862898985146784 1 1
0.707488462114307 0.684656754026993 1 1
0.684563447113865 0.665046078864263 1 1
0.870840154315962 0.844822987326158 1 1
0.643657796274857 0.625360729241472 1 1
0.604576827996713 0.585014785514045 1 1
0.872705896164615 0.844213822482682 1 1
0.790531033886081 0.767466541855921 1 1
0.692980450870494 0.672237298364704 1 1
0.942601608687725 0.915309451826314 1 1
0.914619289138094 0.887829361987169 1 1
0.915601405970957 0.888162493128545 1 1
0.830473529057409 0.807382146760985 1 1
0.970276657980429 0.942415485870541 1 1
0.836596109149042 0.812116591053752 1 1
0.897169283850269 0.872507782000422 1 1
0.876132093028795 0.851896313365613 1 1
0.806861875963826 0.783503392364457 1 1
0.982053538438271 0.955466862554424 1 1
0.823393515097591 0.797528000648982 1 1
0.687066442094891 0.666351089217916 1 1
0.592723121023445 0.577017249701404 1 1
0.876294321637623 0.851237883215636 1 1
0.696881810475236 0.673130266927554 1 1
0.797934569661142 0.774745830202967 1 1
0.814990815533951 0.792655235613599 1 1
0.864203113874427 0.83734105621804 1 1
0.668721560802272 0.64858206732872 1 1
0.789580006627985 0.76625167354176 1 1
0.882075588591503 0.856516623570158 1 1
0.896373395069466 0.870978320268698 1 1
0.830610183234511 0.805724878889813 1 1
0.936847067538953 0.909044789217713 1 1
0.792177330665059 0.771182506656961 1 1
0.707005942652199 0.687580884267202 1 1
0.700881545631128 0.680151673389601 1 1
0.571308396884819 0.555125422128968 1 0
0.771180319556907 0.750247200495644 1 1
0.699924995805995 0.679738622614596 1 1
0.791140674600034 0.767830162993857 1 1
0.829204259679397 0.806859391160369 1 1
0.685466296568249 0.664709054358558 1 1
0.684454424912982 0.665404670603705 1 1
0.871294840676241 0.847964836026225 1 1
0.964719115460639 0.93712183607038 1 1
0.855866569396237 0.833093489886296 1 1
0.762626941022952 0.741129489090862 1 1
0.963699186894551 0.936588637001396 1 1
0.654884933614965 0.635005546518136 1 1
0.774271365456407 0.751766741057436 1 1
0.856589915844746 0.832509234746736 1 1
0.581323212422645 0.563554872566324 0 0
0.877161992276952 0.853235695228772 1 1
0.922091588166984 0.895827482834376 1 1
0.804522233476768 0.78172529791024 1 1
0.647565292275106 0.628941354488362 1 1
0.752673597795226 0.730972741363984 1 1
0.773085936261603 0.750487935222263 1 1
0.788651234894011 0.765677071256287 1 1
0.744104688749895 0.723611174183197 1 1
0.643894046926345 0.625642472799291 1 1
0.820822285190567 0.79792800298261 1 1
0.719181665992359 0.699014030624085 1 1
0.781318808956268 0.759231717861172 1 1
0.836200926562901 0.812390910673957 1 1
0.859094803601194 0.833181802806479 1 1
0.728744631949842 0.708864859257813 1 1
0.81285511054582 0.790570319901827 1 1
0.738437126760739 0.71768405128798 1 1
0.684842578133135 0.665526810507369 1 1
0.957797514639625 0.930725144227951 1 1
0.885304966017544 0.859281051523718 1 1
0.861484612379494 0.835200822464843 1 1
0.667606793663753 0.647373470721859 1 1
0.791564823306258 0.767656731513966 1 1
0.711403553231567 0.688809684407066 1 1
0.720791403919723 0.699928305947191 1 1
0.902585626509784 0.876005869025335 1 1
0.834109765357169 0.81185898282895 1 1
0.763929286868327 0.741815153212852 1 1
0.855854425343558 0.830540619809218 1 1
0.973685413620688 0.94446264419278 1 1
0.748635476186846 0.726072557030416 1 1
0.795389263670559 0.770839559158967 1 1
0.786158247485849 0.763197918209284 1 1
0.803780597097407 0.780843937266082 1 1
0.91658833430447 0.888221000179632 1 1
0.696203128177782 0.674566971854776 1 1
0.919576289141266 0.890270226204364 1 1
0.669884733788369 0.649148869741327 1 1
0.915233779777617 0.884867863081597 1 1
0.76244555895941 0.740396560089253 1 1
0.789078882179758 0.765381993841763 1 1
0.650779419119507 0.633105381497321 1 1
0.623028462706864 0.605658884339478 1 1
0.834213728369695 0.810267122305107 1 1
0.751042399778859 0.729472443761447 1 1
0.905935873883317 0.879289438624268 1 1
0.669489501079155 0.650189283255016 1 1
0.743280812076927 0.720382789953991 1 1
0.846248283602313 0.822095610098021 1 1
0.734324336053439 0.712276468794599 1 1
0.766224860422217 0.743528329221623 1 1
0.807650900477431 0.783886013514852 1 1
0.791666412959044 0.76835266839244 1 1
0.807697618805416 0.783623750001112 1 1
0.900905526980781 0.873296453270873 1 1
0.997616065765372 0.965633138968753 1 1
0.973312548069217 0.945570506131771 1 1
0.89949634005949 0.873219367341863 1 1
0.750825845274969 0.729137453402463 1 1
0.708078671309344 0.688229085004244 1 1
0.791830405332071 0.76938737045625 1 1
0.71657875043303 0.695199963479347 1 1
0.857654417181443 0.83124164008088 1 1
0.79553762211159 0.772547751686568 1 1
0.682184861404082 0.662974890276345 1 1
0.845129118452605 0.819086471238358 1 1
0.975564081082212 0.948351165907117 1 1
0.816685588964642 0.791462060110762 1 1
0.935889378840094 0.9060141023779 1 1
0.766835774783205 0.744048155278624 1 1
0.809860443927307 0.786536746372558 1 1
0.69729093385031 0.677346134610133 1 1
0.913646728665935 0.886805705444175 1 1
0.788745706040408 0.766063573994719 1 1
0.621302910560192 0.603212636336939 1 0
0.700129598005478 0.678557772316638 1 1
0.806725982893249 0.784020198799588 1 1
1.08955002927114 1.05648765783299 0 0
0.747532017452544 0.725766114656106 1 1
0.986817684623708 0.956758826067768 1 1
0.614250323325795 0.595305917726883 1 1
0.846647605389151 0.821129599807487 1 1
0.791586430600494 0.767006125714057 1 1
0.679972483233914 0.659507496396405 1 1
0.699732728473717 0.678476396086147 1 1
0.952122181248694 0.925460804431118 1 1
0.619683684900109 0.602411184960661 1 1
0.924939294722199 0.897122236040337 1 1
0.748647863926743 0.726210038016129 1 1
0.947415190311998 0.920480014889848 1 1
0.918372707681344 0.892463565065841 1 1
0.804411286791634 0.77990305683755 1 1
0.751507776552321 0.730617174814587 1 1
0.715593361446194 0.696373178354307 1 1
0.886574658097664 0.86004706759436 1 1
0.731876774027147 0.71042993775189 1 1
0.483350089847458 0.468803859413092 0 0
0.989579938832712 0.959736527079565 1 1
0.721292830105457 0.701007825407091 1 1
0.942703493787221 0.915907847201651 1 1
1.14477165156271 1.11052565984911 0 0
0.858921147871218 0.833806722445137 1 1
0.936131448370385 0.908249849229915 1 1
0.842346470352946 0.818104196680405 1 1
0.851138443597888 0.826696920076542 1 1
0.945967589788377 0.917787845724079 1 1
0.734120254712897 0.712575770202487 1 1
0.867330318266992 0.842437779234854 1 1
0.852854895894561 0.827706776409596 1 1
1.051320700841 1.02055808964232 0 0
0.802626352994532 0.779034545539871 1 1
0.838675017610803 0.814404399389965 1 1
0.961113020983017 0.934285013824491 1 1
0.807171460277201 0.78492982836496 1 1
0.783623522293923 0.759518845694555 1 1
0.810108767523096 0.7860528729456 1 1
0.79477940100382 0.770912078398543 1 1
0.843571793590219 0.819700108243131 1 1
0.810464991873779 0.787287708367623 1 1
0.927046600114721 0.898241995399765 1 1
0.879878018420626 0.852171196088645 1 1
0.795440009109703 0.77215101169882 1 1
0.656976100489837 0.637604946853729 1 1
0.756010799952963 0.734953982567869 1 1
0.608003050598376 0.59130687734172 0 0
0.690771140703777 0.67033543973731 1 1
0.744149639279981 0.722239142983608 1 1
0.978126545643434 0.949373780227392 1 1
0.704822215173199 0.68516451699251 1 1
0.806835597807347 0.782295752543558 1 1
0.856265851638786 0.831250763738726 1 1
0.988717593624921 0.958704739068658 1 1
0.878794807072865 0.853003693104737 1 1
0.960626929147041 0.933758205824567 1 1
0.905009462659463 0.878329451508995 1 1
0.726107505850856 0.705626856647013 1 1
0.807859675325713 0.784052218521341 1 1
0.834547285874559 0.807278291169126 1 1
0.670460729585404 0.651225171223793 1 1
0.873961491967205 0.849228766862529 1 1
0.714515012690747 0.69386088292721 1 1
0.808090583577828 0.785122173326334 1 1
0.861740986322494 0.83550998306878 1 1
0.737719380685293 0.715986548169927 1 1
0.896830001048875 0.871825710128493 1 1
0.930788217099771 0.901562823918346 1 1
0.814781348889728 0.791312095373388 1 1
0.954759435676205 0.926501669076305 1 1
0.785496333409193 0.761860766048816 1 1
0.725666996842629 0.704765712478757 1 1
0.860065528165717 0.836300200277124 1 1
0.945069790840688 0.915599000584168 1 1
0.86472987138668 0.839749020113059 1 1
0.834839571994589 0.809629548539556 1 1
0.730966739909118 0.709612590241074 1 1
0.703222474792175 0.681031882257274 1 1
0.882497199423638 0.856114743106635 1 1
0.748748664601758 0.726941443559113 1 1
0.858076558902314 0.834497301878156 1 1
0.755828863906147 0.732609238875021 1 1
0.720137893387508 0.699974892372764 1 1
0.866629596736598 0.841568918639635 1 1
0.820205877879726 0.798165147626501 1 1
0.911688568710864 0.886402746427501 1 1
0.908151120295923 0.882292592609281 1 1
0.75575196319012 0.733794383076698 1 1
0.786177098249401 0.764148343935478 1 1
0.915696786497011 0.890773064978197 1 1
1.11352522973903 1.07988816206877 0 0
0.821184499061844 0.795667437744554 1 1
0.780026941183467 0.757290259771131 1 1
0.732559215769283 0.711729605000078 1 1
0.773012376676213 0.749591314121894 1 1
0.617228682548348 0.60004745983546 0 0
0.715732379668571 0.696835131595758 1 1
0.77893141873972 0.754237139997707 1 1
0.893327554455255 0.867155784708441 1 1
0.733020143215224 0.712155987747357 1 1
0.884977267758468 0.858411327757797 1 1
0.879220502204712 0.852668226354348 1 1
0.776329655784125 0.752276479474248 1 1
0.982900234850049 0.952919186441094 1 1
0.793590921592948 0.770076052426858 1 1
0.732975322843629 0.711946549285336 1 1
0.791280196643906 0.768863309349423 1 1
0.803286496840279 0.777239105559415 1 1
0.676531515886855 0.656946533072385 1 1
0.63194022232221 0.61371328129815 1 0
0.76701130155168 0.743577336271831 1 1
0.787009698204127 0.763279109647922 1 1
0.85281019888403 0.829086016005367 1 1
0.805405875679588 0.781019995023701 1 1
0.842983568681524 0.816442619888306 1 1
0.789289485093402 0.76756828563964 1 1
0.848305944848567 0.823787300291834 1 1
0.662672879167637 0.642286356270964 1 1
0.877372848633358 0.850792085068219 1 1
0.618122533498331 0.600144331985383 1 1
0.738079605446604 0.717544119355804 1 1
0.750008072289927 0.727191113899603 1 1
0.796146694146883 0.772451566957426 1 1
0.677076340897636 0.657864200957978 1 1
0.890873278373799 0.862517394293379 1 1
0.63038762197692 0.612608319029931 1 0
0.782709995859256 0.759717166069851 1 1
0.954263543046071 0.926638431146446 1 1
0.746000549653797 0.725493372698828 1 1
0.882840814380457 0.856070366794441 1 1
0.828587836835733 0.803223266752831 1 1
0.588668839895452 0.571431411320881 0 0
0.641027441783569 0.622771823918721 1 1
0.844548295990161 0.818200815848712 1 1
0.918094523826024 0.888781266031448 1 1
0.742868045893973 0.72020443760183 1 1
0.812196954457974 0.788243336854744 1 1
0.79905865139539 0.775120340233005 1 1
0.914187612101773 0.88675034174595 1 1
0.770504078726239 0.747120764214145 1 1
0.730989380872375 0.709274183355509 1 1
0.843650669005903 0.81695908153648 1 1
0.701491256188317 0.678984197904997 1 1
0.848324194077031 0.823405035588497 1 1
0.745184679298515 0.723267075884955 1 1
1.03347373136171 1.00196173054977 1 1
0.782063820000149 0.758322158082875 1 1
0.70582792737081 0.684180348672259 1 1
0.806216378463088 0.780762586198664 1 1
0.752515025614423 0.732045794621469 1 1
0.73786485819362 0.715522488683294 1 1
0.815457981519202 0.792127152731295 1 1
0.689918133924634 0.669177177131956 1 1
0.753661751578405 0.729487642876676 1 1
0.728725872930888 0.707663391940253 1 1
0.965498388951714 0.937374554849161 1 1
0.85008739440753 0.825279554449929 1 1
0.788364533158704 0.762841367755885 1 1
0.744445988855305 0.721800832638914 1 1
0.831070135440878 0.80815096489302 1 1
0.87315406255062 0.847827251543293 1 1
0.667584971880067 0.6490725382536 1 1
0.884738719652088 0.859843026971367 1 1
0.813545747405131 0.789651532854065 1 1
0.719271006720982 0.696576786242302 1 1
0.975760102191532 0.94770454074579 1 1
0.87830493691881 0.851750758941621 1 1
0.80924333838508 0.786533561099729 1 1
0.677051210174065 0.657713217544986 1 1
0.59816366035234 0.579351377569861 1 1
0.786328625387238 0.764113843262604 1 1
0.756381845153106 0.734798886278998 1 1
0.822906366013186 0.797349617170058 1 1
0.805200226630519 0.781506259938922 1 1
0.639018635715423 0.619958887087945 1 1
0.757711003147872 0.735345493555223 1 1
0.72816514285894 0.705565194755463 1 1
0.930565160249142 0.901619906310279 1 1
0.670097746029429 0.651918758638891 1 1
0.833254102397374 0.809622666567826 1 1
0.925745106638574 0.898290891010146 1 1
0.746166669957684 0.723199070081488 1 1
0.816022834003481 0.792878427522955 1 1
0.735211053109319 0.713268603177274 1 1
0.902487294726309 0.876299502622535 1 1
0.691723765464763 0.670576381471101 1 1
0.725042732126027 0.703929311440456 1 1
0.72234318324458 0.699723954691044 1 1
0.858103250738404 0.831636130901025 1 1
0.852320428497173 0.827493717688387 1 1
0.711721616865866 0.69021536817759 1 1
0.857821281844159 0.833580539865706 1 1
0.777827911075946 0.754939529049397 1 1
0.796506035911111 0.773032492591402 1 1
0.828795050704176 0.804545875289197 1 1
0.765210856944989 0.741742702648616 1 1
0.732007842293145 0.709715694728291 1 1
0.830858723902688 0.806865744623341 1 1
0.679847875077474 0.66138551406441 1 1
0.706107212340726 0.68345671465957 1 1
0.761464525706099 0.741243824518721 1 1
0.921811638014192 0.896025379078287 1 1
0.859455142749274 0.834939778086591 1 1
0.797450582505718 0.774729312183882 1 1
0.745914854116901 0.72370727530209 1 1
0.718182043553697 0.696688645702415 1 1
0.749129104830376 0.727706021890086 1 1
0.737892997766175 0.715569931792961 1 1
0.756640926991625 0.734278410165494 1 1
0.643863640881977 0.624448801948682 1 1
0.834203912434896 0.811180824345171 1 1
0.891001805046687 0.863690654676548 1 1
0.858128677673414 0.832206111463216 1 1
0.651291036415038 0.631794386955087 1 1
0.832529567063516 0.807597001175885 1 1
0.921196824873316 0.894041824072049 1 1
0.753531063769911 0.732390051469651 1 1
0.918168903193296 0.892268910554358 1 1
0.72631817568647 0.705812299595852 1 1
0.657600788023977 0.638785303690125 1 1
0.708694321996932 0.68798272499787 1 1
0.751154518844628 0.728065127117809 1 1
0.878266474254343 0.851733953419316 1 1
0.735748664116908 0.714174968209596 1 1
0.787397062486055 0.762093984737089 1 1
0.848645051585842 0.822501967770171 1 1
0.874126452973252 0.847539094817863 1 1
0.758866057670406 0.736889030639544 1 1
0.728538203616036 0.708123170997135 1 1
0.760023559155687 0.737689862029777 1 1
0.72028676156511 0.698910329734196 1 1
0.732129355855307 0.71074791088511 1 1
0.698755192522832 0.679094049772329 1 1
0.735994177393245 0.715768615166155 1 1
0.691717520120046 0.670816091766743 1 1
0.683071312303021 0.663694257639263 1 1
0.707448227733741 0.686840748523906 1 1
0.678311599725129 0.657909356618313 1 1
0.644463904135053 0.624812238476545 1 1
0.957580152228915 0.928218615444887 1 1
0.800776837567944 0.773896881309938 1 1
0.966318879962553 0.938312704451648 1 1
0.968219608223353 0.938404513033864 1 1
0.771781220383001 0.749067046581195 1 1
0.830964130758298 0.806633920118886 1 1
0.846956978230779 0.821684393155776 1 1
0.602325560563508 0.583149297075278 0 0
0.72787882396734 0.706762254098315 1 1
0.731870104963029 0.708397511113355 1 1
0.723071714459186 0.70241105077184 1 1
0.742736162073651 0.71998350220422 1 1
0.886822834255784 0.861995334959099 1 1
0.850778291970267 0.825942683051911 1 1
0.717940306793033 0.697213485288696 1 1
0.990634463444422 0.963375508192191 0 1
0.862732273769177 0.837749088240922 1 1
1.0107312623084 0.982507433944801 0 1
0.686486636264263 0.666772114624451 1 1
0.864721825521909 0.839444670367731 1 1
0.758410462523808 0.734382949336107 1 1
0.754509084569581 0.73280679792642 1 1
0.77467202537577 0.752749068304969 1 1
0.694878151062838 0.673634338296597 1 1
0.699402659082555 0.676119383964802 1 1
0.787960088511855 0.764152682856895 1 1
0.607995859736885 0.590151314837632 1 0
0.656943330511955 0.636834196429555 1 1
0.622728220048202 0.605189060397233 1 1
0.562684770376938 0.544715786145731 0 0
0.934260364913368 0.908182224911271 1 1
0.848726081645839 0.824818504315 1 1
0.712941450474586 0.692251185154552 1 1
0.733411540747664 0.709529063201097 1 1
0.903161056552804 0.876097899877838 1 1
0.771759665878203 0.749191517658365 1 1
0.73299280917409 0.711837281907173 1 1
0.834864361697085 0.809563010219978 1 1
0.835180715140762 0.809792894123609 1 1
0.858216397097528 0.834111969367491 1 1
0.837226296004594 0.811427530731624 1 1
0.743241912192256 0.719054543475428 1 1
1.07850334639021 1.04683353221097 0 0
0.646121002960085 0.62597640923509 1 1
0.733481157727432 0.711204476699186 1 1
0.827640829009399 0.801778707622534 1 1
0.897571461277177 0.868599835264727 1 1
0.669725330916742 0.650444345454276 1 1
0.848384723833761 0.824621725863067 1 1
0.732686609364139 0.710648034725311 1 1
0.825861452199841 0.800985641724236 1 1
0.749452543977582 0.726324310790807 1 1
0.707332265207238 0.687252926286938 1 1
0.957085519115994 0.928163216703121 1 1
0.869111611130156 0.842757635789292 1 1
0.939781800014289 0.912143428000367 1 1
0.764856614703614 0.741496882091475 1 1
0.634927033315698 0.615132002426885 1 1
0.875779300307636 0.849885605206172 1 1
0.932442372912363 0.904219380522361 1 1
0.753523163726942 0.731983725991529 1 1
0.82421589207645 0.798033949163777 1 1
0.752014567660792 0.730968731540919 1 1
0.699506227327496 0.678332586439349 1 1
0.599261807153172 0.582731608614011 1 0
0.734399204128743 0.712104121450848 1 1
0.707149652085518 0.685742083731669 1 1
0.932346665785954 0.905088152955642 1 1
0.767060785028214 0.745218201687304 1 1
0.814310877560614 0.790367871987657 1 1
0.744240755786545 0.723022706482041 1 1
0.712604179219546 0.694161225666938 1 1
0.807017088771594 0.78220969430813 1 1
0.86156968631342 0.835527334844224 1 1
0.792752984665554 0.767485749194812 1 1
0.830298741177228 0.805654029347949 1 1
0.746210446142428 0.725372048444523 1 1
0.839960939374611 0.812031059368455 1 1
1.01811523450885 0.986546446101152 1 1
0.910581774962421 0.883044929038935 1 1
0.758176762219276 0.734296364453704 1 1
1.01896933369206 0.989279617533463 0 1
0.750896682621175 0.732051729918764 1 1
0.73025043923542 0.709737550124878 1 1
0.588464276545024 0.572481103278223 0 0
0.814773465575368 0.790904115036159 1 1
0.865086461721626 0.842027711488711 1 1
0.637571518986071 0.619943121675765 1 1
0.806726593917769 0.783847629942268 1 1
0.688439818209215 0.669173455940297 1 1
0.766779027069622 0.743991116086479 1 1
0.896733362528847 0.872290887922329 1 1
0.844392834990663 0.818634667854402 1 1
0.859859466297306 0.834865037500172 1 1
1.02395571185856 0.993670269729753 0 1
0.817099647884413 0.79327740217604 1 1
0.594888983343423 0.576963270440139 1 1
0.794181756786699 0.77139252899052 1 1
0.845907341642176 0.820700179673869 1 1
0.62080325781013 0.603466823844854 1 0
0.85226915925122 0.827332749194853 1 1
0.893815405591816 0.866750197598887 1 1
0.733880642724744 0.714083048628423 1 1
0.763231499947542 0.740330544885139 1 1
0.763747150889143 0.741074267420355 1 1
0.871398598567883 0.845920033276091 1 1
0.919776688485645 0.891869373542921 1 1
0.818652501568415 0.794717829995565 1 1
0.779727126331576 0.757480535733221 1 1
0.70256404270831 0.682461238105805 1 1
0.649409462843659 0.630764023565919 1 1
0.877967845252167 0.852947971702842 1 1
0.724431196248935 0.702258005271396 1 1
0.660337539180367 0.641940816607056 1 1
0.777355326791757 0.754888135489256 1 1
0.729060366618015 0.707496475270276 1 1
0.596009777772732 0.577667478017122 1 0
0.650122416771078 0.630590916798138 1 1
0.870999997158743 0.846568721101377 1 1
0.825110144585661 0.800932985268926 1 1
0.786561459870143 0.764552387927813 1 1
0.898645129627769 0.87483809302231 1 1
1.01944262054902 0.986490831311357 0 1
0.772718526673542 0.749659814325932 1 1
0.856548280528745 0.831672356618058 1 1
0.659251522061314 0.641034626644824 1 1
0.772444941271671 0.747913746929303 1 1
0.859054725423828 0.831205366684879 1 1
0.714322666322583 0.694379573591411 1 1
0.850943598809467 0.824435596671914 1 1
0.785503857953136 0.763240215619429 1 1
0.757367484724632 0.733901804975109 1 1
0.740463649233692 0.718101263129432 1 1
0.774086202500592 0.753078208975265 1 1
0.724984641978563 0.703837469811555 1 1
0.866252245847586 0.839229671024536 1 1
0.959338403038397 0.93170247421486 1 1
0.963635124900483 0.935353225215081 1 1
0.733536126586909 0.713684212427082 1 1
0.838952351796186 0.814405723965197 1 1
0.821944396627607 0.798305149832637 1 1
0.688223242066371 0.66726062569271 1 1
0.880606540452506 0.856557987009464 1 1
0.915162188056507 0.888942495210153 1 1
0.624710384894623 0.606140826284626 1 0
0.83465346304259 0.810896987213231 1 1
0.805813340884091 0.78394381937584 1 1
0.886187514365077 0.85882579675391 1 1
0.90200039984336 0.87745833631438 1 1
0.88845334460005 0.861004664595015 1 1
0.845296984699894 0.819750173919726 1 1
0.769465279937273 0.744735382177343 1 1
0.842517043197384 0.819006525184667 1 1
0.999412983611732 0.969752272764264 1 1
0.935042365262813 0.907517123699606 1 1
0.927073275563207 0.900505147927879 1 1
0.789143892319549 0.766641063557602 1 1
0.680271234159495 0.661852798840773 1 1
0.616051725004101 0.598989417286626 1 0
0.976354082948493 0.94510995659745 1 1
0.680469060782497 0.659876681448027 1 1
0.745660684775996 0.722568290113664 1 1
0.691736358691465 0.672275585607753 1 1
0.782741712127081 0.759395367842361 1 1
0.740055198986197 0.719564176843746 1 1
0.731985233324272 0.710836265571215 1 1
0.796558273706066 0.769788074358934 1 1
0.939046476970465 0.91103511982238 1 1
0.887480403276026 0.860718077467344 1 1
0.798022823649716 0.775910520758218 1 1
0.792896063169949 0.769628785741493 1 1
0.924801092667331 0.895440408847543 1 1
0.705277504628111 0.685565737445892 1 1
0.624990339531917 0.606913864319514 1 1
0.724887943919352 0.70288931460272 1 1
0.851744576478341 0.825802337826171 1 1
0.662607285851621 0.642889908884338 1 1
0.909547937016984 0.88337878851633 1 1
0.871879376942623 0.848722288759747 1 1
0.87008109871006 0.844471739528128 1 1
0.725272823236412 0.703829702857421 1 1
0.678597625577999 0.65769423755024 1 1
0.823372653270485 0.799073857872318 1 1
0.656162837203804 0.637537321494234 1 1
0.774100337998051 0.750674146264942 1 1
0.68038542830457 0.660907883189824 1 1
0.613161318282516 0.595558368093026 1 0
0.656664341462888 0.63765627013491 1 1
0.909411434955406 0.88394795716081 1 1
0.815936856736053 0.790517602319722 1 1
0.803626546588462 0.778433622119322 1 1
0.922493643971041 0.896749788181591 1 1
0.699534323643993 0.679671062233707 1 1
0.849089472357575 0.824775150875159 1 1
0.96805839458334 0.94081744442008 1 1
0.77409608684142 0.751863202300374 1 1
0.815807166436824 0.790445165171142 1 1
0.792090368490045 0.769815009350833 1 1
0.777895306406732 0.756215696231808 1 1
0.624684974984422 0.60794496942368 1 1
0.760030519335695 0.738623131903642 1 1
0.838899530883031 0.81480930497652 1 1
0.897690804273773 0.868918189746069 1 1
0.744443190825132 0.722988967745909 1 1
0.778392034144521 0.756751389424243 1 1
0.818134711296024 0.794552789870316 1 1
0.87290711664607 0.84736239372958 1 1
0.801754043988957 0.77805311337956 1 1
0.65181116039052 0.633016320737078 1 1
0.759199993304287 0.737224335896635 1 1
0.774363165983548 0.751524329072308 1 1
0.786317348998715 0.764016856528701 1 1
0.831273673053293 0.806083402238665 1 1
0.911784102289297 0.883705386892593 1 1
0.809048361997797 0.785658342274524 1 1
0.868262624106522 0.84198470865311 1 1
0.654934138155491 0.63426357654944 1 1
0.806790506513844 0.782178266458557 1 1
0.799336994469252 0.777017554512478 1 1
0.796771633858779 0.773434683427375 1 1
0.729711698265438 0.709002301044706 1 1
0.569873532546148 0.554418905278351 0 0
0.802002658313521 0.778061596204523 1 1
1.06008842499434 1.02906756778308 0 0
0.858526411217804 0.833724887902703 1 1
0.831558745282247 0.808151090362475 1 1
0.870722260291927 0.844657669984663 1 1
0.799772167853172 0.777484338799007 1 1
0.853501711104022 0.828775979902346 1 1
1.01854259664446 0.985993348264461 1 1
0.7611354210782 0.740425621352938 1 1
0.853344560787569 0.829567163526909 1 1
0.686900088054009 0.667963513551483 1 1
0.706204608028072 0.685882539807936 1 1
0.872313608483256 0.845899672943037 1 1
0.972642655625181 0.944437718397666 1 1
0.755247137347198 0.732604610790986 1 1
0.917837990384068 0.891207111008951 1 1
0.770499754612508 0.7461854085015 1 1
0.815829259671309 0.791932342851447 1 1
0.884666174685866 0.85942535351565 1 1
0.791833157102956 0.767856053635531 1 1
0.782694901643016 0.757709999629815 1 1
0.78387610393234 0.761609017986151 1 1
1.09475514365547 1.06196343893833 0 0
0.940549961208777 0.914102236255468 1 1
0.80647589736919 0.784341577656007 1 1
0.760077321693702 0.737302848836002 1 1
0.773031197501008 0.750672540421698 1 1
0.812601813781387 0.788878955653624 1 1
0.825054545777168 0.801946842105315 1 1
0.917144767881761 0.889526768714508 1 1
0.77025191309335 0.747082307402179 1 1
0.670209493801439 0.652372368272599 1 1
0.824952856710026 0.800431026666705 1 1
0.750172524880431 0.730200218613477 1 1
0.948168770940719 0.92039641845428 1 1
0.558590271686946 0.542637365384289 0 0
0.84106729472365 0.817395509031225 1 1
0.835283426152864 0.811859219633845 1 1
0.776847111395836 0.755761272838449 1 1
0.919474809324561 0.892006014771375 1 1
0.78448690710967 0.763407327238228 1 1
0.875488050528092 0.850193759653878 1 1
0.956935240159531 0.929740640404805 1 1
0.849545337561566 0.825559298333814 1 1
0.853735837418154 0.827414456593496 1 1
0.974438361155325 0.947666970528093 1 1
0.759356427826454 0.737240715279109 1 1
0.780247385676267 0.755615398333774 1 1
0.936900916416046 0.909095846250648 1 1
0.768758300477429 0.745019924194022 1 1
0.813341449204198 0.790053285556237 1 1
0.829952119298625 0.804727896783434 1 1
0.946875185212461 0.919737328235712 1 1
0.799726870717695 0.773878603368621 1 1
0.687631798499506 0.665977657566838 1 1
0.745189533192626 0.722708280334173 1 1
0.744323836960601 0.723864463972532 1 1
0.895185107739846 0.868926934600983 1 1
0.71006850169304 0.690251268460311 1 1
0.911834557268082 0.8854805733649 1 1
0.76480098512474 0.741484968828487 1 1
0.842291222371164 0.816964557211299 1 1
0.960832590435932 0.933520974577926 1 1
0.804597105414127 0.780926344638548 1 1
0.79798397051773 0.775853993581802 1 1
0.703410102238371 0.684107010313894 1 1
0.727030996893514 0.704797596885504 1 1
0.891919673625934 0.866107599732503 1 1
0.952874569003218 0.923415961185642 1 1
0.755929756470488 0.734694431920034 1 1
0.660622603053121 0.640350449365335 1 1
0.931866870859645 0.903615640688828 1 1
0.700941568907168 0.679483408778729 1 1
0.952095426234981 0.92455950571719 1 1
0.814913781639002 0.793200332877866 1 1
0.820713347955458 0.798024140144711 1 1
0.723523128472702 0.702849488268698 1 1
0.817785084129566 0.794539085465178 1 1
0.752622190362148 0.731433194323032 1 1
0.908713893665625 0.882105017112365 1 1
0.886119751500996 0.85890730314121 1 1
0.760367999041004 0.736734664473078 1 1
0.89005888031833 0.861265844193549 1 1
0.820718828718375 0.795929273875856 1 1
1.05512299421409 1.02608358070162 0 0
0.760939131794224 0.738371416425911 1 1
0.717830519262662 0.697889612966126 1 1
0.918533660311698 0.889760202634576 1 1
0.941075113258281 0.914976418448849 1 1
0.794140101249184 0.768648056082698 1 1
0.711118808036709 0.689893835935454 1 1
0.70772929393489 0.686653183510746 1 1
0.535868564584819 0.521572098816621 0 0
0.825676361447231 0.800239780251218 1 1
0.731530864529713 0.71102985483221 1 1
0.750391374975241 0.730162491325453 1 1
0.701439894676045 0.680480636769631 1 1
0.723964330812274 0.702587472112662 1 1
0.807529402488153 0.784696784906436 1 1
0.67584526077581 0.655624722609145 1 1
0.822633519642404 0.800126011686547 1 1
0.630914634003743 0.612640194167384 1 0
0.730740883777115 0.707709229378532 1 1
0.839179618654276 0.814401064013573 1 1
0.703843889372953 0.681602105253337 1 1
0.867601825199083 0.841538045922455 1 1
0.775258581712128 0.752675664811364 1 1
0.749842231522488 0.725678335224508 1 1
0.818932351591151 0.792948966174869 1 1
0.902235429265768 0.87440861866268 1 1
0.839168753917806 0.81287878827128 1 1
0.892252445411962 0.865108172507906 1 1
0.585645859401395 0.568194371938746 0 0
0.929769161333095 0.903488172254745 1 1
0.783154602970211 0.761389248501674 1 1
0.755345470994434 0.732163069431911 1 1
0.876763354481022 0.850178880325468 1 1
0.655372544861641 0.636206226894982 1 1
0.943870509966042 0.915671042028505 1 1
0.737768960783339 0.717594916183379 1 1
1.03391800281414 1.00418375984765 0 0
0.721128484456505 0.701178756025317 1 1
0.771934738825586 0.746201538641611 1 1
0.913333027703194 0.885636593109476 1 1
0.846151846162703 0.821730928035165 1 1
0.912437010640725 0.885540864169783 1 1
0.898273622371913 0.872751135171795 1 1
0.816269559855008 0.791498560019394 1 1
0.781254070157932 0.757528976998877 1 1
0.782157334035932 0.758443758176691 1 1
0.785296705087977 0.762745134068817 1 1
0.807710935796599 0.785228985387621 1 1
0.713453275972673 0.693706139964374 1 1
0.851384251391216 0.826136911812696 1 1
0.594233514138605 0.57745412769227 1 1
0.892265925733909 0.867069625949904 1 1
0.755353175440802 0.734335426004401 1 1
0.899271131633503 0.87306977349989 1 1
0.762709697620287 0.740817919078263 1 1
0.904947912083338 0.877496168255958 1 1
0.686175034354002 0.667202368299896 1 1
0.806729147129347 0.783764593299823 1 1
0.757016387607514 0.735581893472439 1 1
0.838045789840209 0.811913544496145 1 1
0.865995672697759 0.838060596376472 1 1
0.952647060858577 0.924549061227446 1 1
0.809891320771821 0.786501946383314 1 1
0.673671633820733 0.651579958633933 1 1
0.826224888949138 0.800888839154148 1 1
0.834815831851724 0.812008667497003 1 1
0.756477209073822 0.731792049348198 1 1
0.696725110252631 0.67639776453322 1 1
0.771531689452665 0.749567016950014 1 1
0.723608841900526 0.70326803206619 1 1
0.704715009092826 0.683904788415214 1 1
0.78826664367049 0.765649475343148 1 1
0.844093424960762 0.820776315937522 1 1
0.780386772521041 0.756284273984697 1 1
0.851279301386993 0.827207822818432 1 1
0.825105448792578 0.802475153993322 1 1
0.779286561272341 0.757585276859782 1 1
0.914161199526256 0.888113628623213 1 1
0.759392827180285 0.737992576515583 1 1
0.932133103118101 0.904449161384672 1 1
0.811605760456165 0.786747388071526 1 1
0.885867527909906 0.860090487402547 1 1
0.573185616586439 0.556594605024596 0 0
0.800777004971375 0.777716187937182 1 1
0.616445436093552 0.598984854812189 1 1
0.867717669835534 0.842798333157282 1 1
0.896593281870825 0.870285001824098 1 1
0.883695144701638 0.85912230597894 1 1
0.861949912203042 0.836512712315042 1 1
1.02193937565899 0.992914514572517 0 0
0.767002243140756 0.743507527868386 1 1
0.745261138157596 0.723535964134429 1 1
0.770851195985623 0.750189140186283 1 1
0.778101767230803 0.756009796386167 1 1
0.889234296850235 0.86414668681465 1 1
0.999744131799329 0.973036110141244 0 1
0.788504401180963 0.764078404409486 1 1
0.765121164518306 0.742990422500641 1 1
0.633134535353735 0.613609562123896 1 0
0.691383034145081 0.670330475685769 1 1
0.9204641478615 0.894414409735991 1 1
0.783972327146359 0.757954665180823 1 1
0.922293170565684 0.895828695380356 1 1
0.807563535908073 0.785242694844184 1 1
0.871721974451929 0.84661954399783 1 1
0.659433705404746 0.640559902930077 1 1
0.75534767126005 0.731421644430673 1 1
0.855057764950776 0.830367725425068 1 1
0.827424516196105 0.802556605717387 1 1
0.941540200509943 0.913649339117152 1 1
0.691805529428049 0.671645799816242 1 1
0.75161717786816 0.731145265984148 1 1
0.672415957214361 0.653714555510349 1 1
0.860569215348545 0.836435161859393 1 1
0.744511057330684 0.723515674584421 1 1
0.804964633180741 0.781636488247403 1 1
0.712081571391532 0.690439802389152 1 1
0.894391138312708 0.868693092423733 1 1
0.722748805776562 0.701262663161008 1 1
0.618161263424671 0.598744347619433 1 0
0.836238563468154 0.810934890507503 1 1
1.02738754605152 0.996757424721881 0 0
0.626226865863474 0.608316874842945 1 1
0.723454367888843 0.700488623763866 1 1
0.631238501256624 0.613644108363977 1 0
0.76765599760494 0.743739737646018 1 1
0.984025528819344 0.953363171094614 1 1
0.807421335391109 0.782500238643055 1 1
0.857779890976623 0.833325372068193 1 1
0.721649391050151 0.698471395486533 1 1
0.812838091823713 0.787991941251222 1 1
0.855053031345605 0.829470857039202 1 1
0.809953007714591 0.786307203530646 1 1
0.924094135341064 0.897881783757699 1 1
0.964653132195789 0.934206298693227 1 1
0.729034460135447 0.70795158932983 1 1
0.653157130350548 0.631934431558729 1 1
0.681289304435752 0.661357134902254 1 1
0.660859473400729 0.641055764503253 1 1
0.903612882245093 0.877842615825652 1 1
0.952334484144105 0.925405300141921 1 1
0.840966812062959 0.81683205918577 1 1
0.764343276948568 0.742504953531993 1 1
0.936172444059938 0.909819462409941 1 1
0.714807624749517 0.694911856074629 1 1
0.727207817749695 0.704651090158015 1 1
0.784629373770518 0.759758678143386 1 1
0.861726019556894 0.838013421304849 1 1
0.736820343325406 0.716339672634012 1 1
0.769809741298576 0.74615378867545 1 1
0.841356159290533 0.817523709344892 1 1
0.614464825589015 0.596206065230523 1 0
0.786883605684213 0.764466361356608 1 1
0.847521832520375 0.822707748970739 1 1
0.748174770988875 0.727866270443076 1 1
0.797376655092226 0.77512540464242 1 1
0.624988729463959 0.60854307595717 1 0
0.738057672415208 0.715789210143 1 1
0.609811382270068 0.589974420794628 1 1
0.677165960195195 0.656543937845458 1 1
0.781261631935922 0.757780716798031 1 1
0.74179319523566 0.722242827985963 1 1
0.768726276791409 0.746522828834403 1 1
0.665459349318825 0.646531543525301 1 1
0.637290346107086 0.617660024221918 1 1
0.365471266919007 0.353964264328315 0 0
0.904289116277003 0.877647809240422 1 1
0.84828494570947 0.825457628789745 1 1
0.798787844466128 0.774984950026989 1 1
0.81204466876256 0.788640950407836 1 1
0.812770278520357 0.789403818706716 1 1
0.719870741333763 0.700334486451371 1 1
0.791097441202137 0.769553557206913 1 1
0.873010525054377 0.848595551617663 1 1
0.757546842312746 0.734138857082021 1 1
0.795643857517593 0.772277053178754 1 1
0.853887337436861 0.830799143791595 1 1
0.888146886429571 0.861299964096936 1 1
0.97483690623248 0.945475986939053 1 1
0.758807923124985 0.737458381387914 1 1
0.666976504805586 0.64799990448869 1 1
0.766313220330449 0.74417321530014 1 1
0.832993354949663 0.806076368475339 1 1
0.973660790135049 0.945004716054812 1 1
0.752078117592277 0.728706770801362 1 1
0.887671861265971 0.862195163991592 1 1
0.772316788921621 0.749664998492164 1 1
0.55559966675704 0.539245763300055 0 0
0.580025369320044 0.564744568501156 1 1
0.722332959603348 0.700273552869479 1 1
1.02850546642279 0.99892841605436 0 1
0.853511244736449 0.827255959880975 1 1
0.942412948565791 0.915968632732436 1 1
0.563597798666848 0.546728131229553 0 0
0.740006631099907 0.717815398419849 1 1
0.86572312364552 0.84079774086893 1 1
0.796779624404523 0.772666245317453 1 1
0.767499433671027 0.745600228521698 1 1
0.700519476093714 0.678437203611927 1 1
0.781779094100725 0.759140074984636 1 1
0.857883549092973 0.83250309928226 1 1
0.741524019834365 0.720109687502662 1 1
0.833059465476454 0.810430538598944 1 1
0.787326952358684 0.763624298266757 1 1
0.853551886894108 0.830730158895134 1 1
0.824346844292429 0.801261705102715 1 1
0.771976641734095 0.747984395568111 1 1
0.984787440712277 0.952886689912996 1 1
0.741106321886634 0.717167972562662 1 1
0.826851589306571 0.800852398480805 1 1
0.336330075960101 0.327276541820655 0 0
0.842678009622303 0.818921322714813 1 1
0.770383160383446 0.748390891875288 1 1
0.728109537349972 0.707198163307597 1 1
0.768343324467715 0.745925945973968 1 1
0.779308641851115 0.757471535936147 1 1
0.74562879803278 0.723860223563371 1 1
0.745146594774842 0.72500784293849 1 1
0.715877371924153 0.695783139804862 1 1
0.708356912741706 0.686361602497934 1 1
0.743414172642229 0.72183793262033 1 1
0.641888224275925 0.623098198258129 1 1
0.763420038022077 0.741332736015984 1 1
0.86441344278032 0.840901327615677 1 1
0.916178257801759 0.887634681759793 1 1
0.960848807080317 0.93505230174395 1 1
0.816594140503727 0.792490171500533 1 1
0.892903467492374 0.867332360083169 1 1
0.763757662324067 0.743178171950446 1 1
0.871379507314183 0.846680469418043 1 1
0.769749774577591 0.746417099596917 1 1
0.750071842677347 0.725779515027923 1 1
0.74239690695003 0.720242298693465 1 1
0.83807983756798 0.814138408654527 1 1
0.80689819326811 0.782888101213545 1 1
0.87185079187434 0.843175844128897 1 1
0.816938419500829 0.791818266622168 1 1
0.79655267700147 0.774615491837028 1 1
0.713883470219909 0.692927173973738 1 1
0.849761321683689 0.824663390212166 1 1
0.785568804490837 0.762886942902493 1 1
0.901910775094986 0.874916374562832 1 1
0.834014707510057 0.808933620105843 1 1
0.830134703549375 0.804906087860572 1 1
0.931998129234042 0.903702650541251 1 1
1.01635894704185 0.987262192143155 1 1
0.66156795350804 0.641380441570937 1 1
0.880586634370453 0.854787210980185 1 1
0.875360008107549 0.848733668941324 1 1
0.756381093838256 0.733815242788661 1 1
0.712651381576791 0.690017676788388 1 1
0.78739479342483 0.765208817296382 1 1
0.896275287751048 0.871538395601871 1 1
0.921691119400188 0.894401390685173 1 1
0.604155837585293 0.586417495350014 1 1
0.612997962169048 0.594656887931304 1 0
0.745843518174194 0.723587475274572 1 1
0.732869302874186 0.710712695198307 1 1
0.793818764954596 0.770434312597574 1 1
0.810732746165007 0.788826732527788 1 1
0.776253205545163 0.753257108824926 1 1
0.808885088192669 0.785523497751659 1 1
0.817892567068672 0.794045960822528 1 1
0.944086525145171 0.913832324842355 1 1
0.816756182581421 0.795877195144498 1 1
0.968729621276506 0.939027888978519 1 1
0.817791165388395 0.793609813874775 1 1
0.59530538564126 0.577825192959759 0 0
0.798101431660012 0.774884156214576 1 1
0.814687406944128 0.791947457439459 1 1
0.822715592549973 0.79969298156787 1 1
0.696204069303585 0.676758773501542 1 1
0.909445568206799 0.882175791732032 1 1
0.750777504757967 0.728312660030569 1 1
0.829240086004385 0.805768364870993 1 1
1.0445561444962 1.01131344811884 0 1
0.86547794313012 0.839844995986819 1 1
1.04451496882336 1.01449987006975 0 0
0.839176661779145 0.815639759463197 1 1
0.901365632702693 0.876703324194396 1 1
0.895734725202692 0.869481730408144 1 1
0.808933659221115 0.786579417981246 1 1
0.930573908782153 0.900929369859451 1 1
0.770368976176268 0.74796367048599 1 1
0.909530701682344 0.883725382636586 1 1
0.726136601305992 0.705072312758655 1 1
0.63778857099606 0.618764560812502 1 1
0.824411708249695 0.801414320421451 1 1
0.931147746542991 0.905517890277263 1 1
0.735725879707582 0.714007409013025 1 1
0.927057248231966 0.899237631297738 1 1
0.773642560085806 0.752099763194116 1 1
0.807206899325101 0.783627784649493 1 1
0.717948361220094 0.697405545223868 1 1
0.971402332518534 0.944520525094143 1 1
0.886544717222356 0.861154309161001 1 1
0.802656058824647 0.779238260575307 1 1
1.00406521294079 0.974243253480845 0 1
0.754571622153526 0.73138472538991 1 1
0.856337946827627 0.829579574633438 1 1
0.773516249869757 0.751609398130663 1 1
0.942584028757675 0.913181626351791 1 1
0.72314949462728 0.70205222823009 1 1
0.733930076872245 0.713926988279196 1 1
0.918053278881499 0.893019747423789 1 1
0.825945116315459 0.800721676278122 1 1
0.651572625413616 0.632155362599315 1 1
0.839964766957054 0.815786930884196 1 1
0.863278845147248 0.839135520456184 1 1
0.790472092589177 0.768806165165141 1 1
0.846135104722838 0.821788348039402 1 1
0.892156897371071 0.86587863209672 1 1
0.810134490960863 0.786049427684248 1 1
0.700442653293799 0.680792566722397 1 1
0.788736910628064 0.765795183973401 1 1
0.913572153744469 0.887796220805629 1 1
0.5793817527086 0.562105401823319 1 0
0.785322828886956 0.760862157393693 1 1
0.736853379224889 0.715854916837568 1 1
0.740654717101529 0.72008401548327 1 1
0.720335212765808 0.700571116637326 1 1
0.702927032178189 0.683568921353569 1 1
0.889231113869561 0.86277670814094 1 1
0.867370400813093 0.840812336370442 1 1
0.918288629320065 0.892033037497006 1 1
0.778759043465656 0.756140951222574 1 1
0.894717269699068 0.867633336686649 1 1
0.781056942526809 0.75637378544457 1 1
0.69498206517667 0.675604041660286 1 1
0.869978141300811 0.844819150624206 1 1
0.894943678128785 0.870288341245244 1 1
0.946157945179808 0.919526840235108 1 1
0.802522656294278 0.778539968219229 1 1
0.746383896863869 0.724810165578209 1 1
0.799008718834214 0.77615207349872 1 1
0.879915939923439 0.852432233859664 1 1
0.713441865690625 0.689554774312367 1 1
0.824654475921971 0.802216349334602 1 1
0.900787946087139 0.873838038371041 1 1
0.784549257114016 0.76266681297937 1 1
0.810452545345985 0.788959787330077 1 1
0.798635807679292 0.775004265647746 1 1
0.760239444197486 0.736203305222052 1 1
0.718811397736959 0.698920483725185 1 1
0.886257814661283 0.860429900639729 1 1
0.576778408809344 0.56065753827575 1 0
0.70713056958809 0.685642617367958 1 1
0.98986031899416 0.959050710652027 1 1
0.851748165891653 0.827818585336716 1 1
0.814830254169857 0.791705492637208 1 1
0.812740947031757 0.790277409287804 1 1
0.80002957779919 0.776960698639572 1 1
0.753644967370573 0.730901181247772 1 1
0.656921315317431 0.639395869823341 1 1
0.768869716166894 0.74499091276843 1 1
0.69033949816938 0.671429654436541 1 1
0.698494918559872 0.680576860033575 1 1
0.929245317635815 0.90279618757883 1 1
0.721153144131147 0.69901873367462 1 1
0.880929263051487 0.856063552309923 1 1
0.843054964302772 0.81909719929585 1 1
0.686190115957049 0.665091671224636 1 1
0.548916507066152 0.532516333519459 0 0
0.838097693047947 0.814882250638077 1 1
0.985644067565595 0.954986872123227 1 1
0.678017537491035 0.657660948299133 1 1
0.622815133459893 0.604886844350804 1 0
0.728501209309422 0.707494878874011 1 1
0.55462488171825 0.539651749493189 0 0
0.634415913044993 0.616989772457952 1 0
0.59578144149863 0.579379299452126 1 1
0.600763176320505 0.584585907039775 0 0
0.902906915922113 0.876140691845433 1 1
0.822741902831437 0.798474639112665 1 1
0.761633826768572 0.737957875072656 1 1
0.745594828573525 0.725093289035341 1 1
0.791361008743521 0.769048334680967 1 1
0.839015768693137 0.815419378440825 1 1
0.841016876530388 0.815309000142982 1 1
0.776583347401693 0.755031242500383 1 1
0.695676083090712 0.67689853544828 1 1
0.863283851820055 0.83743013663546 1 1
0.944117854803945 0.914564501723267 1 1
0.771641885092904 0.749618009517546 1 1
0.679069405000227 0.658587093918493 1 1
0.856101585699052 0.830768514683421 1 1
0.654805178189524 0.634063058729262 1 1
0.886162724290522 0.859169256470624 1 1
0.592444371773575 0.573830320480967 0 0
0.781544707869064 0.756927648936572 1 1
0.808254003710171 0.78310028749415 1 1
0.701544694117018 0.681236687865317 1 1
1.16328597136372 1.12515358861213 0 0
0.826291370801801 0.802314752769393 1 1
0.696660159800526 0.676792467835857 1 1
0.818725297811633 0.795168418808848 1 1
0.864820148222231 0.839715589704642 1 1
0.808767281083358 0.782985841465418 1 1
0.757475030997593 0.734567119772486 1 1
0.814137996971147 0.790097270921804 1 1
0.883748329729008 0.857091405612635 1 1
0.901840771615747 0.874218493084561 1 1
1.03654816628928 1.00591580284871 1 1
0.775969301891615 0.754326492823184 1 1
0.79802646742101 0.77599508968481 1 1
0.809476755747055 0.78596555430475 1 1
0.967762642772365 0.941257404273968 1 1
0.844436455636081 0.821829932617377 1 1
0.670600776289886 0.650005691183114 1 1
0.789157119738467 0.766570878147492 1 1
0.70799227888086 0.687387823296903 1 1
0.609739827083221 0.591372612498541 0 0
0.65604175226933 0.638934657491348 1 1
0.769212582295014 0.74462837470092 1 1
0.641086382858406 0.620476047893896 1 1
0.880908506154454 0.856255078585774 1 1
0.761316967451863 0.737985416676963 1 1
0.863678142229955 0.838005603722837 1 1
0.83745873912683 0.812630733728417 1 1
0.806255067764125 0.783106039526248 1 1
0.797895101841863 0.773861750510594 1 1
0.592402077293924 0.574807057575794 1 0
0.969370325174091 0.940355265982689 1 1
0.890115370212751 0.865487558434305 1 1
0.830289163682744 0.807698829439633 1 1
0.62376622649684 0.604850139825799 1 1
0.817920439704821 0.79475905422173 1 1
0.756466717227931 0.733901322476581 1 1
0.798229935947525 0.773932192316623 1 1
0.818363273925616 0.795588536047558 1 1
0.710150849660255 0.688155130061669 1 1
0.797624695835725 0.774934585241759 1 1
0.895664728620927 0.868306879834013 1 1
0.658561482926376 0.640896687650075 1 1
0.630780032615213 0.612803187550413 1 0
0.981472879304223 0.951724243580212 1 1
0.670089204901134 0.650012974594479 1 1
0.840183506873287 0.816001146135167 1 1
0.859238912615176 0.833499951483196 1 1
0.822767782354258 0.797588217411655 1 1
0.752399797933842 0.730359128155981 1 1
0.872957604984343 0.847499640670728 1 1
0.778029827499859 0.755873515545117 1 1
0.777695038589829 0.755652317442838 1 1
0.83813556103271 0.812510743675692 1 1
1.00119686985419 0.970920522763868 1 1
0.842398974949439 0.819911617749027 1 1
0.855202814902349 0.828707017786753 1 1
0.910599078305947 0.885600527139272 1 1
0.790059499693698 0.767032721049748 1 1
0.919188649379027 0.891934020629498 1 1
0.860376973890976 0.833296291231418 1 1
0.798536949826309 0.774157525724356 1 1
0.924880504337572 0.89773517556782 1 1
0.729807319289593 0.710704770806085 1 1
0.980348276127633 0.951842743426286 1 1
0.852375314149567 0.827594143520389 1 1
0.842219588743303 0.817263993230088 1 1
0.865368990062116 0.83924374560929 1 1
0.706786549555152 0.685930413827232 1 1
0.80314251865807 0.780739740060326 1 1
0.854955184502448 0.829413217515467 1 1
0.776502828391831 0.752220528016567 1 1
0.747208857927366 0.726152656045944 1 1
0.752749252662183 0.731517764023988 1 1
0.652641417798052 0.631754996582375 1 1
0.799908065722318 0.778489587912315 1 1
0.754652930522918 0.731958716196812 1 1
0.789238242563492 0.766244198674309 1 1
0.909485646419949 0.881818444322301 1 1
0.827661253490678 0.801552639166339 1 1
0.866733412210911 0.84050830286873 1 1
0.983778083498611 0.953883355990969 1 1
0.824526334374225 0.80125687929093 1 1
0.610609035118887 0.591288656643195 1 0
0.909784390705313 0.883191444302516 1 1
0.781944881396661 0.758994337789272 1 1
0.760157770815175 0.738581366591905 1 1
0.987902916050205 0.959334284085834 1 1
0.794397761781671 0.770181215362324 1 1
0.805649132823517 0.782703413434765 1 1
0.754382614978248 0.731183449110372 1 1
0.864447607592859 0.840163587287487 1 1
0.852256999658776 0.823884573881315 1 1
0.746987255143876 0.725405172513613 1 1
0.729132278998785 0.708162610436233 1 1
0.682359825071826 0.661647311304859 1 1
0.981891791178693 0.953541046347931 1 1
0.810397398373925 0.787381897949759 1 1
0.731377771075448 0.70971831330884 1 1
0.661887620396561 0.643381104303151 1 1
0.830514273225134 0.806114475334376 1 1
0.669218128619373 0.649940604398359 1 1
0.862138804339225 0.838306895880553 1 1
0.757436344558996 0.735825652873814 1 1
0.647210677445062 0.628898544393511 1 1
0.797167622118746 0.77473505001951 1 1
0.75131221865098 0.729865734599922 1 1
0.780358194783999 0.757047290579311 1 1
1.07281426868284 1.04184511116477 0 0
0.880982033982887 0.854965877673041 1 1
0.911634559427091 0.884131552138256 1 1
0.843036632542331 0.819358949039925 1 1
0.804460247191295 0.780772296280031 1 1
0.725075387438855 0.705464913660743 1 1
0.856632793419248 0.831502854503913 1 1
0.690792274170397 0.669942693706606 1 1
0.654509691491133 0.634573655918628 1 1
0.855399242897394 0.830782441884535 1 1
0.619819907066843 0.603660355713969 1 0
0.899006556639214 0.87257199617709 1 1
0.880246822770498 0.853010619265877 1 1
0.723939888799967 0.70255036421928 1 1
0.721992851487847 0.699424789790719 1 1
0.810402412878822 0.786349715411277 1 1
0.666894614487682 0.647182261015924 1 1
0.85859820065778 0.833364962278307 1 1
0.800371749097527 0.777341536970873 1 1
0.703384070965018 0.683011059024625 1 1
0.916110331233789 0.887494164687694 1 1
0.964745922040686 0.938697204209047 1 1
0.82991413989695 0.806562526269732 1 1
0.874866594025021 0.848799872731493 1 1
0.669415749214919 0.649345333598876 1 1
0.959107093514346 0.930933195915146 1 1
1.03668037735036 1.00507747101143 0 0
0.591545568122748 0.574701498794551 1 0
0.854486756847614 0.830492289309965 1 1
0.899402654698027 0.871742604026445 1 1
0.677725056102337 0.658610645510622 1 1
0.618967005463773 0.602590030619805 0 0
0.878928550027679 0.854121799828067 1 1
0.747842396351732 0.723771328717323 1 1
0.670431959756309 0.651964769391396 1 1
0.941179023047515 0.912583731066675 1 1
0.699162820290201 0.67956932814283 1 1
0.662499605216698 0.641012950506058 1 1
0.996876577716586 0.969024052180807 1 1
0.764237548954953 0.742662366792686 1 1
0.967747061840169 0.939234869783402 1 1
0.703022715313793 0.683064889873863 1 1
0.695093855356402 0.674021568476988 1 1
0.794809203028526 0.771835136594957 1 1
0.770650398993577 0.74786097880646 1 1
0.803019856800481 0.778064339414965 1 1
0.539611552730526 0.524921500383275 0 0
0.854215828873148 0.830447242191325 1 1
0.852741841697308 0.829054973827741 1 1
0.821190116699883 0.797736353869374 1 1
0.810934992554949 0.787174345151713 1 1
0.559853589186593 0.543493676267647 0 0
0.714323512343254 0.691484588062191 1 1
0.795394201494493 0.77183681086579 1 1
0.880881088492304 0.855823978890126 1 1
0.770370271213855 0.748557209888552 1 1
0.708832282479302 0.688795455345633 1 1
0.624786966992254 0.606099041539801 1 1
0.728492991537119 0.708004487815949 1 1
0.661134963726664 0.642663298096662 1 1
0.882847616796962 0.855896812130073 1 1
0.770593453680762 0.745859052541036 1 1
0.79476553291359 0.770344664364486 1 1
0.732655751678623 0.710527277524633 1 1
0.795515921266474 0.773694218947396 1 1
0.709016192857045 0.687614410460472 1 1
0.733362493696201 0.7112942881663 1 1
0.795294121106928 0.773682984322719 1 1
0.687158502840547 0.666430236900201 1 1
0.70201585191514 0.679209138421084 1 1
0.588280882706895 0.570087199314048 0 0
0.801430062938869 0.775178645558032 1 1
0.921195928763929 0.894953424983391 1 1
0.761846247928809 0.740639159046891 1 1
0.672846002696081 0.652848191003585 1 1
0.755519270509447 0.733759753745406 1 1
0.842427814215965 0.819767215079835 1 1
0.764954872955224 0.741956882042929 1 1
0.615684405016249 0.597180950062883 1 1
0.9024286151902 0.876326848778862 1 1
0.828739292347853 0.804451035387683 1 1
0.591927772411992 0.576391586017563 0 0
0.593675158294944 0.574165595608947 1 0
0.872879745225287 0.846985004866471 1 1
0.681708880610103 0.661957064404541 1 1
0.662539494938526 0.644631980213228 1 1
0.82111745695382 0.797428224496309 1 1
0.768693815053795 0.745258431915737 1 1
0.862391515596212 0.834839343162856 1 1
0.77961561175794 0.757283443144217 1 1
0.742778533407465 0.721922250423095 1 1
0.674390681580167 0.654496831133876 1 1
0.836445730034252 0.810984973880443 1 1
0.674541654492639 0.654379653838311 1 1
0.648065074130653 0.628489654792257 1 1
0.668165776099513 0.648753531098608 1 1
0.909464921607758 0.881838620574183 1 1
0.895184052167893 0.868441663906505 1 1
0.723824507355704 0.700520442550318 1 1
0.79235727799728 0.768074216888108 1 1
0.873771549592191 0.846745294585391 1 1
0.673236954719355 0.653779984195759 1 1
0.901396998059783 0.874894325758514 1 1
0.788781223499702 0.765365082705981 1 1
0.646260759179745 0.627378933580567 1 1
0.72234375185081 0.702605372475506 1 1
0.803081228853112 0.77792952387142 1 1
0.741559963530469 0.718332457572101 1 1
0.808244813263601 0.780991870008627 1 1
0.721761776046013 0.70075153801025 1 1
0.677091731912196 0.657966511320031 1 1
0.77244402662562 0.750293302659898 1 1
0.747589595709967 0.726896586385634 1 1
0.723234749930667 0.703091883710805 1 1
0.849265598745263 0.824491762385036 1 1
0.864259576311998 0.839671824814772 1 1
0.788777451472675 0.765510274320264 1 1
0.768205760309361 0.746378828515526 1 1
0.812480637261086 0.789936637883091 1 1
0.765059388700722 0.740207590107193 1 1
0.796772812542255 0.771113683945516 1 1
0.885935083881174 0.859898565402612 1 1
0.913269259780522 0.887161077045249 1 1
0.965809219773708 0.937803246928342 1 1
0.778605539227926 0.756789477285649 1 1
0.667891137233767 0.647395649738805 1 1
0.870262493240762 0.845632097735834 1 1
0.927072543486325 0.900054290300048 1 1
0.938084329275639 0.909623064659961 1 1
0.892457383361247 0.866729002767167 1 1
0.732806745006312 0.711145449339553 1 1
0.8580831582632 0.831729270618711 1 1
0.767730435145798 0.746240045229934 1 1
0.932440040118281 0.905886235750814 1 1
0.705608560903689 0.68436113759254 1 1
0.773735614969949 0.751146732613114 1 1
0.819675906190028 0.796975008539714 1 1
0.732730365260996 0.710229997929564 1 1
0.962710375260382 0.935842629659684 1 1
0.771183490962903 0.748321743016345 1 1
0.727652015602773 0.705922511972454 1 1
0.714639003338297 0.693776608635633 1 1
0.754370278221222 0.732245018734209 1 1
0.93469221201395 0.90489901756623 1 1
0.896729897799815 0.868204512700527 1 1
0.797257402489359 0.774051496481808 1 1
0.734719114234027 0.71332267795123 1 1
0.800070266159573 0.777070064115558 1 1
0.944707325261851 0.916792980475474 1 1
0.985673944182611 0.956466065464126 1 1
0.947484928387081 0.918851984141781 1 1
0.656641696400828 0.637767585907254 1 1
0.743827068688099 0.723337963587801 1 1
0.816169401294565 0.793041303959088 1 1
0.792316477200715 0.770137813759472 1 1
0.854451312686366 0.830745530033465 1 1
0.734587916104918 0.714267696259489 1 1
0.634270655883133 0.615792376192474 1 1
0.770710887738921 0.749251225352755 1 1
0.681890993218741 0.661822405808103 1 1
0.80446041089776 0.781196082977082 1 1
0.812070132509993 0.787353894822524 1 1
0.925739078561143 0.897403027652047 1 1
0.768578214907203 0.747089785445401 1 1
0.634305408371401 0.616886865719984 1 0
0.792333825399634 0.769556868876826 1 1
0.735943963470526 0.714530240787816 1 1
0.886962640737686 0.8616233076905 1 1
0.776149242799934 0.754689198131223 1 1
0.950832295342202 0.923706742691914 1 1
0.764632502610889 0.743938370671567 1 1
0.825492221634145 0.801453846575553 1 1
0.871212484861854 0.845081545244218 1 1
0.848412174130492 0.823493145410719 1 1
1.00142710246748 0.973345337853904 1 1
0.703037752915412 0.682098856108378 1 1
0.858376120588452 0.833180047658229 1 1
0.918377650892692 0.892498567390232 1 1
0.965413073603899 0.936311308614652 1 1
0.673571924331572 0.654824575002308 1 1
0.828838425865029 0.807124262174448 1 1
0.845123343337091 0.820866962229043 1 1
0.834394390165973 0.81133292028537 1 1
0.823942117500942 0.798558002643934 1 1
0.698806102508972 0.677041863901458 1 1
0.645015978208898 0.625963177574163 1 1
0.978193096273451 0.95053144831673 1 1
0.71146055890119 0.691329053732945 1 1
0.817049117880738 0.794880260040678 1 1
0.943081624495425 0.915828815627283 1 1
0.783789663256228 0.761365171378033 1 1
0.734588448485189 0.715053159382919 1 1
1.09070087656413 1.05909060125874 0 0
0.758472750065165 0.734256132124716 1 1
0.962867675832252 0.935092956322762 1 1
0.73321681229435 0.710622603623708 1 1
0.733658867698612 0.711167960980967 1 1
0.882613989473234 0.856485605257996 1 1
0.729313875216067 0.707436042846263 1 1
0.707941042348347 0.686701118335831 1 1
0.831712418224351 0.80675467503009 1 1
0.573576025446426 0.555954699391508 0 0
0.683938470077838 0.665802702018821 1 1
0.587125969322173 0.569754332726782 0 0
0.731706288779252 0.708797609810192 1 1
0.86722863342304 0.84285297820589 1 1
0.742513828203336 0.720523447028643 1 1
0.942749152960254 0.914727651727398 1 1
0.804675594585895 0.780991699967769 1 1
0.699125538321575 0.678714868205725 1 1
0.754070525764512 0.73162219821431 1 1
0.83024539977205 0.806836745935154 1 1
0.648754756898769 0.628358062294566 1 1
0.727609879427073 0.705837286493299 1 1
0.527698532009244 0.513777533258388 0 0
0.746526007535558 0.7236706983794 1 1
0.976225488796067 0.94880739464755 1 1
0.86438858000415 0.838418129580179 1 1
0.96289237772787 0.936643618966457 1 1
0.659640243107156 0.640276369136958 1 1
0.731347323628571 0.709526644264075 1 1
0.701176536088814 0.681177008038901 1 1
0.91310844436898 0.886705390720066 1 1
0.791756640181041 0.767593501488113 1 1
0.914037768750041 0.887302457755033 1 1
0.694401699240302 0.674083222581101 1 1
0.785209166128196 0.760631686394604 1 1
0.70830673201644 0.685043756076034 1 1
0.784024797440885 0.761391296604996 1 1
0.659855363479628 0.639914831868153 1 1
0.815727595732671 0.792480569819411 1 1
0.737957437690002 0.715253290307174 1 1
0.737765422656759 0.716439486608232 1 1
0.698234201201827 0.677552919673488 1 1
0.795736106901712 0.772460390736446 1 1
0.669075058790863 0.648610610292882 1 1
0.711312144842533 0.691122785356895 1 1
0.9324874505229 0.907586873603728 1 1
0.754521278354005 0.731822035608542 1 1
0.615559690637287 0.599287320168166 0 0
0.789420592888523 0.766117245941091 1 1
0.599078909223587 0.581812430476515 1 0
0.726508456701182 0.705613770809252 1 1
0.58138416704723 0.564011557191406 1 0
0.795277045259474 0.771497523684238 1 1
1.03718306050216 1.00595347327048 1 1
0.923905646928485 0.896562123425731 1 1
0.755887588780249 0.734578383855408 1 1
0.689180859410632 0.669597925400559 1 1
0.799780531962778 0.776665499666937 1 1
0.758947836096642 0.737097772090181 1 1
0.923057955804148 0.895323371222927 1 1
0.910825289958821 0.883235556719102 1 1
0.886777750891634 0.85929190881377 1 1
0.73452253161224 0.713906141111201 1 1
0.793180400449071 0.770360828879988 1 1
0.899852426636631 0.873162390341906 1 1
0.77205345927288 0.748025828551042 1 1
0.835087459213571 0.811333562984427 1 1
0.692722546612223 0.673173944969887 1 1
0.828909615296475 0.804439794086945 1 1
0.699792089336576 0.678994890265028 1 1
0.868771683500548 0.843233659066598 1 1
0.747951263448901 0.726566972303623 1 1
0.778203343768839 0.755795713520243 1 1
0.914026478545324 0.887207284246808 1 1
0.914029187593565 0.887577926785713 1 1
0.687695931464959 0.667499605450568 1 1
0.671952565701559 0.653056086722878 1 1
0.873838939941072 0.849483320692468 1 1
0.962091333566061 0.933653458816299 1 1
0.983337370011985 0.953560877629223 1 1
0.804861247694584 0.782889292911288 1 1
0.655767392857908 0.638101051279525 1 1
0.72990269624021 0.709386685109552 1 1
0.75072622368132 0.729185961655735 1 1
0.89623512303828 0.869187826438604 1 1
0.963017995959405 0.936663359011009 1 1
0.603557567329632 0.586083867735942 1 0
0.707321519483175 0.686904404773476 1 1
0.786699539390232 0.763020697960713 1 1
0.996948586465555 0.967198057148075 1 1
0.787773900606286 0.766074125664009 1 1
0.898455479493496 0.872247081848009 1 1
0.823569426029301 0.799052216800248 1 1
0.937430303212237 0.910778199814978 1 1
0.619709858269647 0.601838884254449 1 1
0.683635921983301 0.664700370232675 1 1
0.739836936151787 0.719978480407048 1 1
0.858813730225957 0.832539417136693 1 1
0.855154760656872 0.832341894534252 1 1
0.771340154164279 0.747412808688745 1 1
0.669398262913479 0.649892770322981 1 1
0.8233504867275 0.797988722970045 1 1
0.769020850220987 0.744627638304087 1 1
0.900742693336517 0.875643346169565 1 1
1.02355045518033 0.992690676987166 0 0
0.789083571048186 0.76727982391989 1 1
0.689882299389206 0.668898333159158 1 1
1.04224151140966 1.01294563055894 0 0
0.928810746824809 0.901720942620759 1 1
0.701163766221548 0.681155371257853 1 1
0.814959061458598 0.791596531398142 1 1
0.790829496880131 0.767468801686317 1 1
0.902327890997277 0.878005942034984 1 1
0.74090105164366 0.718224476728087 1 1
0.869116007119087 0.840868516068762 1 1
0.821425456896309 0.796905409241811 1 1
0.844847858398746 0.819954219558114 1 1
0.866917697275604 0.841736406356675 1 1
0.7661308977822 0.742514150729712 1 1
0.779691677436538 0.757140168878169 1 1
0.871983534496679 0.84563478379837 1 1
0.6489473409766 0.630381628273813 1 1
0.658904326056073 0.639630284704932 1 1
0.823486955356187 0.799724980746107 1 1
0.91096555779174 0.8855761824191 1 1
0.744753030365063 0.722559700541235 1 1
0.795080093500759 0.773058055618231 1 1
0.873706901906585 0.847015159342731 1 1
0.708392363457756 0.688722978694317 1 1
0.670632619035322 0.650676030679069 1 1
0.745457527168082 0.723907305409715 1 1
1.07874656508386 1.04673724514215 0 0
0.752901288747268 0.730791664695749 1 1
0.785253601272595 0.764266094345622 1 1
0.814378696363524 0.788903890338245 1 1
0.735134857486404 0.713825494818184 1 1
0.986783541650143 0.957741828748339 1 1
0.86092539500633 0.835476468882212 1 1
0.76185599911396 0.740091167880122 1 1
1.02792908425411 0.997299536138097 1 1
0.744146348348664 0.721678799735588 1 1
0.921696757780891 0.893430462009798 1 1
0.821665791755748 0.796295233818883 1 1
0.668051057646381 0.648622130090493 1 1
0.814571988318812 0.791721664986942 1 1
0.830404146588056 0.805609516017254 1 1
0.757187089545003 0.734393126239641 1 1
0.836827929866102 0.812315581511206 1 1
0.727028957327787 0.705593301163451 1 1
0.994822910135176 0.967048126660134 1 1
0.82175648567525 0.797319498689359 1 1
0.866469879391536 0.84024630538364 1 1
0.847273473471168 0.82317579979547 1 1
0.619381519032492 0.600751246155402 1 0
0.63536660804307 0.618559870002676 1 1
0.920359363539146 0.89454560411716 1 1
0.685693179953162 0.664503246685091 1 1
0.869202165239794 0.843146873144737 1 1
0.783682673954804 0.761864792677723 1 1
0.642770708420978 0.623059417472835 1 1
0.70271208546889 0.683036648839123 1 1
0.717154464173747 0.696072213790082 1 1
0.949807601814967 0.922991896884253 1 1
0.76575912863948 0.740969008195455 1 1
0.741371184881237 0.718771554399087 1 1
0.867337646859459 0.841949012670908 1 1
0.963916627332175 0.936182912272509 1 1
0.895713849049408 0.869552642394218 1 1
0.853024774733932 0.829178850379259 1 1
0.779173227762069 0.755869938373257 1 1
0.92482449926119 0.897174318917138 1 1
0.713736511268935 0.691643769902406 1 1
0.812849973968097 0.790512085042936 1 1
0.748113827418872 0.728001410868333 1 1
0.79815117855368 0.776292396578334 1 1
0.769408224254259 0.745123838339157 1 1
0.745129257421154 0.724989549470664 1 1
0.699717611311783 0.681258997576917 1 1
0.831409794923287 0.80596835359276 1 1
0.692326723591019 0.673180667280476 1 1
0.771831171960474 0.748933162941683 1 1
0.883375554959982 0.85735274874804 1 1
0.778792370004686 0.752408657764054 1 1
0.698765160601523 0.678050957765759 1 1
0.738886349990598 0.717774535778038 1 1
0.680819162616047 0.661570236482795 1 1
0.706746129993692 0.687167679144213 1 1
0.726871409535594 0.706017107558047 1 1
0.843109339518401 0.818271301870202 1 1
0.813103713893667 0.78806995845168 1 1
0.605569163149746 0.589561741456203 1 1
0.704875547584112 0.685503990618137 1 1
0.863398597676558 0.837085408656982 1 1
0.849941322977057 0.826394591135907 1 1
0.788197018423228 0.763650304199533 1 1
0.71493036757074 0.694000512199987 1 1
0.804061017386534 0.779555008456721 1 1
0.72408023025372 0.702447478041288 1 1
0.826573011458391 0.802102856094909 1 1
0.874192741080534 0.848302767124016 1 1
0.693575106697363 0.673837343799966 1 1
0.874069517531161 0.849359382639551 1 1
0.880015738348737 0.854570516558257 1 1
0.876860759365325 0.849912016882657 1 1
0.94302511395951 0.916886631630769 1 1
0.876855481563438 0.851807454012801 1 1
0.809969719842747 0.786219770545342 1 1
0.708158398682528 0.688120402558365 1 1
0.677923013433414 0.656908956505944 1 1
0.811014923323934 0.788816510909979 1 1
0.944873618706217 0.917341624495512 1 1
1.00894999536553 0.980570078117068 1 1
0.61762941137735 0.599375469614753 1 1
0.607674697904134 0.589764193980468 1 0
0.824899423244409 0.80049721906184 1 1
0.822839440233391 0.799494608242628 1 1
0.825317606309767 0.801726723139318 1 1
0.622433576750486 0.603500315198977 1 1
0.869654484490268 0.845131848111788 1 1
0.86338332761931 0.837822160598336 1 1
0.839225874158794 0.815519348867731 1 1
0.734979159202377 0.713667798311528 1 1
1.13570814206706 1.1017038159906 0 0
0.804911087738152 0.780438173727286 1 1
0.743717801926079 0.721722461954678 1 1
0.819894044353895 0.796177875749465 1 1
0.942181389757133 0.914748397953088 1 1
0.791694232275135 0.768339590875415 1 1
0.737875348393783 0.716648435156493 1 1
0.747494233143314 0.726017607918288 1 1
0.862513877471851 0.837363938768932 1 1
0.740082418308694 0.719126243273791 1 1
0.837773697704458 0.815227474174862 1 1
0.80717083723322 0.784211019597253 1 1
0.813331743248064 0.789062062048091 1 1
0.564941733245031 0.549379605073545 0 0
0.724643690175801 0.704632116619582 1 1
0.889997774459052 0.862521589129866 1 1
0.682671047471068 0.663020603170973 1 1
0.717881501349465 0.69768048407335 1 1
0.805189825938609 0.780990687367974 1 1
0.71961108601117 0.698068999541368 1 1
0.91815336605456 0.891296355357585 1 1
0.877240097088106 0.852614809133621 1 1
0.690566388871201 0.670871095121682 1 1
0.812227515482107 0.788683267977339 1 1
0.695400313235564 0.676071203020264 1 1
0.740622237019911 0.720255723616225 1 1
0.887824371935281 0.861056449289373 1 1
0.764411932613199 0.743224331149033 1 1
0.934596178983272 0.907012881365676 1 1
0.621590934437157 0.602978014975861 1 0
0.778503324473598 0.754038039945019 1 1
0.857138359852153 0.832074660365111 1 1
0.813824567617198 0.789197624384865 1 1
0.770632391086043 0.748204284465887 1 1
0.804716187658896 0.781539590474174 1 1
0.706114860247206 0.685975233320123 1 1
0.83098758176143 0.808344461025006 1 1
0.934837049621863 0.908874717534597 1 1
0.841621048891379 0.819214394795694 1 1
0.827275146054717 0.803023261725939 1 1
0.851166540221788 0.825203668558036 1 1
0.811948923790414 0.786480225122519 1 1
0.862526470557159 0.837603476093225 1 1
1.05900556908893 1.02935577729713 0 0
0.90967698143269 0.882031400165 1 1
0.786049637794449 0.764503653310096 1 1
0.765944965362596 0.744049944758668 1 1
0.797902843832554 0.773715138317909 1 1
0.93797693784787 0.910952456962201 1 1
0.791093030690641 0.767766118125928 1 1
0.796911379863028 0.774745114507857 1 1
0.791592818643479 0.768760252336861 1 1
0.710562911131172 0.68966995365933 1 1
1.0607618172674 1.03138408412261 0 0
0.80702610523094 0.782805089551505 1 1
0.845857929342998 0.820032593809107 1 1
1.04975264082284 1.0206797758353 0 1
0.69976718448386 0.677332877147692 1 1
0.842831353991484 0.816780367169052 1 1
0.791321988555278 0.767862360392176 1 1
0.730613846474455 0.708657171902087 1 1
0.827309572924132 0.802442656370193 1 1
0.710539387784375 0.69001339954023 1 1
0.730061367335757 0.709638521735037 1 1
0.680718653199153 0.66070321710928 1 1
0.764675580661549 0.743902981293583 1 1
0.843019547760987 0.817385677843378 1 1
0.837465503477896 0.811011410084699 1 1
0.965682173056301 0.935611165728725 1 1
0.75667155486441 0.735421500236507 1 1
0.595129193476664 0.576900911496883 1 0
0.723336528842447 0.702609206871673 1 1
0.894860654475768 0.870031936210822 1 1
0.758881410927898 0.737451344801711 1 1
0.886313977703881 0.86026284995358 1 1
0.83191112228758 0.807418493423068 1 1
0.79942588363109 0.775953542567229 1 1
0.785791257766648 0.760267281579296 1 1
0.823606803214135 0.800142737688308 1 1
0.60570973333267 0.588565468466352 1 1
0.815077847406394 0.78941714208026 1 1
0.687658226297503 0.667357988042558 1 1
0.760688387162846 0.738816903763379 1 1
0.669143129107164 0.650635054288006 1 1
0.813169346257346 0.78974840516213 1 1
0.638573894780275 0.620949020955252 1 1
0.759655464640876 0.738306703863294 1 1
0.906726537650934 0.87959201916964 1 1
0.667484303864919 0.648394087237722 1 1
0.849951226920008 0.825479171599453 1 1
0.733271626139504 0.711757132241265 1 1
0.812984618953589 0.789304858975307 1 1
0.697572721209438 0.675237458819818 1 1
0.769455786430576 0.747357616245216 1 1
0.692576147596319 0.672004761799243 1 1
0.910877653724171 0.884409458090575 1 1
0.772631966771868 0.751020530151901 1 1
0.780727751455707 0.757695266335224 1 1
0.785051424818661 0.760484137048179 1 1
0.796341204045442 0.774334722917989 1 1
0.800837989606258 0.775856675283796 1 1
0.755080989225603 0.732139666541668 1 1
0.778333803523953 0.756238671203449 1 1
0.769496585680211 0.746701283296229 1 1
0.798356292507082 0.776063910086767 1 1
0.911200656460378 0.886204580307113 1 1
0.630085637586762 0.611899314893777 1 0
0.986721530864481 0.956111614723701 1 1
0.846801519847396 0.820868836492646 1 1
0.872784269477175 0.844855444578956 1 1
0.904979523385723 0.878575190845949 1 1
0.771733252714041 0.750433729666952 1 1
0.684471028645148 0.664999209954841 1 1
0.90272697608599 0.878291587442713 1 1
0.889175562662816 0.864039601914085 1 1
0.809485827667794 0.78533410314402 1 1
0.808506427566447 0.785931246008522 1 1
0.69651321877427 0.6770470727962 1 1
0.879291949880077 0.853307816098269 1 1
0.624470433935623 0.606755121758361 1 0
0.830842634572013 0.808463459512001 1 1
0.730559567376894 0.710365835597943 1 1
0.930663924981891 0.904123976244221 1 1
0.869336437824055 0.844719069470353 1 1
1.01988003589553 0.989545759800326 0 0
0.701187491591459 0.681777594727568 1 1
0.778086916257883 0.756685581499945 1 1
0.737152671979694 0.714486588598311 1 1
0.759798011995829 0.737915685487043 1 1
0.584648154520741 0.56679401237978 0 0
0.749759156707235 0.726974296149538 1 1
0.848466596732486 0.82242025622182 1 1
0.780800889403758 0.756874388097398 1 1
0.880026676534914 0.855537205567112 1 1
0.685110873266647 0.664144934863264 1 1
0.708898133895166 0.689357908343322 1 1
0.711979282007936 0.691768249647704 1 1
0.822668778301812 0.798735129157135 1 1
0.779435004843463 0.756925313494671 1 1
0.817275337387711 0.791969965878969 1 1
0.931464760652145 0.904410081179137 1 1
0.728761169529526 0.708909659945098 1 1
0.876340494696377 0.85034406351038 1 1
0.778390165810745 0.756375490526783 1 1
0.876859360274104 0.850427598868297 1 1
0.829870545077548 0.805910162384477 1 1
0.678686361425898 0.658681717346846 1 1
0.800183069177077 0.77538160057795 1 1
0.860173858467249 0.833915886051169 1 1
0.982141700953102 0.953116957312585 1 1
0.773885512039384 0.751470452409466 1 1
0.728410379663281 0.70464530390511 1 1
0.88283400149774 0.85736075030042 1 1
0.761035005679319 0.738359211061907 1 1
0.718139542109629 0.693937650971935 1 1
0.779430489614991 0.756166465220789 1 1
0.660231421775827 0.641065589749834 1 1
0.657547503630006 0.639040873720146 1 1
0.859943646846274 0.834977434546176 1 1
0.874954088233327 0.850413715017705 1 1
0.838840130611097 0.814146007596287 1 1
0.97430312078802 0.945304150574285 1 1
0.89795337305103 0.871238536955089 1 1
0.878424590280422 0.853765139393577 1 1
0.834036804620102 0.80903661659358 1 1
0.67613421852828 0.656144252736473 1 1
0.798365334105413 0.774603026315868 1 1
0.795247778450535 0.773166527145802 1 1
0.776752779467029 0.753131354676821 1 1
0.627870955888582 0.610473115189236 1 0
0.717029837451616 0.694693695065137 1 1
0.789800416554322 0.766650204762942 1 1
0.75925289637717 0.737227916303068 1 1
0.91294228153229 0.884924748283302 1 1
0.66025280745545 0.641080407050211 1 1
0.769863746964327 0.747000593177165 1 1
0.832427060083616 0.808404961259167 1 1
0.82092159698066 0.796663319052108 1 1
1.06147490033924 1.03081459750543 0 0
0.677555818358613 0.657617858935314 1 1
0.818126344227597 0.79351521050901 1 1
0.781635711443078 0.75939734127397 1 1
0.787257056670442 0.764121846695265 1 1
0.777775905455505 0.756132684405374 1 1
0.830872651813326 0.808078045779702 1 1
0.728593461135813 0.706843108908275 1 1
0.765522296725109 0.743801741106764 1 1
0.84960033389314 0.82509588971611 1 1
0.768562887218845 0.747020071592944 1 1
0.960864514694991 0.932038771593829 1 1
0.774085811291285 0.750609174158119 1 1
0.737970109881897 0.716738712162906 1 1
0.811469782647587 0.788358380638476 1 1
0.781817709321306 0.759807961816752 1 1
0.824521774000196 0.798630690042414 1 1
0.711304925111508 0.689917642745388 1 1
0.766478943618672 0.742890910559352 1 1
0.830262646930019 0.80586387905873 1 1
0.773994884963315 0.752243154546891 1 1
0.609141598025303 0.590466070286497 1 0
0.880778169390103 0.855242846940241 1 1
0.788865649818807 0.765472687788643 1 1
0.714744179479654 0.693475899399689 1 1
0.725086147103959 0.703289737304016 1 1
0.935241563320675 0.909221562825645 1 1
0.770865435275889 0.747822007522067 1 1
0.913126435743279 0.885835716068041 1 1
0.881457392296467 0.855415749393728 1 1
0.685833235826596 0.665913584459548 1 1
0.657694918887234 0.638392654920375 1 1
0.948602637923733 0.920077835600208 1 1
0.761585266128582 0.738603999545998 1 1
0.828773644884496 0.803943253163708 1 1
1.09359077966205 1.06173608169173 0 0
0.775406566829012 0.752655367737004 1 1
0.930098064167888 0.901960934570872 1 1
0.71104360368781 0.690933052182608 1 1
0.759445308392049 0.73803604950861 1 1
0.74404548722747 0.722836739408843 1 1
0.640464222453288 0.622168882031775 1 1
0.739582434983128 0.718352975469354 1 1
1.01163208591977 0.982817070733899 0 1
0.748996705650746 0.727490383526091 1 1
0.789460815474591 0.766559888932613 1 1
0.65796616611441 0.637170107585994 1 1
0.715705925731779 0.695675384537242 1 1
0.853494639891588 0.828793873388959 1 1
0.717966229882025 0.697664544385391 1 1
0.617747421651123 0.601502766050216 1 0
0.569026702623913 0.553793552334408 0 0
0.824164107803317 0.797522093583673 1 1
0.851145531114248 0.827773085573796 1 1
0.720206594425169 0.699404873614328 1 1
0.738197602319347 0.71720076643861 1 1
0.879354514016512 0.854429754896031 1 1
0.720818633569269 0.698895985333861 1 1
0.780150956344519 0.758422526777635 1 1
0.71169415407234 0.691258158517408 1 1
0.929509287898142 0.902331182681604 1 1
0.792292124902056 0.7694223189245 1 1
0.799510051097685 0.774221119932694 1 1
0.826028631233476 0.801159520815846 1 1
0.771615919811414 0.748737801969378 1 1
0.779902582913542 0.757796222279156 1 1
0.843099509092403 0.816443706626318 1 1
0.678550314050738 0.657959159997795 1 1
0.748261599300693 0.727164502782377 1 1
0.637083826913522 0.618407877110452 1 1
0.849595666404836 0.825558728359125 1 1
0.764208037956243 0.742741034737004 1 1
0.666534244490922 0.648370509324544 1 1
0.879275092358284 0.852900431764426 1 1
0.946989821279763 0.917939796918983 1 1
0.824579963283903 0.797255849637466 1 1
0.872214772474192 0.845931703289656 1 1
0.726243154400264 0.706302555945053 1 1
0.614143229800016 0.596672894065941 1 1
0.660231997663226 0.639353024882632 1 1
0.586988069636057 0.571301818939499 0 0
0.637269635447308 0.618370716046934 1 1
0.865681900387698 0.840970945568289 1 1
0.813463465679428 0.787970289891436 1 1
0.888975496476706 0.860858518031144 1 1
0.953705939297484 0.926264099379512 1 1
0.881807584351527 0.856394643811884 1 1
0.864612037152407 0.838529910287079 1 1
1.06048160833241 1.02974369574898 0 0
0.626227797131054 0.608305047050464 1 0
0.804948933601125 0.780376821733921 1 1
0.75577216424061 0.733237562998547 1 1
0.735705978367845 0.715161813438585 1 1
0.804809046280031 0.780496873200562 1 1
0.783328758270533 0.761997644363155 1 1
0.88875514324785 0.863967050327969 1 1
0.710434650886958 0.690125320719855 1 1
0.785659101013718 0.761104843877361 1 1
0.788563976369129 0.766355675228896 1 1
0.691887401930892 0.671187429145591 1 1
0.708128235687921 0.688702746047024 1 1
0.753564230792826 0.731260280220263 1 1
0.969522587671292 0.941643247827339 1 1
0.85458761611803 0.829475016664451 1 1
0.848027103838284 0.824558308399904 1 1
0.978846679107271 0.952139672471949 1 1
0.859112122345292 0.833285590551325 1 1
0.588447831563436 0.570287740140978 1 0
0.913318325817999 0.888139210440774 1 1
0.751117967970306 0.729190816539464 1 1
0.823729469531559 0.799478695056982 1 1
0.895630444862534 0.86898439612079 1 1
0.823077054632172 0.797719375143415 1 1
1.04148542548574 1.01230311251948 0 0
0.789250854746499 0.766858152090914 1 1
0.634747007368471 0.61472993770217 1 1
0.600720594409402 0.582398621087367 1 1
0.83768708733841 0.8139674783449 1 1
0.841860735632632 0.819141016071252 1 1
0.621377767095704 0.603498544560759 1 1
0.851317687084107 0.824985137997426 1 1
0.78312849383096 0.759679217595408 1 1
0.627902189267193 0.609405134500621 1 0
0.869369463601537 0.843335727221344 1 1
0.442731950846177 0.431009838879103 0 0
0.722232136522944 0.702140892501495 1 1
0.633526635270444 0.614511531385057 1 1
0.837762420629542 0.814063616118018 1 1
0.868984992346045 0.844898099829779 1 1
0.800361538139037 0.776094888775047 1 1
0.728583691137619 0.70754727913547 1 1
0.545401492472468 0.529562391495121 0 0
1.01249438332939 0.984934848646071 1 1
0.853682694751199 0.828531938354968 1 1
0.765413313370815 0.742519483841705 1 1
0.824417940617667 0.800270781264774 1 1
0.694657361191187 0.676389081116384 1 1
0.870267531447879 0.845039109530499 1 1
1.01264371803999 0.982489865177836 1 1
0.837309620810059 0.812541945470677 1 1
0.659797710082853 0.640897739026973 1 1
0.845333112648981 0.821142007225273 1 1
0.734836816691308 0.713651179679802 1 1
0.942142397139327 0.914002993065077 1 1
0.764276772675024 0.742282413484595 1 1
0.766571156287635 0.744582260387547 1 1
0.96943353746503 0.941385447959552 1 1
0.997652258024732 0.967476164539307 1 1
0.860336410111023 0.835377006901593 1 1
0.789805018005085 0.767098475648267 1 1
0.911268440259675 0.884307431886208 1 1
0.995275034726709 0.965031910341504 1 1
0.747542744645593 0.726239337101839 1 1
0.819045873969749 0.794988048227182 1 1
0.737832439464022 0.717154581106632 1 1
0.910326624498993 0.885613286625364 1 1
0.816618516624577 0.793775131205755 1 1
0.867566936336758 0.841439808979339 1 1
0.814895784106439 0.788625326367585 1 1
0.770134631919938 0.747946721855333 1 1
0.888005922459456 0.861579507631277 1 1
0.6381001881051 0.619422814423396 1 1
0.65949518227425 0.639825121702113 1 1
0.713618874960708 0.693031507671418 1 1
0.808204562954562 0.783659151981451 1 1
0.781459237058957 0.758286236715742 1 1
0.616129826486934 0.599033163786231 1 0
0.7564043976683 0.734849821239856 1 1
0.769096095291779 0.747735555668834 1 1
0.83732841534937 0.812795033409046 1 1
0.586475935089211 0.568695263021343 1 0
0.768585756614774 0.74736029036388 1 1
0.866723928390884 0.842708083501711 1 1
0.855801505007444 0.831097969667486 1 1
0.646635970273799 0.627594660959547 1 1
0.653490431559142 0.633670691085971 1 1
0.739677094865839 0.718362204177014 1 1
0.779717138051783 0.756170243362803 1 1
0.686685964748186 0.667401074825249 1 1
0.923673047527834 0.896428477663141 1 1
0.837829086054622 0.812772522024242 1 1
0.725106639995484 0.703379855051447 1 1
0.696453994428043 0.678170562864497 1 1
0.83206661288294 0.807878335739545 1 1
0.748383999630901 0.727411466764513 1 1
0.730420685676045 0.706907772347026 1 1
0.920647926598078 0.892765819597121 1 1
0.865803731907116 0.84142758311531 1 1
0.827206235010721 0.803341679112981 1 1
0.985113841026314 0.955708511182314 1 1
0.738237532379763 0.716337128139608 1 1
0.606186297330731 0.589183986526515 0 0
0.674484477686485 0.655132064561079 1 1
0.790879506036563 0.768260270911116 1 1
0.862100165116881 0.835440093663209 1 1
0.798990659216322 0.777031280952014 1 1
0.736015684616734 0.7146255602571 1 1
0.782966607562556 0.760029798466138 1 1
0.884371710079497 0.857783423443128 1 1
0.75438727478809 0.731876113885913 1 1
0.717290199217936 0.698333034952579 1 1
0.716015746727314 0.695459852652672 1 1
0.704244579612595 0.685133045828521 1 1
0.708982890102652 0.689238609210542 1 1
0.705492841579535 0.685625102272753 1 1
0.990567708134968 0.961292123553166 1 1
0.850780652921706 0.824401691618255 1 1
0.724571821292932 0.704783472340619 1 1
0.780590748066841 0.758008432471736 1 1
0.595270123751542 0.578580710502127 0 0
0.830891016168523 0.807150259450788 1 1
0.674850946141268 0.656570285835908 1 1
0.790694604426891 0.767066265420443 1 1
0.882898378456556 0.857528961011069 1 1
0.79706812413371 0.77376970447475 1 1
0.784781925075065 0.761286233807577 1 1
0.868654739442545 0.841989688097538 1 1
0.749167823837576 0.728235107245093 1 1
0.773465653062823 0.75196673118219 1 1
1.03402211300559 1.00424345824054 0 0
0.590242707526579 0.572824574099768 0 0
0.803212117112308 0.778513928713991 1 1
0.772849154648933 0.749354079517044 1 1
1.03357992272769 1.00278996000225 1 1
1.03951203977837 1.00943626297915 0 0
0.662464261624455 0.641519111155126 1 1
0.674480017388226 0.655649179237594 1 1
0.766041556131445 0.743162869035044 1 1
0.863367046391481 0.835532503572812 1 1
0.870562288497274 0.842739749032455 1 1
0.658698623076278 0.639222219956757 1 1
0.597514111206698 0.577625674169977 1 1
0.771452712007211 0.747243006658389 1 1
0.84779467546474 0.823594633845054 1 1
0.949630557862551 0.921655572035678 1 1
0.938783283008535 0.91006415937448 1 1
0.653604859309364 0.634336241713929 1 1
0.793106071751443 0.769183794194937 1 1
0.900891249181308 0.874328955003463 1 1
0.680551297902028 0.660575867545313 1 1
0.827696799491601 0.803998605940629 1 1
0.899565631834119 0.871875997070023 1 1
0.74131434777932 0.718982682317754 1 1
0.869146123047944 0.841746565797346 1 1
0.742686970068292 0.720732633712866 1 1
0.785497382526333 0.762788962738753 1 1
0.902376725292546 0.875946215094239 1 1
0.742051761884339 0.721817427677518 1 1
0.759480873968648 0.734937472773952 1 1
0.808650185639532 0.786338057264769 1 1
0.863052524054748 0.837024882116894 1 1
0.762251386825019 0.738401741067892 1 1
0.880634537578219 0.856811052946287 1 1
0.734839915179291 0.714267796884653 1 1
0.736627630314321 0.715463370824814 1 1
0.855509689202636 0.832106627065103 1 1
0.814211867527246 0.790173386949964 1 1
0.906269504376931 0.881841460234406 1 1
0.756508084829816 0.733374108287692 1 1
0.886886053833117 0.861295557351539 1 1
0.75847774817767 0.734940884668108 1 1
0.869214079311358 0.843416241584964 1 1
0.707052682978753 0.686291471791159 1 1
0.918575493534324 0.892887229752664 1 1
0.778740170520149 0.757755512098041 1 1
1.06157318409685 1.0304340539761 0 0
0.750814449190303 0.726959613516066 1 1
1.10274332564012 1.06952444341635 0 0
0.949314541981756 0.921124868136727 1 1
0.838898992795677 0.813943358934142 1 1
0.830014594764103 0.805801772891536 1 1
0.757520061245717 0.734711632490045 1 1
0.918138201794943 0.892682515384832 1 1
0.790999171994042 0.769118369078346 1 1
0.908026323071728 0.878946479956465 1 1
0.771952036678366 0.750153861724125 1 1
0.760585787283896 0.739376406751728 1 1
0.712193259322884 0.689961185427439 1 1
0.880075113559351 0.852267817507896 1 1
0.933898462237384 0.907486936883752 1 1
1.07905026212196 1.04739739924845 0 0
0.947253700978917 0.922218797985711 1 1
0.839337849922112 0.81559839078869 1 1
0.708823710525689 0.687704452579129 1 1
0.758969041341285 0.736382218695452 1 1
0.97314834576803 0.943255055783413 1 1
0.743721363253382 0.720819469421635 1 1
0.804503806569444 0.782786112257199 1 1
0.896923825587523 0.871634538703141 1 1
0.787006529687686 0.76302424514066 1 1
0.859131283743594 0.832713434553649 1 1
0.699778533955051 0.679763036552818 1 1
0.789293068589164 0.765556707242549 1 1
0.853341318650988 0.8288436538737 1 1
0.918162404600006 0.89198419139198 1 1
0.527311240993193 0.511647449284598 0 0
0.720349117646222 0.700723831031732 1 1
0.724957403809146 0.704814368458219 1 1
0.735621493917745 0.713671967475446 1 1
0.740958899951256 0.720143184836445 1 1
0.748704108591344 0.72721781836067 1 1
0.724526844108323 0.703792694172535 1 1
0.829276607063785 0.804992643300623 1 1
0.659761417980271 0.64047233047179 1 1
0.746131747529821 0.725259622103001 1 1
0.825874682096147 0.801463709616306 1 1
0.763212157866047 0.7402954871423 1 1
0.659253763509894 0.638694662026782 1 1
0.816061121021591 0.793508760588806 1 1
0.635304593698946 0.617911941443854 1 0
0.742298638807255 0.720680809561294 1 1
0.898298904677873 0.872919987427948 1 1
0.964277799565873 0.935615979574154 1 1
0.795440293350808 0.772656075077776 1 1
0.679717017966599 0.659622985582724 1 1
0.696718380927346 0.676962590052695 1 1
0.772337501191357 0.747924997917935 1 1
0.813884581536912 0.790205588625214 1 1
0.814095429776575 0.79008295114187 1 1
0.811528171932084 0.788697091943279 1 1
0.792989593193853 0.771134709287003 1 1
0.6141588887324 0.596358941994455 0 0
0.72747477966186 0.703374667685294 1 1
0.660019170509349 0.640972465494895 1 1
0.633004907430271 0.614432799684192 1 1
0.544138242530691 0.52735897621532 0 0
0.71184270208592 0.691666636838408 1 1
0.923213004488128 0.895762580998781 1 1
0.81707792072792 0.793352974829993 1 1
0.830479505321751 0.805992635582746 1 1
0.830008021782685 0.805131625586453 1 1
0.844604746768664 0.819897557016635 1 1
0.846447531437046 0.822992561975806 1 1
0.834819524236369 0.808289966153878 1 1
0.923308565607061 0.897043004698933 1 1
0.753211993165142 0.73118699408478 1 1
0.758400577374238 0.73691345504806 1 1
0.810685621664936 0.786699762754253 1 1
0.795051237735236 0.771629094009595 1 1
0.88183768997895 0.855679044694721 1 1
0.776073391866648 0.753397180299163 1 1
0.799757426932446 0.777270143831043 1 1
0.649060251013468 0.630263063338093 1 1
0.91591874544294 0.889476808016518 1 1
0.787385521077967 0.763663096656581 1 1
0.67661498910635 0.657409276777654 1 1
0.813284382956897 0.789349367620566 1 1
0.812254545079147 0.789848486364475 1 1
0.966174638158561 0.935286047327185 1 1
0.837690913193866 0.813741979859659 1 1
0.698815639194993 0.677898524020373 1 1
0.900181369202277 0.873992696012487 1 1
0.730055952372709 0.707626748840884 1 1
0.702941120994571 0.683192599724745 1 1
0.835715385949712 0.81142518491326 1 1
0.846419490101165 0.822105603945902 1 1
0.638504833483072 0.620708470142519 1 1
0.736982007197955 0.716181920306187 1 1
0.647913626279503 0.627463801101057 1 1
0.757856746220107 0.736059097346218 1 1
0.864850426676582 0.839957827656054 1 1
0.88161089629577 0.856092228828657 1 1
0.956905302936855 0.927768124908355 1 1
0.80700829684627 0.783941268591019 1 1
0.753240868187851 0.73145608591046 1 1
0.667565923646439 0.649283928771323 1 1
0.703892229829467 0.684577763210747 1 1
0.565050786583956 0.547887858700284 0 0
0.868752709623917 0.844227678404853 1 1
0.834670884437247 0.80979011425825 1 1
0.739350993469779 0.717789396100882 1 1
0.801601008529487 0.775802799575589 1 1
0.921340886396706 0.894125986089358 1 1
0.805598423114638 0.781962298031383 1 1
0.574539821058946 0.556743827722209 0 0
0.646432389163924 0.626004860663753 1 1
0.685999907076304 0.665807067166733 1 1
0.996351426003921 0.968076141202483 1 1
0.648431515097934 0.628808058642711 1 1
0.74581867084539 0.723063841430043 1 1
0.837777917521501 0.813369986612177 1 1
0.838252709970853 0.813975409312219 1 1
0.793366068098377 0.769080419013508 1 1
0.813809859949017 0.789297603179722 1 1
0.657632317715952 0.64072603779887 1 1
0.95649218557396 0.928325742286499 1 1
0.726498418883419 0.705262452085313 1 1
0.690577487522077 0.670935053242746 1 1
0.78849620221377 0.762733821699189 1 1
0.628984633877026 0.610963642397299 1 0
0.818406499544246 0.793782993725631 1 1
0.794497592800956 0.771277637140366 1 1
0.725036097377755 0.70413551480205 1 1
0.790862442910342 0.767690122457736 1 1
0.817900920020446 0.792791314676099 1 1
0.916529024635252 0.888997773580933 1 1
0.765315644182016 0.742871565293433 1 1
0.725968433390974 0.705608181291332 1 1
0.711805037764223 0.691932432883534 1 1
0.892250414860192 0.866287241596563 1 1
0.926678567102749 0.897910167173915 1 1
0.630717263749308 0.612173597078353 1 1
0.692832671883103 0.671551789547907 1 1
0.845188136268853 0.820380522637761 1 1
0.677481916449553 0.65798870190491 1 1
0.808996310307506 0.784921370170238 1 1
0.707330813165785 0.684194647505027 1 1
0.841507993384714 0.813202514762377 1 1
0.860372349149235 0.833516686812468 1 1
0.836872335422406 0.813124871280027 1 1
0.85541626308043 0.83135218811521 1 1
0.7292498549356 0.708373672876122 1 1
0.92764890085999 0.900667363568526 1 1
0.805279129549601 0.780680891053388 1 1
0.635289413730999 0.617289168058346 1 0
0.739970426596387 0.717925107620676 1 1
0.810603510172307 0.787604295061134 1 1
0.911297542749686 0.887693290256111 1 1
0.832501829265471 0.809429405498425 1 1
0.711286536778061 0.691979766242858 1 1
0.742234268380767 0.718731452389516 1 1
0.798121364000779 0.774992935850853 1 1
0.623184336513149 0.60612406542505 1 0
0.776787675070289 0.753362464356493 1 1
0.738218719432581 0.716311999912088 1 1
0.665005213592118 0.644021033747161 1 1
0.958068700947552 0.929278563130214 1 1
0.697755750682623 0.676024036953342 1 1
0.966673529983568 0.937424363327784 1 1
0.806319758083395 0.784226084721759 1 1
0.761348275748678 0.738369382911249 1 1
0.924029551420468 0.897448399620395 1 1
0.767129852214155 0.743820199087425 1 1
0.740437085594568 0.71944009531243 1 1
0.765984981757273 0.744969149025135 1 1
0.772349827258775 0.750980684814705 1 1
0.836715405077988 0.813566566454499 1 1
0.727651388233907 0.705524185919024 1 1
0.916925323787673 0.890168397220726 1 1
0.972334300825863 0.943822998030146 1 1
0.871960487241616 0.84720186204308 1 1
0.78499564632188 0.762356398038073 1 1
0.869814106877899 0.841013751231284 1 1
0.800527010570481 0.778161657824441 1 1
0.748423697519617 0.726911871134206 1 1
0.838778290973209 0.81168002673399 1 1
0.987333410896664 0.958195697388324 1 1
0.99532314719381 0.9644221194222 1 1
0.912514683771953 0.886378837644025 1 1
0.802440748225426 0.780179398848776 1 1
0.719531292576245 0.699448871128268 1 1
0.633838754678573 0.615326898507465 1 0
0.728938036033268 0.707033037458139 1 1
0.854784123688582 0.826792437360688 1 1
0.682690126722662 0.664188158740601 1 1
0.716514032979758 0.695535359652953 1 1
0.875678253776096 0.851987918902608 1 1
0.977688247642184 0.947548043462084 1 1
0.893849414101269 0.86782535247504 1 1
0.810725751444334 0.787871622730897 1 1
0.937571301271968 0.909587137998169 1 1
0.777986984139926 0.756059125990313 1 1
0.963526971712165 0.93549800110547 1 1
0.979313396182191 0.949937116892779 1 1
0.991370036607277 0.962133268677425 1 1
0.907082345620494 0.878553191921682 1 1
0.831659909645114 0.805953727803541 1 1
0.644425576624797 0.62685248778253 1 1
0.854383742906577 0.829919225768695 1 1
0.79886212044007 0.775346914928644 1 1
0.730769294614901 0.710894782025281 1 1
0.631465226970154 0.612048827993024 1 0
0.65244927681137 0.63316491237403 1 1
0.797301660493085 0.773218153542614 1 1
0.898238027170536 0.872828905437484 1 1
0.826146193416145 0.802569867713953 1 1
0.674177784733858 0.654367314287998 1 1
0.770315176170243 0.7486151858002 1 1
0.798205849150148 0.775573993629097 1 1
0.78631760021764 0.763173105422703 1 1
0.777245591695368 0.755358793815579 1 1
0.832805295831769 0.808086100533718 1 1
0.867812305933038 0.843088468237651 1 1
0.808618622229757 0.786307235650238 1 1
0.778740403554071 0.756038339814832 1 1
0.661284535849003 0.642432104300082 1 1
0.709738624535855 0.689130661312888 1 1
0.834279387732903 0.810828730626014 1 1
0.833108485034672 0.809954421950879 1 1
0.780587923717417 0.757059450567099 1 1
0.896741893168018 0.869724820912278 1 1
0.669094342577047 0.649324314339 1 1
0.818371851029425 0.792924981379507 1 1
0.758167792855824 0.73615985348644 1 1
0.750736850467196 0.72696804479787 1 1
0.671533103174843 0.651819927489725 1 1
0.765098501962458 0.741015503194297 1 1
0.825450016149506 0.800494575605377 1 1
0.785260195835848 0.763818446841294 1 1
0.671455311864582 0.652877624673131 1 1
0.846578920964019 0.820617100223705 1 1
0.877977031784601 0.851126018858652 1 1
0.805285581783268 0.782724862944791 1 1
0.941391492821884 0.913887128236043 1 1
0.868884184133799 0.844613879273405 1 1
0.687188433967346 0.668133970496956 1 1
0.943405592121178 0.91452898096997 1 1
1.03115298789449 1.00230683804202 0 0
0.742143994151475 0.719962232578927 1 1
0.696858241558782 0.676667203952313 1 1
0.736154157234523 0.712952575176305 1 1
0.787938080908448 0.766058182309582 1 1
0.823737776460116 0.798279857439889 1 1
0.856140902093273 0.832630719211393 1 1
0.822606422572201 0.798086814714151 1 1
0.775985751050373 0.752089191057826 1 1
0.719997740071172 0.696776375518282 1 1
1.03301556669108 1.00269096143666 0 0
0.799381186610716 0.773039552891535 1 1
0.800716138079032 0.775564124095079 1 1
0.946906264085626 0.919417429357652 1 1
0.704400834949157 0.682312313343422 1 1
0.680881698016468 0.662764926940066 1 1
0.716772278435768 0.696530796038247 1 1
0.800934079738038 0.776998272867224 1 1
0.884774297026536 0.856274829109609 1 1
0.816594191395351 0.791180271968476 1 1
0.852692607998513 0.829363205314066 1 1
0.75565835464502 0.734781723130872 1 1
0.805390456257342 0.77835955787007 1 1
0.81060609079509 0.787377596114773 1 1
0.802504534495679 0.7769849173193 1 1
0.673141061567039 0.653252065605375 1 1
0.676078834057487 0.655079139611578 1 1
0.799387145859022 0.774925763402878 1 1
0.86252905350309 0.836457028878473 1 1
0.742875473751747 0.723141529279525 1 1
0.847613493811336 0.823401253796888 1 1
0.763435335018875 0.741572278151017 1 1
0.898741531414877 0.873392120960646 1 1
0.794700619856144 0.772113534206851 1 1
0.832011689126097 0.805953959374353 1 1
0.765541814531583 0.744305217020585 1 1
0.843431295570371 0.817615838852251 1 1
0.57420176207381 0.558822054754079 0 0
0.62487585729441 0.604893481689893 1 1
