# Supplementary material for: Bias caused by sampling error in meta-analysis with small sample sizes
Source: PLoS One. 2018 Sep 13;13(9):e0204056. doi: 10.1371/journal.pone.0204056 (PMC6136825; doi:10.1371/journal.pone.0204056)
Supplement: S4 File — (ZIP) [file pone.0204056.s004.zip › results N = 20 theta = 0.8 tau = 0.2 sz = 30-50.txt]

"cohen.dl.theta" "hedges.dl.theta" "cohen.dl.cp" "hedges.dl.cp"
0.751894097065253 0.7376847665423 1 1
0.670845235317647 0.65828069486846 1 1
0.767850636390396 0.753678456358025 1 1
0.836553739577452 0.820399583190056 1 1
0.652724788491234 0.640298659990373 1 1
0.880738434737352 0.864822996456719 1 1
0.814234285710205 0.799726719081871 1 1
0.705831958153041 0.693044235840414 1 1
0.634077465754891 0.62236044136744 1 1
0.885929870076178 0.869893151129295 1 1
0.819221392759909 0.804281903440504 1 1
0.877550904306392 0.860925320310305 1 1
0.911275083656634 0.893991203310322 1 1
0.883476677717351 0.86672012718153 1 1
0.948889935826142 0.931144672248356 1 1
0.86020606431269 0.843977054698778 1 1
0.743647819390416 0.730794550717966 1 1
0.721883236145538 0.709184157096906 1 1
0.690548905128032 0.677709423036056 1 1
0.804080230449517 0.788738493879584 1 1
0.754032718503977 0.739447631315558 1 1
0.859504654655242 0.842460296207896 1 1
0.940593478267253 0.923771631733931 1 1
0.759943138835411 0.746866600438064 1 1
0.788002692488866 0.773873192627862 1 1
0.959271828087535 0.942613202068819 0 1
0.725581277513965 0.712586803538659 1 1
0.73162613733047 0.718442648505162 1 1
0.853638927121798 0.837872443026476 1 1
0.686371681880524 0.674581893774776 1 1
0.844262505516223 0.828626356693951 1 1
0.758418224140899 0.745465752950834 1 1
0.86257927976218 0.846194824507341 1 1
0.873010861842341 0.855536688485564 1 1
0.791930824445738 0.777167958555561 1 1
0.673498686692436 0.661381884789398 1 1
0.699082572459802 0.686228330996503 1 1
0.844920415060367 0.829289209138112 1 1
0.961424942759485 0.944988143390675 0 1
0.790439970119492 0.775093284671243 1 1
0.820276056803685 0.806516821538655 1 1
0.639530859197244 0.629083520171987 1 1
0.904260632148672 0.886762249644504 1 1
0.894896492860007 0.8784022252451 1 1
0.904536220483526 0.887781494124512 1 1
0.73857306971746 0.724992230874217 1 1
0.872903484513928 0.856429062190647 1 1
0.90638417329376 0.889494838798964 1 1
0.827970525031448 0.812018851827315 1 1
0.845756419153535 0.82990764853708 1 1
0.784300905166948 0.769803011985603 1 1
0.822583662358926 0.806762654189392 1 1
0.54061825194973 0.530552178169934 0 0
0.841662175544843 0.826476925593392 1 1
0.742838718729664 0.729460843798611 1 1
0.932989658795613 0.915343302312663 1 1
0.65720006325056 0.644248525689288 1 0
0.893870888422262 0.877418015384931 1 1
0.767990813712689 0.753770255193411 1 1
0.770805092372857 0.756634320737429 1 1
0.794668490446179 0.780052494497635 1 1
0.739741892460829 0.726152752560111 1 1
0.859759022895733 0.842703111269297 1 1
0.713622687984109 0.700162719434193 1 1
0.768442560178737 0.755237112005365 1 1
0.901178465626443 0.884352121986746 1 1
0.963734951223365 0.944899589485261 0 1
0.81433006765363 0.797895720725928 1 1
0.71067174641481 0.698018157012781 1 1
0.826146187491874 0.809832569640765 1 1
0.670683834259698 0.658974099804021 1 1
0.868419917333881 0.850873767037596 1 1
0.823587299260862 0.806508216095369 1 1
0.784210843450553 0.770300318059585 1 1
0.850194313432136 0.834450121562685 1 1
0.687202874013847 0.674536920044141 1 1
0.660569413128775 0.647720745738247 1 1
0.833476430206601 0.818180426332259 1 1
0.735788344614366 0.723012428866183 1 1
0.67930378158067 0.666734205777408 1 1
0.934809591120811 0.916958717269207 1 1
0.787481099206119 0.773830646136656 1 1
0.819741550911752 0.806126586704877 1 1
0.998907344090959 0.981273284348777 0 0
0.73197632113012 0.718659550101437 1 1
0.730909507049667 0.717824798309554 1 1
0.67874410406358 0.665017950675768 1 1
0.788112657324232 0.773871585021735 1 1
0.791894027404658 0.777666349611887 1 1
0.882017371918273 0.865012761148473 1 1
0.833206728801712 0.818091996971874 1 1
0.855944969383353 0.840723651650186 1 1
0.684111135512977 0.671432123160866 1 1
0.860365770198293 0.84288875909606 1 1
0.838612549969022 0.823686217223887 1 1
0.854897436391436 0.839754116993715 1 1
0.828834189111729 0.814157098137216 1 1
0.760749607670643 0.746581614546589 1 1
0.842158488302429 0.827400560160465 1 1
0.710244967902838 0.695859142834803 1 1
0.93007325671908 0.913766869671546 1 1
0.831513204322261 0.816564096113092 1 1
0.792740181456649 0.778488955988342 1 1
0.880979604857339 0.865092315812617 1 1
0.760778817661993 0.746018733724539 1 1
0.75565897090938 0.741355038151392 1 1
0.777332873932297 0.762098050834054 1 1
0.724764306199291 0.711297135017246 1 1
0.678418254281036 0.665511485426444 1 1
0.729682351850507 0.71521121851605 1 1
0.738230740466861 0.723298212120383 1 1
0.892919871726482 0.875651746507158 1 1
0.909559716790812 0.894116452559855 1 1
0.82756261003417 0.812872950183884 1 1
0.785474442928638 0.771066433982312 1 1
0.897475691827989 0.879426532271235 1 1
0.785204070125655 0.770320699097592 1 1
0.774083372371336 0.759007114286223 1 1
0.701524064667855 0.688903086989961 1 1
0.719137936078673 0.706885189053458 1 1
0.764480253967679 0.750959337684384 1 1
0.874336533569951 0.857805292727131 1 1
0.800152073850436 0.784593122710359 1 1
0.810611633288273 0.796193354827364 1 1
0.74646344710441 0.733131834326659 1 1
0.914421594636158 0.896270563688112 1 1
0.736347971557671 0.723088349843002 1 1
0.636383728940992 0.625075246615947 1 0
0.763836082583789 0.749230511529189 1 1
0.709432337249884 0.695993898877916 1 1
0.674839801221854 0.663376307647031 1 1
0.99230381111868 0.973740221326704 0 1
0.762711479899403 0.748450029497424 1 1
0.780791800581715 0.766619552031709 1 1
0.771143809364249 0.757392755244413 1 1
0.595563732429048 0.583363756275638 0 0
0.862104175018553 0.846095208226368 1 1
0.756278902858428 0.741717348872411 1 1
0.858237734160182 0.843410830909363 1 1
0.926988921417587 0.910204615647238 1 1
0.766230640237059 0.75111598809989 1 1
0.922805668225022 0.904341199215032 1 1
0.720212130101282 0.706004700553403 1 1
1.0152838703848 0.995057872541083 0 0
0.945947019061674 0.929351948457861 0 1
0.777712901607567 0.762046662366192 1 1
0.738976728079917 0.725395778791919 1 1
0.874354151578721 0.858244768165156 1 1
0.811015613449371 0.796017280004087 1 1
0.703635644130733 0.690633519900567 1 1
0.795053056946631 0.780319675103828 1 1
0.937216946153685 0.920507187675776 1 1
0.884855687311601 0.868151725210981 1 1
0.818641829879189 0.802002624377569 1 1
0.784297823575998 0.770184731636767 1 1
0.799531511750961 0.784814526572796 1 1
0.779927845478727 0.764113285426783 1 1
0.756929158948383 0.743242295685529 1 1
0.741425502807709 0.727138650769261 1 1
0.839266933296766 0.824160114555126 1 1
0.759734758111654 0.744994377532962 1 1
0.739314262931558 0.726168681443223 1 1
0.753641982081312 0.740889430519361 1 1
0.905738016680574 0.888042100533577 1 1
0.769366368321322 0.755618512760516 1 1
0.72356320923708 0.709968634269415 1 1
1.08543708652626 1.06393135630843 0 0
0.89511579036935 0.879410427769126 1 1
0.912754066938268 0.895271736277536 1 1
0.690853362599065 0.678289579666681 1 1
0.764717538551709 0.751138019879381 1 1
0.633655937808714 0.622135051246308 1 0
0.846888982527112 0.830289486731722 1 1
0.816945693212147 0.802397879828136 1 1
0.921484759651687 0.903572229370286 1 1
0.766575878966572 0.752051737577138 1 1
0.615969525547384 0.604933499743782 0 0
0.589128476309901 0.578610360573902 0 0
0.866056917819055 0.849815520553615 1 1
0.653785617821042 0.641425405833018 1 1
0.775274964864193 0.761326427105978 1 1
0.752222668459048 0.738950989708969 1 1
0.799142814956768 0.784494325422035 1 1
0.832940449105624 0.818443731230265 1 1
0.772545270439355 0.758630667683977 1 1
0.834515192403465 0.81879441216629 1 1
0.884646773072983 0.867747994785299 1 1
0.785185163450442 0.770791597458552 1 1
0.847580112466117 0.831453536953696 1 1
0.887304509851254 0.870907345243676 1 1
0.803379766334742 0.78906392399388 1 1
0.792069186876326 0.776915414333079 1 1
0.661206392414361 0.649059208935566 1 0
0.963302064257947 0.945011480971634 0 1
0.899458656228732 0.882978200962557 1 1
0.648010940146965 0.636054872839543 1 1
0.651948221630482 0.641522207293584 1 1
0.655755323876123 0.64252573783095 1 1
0.906394360844964 0.888387804748769 1 1
0.862376714530233 0.845881268282515 1 1
0.807179382618729 0.790535331021435 1 1
0.642846598137749 0.631369947792332 0 0
0.978697207424704 0.961598649957846 0 1
0.697325862351132 0.683931894241325 1 1
0.757475139909168 0.742786778052696 1 1
0.722674910810622 0.708497462813603 1 1
0.659737210601669 0.648018011222375 1 0
0.890085118206989 0.874027929578655 1 1
0.869127096548207 0.854177820118128 1 1
0.779827287483121 0.767378777430124 1 1
0.925181385250206 0.90752768583687 1 1
1.00719386625932 0.988658316343063 0 0
0.824318640875989 0.809031739131446 1 1
0.796853245658665 0.780789979359067 1 1
0.795267016360632 0.779833086289565 1 1
0.695407497096639 0.68177764814794 1 1
0.862683525408228 0.846952153689669 1 1
0.936213222808574 0.918353785610343 1 1
0.760957476688802 0.747880281276399 1 1
1.03698757980514 1.01698806064781 1 1
0.720142546880376 0.706986425721261 1 1
0.838733559144954 0.823207437802707 1 1
0.812773180862799 0.797639157996534 1 1
0.912448315651106 0.896203362790809 1 1
0.821749957509328 0.807602957326071 1 1
0.809169407403122 0.793234041107184 1 1
0.946983953746917 0.928865260094932 1 1
0.744920638622868 0.731718825326468 1 1
0.675147644756121 0.662008460045507 1 1
0.853921848673973 0.838394048569141 1 1
0.829807922807797 0.814349601724275 1 1
0.721280271786508 0.708729958230089 1 1
0.847265979068149 0.832108814396391 1 1
0.864687038573604 0.848645678111461 1 1
0.860830161746422 0.845244068867237 1 1
0.85943555384492 0.844260764655119 1 1
0.605521573418248 0.595024873066617 0 0
0.893217419504141 0.877440399487587 1 1
0.935871830390642 0.9181071699002 1 1
0.714323708823422 0.701303974484794 1 1
0.680051796375943 0.666896239724622 1 1
0.762837851500714 0.74783179745439 1 1
0.867939705151643 0.850843306442632 1 1
0.646954685047254 0.634764877283632 1 1
0.663815831301252 0.65152027380486 1 1
0.73604404568818 0.722909692925967 1 1
0.825552152911327 0.810816379933358 1 1
0.874241850921196 0.858403483442623 1 1
0.802372016183776 0.788483420799498 1 1
0.764160442692046 0.749777313794702 1 1
0.835851782563502 0.820339623719094 1 1
0.818519251523266 0.80258609191525 1 1
0.685356355045702 0.673052046444783 1 1
0.868230819475959 0.851196490844436 1 1
0.742228810146848 0.728471117164814 1 1
0.809300031817403 0.79450125930267 1 1
0.767543902809066 0.753269848729244 1 1
0.847144975712436 0.832486170867001 1 1
0.956064973857514 0.936883054683294 1 1
0.779470143417099 0.76585786912365 1 1
0.680250593446441 0.668473503104513 1 1
0.819432494445916 0.804113687916035 1 1
0.852928144820845 0.836849135457349 1 1
0.7945705457916 0.779638454963181 1 1
0.784032547748364 0.769017043128276 1 1
0.733698334500913 0.720316750909265 1 1
0.802392156777161 0.787669578752044 1 1
0.845908939585122 0.830765927577708 1 1
0.695891163756819 0.682574696050524 1 1
0.790051062608503 0.775129713326798 1 1
0.864020466669985 0.849146959739001 1 1
0.786687117379026 0.771243732490403 1 1
0.713368284799175 0.700728358956689 1 1
0.846354098483527 0.830589578129603 1 1
0.802824872704109 0.786576874835243 1 1
0.878179715329991 0.862926502778722 1 1
0.825701102959886 0.809650686692199 1 1
0.648475260383405 0.636901353103236 1 1
0.805479016198236 0.789549207579443 1 1
0.862855672440161 0.845643431248563 1 1
0.716175167034646 0.702227191315694 1 1
0.843191791153049 0.828681409387009 1 1
0.847592393645516 0.832161382844518 1 1
0.768797840596568 0.75483928075859 1 1
0.694255654097893 0.68064639062425 1 1
0.835512281579212 0.819867289727219 1 1
0.745654073464954 0.731566428306035 1 1
0.863703357376711 0.847738641656153 1 1
0.651877915336223 0.63905277154074 1 1
0.764363850308104 0.749766891682494 1 1
0.922949249592136 0.906637879062726 1 1
0.835787991727952 0.820046226618096 1 1
0.827451292976304 0.812597769922045 1 1
0.837537646327075 0.819724590326816 1 1
0.798497089249413 0.784614596502845 1 1
0.777986437592233 0.764222118193893 1 1
0.917456103792851 0.899465030723664 1 1
0.754198368836217 0.739866689216604 1 1
0.849492615469804 0.834161361794205 1 1
0.830690384895418 0.815016141728193 1 1
0.887334537685658 0.870550723107834 1 1
0.8599036517686 0.843264605985651 1 1
0.822491718610311 0.807642097074405 1 1
0.739710183129887 0.726625469227165 1 1
0.722302403797564 0.709316042487085 1 1
0.928057294364084 0.911641147459194 1 1
0.743462029977208 0.729294297746494 1 1
0.841135844687316 0.826298619512222 1 1
0.684821156989489 0.672474277661059 1 1
0.761553644586992 0.747651390988355 1 1
0.678350587842087 0.666126007671768 1 1
0.865231903206686 0.849275952352046 1 1
0.91673838638212 0.898986667895244 1 1
0.714836119662207 0.701828264503543 1 1
0.826187631703445 0.809858344668803 1 1
0.770673783881944 0.755940062194553 1 1
0.793622984299292 0.778145407004816 1 1
0.861344957461161 0.845192061722023 1 1
0.622676124618951 0.611260707052125 0 0
0.754473247780529 0.740187582418721 1 1
0.807770448149943 0.79354365668499 1 1
0.672567829019258 0.660266533851819 1 1
0.904543657745714 0.886882916451225 1 1
0.974283024000938 0.956082599893188 0 0
0.881054078394715 0.86410578370784 1 1
0.885745581701469 0.869321238999604 1 1
0.757017370284321 0.742872499713943 1 1
0.837391433873635 0.820574262875859 1 1
0.742215804887514 0.727992415316215 1 1
0.854413834763741 0.838874326912921 1 1
0.777859932911623 0.764322926813115 1 1
0.770284203080567 0.755594704440281 1 1
0.820663548394944 0.804523313908826 1 1
0.982518219110586 0.965873920232577 1 1
0.755306163977887 0.741466635026983 1 1
0.849472353551823 0.833623881199868 1 1
0.785205868595577 0.770007488982226 1 1
0.801143520746497 0.785202798176888 1 1
0.892689744866654 0.876485819310709 1 1
0.822651718770423 0.806301515982454 1 1
0.839181479820614 0.824093402245579 1 1
0.940643538484038 0.92366886216964 1 1
0.707742218970911 0.695047264877876 1 1
0.77914730892049 0.764288442710734 1 1
0.838715491025746 0.823403771257189 1 1
0.946727095469042 0.929695262714753 1 1
0.768510922904526 0.753726139263803 1 1
0.601239543304955 0.589936098553032 0 0
0.756558221851281 0.742754067725438 1 1
0.917819618933722 0.900586668717806 1 1
0.921508525938601 0.903774196227653 1 1
0.737085169508661 0.723263591387418 1 1
0.776882933553369 0.762667998064761 1 1
0.718871959992738 0.705493729115369 1 1
0.653085600831093 0.641431987006673 0 0
0.730854734816727 0.716233428219187 1 1
0.734384385391954 0.720694281944978 1 1
0.875694439697817 0.859722368572209 1 1
0.804699094911535 0.789981000075239 1 1
0.720486373910255 0.707804211734725 1 1
0.808149023924764 0.793722866883747 1 1
1.01316064751923 0.994096981032759 1 1
0.850946552316866 0.835014792045344 1 1
0.718166279664345 0.704909200747407 1 1
0.714968169510152 0.702195470785517 1 1
0.727605452943638 0.714297680151794 1 1
0.785464230590335 0.769477667128136 1 1
0.887253313397701 0.871881858570807 1 1
0.824854143003957 0.810048769201399 1 1
0.635762038371129 0.623686081054544 0 0
0.692172243892865 0.678729290996024 1 1
0.745412970964744 0.732446761555318 1 1
0.906421547065252 0.888284760782935 1 1
0.82238321344551 0.807642907726169 1 1
0.88803792657318 0.871998283006749 1 1
0.89284083769116 0.876085008183935 1 1
0.707153441001676 0.694855967100372 1 1
0.746571557772072 0.73158278349821 1 1
0.838301631873304 0.823534085392929 1 1
0.904397706137088 0.887317035105026 1 1
0.863247909078553 0.846732424232587 1 1
0.8596540597765 0.845139344627575 1 1
0.838745595203524 0.823520711451657 1 1
0.729792991572416 0.716413162289009 1 1
0.779673181455544 0.765403000856076 1 1
0.661079654773455 0.647560788724254 1 1
0.639939672311502 0.627358824578631 0 0
0.821543591963313 0.807485906437649 1 1
0.655036226553891 0.642622462205242 1 0
0.721372501638204 0.707286841177585 1 1
0.682011205459701 0.669274582130113 1 1
1.00331837627011 0.983853360130996 1 1
0.829028365199087 0.813012704593407 1 1
0.691055422313443 0.677231226600305 1 1
0.947263206449385 0.928352869737053 1 1
0.784499886802534 0.770112581611343 1 1
0.78489507309992 0.769884233717267 1 1
0.818255954103886 0.802168328523655 1 1
0.863999032119507 0.847092173034128 1 1
0.716868473914456 0.703618087613241 1 1
0.806067985671047 0.790902065969589 1 1
0.653754964904899 0.641542143221264 1 0
0.858560834553011 0.842725655123992 1 1
0.718355368274808 0.70478756043468 1 1
0.762444961624383 0.747670870757913 1 1
0.827743063928806 0.812427251428698 1 1
0.658162413799944 0.645135680132094 1 1
0.908691628654735 0.891812485300747 1 1
0.752189013864568 0.738267294055084 1 1
0.920704619434073 0.902720359321001 1 1
1.0230559819883 1.00578964312751 0 0
0.790084826477808 0.774360723483447 1 1
0.62262192369024 0.611433767448057 0 0
0.768738001977394 0.753584473073686 1 1
0.863040459458035 0.847389899068291 1 1
0.894671930868509 0.878397925532941 1 1
0.88611849840069 0.869754237420673 1 1
0.937926209998746 0.919947833660403 1 1
0.797727770056018 0.783748731704611 1 1
0.816977692756397 0.800975259389185 1 1
0.729466543657913 0.71540418547896 1 1
0.776139669813223 0.761488421959599 1 1
0.850464762348014 0.834936366619711 1 1
0.828611712917483 0.813187937925211 1 1
0.854682209227309 0.839027958502958 1 1
0.84929792522052 0.83324337686138 1 1
0.975457178212409 0.957185054078452 0 0
0.810492159893925 0.79389704075431 1 1
0.786820781888386 0.773117555661217 1 1
0.809404431315729 0.795030939906364 1 1
0.749297975971405 0.735095849740058 1 1
0.684541305881159 0.672532441048599 1 1
0.690552587874177 0.677741805392439 1 1
0.908786127008941 0.892169977021052 1 1
0.712784536335727 0.699449344140185 1 1
0.669843676134004 0.655226048316713 1 1
0.695182757488203 0.681395300600549 1 1
0.712845978818527 0.700308831542323 1 1
0.756526806956138 0.742807758242389 1 1
0.770493584074788 0.755515984654242 1 1
0.635785234808064 0.624478358255411 1 1
0.771690858495734 0.757380061343815 1 1
0.697663918117927 0.685685986492351 1 1
0.797830941884476 0.782921805946558 1 1
0.932027767779349 0.914915398784758 1 1
0.736619345003039 0.723471986667027 1 1
0.666924684323378 0.65479475128076 1 1
0.930994282640507 0.91420031858165 1 1
0.815021728335496 0.800802883470869 1 1
0.785488570996521 0.769905774391925 1 1
0.771655242600195 0.757186346017445 1 1
0.745002625800724 0.729867738697409 1 1
0.823791651219853 0.809075057948448 1 1
0.7481621394415 0.734074299065708 1 1
0.772923437084137 0.759443871221793 1 1
0.74824571266139 0.735003246412087 1 1
0.669497070947778 0.656634202413232 1 1
0.854941248821557 0.838836226483976 1 1
0.755061862057698 0.742079027744206 1 1
0.847899143606811 0.83329854432025 1 1
0.716555864083321 0.703558766980979 1 1
0.752917155971274 0.738072341820359 1 1
0.81579219414237 0.800241559720469 1 1
0.785901207793703 0.771373122791786 1 1
0.879921928781797 0.864833833341301 1 1
0.89800168021443 0.881475649141811 1 1
0.83267782002575 0.817483458353201 1 1
0.67394656764332 0.661510933445654 1 1
0.609944054083158 0.599340924947775 0 0
0.729469795786375 0.714391538792713 1 1
0.554458465228855 0.544075622619225 0 0
0.927126520017693 0.909880956530642 1 1
0.855672440757781 0.840040014003882 1 1
0.767749375292798 0.753691499289503 1 1
0.881774638087395 0.865217182204891 1 1
0.719460727376454 0.705980436037406 1 1
0.715557978744701 0.703707030450778 1 1
0.642254506189153 0.63037110105861 1 0
0.876587588710078 0.860133175423764 1 1
0.814042484436546 0.798556702605598 1 1
0.849461317052534 0.833406196953837 1 1
0.742110723233618 0.728885820120629 1 1
0.753369286251363 0.739470034044704 1 1
0.786069191212789 0.772823726055706 1 1
0.722454209517155 0.708808311652182 1 1
0.662531011385592 0.650419535864531 1 0
0.792603184405624 0.778322387728693 1 1
0.831126995540067 0.815664077715098 1 1
0.713882445320455 0.70161724660037 1 1
0.786548746387423 0.7723175310996 1 1
0.834081900115487 0.818842838790465 1 1
0.914206650029912 0.897615885991122 1 1
0.718315775975016 0.704633217666806 1 1
0.721807517386058 0.709450228846368 1 1
0.776690972055023 0.762600928188627 1 1
0.755418130269087 0.741905172949782 1 1
0.817493064921449 0.801986380390684 1 1
0.780867196747638 0.766717609691242 1 1
0.61772166708231 0.606337560714019 0 0
0.766275598349758 0.752225025157466 1 1
0.640756420570653 0.628528492659988 1 1
0.736338682367274 0.722299481193532 1 1
0.705721676058318 0.69329281641586 1 1
0.790226096602364 0.775780762841379 1 1
0.768545721420799 0.754998261687566 1 1
0.745290344571185 0.731692477012555 1 1
0.882221692025831 0.866384282058642 1 1
0.826566758311041 0.811736302042484 1 1
0.795727559800048 0.781469405442635 1 1
0.820431174732116 0.805455537352002 1 1
0.721103385399123 0.707206723310912 1 1
0.758620816623381 0.744366085961486 1 1
0.74879268088723 0.734074698251858 1 1
0.855022956600864 0.839395617777733 1 1
0.835233556171524 0.818644980480458 1 1
0.782863571714764 0.768966748340809 1 1
0.797765674582853 0.782544203615063 1 1
0.915005785444625 0.898512092396967 1 1
0.829733466649793 0.814167824874599 1 1
0.818872529428456 0.80391244861786 1 1
0.772033685832767 0.758225088156445 1 1
0.836562388492986 0.81994686635377 1 1
0.848244680201118 0.831439506340739 1 1
0.784771507002553 0.769529837189026 1 1
0.877795801154506 0.862173597310961 1 1
0.817551452878178 0.802247510700781 1 1
0.735413399665451 0.722039420456725 1 1
0.749664933009946 0.734389275652701 1 1
0.681780020887703 0.668980427873395 1 1
0.853738264692624 0.83782903323616 1 1
0.71665018590967 0.702609490307079 1 1
0.778966738597751 0.763262640161487 1 1
0.812884825761705 0.797858176761695 1 1
0.717773793956718 0.703719048711692 1 1
0.801217068765793 0.786074564641311 1 1
0.728020518123807 0.714178284655736 1 1
1.0006250483433 0.981843807653525 1 1
0.582121724134854 0.570657156075851 0 0
0.776824949759894 0.762130263878005 1 1
0.693491678655053 0.680435199179986 1 1
0.927850012974996 0.911586468729893 1 1
0.80217562942523 0.787886507136363 1 1
0.880961352715326 0.864537721038005 1 1
0.829803477288763 0.814447070125447 1 1
0.80448482414914 0.79052764971061 1 1
0.644328699496123 0.632319498511794 0 0
0.699802468160167 0.684704981490985 1 1
0.829389148560805 0.814919471710723 1 1
0.560658238909042 0.550200496545786 0 0
0.723770054330447 0.710165623270796 1 1
0.671348468130039 0.659217253742574 1 1
0.741192995948587 0.727174264276967 1 1
0.871575048380669 0.854791428103654 1 1
0.966669466658538 0.948422616352439 1 1
0.690159065325493 0.677782118323001 1 1
0.779268888910613 0.766004470391866 1 1
0.971743019619127 0.953428356907332 0 1
0.648907229004456 0.635986902720655 1 0
0.870134046372462 0.85265324276539 1 1
0.74885135209339 0.735440335851258 1 1
0.862304148395043 0.847316318701226 1 1
0.81774625817039 0.802164741092902 1 1
0.772162280919146 0.75594345342492 1 1
0.7007941894898 0.68774518689778 1 1
0.905000588225404 0.888520263714675 1 1
0.894627826027546 0.8782997402879 1 1
0.773560922680123 0.759203782546715 1 1
0.837503293810199 0.822175162247366 1 1
0.904666569667602 0.887651593841609 1 1
0.804341048633111 0.787873522526663 1 1
0.713206690282133 0.699619352082956 1 1
0.756317251970525 0.741457862726557 1 1
0.639945226112159 0.628419027097103 1 0
0.770882669516187 0.757253695402277 1 1
0.936770033584523 0.918655503314577 1 1
0.716292497126879 0.703153561017199 1 1
0.789472657011873 0.775692759027706 1 1
0.68012644534 0.667538446994124 1 1
0.685634854545867 0.673895824239481 1 1
0.943864573205888 0.925303859508831 1 1
0.710486316814869 0.697226313645709 1 1
0.885296646819879 0.869487474105602 1 1
0.78002249933851 0.765241612471031 1 1
0.974457051540323 0.956167206784238 0 1
0.822786235506599 0.807190977623089 1 1
0.82600482201365 0.810080830042368 1 1
0.840253578496922 0.82525513792957 1 1
0.603798849124786 0.592975980557552 0 0
0.727225414868842 0.713162728975774 1 1
0.832423392337924 0.817164843675472 1 1
0.769746954757893 0.756002519116331 1 1
0.883958117471734 0.867268037727006 1 1
0.678735988845504 0.664929855554852 1 1
0.882541606946098 0.865641036135788 1 1
0.927076774734573 0.909175412582708 1 1
0.843361819693909 0.828194262167139 1 1
0.776287439045243 0.760488081467329 1 1
0.762829198495596 0.747935082401234 1 1
0.946245276996678 0.928408857225191 1 1
0.828616101199226 0.812575960565235 1 1
0.777259119847711 0.763329140035963 1 1
0.762236189724162 0.746914476097166 1 1
0.797849085553549 0.782754757805702 1 1
0.798934986421612 0.783908886106979 1 1
0.705390427773926 0.692740970106008 1 1
0.819462735099486 0.804753467020065 1 1
0.770120109496337 0.755386595706935 1 1
0.752802387606303 0.739586377268957 1 1
0.755910182663195 0.742050973559385 1 1
0.726141482256232 0.713033643912139 1 1
0.925934465582107 0.909455409569925 1 1
0.698682785196072 0.684698614720193 1 1
0.887217571088268 0.869576049596845 1 1
0.787355180607631 0.773894700790056 1 1
0.864602112814897 0.847566510555501 1 1
0.830488443300478 0.815773877667441 1 1
0.726307417534918 0.71212342413579 1 1
0.827658019381496 0.813322509710374 1 1
0.795508514016938 0.780332790078823 1 1
0.799504872824156 0.78384960620699 1 1
0.8566758789228 0.840033121690103 1 1
0.987328656443999 0.968551742213942 0 0
0.848016993743255 0.831529012596649 1 1
0.809701677400258 0.795071552542598 1 1
0.772029411060594 0.758038087521094 1 1
0.762683659508264 0.749024365125485 1 1
0.731483849554389 0.71675094642282 1 1
0.941681183793421 0.924957928814472 1 1
0.887186247842168 0.869352690242186 1 1
0.796615130539374 0.782318951647237 1 1
0.839150896015537 0.823676563333866 1 1
0.840648605169894 0.824606259588701 1 1
0.85216340173626 0.836451820000533 1 1
0.764307018182766 0.750669635981157 1 1
1.02360841493558 1.00474927902038 0 0
0.710158702564974 0.697222240243164 1 1
0.860060176835296 0.842741657976668 1 1
0.737565629822038 0.72367847488397 1 1
0.737385341096859 0.72337843642384 1 1
0.734077677775672 0.721037802744252 1 1
0.806855088992497 0.79200515058727 1 1
0.818467564180213 0.803236639663023 1 1
0.869576503281562 0.854191438807974 1 1
0.904928951305823 0.887869178351827 1 1
0.785833575218574 0.771507749303048 1 1
0.740962626326806 0.726548718127352 1 1
0.836994173150909 0.822201215468405 1 1
0.898572940242755 0.882549412140085 1 1
0.743057201246272 0.730206519498892 1 1
0.805480533899471 0.790403712691303 1 1
0.896529608333402 0.879882866658379 1 1
0.76271733089763 0.748756132819809 1 1
0.776775632459656 0.762454976433029 1 1
0.793992223163633 0.778827796793678 1 1
0.921754660380804 0.903432763334058 1 1
0.701107758118775 0.687823868804509 1 1
0.767636492454139 0.751860979909763 1 1
0.763580393040225 0.750077067873384 1 1
0.845742649565534 0.83069962032651 1 1
0.63923392149185 0.626832466152387 0 0
0.832988281523104 0.816438003466731 1 1
0.68068259790077 0.668399382966551 1 1
0.908309039121078 0.892142480359382 1 1
0.78220397045022 0.768620407311712 1 1
0.901404743464086 0.885912100530735 1 1
0.732584276335544 0.719643518635371 1 1
0.84966647288745 0.833822862659625 1 1
0.852147030322133 0.836872615815722 1 1
0.727539679343768 0.713258678605993 1 1
0.83355804223338 0.818561554519783 1 1
0.919643729619651 0.902744508031248 1 1
0.699155659821776 0.686812965813123 1 1
0.717589312805854 0.703852302351019 1 1
0.876101258138352 0.859176483776192 1 1
0.705882241323204 0.692662541153912 1 1
0.848192127162893 0.832224086212309 1 1
0.67592659883276 0.663890442436318 1 1
0.833854194120693 0.81890551796842 1 1
0.739650624565206 0.726992413499049 1 1
0.918749600880872 0.901903262394553 1 1
0.619435401853408 0.607959227028081 0 0
0.721842300806282 0.7085165100784 1 1
0.711638766326972 0.698516430219619 1 1
0.67445107672754 0.661927341888866 1 1
0.726565572257338 0.71289405335956 1 1
0.814255746311107 0.797157389960688 1 1
0.781067716804796 0.76563509272934 1 1
0.807032010717808 0.79209776526834 1 1
0.748024909292878 0.733881047966474 1 1
0.794702331909007 0.780644098040993 1 1
0.832086315351486 0.817354112554653 1 1
0.924696439961716 0.907863205642467 1 1
0.744398940110629 0.731023043805277 1 1
0.829788627560393 0.813439639080267 1 1
0.886280055732028 0.869980588765423 1 1
0.647266377109945 0.634361695847068 1 1
0.716500031323027 0.703814110226949 1 1
0.771193034533211 0.756420208824021 1 1
0.842742198140351 0.827501790709041 1 1
0.743669868477432 0.730795407963379 1 1
0.904441208873735 0.887631999082223 1 1
0.811741262514128 0.79527659716584 1 1
0.977043653865186 0.958606416115168 0 1
0.866786285851481 0.849399562207739 1 1
0.917937943026183 0.901257643456648 1 1
0.843863279968095 0.828088147383657 1 1
0.66873941604818 0.655665335849823 1 1
0.790903988159418 0.775351687520246 1 1
1.02350353915859 1.00309213178711 0 0
0.749192477443086 0.734937561017239 1 1
0.800680759476184 0.783763383884519 1 1
0.740435828356059 0.726263047653187 1 1
0.823588291181223 0.80773450568933 1 1
0.715736503446389 0.702973461507983 1 1
0.8527265297536 0.835995143711582 1 1
0.704929623682117 0.692498435881198 1 1
0.639716089323187 0.626766311609491 0 0
0.823531489775437 0.810026991391903 1 1
0.864605969270793 0.849012904380856 1 1
0.926914898487864 0.90831528679042 1 1
0.873064221384598 0.85656640620672 1 1
0.757870419298167 0.744595755220762 1 1
0.749746652186482 0.736340800524896 1 1
0.779222191485576 0.764870928513318 1 1
0.766598632899166 0.75315114783257 1 1
0.939765078937397 0.922399028888777 1 1
0.773631581915542 0.759845332599328 1 1
0.89841490665585 0.881579024398842 1 1
0.814588480369572 0.799304213092669 1 1
0.757142603161333 0.744363794399983 1 1
0.705097365826792 0.691153410094594 1 1
0.619949821352834 0.608427640217343 0 0
0.659732123696992 0.645861305089771 1 1
0.716758103313543 0.703241426701251 1 1
0.974711172809164 0.957134935733397 0 0
0.687627109134852 0.675105698209776 1 1
0.93629760280898 0.918575082968631 1 1
0.729132577147619 0.71510670271539 1 1
0.784447155595447 0.77006013319787 1 1
0.720158429393623 0.707364839748471 1 1
0.824219345692792 0.809479009665652 1 1
0.884873920105205 0.867495108372628 1 1
0.627973867750409 0.616584826774701 0 0
0.753708229107148 0.739021512476325 1 1
0.791243195900386 0.777064096555121 1 1
0.77009205703642 0.75585837098036 1 1
0.810116865474457 0.795877800773401 1 1
0.950413293180561 0.932688317891568 1 1
0.86377886588603 0.847510037433635 1 1
0.697368681094603 0.684650308965698 1 1
0.82154429494865 0.805155670610057 1 1
0.840078346394489 0.82326522065704 1 1
0.799100231540412 0.784425753434981 1 1
0.835483386365158 0.8199790378516 1 1
0.748320225468581 0.734210926705406 1 1
0.743437835565732 0.729971355222217 1 1
1.0080308459155 0.988328748166192 0 1
0.778653245700492 0.762592272485533 1 1
0.681835537130921 0.669905697784201 1 1
0.676664319372 0.663203635118082 1 1
0.659273166775283 0.647060159356228 1 0
0.737018519424595 0.722703854644405 1 1
0.686143557856172 0.674115116154624 1 1
0.79468995255084 0.780417921751245 1 1
0.822881610296691 0.80796329301911 1 1
0.777695769496219 0.763645264168364 1 1
0.884350993364705 0.868433120001437 1 1
0.778487016447551 0.76319962314639 1 1
0.819092496076586 0.803911447678644 1 1
0.66276527548292 0.649970739177579 1 1
0.757110093040571 0.743918604477566 1 1
0.97459176939941 0.956617116907588 0 0
0.834158523408078 0.819722429683648 1 1
0.845624678501025 0.830239259422312 1 1
0.574200565065909 0.563184160452855 0 0
0.744216120342661 0.730317174934026 1 1
0.846833365372254 0.831986626947627 1 1
0.795985638981044 0.781146890731319 1 1
0.715180353346999 0.701516491252919 1 1
0.747549235697759 0.733493971907726 1 1
0.73948298553371 0.72619412889376 1 1
0.77699002997689 0.762603511794811 1 1
0.736702833534703 0.723081720198353 1 1
0.985068700933548 0.966728630316252 1 1
0.700629708176375 0.688908796476237 1 1
0.824108971057022 0.808380909966912 1 1
0.927300929004533 0.909445730940018 1 1
0.725406241919951 0.712865817776824 1 1
0.905177947183011 0.888359357073932 1 1
0.801274777717544 0.787319875959993 1 1
0.863603238852815 0.847882950236426 1 1
0.742106224665143 0.72960706088633 1 1
0.708344056511352 0.695683698682012 1 1
1.12569941809345 1.10434540361771 0 0
0.908556392102166 0.892889128239977 1 1
0.653207480241816 0.641184342987848 1 0
0.821784910778108 0.806362062240769 1 1
0.703432631535739 0.690884624058439 1 1
0.793169244054459 0.778068460533023 1 1
0.76661059538108 0.753374243977872 1 1
0.816719495152064 0.800308331836172 1 1
0.757231709386609 0.743746750885103 1 1
0.769560689290823 0.755212104623646 1 1
0.766292694894223 0.752305393303042 1 1
0.871574759173795 0.855501181221832 1 1
0.778322326114054 0.763881367482226 1 1
0.605548953870561 0.593954211132885 1 1
0.868275905454591 0.853186535204045 1 1
0.93784849993744 0.920655934552334 1 1
0.799043654184822 0.785398550801755 1 1
0.79451311903107 0.780253107781709 1 1
0.790404304447785 0.776044074633791 1 1
0.777864914096641 0.762718619222018 1 1
0.750354326691234 0.737164745100607 1 1
0.764255603094052 0.749778670455668 1 1
0.841652700926657 0.826496374798988 1 1
0.916730603446123 0.897929578835144 1 1
0.829697887823051 0.814442556305579 1 1
0.766240890765922 0.752629062512345 1 1
0.735686304339207 0.722370335684111 1 1
0.815370508982031 0.800994231434121 1 1
0.786868449720978 0.773633916704271 1 1
0.896908155420664 0.879489183283546 1 1
0.864622029532765 0.848177448420582 1 1
0.833044908877863 0.817089015641391 1 1
0.889701062840815 0.873661133586582 1 1
0.799474200583838 0.784935171951856 1 1
0.837410726006023 0.822847862791521 1 1
0.878005224562856 0.860639764420887 1 1
0.953776773423636 0.935886402757533 1 1
0.728316968693408 0.715520836341787 1 1
0.961332809556649 0.942926306876971 1 1
0.711067298641505 0.697977992768741 1 1
0.667063083464267 0.656054069703784 1 1
0.940981437181955 0.923268793956973 1 1
1.01201305113282 0.993260840755663 0 0
0.853135428304892 0.836978771616514 1 1
0.765271232306305 0.751369325171571 1 1
0.787788401837134 0.77363518949524 1 1
0.668466311913217 0.656274898985742 1 1
0.831736298838248 0.81811609434753 1 1
0.711888653046172 0.69972853270406 1 1
0.851835524966519 0.835397399315521 1 1
0.812349162363006 0.797163843627701 1 1
0.717060657217769 0.704365821870084 1 1
0.932516100818496 0.916052795369329 1 1
0.915092709676954 0.898429091502646 1 1
0.921188219172395 0.90460306438626 1 1
0.770931705511277 0.756167436301702 1 1
0.812554715081714 0.797544138951472 1 1
0.795322708355166 0.779785296755286 1 1
0.776878857177615 0.763342215192409 1 1
0.851799384639925 0.836787418984943 1 1
0.75257718929588 0.739000804615131 1 1
0.92182663229748 0.904846939597205 1 1
0.772670240732313 0.758797545266873 1 1
0.731813038589097 0.716317538692167 1 1
0.62774223583653 0.61580285837918 0 0
0.88723392269881 0.870326071669347 1 1
0.802951942088695 0.787398809224072 1 1
0.772143887713119 0.757871649134244 1 1
0.893335486344472 0.876940080540995 1 1
0.684455202165067 0.670997454596553 1 1
0.730853177246582 0.717757669626463 1 1
0.524577620001077 0.514705469084578 0 0
0.711063989637903 0.69888024275833 1 1
0.728648058356233 0.714502358127661 1 1
0.75555252349075 0.741184547120612 1 1
0.759639982477968 0.744549997868831 1 1
0.991755809134805 0.972823102461404 1 1
0.916816201045021 0.899574480885286 1 1
0.651216420145525 0.638961888513533 1 0
0.859509163939589 0.842688243817885 1 1
0.708724253594949 0.695779079081209 1 1
0.77160595020627 0.758087050120638 1 1
0.916902639870267 0.900163215594418 1 1
0.855937237582583 0.839688381104063 1 1
0.89937677128211 0.881869191908425 1 1
0.871538913916844 0.856875730957115 1 1
0.726889414061563 0.713304811554781 1 1
0.809552771318053 0.794328110330568 1 1
0.693727436316042 0.681138060618248 1 1
0.75579129750186 0.742749853697896 1 1
0.750348962475526 0.736193200082546 1 1
0.664371885419856 0.652620521442256 1 1
0.714666885531532 0.701612835841223 1 1
0.839093683673493 0.824223517877528 1 1
0.75067026995241 0.735537511969631 1 1
0.73559012477554 0.722302084425893 1 1
0.769630102732135 0.754933196763759 1 1
0.748596595879286 0.734553018835941 1 1
0.955592976591385 0.93791660170093 1 1
0.840024473885661 0.824309988092577 1 1
0.713768692259026 0.699866268827622 1 1
0.82590349289883 0.811302982993131 1 1
0.86498411414402 0.84903344013341 1 1
0.793553058830079 0.780021011382114 1 1
0.848770666706659 0.83328334259482 1 1
0.700333242720385 0.687441171679776 1 1
0.773771968641963 0.760044859036849 1 1
0.928978120491703 0.912489637252038 1 1
0.655484758323882 0.643621096767101 1 0
0.839497106362033 0.824354177295744 1 1
0.623964304423865 0.612064976765253 0 0
0.722966615593021 0.710729380843442 1 1
0.811736332988041 0.795987861229039 1 1
0.749369422090326 0.734647493087319 1 1
0.814532325847938 0.799912599314758 1 1
0.799315977676427 0.784908997294613 1 1
0.856830382924221 0.841023916696514 1 1
0.736381243583134 0.722858376175181 1 1
0.788808212882017 0.773696019063433 1 1
0.921460891927958 0.904471451101033 1 1
0.752699635346435 0.739377264378574 1 1
0.750594241849096 0.737560495383018 1 1
0.819729592616982 0.803699486094076 1 1
0.93812202114269 0.921363499621843 1 1
0.860744432259121 0.845207757886264 1 1
0.87251201872946 0.857198496547006 1 1
0.933604614136573 0.915595157559943 1 1
0.700758130874647 0.688825545825379 1 1
0.69454349791241 0.681348703011537 1 1
0.868910153187595 0.851837356075115 1 1
0.736902502830972 0.723002556443437 1 1
0.706275486435546 0.693214313580153 1 1
0.857532954412258 0.841154316974013 1 1
0.911297928728149 0.894445043791994 1 1
0.809050570546935 0.794011406202755 1 1
0.851986990845023 0.83506206830424 1 1
0.834617627686451 0.819947892739921 1 1
0.702939944915343 0.690792762863092 1 1
0.834222472233799 0.819146780298235 1 1
0.836435429019436 0.821429318001604 1 1
0.723323865780939 0.708656361062553 1 1
0.754281129565436 0.739999220503733 1 1
0.925927841673826 0.908474362753226 1 1
0.851013300671977 0.833745437730604 1 1
0.801620686325365 0.786322635006761 1 1
0.959314373524261 0.940340040764391 0 1
0.771990195576362 0.758020240615332 1 1
0.957825104479056 0.940956997290981 0 1
0.734716827241919 0.722234898616074 1 1
0.792683397525884 0.777445215736998 1 1
0.853629486041496 0.837463104212638 1 1
0.812348126960546 0.798199489998238 1 1
0.902246525431684 0.88501076708 1 1
0.750273119783384 0.736011884637374 1 1
0.748675762541018 0.735226257693458 1 1
0.859779056274416 0.844179014179595 1 1
0.832119015182373 0.817831615914603 1 1
0.794490977613897 0.778753317417996 1 1
0.870986825592054 0.854460071372802 1 1
0.860041241588593 0.84456504146666 1 1
0.83179006899608 0.815664211184485 1 1
0.831155620119436 0.816115857248371 1 1
0.724864439675563 0.711663782900934 1 1
0.819396924519264 0.80498563679486 1 1
0.80126781692075 0.786769975919222 1 1
0.887361461086372 0.870832056005916 1 1
0.827333503854411 0.81156589646063 1 1
0.73003126477544 0.715323475483793 1 1
0.793052236719295 0.77839127308316 1 1
0.797723182949753 0.782600450614364 1 1
0.789691882342375 0.774498440383966 1 1
0.806314500600058 0.792135421603981 1 1
0.821403937180041 0.805137417760323 1 1
0.950756396680754 0.933391464289441 1 1
0.834247866101767 0.818754196479272 1 1
0.807266209827965 0.792198197420126 1 1
0.88493001616221 0.867537667871486 1 1
0.762107190443356 0.74763800982802 1 1
0.778261273694461 0.76391785677707 1 1
0.789979546915234 0.774188154201642 1 1
0.874299749586166 0.857301560806308 1 1
0.716891587763079 0.703184683011996 1 1
0.703021085294884 0.689410155054119 1 1
0.780716839803072 0.766860412558493 1 1
0.70458044299336 0.691575475890196 1 1
0.934576880460677 0.917736114112105 1 1
0.736144462580638 0.721966489014879 1 1
0.801692075127708 0.785884653510527 1 1
0.82188986858643 0.806538816381721 1 1
0.906707019201014 0.889142838618805 1 1
0.787572823672708 0.772370004444519 1 1
0.802198463545203 0.787190663593978 1 1
0.845376114628312 0.828542256704268 1 1
0.868439064302628 0.852666731031538 1 1
0.758417784190593 0.74403507819333 1 1
0.775500283510256 0.760592804525672 1 1
0.833704796141587 0.818964916864743 1 1
0.807342852055626 0.793217608316973 1 1
0.723816885080647 0.70981972915012 1 1
0.697977043058606 0.685489677644505 1 1
0.694399316857996 0.680858562814154 1 1
0.612584085952789 0.601622413697261 0 0
0.81110957500259 0.796158965173986 1 1
0.825953080238043 0.810126838460516 1 1
0.809342855250419 0.794269626986483 1 1
0.828340456263283 0.812718522069541 1 1
0.803060704176362 0.787112216016437 1 1
0.857380932160029 0.84075179292634 1 1
0.868243406890975 0.853093381541617 1 1
0.792015680498657 0.777235001327242 1 1
0.815243753507701 0.799758978581577 1 1
0.995251594053426 0.976073061889748 0 0
0.812791060045543 0.796498821049216 1 1
0.708167021214967 0.694835244483834 1 1
0.92624396186059 0.909297787798056 1 1
0.832635185884944 0.817067858225952 1 1
0.884454663324812 0.868866685811775 1 1
0.813058228798795 0.798572091624642 1 1
0.949951682867968 0.93305027276866 1 1
0.702528793074919 0.689788287921692 1 1
0.754842330275051 0.741028144096221 1 1
0.752326630228121 0.737807134440516 1 1
0.857525047058533 0.841391259830758 1 1
0.734307310808778 0.720718988534366 1 1
0.798183876705288 0.783149119533351 1 1
0.717576012095376 0.703523927134594 1 1
0.861603598439136 0.845758074949932 1 1
0.873486576161945 0.85761996522834 1 1
0.664480325572376 0.6523996259334 1 0
0.636319209698861 0.624643645204803 0 0
0.792578280792333 0.777645916375077 1 1
0.678011451511868 0.665706386449813 1 1
0.827172359598753 0.812180979516867 1 1
0.854185292727543 0.838714955037633 1 1
0.840154691387639 0.824278105396325 1 1
0.697018064449916 0.684885579080874 1 1
0.740706450677652 0.727517788435102 1 1
0.752462158022292 0.738883000216929 1 1
0.845401497215566 0.829842774086769 1 1
0.800391251623009 0.785845505155032 1 1
0.886962734001515 0.869477233939437 1 1
0.726874104057537 0.714344528007063 1 1
0.890227341574097 0.873620306832425 1 1
0.808117483722477 0.793207974608687 1 1
0.622140377566956 0.611504499017053 0 0
0.865105136644368 0.848013193161552 1 1
0.809291296736995 0.795074056130844 1 1
0.735863049280786 0.722219197754271 1 1
0.755832107419609 0.740771649498678 1 1
0.693160443621139 0.680134995550501 1 1
0.777126024684414 0.762223062171346 1 1
0.745083057902685 0.731575006701089 1 1
0.783600510461856 0.769561235823335 1 1
1.01213475324566 0.994065789813691 0 0
0.718169880214698 0.704800353280316 1 1
0.670954617443119 0.65975653256074 1 1
0.710563382662022 0.69675395293622 1 1
0.747978177714563 0.734528120635227 1 1
0.858086057380247 0.841847584120766 1 1
0.597598974147852 0.586881740961587 0 0
0.821648873488859 0.806244999166651 1 1
0.725574777942034 0.712496734605505 1 1
0.756321299536746 0.742160577666001 1 1
0.947931076760212 0.930578845785177 1 1
0.820659304417636 0.80544819024732 1 1
0.719469323079933 0.706253785118595 1 1
0.822260856077038 0.80528860633721 1 1
0.846167529047692 0.83117068862319 1 1
0.759152854705866 0.744619337981559 1 1
0.648843415247411 0.637148944710639 1 1
0.728680363272735 0.715518916107167 1 1
0.707373048452023 0.694690756326814 1 1
0.981109437459618 0.961908084837259 0 0
0.792915670640007 0.778877105626022 1 1
0.746361407968709 0.733020917530308 1 1
0.69935282466291 0.687091723725526 1 1
0.810795011429845 0.795725490048377 1 1
0.798264825865716 0.782911252871556 1 1
0.979907203300758 0.963829651299167 1 1
0.7893680506813 0.774848986060853 1 1
0.805228231285449 0.790235450958427 1 1
0.818697392820807 0.803773557288151 1 1
0.649840414717803 0.637704760219499 1 1
0.755479843207918 0.741409507515528 1 1
0.783691207220924 0.769887280423647 1 1
0.681739287394538 0.669504832377178 1 1
0.744807930168439 0.730185591006251 1 1
0.856507457934281 0.839977928967651 1 1
0.840091913734096 0.825295274495709 1 1
0.728897741540937 0.715392756763084 1 1
0.736305581966505 0.723109537394619 1 1
0.767652020470958 0.753124721531429 1 1
0.633339623042371 0.621530600687089 0 0
0.7788526654862 0.76496793734842 1 1
0.862869723951837 0.846723830378506 1 1
0.958197014075635 0.937944883436148 1 1
0.794853124759006 0.78051359521093 1 1
0.815783547742269 0.80038639037369 1 1
0.707217282005996 0.693934847750674 1 1
0.893266522712054 0.877188382178936 1 1
0.761630838740498 0.747504326942331 1 1
0.818559933507867 0.803552599413861 1 1
0.827078055614077 0.813217083000731 1 1
0.894772020208959 0.877678955215857 1 1
0.766038877591098 0.752282338373574 1 1
0.81449334264237 0.799475214490539 1 1
0.978361720190493 0.960657218710655 0 0
0.907526040915037 0.891266701999309 1 1
0.614170048125535 0.602616792481509 0 0
0.904383963140359 0.887439670140473 1 1
0.745231535706506 0.731923647972807 1 1
0.676462115038453 0.663777204664015 1 1
0.884265275864666 0.867661891786586 1 1
0.785656636225412 0.769354711038983 1 1
0.676426308010371 0.663937241056839 1 1
0.834678433549791 0.819604651698196 1 1
0.657554923943612 0.645795591416108 1 1
0.797451681965113 0.782976580408279 1 1
0.849472068443474 0.833384066876821 1 1
0.823251216117668 0.808126603009291 1 1
0.850921195368149 0.834941661212675 1 1
0.797373917154673 0.784038723387474 1 1
0.834776313379332 0.819748289233607 1 1
0.71567439089903 0.702240956004116 1 1
0.809593799669308 0.793035449851312 1 1
0.764015309482937 0.749118840229671 1 1
0.689034123981152 0.6764672304254 1 1
0.714978434148131 0.70141671375654 1 1
0.82079180231369 0.803016332803258 1 1
0.73922294889706 0.72439509046446 1 1
0.729978157560849 0.716083926413906 1 1
0.755107686173336 0.741563618613296 1 1
0.801815048124186 0.787229219698094 1 1
0.821704085375334 0.805780759450282 1 1
0.735598144871942 0.721196878437679 1 1
0.723192949129263 0.709317270272311 1 1
0.708393119617231 0.696229658539136 1 1
0.783981497864377 0.769184803951466 1 1
0.742678584974389 0.728818246485732 1 1
0.748174964914978 0.734392918582963 1 1
0.726386879604619 0.714642816223731 1 1
0.785940133976513 0.771707377841138 1 1
0.869415951677741 0.853517333414976 1 1
0.737753638155685 0.724075867498124 1 1
0.682703618840811 0.670514995863894 1 1
0.869015331325445 0.854276604865328 1 1
0.758199814881355 0.743209358191765 1 1
0.820838110596812 0.806287133649453 1 1
0.858703140932383 0.841713840363395 1 1
0.92339772839854 0.906874963979982 1 1
0.802577655569752 0.786871521453911 1 1
0.849353101468762 0.833241362173038 1 1
0.728495299646943 0.71585920158632 1 1
0.837203514716528 0.819021978019739 1 1
0.739480936193663 0.725917698453083 1 1
0.750419106709597 0.73753575451949 1 1
0.834794205746378 0.819613308471606 1 1
0.941585031999862 0.924391175792499 1 1
0.850887765043444 0.8350172160681 1 1
0.704530354616422 0.691704804264235 1 1
0.972137793943474 0.953563910508064 1 1
0.843258037102976 0.826615051664372 1 1
0.665691113810761 0.653221708907014 1 0
0.839876072461278 0.823881550439955 1 1
0.78428203810545 0.769888205686182 1 1
0.883490336706245 0.867404420971811 1 1
0.608842778994118 0.598522901756493 0 0
0.785161701113916 0.770464543479317 1 1
0.697458449742485 0.684148287925747 1 1
0.845982223373506 0.82960744630037 1 1
0.735435196792257 0.721843315033056 1 1
0.816834138402215 0.801509292104211 1 1
0.904171663745946 0.888181517229773 1 1
0.697252772173461 0.684348736829997 1 1
0.839120327768775 0.823522644361211 1 1
0.756485166100638 0.742057658360545 1 1
0.805828817403972 0.791008886682862 1 1
0.738557823700762 0.724312860938109 1 1
0.760878446310697 0.747929940360969 1 1
0.758786119272167 0.744356400350029 1 1
0.817819054288466 0.803480140641778 1 1
0.641054010222871 0.629373333763375 1 1
0.77585686799331 0.760939611208253 1 1
0.754508993890337 0.74130031282447 1 1
0.879292417444296 0.862649325114425 1 1
0.868098111941775 0.850791477291865 1 1
0.780115856967787 0.766012847178985 1 1
0.751690779329796 0.737634178623753 1 1
0.748677965274543 0.734476597408186 1 1
0.843857329282573 0.828613073683556 1 1
0.872998230636846 0.856446075815336 1 1
0.91201832667489 0.895960857680505 1 1
0.786216329513582 0.771436139646532 1 1
0.817596548667873 0.803137213618266 1 1
1.08750622320588 1.06788052601357 0 0
0.854264527281932 0.837737758875644 1 1
0.860000916953069 0.84373658318994 1 1
0.821124327353904 0.806780352452222 1 1
0.779363342602162 0.764821801487443 1 1
0.940137018581044 0.92238715075759 1 1
0.89089323696176 0.873873365758705 1 1
0.809063193632723 0.792655134907234 1 1
0.744327518538012 0.730591355210549 1 1
0.838169104687115 0.821244592693438 1 1
0.88297667151942 0.867033143263107 1 1
0.871615040383477 0.855101505167598 1 1
0.799387727175415 0.784782373083691 1 1
0.856928318761989 0.842143438164928 1 1
0.699532590084152 0.686633240883263 1 1
0.876302576422733 0.85888597999698 1 1
0.870948409677699 0.855460516658702 1 1
0.838219925865608 0.823937484116713 1 1
0.760178746155995 0.747335135396932 1 1
0.843014276258726 0.827484674514537 1 1
0.856280599228062 0.840617848048586 1 1
0.709870617774878 0.69622293523769 1 1
0.654516401750469 0.641940554765901 1 0
0.679601958615225 0.667010586727661 1 1
0.738773869019015 0.723654868977846 1 1
0.800650220706999 0.785909335882198 1 1
0.738314050238334 0.723203199003517 1 1
0.710618204213716 0.69803089781074 1 1
0.742908214772991 0.728826378714134 1 1
0.857759105420572 0.840861789238061 1 1
0.808697118624004 0.792975183538139 1 1
0.793416181213908 0.779540287470967 1 1
0.894049239364229 0.878766286918636 1 1
0.906977659205642 0.889203865264965 1 1
0.854718795845547 0.837616501062855 1 1
0.738633644519162 0.725512194667362 1 1
0.8416278821664 0.825688290695338 1 1
0.985941582391419 0.966374533009841 1 1
0.734512006804012 0.721204677650859 1 1
0.944937908560289 0.927657983526184 1 1
0.685110908253003 0.673371627896938 1 1
0.684308040301393 0.672496009373041 1 1
0.713343963222435 0.69919464047971 1 1
0.873407435335376 0.857245246118285 1 1
0.869444970163941 0.853323209016808 1 1
0.747316126368242 0.733885177050191 1 1
0.62010913631764 0.608851718342593 0 0
0.699946020343716 0.68721089546015 1 1
0.781909266381701 0.767829580613247 1 1
0.674320682993489 0.662404612073293 1 1
0.75242953994066 0.73860480320448 1 1
0.96111078371674 0.942693414154118 1 1
0.801150134415309 0.785095054878625 1 1
0.757117068233654 0.743317003479688 1 1
0.864840753651135 0.848523453453769 1 1
0.685109716610963 0.671991600318558 1 1
0.83265103612963 0.81836208524328 1 1
0.684415042703781 0.672013698365012 1 1
0.687547503139869 0.675435391159 1 1
0.771811295317425 0.757627629675044 1 1
0.688227272148109 0.675420344165243 1 1
0.747203123796062 0.733066784575631 1 1
0.760182766193015 0.745052557255408 1 1
0.940616685397635 0.923817961952594 1 1
0.835336703782645 0.819773378492264 1 1
0.851552512970411 0.835099327296895 1 1
0.772278138913594 0.758674545794692 1 1
0.898841129392474 0.883134730617033 1 1
0.745991297346254 0.731724031656989 1 1
0.739327582683935 0.724730808951394 1 1
0.836160730529453 0.820502046551891 1 1
0.776622220232693 0.76128087130395 1 1
0.673231090423676 0.661185574735835 1 1
0.672983864525941 0.661443358228036 1 1
1.03866375194672 1.02001435982924 0 0
0.772111816130711 0.75785143736714 1 1
0.796350826701703 0.781691087085927 1 1
0.835504263121828 0.819597325268761 1 1
0.746995540717745 0.732888956625933 1 1
0.708409399477315 0.695144658640811 1 1
0.908754312432438 0.891626650603286 1 1
0.706174208068549 0.692689683304619 1 1
0.815241771369494 0.800580263787341 1 1
0.873645854099379 0.858422809723576 1 1
0.737336961489541 0.723366530662435 1 1
0.71214698457239 0.698864532556884 1 1
0.758343800737025 0.744822396550378 1 1
0.793096933232482 0.778093236647872 1 1
0.678806554960271 0.665327503336017 1 1
0.85351941289844 0.838024669941778 1 1
0.795810863632617 0.782349478569616 1 1
0.770417640409334 0.756183399694006 1 1
0.830212884536551 0.815527204979141 1 1
0.83579122538 0.820372350380496 1 1
0.792758683102297 0.778139811819133 1 1
0.932708795867806 0.916102882666565 1 1
0.851406251546489 0.835391414579249 1 1
0.760884244188744 0.745731647242477 1 1
0.837116072677494 0.820376090483137 1 1
0.958969003354617 0.939670789961115 1 1
0.672809986443935 0.660653314972703 1 1
0.660049221565305 0.646950795533491 1 1
0.717741034615666 0.704721375737397 1 1
0.677901142723286 0.664889168372746 1 1
0.766525767314957 0.752461853226488 1 1
0.900218676652013 0.883735485638298 1 1
0.785600019506249 0.771237338116374 1 1
0.691239558369013 0.678505159836039 1 1
0.804143515958269 0.7876625077765 1 1
0.859069535001477 0.842754574044648 1 1
0.736999235919603 0.723734295617144 1 1
0.808790492265256 0.793923313851653 1 1
0.812982457319479 0.797367990898525 1 1
0.689081524229732 0.676005931676481 1 1
0.853288558264031 0.836098123607345 1 1
0.539550182811162 0.529807210038869 0 0
0.578296948517959 0.568641051987668 0 0
0.646039838776058 0.633309060932179 1 1
0.747405334088439 0.73293595910343 1 1
0.818615194882752 0.80317621967494 1 1
0.880056297858947 0.863816950748755 1 1
0.792194772136601 0.777035380936851 1 1
0.937830565264866 0.919408727091158 1 1
0.708698145501405 0.696336820749897 1 1
0.884742007605797 0.86743235714835 1 1
0.99047641569524 0.972334461570223 0 0
0.954077926313061 0.935195610585121 0 1
0.955784676249828 0.937892188515189 1 1
0.744339500075534 0.730376966797739 1 1
0.857221745358901 0.842420838707366 1 1
0.723342309417856 0.710085829243965 1 1
0.832407506944412 0.817398586020207 1 1
0.895720991783875 0.87986784400976 1 1
0.715003966896156 0.701960453148101 1 1
0.958359273718735 0.940012269145247 1 1
0.773082841859361 0.758938427076922 1 1
0.714682523152705 0.7008520259126 1 1
0.805292485893467 0.789627779815706 1 1
0.939876157100091 0.922107819773499 1 1
0.841624137444864 0.826611561149897 1 1
0.744008620311947 0.729820874168117 1 1
0.738574132324581 0.725326366679535 1 1
0.700103284400847 0.68747265115047 1 1
0.714621314750251 0.701851858187396 1 1
0.773963661180444 0.759437071438385 1 1
0.82127528506313 0.80669024819108 1 1
0.741054024166014 0.728078197145345 1 1
0.693204424454289 0.679501362105133 1 1
0.785548007252843 0.770235935526878 1 1
0.808712493883563 0.7938715177834 1 1
0.734764944342208 0.720478622708473 1 1
0.641513358001647 0.629486705090619 0 0
0.683170809709029 0.669987290064605 1 1
0.805594743613507 0.790211904148497 1 1
0.724506704174295 0.711077993800391 1 1
0.925858562575817 0.908513095798762 1 1
0.902243576551611 0.885239855400477 1 1
0.713322447146944 0.700051326904541 1 1
0.685722596410105 0.673603945355418 1 1
0.917778335546515 0.90128747775807 1 1
0.800675889102099 0.786657037848335 1 1
0.922688729130464 0.904155424644269 1 1
0.773192539622361 0.758453608854145 1 1
0.853571489707046 0.837890817367057 1 1
0.87180132325714 0.855862565375296 1 1
0.838197198430273 0.822652628700709 1 1
0.834110949069898 0.819112105302963 1 1
0.856669974657412 0.841497118155083 1 1
0.598912954141489 0.587949014794178 0 0
0.779468592447388 0.765336816456233 1 1
0.748135012774119 0.732859253014102 1 1
0.778416892018813 0.762479030911732 1 1
0.800599287771147 0.786875236903058 1 1
0.772616837459961 0.758802160293244 1 1
0.754446394626269 0.738893526595535 1 1
0.908289385010191 0.891447231642491 1 1
0.826201516822885 0.811045986621888 1 1
0.835842232499103 0.819737003054896 1 1
0.714764816006515 0.699414954484307 1 1
0.712228012161165 0.699163632162748 1 1
0.748234847542987 0.735376495687868 1 1
0.786938016349368 0.772131015471464 1 1
0.806390000251147 0.790433240889773 1 1
0.720180040887955 0.705981749799469 1 1
1.08715062165459 1.06809121249532 0 0
0.781963549723487 0.768025847711373 1 1
0.637547794250831 0.626107377764943 0 0
0.759851742719973 0.745060228073478 1 1
0.71673131084924 0.702956467402967 1 1
0.838341894095152 0.822559671981235 1 1
0.925131857562106 0.906541376082351 1 1
0.709908625947084 0.69625140393083 1 1
0.764393770488029 0.750555306360195 1 1
0.946796185666639 0.929182267261276 1 1
0.83787072598744 0.822455902622918 1 1
0.849607404104825 0.834648035508495 1 1
0.859686779909712 0.843305964041276 1 1
0.606758078682112 0.595459627481412 0 0
0.817995079785859 0.803317653041763 1 1
0.770026422714645 0.75547634216363 1 1
0.780756271292876 0.765888376888306 1 1
0.738046583224461 0.725682176674345 1 1
0.711545040446645 0.697598741164477 1 1
0.849762169203508 0.833638652501602 1 1
0.810316893862058 0.794569234709957 1 1
0.743613521739042 0.729720487412023 1 1
0.892448951501342 0.875633290108324 1 1
0.688764705006581 0.676263567192846 1 1
0.739811265683365 0.726638235823 1 1
0.869363727141439 0.850859804355873 1 1
0.575902723833105 0.565312862639801 0 0
0.671162890838357 0.659630931772176 1 1
0.813754223023016 0.798148045980877 1 1
0.850130914070403 0.83509932383174 1 1
0.730675858532644 0.716048551642991 1 1
0.795246606520987 0.780290353125476 1 1
0.790141001361932 0.775609566952579 1 1
0.717390942419226 0.70343626320203 1 1
0.799057902579283 0.784179272378223 1 1
0.833929024251453 0.818007644188373 1 1
0.793897815098429 0.779327971634169 1 1
0.782654788765181 0.767481335934503 1 1
0.891439238984309 0.874935233838381 1 1
0.701238179563807 0.688488837372817 1 1
0.706664034385945 0.69243898404926 1 1
0.779307250190776 0.765294250435303 1 1
0.889445036398837 0.871881339081223 1 1
0.682261673265855 0.667737014420341 1 1
0.903687883189258 0.885681757933887 1 1
0.767074001492509 0.752868775687112 1 1
0.7581094759598 0.743032553400353 1 1
0.903292704712592 0.888170066338162 1 1
0.797409392864084 0.782772836521836 1 1
0.883919130478618 0.867066363423672 1 1
0.689919952096859 0.677255287871611 1 1
0.741873756288747 0.728182027686013 1 1
0.775229996436312 0.760997915766294 1 1
0.795862252747275 0.78187005095598 1 1
0.805825669188463 0.789695203784096 1 1
0.678845810520471 0.667367379244224 1 1
0.713767314005137 0.701429134180086 1 1
0.871443917431704 0.855834599605651 1 1
0.899849037021901 0.883899092654327 1 1
0.825197821470367 0.80915513862136 1 1
0.810844698883175 0.796246923628774 1 1
0.809186989609013 0.792857894593698 1 1
0.719275103253649 0.704981278521031 1 1
0.821286080181543 0.807083839188245 1 1
0.719926388220282 0.707892688560102 1 1
0.762110181334496 0.747514744639668 1 1
0.828140218463192 0.812354192063881 1 1
0.894637196291589 0.877894296202654 1 1
0.854351932822061 0.83904415272079 1 1
0.884472432458406 0.868420235884059 1 1
0.840616383458333 0.824884870361071 1 1
0.768304138757329 0.752561850153232 1 1
0.804898624806674 0.790168098087667 1 1
0.656395488258577 0.644546149820608 1 1
0.728227887899878 0.715350162330335 1 1
0.838445736516506 0.822271108283623 1 1
1.03938705760735 1.01983591097667 0 0
0.718056079029269 0.705273393914047 1 1
0.841877561322036 0.827131243768533 1 1
0.879988348770859 0.864183445532307 1 1
0.897233933538492 0.881694700780354 1 1
0.609051674953164 0.597817578799451 0 0
0.857795868501037 0.842390311667142 1 1
0.689196103584297 0.67691305426929 1 1
0.80263531453559 0.788067359376312 1 1
0.833797540977181 0.817248406687437 1 1
0.804339015854978 0.789993920053508 1 1
0.865889657866365 0.849758817140182 1 1
0.777860687586544 0.764161990931853 1 1
0.730665515450424 0.717581015056946 1 1
0.722297118866839 0.708819178498088 1 1
0.863017206611537 0.847419242334448 1 1
0.825897285311216 0.811594603256081 1 1
0.717999846346739 0.703907712619943 1 1
0.866022375783769 0.848800408731956 1 1
0.835633400103404 0.820792628172301 1 1
0.758806263149095 0.744925391500788 1 1
0.701352713789596 0.688727471871394 1 1
0.775582384229823 0.762059191286054 1 1
0.59793153926373 0.5875130532267 0 0
0.82050981631774 0.805031890261464 1 1
0.761699772687251 0.747274900241521 1 1
0.822606376110151 0.806945170241465 1 1
0.856681480033665 0.841476316200855 1 1
0.791625063102272 0.777790100086158 1 1
0.814724443707634 0.79914534751048 1 1
0.81690514577973 0.80139917999609 1 1
0.923599946704775 0.906245479951518 1 1
0.794773059283703 0.779082952540145 1 1
0.81115985400339 0.79676859140942 1 1
0.972964921232492 0.954994062504356 1 1
0.952857274918248 0.935487163871473 1 1
0.712732833549807 0.698282780980192 1 1
0.818779040067493 0.803804249609076 1 1
0.807057040496438 0.79171474833638 1 1
0.783768658374143 0.769187209531707 1 1
0.949588630858087 0.930643273561927 1 1
0.893998778850681 0.876820419088497 1 1
0.96678808731797 0.948641322957715 1 1
0.857745104799668 0.841656243406449 1 1
0.778756850652385 0.764490939576906 1 1
0.72327797768443 0.710325752253068 1 1
0.786365571104124 0.771305018122206 1 1
0.753498881375201 0.73980381426373 1 1
0.676579715812208 0.665004938575291 1 1
0.798471735139197 0.781608751192809 1 1
0.677010696539987 0.664986366336512 1 1
0.760663092738626 0.747054839590941 1 1
0.785857811613856 0.771611276967423 1 1
0.840949464468229 0.825153482354435 1 1
0.809031526377311 0.793734061377187 1 1
0.72785865520846 0.713221367390926 1 1
0.888313752461018 0.872061460085244 1 1
0.760347324871874 0.746963345468766 1 1
0.752581134502641 0.738943697439438 1 1
0.931488791346998 0.91396772449037 1 1
0.695672479531882 0.683336707630568 1 1
0.989271389863304 0.969676982990583 0 0
0.859789519158053 0.843580095633582 1 1
0.587979136441948 0.576180667962043 0 0
0.778356640214114 0.763382812988704 1 1
0.704375804620674 0.691165861173506 1 1
0.753628493651059 0.739570804642123 1 1
0.834665519921635 0.818942146544259 1 1
0.893932488830625 0.877056773402064 1 1
0.701049540971247 0.689062934909769 1 1
0.694544600893724 0.681606114332852 1 1
0.859326254243777 0.842980226913968 1 1
0.613713784572546 0.602914428666718 1 1
0.702136840336422 0.6887798711866 1 1
0.828604098293054 0.8121422405685 1 1
0.799078471111848 0.78414698807078 1 1
0.800904696847093 0.786191143007619 1 1
0.754941531099106 0.740341986492633 1 1
0.73996967381449 0.726930262669906 1 1
0.942071619448091 0.923560256894214 1 1
0.894403749729616 0.877580180280206 1 1
0.764021290916018 0.748153101621558 1 1
0.816874330737991 0.801827530149373 1 1
0.839837130930358 0.822426894143987 1 1
0.898155495056442 0.882146813938778 1 1
0.713733101718247 0.699879746569582 1 1
0.787675441822122 0.773259734026064 1 1
0.84741933974641 0.830158995706331 1 1
0.750749342157963 0.736759449410586 1 1
0.719656417734592 0.705689943474379 1 1
0.778032847581954 0.763776745177059 1 1
0.793816278551883 0.779684508404436 1 1
0.709313247198339 0.696617260022414 1 1
0.652176940829869 0.640530247045992 1 0
0.570075079632362 0.560398902953182 0 0
0.606279431177358 0.595120084368795 0 0
0.900986345935877 0.88212890546344 1 1
0.875569095754705 0.859362019573932 1 1
0.834266138300038 0.818278920675984 1 1
0.878479101261962 0.8623262671211 1 1
0.894602978967796 0.877743002644779 1 1
0.920697564296415 0.903376005650817 1 1
0.881810962167396 0.864941545724592 1 1
0.961466263750531 0.943900420851487 0 1
0.947985864470242 0.931407779478944 0 1
0.791071023794584 0.776712754831612 1 1
0.792307177617816 0.777900521861799 1 1
0.831178249556651 0.815581192691164 1 1
0.803529048202386 0.78926795766708 1 1
0.82464361030175 0.808995755028857 1 1
0.808406562660428 0.793388126900505 1 1
0.79069880736499 0.77511470839163 1 1
0.76595982065439 0.751055879457832 1 1
0.847644809872204 0.832105214762458 1 1
0.854453288372523 0.838234408750759 1 1
0.924805165639666 0.906482901353059 1 1
0.703982162589723 0.691045756210945 1 1
0.627039742714042 0.615215397068493 1 1
0.838137343479648 0.822111057314366 1 1
0.673455477074316 0.660322138701162 1 1
0.78545330038414 0.771970435970026 1 1
0.768230858321148 0.752767941754956 1 1
0.788682593898416 0.77450064209074 1 1
0.766594215613871 0.751950414921853 1 1
0.650842063457836 0.638068666617912 1 1
0.711889048278371 0.698180995030118 1 1
0.809420279620507 0.794031015513428 1 1
0.708524717075382 0.694433692618232 1 1
0.760075453702136 0.74620850996569 1 1
0.846170762127381 0.829659794277132 1 1
0.717095309214648 0.7042148756151 1 1
0.669898131147172 0.657895494232695 1 1
0.804383103937206 0.788040182135272 1 1
0.858128661606811 0.841419321524621 1 1
0.931899689463095 0.913193627899416 1 1
0.7145054540936 0.701569971141161 1 1
0.845117460393273 0.827571082068206 1 1
0.909847684114224 0.891424696587977 1 1
0.662349835130893 0.649998261475012 1 0
0.815842838540375 0.801165351770726 1 1
0.704013407584515 0.690155221529495 1 1
0.891596697990154 0.875413590487199 1 1
0.876732221883041 0.86032563327154 1 1
0.849688710138902 0.833714235444283 1 1
0.82796547444644 0.812103619112637 1 1
0.922740937434782 0.906280268572059 1 1
0.937637408645733 0.920143335917057 1 1
0.771552392656747 0.756138352367076 1 1
0.766438413581213 0.752129358883058 1 1
0.746530821696649 0.732612942627363 1 1
0.711839148690899 0.697317639263144 1 1
0.561670006499585 0.552342878798014 0 0
0.758828617872362 0.745951870297099 1 1
0.985629194446511 0.9683034252365 0 0
0.80259071291023 0.788557195529973 1 1
0.76683733189002 0.753613570096294 1 1
0.84242465186892 0.827475718653338 1 1
0.891708513472455 0.875561153158834 1 1
0.780344242056492 0.766329674935094 1 1
0.818376789609063 0.803470372546253 1 1
0.854948407085017 0.839888648713772 1 1
0.982383296700576 0.96382806027763 0 0
0.635554649072906 0.623091976072533 1 1
0.828509504006189 0.813975422502535 1 1
0.759315276480081 0.744290168102649 1 1
0.728850839233988 0.714683365246185 1 1
0.920670046291308 0.903325982010609 1 1
0.917044778377864 0.899425984708799 1 1
0.758533886481435 0.745173942409393 1 1
0.755507170337565 0.74139319946671 1 1
0.89513951313549 0.877718684510167 1 1
0.857249619140834 0.84204947501757 1 1
0.570093200786411 0.558764691110993 0 0
0.877408477886155 0.861372501796428 1 1
0.697172724029893 0.683911506021363 1 1
0.815512318000915 0.799487680261547 1 1
0.878631886206434 0.863351139760949 1 1
0.819844615666499 0.803819665556393 1 1
0.799990736862686 0.784620353003337 1 1
0.607099088997395 0.595662050144512 0 0
0.667920439117018 0.655437149241923 1 1
0.889977835925591 0.873052335966408 1 1
0.890461528450984 0.873193249509464 1 1
0.76843677948178 0.753744976273916 1 1
0.700330320748426 0.687537865303332 1 1
0.747727692590503 0.73316529369388 1 1
0.812178300680075 0.79757243112879 1 1
0.846595116537195 0.830508407899934 1 1
0.703137056910471 0.691017643101902 1 1
0.949753652436362 0.932381243765807 1 1
0.7677867640536 0.752483021645391 1 1
0.766577828475795 0.75230965625859 1 1
0.798443056914822 0.782168602483007 1 1
0.795690488408222 0.780908129427258 1 1
0.809579910472078 0.793692893560936 1 1
0.77860154678651 0.764696257159119 1 1
0.785535120683197 0.771594550579804 1 1
0.870234653049048 0.854001846196194 1 1
0.890956466604961 0.874865544286926 1 1
0.998974105616515 0.979760464092821 1 1
0.759843691942703 0.745775274758934 1 1
0.719207160869928 0.706213030354933 1 1
0.937067081768691 0.919606768058495 1 1
0.696043241091943 0.681372401615492 1 1
0.695081207825283 0.681820020700525 1 1
0.722609594081581 0.709481865567618 1 1
0.871109936998473 0.855070850096179 1 1
0.766662891064424 0.752553562006533 1 1
0.744844027198034 0.731433123741941 1 1
0.711917400530691 0.698811658852574 1 1
0.843881509045758 0.827121171210348 1 1
0.671763495929143 0.658620883737786 1 1
0.704653809909902 0.690169815807887 1 1
0.619736562385287 0.60883778536616 0 0
0.757465429944396 0.743881936567827 1 1
0.841736582345802 0.825402347734064 1 1
0.809615681404468 0.795099636985617 1 1
0.878477673129118 0.862310149101429 1 1
0.764641273296525 0.750021768958064 1 1
0.685036670444231 0.672697418199163 1 1
0.914642718568152 0.897051089675682 1 1
0.87784722481537 0.861238300809111 1 1
0.68804635565499 0.675088332161209 1 1
0.806466821122444 0.791266182125215 1 1
0.734858148882001 0.721324445387897 1 1
0.919335095164827 0.901689028008056 1 1
0.904498833557689 0.887185032849131 1 1
0.93918460051092 0.922237435706514 1 1
0.785847254182549 0.771947127912965 1 1
0.687730286692589 0.675115695782426 1 1
0.907305737865395 0.890480033182941 1 1
0.933656898086842 0.91720477246584 1 1
0.908270524118369 0.892173443431756 1 1
0.869219612390914 0.853405354483226 1 1
0.84036982313508 0.825584168439438 1 1
0.804238759474175 0.790186035280422 1 1
0.897804663524294 0.88126198717037 1 1
0.752625515611975 0.737632874149152 1 1
0.788257649105736 0.773000653965196 1 1
0.756041477962115 0.741200254223752 1 1
0.73677959327907 0.723598375655599 1 1
0.763928002853662 0.749375959454174 1 1
0.846235472764465 0.829183537656788 1 1
0.816675510691351 0.801149206817441 1 1
0.856283189466683 0.841127245346308 1 1
0.77585664381374 0.761501078276932 1 1
0.969075190021109 0.951642322560943 0 0
0.867273829412313 0.850990569351227 1 1
0.808712465423126 0.793295388817675 1 1
0.846954732483408 0.831772692429532 1 1
0.708405806345663 0.696307108175343 1 1
0.772503495233909 0.757628999485496 1 1
0.581832045195835 0.571088932180253 0 0
0.77953067998546 0.764179788869831 1 1
0.728158016443865 0.714883973788449 1 1
0.727465367631175 0.71404834723895 1 1
0.719430741097682 0.705768756916012 1 1
0.761787751730791 0.747201445415774 1 1
0.660058247870638 0.64789201222357 1 1
0.94167082175826 0.924635822429459 1 1
0.74920330149999 0.73567672891516 1 1
0.719934964633967 0.705445490238833 1 1
0.62714879027023 0.616099372542942 0 0
0.884501195587604 0.867501043514391 1 1
0.737414287198279 0.722720889551523 1 1
0.831951011409561 0.815571908211941 1 1
0.807185272506891 0.792478127654363 1 1
0.671861376489441 0.660138548469873 1 1
0.858040043749872 0.841533671940149 1 1
0.842773070911296 0.827011601840863 1 1
0.896652046009605 0.880158877562719 1 1
0.833880863745034 0.81845228627155 1 1
0.746133459775503 0.733269328551285 1 1
0.801226469940356 0.786598430542621 1 1
0.684931320131456 0.671881473021982 1 1
0.818244741096822 0.803424311097694 1 1
0.662781525412419 0.650247660892639 1 1
0.676836596118376 0.663851574928276 1 1
0.788100816784236 0.773460395294955 1 1
0.723496192401531 0.709890197614313 1 1
0.685461567228708 0.67246129412917 1 1
0.828967342556505 0.813515837044325 1 1
0.75810520893466 0.744237558191694 1 1
0.889116846563778 0.874073855510879 1 1
0.721993538927643 0.708230025449052 1 1
0.878771169862131 0.863063103260384 1 1
0.879164373707301 0.863000582950286 1 1
0.797528073323268 0.782705304784527 1 1
0.818837355643566 0.802982716414573 1 1
0.778876273684643 0.76498175646952 1 1
1.01205782551885 0.994405959794479 0 1
0.888122393226329 0.870844543975564 1 1
0.955691369804884 0.938595128924762 0 1
1.01264777844415 0.993916255367481 0 0
0.916927774735483 0.900466924070793 1 1
0.860115989589789 0.844470401513934 1 1
0.74753457871266 0.732649466207445 1 1
0.715668148334024 0.702672227771301 1 1
0.765212635294936 0.750787117414604 1 1
0.760008584609154 0.744581911574825 1 1
0.727972465021172 0.71400919951035 1 1
0.820370241523925 0.803594102351747 1 1
0.617675705966631 0.607475352601255 1 0
0.697496627584408 0.684828214307266 1 1
0.794491760574319 0.780057632299149 1 1
0.85159058381521 0.836501128835333 1 1
0.905111946800044 0.887941284866569 1 1
0.827192960843972 0.81125218446367 1 1
0.81100223455916 0.797712092998088 1 1
0.748339404142692 0.734449049599514 1 1
0.865742583192002 0.849918064117223 1 1
0.76889633503029 0.753256902702982 1 1
0.858154436666042 0.842864102133427 1 1
0.741382096496331 0.727463383009147 1 1
0.720699399940881 0.708083446583758 1 1
0.942138899076918 0.925110945925344 1 1
0.629227665045491 0.61714820236665 0 0
0.810620355704053 0.795140692021443 1 1
0.784581793076133 0.770646784104414 1 1
0.736424689454853 0.722737982267745 1 1
0.793135026636943 0.778281959531164 1 1
0.793258663227634 0.778392585914733 1 1
0.740121975572163 0.72553791229918 1 1
0.867097507578072 0.851378794559061 1 1
0.970767744039084 0.952724006620269 1 1
1.11264243836051 1.08906569743754 0 0
0.7990716614546 0.784776890017532 1 1
0.672293105942591 0.660433951435136 1 1
0.783161960399569 0.768731260554504 1 1
0.899768359306595 0.883842228275889 1 1
0.861854291012619 0.846443955893231 1 1
0.845867356919155 0.830661701087323 1 1
0.742386723809817 0.727936945961735 1 1
0.904306523498551 0.886540656232601 1 1
0.791615636909518 0.777180696795435 1 1
0.803958815591633 0.789799523753107 1 1
0.747160003378362 0.733362698216848 1 1
0.866177361270822 0.850062103637112 1 1
0.92227607884833 0.905678095221239 1 1
0.778193416394571 0.764342871273538 1 1
0.795710958757677 0.77976714810341 1 1
0.794527873891146 0.779458714408758 1 1
0.727480942722653 0.715420771994685 1 1
0.721958508653345 0.708141013201492 1 1
0.842823432034663 0.827598357231433 1 1
0.985440898721629 0.968445891763481 1 1
0.786817313118771 0.772279653752185 1 1
0.619573831398601 0.608055100748189 1 0
0.792075100226232 0.77730843673093 1 1
0.824280240917226 0.80800454301909 1 1
0.858721955503792 0.842572189501962 1 1
0.730741209241487 0.71761068711129 1 1
0.821235598978072 0.805321562854889 1 1
0.748094551075061 0.735274920345778 1 1
0.848583826809761 0.832562642777139 1 1
0.763077778629513 0.749685831295545 1 1
0.759166659798364 0.746726616327111 1 1
0.907511435285187 0.89092242505896 1 1
0.791744704879506 0.777152146168404 1 1
0.722098617786675 0.708341849209633 1 1
0.768540039174734 0.75416214216492 1 1
0.593306077644409 0.583322379797351 0 0
0.647490623166131 0.635537632479861 1 1
0.822717873804052 0.807066574372481 1 1
0.880434527237921 0.863428435527 1 1
0.730940453527043 0.717231358896875 1 1
0.80345557461727 0.788335389955402 1 1
0.770300751181919 0.755069709696395 1 1
0.753791641231822 0.740665363057705 1 1
0.832013319869785 0.816322016203396 1 1
0.685621251408004 0.672170500293762 1 1
0.701370019161543 0.688224040673333 1 1
0.724105939904104 0.710471716540068 1 1
0.796853026113036 0.782343793571628 1 1
0.793046883320393 0.778342444143861 1 1
0.938600607673371 0.920651594034537 1 1
0.850136526944861 0.833673142627701 1 1
0.795942886007618 0.781448478165145 1 1
0.747443090714768 0.732457163183011 1 1
0.670027175738687 0.657252346114481 1 1
0.728660941758562 0.715378202785254 1 1
0.770166007559893 0.755255000185361 1 1
0.770418562036631 0.754440622979323 1 1
0.855835705178196 0.839748926660636 1 1
0.942795878719255 0.924391297658918 1 1
0.656734924251179 0.643166385072367 1 1
0.873839959158248 0.857294845805384 1 1
0.814947767169511 0.800710167888279 1 1
0.744996335353432 0.731397334421035 1 1
0.708337700435418 0.695185985800025 1 1
0.733079071291913 0.720187535121903 1 1
0.787282342698528 0.772769911458564 1 1
0.820279285692316 0.806355723275901 1 1
0.667886711979557 0.655974257529634 1 0
0.667664015117582 0.656524560432519 1 1
0.782476808895361 0.767862850134059 1 1
0.794070492501088 0.779244125594806 1 1
0.810277913762559 0.795522615293688 1 1
0.754879157186148 0.740762433897042 1 1
1.01379467318657 0.994002365219694 0 0
0.875918067400524 0.859863729022706 1 1
0.777072131341632 0.762261103150419 1 1
0.7657641401179 0.751839276524361 1 1
0.844853530621202 0.829876180137703 1 1
0.678865561428388 0.666319288893794 1 1
0.786031883860636 0.77129107403967 1 1
0.79271715816397 0.776454736550639 1 1
0.926670391484141 0.908229326312077 1 1
0.713783788918627 0.701412739956853 1 1
0.864302209079319 0.847671119709987 1 1
0.902080834979647 0.884993469936745 1 1
0.65463788387619 0.64258810772558 1 1
0.702214557444456 0.689438457322069 1 1
0.801975373248299 0.787877599962279 1 1
0.725239413211736 0.710900137753387 1 1
0.780884589390587 0.766259138340614 1 1
0.785109545495756 0.771727218848372 1 1
0.781544027731864 0.766632818611253 1 1
0.693902903652527 0.681494237812177 1 1
0.923551260403497 0.906246038225546 1 1
0.854452514365397 0.838937135202795 1 1
0.696588036866076 0.684178972608692 1 1
0.724537714341662 0.710555024740568 1 1
0.765047081161399 0.750650062149056 1 1
0.803574052461753 0.787305725215217 1 1
0.814122345456204 0.798819815757026 1 1
0.750364289642912 0.737096892650927 1 1
0.636171504839532 0.624495249315973 1 0
0.768251609910852 0.752645932197706 1 1
0.708805463368336 0.695837368578789 1 1
0.686051941300222 0.67289521783383 1 1
0.827613450736422 0.810984640931569 1 1
0.806457226430416 0.790950682648932 1 1
0.698694636121472 0.686290332683787 1 1
0.811417573041269 0.796935443514524 1 1
0.932410266322483 0.914850416249149 1 1
0.886635073055709 0.870659488910491 1 1
0.820086922894101 0.805481677719457 1 1
0.77501293238149 0.760449919384472 1 1
0.693556357898299 0.680888390984314 1 1
0.767197563109837 0.753746941641028 1 1
0.666463541836454 0.654588860277077 1 0
0.822407991095794 0.806412871322189 1 1
0.85503485267477 0.839566531379195 1 1
0.685911740358808 0.672484552991186 1 1
0.620190366933683 0.608730455517386 1 0
0.840679851016814 0.824962022543754 1 1
0.965257201622765 0.947664408411045 1 1
0.728106436166782 0.714952380976739 1 1
0.78038327678107 0.765611150740869 1 1
0.694853214062944 0.681840496099414 1 1
0.772309700139433 0.757500420671485 1 1
0.726712793387254 0.712720777270386 1 1
0.821947182165165 0.806710307811209 1 1
0.772346179652021 0.757424865065734 1 1
0.716442259232061 0.702959165414178 1 1
0.765651800974133 0.751235619233375 1 1
0.710896491355093 0.697507745053958 1 1
0.809060011569842 0.794777988347076 1 1
0.593719254519765 0.582770307879985 0 0
0.756562761063363 0.743272078533214 1 1
0.701477129697475 0.689382261371343 1 1
0.824741543849331 0.810657215676575 1 1
1.00505374933565 0.98715236386798 0 0
0.893134123442459 0.875957117465021 1 1
0.62788505596303 0.616450725751618 0 0
0.855139734401486 0.840229651552446 1 1
0.784084386854684 0.770637997977951 1 1
0.844038498100532 0.828391735461802 1 1
0.91439690184889 0.897954343353043 1 1
0.786112959951499 0.771826683671475 1 1
0.721190954765421 0.706618040071959 1 1
0.753762271168788 0.740365895599527 1 1
0.721348155089013 0.70807104117939 1 1
1.01279487251533 0.992362768096527 0 0
0.799294485635075 0.783951823777912 1 1
0.912560351499135 0.895367786788915 1 1
0.909624501652007 0.89174481071664 1 1
0.814505130222841 0.798491402069097 1 1
0.832151448208595 0.815837594875769 1 1
0.697515761359338 0.68502181006818 1 1
0.658734883907601 0.646058675341599 1 1
0.899374043383455 0.882061571979854 1 1
0.769705425168279 0.754564324138154 1 1
0.815623946746556 0.801450160909532 1 1
0.903877963550988 0.886823069733991 1 1
0.815446879647561 0.801492513924654 1 1
0.769056763048939 0.754527674614653 1 1
0.769962250202829 0.755008224373371 1 1
0.791062191955044 0.775444532209686 1 1
0.6833257419124 0.670116591302091 1 1
0.657687056731386 0.645440429819997 1 1
0.728483956692841 0.714282739840464 1 1
0.806536247713959 0.791802727143239 1 1
0.774588481266399 0.761144557409965 1 1
0.847817585071542 0.833348433268305 1 1
0.806161746058364 0.791206874281729 1 1
1.03042021528979 1.01085199693323 0 1
0.869279520959997 0.85331711442877 1 1
0.649114728185526 0.63737996717952 1 1
0.743908707084325 0.729124490276649 1 1
0.90222245564393 0.884861358844714 1 1
0.761558064995125 0.74818242168005 1 1
0.702231195656328 0.689428042182965 1 1
0.867479987912755 0.851758585088584 1 1
0.76442013118189 0.751359454754548 1 1
0.886793289336264 0.870436356240037 1 1
0.742887491486062 0.729103096834822 1 1
0.844709909754236 0.829590281145793 1 1
0.855463227156445 0.838921831497022 1 1
0.576527336830618 0.566495666525017 0 0
0.704050002867194 0.690733345670362 1 1
0.581828115359895 0.570374451172232 0 0
0.814999067038254 0.797749239565222 1 1
0.89979760733498 0.882308565198715 1 1
0.663874195090717 0.651713088239084 1 0
0.826232486842046 0.810927108674339 1 1
0.715705034858654 0.701867232273098 1 1
0.735059834665515 0.721436376734783 1 1
0.742992825486094 0.729108839428893 1 1
0.923879420450635 0.906117474251596 1 1
0.852679886969793 0.837408457587694 1 1
0.697218090668922 0.684792362465831 1 1
0.650765920393733 0.639878549934395 1 0
0.834568724860644 0.819473734461804 1 1
0.89603388410941 0.879166684991078 1 1
0.83349541503566 0.818861697385709 1 1
0.846874391614079 0.831313367435264 1 1
0.732310312733877 0.719296140024302 1 1
0.760448404358702 0.746153899905002 1 1
0.801117686807592 0.785341355629083 1 1
0.660379317033336 0.647367030752266 1 1
0.59967117610264 0.588263062430766 0 0
0.823680997979293 0.808602793825939 1 1
0.674515309089425 0.661562248403674 1 1
0.850623433377451 0.834426245130478 1 1
0.676374107955065 0.66435985896699 1 1
0.787716456281242 0.773129895607723 1 1
0.824278784797205 0.809680554322245 1 1
0.910840333738206 0.893745991804449 1 1
0.677380479170995 0.664440267860113 1 1
0.681774088294015 0.66975256230679 1 1
0.867915783788915 0.851506316207681 1 1
0.714191784962377 0.700042448918109 1 1
0.797810589934226 0.782589331854742 1 1
0.648399326909507 0.636636479816077 1 1
0.779781118719972 0.765313050693539 1 1
0.847447681204461 0.83192728000783 1 1
0.872701319464149 0.855667341421333 1 1
0.750113021294676 0.736516596495375 1 1
0.866991625399057 0.851470166600431 1 1
0.752206822748155 0.737899449204902 1 1
0.803961783225449 0.789699426510626 1 1
0.957736676999527 0.939839723157976 1 1
0.779292289916752 0.76441356162166 1 1
0.704622294786342 0.692384115155771 1 1
0.742125497660874 0.727622645040896 1 1
0.802229299405134 0.787389488785537 1 1
0.703223213965907 0.690119340211099 1 1
0.725818313830699 0.712384163762097 1 1
0.941862659216957 0.924123821990018 1 1
0.915584277173791 0.898610336194184 1 1
0.853731228071092 0.83720784873364 1 1
0.898984226126917 0.882793509906913 1 1
0.81113293340877 0.795549372575023 1 1
0.856084210497492 0.840408762661131 1 1
0.837086628891839 0.821360796823017 1 1
0.721272030158018 0.708307658065782 1 1
0.773923582834504 0.759364172246722 1 1
0.836107603910525 0.820579186234879 1 1
0.65554111366656 0.644228293337918 0 0
0.818846338681098 0.804209339533587 1 1
0.89107733663435 0.874452174213172 1 1
0.775373029596477 0.761464538072224 1 1
0.821215483194002 0.805352996246184 1 1
0.937826117467251 0.920341283835381 1 1
0.87409940461293 0.856281326257872 1 1
0.627302090198613 0.615030553690453 0 0
0.84829809396512 0.833208472311086 1 1
0.793789922120968 0.779077674633046 1 1
0.714138232204984 0.698838568950457 1 1
0.861757440937258 0.845682443069556 1 1
0.87476365848548 0.857855319684527 1 1
0.922756130441559 0.906123260599992 1 1
0.819094819280935 0.804482160294161 1 1
0.844134800883909 0.827273918702716 1 1
0.788761447038867 0.771891142640925 1 1
0.729686827902318 0.716696278535471 1 1
0.739916592275295 0.726391301475029 1 1
0.740394513013033 0.727457535627955 1 1
0.910406882968275 0.892887745483899 1 1
0.824322105373962 0.807874386196213 1 1
0.802979976189244 0.787402938656891 1 1
0.953832501258905 0.934365372455611 1 1
0.879823314311079 0.862485224167974 1 1
0.668913699504564 0.655900714825312 1 1
0.832477500217681 0.815373518402724 1 1
0.717788545816692 0.704935841603978 1 1
0.780798516576478 0.766098242227317 1 1
0.762296534450151 0.748771006070648 1 1
0.737688229704373 0.723665286214754 1 1
0.795241601132632 0.780786725954109 1 1
0.741593916600825 0.728023775715957 1 1
0.632243158004028 0.620963309895266 1 1
0.829241181863146 0.814101128332287 1 1
0.759215476808912 0.745090147115266 1 1
0.763040801593636 0.749258857016357 1 1
0.793077726344687 0.778902029762089 1 1
0.742216865989767 0.728462233019718 1 1
0.863788258287686 0.847819985437614 1 1
0.600511913207097 0.588304072578867 0 0
0.884866991527812 0.867732792889108 1 1
0.815172466210215 0.801406516714406 1 1
0.692689770456084 0.680646322240016 1 1
0.861365675992406 0.845308284686225 1 1
0.761831287048544 0.748063796417322 1 1
0.890200487471212 0.873697066565099 1 1
0.796267375538951 0.782556761442701 1 1
0.794146031973517 0.77984396288173 1 1
0.85397847774498 0.837363073136204 1 1
0.831762959239083 0.814731140196015 1 1
0.813025260978162 0.797569362846242 1 1
0.745445207621422 0.7312680313758 1 1
0.78485989053753 0.770312896612405 1 1
0.618026580186703 0.606564440487441 0 0
0.847640057597772 0.832918191317081 1 1
0.824922866088392 0.810640739726795 1 1
0.855960273264812 0.840051379314621 1 1
1.01483131989497 0.994695974990311 0 1
0.867265645369406 0.851286340103418 1 1
0.782404318187593 0.767040782358708 1 1
0.819844109147562 0.803765306375801 1 1
0.790478051924322 0.7748574236153 1 1
0.697460876558714 0.684341647579923 1 1
0.682366469712954 0.669956435856104 1 1
0.820421539228244 0.805339119814553 1 1
0.734030232222269 0.721179769961223 1 1
0.883301220411845 0.86734316325206 1 1
0.86047293789975 0.84365927224333 1 1
0.823619840776801 0.8084991465666 1 1
0.710038252192268 0.697017846648501 1 1
0.7277254298925 0.712935288988041 1 1
0.754278381944681 0.738869596729194 1 1
0.832203039105386 0.815661892785279 1 1
0.935687828564002 0.91801630897738 1 1
0.790967333975215 0.776501637994792 1 1
0.679077500956173 0.666305536117572 1 1
1.02335040433334 1.003504488892 0 0
0.918034823556556 0.900042394802354 1 1
0.620894062443571 0.609104849855892 0 0
0.798971841735914 0.782117990939134 1 1
0.911860396372533 0.8945754857386 1 1
0.883910722285051 0.868090851334613 1 1
0.765191986044594 0.752051726414722 1 1
0.761199940323533 0.746353642793981 1 1
0.754114426685788 0.74133802686625 1 1
0.779921566398815 0.765485391041263 1 1
0.735814373009625 0.721847156544926 1 1
0.843728835085322 0.827477765095804 1 1
0.725782227061312 0.712183202749915 1 1
0.659323839258327 0.647053136154399 1 0
0.975034608752958 0.955782695964091 1 1
0.758616065644154 0.743162862150919 1 1
0.590652772648564 0.579218066764969 0 0
0.848655440189156 0.832107647213684 1 1
0.781272241195592 0.765751563245598 1 1
0.765591908803974 0.751843145549097 1 1
0.925038458482794 0.908834964528589 1 1
0.809530470392907 0.794639493877665 1 1
0.981768717711407 0.96307716170554 1 1
0.835863051050491 0.818652387352761 1 1
0.780225693640132 0.765096402764951 1 1
0.827695706521017 0.812409694448097 1 1
0.739523466814567 0.725741410318974 1 1
0.660810927620204 0.647264704670305 1 1
0.8977456737221 0.881581591321196 1 1
0.672311987458938 0.660165929185771 1 1
0.805482124346391 0.791276872722133 1 1
0.693028991614003 0.680402007353137 1 1
0.845361727608518 0.828947220084023 1 1
0.895966174890042 0.879321065204394 1 1
0.748756047862482 0.734447251850013 1 1
0.757282481547117 0.742040104560094 1 1
0.76233105929587 0.749259614743621 1 1
0.798593805936494 0.783598980487533 1 1
0.657643436235582 0.644730569789176 1 1
0.689228437477739 0.676176322060369 1 1
0.756703404696663 0.741377760991263 1 1
0.841672372676479 0.823031750784335 1 1
0.79773934765919 0.783740197740579 1 1
0.923774385611691 0.907727491145874 1 1
0.74583267902001 0.732505127652239 1 1
0.750778901299228 0.736893006529006 1 1
0.687595861199363 0.674218529266974 1 1
0.795766839582392 0.781129215181398 1 1
0.824180352726719 0.808723164383854 1 1
0.862332757915475 0.845521289284979 1 1
0.88395139388006 0.867748191972941 1 1
0.941551236509647 0.924429097510039 1 1
0.725127158267673 0.711622852190644 1 1
0.86297642640825 0.845286767581796 1 1
0.889981198495545 0.873440252173876 1 1
0.788819897605193 0.774966369642932 1 1
0.864957552559395 0.847726011768932 1 1
0.829147433360817 0.81448484059743 1 1
0.801505102147328 0.786182842769324 1 1
0.769625792548404 0.754886258727205 1 1
0.762642896849781 0.74843149227574 1 1
0.663567907649886 0.651300375612896 1 0
0.873009951313675 0.856476109059177 1 1
0.903877696770206 0.888000096068303 1 1
0.855679416264372 0.84051404024727 1 1
1.01311671044106 0.993959575435009 0 0
0.752080333030368 0.738957468201115 1 1
0.856700599093737 0.840267106828364 1 1
0.854081031808311 0.839056255743057 1 1
0.972691045277217 0.955486214289938 1 1
0.859180686240165 0.844021471408048 1 1
0.791226604482285 0.777136083992186 1 1
0.931958235152741 0.915155300978798 1 1
0.755291920595698 0.74192388165147 1 1
0.774658954748105 0.759875561802252 1 1
0.871112964658845 0.854621026200926 1 1
0.714194227067443 0.700977547477795 1 1
0.758628618096823 0.744388231061566 1 1
0.679649574624334 0.667144731074177 1 1
0.901823488232378 0.885063118610485 1 1
0.768515167979495 0.754967254114676 1 1
0.742910643500961 0.729149531630529 1 1
0.877895543292882 0.861399071534017 1 1
0.793541934872293 0.778088480302585 1 1
0.846652050066579 0.831172299760499 1 1
0.649390916997183 0.636880244805679 0 0
0.694435792563539 0.681248104741579 1 1
0.781553367204779 0.767043876949027 1 1
0.808627466764854 0.794398812528781 1 1
0.711671084617793 0.699160075127509 1 1
0.903127211656168 0.886915308857862 1 1
0.710009616926601 0.695968054294739 1 1
0.81122303336778 0.796528410896069 1 1
0.855406127591258 0.838735656634805 1 1
0.768835390342089 0.753883409993614 1 1
0.764901222315726 0.751293240140594 1 1
0.847090630792696 0.831568148304361 1 1
0.91747611119652 0.900060129152118 1 1
0.756164821206999 0.742378618827823 1 1
0.712916177586539 0.69929911801099 1 1
0.78351624104389 0.769039136010388 1 1
0.817485043030201 0.802282002590299 1 1
0.910019736346789 0.893203854422365 1 1
0.839465154543871 0.825156235530765 1 1
0.8272945329872 0.812138075388333 1 1
0.737278771803798 0.723429251339597 1 1
0.800603752045828 0.78621773538552 1 1
0.845298106049934 0.830864604268387 1 1
0.658789894662006 0.645518095808054 1 1
0.788225197098531 0.772905444206649 1 1
0.734074044565857 0.719566809885155 1 1
0.783284587517876 0.769162921171614 1 1
0.762011055328799 0.747654062245201 1 1
0.680165682250031 0.667546573561498 1 1
0.743213313415714 0.729256026384959 1 1
0.637266131250266 0.624785633535709 0 0
0.762808438174028 0.748877265304136 1 1
0.922125946606038 0.904546745357267 1 1
0.789652812294092 0.774895643096717 1 1
0.760514059438588 0.746800975642794 1 1
0.801263525502825 0.786758508548136 1 1
1.01447466875537 0.99622704184761 0 1
0.83943861978093 0.824645879626981 1 1
0.855498098033341 0.839866892913528 1 1
0.870728617464673 0.854688086780186 1 1
0.78593802599892 0.770611848470321 1 1
0.975541432599062 0.957220579604309 1 1
0.799233118643778 0.78412691019554 1 1
0.83631318266526 0.820589926879149 1 1
0.931882224293495 0.914184321367759 1 1
0.889600703530653 0.873089570674971 1 1
0.891377731682881 0.875483924236438 1 1
0.76324977958693 0.748999962186091 1 1
0.729640581805057 0.715740692445097 1 1
0.796075185001345 0.78248990422534 1 1
0.822513420510867 0.807396222586463 1 1
0.755837193750838 0.742408140329264 1 1
0.751771851264324 0.738299319539164 1 1
0.809343753297773 0.793989858851929 1 1
0.759921727777968 0.744755023056701 1 1
0.905098674067463 0.889151063419451 1 1
0.808224403703629 0.792739797362663 1 1
0.868578287241108 0.851446194490016 1 1
0.757348389071482 0.742279731993242 1 1
0.649723000754187 0.637455761159004 1 1
0.684791478803252 0.670846447427094 1 1
0.904824271778508 0.88832453778715 1 1
0.796591804910075 0.782674342393728 1 1
0.816446560959519 0.800030731044487 1 1
0.849727857535905 0.83283249023849 1 1
0.74671649059122 0.733935397842753 1 1
0.76309850635884 0.747797083062245 1 1
0.681079233051426 0.668491502436595 1 1
0.931832781485866 0.915176299076028 1 1
0.703138812143079 0.690137957535518 1 1
0.788652846253995 0.773936540451307 1 1
0.883670954165157 0.867444565923951 1 1
0.780089370556011 0.765554039979326 1 1
0.748815235948595 0.735271438634486 1 1
0.843402845604375 0.829418233346003 1 1
0.866364872993049 0.851464331553877 1 1
0.769786097457878 0.755604441259595 1 1
0.64464407139115 0.633311107209343 0 0
0.738101872716429 0.725441513826784 1 1
0.849956364471829 0.834568208194274 1 1
0.765260914828475 0.751885691860902 1 1
0.77577433108452 0.761947815257207 1 1
0.790918355360452 0.775738208926454 1 1
0.829424305254944 0.815252922876718 1 1
0.858283428071063 0.843393945504239 1 1
0.51130253548439 0.501213531565234 0 0
0.82431365416206 0.808891202652326 1 1
0.789340532214827 0.775066830485365 1 1
0.722774931860885 0.709998968840964 1 1
0.799228232422959 0.784422092052945 1 1
0.854397156151024 0.838739561137141 1 1
0.847405472487029 0.831566843207752 1 1
0.97972994460016 0.960714681319657 0 0
0.740888630393377 0.727250298969938 1 1
0.834814456556483 0.818592438216331 1 1
0.781984774564698 0.767255388513145 1 1
0.856554663064703 0.839554887943633 1 1
0.795649980317484 0.780586773292111 1 1
0.707201582940607 0.694175092878864 1 1
0.85998283165739 0.843697383927667 1 1
0.688806591700584 0.675386189149099 1 1
0.617517699848278 0.605343233522505 0 0
0.636167983581454 0.624593471380133 0 0
1.08942376229198 1.06958840614127 0 0
0.800751308298674 0.786610260938915 1 1
0.849277446838124 0.833237662430273 1 1
0.930797043147921 0.914433260635417 1 1
0.79717277696182 0.782450494552913 1 1
0.811870116263873 0.797353785081425 1 1
0.795465574873348 0.780548824284483 1 1
0.724004438110411 0.710726512481682 1 1
0.846985737821839 0.831418532775294 1 1
0.869385812372753 0.853828876746024 1 1
0.904319082908855 0.887084234014163 1 1
0.739524417503121 0.726492282930639 1 1
0.804558267153359 0.790036547655443 1 1
0.800673634921668 0.786111381496792 1 1
0.787566606391132 0.773456451061702 1 1
0.786067301588734 0.771219418597081 1 1
0.822306114818112 0.806863574639339 1 1
0.785925718058308 0.769996635388027 1 1
0.785943174682466 0.770707709646085 1 1
0.8031243835982 0.788686289596973 1 1
0.762484232451775 0.748991713820366 1 1
0.852212202661745 0.836840079196272 1 1
0.792517939968792 0.777469769595202 1 1
0.750472218049672 0.736428907978129 1 1
0.91350173770112 0.89630600380404 1 1
0.789734407797046 0.775487148055339 1 1
0.861790032660179 0.844408040480278 1 1
0.776712753170395 0.761351069234009 1 1
0.845413113691436 0.829859744242226 1 1
0.713400995854487 0.700112242733972 1 1
0.961546424703956 0.944306859564229 1 1
0.566865328533598 0.555708265743139 0 0
0.792276671299688 0.777314496163812 1 1
0.847951493280868 0.831041293056114 1 1
0.754617827442191 0.741102616520003 1 1
0.772732937749129 0.757701763772407 1 1
0.686008339788864 0.673427124363601 1 1
0.697245281919163 0.683913276610642 1 1
0.781384069028179 0.767233141636304 1 1
0.849302687878923 0.834952416986716 1 1
0.747710843641393 0.733213014795175 1 1
0.698914947549695 0.687045147950577 1 1
0.642442432041655 0.63094771258945 0 0
0.835195144708432 0.819067406592259 1 1
0.763982780962596 0.748183189553816 1 1
0.975476973614235 0.9583019903149 1 1
0.768240939779846 0.753804256590614 1 1
0.801525202513105 0.786295565041949 1 1
0.837461143831756 0.822068535779655 1 1
0.721078005053505 0.708611736164624 1 1
0.823241763468287 0.807036782034791 1 1
0.890124173190687 0.872816267909129 1 1
0.68771652735197 0.675975431771597 1 1
0.865256240625469 0.84985775427139 1 1
0.753969656091344 0.739903721360362 1 1
0.885677559873587 0.869526730099748 1 1
0.799359200877276 0.78430100660089 1 1
0.860535482131812 0.844857364831627 1 1
0.851580291774778 0.83543765976657 1 1
0.806014992069287 0.790309781605378 1 1
0.667890459969967 0.654319456314263 1 1
0.763191740815433 0.749783781691677 1 1
0.786827843373788 0.771988741256625 1 1
0.660377033802027 0.648345176001927 1 1
0.694912643890353 0.682147959366549 1 1
0.810933575031474 0.795229422262655 1 1
0.746383250943259 0.732019993590805 1 1
0.626399068372889 0.614675470059011 0 0
0.828329680707903 0.812788480795249 1 1
0.75388777536524 0.740336032122981 1 1
0.699552581126262 0.68729061028222 1 1
0.631534262525634 0.619507025989168 0 0
0.962202962684871 0.944795249644844 0 1
0.874262727656442 0.857978596970898 1 1
0.773536576129914 0.759410586747788 1 1
0.732989667685161 0.719992345744888 1 1
0.790562324538609 0.776435003503224 1 1
0.779151562133788 0.76497322418162 1 1
0.732594803466385 0.718800771159247 1 1
0.846208274523383 0.831330319489999 1 1
0.719559145644378 0.706050024859164 1 1
0.856109445088747 0.840687015632484 1 1
0.813996356879206 0.798829286356601 1 1
0.773937465883868 0.759995164109863 1 1
0.760330944321537 0.744789228958156 1 1
0.73644794855167 0.722172475230644 1 1
0.909300459288979 0.89290955720705 1 1
0.863827430746702 0.848589846760816 1 1
0.873364492390093 0.857102800464166 1 1
0.822287209240845 0.807934344870003 1 1
0.89106063160702 0.874199875079061 1 1
0.761261589183742 0.746161622869063 1 1
0.637366783872075 0.625438821953562 1 1
0.841294265105088 0.825929110690454 1 1
0.845175581245263 0.828930634610953 1 1
0.753217920062182 0.738579811847692 1 1
0.863264804202854 0.846610142347717 1 1
0.849718639483101 0.835349363713989 1 1
0.869236435430674 0.85285896427574 1 1
0.797882194091763 0.781660962168248 1 1
0.761100561949947 0.747208973462612 1 1
0.757266765345544 0.742683007434103 1 1
0.790483100284934 0.775426306503215 1 1
0.73192010850802 0.71817911299669 1 1
0.864198230185261 0.847908144078554 1 1
0.681179626993982 0.66839185544756 1 1
0.826541426083272 0.810498536810172 1 1
0.797859595828435 0.782984383371981 1 1
0.861584873445255 0.844605473174032 1 1
0.726893482641413 0.713517318013274 1 1
0.600370766965015 0.588252571936275 0 0
0.810956180991548 0.795468332431256 1 1
0.669025531320293 0.657020318513224 1 1
0.70243767147986 0.68911691947399 1 1
0.885985521970836 0.870524640230945 1 1
0.93502766651936 0.917926948100075 1 1
0.84710270949757 0.831662163351486 1 1
0.903077022021259 0.887160757211707 1 1
0.799534896969035 0.784326154262824 1 1
0.84489729691348 0.829045730116723 1 1
0.85821469563654 0.842402341014593 1 1
0.901287256180482 0.884312401184493 1 1
0.695743137440031 0.684112946513347 1 1
0.789131905419257 0.773773217932149 1 1
0.844811096370173 0.829683055096752 1 1
0.716009647939655 0.702702889006047 1 1
0.629003949074338 0.617982230379925 0 0
0.638912042311118 0.628293264154354 1 0
0.763731715187445 0.749084902219315 1 1
0.804691828500567 0.789627671877133 1 1
0.890089945315638 0.873562848417767 1 1
0.691365708163255 0.677404664984712 1 1
0.85755408670101 0.84199513462351 1 1
0.759356757232899 0.746510556253773 1 1
0.692273985389124 0.680238169220051 1 1
0.818663237786718 0.803339025983928 1 1
0.886308882563662 0.868579511796727 1 1
0.920444521995047 0.904062320379262 1 1
0.661087353280704 0.649435356800526 1 1
0.927042030624265 0.910498471204609 1 1
0.745399926805082 0.73198441975009 1 1
0.70528298603794 0.691940541988946 1 1
0.77719302576465 0.763640490568905 1 1
0.920607587599257 0.902072744647167 1 1
0.667785974408738 0.654830385850372 1 1
0.625621744491686 0.613695266513523 1 0
0.777786042541225 0.762906226064362 1 1
0.795725451891326 0.780947913806051 1 1
0.802565331574541 0.788029325950357 1 1
0.778099501025722 0.764189062720907 1 1
0.880730161594887 0.864172748307156 1 1
0.7423996005299 0.728176287660801 1 1
0.64517836234244 0.633285359573571 1 0
0.757960094522763 0.744242341697842 1 1
0.745014506687985 0.731111861846795 1 1
0.822707928619141 0.808311743851019 1 1
0.841876173688314 0.826610047899526 1 1
0.76566043240686 0.75191913963123 1 1
0.979263879009758 0.961488876945277 0 1
0.891187363728581 0.874128706034604 1 1
0.881319822485282 0.865571304541231 1 1
0.853920127434497 0.837927982256406 1 1
0.784811662632007 0.769149695617976 1 1
0.749287461026034 0.735623383251076 1 1
0.781302408335374 0.766733592076317 1 1
0.829060293475023 0.812610059914231 1 1
0.736851016461663 0.721935675155412 1 1
0.786823580487859 0.771558890663494 1 1
0.847330391266801 0.831439815307824 1 1
0.76522303026495 0.750377670341213 1 1
0.677895058859954 0.665162292465177 1 1
0.806426112955894 0.791630444881692 1 1
0.734400010415951 0.720776266188147 1 1
0.782029516928223 0.767150331513199 1 1
0.847315866156414 0.831813528228777 1 1
0.59734168749198 0.586731677100311 0 0
0.847341728828675 0.83276309286116 1 1
0.77016003038895 0.756187184104042 1 1
0.662261342114923 0.649091962605184 1 1
0.818325574694382 0.803539194637821 1 1
0.842470037323731 0.827190901700216 1 1
0.767276614540486 0.752874115338352 1 1
0.916860309108163 0.899003979763181 1 1
0.819765519490565 0.805918926532483 1 1
0.835618500355802 0.82103562062793 1 1
0.757269989321629 0.742699478061047 1 1
0.790022257564993 0.774869208787251 1 1
0.836791990444017 0.821199810160432 1 1
0.777617377689201 0.762591159900082 1 1
0.790155803007805 0.776062145426372 1 1
0.809082737422093 0.793603408645066 1 1
0.806539360908836 0.791034930652463 1 1
0.816051832841267 0.801086936228073 1 1
0.890653531729099 0.873655361707625 1 1
0.768713377693354 0.754368141058362 1 1
0.780545787066916 0.766246397345918 1 1
0.790889061682045 0.776033120756194 1 1
0.675626637390125 0.663438061806626 1 1
0.743792279927834 0.728608081466563 1 1
0.968543636878912 0.95045430247663 1 1
0.620058029967569 0.608352852941222 0 0
0.825359952951601 0.808198436328543 1 1
0.986660831760791 0.967819278806744 1 1
0.767187041324656 0.752206564812716 1 1
0.829112564881377 0.813854210602589 1 1
0.679948907990614 0.668143967777909 1 1
0.883410667249711 0.86594047003629 1 1
0.751013061418388 0.738398889790457 1 1
0.819480744538563 0.803241103566538 1 1
0.747650705862849 0.734041293292506 1 1
0.780641655085279 0.766852044517965 1 1
0.720796249731997 0.707525544669073 1 1
0.721835803984421 0.708435877032431 1 1
0.852165007934606 0.836669706657434 1 1
0.688270868102353 0.675695366785873 1 1
0.848755242347059 0.832591332913877 1 1
0.894983320443242 0.876612632618592 1 1
0.760365634442054 0.747040991913603 1 1
0.795831817813131 0.781641596125557 1 1
0.848638631627963 0.832736727796158 1 1
1.0111609312331 0.992566216414024 0 0
0.856931683704175 0.840841336914116 1 1
0.802473774138062 0.787501471421081 1 1
0.91313828401863 0.896900837028494 1 1
0.737400124008404 0.724482901868522 1 1
0.715456838848841 0.702489136781411 1 1
0.740326205007646 0.725041757039528 1 1
0.712277326475137 0.698539317714234 1 1
0.690294266973304 0.677545670086538 1 1
0.765063504395828 0.750777337588227 1 1
0.860273139730029 0.844508646059899 1 1
0.815722475742149 0.800685764148946 1 1
0.829771706800712 0.813714276481418 1 1
0.731242502623269 0.71799842743283 1 1
0.873178252314198 0.857231089577631 1 1
0.730099298394972 0.71677504564598 1 1
0.857909570001998 0.842748010261853 1 1
0.755444093742861 0.742670200840132 1 1
0.718520236640782 0.705928199529504 1 1
0.772248697934736 0.757373311359425 1 1
0.6816988208624 0.669579614056456 1 1
0.846694163096017 0.82991980250858 1 1
0.77287761462826 0.759331360969111 1 1
0.685224399747034 0.673280600964376 1 1
0.818951165258846 0.803538686854179 1 1
0.798417963375665 0.783966086506605 1 1
0.888973973462148 0.87118157668178 1 1
0.820875507708603 0.803474369895979 1 1
0.696488674990248 0.684200143681663 1 1
0.929496013103147 0.912233301635172 1 1
0.760321945779737 0.747031132834157 1 1
0.854113032461465 0.838820919788962 1 1
0.887766110918935 0.871655874900512 1 1
0.903690267783659 0.885812034572835 1 1
0.730164834343153 0.716501783747432 1 1
0.789294496740697 0.775587688438429 1 1
0.813686415962962 0.797572528560632 1 1
0.883162597323106 0.867375250596214 1 1
0.776779658466806 0.762644998706929 1 1
0.853972452869322 0.837889656669762 1 1
0.804052090984765 0.789620267158559 1 1
0.798295959521239 0.78343498964155 1 1
0.845335432031433 0.829515077981631 1 1
0.886971344737674 0.871121870986792 1 1
0.857260541567633 0.841468923864521 1 1
0.808921970391127 0.793023079679067 1 1
0.756953814339668 0.742585729628723 1 1
0.933979843258542 0.917076549737188 1 1
0.720204183147811 0.7080968572077 1 1
0.777632123697345 0.764542104560217 1 1
0.904963021447798 0.888705776892153 1 1
0.829184836545185 0.813854160457547 1 1
0.856773568977727 0.842573571951504 1 1
0.729684568221577 0.716085988468486 1 1
0.841718043631684 0.824883103119573 1 1
0.773340068260078 0.758706994922709 1 1
0.997198500125122 0.978669386183609 1 1
0.818647240828929 0.804706134358823 1 1
0.867762309401947 0.851267172298357 1 1
0.869981413693596 0.853596761959909 1 1
0.691509189233764 0.678162036580407 1 1
0.754792772216629 0.740620265115656 1 1
0.789445453389438 0.775749309544205 1 1
0.94827994599704 0.930955315172162 1 1
0.701499321024773 0.688078086961625 1 1
0.824092411595851 0.809446410984417 1 1
0.731611299922593 0.717174006910266 1 1
0.747660391382255 0.734607350938593 1 1
0.724769159890835 0.711764141090528 1 1
0.740341265738338 0.725852006150706 1 1
0.742140419124311 0.72997001410275 1 1
0.800169897946668 0.785566775990441 1 1
0.849095384111048 0.832068308986608 1 1
0.891527991873158 0.874146458836195 1 1
0.802148127100902 0.787540170558186 1 1
0.921410976405611 0.904487936857139 1 1
0.653310858053894 0.64187000638473 1 1
0.842239926464649 0.827114244660747 1 1
0.873114563259458 0.856111996122131 1 1
0.784528789255975 0.770506361790041 1 1
0.764855038267091 0.750510013835062 1 1
0.784646253906596 0.769533762803503 1 1
0.795547059124933 0.779750197111302 1 1
0.839077544090742 0.823579659235791 1 1
0.68419478459311 0.671660138894985 1 1
0.621541470715566 0.610682752612828 0 0
0.753653749213916 0.738965367781872 1 1
0.668351728560149 0.655633329878043 1 1
0.742937134781867 0.728974057631907 1 1
0.697652243016005 0.683020171477724 1 1
0.667663212745048 0.65574464149427 1 1
0.800545949485329 0.786445373327567 1 1
0.687256405944736 0.675131678759885 1 1
0.778444482558111 0.764330775244979 1 1
0.853126851001192 0.835884597497782 1 1
0.762449643845185 0.747703743169301 1 1
0.827270506749191 0.811883585914161 1 1
0.953955725039092 0.936674591284818 1 1
0.823886142439492 0.809420512581848 1 1
0.799116908331605 0.783936725277616 1 1
0.784484097075789 0.769629644183483 1 1
0.772334271528289 0.758589522417607 1 1
0.789767087218159 0.776244576268167 1 1
0.80119753268751 0.785407028703992 1 1
0.735431482238052 0.722138284770601 1 1
0.778593046289682 0.763788517608377 1 1
0.676334504028583 0.663777762313809 1 1
0.670287537932343 0.658334841996204 1 1
0.828796589069889 0.813922659898826 1 1
0.754713535270432 0.741174324593572 1 1
0.752551734103932 0.738340095054708 1 1
0.739955691766756 0.726351201808629 1 1
1.00000635433629 0.981139492893548 0 0
0.854155813708831 0.839277269720036 1 1
0.754490815218725 0.741088287818724 1 1
0.706124560684225 0.693142267964966 1 1
0.859371624501845 0.844410638024297 1 1
0.797821342903811 0.783887245728017 1 1
0.810169549213779 0.793877371315392 1 1
0.816873969203162 0.801562591435212 1 1
0.795189228421564 0.781011934892712 1 1
0.783200865923942 0.76713349677152 1 1
0.980205020528741 0.962254638790291 1 1
0.774035331456319 0.758918730620099 1 1
0.587504577924084 0.576656488641676 0 0
0.617694861764425 0.606514165905696 0 0
0.725502387715663 0.712672049866143 1 1
0.682674586445196 0.669378839475448 1 1
0.749791797968836 0.735165402145233 1 1
0.778021866163539 0.763163875608357 1 1
0.663826223954762 0.651725371461224 1 0
0.739636023286196 0.726400373647865 1 1
0.88417399032786 0.867847395851574 1 1
0.78140392983661 0.767016597724754 1 1
0.831830415513878 0.815234790260779 1 1
0.815647525575931 0.800380746599973 1 1
0.828140930635673 0.81175367354851 1 1
0.846386495549165 0.830886848850274 1 1
0.754958868436959 0.741777195493809 1 1
0.744016840155857 0.730004036816137 1 1
0.93503701783597 0.918849267289917 1 1
0.699276392635661 0.686836116874818 1 1
1.02224254834729 1.00338651632359 0 0
0.900737130944672 0.883606198863053 1 1
0.943024377910691 0.925694048124679 1 1
0.711342017126383 0.698944763486016 1 1
0.644517272890067 0.63306838319883 1 0
0.747021627294364 0.73351332112774 1 1
0.869014877353542 0.853056345300291 1 1
0.862594943730261 0.846175932786033 1 1
0.70326367927305 0.689511170417165 1 1
0.782226853020261 0.76790293414346 1 1
0.755226787456303 0.741429701010996 1 1
0.798786341333524 0.783983603117277 1 1
0.715836155723155 0.701661348068072 1 1
0.873541835145453 0.858249249797417 1 1
0.786982734121642 0.772891104163781 1 1
0.755834032345283 0.740792702523291 1 1
0.87947838409473 0.864916979298613 1 1
0.846020216873663 0.829446522599814 1 1
0.814870225181397 0.800875259770752 1 1
0.768511174386609 0.754105528157874 1 1
0.720387232157297 0.706847584188575 1 1
0.813895278217451 0.79900261297565 1 1
0.836162773736557 0.819206717150198 1 1
0.799713804704189 0.784345653082733 1 1
1.01655672705136 0.998062472005267 0 0
0.808243849293749 0.793100951429724 1 1
0.723061887776936 0.70810109025428 1 1
0.839636869078131 0.824014883603934 1 1
0.847648554866394 0.831536355384174 1 1
0.804367507515802 0.790362606167188 1 1
0.761738803118747 0.747201705769134 1 1
0.752904207793542 0.739014037407132 1 1
0.879490091382693 0.86374811174463 1 1
0.71217665193499 0.698985065433246 1 1
0.806579951711712 0.791800084123814 1 1
0.786205944474077 0.770574613220373 1 1
0.814883084533893 0.800265471969584 1 1
0.770462538235109 0.755931322368568 1 1
0.865393573429224 0.848790412191525 1 1
0.841585949894453 0.82608368821313 1 1
0.717698893942813 0.705079608547121 1 1
0.661218912626225 0.649681148332094 1 1
0.762442277095632 0.74893834163239 1 1
0.926772522223413 0.910845485397231 1 1
0.790382840237328 0.776726081977883 1 1
0.781371634951314 0.76713945348466 1 1
1.06127031142422 1.04108514018806 0 0
0.859870602271659 0.844699313479913 1 1
0.782430345762866 0.767852527272607 1 1
0.877325929077674 0.860551307479495 1 1
0.806933876233912 0.792574053832208 1 1
0.86687326763703 0.849724377375226 1 1
0.872539227384364 0.857090715835651 1 1
0.924600994663499 0.908912859548691 1 1
0.892551778422132 0.876246903826891 1 1
0.824711378906084 0.809319338858863 1 1
0.713887324344967 0.700168610499278 1 1
0.775503525966541 0.760582973670267 1 1
0.754153936726072 0.739389417243964 1 1
0.8130588633878 0.79822577029751 1 1
0.663534171379347 0.650894733538881 1 1
0.967968085847092 0.950503798870333 1 1
0.865539251255682 0.849705082606519 1 1
0.791085587942969 0.776558029070783 1 1
0.785698511207328 0.770646331760724 1 1
0.776288660749994 0.761227861229921 1 1
0.864719079976035 0.849182814503428 1 1
0.84414716721695 0.828197239181527 1 1
0.674536713255815 0.661459797457451 1 1
0.792550119106826 0.777399264498283 1 1
0.959875398297793 0.94272775062598 0 1
0.769167191448292 0.754611185911634 1 1
0.838701303726292 0.822002763574362 1 1
0.83060043032306 0.815559955021135 1 1
0.873493079013699 0.856061140856655 1 1
0.659937085364288 0.646378596328196 1 1
0.881488679979976 0.865366753226306 1 1
0.853876524000236 0.837790175542666 1 1
0.728921660506217 0.714389621621558 1 1
0.804192939586036 0.7877574981139 1 1
0.692958499626557 0.678832473372299 1 1
0.701326862032187 0.688557330960008 1 1
0.808222896993576 0.793659378256119 1 1
0.825360251159863 0.808782500428151 1 1
0.734457948161184 0.721300975178037 1 1
0.822384221472079 0.806401987023559 1 1
0.778587128598339 0.76392337511987 1 1
0.723714390831384 0.710813232898093 1 1
0.865109046779237 0.847924233875436 1 1
0.800486973310202 0.786457664854474 1 1
0.708217898030112 0.695399313063363 1 1
0.709060078107842 0.694959544364845 1 1
0.834955457383161 0.819749494328865 1 1
0.70612253090169 0.692448178697408 1 1
0.874120883590472 0.859117933493629 1 1
0.590097876828784 0.57964251657636 0 0
0.883915192417594 0.86686058221487 1 1
0.738595316783847 0.724420508093113 1 1
0.693179500309051 0.681239270811126 1 1
0.825955633841661 0.809972477443639 1 1
0.921658541258015 0.905802829590204 1 1
0.896751408970008 0.880120880490551 1 1
0.716422275468864 0.703290052503588 1 1
0.872451525021522 0.857133106590081 1 1
0.75378821634668 0.738509334326849 1 1
0.83195766533686 0.816250036226255 1 1
0.798291593238799 0.781694344388897 1 1
0.74186691952728 0.728254627429827 1 1
0.847896825308794 0.832045467056041 1 1
0.777537478513814 0.76398959765982 1 1
0.799808010503774 0.784906980663469 1 1
0.742517409874385 0.728412029879307 1 1
0.818415678849717 0.804172582349361 1 1
0.833374378123466 0.817082964547642 1 1
0.932758193625262 0.914883848058991 1 1
0.72974688488448 0.716976312778086 1 1
0.751801910430006 0.738086141768042 1 1
0.778315567743696 0.763935229596449 1 1
0.794746338276339 0.780835044245851 1 1
0.800319069524217 0.784966333833111 1 1
0.773540997524305 0.758710825399366 1 1
0.793944714432855 0.778919319772807 1 1
0.852723967643602 0.836305948246488 1 1
0.795932041669824 0.78168328983541 1 1
0.66164187163786 0.648138860712335 1 1
0.900411385029102 0.883346671013829 1 1
0.647314721447819 0.635741691142433 1 1
0.782602626894508 0.768888102262342 1 1
0.836694290902421 0.821246634531808 1 1
0.755457045997848 0.741671981482252 1 1
0.785230417054056 0.771051433224525 1 1
0.868831819591131 0.852350486210986 1 1
1.02317706664421 1.00343519185855 0 0
0.80244149136981 0.788465495381667 1 1
0.758987210271266 0.741935310855365 1 1
0.746087480059628 0.732388090151557 1 1
0.860265191646595 0.844008493385365 1 1
0.870664622668005 0.854198617387604 1 1
0.860736193536787 0.843910775436387 1 1
0.719850844517065 0.706329742769519 1 1
0.920532682870071 0.902561610064477 1 1
0.833528381785035 0.818501423213393 1 1
0.643272868515924 0.629878052766617 1 0
0.750620778108737 0.737670791827035 1 1
0.726946060856197 0.713711899721182 1 1
0.743549684751078 0.72919175046602 1 1
0.801130350285321 0.786326428579313 1 1
0.810602813390722 0.794724751118078 1 1
0.836218393546826 0.820149538725319 1 1
0.915512919842535 0.899058360518034 1 1
0.896111378600477 0.878710060941743 1 1
0.670087730668658 0.657321631770289 1 1
0.816134674606217 0.801396239633534 1 1
0.863834615596945 0.845900034608091 1 1
0.791829750442554 0.776157957179291 1 1
0.828435642477235 0.812727956082893 1 1
0.932535214421002 0.915553136740435 1 1
0.77117602871719 0.757197462401781 1 1
0.821667223337602 0.807546686778969 1 1
0.842913055171564 0.827287170541284 1 1
0.882899702771431 0.866443753856172 1 1
0.885009278502985 0.868183466755558 1 1
0.786192926997476 0.769654676994523 1 1
0.986740337839722 0.968574223944353 0 0
0.870397178043989 0.853458501430225 1 1
0.795660344833128 0.780414876121555 1 1
0.766768854465389 0.751726432844522 1 1
0.827935880695547 0.812505176407171 1 1
0.803011543895677 0.788409334490624 1 1
0.885142093309106 0.868167686145943 1 1
0.928526043717102 0.910779006098292 1 1
0.825161587417699 0.809466830719601 1 1
0.845651038248969 0.829908062730019 1 1
0.769268869455504 0.754462855753838 1 1
0.849667097282647 0.834153850924204 1 1
0.711254280435312 0.698591426564872 1 1
0.817883717762148 0.802137944943781 1 1
0.767662989662523 0.751723631880688 1 1
0.719926126046986 0.706555678510029 1 1
0.608712043307465 0.596787147841758 1 1
0.772874911414553 0.759284250961635 1 1
0.695005581044002 0.682151409379052 1 1
0.727349819266125 0.714128747348257 1 1
0.792621173606424 0.779091171688298 1 1
0.726077542127769 0.7123890493324 1 1
0.98042286483644 0.961063554487037 1 1
0.922402404626848 0.903455442306822 1 1
0.710465860421287 0.697467471987911 1 1
0.736557192376147 0.723993852295863 1 1
0.827236438578942 0.810287033882839 1 1
0.794557416220047 0.780262192797213 1 1
0.942465781617474 0.923568542790021 1 1
0.733708961423326 0.720377592966267 1 1
0.822104363814447 0.807544891996826 1 1
0.882010347711111 0.865666531730174 1 1
0.779293463126031 0.76584524687076 1 1
0.927373381579175 0.910037146606848 1 1
0.853255214563095 0.837523457654014 1 1
0.687093217862818 0.673630838152225 1 1
0.890351567426513 0.872701691407648 1 1
0.753130144438788 0.739384610886662 1 1
0.931280575510743 0.912647296535827 1 1
0.904969308651878 0.888541226069646 1 1
0.783348696125588 0.768315005895433 1 1
0.854800608593287 0.838570882917685 1 1
0.797585699241795 0.782332739435246 1 1
0.924135434952083 0.90751459476769 1 1
0.93491674362047 0.918111695951459 1 1
0.71244006497332 0.699780779486009 1 1
0.76458055259194 0.750245212383714 1 1
0.835132224472282 0.819218313764373 1 1
0.637345330253931 0.625183621050384 1 0
0.840168544221286 0.823820484876099 1 1
0.678411873273117 0.664454505087477 1 1
0.855109608732227 0.839084585087436 1 1
0.750270561228392 0.736197534218816 1 1
0.787956544368428 0.772587499935664 1 1
0.803290294492464 0.787267412849273 1 1
0.796000141317483 0.782166538648841 1 1
0.981041863632706 0.962049605083613 1 1
0.631861087770914 0.61977549459465 1 0
0.860124896451605 0.845290342948196 1 1
0.864014561822617 0.848312900361576 1 1
0.863658296005326 0.848176533635575 1 1
0.695520674489635 0.682307144374595 1 1
0.717467480314403 0.704981972147231 1 1
0.687661084962728 0.675304811913979 1 1
0.834740784992409 0.821070692239935 1 1
0.648930499342456 0.636901576441817 1 1
0.842115047440805 0.826932296735443 1 1
0.945035269771521 0.928822513271805 0 1
0.89122763619306 0.874391493412456 1 1
0.742348525764468 0.72808686472944 1 1
0.836483025367112 0.821784152788405 1 1
0.671151024895303 0.658748596307206 1 1
0.870629420218981 0.854024332782263 1 1
0.812421705931228 0.79740970301434 1 1
0.755510285774134 0.741405380019086 1 1
0.874287801660357 0.858171753990746 1 1
0.845596396414366 0.830315263752243 1 1
0.744983982295269 0.732612950345496 1 1
0.895391670255481 0.878953152717248 1 1
0.821600623807014 0.806076479129636 1 1
0.773412144569038 0.758546439557641 1 1
0.673489237581535 0.660853629770833 1 1
0.671789821325281 0.659872172161601 1 1
0.69356329973218 0.680143579818585 1 1
0.86378546254306 0.84701901406865 1 1
0.715276029964923 0.701329111804202 1 1
0.875529296602216 0.858918616084475 1 1
0.760022506770436 0.74568722797186 1 1
0.814151159638834 0.798079154243964 1 1
0.867521604276136 0.851439184602987 1 1
0.817995804769906 0.80261868869111 1 1
0.632301749274784 0.620395148326268 1 1
0.82207992085123 0.807315312891518 1 1
0.864747044289827 0.84934434047765 1 1
0.855318805240179 0.839608497472175 1 1
0.847334222031884 0.832053660692791 1 1
0.869595463870995 0.853674782545293 1 1
0.744926313458956 0.731706998352294 1 1
0.762644371124807 0.748915661406132 1 1
0.933512873770088 0.916132167378034 1 1
0.716118992795028 0.702982337561816 1 1
0.890076136664406 0.872481934040021 1 1
0.791100862182895 0.774976226459985 1 1
0.751679436825558 0.737834496246808 1 1
0.832471876289435 0.817504491574021 1 1
0.723720525227199 0.711390934864207 1 1
0.871833452389476 0.856377692257599 1 1
0.696934669380159 0.684389935197871 1 1
0.758188979204049 0.74461180461317 1 1
0.7912819910725 0.775753809838771 1 1
0.854529845363952 0.837922711556859 1 1
0.711753961696384 0.698387137902313 1 1
0.703146310767037 0.689817967859875 1 1
0.851334006211753 0.836289711114404 1 1
0.828722861812057 0.814027096097567 1 1
1.043263506574 1.02352866292211 0 0
0.850436823384739 0.834906492347912 1 1
0.712236962533194 0.699209658304937 1 1
0.899091686060715 0.882010164830763 1 1
0.70915802731656 0.696983407042757 1 1
0.996663531017921 0.976837749431759 0 0
0.851523366582313 0.834343692669881 1 1
0.896699332330762 0.880279632406414 1 1
0.71850128974555 0.705800020129466 1 1
0.95962140700379 0.941823496966455 0 1
0.828614445382035 0.814087177306333 1 1
0.803609685604678 0.78854078224923 1 1
0.880368056184732 0.865025822487479 1 1
0.722014587120809 0.707209859416104 1 1
0.862638610340261 0.845495968233569 1 1
0.745828000514002 0.733795738312534 1 1
0.938506783673117 0.920667009317516 1 1
0.692576113817846 0.680324223376797 1 1
0.819462756869234 0.803031293224707 1 1
0.748184617743552 0.734580879409027 1 1
0.811001582906645 0.796659201312756 1 1
0.740851354159755 0.727509368403186 1 1
0.812544995335765 0.798066090206702 1 1
0.696674046269445 0.683736632582534 1 1
0.6980960429072 0.685586111783076 1 1
0.793424854435335 0.778861093388496 1 1
0.960619004066815 0.942370524836484 0 1
0.763929490099146 0.7498400421901 1 1
0.811652229669185 0.795275778645485 1 1
0.709626758871985 0.697460945376321 1 1
0.873935272316491 0.857200436076044 1 1
0.692626898927241 0.680903496522306 1 1
0.861537638633525 0.845749050283915 1 1
0.894774540114033 0.879207515073988 1 1
0.824157814042041 0.809077442801427 1 1
0.847200824619064 0.831520225887318 1 1
0.8267292009166 0.811051510784606 1 1
0.808354490963779 0.793598366187802 1 1
0.719552413286994 0.706824048527683 1 1
0.918456547121371 0.901822359193768 1 1
0.9098019291161 0.893327921339689 1 1
0.772263352355457 0.758288160046814 1 1
0.878267333430992 0.862932957801323 1 1
0.809215703323063 0.793994406012371 1 1
0.846544637210696 0.830635538012138 1 1
0.862295655764846 0.843785898815798 1 1
0.80193866683899 0.786621423103425 1 1
0.905836731087552 0.887458796664119 1 1
0.83608522919244 0.820090478254271 1 1
0.897031864329879 0.879936447752503 1 1
0.770136423729696 0.754922430992845 1 1
0.805288042897727 0.790536742275489 1 1
0.819864259158964 0.805287707654666 1 1
0.894003220912024 0.876751648650032 1 1
0.774499912946853 0.760343186085314 1 1
0.81638115101741 0.80023301377425 1 1
0.707324355149435 0.693273611204937 1 1
0.816042926526929 0.801148047780838 1 1
0.884075964053556 0.867456241191519 1 1
0.791684514278414 0.777232987640921 1 1
0.798458375120371 0.782923527958986 1 1
0.610009320122211 0.598452872984302 0 0
0.64970961898797 0.637894247678605 0 0
0.810101017666708 0.794547055071708 1 1
0.691268176323595 0.677382582423519 1 1
0.645776112359121 0.632884853326289 1 1
0.87337987344232 0.857665467954154 1 1
0.781873251596878 0.768123232311522 1 1
0.903863874612839 0.886757661235667 1 1
0.802455140366452 0.788270125194075 1 1
0.81204994220257 0.796945931096688 1 1
0.771923810043287 0.757573254333699 1 1
0.715239591721036 0.702068343567974 1 1
0.770246590334811 0.75649853816295 1 1
0.746108787981248 0.73350441392215 1 1
0.843346386636896 0.829000840793038 1 1
0.782669773263541 0.767914702703003 1 1
0.940109899560714 0.923025181047316 1 1
0.67712711178551 0.664082408865308 1 1
0.644656502377461 0.633185292975961 0 0
0.793498180832296 0.777668631045957 1 1
0.786835381797477 0.771568992822412 1 1
0.691825257412176 0.679492432232589 1 1
0.706389830466435 0.692814282084503 1 1
0.800210131015268 0.785681153576441 1 1
0.84685001443752 0.830270235179896 1 1
0.825170836136362 0.80940157480676 1 1
0.749164279934176 0.734576654819829 1 1
0.674373594120845 0.660831868884161 1 1
0.903641033297471 0.88654313980913 1 1
0.846056480419313 0.829397070847218 1 1
0.92682731802135 0.909805955789755 1 1
0.698439428679694 0.685483771520169 1 1
0.837822154864392 0.821785910466556 1 1
0.830255853471868 0.814515868875713 1 1
0.843716312586764 0.827262400835678 1 1
0.898372060940336 0.881198559583237 1 1
0.880757332646624 0.863963093726064 1 1
0.821634990277676 0.807464416344279 1 1
0.864665998763167 0.848200623823425 1 1
0.737399300947408 0.723238162183842 1 1
0.636763243544267 0.624927375663784 0 0
0.855548638977032 0.838519176197044 1 1
0.787280782630728 0.772592887709183 1 1
0.711641365546567 0.698632015396467 1 1
0.843378411947827 0.827143892566103 1 1
0.653346790400189 0.641802465964179 1 1
0.857798474401354 0.842285774192021 1 1
0.876302459975448 0.858139321647543 1 1
0.86833684081919 0.852773803040823 1 1
0.761793677125043 0.74741429078933 1 1
0.667828014709872 0.656274306883346 1 0
0.72453664744028 0.710718683399479 1 1
0.88401251042417 0.866691157538248 1 1
0.824994198117752 0.809701761477136 1 1
0.808757597076741 0.793928891539146 1 1
0.72798770413765 0.713985039727476 1 1
0.57087210947361 0.559545644767857 0 0
0.743489942694796 0.730325160099167 1 1
0.743950132601813 0.729760278433074 1 1
0.784958611084239 0.769043516534598 1 1
0.759989658747444 0.745224907693253 1 1
0.804360721436576 0.788644216676722 1 1
0.735513312948021 0.722475944534751 1 1
0.723651960265744 0.710473170212697 1 1
0.886947164190558 0.871128022057603 1 1
0.826980716702931 0.811784219325487 1 1
0.750549715364606 0.736401605050477 1 1
0.739105489909491 0.724668071135082 1 1
0.918619114252265 0.90059104150029 1 1
0.651218671632792 0.6385117440087 1 0
0.677517723092865 0.664352348368988 1 1
0.678226795414617 0.664717792671342 1 1
0.801579569939239 0.786930588050856 1 1
0.706770142163613 0.69342214208181 1 1
0.633759572357191 0.620845566261375 1 1
0.865894473777038 0.849819951020665 1 1
0.822607529319259 0.807609099743418 1 1
0.695795533366879 0.683130754010631 1 1
0.855093553741696 0.839495162597674 1 1
0.732687147194837 0.719117134600684 1 1
0.643567700562452 0.63223584321775 1 1
0.851896897673743 0.836879188882602 1 1
0.850861969686739 0.834525223116396 1 1
0.784066147479904 0.770145004034172 1 1
0.877997497292387 0.862589956312553 1 1
0.832651935481995 0.817133069693621 1 1
1.04050707952079 1.02101922781636 0 0
0.918050606084801 0.900555538830839 1 1
0.658795169643155 0.646580460409814 1 1
0.748401902402131 0.733365281323123 1 1
0.717630997661055 0.704590642897016 1 1
0.727182527125581 0.714205422948781 1 1
0.730460923863668 0.716035574511481 1 1
0.729586868293077 0.715888113002496 1 1
0.876199382028559 0.860775859724793 1 1
0.901210720481073 0.884683672808152 1 1
0.753098924167077 0.738463687033771 1 1
0.759263498721058 0.745750303435557 1 1
0.690366549425003 0.678167951795127 1 1
0.8515398588786 0.835743105214622 1 1
0.718285457620341 0.705595103872325 1 1
0.793735551687283 0.77906168559561 1 1
0.680507595055214 0.668975402723451 1 1
0.800736310983319 0.786645358480181 1 1
0.752825849405462 0.739176212777905 1 1
0.913944037332888 0.895685157054966 1 1
0.845895755654256 0.830561599630164 1 1
0.670501644036762 0.657819574415213 1 1
0.840523101803884 0.824189843397826 1 1
0.677369984832961 0.664280073728188 1 1
0.826608744751449 0.811284716174787 1 1
0.8368258583985 0.819464860740493 1 1
0.810260095580299 0.795110973267591 1 1
0.67619866214161 0.663286300604096 1 1
0.807933596390928 0.792171522467657 1 1
0.759656052588574 0.745825342269219 1 1
0.761028430670371 0.747477306303791 1 1
0.827499969815042 0.812353957054307 1 1
0.659848652243802 0.646720432222997 1 1
0.933298349176258 0.916008868019065 1 1
0.738925204885886 0.725173812705222 1 1
0.750361172503352 0.736482489707717 1 1
0.937053439828981 0.919985950578745 1 1
0.775684569330788 0.76135964627777 1 1
0.803141225210954 0.788636570716371 1 1
0.763744886846516 0.749655501214398 1 1
0.727082546315636 0.714257840325478 1 1
0.860575478757992 0.844662108533257 1 1
0.811636430394327 0.797089346169446 1 1
0.774257411324246 0.761166453521558 1 1
0.700778181524082 0.687697559001939 1 1
0.877503034362136 0.861904398081137 1 1
0.826958929269313 0.811408858304574 1 1
0.831594367550644 0.815782121475067 1 1
0.721302059790531 0.70796992086758 1 1
0.782537560385228 0.767670727011395 1 1
0.884104790180812 0.868347644818883 1 1
0.906478346999616 0.88876385898016 1 1
0.66434160944407 0.652367574489033 1 1
0.696585098912413 0.683785143930182 1 1
0.757636021832121 0.743316887960547 1 1
0.721017263597462 0.707441427707636 1 1
0.66185838043819 0.648821123535814 1 1
0.950075504138758 0.930702373171294 1 1
0.706107533771761 0.692799379383503 1 1
0.798189543326006 0.782892763104005 1 1
0.746942728973867 0.733533862107762 1 1
0.779419404671956 0.76406943942369 1 1
0.834750918515072 0.818908087298137 1 1
0.694309284063437 0.680894235520018 1 1
0.701453959976857 0.6890075856678 1 1
0.797532659253814 0.782888508420443 1 1
0.841667977961765 0.826289289049492 1 1
0.794786043700957 0.780228527090361 1 1
0.759325041972105 0.745498031422543 1 1
0.915960704800958 0.899490385351268 1 1
0.838446693450636 0.822084988309404 1 1
0.827269350107628 0.811910223864168 1 1
0.691309435974692 0.67938798874935 1 1
0.821956072623819 0.805880313901477 1 1
0.799611037480674 0.783919391491637 1 1
0.78931884073171 0.775339594076338 1 1
0.6924054830113 0.679332675605807 1 1
0.778135260831908 0.763036329956629 1 1
0.791349808368525 0.777080525095763 1 1
0.65623421578165 0.642971826854357 1 1
0.788456785957785 0.773228998126249 1 1
0.838327247657356 0.822896945405248 1 1
0.987415930495066 0.969533667094455 0 1
0.694391011164956 0.681945894896142 1 1
0.770078729683621 0.755426123746235 1 1
0.709048376059777 0.696520963547461 1 1
0.769436910121849 0.754550106297494 1 1
0.756807501893898 0.742387545229504 1 1
0.911303876007806 0.894163426370902 1 1
0.759017208164934 0.744728585365119 1 1
0.866816043120295 0.850083465579384 1 1
0.759340941657697 0.745828943860818 1 1
0.844687039720963 0.828122367643699 1 1
0.811793025393448 0.797625725407829 1 1
0.639834361158748 0.627771623918483 1 1
0.847241082371974 0.831101519760432 1 1
0.791929266217203 0.777143877346878 1 1
0.830873615011331 0.815320453390267 1 1
0.754357399176911 0.740775798718523 1 1
0.816467836283942 0.802273084168788 1 1
0.779436512040044 0.765511591093281 1 1
0.758567386383728 0.744053690988583 1 1
0.814423801633358 0.798104127007037 1 1
0.75981247344177 0.745251556783744 1 1
0.995980394850377 0.976030204977103 0 0
0.738868502438467 0.725016269179952 1 1
0.729210508192814 0.71552105319267 1 1
0.899432621415979 0.883308136685367 1 1
0.78461023105719 0.769917792560326 1 1
0.879096472277161 0.861113125576376 1 1
0.714478573742663 0.701287093778995 1 1
0.912087756232086 0.895521083840705 1 1
0.950368292803703 0.931866963628127 1 1
1.07995689647913 1.05916173356109 0 0
0.988593050715003 0.969761956221325 0 0
0.857544818853864 0.839630564008056 1 1
0.82665372790545 0.809874584346314 1 1
0.777382432158865 0.76313498029467 1 1
0.863569930039685 0.847674738531257 1 1
0.810588192156718 0.794914098869289 1 1
0.879212072115278 0.863313262805655 1 1
0.798625199033701 0.78338146541156 1 1
0.882578133537038 0.866026939109501 1 1
0.821261282114941 0.805943668787303 1 1
0.811432865205097 0.796843372985759 1 1
0.77771323014453 0.76484006700716 1 1
0.716174307916208 0.70323680455185 1 1
0.850651051468592 0.835733460780754 1 1
0.758452873788209 0.744723991416083 1 1
0.774444290271151 0.759124937186668 1 1
0.860914987719106 0.844425419173479 1 1
0.654134358800575 0.641290508939497 1 0
0.803128498295345 0.787041542779169 1 1
0.830416734292578 0.813982763235862 1 1
0.778608112211011 0.763495495691946 1 1
0.851766263749891 0.835599681908554 1 1
0.78870172373874 0.774014590000789 1 1
0.779748836866094 0.765074751960195 1 1
0.843643278046392 0.827804872855154 1 1
0.800677934540144 0.786210345666219 1 1
0.690885947851371 0.678294855661723 1 1
0.828682166677107 0.813659930985258 1 1
0.814531916020442 0.798896320763657 1 1
0.875852122151909 0.861112009278124 1 1
0.829754138223226 0.813662194620725 1 1
0.821105058438553 0.806138854658378 1 1
0.90909130846587 0.89197708731021 1 1
0.690563003492335 0.677441883430078 1 1
0.690555655652937 0.677924766416529 1 1
0.740323900572927 0.726433670074139 1 1
0.828146716372694 0.812797448539112 1 1
0.815761922069839 0.801274967940643 1 1
0.697966195099937 0.68493016427865 1 1
0.853181872607583 0.837785964954742 1 1
0.890079494444676 0.874604921771206 1 1
0.786250448957982 0.772095736232199 1 1
0.691259841135975 0.677681691479189 1 1
0.734292740545914 0.721251829174367 1 1
0.650450240162684 0.638994148751448 1 1
0.632877391316162 0.621154356560059 1 0
0.578901747258304 0.568131161783346 0 0
0.642869485263712 0.631275878802906 1 1
0.727169842658902 0.71454701540748 1 1
0.816437244667199 0.80273135724275 1 1
0.807636703823384 0.79270769382538 1 1
0.773949832158978 0.760475098589737 1 1
0.897694474184258 0.881430632148229 1 1
0.829881324716365 0.813641307279452 1 1
0.900638687868052 0.88511612984978 1 1
0.595008416002525 0.583620171254018 0 0
0.734513597386488 0.721119200454842 1 1
0.888804909482017 0.873057256309414 1 1
0.822298169154356 0.807773157426281 1 1
0.856729924922546 0.840193728512293 1 1
0.828557172897801 0.812646832928049 1 1
0.748593022437942 0.734698794653946 1 1
0.829802723126381 0.813581991784464 1 1
0.762855242223691 0.748492257680548 1 1
0.87272595920406 0.855624808563201 1 1
0.676783723808894 0.664071409363192 1 1
0.780428884831992 0.765820195385718 1 1
0.930424900931225 0.913615955975404 1 1
0.703931502678606 0.691801087173624 1 1
0.774910896449259 0.761145897012543 1 1
0.680186764670392 0.66705092358597 1 1
0.796924679383945 0.782638122427825 1 1
0.843861629090037 0.828983930684792 1 1
0.942077320143422 0.925190535835731 1 1
0.850345316074992 0.835763407634715 1 1
0.918173665479749 0.901570332414054 1 1
0.826153740183403 0.811455732514187 1 1
0.855554509296088 0.839617354198465 1 1
0.899785985000895 0.883520180687619 1 1
0.644349700773168 0.632830382887554 1 1
0.810452913879772 0.794434735225409 1 1
0.831246806114012 0.816319132221605 1 1
0.731657753795713 0.717764023098066 1 1
0.775339921778864 0.759246499437305 1 1
0.799674707032611 0.785115278891633 1 1
0.809620844242648 0.794682052026567 1 1
0.790592977694484 0.776136971474902 1 1
0.944751890829362 0.927242969536721 1 1
0.690155345032685 0.676868403915157 1 1
0.740310303794963 0.725851331638222 1 1
0.793527075521945 0.779402835973674 1 1
0.804993863205601 0.790501000138452 1 1
0.810437344058459 0.795611102987885 1 1
0.878907516708247 0.861901677701039 1 1
0.782340841043813 0.768051041922856 1 1
0.830316819455861 0.815310184265931 1 1
0.82678986651815 0.811798512190594 1 1
0.947363050283237 0.928618571115896 1 1
0.724192210511233 0.710685613154573 1 1
0.927232659161413 0.909602524009037 1 1
0.782575202908798 0.768646725272373 1 1
0.772699503415267 0.756813778394758 1 1
0.912884964037796 0.89595788112245 1 1
0.704388077427343 0.691671484244734 1 1
0.893692414416008 0.876273799897638 1 1
0.749264988531863 0.73434616282411 1 1
0.827700985418878 0.812274898905007 1 1
0.879359731259914 0.863185011350424 1 1
0.673252698468161 0.661011545563141 1 1
0.88542751530493 0.868454987046271 1 1
0.64800986081 0.636592664979097 1 1
0.790978249514669 0.77694903877154 1 1
0.822661748769369 0.806293915773589 1 1
0.75710726345711 0.742921076369446 1 1
0.910188823801439 0.8920938869282 1 1
0.985839530829674 0.967729582280868 1 1
0.79520309969046 0.77974254116734 1 1
0.71296329385538 0.699415623231677 1 1
0.766409661868882 0.74993344527161 1 1
0.762620265124001 0.748363961731576 1 1
0.923083109005188 0.906146436485703 1 1
0.810320658832229 0.794807156265079 1 1
0.855793262519445 0.838068223217794 1 1
0.788472028523118 0.774157599212536 1 1
0.714768922266384 0.702493908027026 1 1
0.701824822327269 0.688865364273905 1 1
0.804206966229779 0.790007352483423 1 1
0.8564889621036 0.841468475004979 1 1
0.623829411569714 0.612371416720153 0 0
0.743083806379858 0.728781675044126 1 1
0.913775252454443 0.896738424741525 1 1
0.792580832572614 0.778228375191493 1 1
0.763272897395547 0.749141557619816 1 1
0.758479401347376 0.744190454499061 1 1
0.763498211589975 0.750689278690115 1 1
0.793626907807757 0.778323126660874 1 1
0.746296332500192 0.731967568074491 1 1
0.925788045700209 0.908059680189088 1 1
0.727246002466589 0.714366519752188 1 1
0.81517787901054 0.799997936973067 1 1
0.859288422265986 0.843170722061498 1 1
0.840937706889623 0.824401648713459 1 1
0.809479059366827 0.794705507511532 1 1
0.680127429757085 0.668025317554871 1 1
0.874872619199499 0.85977657445779 1 1
0.700512476119928 0.685887929732382 1 1
0.901450685518229 0.883755715356514 1 1
0.746909208251496 0.73344335476649 1 1
0.847755211305299 0.832368158056842 1 1
0.723982415855742 0.710972170351426 1 1
0.762788587402139 0.748823966577145 1 1
0.768975799804137 0.755493915220166 1 1
0.904783810669325 0.887429059351403 1 1
0.777634056198164 0.762353386120503 1 1
0.797023249464112 0.782538018677483 1 1
0.563648698109348 0.553086471959735 0 0
0.905390803445492 0.88850922774687 1 1
0.841109158849421 0.826522164751298 1 1
0.78202106702675 0.766937615824492 1 1
0.834288520161946 0.819415186963069 1 1
0.770807349277465 0.757253807153989 1 1
0.823716375154833 0.809332398759662 1 1
0.631900495731175 0.620296240484903 0 0
0.707638485665832 0.695665100629197 1 1
0.861389315614655 0.846449299077851 1 1
0.837450324978148 0.822087485508639 1 1
0.58815676203594 0.577389635520637 0 0
0.921411405968939 0.903460058663494 1 1
0.709893026896685 0.697164427624356 1 1
0.955354662783562 0.937668015906509 1 1
0.912916418609688 0.895925251292095 1 1
0.720533580469462 0.70657733958342 1 1
0.821326914246359 0.805975101999821 1 1
0.775599152768287 0.761315894233128 1 1
0.853766738863555 0.837121970388397 1 1
0.902300609915283 0.885928005751135 1 1
0.732887252412853 0.717750959986055 1 1
0.764806194453145 0.749757012847433 1 1
0.667343581622824 0.654676085257357 1 1
1.00083111311024 0.981757660007648 0 0
0.884430950324839 0.868499948189925 1 1
0.797897978801186 0.782668700966353 1 1
0.830482864038754 0.814382231570821 1 1
0.7904030267487 0.775959944985503 1 1
0.705662598749102 0.692305569887489 1 1
0.649013916475031 0.636745506682127 1 1
0.731709811303245 0.717590035364079 1 1
0.8904145867086 0.874560089014339 1 1
0.537600913625706 0.526920611110225 0 0
0.675967496024465 0.662532134060919 1 1
0.756702585882399 0.741937241102676 1 1
0.812490256763669 0.797710867484271 1 1
0.86259325026683 0.846809113182211 1 1
0.900104316767304 0.883092673086332 1 1
0.682639501401615 0.66980961645963 1 1
0.810220410494235 0.795871604709168 1 1
0.824228620345008 0.80877675564248 1 1
0.918231349955242 0.900940159102136 1 1
0.781580230888705 0.768090506706218 1 1
0.768559524489677 0.754410649717542 1 1
0.765101233759844 0.751333308967396 1 1
0.771189224896199 0.756575965800226 1 1
0.731165718662546 0.71739413015642 1 1
0.772472416624299 0.757421400114803 1 1
0.894237186990705 0.876422410951539 1 1
0.815172196388503 0.799636132857576 1 1
0.671957472576184 0.659468336218803 1 1
0.808537143293724 0.794141324015681 1 1
0.722934100665593 0.709027722065964 1 1
0.802998848703845 0.78727257984644 1 1
0.795358467311166 0.779722722642926 1 1
0.818228044991576 0.803590159993525 1 1
0.776742790684261 0.762019897636206 1 1
0.867780135028757 0.850978821797368 1 1
0.768717102880072 0.753688375955181 1 1
0.779837357544491 0.765715964307198 1 1
0.686925236200165 0.67452204685769 1 1
0.845395731759668 0.829417254146023 1 1
0.900719948235513 0.885038655931027 1 1
0.706027544726722 0.692432985609037 1 1
0.78084432745735 0.765202846885911 1 1
0.818484546236884 0.802575128302216 1 1
0.789414963957912 0.772901528633923 1 1
0.834936549134129 0.818577715738594 1 1
0.768748330465923 0.752914296080723 1 1
0.759083528082318 0.745517286709929 1 1
0.746134574447252 0.732904418818744 1 1
0.855578785701446 0.839311483670423 1 1
0.748402578124719 0.734251594690956 1 1
0.912184461338955 0.895612429950006 1 1
0.857873601351378 0.84222874799492 1 1
0.680420249951103 0.666917058618184 1 1
0.907510895191635 0.891015445313416 1 1
0.887411271844853 0.871101547856173 1 1
0.687456579466424 0.67406648129771 1 1
0.740661296734938 0.726327530033855 1 1
0.800135991545589 0.785260906033619 1 1
0.841334886423363 0.825789474720047 1 1
0.774119841680961 0.759550920652672 1 1
0.764771844400001 0.751944192822734 1 1
0.733771111604227 0.719602139096849 1 1
0.595638002043158 0.584006042647694 1 1
0.773468363109467 0.759080277788141 1 1
0.872910321137662 0.856318342577221 1 1
0.828528059663471 0.813137535459807 1 1
0.873900262201913 0.857850945601477 1 1
0.956062960589395 0.938494545815578 1 1
0.720457598063995 0.706900315193085 1 1
0.679908451124773 0.667217586814893 1 1
0.944491270383482 0.927754048865678 1 1
0.633742093512573 0.622603359255674 0 0
0.820956101762912 0.806025177385792 1 1
0.670768835380956 0.65753849840685 1 1
0.733716533484562 0.718729982127362 1 1
0.724443440304079 0.710162361249135 1 1
0.755990474248805 0.74226580138655 1 1
0.791102929005617 0.776325944663694 1 1
0.867415159122974 0.850450594491241 1 1
0.813127376602438 0.797565287940591 1 1
0.769124587097787 0.755209828394006 1 1
0.677525184652509 0.664695364295939 1 1
0.696185417160934 0.6830416523358 1 1
0.809751653353766 0.794713770137055 1 1
0.822637514434031 0.806426694793045 1 1
0.71477160741128 0.70109070420212 1 1
0.886525381348687 0.868216015895752 1 1
0.854833725480266 0.839810333623219 1 1
0.712096018259835 0.698739000890826 1 1
0.892606104632253 0.875220457819325 1 1
0.739952281322282 0.725607624498958 1 1
0.761442588243431 0.747331857900971 1 1
0.779436209944643 0.763924730740423 1 1
0.682269452563669 0.670525286031337 1 1
0.771966720606245 0.758353932010758 1 1
0.868725093743501 0.853258811613265 1 1
0.689430528342889 0.677395909600763 1 1
0.833771175092153 0.817456137680452 1 1
0.854215598189954 0.837634668776279 1 1
0.798002189165443 0.784415661865787 1 1
0.699546037982222 0.685337192216623 1 1
0.96125003586072 0.94291000740647 1 1
0.881374240201497 0.864777803942493 1 1
0.983315564550259 0.966075190014284 0 0
0.730145731175043 0.718015588063326 1 1
0.699838712987494 0.687264317677887 1 1
0.77562238432334 0.75923717369822 1 1
0.851883941810997 0.835155157526676 1 1
0.783174479369701 0.768841677381093 1 1
0.778277593045889 0.764385503548123 1 1
0.650730095454839 0.638575559889409 0 0
0.794019725239306 0.779022503060046 1 1
0.732406943292518 0.718669829159993 1 1
0.767946571782248 0.75366746892543 1 1
0.575990430170185 0.565421637258815 0 0
0.919007165727178 0.901280000231886 1 1
0.771981571975691 0.757634775169998 1 1
0.891141453165557 0.874537272178637 1 1
0.776546366042628 0.761875357844718 1 1
0.853023154851874 0.83747341914564 1 1
0.663175474527309 0.650125943297578 1 1
0.7745225964027 0.760563343337747 1 1
0.859268857839807 0.842960014395232 1 1
0.822990667369652 0.807371076380471 1 1
0.799239360002146 0.784606353222529 1 1
0.86118374848157 0.844323558674587 1 1
0.817603781169683 0.801532528888342 1 1
0.750807459758516 0.737651520960051 1 1
0.858979635349666 0.843441470806457 1 1
0.765760000788446 0.751388512743618 1 1
0.816404609324971 0.801385468450308 1 1
0.692059525938269 0.679796637913912 1 1
0.761371161802188 0.747653749352918 1 1
0.768164258029768 0.753941159885564 1 1
0.779103357702337 0.764122086571253 1 1
0.681458030478208 0.669311805930828 1 1
0.794468883549036 0.779961318601818 1 1
0.909857041692109 0.893475592022976 1 1
0.780327629203831 0.764669706357885 1 1
0.805030235447935 0.78935367809979 1 1
0.72789434797248 0.713982302591338 1 1
0.714446801630565 0.701740468033082 1 1
0.835004603979798 0.818885300855207 1 1
0.816922871534071 0.802005002297543 1 1
0.834909334497654 0.820056441000263 1 1
0.784822454054778 0.769283681724585 1 1
0.76713290914487 0.752683122641311 1 1
0.773564393471745 0.759095580773377 1 1
0.773648026484485 0.75829342648559 1 1
0.782783305918644 0.769397955339744 1 1
0.84284540362995 0.827671035425361 1 1
0.750544416398539 0.73703979205584 1 1
0.927677298621217 0.910161863576713 1 1
0.847209929651513 0.831847867256132 1 1
0.939366059829296 0.920978892476144 1 1
0.725454349177008 0.71120594711142 1 1
0.92648185463072 0.909395205066927 1 1
0.798886513821457 0.783827718861026 1 1
0.544752535948598 0.534834274162867 0 0
0.860273147172674 0.845291631972766 1 1
0.771570705273213 0.757171949963564 1 1
0.781457021554631 0.767899334244437 1 1
0.7979702050686 0.783276888631606 1 1
0.933773534256287 0.916404414494835 1 1
0.890595883901985 0.873709715285405 1 1
0.695471512112467 0.683080143092371 1 1
0.74209765908536 0.728760008981504 1 1
0.809936418638396 0.796215338223312 1 1
0.88587481276575 0.869299052721577 1 1
0.740425041445931 0.725407003447957 1 1
0.853691500295879 0.837470659601243 1 1
0.771550848839619 0.757154035259196 1 1
0.785162661299 0.769782505764849 1 1
0.777828442344251 0.76344208214986 1 1
0.932056007378906 0.915668116990785 1 1
0.731880811802267 0.71842430220735 1 1
0.722447790380976 0.708598661487705 1 1
0.811791075215611 0.796178648162797 1 1
0.737631982148419 0.72408865575844 1 1
0.897842018438701 0.880731838131676 1 1
0.829189903434056 0.81327608315721 1 1
0.655592674299231 0.643344262359791 1 1
0.73163282545767 0.718722899580365 1 1
0.77451576113707 0.760247099876724 1 1
0.608741793669516 0.596678369942753 0 0
0.756500336982496 0.741941279933274 1 1
0.872737593488584 0.856547375488565 1 1
0.795864159312177 0.781483077100067 1 1
0.69922258620885 0.685757126584585 1 1
0.78144002368401 0.767376225459653 1 1
0.754160943501831 0.740322178479985 1 1
0.778902278560362 0.764793577287921 1 1
0.690639826827996 0.677561354071669 1 1
0.87349825241224 0.856918426810626 1 1
0.700317739346349 0.686839648821853 1 1
0.804274289759805 0.789214951066809 1 1
0.839107539114795 0.823927978034237 1 1
0.898588694149068 0.882376467069704 1 1
0.82199169059662 0.806319034181675 1 1
0.804863689529159 0.790542107923132 1 1
0.771826572885725 0.758542353217543 1 1
0.82641969371567 0.811431631677424 1 1
0.841217642777304 0.826377202871778 1 1
0.883673270891429 0.866242101263437 1 1
0.868982981783893 0.851842197775214 1 1
0.716297950778699 0.70357071036856 1 1
0.721784205195613 0.708405530446013 1 1
0.765304224592956 0.750209785721766 1 1
0.771256964239491 0.756789378762273 1 1
0.820799121902265 0.805817518020622 1 1
0.841049299372197 0.824756943579409 1 1
0.714347148977309 0.70038888654098 1 1
0.716509789619396 0.700606735668977 1 1
0.725432986664983 0.711617647817701 1 1
0.912733891243081 0.895892388277698 1 1
0.821045473009894 0.805911486325758 1 1
0.744796546362007 0.729976482837621 1 1
0.815919340106777 0.800345972378394 1 1
0.753645992148892 0.740530848116958 1 1
0.753510299576215 0.739016457305455 1 1
0.730288338020453 0.716288367619675 1 1
0.889934135815649 0.873756762301638 1 1
0.794349297343489 0.779294105083208 1 1
0.829151942502229 0.813665944502921 1 1
0.71278688462178 0.699721416958706 1 1
0.781203779228376 0.76628668422188 1 1
0.790048926905946 0.775568160565171 1 1
0.910750751533523 0.893832080324809 1 1
0.851452506498814 0.835122309390512 1 1
0.766671618137977 0.75271860843923 1 1
0.638328846234511 0.627470862940899 1 1
0.794742782513855 0.780149581247631 1 1
0.802639987426679 0.787093943303958 1 1
0.817546762161339 0.802402498517982 1 1
0.817867107866628 0.80204115519654 1 1
0.811981345615988 0.798319442560071 1 1
0.552304888154804 0.542552914606466 0 0
0.77024189132434 0.75730350263434 1 1
0.850770878376407 0.835371849224167 1 1
0.779984125186415 0.765917490576718 1 1
0.656542828612517 0.643956939008532 1 0
0.873995103754115 0.85845713059111 1 1
0.860718517099389 0.844698365590474 1 1
0.762293969029998 0.747385416106079 1 1
0.92400981061718 0.907022136081771 1 1
0.651893718124855 0.638836933470004 1 1
0.645536006466762 0.630519890257807 1 1
0.716408446840896 0.702857813531497 1 1
0.816716640251288 0.803030576216858 1 1
0.847549921027151 0.832431710837107 1 1
0.740026067536173 0.727079665065719 1 1
0.852661034775779 0.837806053817224 1 1
0.789669711622394 0.773877136095468 1 1
0.844297958691089 0.82698972993007 1 1
0.911165078762526 0.894320123852355 1 1
0.623186725545011 0.611271306586003 1 1
0.682597753640549 0.670393531566656 1 1
0.706082473586098 0.692555271681202 1 1
0.767875202578983 0.753198255515184 1 1
0.674669179939611 0.660538465150264 1 1
0.971850932450669 0.954324495771423 1 1
0.78044418628407 0.767360585473938 1 1
0.764196743134507 0.749976241394667 1 1
0.772657854375198 0.757868742197339 1 1
0.873058116868466 0.85732163073652 1 1
0.773280273717848 0.757490184996227 1 1
0.866261298330026 0.850615376056947 1 1
0.907168168528 0.889909447229762 1 1
0.848777873935466 0.83375162171189 1 1
0.831144236335415 0.816053732887577 1 1
0.738200107468638 0.725035086143203 1 1
0.723344565186945 0.710651862021647 1 1
0.960873765707734 0.942810544679345 1 1
0.638290062956895 0.626761454515384 0 0
0.874668269248985 0.858304676701465 1 1
0.827110928483218 0.812287106900611 1 1
0.947874914438359 0.930402587860302 0 1
0.772948139134054 0.759676043178776 1 1
0.758496178568758 0.744245024957506 1 1
0.77804617225832 0.765088314774025 1 1
0.771255691825556 0.757172212540949 1 1
0.748393949334081 0.735254840751991 1 1
0.81602471421624 0.801221334360266 1 1
0.844346638009181 0.829110335958985 1 1
0.791379090745704 0.77625747376089 1 1
0.704586762963725 0.692306749338304 1 1
0.609423530248765 0.597894028322707 0 0
0.892801348795399 0.876758268155486 1 1
0.745280363168474 0.731907457504565 1 1
0.960745005999527 0.942755749526746 1 1
0.823396392238916 0.809995523719454 1 1
0.741023743696374 0.727981963685919 1 1
0.694765698304735 0.681141995946523 1 1
0.673345047391743 0.660778159270697 1 1
0.815047362860832 0.799999775021054 1 1
0.98918319350539 0.970861913671321 0 1
0.733163631970228 0.7195250185879 1 1
0.850295075066206 0.835592200714337 1 1
0.953844102135539 0.935994971686822 0 1
0.941343557126278 0.923343194406939 1 1
0.709983089032477 0.69674719842267 1 1
0.789821292473847 0.774324636223011 1 1
0.778148075892128 0.763957548242487 1 1
0.800411700038919 0.785676980401 1 1
0.84496661255245 0.829279106598467 1 1
0.727524517077973 0.715060066962332 1 1
0.767525589864672 0.753817755591368 1 1
0.781421141642346 0.767227453466034 1 1
0.605503455518015 0.593631989188038 0 0
0.728010298825937 0.714475001604977 1 1
0.75504213278573 0.740924272745583 1 1
0.872606389228493 0.856573287170276 1 1
0.703886937031239 0.691509939702775 1 1
0.806144351875957 0.791021366175333 1 1
0.664449770780245 0.651504304249474 1 1
0.770650866814998 0.754404267365126 1 1
0.977020420585214 0.958554339673006 1 1
0.840690288034444 0.825442032791766 1 1
0.719833981919491 0.70613887178527 1 1
0.693657874833396 0.681470541010915 1 1
0.869987668720834 0.853992049693617 1 1
0.78090830006912 0.765220539440243 1 1
0.802256985161386 0.788157172448814 1 1
0.686854913012645 0.674330661004922 1 1
0.563369825842836 0.553782200826883 0 0
0.699473179928668 0.686413213218716 1 1
0.751206301019354 0.73628475677277 1 1
0.764742034955786 0.751339998022831 1 1
0.824326072893211 0.808257772872152 1 1
0.707031340034805 0.693724336925534 1 1
0.843298887764759 0.827582215723173 1 1
0.752821141099247 0.738630868380734 1 1
0.77632743043168 0.762700633670647 1 1
0.794114154741863 0.778389495216098 1 1
0.775273687461594 0.760282218053624 1 1
0.846009203093755 0.829894907131367 1 1
0.8090338413261 0.794770349277788 1 1
0.743904783383059 0.730832958318661 1 1
0.748841291822646 0.73484049662305 1 1
0.899857839766605 0.883400165190122 1 1
0.826734901456095 0.813014723258949 1 1
0.787866948503564 0.773948936213501 1 1
0.911105069285753 0.894040827354377 1 1
0.863148973055023 0.845920503546573 1 1
0.810870324358439 0.79485346018479 1 1
0.93556298298941 0.91817897081037 1 1
0.691052985997467 0.678528681699867 1 1
0.709444673901162 0.697126015223535 1 1
0.892686628099048 0.875671078334537 1 1
0.655746506806994 0.643391767833215 1 0
0.824210621961605 0.809836562225396 1 1
0.834745762283156 0.818314512019623 1 1
0.650566530464819 0.638861569941217 1 1
0.803280190965083 0.78881446915929 1 1
0.821075650440341 0.806586516190815 1 1
0.757369952428673 0.741751062345716 1 1
0.730259497020497 0.717042351490944 1 1
0.798118448201295 0.783892011319507 1 1
0.775859930178429 0.761775019207735 1 1
0.867983219585978 0.851656730529842 1 1
0.830959804836385 0.816600192108269 1 1
0.896330250297114 0.87826718525493 1 1
0.807396653441659 0.792402668580143 1 1
0.784229955102633 0.770433284594015 1 1
0.722833613926122 0.710196612898246 1 1
0.939938180087516 0.922167352918682 1 1
0.753450493634359 0.739274626949432 1 1
0.738174194573524 0.725140840289167 1 1
0.778304127313379 0.763969417849072 1 1
0.977982369475825 0.958255178485931 1 1
0.82352012486604 0.808649032050508 1 1
0.755985527406088 0.741777601466172 1 1
0.823386323760317 0.808291460139448 1 1
0.857568978503316 0.840692054912736 1 1
0.722278313111431 0.70892997344337 1 1
0.761918871348995 0.748602571518654 1 1
0.668787926808512 0.655549445449958 1 1
0.863925810445963 0.847105885052886 1 1
0.795611487866776 0.780451887577529 1 1
0.79867993971628 0.784631793695537 1 1
0.763323522851567 0.749275934303495 1 1
0.786201669499437 0.772200668114996 1 1
0.790036909958592 0.775573374914879 1 1
0.894335334348966 0.877010043410118 1 1
0.848552481593352 0.833183118799779 1 1
0.616449960993261 0.604197889883477 0 0
0.873597424108836 0.857608858922939 1 1
0.777156767453029 0.762588979772436 1 1
1.0085384249139 0.990643246095041 0 0
0.892806176804586 0.876625998524963 1 1
0.845773534254663 0.829716882471566 1 1
0.691035672884642 0.678694750658284 1 1
0.879554463391216 0.863831074810546 1 1
0.748764376313837 0.734782118230725 1 1
0.669325387359862 0.656298601897566 1 1
0.827035081476304 0.812381240726286 1 1
0.781597258066311 0.768444614961609 1 1
0.501410108022333 0.492771760510561 0 0
0.860836130958124 0.845036453534699 1 1
0.821516980201396 0.806285468224067 1 1
0.898282648312156 0.881728650458471 1 1
0.765023042270157 0.750522313462981 1 1
0.882743384838791 0.865369058661678 1 1
0.812927669321191 0.797503763121667 1 1
0.69254355597203 0.680769964990383 1 1
0.768302370103693 0.754791209693749 1 1
0.801239929245817 0.786097078172248 1 1
0.839182324020523 0.822608435528824 1 1
0.759326874713199 0.74512011829589 1 1
0.824168574145198 0.808282958268771 1 1
0.802530087025355 0.787596886968639 1 1
0.743485772796427 0.730376568709934 1 1
0.880392860611904 0.864523968153965 1 1
0.715007976297868 0.70194635940381 1 1
0.726864394222952 0.712907250134223 1 1
0.73851729273694 0.725048515000648 1 1
0.939245330624781 0.922328197932835 1 1
0.836223537807946 0.820963680604718 1 1
0.596167898948812 0.585662468023842 1 1
0.705057907536794 0.692243631883509 1 1
0.966286120479095 0.949704958668124 0 0
0.752923796710855 0.738213242692644 1 1
0.857684001753104 0.84200894479061 1 1
0.834118527646957 0.818223471564626 1 1
0.666901275442717 0.654993759912064 1 0
0.713982201846579 0.700854367995972 1 1
0.880511163401797 0.863046879032509 1 1
0.671099243227835 0.658817163829268 1 1
0.654549834241022 0.642400602158011 1 0
0.789330695717851 0.775794518797183 1 1
0.713007467256347 0.699014712269981 1 1
0.736759135093955 0.723608921761711 1 1
0.660577661800429 0.646561147974838 1 1
0.83290858770974 0.816348737353929 1 1
0.966002231271882 0.948401165545819 0 1
0.705781704724899 0.693140900893451 1 1
0.734195476247597 0.718790864771225 1 1
0.754956741351168 0.740660187972676 1 1
0.72490529428288 0.71069105312364 1 1
0.817860172541381 0.802601845590338 1 1
0.727618039105276 0.715004363592422 1 1
0.929445185579098 0.91238847181195 1 1
0.737166712848112 0.722834012409369 1 1
0.848446677730117 0.832432814007364 1 1
0.91478372848181 0.897792070102365 1 1
0.769176653328839 0.755711038839604 1 1
1.0290149389083 1.00853064958347 0 0
0.78162349534971 0.767370253904137 1 1
0.772287776742824 0.757288904918992 1 1
0.845910964036924 0.829831675123186 1 1
0.583571281213944 0.573026629232234 0 0
0.840073423848846 0.824298999650818 1 1
0.899254051460118 0.881433270136468 1 1
0.824242026533368 0.809227332395086 1 1
0.704483863954557 0.690801773272736 1 1
0.856102764176897 0.840235786488879 1 1
0.768042366700482 0.753410540566059 1 1
0.992697517594808 0.974185810060795 0 0
0.908711772101763 0.892479949589468 1 1
0.927727056120411 0.911218367494018 1 1
0.780962659013638 0.76602921797438 1 1
0.812446513399713 0.79763025231687 1 1
0.800683506264864 0.785557044194674 1 1
0.813229056046608 0.798674586060337 1 1
0.834855366006252 0.819588629801768 1 1
0.900754546646084 0.885386962462994 1 1
0.754690614083922 0.740700483155732 1 1
0.942925719000034 0.925428663118818 1 1
0.790384483471926 0.776285398101524 1 1
0.943309580736661 0.9251069177953 1 1
1.0421960096287 1.02348295181376 0 0
0.756812669129832 0.743081562556505 1 1
0.657474236899202 0.645638398453658 1 0
0.745543393717968 0.730756825605948 1 1
0.727553667923791 0.7137050795959 1 1
0.886189513218358 0.869807160634126 1 1
0.780130444298808 0.765178341254726 1 1
0.88486617295499 0.868618383026018 1 1
0.803530166767614 0.787766438540445 1 1
1.00230228729899 0.983789942397666 0 0
0.77449737597982 0.760784318731176 1 1
0.839942277271178 0.825862537475359 1 1
0.789588422406997 0.775283318131226 1 1
0.802796431723633 0.787287103468774 1 1
0.755654219825915 0.741995759987151 1 1
0.810023954431116 0.795422506585738 1 1
0.769278838607662 0.75533541527168 1 1
0.853875362781514 0.83910889272039 1 1
0.924441557945465 0.907255038573033 1 1
0.899313541602987 0.882743036538704 1 1
0.739856178642886 0.725957015384872 1 1
0.806592887433113 0.790675286270492 1 1
0.787115010584722 0.77189612867091 1 1
0.832861814652975 0.817546464078334 1 1
0.699519784542261 0.686000492357418 1 1
0.898878836330959 0.882886820244679 1 1
0.806370053369802 0.790509312594349 1 1
0.614742505351166 0.602374488602575 0 0
0.738833623836143 0.725162941772678 1 1
0.856582180278136 0.841195481779516 1 1
0.776423791304265 0.762414393543737 1 1
0.830615241030313 0.814819119562871 1 1
0.910028880727698 0.893229048185872 1 1
0.770272307569807 0.756151558420487 1 1
0.799117215715447 0.784055678750419 1 1
0.714433586175687 0.701702908978688 1 1
0.85144735453769 0.835646025066185 1 1
0.827735127874441 0.811490295821486 1 1
0.748186402284133 0.734579454712093 1 1
0.892941623527305 0.875764046303902 1 1
0.641009903970803 0.628293035649525 1 0
0.904895693856176 0.888219909686118 1 1
0.784636250471373 0.770550422847776 1 1
0.709465478535839 0.696413784364907 1 1
0.818664922176834 0.803228782741555 1 1
0.815183793037125 0.800962777146719 1 1
0.75628427114174 0.741804411862129 1 1
0.7419182012151 0.728598111889284 1 1
0.884233714663534 0.866793568681372 1 1
0.743306509842387 0.729340750741928 1 1
0.892976047676086 0.875718978259054 1 1
0.809102723344232 0.793927573286552 1 1
0.848609336227622 0.83298909770071 1 1
0.958866643637862 0.939066821735216 1 1
0.898002104634591 0.881707355165863 1 1
0.807439867252022 0.792265999190164 1 1
0.631741936703739 0.619295316716103 1 1
0.761838884844174 0.746981173275275 1 1
0.612667546860187 0.601398468156556 1 1
0.740658589443334 0.726924740538509 1 1
0.66698246844579 0.655122731168244 1 1
0.776315142049768 0.76098230489947 1 1
0.810852578745992 0.796310956212801 1 1
0.667737956550158 0.655436460752172 1 1
0.800887161581533 0.785231846162318 1 1
0.847583651267447 0.832417475300317 1 1
0.798730165754077 0.784895909996524 1 1
0.884984270818812 0.86885291763185 1 1
0.966323711867477 0.949488931800831 1 1
0.972034281373614 0.953803480264244 1 1
0.758219410127217 0.743977959914155 1 1
0.700172732097602 0.687434777652299 1 1
0.650549632913728 0.639492031364334 0 0
0.85569027052657 0.840558977537864 1 1
0.883728134402113 0.867397929149378 1 1
0.969311166765287 0.951868657485535 0 0
0.882271988657707 0.865800215409349 1 1
0.773324159248618 0.759760967032292 1 1
0.89002627257624 0.874971118734048 1 1
0.777943818769539 0.763520594174441 1 1
0.725895968535241 0.710861512017973 1 1
0.72773317839451 0.71435662607388 1 1
0.815744990352995 0.800078102124967 1 1
0.817642754268426 0.802479717702213 1 1
0.726009549732006 0.712622850175104 1 1
0.814774200203058 0.800774986770626 1 1
0.711366339692277 0.698154560942345 1 1
0.699158875570869 0.685575101346373 1 1
0.716686844009279 0.702656452086421 1 1
0.913917072388244 0.896628311795893 1 1
0.738093873152574 0.724385438688801 1 1
0.728804396996314 0.714715577944293 1 1
0.67600501631438 0.662816869376088 1 1
0.799947688294923 0.785381801018849 1 1
0.917268832503657 0.900753066289221 1 1
0.830878064924486 0.814453744865921 1 1
0.847150685250299 0.830529463853321 1 1
0.957180977054515 0.940089125476917 0 1
0.752116103949369 0.738201103173515 1 1
0.961755230333824 0.94413105560692 1 1
0.734704923408357 0.720441154292378 1 1
0.935422901782189 0.918219272359233 1 1
0.804440176970781 0.788812364094125 1 1
0.680528033922947 0.667896888687711 1 1
0.855548986478118 0.840445338717434 1 1
0.732412407756827 0.717181086417114 1 1
0.834629296547216 0.819344831438115 1 1
0.866731912472163 0.848843779186754 1 1
0.81271097886372 0.799276667868234 1 1
0.811178395363524 0.79559460800937 1 1
0.956378384392474 0.9391280187431 1 1
0.821699551654176 0.804998790998267 1 1
0.835418312788028 0.81785014787438 1 1
0.89701603021533 0.880955696901186 1 1
0.81399087904619 0.799345583687249 1 1
0.805598109997452 0.791395371023472 1 1
0.804868867053645 0.789838652365425 1 1
0.849030242619875 0.832805468250783 1 1
0.810437837694519 0.796673699647202 1 1
0.944309287816483 0.925129137727758 1 1
0.858642077963009 0.842577657550344 1 1
0.911006689399968 0.893994511366767 1 1
0.861657643481162 0.844999895713835 1 1
0.700650737169541 0.687877627232169 1 1
0.821955474936071 0.806514032355259 1 1
0.71904668154302 0.705310838113165 1 1
0.821237192576945 0.80611976588009 1 1
0.861490494673098 0.845953243614583 1 1
0.880736355893365 0.864446344842385 1 1
0.752719928356977 0.738678238163912 1 1
0.819703545681834 0.803878668862042 1 1
0.689759721719729 0.676249483454503 1 1
0.715064231683019 0.701415709911633 1 1
0.812048721817067 0.796926905099809 1 1
0.818372402922924 0.803327259409418 1 1
0.694392405298134 0.681720510400066 1 1
0.712751616811468 0.700075271359632 1 1
0.795352662561524 0.780274865021599 1 1
1.07317368864882 1.05392082393549 0 0
0.822753585309534 0.807449550106714 1 1
0.717419925223884 0.703805702659739 1 1
0.828418206160851 0.812878576925057 1 1
0.627121547829257 0.61524589296698 0 0
0.642570614856865 0.629863571926262 1 0
0.87869991689351 0.861071636404354 1 1
0.72967497370944 0.716605245515422 1 1
0.790403023932511 0.775674361501931 1 1
0.628538072367188 0.616909888237005 0 0
0.852820271296944 0.836348264575917 1 1
0.750192489469486 0.735949700242574 1 1
0.743581132578926 0.72992223358993 1 1
0.788273684506849 0.773522546533091 1 1
0.78152482480928 0.767522236569894 1 1
0.764466857688688 0.749055599189326 1 1
0.976571898959145 0.958365685132675 1 1
0.835682439777176 0.820333374396238 1 1
0.814016594444854 0.79918115607092 1 1
0.774840392112832 0.760365178238097 1 1
0.841482594769351 0.825652808115785 1 1
0.871008371552744 0.854886542428229 1 1
0.844216419972108 0.828893175983454 1 1
0.736062875232828 0.722716168476446 1 1
0.827860452145938 0.811830476032581 1 1
0.695685920582406 0.682654615529782 1 1
0.885637881357502 0.869875750534961 1 1
0.825908052942361 0.810261236337753 1 1
0.66981789415607 0.657179010133773 1 1
0.774607342001462 0.760987606879297 1 1
0.802261348769647 0.786612364399068 1 1
0.77722732315887 0.762702871741468 1 1
0.723622009557034 0.711371192693263 1 1
0.602936976660175 0.592387230480056 0 0
0.864125343470111 0.848003541698023 1 1
0.843655673784785 0.827532643932658 1 1
0.695251191398186 0.682554946630367 1 1
0.671712251815932 0.65886391139836 1 1
0.861844929641485 0.845912512790745 1 1
0.721967520232115 0.706516083377951 1 1
0.646673010747615 0.634631134720771 1 0
0.781090757411986 0.767275939731852 1 1
0.83291585790444 0.818345676249565 1 1
0.767867750377115 0.752939833968191 1 1
0.988096202537486 0.969506053798913 1 1
0.813225109451925 0.798483824925202 1 1
0.639849025083052 0.627407306322067 1 0
0.670784463760256 0.659708565259664 1 1
0.696714805964857 0.684062940236385 1 1
0.879106588135941 0.862181206952131 1 1
1.06151954766005 1.0426529572677 0 0
0.767391934005069 0.753203243209392 1 1
0.803495468318864 0.78810969733909 1 1
0.762528019018651 0.74807709897972 1 1
0.834921483469564 0.819590630752889 1 1
0.735647737516148 0.721904363612912 1 1
0.877112817899346 0.859643430628057 1 1
0.781165726515692 0.767342047648773 1 1
0.854246031809703 0.837408839776406 1 1
0.811851603375789 0.796517116880873 1 1
0.846940216813223 0.830960325451689 1 1
1.03485994780178 1.01562245954806 0 0
0.838185774750875 0.823537738028037 1 1
0.720815551019345 0.706601783863647 1 1
0.8086557703437 0.792151294745201 1 1
0.829210875889132 0.815133608081366 1 1
0.74664528927586 0.732114218074082 1 1
0.869375655149627 0.853886864220516 1 1
0.776220496005033 0.761493965960704 1 1
0.712621117449622 0.699733153072292 1 1
0.767271888398842 0.753125730949505 1 1
0.6804688698859 0.667517086780379 1 1
0.953690276923033 0.935900880337674 1 1
0.752308008350583 0.738003921250797 1 1
0.795486748449088 0.781064018980783 1 1
0.486743060996532 0.477796019394446 0 0
0.856458141745731 0.840870745656073 1 1
0.864674463493775 0.847839741969732 1 1
0.860725913048194 0.845031594562824 1 1
0.827611194015767 0.813261921693709 1 1
0.717677052205693 0.704836527505455 1 1
0.916969938541203 0.899360376083079 1 1
0.852838061924359 0.835580227281118 1 1
0.741207299701247 0.727083155423722 1 1
0.959675573515022 0.941487637234201 1 1
0.787049103452173 0.77271114008045 1 1
0.933332125293915 0.914570676389109 1 1
0.999995483485767 0.980289156230781 1 1
0.844669175940486 0.828849737565283 1 1
0.765416324170902 0.751027056675021 1 1
0.742438557323455 0.727533047630083 1 1
0.894042226892325 0.87612417810774 1 1
0.840544611287079 0.824899356288532 1 1
0.88016097373947 0.864104217962481 1 1
0.79326419258701 0.780191763438937 1 1
0.798648628260509 0.784866642945227 1 1
0.834500273599043 0.81936294295105 1 1
0.832434347894738 0.817372456382559 1 1
0.695725006789183 0.680886057732176 1 1
0.841260781861193 0.825381465055592 1 1
0.673873369942868 0.660851348861806 1 1
0.768479040903105 0.754181851443167 1 1
0.837121297978377 0.821518464240821 1 1
0.836262917904968 0.820313004980615 1 1
0.872220632726449 0.85628066379697 1 1
0.764770318476818 0.749614116791251 1 1
0.974971529268456 0.957349556451921 0 1
0.803090139068216 0.788374391803908 1 1
0.925424101557187 0.908781956831608 1 1
0.825993227992044 0.810924365211723 1 1
0.611433375139611 0.597883219456649 1 0
0.915076720707482 0.8975896477481 1 1
0.881313790859431 0.865634556881162 1 1
0.623176144644217 0.610768401726026 1 1
0.908014032593408 0.891614090329987 1 1
0.908667669844064 0.892428538943002 1 1
0.827310578182117 0.810874565907684 1 1
0.75118002122089 0.737428560852593 1 1
0.859023473797852 0.843682780027568 1 1
0.776647104169397 0.762402131865408 1 1
0.785309777307264 0.771387524672329 1 1
0.733586457253185 0.719253144253609 1 1
0.76019244560471 0.74598677132257 1 1
0.752256218682996 0.738794454478667 1 1
0.773921016688072 0.759844074802442 1 1
0.772507923273949 0.758926519228566 1 1
0.787983270918348 0.772661693898254 1 1
0.677026327157907 0.664006501948551 1 1
0.852097932442014 0.835859273528272 1 1
0.82845945550564 0.81443954681207 1 1
0.717727043654 0.70432662851794 1 1
0.815215067587056 0.800769789021302 1 1
0.718505803429375 0.7046613324181 1 1
0.838814312414202 0.823036075446968 1 1
0.88245443553833 0.865450958270845 1 1
0.755649785608162 0.743038853205675 1 1
0.723250103331812 0.708911496077377 1 1
0.888841713367517 0.871994704774554 1 1
0.820503990861462 0.805497889829515 1 1
0.785439794909002 0.771116732837059 1 1
0.800848864525971 0.785859010521556 1 1
0.816699526292076 0.80114494428938 1 1
0.839523749545194 0.824059452345209 1 1
0.9882752911555 0.969292043634111 0 0
0.907958415249605 0.890010441497239 1 1
0.710180745611695 0.696937919612489 1 1
0.808154547351761 0.79167771167589 1 1
0.717101254766174 0.702942623733393 1 1
0.862131530932847 0.84691037082671 1 1
0.722926644779804 0.710074368401683 1 1
0.69628557622594 0.68379154268412 1 1
0.78015066308018 0.764109484021282 1 1
0.815755293736572 0.800178144397454 1 1
0.713610130569937 0.700888857241219 1 1
0.766220140924733 0.751719009606219 1 1
0.807789854650714 0.792780458243332 1 1
0.882334780796359 0.86578865244456 1 1
0.812897633569767 0.798382805294703 1 1
0.804477484864942 0.790194795121396 1 1
0.642762096105708 0.630476959937452 1 1
0.849114537329442 0.833478492687505 1 1
0.805198666804115 0.790452833672351 1 1
0.674801165734117 0.663529408675089 1 1
0.703209056554593 0.689745141642591 1 1
0.715030901720898 0.699680524713309 1 1
0.614484133398477 0.602270546658599 0 0
0.943952312550692 0.926385658164165 1 1
0.907293740293945 0.890342942912753 1 1
0.782118695620706 0.768906068548952 1 1
0.627065122591852 0.615381789337313 0 0
0.620657230819621 0.609547108395035 1 1
0.843072919842263 0.828272841554655 1 1
0.629020961011192 0.617750959095876 0 0
0.785410875146531 0.770891074299971 1 1
0.842386543935671 0.827351168034315 1 1
0.850203175709768 0.834703348856639 1 1
0.690209540634113 0.678406730222856 1 1
1.04630687320808 1.02572597283598 0 0
0.820475693683957 0.805779421229112 1 1
0.725711140432126 0.712476150242943 1 1
0.782626031056147 0.768472611657441 1 1
0.727267277549564 0.713109376494066 1 1
0.719319058296198 0.706203431984459 1 1
0.966627512066215 0.947764971908184 1 1
0.783246886250128 0.767619957268977 1 1
0.758555676250222 0.743336811082735 1 1
0.883030676063337 0.86545351589657 1 1
0.790758001208776 0.776182861128985 1 1
0.716328156189609 0.702752433314128 1 1
0.782920324533497 0.767625931085994 1 1
0.688199305391663 0.675902444308827 1 1
0.68217838240207 0.669468978731741 1 1
0.824136379952625 0.807742275659186 1 1
0.774983439221213 0.759462204016541 1 1
0.694619178117531 0.681419500681404 1 1
0.869948148971313 0.853260182611781 1 1
0.629742974801069 0.616732062484489 0 0
0.73101499404932 0.717995691693081 1 1
0.897431047540744 0.880304810832904 1 1
0.697850560836286 0.684777726347731 1 1
0.764529430221448 0.749312879894851 1 1
0.84848813947795 0.832809328624582 1 1
0.754828354156355 0.741165087455188 1 1
0.828740489987753 0.813521077660337 1 1
0.749337006290433 0.735803972484169 1 1
0.872387053482032 0.856364312636134 1 1
0.693457809245829 0.67953223852719 1 1
0.84793190187927 0.831758076968231 1 1
0.654424027716332 0.642493001155415 1 0
1.02428257795883 1.00481025075249 0 0
0.786833542958569 0.772689890718568 1 1
0.762356216275917 0.748514831733258 1 1
0.694612507161569 0.680792869323453 1 1
0.862263598312077 0.845562335103054 1 1
0.721745879658251 0.708358274188905 1 1
0.720277491014963 0.706820180211715 1 1
0.961512499032974 0.942971932943234 1 1
0.734836218571029 0.721945793798628 1 1
0.924866272725043 0.907234913476607 1 1
0.784672894974629 0.771487962510489 1 1
0.63536318036976 0.624300233444275 1 0
0.830710974851503 0.815581847153554 1 1
0.753047376394458 0.738927951092254 1 1
0.824510291396638 0.808630298757752 1 1
0.731783547349574 0.719608680525009 1 1
0.753954303223811 0.738701257233182 1 1
0.763824213339114 0.748768713386871 1 1
0.824007871643621 0.809045113140628 1 1
0.813002077478457 0.798044103543235 1 1
0.833874132215467 0.818901332483215 1 1
0.836005421040528 0.820142363202294 1 1
0.777895987324117 0.763803620925817 1 1
0.85504518440715 0.839550465264568 1 1
0.84973920425012 0.83283552647957 1 1
0.810309107180574 0.796079801536729 1 1
0.906341164195976 0.890271485480376 1 1
0.665620014257007 0.652348409939519 1 1
0.849879031925589 0.833972383431167 1 1
0.895194889343985 0.878351344066242 1 1
0.719868161334891 0.707107440957674 1 1
0.749165780654745 0.735779256595458 1 1
1.03014923171869 1.01188298218027 0 0
0.726307273631989 0.712657248851613 1 1
0.834303626394286 0.819389192803519 1 1
0.85126946372889 0.835364308689182 1 1
0.751510981408039 0.738145858634385 1 1
0.759734523229286 0.746827804070982 1 1
0.823292946869443 0.808223904561419 1 1
0.729575803762797 0.715936936767847 1 1
0.81444994520098 0.798909451730016 1 1
0.838116814611347 0.822675442894017 1 1
0.799659054059682 0.784432910503068 1 1
0.949088825996335 0.932078319841147 0 1
0.761716355713609 0.746929258303628 1 1
0.901513938405204 0.885765183180537 1 1
0.784013579752134 0.768338377558879 1 1
0.719045550760291 0.705720089525546 1 1
0.768440667814464 0.754344248715128 1 1
0.720020904498684 0.707069908626907 1 1
0.668381936400618 0.655928034536496 1 1
0.848663743114181 0.832010521208515 1 1
0.750074279516805 0.736429228222175 1 1
0.743288091609337 0.730303726094786 1 1
0.835745183646804 0.820155775181539 1 1
0.888713648651274 0.872184341396228 1 1
0.731475444847797 0.718505912653967 1 1
0.730155659514891 0.715614213692019 1 1
0.842663614927334 0.827244312542735 1 1
0.61126204161715 0.599471771131254 0 0
0.808567935418204 0.794217800760641 1 1
0.783680591448733 0.769477771473484 1 1
0.837659793027517 0.821056276747427 1 1
0.762924864712719 0.748952854282052 1 1
0.814094719601197 0.798490059040704 1 1
0.897094460519103 0.878462937294985 1 1
0.828913579800997 0.812191820793578 1 1
0.794239507377739 0.779530696182973 1 1
0.921010758981824 0.903032442401793 1 1
0.792129023360383 0.776821372587486 1 1
0.86370266501399 0.846574418610285 1 1
0.974321274227204 0.95497058715114 1 1
0.771897598810954 0.757666301226953 1 1
0.674275922705358 0.66246466134238 1 1
0.661495974107938 0.650347141335116 1 1
0.791582563908817 0.777266629694193 1 1
0.87242476717458 0.856186191532704 1 1
0.785870637260652 0.771863702491141 1 1
0.82474259483145 0.810059742322924 1 1
0.876098039351093 0.858542984309403 1 1
0.778792096243972 0.763469578898614 1 1
0.714952433228496 0.702057942012107 1 1
0.769731969120214 0.754855645085788 1 1
0.750421679885241 0.736384302118171 1 1
0.660568472041087 0.648845759043035 1 1
0.844928041596885 0.829406916853145 1 1
0.746931450412184 0.733048289530095 1 1
0.754923320445871 0.740467618492299 1 1
0.800524693026047 0.78543529813914 1 1
0.774540202504032 0.759673950862318 1 1
0.831057393593187 0.816599842266781 1 1
0.592420623611225 0.582439139292834 0 0
0.886059383560701 0.871141882132469 1 1
0.754968729006629 0.741693579395226 1 1
0.799877332233084 0.783757558280789 1 1
0.777742502539709 0.762515064763848 1 1
0.769963570648255 0.754701576742758 1 1
0.887368712528143 0.871059387049976 1 1
0.806210497473674 0.79151836494906 1 1
0.639177773951954 0.627081348535785 0 0
0.67948724088385 0.667216843675188 1 1
0.71633172351436 0.703230635775531 1 1
0.833564738956201 0.818634515387603 1 1
0.866863992730436 0.851262767120224 1 1
0.9365910616891 0.919333440486377 1 1
0.793093983413639 0.777465389043006 1 1
0.78536936833252 0.769581145951788 1 1
0.969008146714623 0.951154837824114 1 1
0.833557575662079 0.817833545779304 1 1
0.957971789203364 0.940542160821803 1 1
0.750132812830174 0.735778148423333 1 1
0.891442284643388 0.875058450552204 1 1
0.736276788213153 0.722161403495099 1 1
0.695954009937703 0.683805805795463 1 1
0.971533805962175 0.953532005671539 1 1
0.93501716111516 0.917673381164785 1 1
0.936852436839274 0.918539983556378 1 1
0.94856498986275 0.93219396519276 1 1
0.792897440085826 0.778123812962696 1 1
0.837416517813845 0.82123590346123 1 1
0.776986594993622 0.762162996190538 1 1
0.763813691130591 0.751048059060113 1 1
0.875603861823329 0.85852801348298 1 1
0.874454581615001 0.858280868536822 1 1
0.851900641830914 0.835882232664918 1 1
0.840765327944184 0.826257829999664 1 1
0.767141563216418 0.752360754869066 1 1
0.742368199173567 0.728284818465804 1 1
0.752212741031345 0.736811881487436 1 1
0.726190686624821 0.713307786855662 1 1
0.745904145148459 0.732293483868867 1 1
0.884029426694079 0.867931436921439 1 1
0.755744100422308 0.741732367405371 1 1
0.751378124268864 0.738224751966194 1 1
0.840636305957875 0.824953074532873 1 1
0.972831461029944 0.955333518071108 1 1
0.793545857295023 0.779735821069024 1 1
0.74340207581212 0.728439692116663 1 1
0.809971553125455 0.794700868746458 1 1
0.879519117295025 0.86270620130894 1 1
0.901308760773598 0.883456985556565 1 1
0.726583027799701 0.713503299319398 1 1
0.742297304753908 0.729119656155568 1 1
0.790118217887927 0.77548617044382 1 1
0.806866994317844 0.791207213275374 1 1
0.805723150030824 0.791745509954262 1 1
0.710390145309448 0.697169503855472 1 1
0.683300839206142 0.670080923762309 1 1
0.710166727489481 0.698362711187309 1 1
0.818999753216832 0.80392976597294 1 1
0.813413049171283 0.798652614550061 1 1
0.821721566819658 0.806104950179551 1 1
0.859392113873453 0.843575858220047 1 1
0.910898592593296 0.89343761728091 1 1
0.74950386411578 0.734959897952143 1 1
0.819989931556163 0.804835855024904 1 1
0.824112646288405 0.809596947149754 1 1
0.804387120755215 0.790062653633213 1 1
0.857591047155206 0.840067990243251 1 1
0.881918047082912 0.866955949863859 1 1
0.678704018570441 0.665551476757126 1 1
0.821292106875204 0.804379883930749 1 1
0.762974201107393 0.748959883113127 1 1
0.810056480408655 0.795099085481226 1 1
0.810955511120447 0.795460376163074 1 1
0.747627202575795 0.735024842944532 1 1
0.965118175536412 0.947526732518433 1 1
0.721900392775513 0.70692501371919 1 1
0.735687494780035 0.722729602981979 1 1
0.77476259682054 0.760424555175155 1 1
0.785665903317414 0.770293610068129 1 1
0.793596805718197 0.778045528213697 1 1
0.774076181501676 0.759787442381035 1 1
0.869579964792854 0.852750893087616 1 1
0.815762758189167 0.799273216490742 1 1
0.81451124250988 0.798853813179829 1 1
0.74832537218584 0.735760005931271 1 1
0.7291291277891 0.7166716207797 1 1
0.95366348674159 0.93470980357524 1 1
0.786083854382046 0.771381981265655 1 1
0.81567028346261 0.800271041940613 1 1
0.736140914271699 0.723264003659393 1 1
0.719146883106553 0.706195970642935 1 1
0.964643163542007 0.946676637249947 1 1
0.846476454820063 0.830919135802688 1 1
0.809918722498512 0.794272802556454 1 1
0.795887315506275 0.78095446050702 1 1
0.591979290763664 0.5817469983462 0 0
0.754962610805505 0.740812461905567 1 1
0.734105125535179 0.720149872917221 1 1
0.68592460466433 0.672487215277312 1 1
0.754982788201125 0.741447275847118 1 1
0.671897522840682 0.658956630313636 1 1
0.686563723344564 0.674247630129415 1 1
0.91615376879322 0.900172680021022 1 1
0.758658874539128 0.744323752733528 1 1
0.790515382162124 0.776681966612977 1 1
0.816577681124171 0.802637467917066 1 1
0.817815938535992 0.802253640166947 1 1
0.825122053403603 0.809833312656415 1 1
0.918261696842666 0.901750809754557 1 1
0.923749045896734 0.907232218754685 1 1
0.906833212868096 0.888889993275083 1 1
0.903152010967909 0.887197407956456 1 1
0.845173458958866 0.828629477186229 1 1
0.719571816161259 0.705950844165892 1 1
0.664779914834378 0.652747775625495 1 1
0.833244124586159 0.817401420733288 1 1
0.864668731616349 0.849391453323859 1 1
0.713372921369618 0.699803821822729 1 1
0.792383554628343 0.777439703549821 1 1
0.927532013359356 0.910673268359783 1 1
0.672574696220099 0.659909752800808 1 1
0.777005646210557 0.762579733177482 1 1
0.870168279064029 0.854797401175448 1 1
0.779913395331618 0.765700990708224 1 1
0.903452325021805 0.88599183348886 1 1
0.723186144126292 0.710742198061438 1 1
0.795469684937621 0.780514854541235 1 1
0.898317550502551 0.882240669857152 1 1
0.730777311043748 0.71768237497911 1 1
0.766714037947434 0.750903181561621 1 1
0.825446196933121 0.811255219850202 1 1
0.739902878247369 0.727268591126897 1 1
0.911181020095817 0.89363290606341 1 1
0.776754483986151 0.762774100595019 1 1
0.863047189774677 0.848094924740794 1 1
0.791435201437944 0.776941696354375 1 1
0.714459999274555 0.701829394772422 1 1
0.794080780824355 0.77969581553202 1 1
0.816502431369288 0.800446814649116 1 1
0.757801801482576 0.74287975886596 1 1
0.9077190649423 0.891165693469657 1 1
0.743733797993133 0.729377560133451 1 1
0.809399487850981 0.794117019976606 1 1
0.954385261769637 0.937593119208776 0 1
0.828998707444643 0.8136964301909 1 1
0.787167592966094 0.773825838728135 1 1
0.822231171572171 0.807719245272045 1 1
0.834815912302069 0.819383923990187 1 1
0.879632770369437 0.86292664142949 1 1
0.87106839922982 0.855086405481175 1 1
0.712527880192163 0.698259756872702 1 1
0.80244449472255 0.787547413668661 1 1
0.67753138095834 0.665033595613577 1 1
0.797578010792646 0.782977116189018 1 1
0.760942104647045 0.748267183412654 1 1
0.724189199652431 0.710741803514321 1 1
0.741854425455586 0.728104879984456 1 1
0.871722389402853 0.85443059015773 1 1
0.813777201554732 0.798918823249937 1 1
0.806388798049727 0.791985409680643 1 1
0.837128987914444 0.821524427796479 1 1
0.891112045570833 0.874485216520871 1 1
0.556479748825803 0.547243306379741 0 0
0.897753659044342 0.88125770780848 1 1
0.794401954999892 0.779816879791608 1 1
0.60087202830419 0.589458174757664 0 0
0.764187943904511 0.750744794622859 1 1
0.704517525343 0.691542040363253 1 1
0.82505287178128 0.809544821229648 1 1
0.747873920695266 0.734501295172925 1 1
0.647744400842419 0.635945253507877 0 0
0.882827776899351 0.867099401162217 1 1
0.813886485008037 0.798700747907611 1 1
0.877647222172649 0.862111143639461 1 1
0.805073830736325 0.789246404003421 1 1
0.796077915666804 0.781507250979172 1 1
0.927640672745214 0.910777234133391 1 1
0.810890328858292 0.795859662795955 1 1
0.748566825728343 0.734529888162199 1 1
0.738246881695737 0.725024764669482 1 1
0.79385894519862 0.779251092678664 1 1
0.815629935991331 0.801037239581639 1 1
0.710904565912678 0.698497797020945 1 1
0.676385499232641 0.663744143771043 1 1
0.969973069387405 0.952318059211236 0 1
0.82659190926042 0.811717208457234 1 1
0.679053225490645 0.665493917289641 1 1
0.578587761973518 0.567723619268675 0 0
0.785008010791661 0.770423401447187 1 1
0.778513089519675 0.764545724420118 1 1
0.748518997759558 0.735102330188071 1 1
1.0666246794945 1.04641786122547 0 0
0.718745195552142 0.705126033196425 1 1
0.765600319647836 0.751474888598243 1 1
0.835357012902045 0.820611704675493 1 1
0.762713025712148 0.748368173839114 1 1
0.830433389403702 0.814045742474065 1 1
0.857907800324208 0.841181576937114 1 1
0.749046756073969 0.735723541485152 1 1
0.793840720256208 0.778804827824197 1 1
0.830336501745449 0.814400807026046 1 1
0.602296125209215 0.591967700726602 0 0
0.91778337880828 0.901430908934105 1 1
0.719255898151207 0.705156248402983 1 1
0.791666886334057 0.778585564125115 1 1
0.864900952526767 0.848357162040364 1 1
0.78510355595906 0.770964684315405 1 1
0.771086997047348 0.757215947462601 1 1
0.655315387148527 0.643797198327743 1 1
0.607172746995142 0.595483220867031 0 0
0.798279973754596 0.782935903248635 1 1
0.85018380465384 0.834110669189966 1 1
0.822327609111334 0.806148668514785 1 1
0.709876301226344 0.695776179088729 1 1
0.781569592954945 0.767034629134521 1 1
0.868051839419024 0.852834560899867 1 1
0.833146515986762 0.817792555775507 1 1
0.631544959010729 0.62016470326488 0 0
0.682308298173585 0.669538616929828 1 1
0.668074680679476 0.655238245580172 1 1
0.771023168045456 0.756448741305276 1 1
0.822754846170545 0.807379090191657 1 1
0.684754820377335 0.672107543707813 1 1
0.682743090088334 0.669683875419271 1 1
0.688531620019537 0.676331201898732 1 1
0.706411455113439 0.693892615083643 1 1
0.744311994282812 0.729876840629838 1 1
0.948516414963753 0.931379208707031 1 1
0.75019937147624 0.735682755950044 1 1
0.896704701300704 0.880511067623521 1 1
0.745782596156173 0.732674643190148 1 1
0.865303820545181 0.849204468193143 1 1
0.742717092062639 0.729810857654804 1 1
0.804500450263428 0.789778369921387 1 1
0.717278080236135 0.702906098726485 1 1
0.870634620380525 0.855316591910261 1 1
0.785629229075476 0.770533483630905 1 1
0.727698131329524 0.714487745574819 1 1
0.714513234377808 0.700433021563661 1 1
0.681181123026953 0.667745248848956 1 1
0.773236921745089 0.758429750612857 1 1
1.00776116298842 0.988374346602753 0 0
0.702534244131959 0.690265922249096 1 1
0.832803083411913 0.817481310316707 1 1
0.700588786076352 0.688183959382831 1 1
0.986209869653451 0.967674654928195 0 1
0.873841539769415 0.856666803684501 1 1
0.899079751308803 0.881014906291061 1 1
0.647125607694714 0.635712116078677 0 0
0.819375933823962 0.803607804361309 1 1
0.804008834954935 0.7881293915798 1 1
0.916540188049807 0.898355355639194 1 1
0.774078698524058 0.759631232774605 1 1
0.779673937314348 0.764923761712247 1 1
0.867063925244092 0.849868115825223 1 1
0.785986120756821 0.772167657890733 1 1
0.784736486589172 0.769866129136692 1 1
0.786338297977593 0.770744624723227 1 1
0.870391772709986 0.85463650003756 1 1
0.926985937723982 0.909127024250421 1 1
0.692809353522166 0.680192155867384 1 1
0.946560905740688 0.929453802772499 1 1
0.847488311665799 0.831378147105867 1 1
0.82898432497787 0.81373112457742 1 1
0.688398853500806 0.675400961942447 1 1
0.870415138656516 0.85534122250807 1 1
0.668906403525205 0.657571512111515 1 0
0.957842897688485 0.941274254747376 1 1
0.701955594012888 0.689311088425476 1 1
0.78391829972502 0.769263957826292 1 1
1.13715180425509 1.11615320170724 0 0
0.712813400049126 0.700252819578429 1 1
0.877460029280257 0.861168648107947 1 1
0.771002428215591 0.756887604854124 1 1
0.890709864957891 0.872296679565452 1 1
0.776079771821585 0.762387337326204 1 1
0.96232382716099 0.945184243398555 1 1
0.820362708529209 0.806035948213203 1 1
0.612819291667012 0.601463038742114 0 0
0.892762188542317 0.875602475978597 1 1
0.774503039122056 0.760502197036239 1 1
0.751478374493011 0.738715111857511 1 1
0.690167294139364 0.676653255116114 1 1
0.642054852406095 0.629711925718633 0 0
0.918659232152659 0.901914094079151 1 1
0.804010628130191 0.790091461880475 1 1
0.767328577937833 0.752192030723968 1 1
0.861386834426271 0.845116430614673 1 1
0.799080559596787 0.784835554213523 1 1
0.631231925605511 0.619147399384132 1 0
0.80633544994263 0.791429160136118 1 1
0.697236595809336 0.683618642197595 1 1
0.790960251953086 0.777167771749227 1 1
0.775040249200181 0.760402120421174 1 1
0.690589308997523 0.67837632478737 1 1
0.698685688409542 0.685564466077922 1 1
0.826568960483458 0.810722457925581 1 1
0.893385871922955 0.876174165828105 1 1
0.692355207303718 0.680170124955559 1 1
0.76764130079282 0.753084175212119 1 1
0.681010847787428 0.668740894050218 1 1
0.895517715898643 0.878984292890592 1 1
0.856887026226592 0.841364896808655 1 1
0.69726878636157 0.68445408840407 1 1
0.788555419498677 0.774401379766215 1 1
0.925844864491796 0.908477780152437 1 1
0.854205162613698 0.839672212702637 1 1
0.868834040792728 0.851812132270942 1 1
0.979545519730604 0.961257592598307 0 0
0.893007146230242 0.874887575333559 1 1
0.838253070664905 0.823318703259874 1 1
0.829878067087626 0.813666000757557 1 1
0.778274149222345 0.763665814278414 1 1
1.01017017105186 0.989278135957958 0 0
0.838315064178868 0.822420131957265 1 1
0.765651823707561 0.750664427311067 1 1
0.860840227034337 0.845076385484607 1 1
0.742575620231597 0.729386412750982 1 1
0.606688184477039 0.596152542968712 0 0
0.711222346750117 0.697611890137043 1 1
0.767877384507127 0.753577782903792 1 1
0.871177990390575 0.855126927185898 1 1
0.75280518122746 0.738443403037526 1 1
0.815541551654517 0.800627370544809 1 1
0.783695638283174 0.769298255439213 1 1
0.879364922533675 0.862885144267351 1 1
0.754366941505901 0.740214762984527 1 1
0.782493670948584 0.767595721495359 1 1
0.751333251293415 0.738068046802285 1 1
0.875881352761606 0.859001949523642 1 1
0.775885209356231 0.762606351013448 1 1
0.788961348253928 0.774598270403778 1 1
0.733155823893813 0.71916793969792 1 1
0.861050354008889 0.84595606382881 1 1
0.842290289688746 0.827141790990405 1 1
0.914094966168883 0.897332325100949 1 1
0.870684238960766 0.854008840017694 1 1
0.871217312119814 0.85559011266201 1 1
0.741292997943873 0.726895111193691 1 1
0.928962724312968 0.911814278003446 1 1
0.846205085503809 0.830226920378246 1 1
0.85535469394654 0.839458785606966 1 1
0.879632614634875 0.86435582485546 1 1
0.868701066108757 0.853270706704686 1 1
0.810439024160847 0.795750383497309 1 1
0.758972886928266 0.745824987393818 1 1
0.891541321263617 0.875865621963418 1 1
0.825695958023974 0.809423329831752 1 1
0.887276182652648 0.870598502089151 1 1
0.883097680827257 0.866360815395374 1 1
0.734987084848404 0.72089793497027 1 1
0.806756299821853 0.790765840255414 1 1
0.755834116679709 0.741172487430431 1 1
0.828651193269645 0.812855594009802 1 1
0.830829745381631 0.815646225725431 1 1
0.821613020872277 0.807123314643235 1 1
0.787465614209704 0.773384734120963 1 1
0.941292772233225 0.923928384406203 1 1
0.790324190793294 0.775802985055364 1 1
0.722527746184004 0.708937071229485 1 1
0.790089501345852 0.775886859841459 1 1
0.90658918173513 0.889320917265247 1 1
0.821491487188073 0.807347419950668 1 1
0.767346616543479 0.753008191497387 1 1
0.821095536814015 0.806277510935788 1 1
0.831427552515452 0.816329397478849 1 1
0.674871547500579 0.662189402030277 1 1
0.946870309310883 0.92946725880444 1 1
0.805918413987151 0.791121011091393 1 1
0.787784305975273 0.771667537359314 1 1
0.858115291060998 0.843229021369234 1 1
0.759851984658081 0.746292496125903 1 1
0.951081192256347 0.933036894329736 1 1
0.834900147855766 0.818809635898373 1 1
0.837656338798933 0.820120965957029 1 1
0.688710359809094 0.676339747000696 1 1
0.881444023596495 0.866164557848705 1 1
0.740797407559683 0.726819443938718 1 1
0.958724971795902 0.941078719748134 0 1
0.806097692913234 0.791686657066234 1 1
0.74154504614761 0.728296461014554 1 1
0.766510323891232 0.751963691850789 1 1
0.746001470771541 0.73260135020877 1 1
0.889045490135774 0.872332146732264 1 1
0.845555936097412 0.829174032075172 1 1
0.617721856772487 0.606420672518125 0 0
0.687212694675107 0.674608730778857 1 1
0.751762056361477 0.737757840147124 1 1
0.794626788292293 0.779128526728718 1 1
0.786792594040999 0.771250687214828 1 1
0.786759680120844 0.771584156627237 1 1
0.769427994947468 0.756326433445331 1 1
0.786976665012921 0.772375517476175 1 1
0.590290447390396 0.579359739113341 0 0
0.742328948303441 0.729048100390214 1 1
0.813014450598178 0.797681014124866 1 1
0.602055620045306 0.590646498346963 0 0
0.842520024870435 0.82640532481347 1 1
0.737736114112098 0.724447505603449 1 1
0.891801920473805 0.875557355149134 1 1
0.724282774605591 0.710448032552873 1 1
0.778789699549122 0.763719721772786 1 1
0.729971316948279 0.716652501143391 1 1
0.644417650315544 0.63275060035956 1 1
0.783773906043613 0.769199461396901 1 1
0.732917754739905 0.720098201727372 1 1
0.858163857322106 0.842035445291477 1 1
0.757180086476216 0.744160529445982 1 1
0.844761267171924 0.82977217784715 1 1
0.873751927574487 0.857265395328459 1 1
0.95342524700339 0.936292087405205 1 1
0.830805809134457 0.814544956666206 1 1
0.774782701558179 0.760543880615761 1 1
0.737419101625819 0.724523919092247 1 1
0.857529994970342 0.841707818836488 1 1
0.710772924070181 0.698186899853798 1 1
0.7226610180421 0.710685008239864 1 1
0.758538784589669 0.745417699091627 1 1
0.771824694023407 0.757112789586244 1 1
0.726887548415792 0.712721640720548 1 1
0.725811113855991 0.712751195932604 1 1
0.872764729535951 0.856504069462466 1 1
0.715185593363742 0.703278497000465 1 1
0.729372187139697 0.714614360171573 1 1
0.905654505736285 0.888170518190899 1 1
0.740825803676293 0.726594638560118 1 1
0.722083907036214 0.707854565731385 1 1
0.818370250077589 0.803700030506135 1 1
0.938773117172605 0.921981631544974 1 1
0.793362579517736 0.777746142356793 1 1
0.770633104338849 0.755741293135823 1 1
0.936559737235428 0.920302253630569 1 1
0.872786918781589 0.857805163911023 1 1
0.598670543991083 0.588719786876448 0 0
0.705271253077164 0.692669349465545 1 1
0.854359007193168 0.838544409261561 1 1
0.77941173586602 0.764811731359115 1 1
0.708742461238326 0.696034333562497 1 1
0.8018398380946 0.787223975631887 1 1
0.821716507059373 0.80681688428906 1 1
0.895746822061763 0.879315427601151 1 1
0.724010231100454 0.710746430146881 1 1
0.798048163435536 0.783960193292259 1 1
0.878374368821886 0.862224088018714 1 1
0.886676361234319 0.870920929252555 1 1
0.883859662318142 0.867430376403618 1 1
0.820153260495833 0.805055395026111 1 1
0.669679319374113 0.656398570877775 1 1
0.999727733063999 0.981195881674172 0 0
0.856511343379287 0.841115467363566 1 1
0.621934550801385 0.610824151639598 0 0
0.768354627007334 0.753255519401548 1 1
0.650479838243762 0.638820913114936 1 0
0.827524449794863 0.812180516210299 1 1
0.673748031890615 0.660815826613602 1 1
0.68019665789067 0.667503098563328 1 1
0.858486500468262 0.842534724213099 1 1
0.769616690497951 0.755049530799296 1 1
0.804211150087664 0.789933587794201 1 1
0.729812603239969 0.715467173621762 1 1
0.652120047840234 0.638614419171375 1 1
0.691672353455965 0.678741636167632 1 1
0.909415279535533 0.891609577083079 1 1
0.875280623847004 0.858968189098082 1 1
0.659347753971043 0.648114314864747 1 1
0.701268841546634 0.68809979741396 1 1
0.880744105338129 0.863010733199131 1 1
0.637605957658192 0.626016777741587 0 0
0.807661006479622 0.791811737853517 1 1
0.798941359181918 0.783898548570288 1 1
0.96770039091815 0.949164611349092 1 1
0.828037194965214 0.812096403700629 1 1
0.671756393213005 0.659712834984566 1 1
0.841497824839518 0.825212470940914 1 1
0.830325946461328 0.813882618271997 1 1
0.897416578837445 0.880627914860278 1 1
0.933891990634021 0.917586363720962 1 1
0.721849838239885 0.70939102097519 1 1
0.748771622997173 0.735159219772477 1 1
0.807161281199611 0.792924179261743 1 1
0.707632353194874 0.694415890899964 1 1
0.719364026805267 0.706686471661386 1 1
0.762907821019291 0.749341948883566 1 1
0.789395684859685 0.773994536487856 1 1
0.93757405859216 0.917567770483487 1 1
0.755560630884931 0.741573477085725 1 1
0.759911319821704 0.745889653615274 1 1
0.724675420448774 0.711663326854631 1 1
0.753553323696013 0.740037137268984 1 1
0.819497895857628 0.804246377747188 1 1
0.805540715897557 0.791683463803586 1 1
0.680768819448624 0.668249124463252 1 1
0.874053617973678 0.857647056373794 1 1
0.744314516353037 0.730402439045965 1 1
0.749827678115981 0.735434558326069 1 1
0.926620194107097 0.908677764349172 1 1
0.635674788052744 0.624394610716071 0 0
0.913273701012532 0.894597059611075 1 1
0.740820749540039 0.727597437536915 1 1
0.752286153225079 0.738170235077704 1 1
0.786580685164728 0.772456386577796 1 1
0.715793274927733 0.701552652164703 1 1
0.898820360206089 0.882808688163268 1 1
0.747517657160772 0.734392546729376 1 1
0.884650476541605 0.868059274700183 1 1
0.898630621018521 0.881462505313486 1 1
0.781602413284427 0.765820754885854 1 1
0.821169745304521 0.806689324721452 1 1
0.678517216007462 0.665309605757479 1 1
0.754723750960166 0.740534972774885 1 1
0.714891213498687 0.70114628029754 1 1
0.731589748097432 0.719146303935731 1 1
0.707113571735942 0.693272616412905 1 1
0.848766782393149 0.831413468000931 1 1
0.932346442031291 0.914996920845629 1 1
0.680016505521773 0.666829063936879 1 1
0.661425469412205 0.649565990083008 1 0
0.614631064778982 0.604105421471184 0 0
0.83556324034158 0.819620340766815 1 1
0.648398156567539 0.635700071908468 1 0
0.797393470431193 0.78238461482264 1 1
0.842460315944282 0.827477952746483 1 1
0.803836317279854 0.788265895000641 1 1
0.922011072654766 0.904867046957859 1 1
0.838797391523982 0.82377880378176 1 1
0.854187962489098 0.838683136338979 1 1
0.715884507118329 0.701789720312316 1 1
0.864874934098093 0.848332769409023 1 1
0.69603298126107 0.68410052734324 1 1
0.777873323257992 0.763941512557638 1 1
0.819743723829725 0.804301425333442 1 1
0.670527723847844 0.658201802261219 1 1
0.944924768694726 0.927563658938681 1 1
0.81740629334105 0.802155476875986 1 1
0.785603924905718 0.770983313883978 1 1
0.701450012061261 0.688115678353474 1 1
0.821260143596048 0.805708815926093 1 1
0.789154208634444 0.773615034102735 1 1
0.650284697076721 0.63762225163294 1 1
0.925087541606006 0.908795084433657 1 1
0.878248706256012 0.862745753525244 1 1
0.8862531972279 0.868795236629576 1 1
0.778315753485244 0.764179420945413 1 1
0.818591008587604 0.804018472615266 1 1
0.724857165352663 0.71200900113455 1 1
0.792732883082887 0.777794522969005 1 1
0.705617841968128 0.694195911858202 1 1
0.640108506508198 0.628317763878958 1 1
0.700378553209599 0.686577055563822 1 1
0.852740834426865 0.837396102552519 1 1
0.779989443221929 0.765563269040914 1 1
0.911857089837674 0.894595643420683 1 1
0.674554892977284 0.66210871395289 1 1
0.813630255530616 0.798953519862207 1 1
0.858447688088117 0.843180616908607 1 1
0.942954190133806 0.926988916662017 0 1
0.731576820730321 0.717713661370155 1 1
0.688418768605796 0.67629043540268 1 1
0.862796116325671 0.847983200465719 1 1
0.682022498732301 0.67032301576533 1 1
0.839054617378472 0.822369239430228 1 1
0.784706175626985 0.770125975963582 1 1
0.807018844987927 0.792344837104206 1 1
0.651323360457309 0.640143474717386 0 0
0.743001014005639 0.730155616697828 1 1
0.846067069948177 0.829498788336013 1 1
0.948672105280893 0.931027235553135 1 1
0.699851459569779 0.687234201319825 1 1
0.741159117459888 0.727941978153176 1 1
0.654162491921067 0.641805768902276 1 0
0.855875806402482 0.839291624577894 1 1
0.71829120169826 0.704380083541698 1 1
0.665170819363038 0.653606840395003 1 1
0.739728753745591 0.726544523727368 1 1
0.819183936530912 0.805761926137114 1 1
0.826139894221976 0.80954192329561 1 1
0.856424116580507 0.840573354288585 1 1
0.76502020007197 0.751712795735389 1 1
0.721546175032175 0.708349131773074 1 1
0.820702078512145 0.805485597502364 1 1
0.751590908459213 0.737755557532415 1 1
0.830588826994897 0.816010576305429 1 1
0.787915723345929 0.773193523227612 1 1
0.745341689049935 0.731571088639254 1 1
0.859976505506028 0.844680299387018 1 1
0.789233476515165 0.773039632279964 1 1
0.804015300619071 0.788912071402918 1 1
0.700854896350639 0.688075549251114 1 1
0.834178830406581 0.817442576382697 1 1
0.840093268786561 0.824739544115243 1 1
0.787866773864512 0.773756724248135 1 1
0.77497931384468 0.760258744843021 1 1
0.671709993444569 0.659461898662324 1 1
0.84588533121433 0.830360279865891 1 1
0.778384091142814 0.76542402399978 1 1
0.90524371579685 0.889410290496648 1 1
0.737565262627932 0.724488855865906 1 1
0.791191658298139 0.777400854970394 1 1
0.86791268127556 0.851897224503589 1 1
0.906402606100618 0.889094864611832 1 1
0.780892969118709 0.766643252471689 1 1
0.882352672301984 0.8654911709099 1 1
0.696948332152777 0.683869835496569 1 1
0.828746612927462 0.81371111349014 1 1
0.872018375421405 0.856472926426453 1 1
0.896461474898445 0.880410629414753 1 1
0.866558299540021 0.849599977726844 1 1
0.739748385105355 0.726198781549608 1 1
0.792134715364587 0.776308964507204 1 1
0.716688563445924 0.703761982370263 1 1
0.850108884223838 0.834186290900467 1 1
0.693682260165917 0.679698271661987 1 1
0.783938534163094 0.768837431222552 1 1
0.802637610699259 0.788401670207935 1 1
0.75554080050562 0.741625973484402 1 1
0.89111427742268 0.874618239030361 1 1
0.803365091030375 0.788530416667229 1 1
0.81826023304138 0.804559713188234 1 1
0.848157593684154 0.832184429575937 1 1
0.867549824953675 0.851772742160092 1 1
0.822456443801376 0.80721189141664 1 1
0.746141178285661 0.73229784303532 1 1
0.809972117568891 0.795873279527237 1 1
0.800944716517113 0.786383187460922 1 1
0.943533639841182 0.925933485123851 1 1
0.744283208637744 0.729838983995445 1 1
0.713035830909897 0.699110368656952 1 1
0.75568337268306 0.740400720407119 1 1
0.701934853729426 0.689627751584623 1 1
0.901442918993291 0.88279530640314 1 1
0.88999965539651 0.873064678514556 1 1
0.735693575217157 0.722746224735847 1 1
0.876118395600315 0.858214752743884 1 1
0.74230889219332 0.729107086430034 1 1
0.878989922457151 0.863079374665749 1 1
0.879462607618631 0.863311820099284 1 1
0.89912650210984 0.882761302577811 1 1
0.603572518613793 0.592114798605743 0 0
0.797564922953926 0.781435566224029 1 1
0.701945905757133 0.689760028026906 1 1
0.783236007014631 0.768252905499544 1 1
0.861915565714855 0.845461690482024 1 1
0.752145075674443 0.738707309051564 1 1
0.722990630162603 0.709164174140078 1 1
0.765562207500261 0.752760282218644 1 1
0.849937043017177 0.833518488475027 1 1
0.868223447536065 0.85091123770178 1 1
0.668627599429706 0.656760488550647 1 1
0.834265977053591 0.817266184946791 1 1
0.782367314371587 0.768197805645746 1 1
0.623688129730561 0.610709861762907 0 0
0.632479201017081 0.620706237521922 0 0
0.824671729221427 0.808500631237829 1 1
0.788622565754918 0.77440079676985 1 1
0.811069177099467 0.794949572111508 1 1
0.881551608630409 0.865183387008899 1 1
0.772440132908962 0.757207310745743 1 1
0.839564930324472 0.824953130693065 1 1
0.772261071228541 0.757983016660165 1 1
0.707754632783439 0.695052846973528 1 1
0.992340428108797 0.973826521273837 0 0
0.718578677224712 0.704070088567224 1 1
0.651720610319487 0.640015413266975 1 1
0.839915454401406 0.824514422513789 1 1
0.946200797107803 0.92925730801915 1 1
0.807760415562131 0.791620120327515 1 1
0.875208962742062 0.859297296881842 1 1
0.868978910833476 0.853618484697545 1 1
0.816390868243012 0.800145812788036 1 1
0.737006811171745 0.723110789727209 1 1
0.735046549396534 0.721029189826069 1 1
0.78403645962173 0.770207008624907 1 1
0.942132642541764 0.924582935833334 1 1
0.732509203432772 0.719174898338876 1 1
0.85099992238239 0.834270615000214 1 1
0.911442738948427 0.894651874159038 1 1
0.797201029786843 0.782164193526521 1 1
1.02436935477106 1.00506234379365 1 1
0.796841040795854 0.78312013208587 1 1
0.897395002219905 0.880803223827351 1 1
0.757571633662356 0.743168515983539 1 1
0.763021337627222 0.749169731237762 1 1
0.889659169004543 0.873499120805404 1 1
0.791318379305628 0.776447460861403 1 1
0.845991839112718 0.830684686935925 1 1
0.892471109387393 0.874438401461803 1 1
0.591972191683368 0.581134882092906 0 0
0.831248566484479 0.816022316048012 1 1
0.856791609424097 0.840121511914533 1 1
0.862919809354669 0.847158387538937 1 1
0.688803592225689 0.676443734072598 1 1
0.794157451250018 0.780377771860089 1 1
0.851836888371898 0.836221524170575 1 1
0.864513012516382 0.848385998445864 1 1
0.973951969334128 0.955402745740542 1 1
0.824896661851186 0.80976418810322 1 1
0.692073361374732 0.677765474989275 1 1
0.747360496924647 0.734001365596218 1 1
0.959741578398349 0.942507958210289 0 1
0.746843936868111 0.732719284254003 1 1
0.917594783444268 0.899858439393501 1 1
0.839127445920388 0.824257101685428 1 1
0.676632223670637 0.663655042482062 1 1
0.767323664364547 0.752924921454404 1 1
0.728128100433234 0.715011812290243 1 1
0.744955101309081 0.730790028279931 1 1
0.660689115194846 0.648636954766888 1 1
0.877543546160726 0.861944676945153 1 1
0.933327641843932 0.91639468779931 1 1
0.807570069455298 0.791540120156717 1 1
0.891136923287515 0.873996500422562 1 1
0.588612556478448 0.57686684897971 0 0
0.704316275272635 0.691591221733959 1 1
0.857694088770409 0.842588618480399 1 1
0.831832706089542 0.816905343942764 1 1
0.822757135132894 0.808205293347244 1 1
0.839279450957918 0.824021153503488 1 1
0.76414405778981 0.750140011519222 1 1
0.835714941750535 0.820090305859487 1 1
0.809545916774877 0.795250821621002 1 1
0.933029012578023 0.915444808191481 1 1
0.638187993646295 0.625951657793554 1 0
0.818128665090072 0.802153428442987 1 1
0.877183446095172 0.860805520793392 1 1
0.800861835762235 0.786013682375635 1 1
0.747744854516979 0.733857983888881 1 1
0.769686059980342 0.755923655729963 1 1
0.805317211141547 0.790317091749853 1 1
0.622503323434615 0.610402245782033 0 0
0.745104717399172 0.731890338113248 1 1
0.795759642902083 0.781028469364829 1 1
0.769216040634452 0.755807624632814 1 1
0.658459978074938 0.647027823195319 1 1
0.846652687060718 0.830430957040542 1 1
0.795379916416955 0.779421150385288 1 1
0.807733705565159 0.791743227166424 1 1
0.8800994852866 0.863701172583617 1 1
0.614291088062439 0.601876609601523 1 1
0.669570619965248 0.656173231130595 1 1
0.959280215143236 0.941211099212996 1 1
0.621021332721656 0.609725096786045 0 0
0.76027660685803 0.74630753904734 1 1
0.831777765384071 0.815670203297284 1 1
0.81372318560533 0.798662687939617 1 1
0.724747646424178 0.712581244290519 1 1
0.816107895822397 0.800639145502485 1 1
0.794965130326264 0.780216045899831 1 1
0.659226207526226 0.647000648413709 1 1
0.771554076879464 0.756866194025772 1 1
0.795709765395434 0.779206029107296 1 1
0.791521849639535 0.777230260982789 1 1
0.986429457614516 0.968774487132459 1 1
0.889357445670315 0.873041060145814 1 1
0.932549363028401 0.914807115351411 1 1
0.699562437999516 0.685454837625109 1 1
0.762382103027201 0.748171017197191 1 1
0.813254941828283 0.797565636178768 1 1
0.972121064967306 0.953742712242426 0 1
0.831523863273649 0.816861996817113 1 1
0.727239663013046 0.714372207143488 1 1
0.858337667266055 0.843007029509623 1 1
0.859125426090756 0.842273155347427 1 1
0.740006201103029 0.726352097175074 1 1
0.643734238964749 0.631921622447068 1 0
0.792061366844637 0.777737634293855 1 1
0.915015803337406 0.89660050321843 1 1
0.764497618681089 0.750394356486432 1 1
0.741345179470317 0.727494643952106 1 1
0.707098537374995 0.693064336561112 1 1
0.721251108572234 0.708549878834412 1 1
0.769578999882092 0.755548813553355 1 1
0.85860773445646 0.843256482250896 1 1
0.813415916187876 0.798462391604704 1 1
0.761208824376143 0.746379021759933 1 1
0.692126831214994 0.678627462197044 1 1
0.707311028559337 0.693882968978664 1 1
0.718409778684157 0.704272896933253 1 1
0.753806655318896 0.740190181824578 1 1
0.825536865398357 0.809562164971677 1 1
0.812354125060954 0.797595635752225 1 1
0.923059784453721 0.905397541066036 1 1
0.883998845773218 0.868564133868421 1 1
0.873673106686793 0.857002682982725 1 1
0.772570855204819 0.757746763790825 1 1
0.73977403924539 0.726398263929639 1 1
0.753527667887123 0.739835415000823 1 1
0.771018236134635 0.756605782444061 1 1
0.84895221825904 0.833881459008728 1 1
0.750394860364468 0.73647699620967 1 1
0.957271010804404 0.939811369535768 1 1
0.641817356697755 0.630359711719765 1 0
0.984570380502139 0.966662001823679 0 1
0.701301263999349 0.688289586596624 1 1
0.79351137032861 0.778788085280714 1 1
0.781326881919358 0.766373179613419 1 1
0.73887032914563 0.72497847793604 1 1
0.74436194644558 0.730897416611659 1 1
0.69323334263105 0.681267563524852 1 1
0.67826754566925 0.665951928172868 1 1
0.720703228016065 0.707410055490887 1 1
0.761730985744497 0.746451672359585 1 1
0.776780677669514 0.761826452701183 1 1
0.820769303278944 0.805566858478326 1 1
0.753024377706696 0.739535269179939 1 1
0.731952279396654 0.718384869389294 1 1
0.824083913158176 0.808523774277869 1 1
0.696773888167333 0.684536182430006 1 1
0.698368242116201 0.685708918074393 1 1
0.873128435474722 0.858288205806446 1 1
0.819100114147492 0.804045201887844 1 1
0.785890203407269 0.771069297657273 1 1
0.829593996459672 0.813215777870563 1 1
0.715436899063626 0.70294031699531 1 1
0.767012671284454 0.752706406443603 1 1
0.843104142037126 0.827456909512147 1 1
0.851938937577738 0.837101863282779 1 1
0.774732714766313 0.761130809877995 1 1
0.829797654620175 0.813902313803774 1 1
0.864731978453635 0.849005714473866 1 1
0.711166149763511 0.698845908422087 1 1
0.677874577147173 0.665527719074554 1 1
0.780839572368549 0.765524649384828 1 1
0.831594012905006 0.816997232345211 1 1
0.874612723767689 0.857083194073804 1 1
0.723203954588159 0.707808019448788 1 1
0.831729315436611 0.816313003342228 1 1
0.868566581248819 0.853263423911813 1 1
0.897435141193565 0.881898135151444 1 1
0.676295005489527 0.664267401489721 1 1
0.857405725414679 0.840804244770875 1 1
0.66420032432014 0.652067369710606 1 0
0.873956112427657 0.857301861384923 1 1
0.786932459858427 0.77247479793609 1 1
0.833928652512968 0.818722668672551 1 1
0.613879191943836 0.602034467997378 0 0
0.788728988424628 0.774712645380818 1 1
0.764253894793037 0.75036923340138 1 1
0.746184309562162 0.73342391293033 1 1
0.818183992863925 0.802314303840239 1 1
0.806606365039662 0.790919501157792 1 1
0.652207094726085 0.639004331619801 1 1
0.728151937038817 0.714284514764872 1 1
0.76603195957709 0.752147486763214 1 1
0.919672170750257 0.902295343628092 1 1
0.907805026299773 0.890752305373095 1 1
0.731378783848878 0.718092404837503 1 1
0.530178817417423 0.521048978642232 0 0
0.874442362319232 0.85835929226452 1 1
0.782595481705436 0.766526823467426 1 1
0.767605999701628 0.753154444776542 1 1
0.744835883951076 0.731736859770242 1 1
0.746260617165607 0.731115378193552 1 1
0.935513009392417 0.919289415895853 1 1
0.73956962727245 0.726222534840583 1 1
0.817451835879107 0.803084186506492 1 1
0.739001473066228 0.725167642142143 1 1
0.724944319076829 0.711140179850445 1 1
0.92540557825742 0.909297601462741 1 1
0.904385234397633 0.887073149996272 1 1
0.72108763542731 0.706752183196329 1 1
0.898408179289046 0.88137213458072 1 1
0.924180291151943 0.907353663364212 1 1
0.667349828673106 0.655690966082141 1 0
0.741451124174921 0.725539643582034 1 1
0.672739664983718 0.660498808289398 1 1
0.941231579002609 0.924229249602698 1 1
0.883677259386823 0.868216375524015 1 1
0.810302551836556 0.795034554036427 1 1
0.852179904455595 0.836394028942483 1 1
0.679938176009286 0.667050001253581 1 1
0.776761512140484 0.763013414911417 1 1
0.758289422044032 0.745195545004517 1 1
0.887119897472663 0.871354881714026 1 1
0.817161173032225 0.802368072718393 1 1
0.855168735351777 0.839420820297692 1 1
0.908731526964553 0.892244140869211 1 1
0.876952259597642 0.861143520362145 1 1
0.750611052098761 0.736504908233917 1 1
0.827989878797001 0.81348690536093 1 1
0.969750955550607 0.950298990195912 1 1
0.781960211380289 0.767495010693487 1 1
0.840921187323223 0.82548503977559 1 1
0.94566139554829 0.928368432528553 1 1
0.750826023421056 0.737522285525661 1 1
0.748950255568866 0.735921971747011 1 1
0.896032778445657 0.879705986363922 1 1
0.784020770281615 0.768633500554625 1 1
0.93132125157883 0.914708866112268 1 1
0.817684320147604 0.801240818803065 1 1
0.770888361267307 0.755679709694813 1 1
0.800597427729085 0.786776534600884 1 1
0.927831864323498 0.910698886415497 1 1
0.685877464733962 0.674178629265784 1 1
0.822403131354394 0.806675947285059 1 1
0.816780141558938 0.802532281935334 1 1
0.827940629259278 0.81272790993913 1 1
0.845370101684316 0.828587428919514 1 1
0.7954965586205 0.780842937072347 1 1
0.78950147277131 0.775335104701263 1 1
0.620334638374947 0.60932135706742 0 0
0.745970604919013 0.731577411328622 1 1
0.788925807295899 0.772504451648177 1 1
0.858421573771376 0.842856431534972 1 1
0.808369330316053 0.794529780712094 1 1
0.714679255990067 0.700532505934916 1 1
0.666165771496065 0.653954671212556 1 1
0.822025342186094 0.806464969283338 1 1
0.739520097754983 0.724292444612119 1 1
0.70606256057417 0.693403169328634 1 1
0.716760957534266 0.703829092964127 1 1
0.806157707377301 0.790707267415343 1 1
0.675445878509711 0.663613328875086 1 1
0.813616969789319 0.79771326513526 1 1
0.700583455977189 0.688264104911194 1 1
0.763300614871176 0.749682683379878 1 1
0.98264286675433 0.963572806733725 1 1
0.690543835238555 0.677186435169856 1 1
0.774033594255236 0.761209466452256 1 1
0.753406683986361 0.740304795020122 1 1
0.830201737659531 0.814604122087245 1 1
0.710771446368186 0.696977964006729 1 1
0.827154473644238 0.81225738544696 1 1
0.798928323439721 0.784232205706166 1 1
0.855075242623103 0.839954289455354 1 1
0.936371829180661 0.918909414303092 1 1
0.778798248578721 0.763776789869239 1 1
0.742826211558936 0.729085396376258 1 1
0.78427892669688 0.769888746451405 1 1
0.917462290403469 0.900951398538274 1 1
0.917739342361356 0.899938958049146 1 1
0.911477457675539 0.894618981007958 1 1
0.853776267012017 0.837994755820068 1 1
0.578148833058816 0.568105130973715 0 0
0.604589436268254 0.591864611261773 0 0
0.626026869814136 0.614312414544445 1 1
0.6623925763347 0.650156009828203 1 1
0.739819593010727 0.726187543277577 1 1
0.812196336661333 0.797020998566951 1 1
0.883963749257183 0.868480208682946 1 1
0.786409647528321 0.772114420509649 1 1
0.780649683814874 0.765500854443418 1 1
0.714830174522839 0.702487685316399 1 1
0.794071952884977 0.78064167839826 1 1
0.995077697088183 0.977224466770861 0 0
0.886972597214907 0.870393837090577 1 1
0.788970026772521 0.774706072474568 1 1
0.733795137580308 0.720993477694091 1 1
1.02305576127131 1.00493421482973 0 0
0.872565735696266 0.856484697285956 1 1
0.867043838049539 0.851493896533843 1 1
0.881198012147979 0.865096144682777 1 1
0.725059776040481 0.709531347436607 1 1
0.922845809134485 0.905535421784565 1 1
0.702626856465131 0.690129276404308 1 1
0.680102803605984 0.668477494708976 1 1
0.784616512662975 0.770864504578348 1 1
0.75217276391839 0.738370036871347 1 1
0.990233716020715 0.971375318937127 0 0
0.837300195398816 0.822112245949251 1 1
0.822441834668739 0.808706204619219 1 1
0.920995418088688 0.903056042201984 1 1
0.783762802641776 0.769137619836517 1 1
0.745906631109915 0.732163599911609 1 1
0.97018321250898 0.952148241131238 1 1
0.79689408894189 0.782934182986938 1 1
0.796380478715741 0.780812887429871 1 1
0.895369655198545 0.878948220570022 1 1
0.849602243797197 0.832444803289685 1 1
0.747618348648218 0.733750495413092 1 1
0.758759513533758 0.74554643662526 1 1
0.724893494016364 0.711380501927058 1 1
0.811801009108966 0.796926586981762 1 1
0.751551980849444 0.738166949378398 1 1
0.902160813454682 0.884072005368278 1 1
0.978444489941084 0.961049575741023 1 1
0.803667449730097 0.78952022037566 1 1
0.671606321625151 0.659175731456359 1 1
0.719937737236918 0.706633556149336 1 1
0.845540498956813 0.831018720476755 1 1
0.697063402136285 0.684672647111675 1 1
0.956406840532412 0.939044447747838 1 1
0.735225756763651 0.721884279705999 1 1
0.69132211611378 0.6777912016516 1 1
0.773348980819807 0.758643244925767 1 1
0.791274129347698 0.777207582315138 1 1
0.747305226662578 0.734173185929612 1 1
0.651892301563307 0.639733607886368 1 0
0.71767008597008 0.70513928025201 1 1
0.763518268400082 0.749487878887032 1 1
0.729873755637528 0.716625839608198 1 1
0.788339587162975 0.773330206443945 1 1
0.786114656002748 0.772459940943755 1 1
0.769928819927812 0.755497191935353 1 1
0.678097804131798 0.664782440394913 1 1
0.912036669011471 0.894925222281261 1 1
0.703519732175026 0.690720689498313 1 1
0.934394206182424 0.917514269287903 1 1
0.795636977510466 0.780501386214659 1 1
0.683732847848466 0.671844258287225 1 1
0.766443180952429 0.750979384201911 1 1
0.846324094549928 0.829177589819901 1 1
0.793680526633599 0.779919581894985 1 1
0.687609487740994 0.675441225923215 1 1
0.849571981534835 0.832378515555536 1 1
0.90885056628314 0.892077665169314 1 1
0.632708571321051 0.620128414713291 0 0
0.860698766160113 0.845401972777615 1 1
0.944638065614999 0.926063878945927 1 1
0.905279709133132 0.888940071909211 1 1
0.860832550966296 0.844332176187062 1 1
0.866954824610923 0.849935426679727 1 1
0.747175083109523 0.733747988925652 1 1
0.782807554783133 0.76818392295962 1 1
0.806016825583616 0.791504822563435 1 1
0.74314791072843 0.729939297270675 1 1
0.796851625012763 0.782963007761888 1 1
0.708795306697731 0.695413485821373 1 1
0.711286688229006 0.69750200753157 1 1
0.726510262315555 0.714037776565435 1 1
0.682044488239723 0.669048382060037 1 1
0.781155320529465 0.765970368428005 1 1
0.845912884280692 0.829927869971616 1 1
0.696509549568918 0.684448481217829 1 1
0.724415717304403 0.710883466995847 1 1
0.785604367989136 0.770559002609031 1 1
0.864876152774611 0.848417629205168 1 1
0.867575358191928 0.852287082715379 1 1
0.861935407224538 0.846813538069326 1 1
0.704452113972499 0.692201269001072 1 1
0.648869020760804 0.637427384533006 0 0
0.821881773592447 0.807420118525906 1 1
0.843438744707168 0.826464125928801 1 1
0.954048363529907 0.936838068287188 1 1
0.79756104332492 0.783304695604926 1 1
0.731962240211184 0.717500278550846 1 1
0.863005223512784 0.847911405784092 1 1
0.849290906094661 0.833362405114851 1 1
0.866368407694505 0.85037564739991 1 1
0.773864901107494 0.759656284164024 1 1
0.970025186993372 0.951335309295324 0 1
0.83627915123069 0.819366948342 1 1
0.790025819035694 0.774637326858671 1 1
0.915022785960482 0.898096016611574 1 1
0.699020363281246 0.685744580175317 1 1
0.846163609702888 0.829519482145469 1 1
0.802783839617572 0.788135487930444 1 1
0.833327034110498 0.817258538059735 1 1
0.755345526569024 0.741332926735838 1 1
0.754952033750694 0.74178567939423 1 1
0.806035483910103 0.792057390912681 1 1
0.771036984632303 0.756436877102101 1 1
0.726985854026702 0.712902311971064 1 1
0.907326329699222 0.890563583925496 1 1
0.696036929436231 0.683235924341428 1 1
0.780877387327711 0.766181948702761 1 1
0.871769210185983 0.854500357538301 1 1
0.709457731377429 0.697277899625741 1 1
0.826586833184139 0.811549231541796 1 1
0.675817774048369 0.663132017019741 1 1
0.870758745004112 0.854429052719352 1 1
0.578288783175932 0.567722110194024 0 0
0.745571169369255 0.73210137607691 1 1
0.817083945862052 0.801252042579959 1 1
0.782609043886055 0.767716140060016 1 1
0.800651583432433 0.786805838712378 1 1
0.916786809648277 0.899359606070638 1 1
0.792259862550676 0.777860750201688 1 1
0.864100338761501 0.847348581418574 1 1
0.865161609027091 0.847765551113301 1 1
0.679677171592292 0.666571189328537 1 1
0.881291500724388 0.865067580625492 1 1
0.91367670160744 0.897407789991467 1 1
0.683292918414982 0.670485034983995 1 1
0.861728663913097 0.845997929901099 1 1
0.765816575195641 0.750964225095534 1 1
0.793219134853194 0.778181808294065 1 1
0.599682838070676 0.589179503117635 0 0
0.778988624503392 0.763443974157772 1 1
0.81672340544097 0.801916531515184 1 1
0.741785192746775 0.728777039386943 1 1
0.891683114980212 0.874815527479595 1 1
0.728405046700828 0.715082617343992 1 1
0.780913656245991 0.766309792782199 1 1
0.94524037478882 0.927541143622537 1 1
0.78863439447303 0.77396689071442 1 1
0.751148213144892 0.7376661168598 1 1
0.744401526546918 0.730899732081608 1 1
0.754181229809675 0.740592014205615 1 1
0.867178110068748 0.850167725452913 1 1
0.952636713711424 0.935384821886165 1 1
0.798904639215774 0.782669877785004 1 1
0.643360416389943 0.631785131629347 1 0
0.713852846045788 0.699036792644945 1 1
0.888512123151507 0.872262803333791 1 1
0.837452995519979 0.82151051971667 1 1
0.787767045373453 0.772510938303889 1 1
0.784441615002131 0.770293397798519 1 1
0.8669555274172 0.851368185531121 1 1
0.871927824595791 0.856010447917413 1 1
0.750442161136744 0.737352409534397 1 1
0.648756191674889 0.636825550458953 0 0
0.735416763262454 0.72210044239356 1 1
0.69644417849479 0.684180438486277 1 1
0.73081641277062 0.717321572558363 1 1
0.64446276606952 0.631690870445366 1 1
0.775620598485855 0.761549312414235 1 1
0.777272341417148 0.762613632664005 1 1
0.771910012193476 0.75815280197926 1 1
0.781067151913664 0.767582844204062 1 1
0.717982128932439 0.705137257106757 1 1
0.671427048408319 0.658986932850731 1 1
0.646514787390573 0.634767366307651 0 0
0.769841417569273 0.755938263362027 1 1
0.852757595653749 0.837834094591716 1 1
0.795470384165633 0.781114782083563 1 1
0.828558405748733 0.81264590197203 1 1
0.861268649680586 0.844371311879698 1 1
0.812959529869301 0.797536669603651 1 1
0.913383224949693 0.896793295612056 1 1
0.81621701918337 0.801561366826739 1 1
0.731305747349085 0.716709003567582 1 1
0.876826861129103 0.858877455817912 1 1
0.723051396317703 0.710429509926134 1 1
0.808705721162024 0.793820209630754 1 1
0.814037563500561 0.798815214831168 1 1
0.665470908061423 0.653214919631824 1 0
0.925152646778097 0.907967762719106 1 1
0.81367191316959 0.797229842020072 1 1
0.709804643036068 0.69666605367173 1 1
0.908749355747207 0.891871739374509 1 1
0.769115908566129 0.756379701501971 1 1
0.902393809088339 0.885765150862939 1 1
0.866650147006479 0.850974115422965 1 1
0.832065535657057 0.816066667842245 1 1
0.664326033490609 0.651502178873327 1 0
0.950395852542179 0.933086495373087 0 1
0.789378541147414 0.775057680500024 1 1
0.848002544310587 0.831247801640735 1 1
0.835003526431405 0.817433535353384 1 1
0.963455940041046 0.94647724540606 0 0
0.705339507355373 0.691631885938495 1 1
0.81656176689782 0.800703192262404 1 1
0.838613318780272 0.820838547657361 1 1
0.950041849493109 0.932917529161922 0 1
0.945585064068988 0.92797839048755 1 1
0.790866219601083 0.775764395481839 1 1
0.875240921312668 0.858888503968957 1 1
0.904906063300327 0.888386106808074 1 1
0.824972813050266 0.808220112996809 1 1
0.792499596808135 0.778347616574642 1 1
0.801688122551442 0.786172573136617 1 1
0.821989731856957 0.80679145768517 1 1
0.85614879519477 0.840174454131419 1 1
0.837842940895634 0.821620690631396 1 1
0.915734595432317 0.898286664732876 1 1
0.778357341381696 0.76458709196223 1 1
0.921249719390258 0.903264261075988 1 1
0.863336375065877 0.848046257524364 1 1
0.762347440833903 0.748958337920439 1 1
0.873850598692612 0.858605042304911 1 1
0.805078950922785 0.789789968101069 1 1
0.808118435125712 0.793833987595492 1 1
0.786702576063982 0.772643321651804 1 1
0.724464247884066 0.711242838197875 1 1
0.799572419514854 0.78508786750204 1 1
0.775940377639115 0.762231778257177 1 1
0.628246326971894 0.61645020796308 0 0
0.658712376424044 0.64685181201041 1 1
0.789642820821385 0.774643703417661 1 1
0.87997735216862 0.86436245811531 1 1
0.812398311310836 0.79708508669549 1 1
0.906836349745021 0.890065939983038 1 1
0.806973181529079 0.791951483489978 1 1
0.549401930834047 0.539693665524471 0 0
0.995034107880405 0.976510180802514 0 0
0.754568497521241 0.740227418598145 1 1
0.885561695537922 0.86707463319296 1 1
0.769498957444896 0.755694461126662 1 1
0.79755516361732 0.782100292258664 1 1
0.946384192652478 0.929675705229154 1 1
0.802749191399941 0.786690321410357 1 1
0.723463845263196 0.709457974910162 1 1
0.598210662902588 0.587758291512264 0 0
0.858152268847475 0.840368938793286 1 1
0.803772041372022 0.787927821268019 1 1
0.862649231485772 0.845687540511028 1 1
0.804599357468886 0.789933412227213 1 1
0.768196660657499 0.753834450417302 1 1
0.748921250188499 0.735387404450083 1 1
0.79314061584303 0.77912569562232 1 1
0.888269877805388 0.870783199810096 1 1
0.790952375645178 0.775458267404469 1 1
0.860088175513666 0.842786530492462 1 1
0.756400539072873 0.743090142997796 1 1
0.956025678121506 0.938947558493268 0 1
0.851843516486808 0.836772862753308 1 1
0.726888174639498 0.71193803733048 1 1
0.803853965214397 0.789166593695418 1 1
0.953045405569248 0.935263349431988 1 1
0.818206191630957 0.803162488302353 1 1
0.750140005343498 0.73700786923541 1 1
0.693846461027073 0.681927766282859 1 1
0.791076706698409 0.776840407026199 1 1
0.798377511654673 0.784371054872812 1 1
0.942921820156511 0.924698442966917 1 1
0.847383913002135 0.83150315326377 1 1
0.836661890007046 0.821055638117059 1 1
0.652579539896536 0.640554687977841 1 1
0.869855209580699 0.854484930528986 1 1
0.889089613500368 0.871667416888836 1 1
0.870217984977761 0.854264125271248 1 1
0.753733976842469 0.740600698435862 1 1
0.878262342452922 0.862869943676067 1 1
0.734442475893531 0.721273532997261 1 1
0.777388399659809 0.763550129730074 1 1
0.899877302632926 0.883093392583709 1 1
0.910010722773412 0.891633627254239 1 1
0.80699930875737 0.792395721309214 1 1
0.796232189681163 0.780828445864246 1 1
0.694232613202747 0.681820135600614 1 1
0.636029160232128 0.624998426768619 0 0
0.822072098868383 0.80574405512437 1 1
0.670151462761247 0.657392893120459 1 1
0.784286111428711 0.769693930255869 1 1
0.719810167201106 0.706856127752585 1 1
0.764039540741585 0.749171996744099 1 1
0.660276294511691 0.647505589611764 1 0
0.832383048686212 0.816273997862374 1 1
0.784869877365151 0.771006597253725 1 1
0.779813284635415 0.764376428492991 1 1
0.818602408793302 0.80321052831715 1 1
0.822420080127181 0.806825056817747 1 1
0.856911040958077 0.841977820033571 1 1
0.835906112877072 0.820692418215203 1 1
0.8527464603441 0.836633089462815 1 1
0.829250201052833 0.813293459466283 1 1
0.828231252666752 0.81265685176209 1 1
0.862829072301075 0.847520589302463 1 1
0.737463982619069 0.723632764497836 1 1
0.60128416571315 0.590968845478719 0 0
0.86733801925648 0.850636209534774 1 1
0.764872778950326 0.749962843975742 1 1
0.789968419098625 0.775075022974417 1 1
0.783177168832678 0.768328254972117 1 1
0.777029239249524 0.762875365773098 1 1
0.886569878392201 0.870007089175366 1 1
0.856751853523737 0.841328423141218 1 1
0.659194698520534 0.645593716679172 1 1
0.842417775474388 0.827421507165965 1 1
0.822108168222333 0.80660992772154 1 1
0.832307008608084 0.81626437629143 1 1
0.763363341403648 0.749906363590657 1 1
0.895095531393271 0.878972046536772 1 1
0.961787678361745 0.943464420081486 1 1
0.813386824342241 0.798262495251582 1 1
0.851663715790545 0.836609602532695 1 1
0.854482859009692 0.838827114347524 1 1
0.96645982454686 0.948441109380053 0 1
0.847241543135313 0.831933072450546 1 1
0.942372957451498 0.924093729932414 1 1
0.661261126015775 0.649047296809755 1 0
0.730140431640047 0.716936985867206 1 1
0.794953830566028 0.778559026006745 1 1
0.933991175220488 0.917802550516806 1 1
0.760432196912237 0.746212628944856 1 1
0.836357597832514 0.82158904345484 1 1
0.774752409427085 0.760784326870475 1 1
0.88419593429513 0.867462280072357 1 1
0.989157353025787 0.970466843096848 0 0
0.816338972247132 0.80124132426431 1 1
0.815590069631854 0.800211667893321 1 1
0.89726229893924 0.880719544816309 1 1
0.834854720837504 0.817973138110151 1 1
1.02311250687741 1.00384877480859 0 0
0.92455091498459 0.906306233539146 1 1
0.638401774775476 0.626430263203666 1 1
0.83236242372467 0.817196942233418 1 1
0.68856374539354 0.674825796658491 1 1
0.718881884809256 0.705499440150216 1 1
0.806220545181541 0.790109843422805 1 1
0.752359008564459 0.737932387561083 1 1
0.768724490669393 0.755542469470516 1 1
0.8505290728627 0.83509417421303 1 1
0.598926442425818 0.588107924846506 0 0
0.794618627657514 0.779227938907348 1 1
0.864510330740258 0.847649962683841 1 1
0.76044547454025 0.747548157333349 1 1
0.766061492668848 0.75135792155371 1 1
0.811631485757457 0.796996311088477 1 1
0.793697354456043 0.778812603578728 1 1
0.742986635989475 0.729336228470804 1 1
0.889316168827449 0.87281068681185 1 1
0.876158948940092 0.85948336935289 1 1
0.886063280782651 0.870601640911498 1 1
0.936316398891217 0.919040354897142 1 1
0.738157275881034 0.724540115373052 1 1
0.708466635261658 0.696131378360179 1 1
0.759063075147746 0.744568735425502 1 1
0.797252304953429 0.782581372609309 1 1
0.720126256950959 0.705221134392428 1 1
0.741155683978984 0.727350974305571 1 1
0.760537480851188 0.747557528281352 1 1
0.766289561683735 0.752428592170091 1 1
0.7880055753366 0.771909329208558 1 1
0.854152858757108 0.838397246145183 1 1
0.841788463916155 0.82600827424342 1 1
0.894554545195885 0.877397461783202 1 1
0.772546810743427 0.757452389777916 1 1
0.804589484025609 0.788605758756153 1 1
0.695616505490156 0.682524675353016 1 1
0.784541464656497 0.768622105692366 1 1
0.765325826065208 0.750420961637302 1 1
0.76535537814982 0.750674765587205 1 1
0.886372260320456 0.870443413949699 1 1
0.822703106833944 0.807451551729986 1 1
0.847417806361795 0.831408509445656 1 1
0.850072204568771 0.83440694267323 1 1
0.77564668161495 0.760923938001993 1 1
0.783851156010147 0.7694872225142 1 1
0.803740358851895 0.789125590877105 1 1
0.692015813694023 0.678578172827075 1 1
0.765376134585406 0.750724943260273 1 1
0.914837321395468 0.897335083737022 1 1
0.82476912517678 0.808834532863056 1 1
0.902226193703521 0.885569363184696 1 1
0.963585805263636 0.946079657540406 1 1
0.75933976711693 0.74480467722957 1 1
0.987724930802824 0.968902555150177 0 0
0.789156023439836 0.775030614488479 1 1
0.653050065510277 0.641438611826061 1 0
0.882689182407178 0.865029568058085 1 1
0.742292144426061 0.727652560200193 1 1
0.810372086678328 0.794212429165427 1 1
0.721178285896932 0.707703244833554 1 1
0.920622563320872 0.902995925870442 1 1
0.831227748413372 0.816214893642268 1 1
0.808997052719798 0.79378858818837 1 1
0.910826409915706 0.893854703769778 1 1
1.03365279195968 1.01509979210989 0 0
0.784306289402976 0.7683661749631 1 1
0.817383476550407 0.802139121170677 1 1
0.771456008274957 0.757161469612103 1 1
0.654674917042664 0.64221793302687 1 1
0.768506228939672 0.753361948149113 1 1
0.709678388906461 0.697747000432905 1 1
0.833407569868624 0.818274901178297 1 1
0.845982655716896 0.829532877610407 1 1
0.817180749973865 0.801760440689581 1 1
0.733559433012119 0.719612082080117 1 1
0.748469263356071 0.734850015314715 1 1
0.725891591997309 0.71167090976661 1 1
0.686119600534778 0.67461787576389 1 1
0.669849272678727 0.656643954268126 1 1
0.761072073953417 0.746874701529864 1 1
0.724482560215037 0.711173908809543 1 1
0.861979145967615 0.845861650095308 1 1
0.8001585135255 0.786063458847749 1 1
0.664140827055655 0.649965159144022 1 1
0.693777951328236 0.681554052671548 1 1
0.841673522176778 0.826329294348773 1 1
0.782832098310893 0.767538049442428 1 1
0.806353418234029 0.791695209642979 1 1
0.842475683145898 0.826077378988943 1 1
0.929135684395802 0.912026616165387 1 1
0.773589766173236 0.76049641798909 1 1
0.775996699335421 0.760661823451619 1 1
0.809483533616462 0.794453706953046 1 1
0.756391990260304 0.742777459423013 1 1
0.719204553182239 0.704700238049831 1 1
0.821906591663483 0.806328733593454 1 1
0.820274722769411 0.805453147212889 1 1
0.813845289314477 0.798311560744517 1 1
0.746886390984432 0.732079198231222 1 1
0.796796271384364 0.782963013063398 1 1
0.704291931278869 0.690402242986268 1 1
0.708620340236682 0.696224663968059 1 1
0.734625629797864 0.721016760659473 1 1
0.642344137657765 0.630206930862512 0 0
0.87690997352243 0.85996322359105 1 1
0.814623982001319 0.798495777006626 1 1
0.85113138862991 0.834510706186308 1 1
0.873209083245932 0.856456205352748 1 1
0.821986959386253 0.806123836864904 1 1
0.776206915258451 0.761554128049589 1 1
0.810051813395673 0.79515219025971 1 1
0.664298980233441 0.652221226384208 1 1
0.858043028573399 0.842873984325444 1 1
0.806543928211968 0.791107950330985 1 1
0.792510677909676 0.778170345321091 1 1
0.739582460047752 0.72576302593672 1 1
0.703229059213901 0.690603615060824 1 1
0.729856721394057 0.716744006650986 1 1
0.74889953729803 0.734396110786089 1 1
0.812530344665808 0.798325542759217 1 1
0.72047200528221 0.706571784181817 1 1
0.760538633031843 0.747186584168604 1 1
0.824361386823331 0.809549891555005 1 1
0.858231279248798 0.842054055750234 1 1
0.778000784289771 0.76367032604133 1 1
0.821285193071564 0.806153852397127 1 1
0.734258637475744 0.721795489656698 1 1
0.834220701580504 0.817005970444651 1 1
0.790245208142125 0.775593146056469 1 1
0.782158427951034 0.767941619530476 1 1
0.785598791756425 0.769651948186305 1 1
0.644774064427975 0.632828543658459 1 0
0.930404746261044 0.91252420001863 1 1
0.842229205509962 0.82673185741634 1 1
0.754377639937854 0.740922661527016 1 1
0.696609431222551 0.684275103000114 1 1
0.773869447701548 0.759982911328872 1 1
0.827291287704616 0.812017146049454 1 1
0.77469857962341 0.759254593047127 1 1
0.936945433117494 0.920714267582393 1 1
1.00620835192254 0.986841988403465 0 0
0.725365917808419 0.711188811478664 1 1
0.751151736462378 0.73780380537288 1 1
0.896604121271349 0.879862609730745 1 1
0.609827813050114 0.59733846100796 0 0
0.653446727230033 0.640834605103063 1 1
0.767999568624462 0.751540588668426 1 1
0.820413333029701 0.806112689349327 1 1
0.716919534456677 0.703514839730198 1 1
0.73076213777049 0.715740284498937 1 1
0.724646342384459 0.71086292602198 1 1
0.806769786055597 0.791471945750117 1 1
0.810326275167539 0.795143596923081 1 1
0.823524817428165 0.808893343380185 1 1
0.786430142844449 0.771046956934043 1 1
0.648431026440751 0.636122278921602 1 1
0.804070947802099 0.789498004117038 1 1
0.695962695961067 0.683673503350009 1 1
0.923437137574952 0.906848032657228 1 1
0.700130495364417 0.687448645108704 1 1
0.652767365679702 0.641094286126956 1 1
0.807174041220944 0.791818842101176 1 1
0.821586771936961 0.805313220328662 1 1
0.873919830305536 0.857808647447762 1 1
0.806784093979607 0.791910266970616 1 1
0.68716810632663 0.674095098431628 1 1
0.812057783517288 0.796496131434079 1 1
0.836301819178208 0.820748837199092 1 1
0.744996233271904 0.732049877002746 1 1
0.796046720303936 0.781724630304686 1 1
0.806215309896403 0.792188287237125 1 1
0.673742709859352 0.660857268332396 1 1
0.739045450472841 0.725624262589822 1 1
0.9095785033741 0.892917539905854 1 1
0.96719144977455 0.948998768546622 1 1
0.823654150692932 0.80878152806486 1 1
0.883545268369875 0.867428445961211 1 1
0.936567544568995 0.918761434116302 1 1
0.915835762767344 0.89889239342831 1 1
0.801265097530369 0.786893103053649 1 1
0.896764678878009 0.878981838138842 1 1
0.883897926223248 0.866929238315566 1 1
0.830019590490405 0.814522082494716 1 1
0.849756804597976 0.833021506522902 1 1
0.746190193260358 0.732137998413624 1 1
0.801297197541512 0.787140877772288 1 1
0.819845483314907 0.805285556473657 1 1
0.897273987964831 0.880310986038725 1 1
0.936681815142167 0.918657879957767 1 1
0.882345416192036 0.866719638224314 1 1
0.754099562488321 0.740110512645181 1 1
0.584784685176853 0.573968301181305 0 0
0.862548779745752 0.846794745405424 1 1
0.765057235494188 0.749910728957237 1 1
0.830996967422252 0.815772252527194 1 1
0.674771479062089 0.662808079373255 1 1
0.941567556504776 0.922669084053984 1 1
0.963722635038166 0.944950992731603 1 1
0.847899571319002 0.832027200762274 1 1
0.852205915098645 0.836705412854308 1 1
0.749381116979537 0.734007462237471 1 1
0.743703806275333 0.728519569644418 1 1
0.86050901106559 0.84427807741128 1 1
0.914854002146936 0.898232650805516 1 1
0.845922463375273 0.829972047502554 1 1
0.876614811558648 0.860653469626002 1 1
0.813061305604747 0.797844376003902 1 1
0.82567872593541 0.810620895202375 1 1
0.885335536825072 0.868447754789035 1 1
0.674591241159475 0.661850929928841 1 1
0.835444968802487 0.818878277170508 1 1
0.724326773511859 0.710909116712811 1 1
0.72597794547857 0.711529983223119 1 1
0.863731146002399 0.848662063567223 1 1
0.665834371531843 0.653033230702268 1 1
0.733132577946338 0.718945802171758 1 1
0.756093834840306 0.742133912272732 1 1
0.657669573189625 0.645615366752861 1 0
0.707711083280525 0.694025085335284 1 1
0.929400667505721 0.912540684086818 1 1
0.731021521398376 0.716424153392951 1 1
0.935277875278032 0.917317241942365 1 1
0.912389516894645 0.894583070946124 1 1
0.684607045238547 0.672093992331597 1 1
0.79883997712388 0.784269052213898 1 1
0.830254622441823 0.814777391036866 1 1
0.777922929605869 0.763821126931897 1 1
0.844759282577774 0.829403015920161 1 1
0.730591487839842 0.717440123643433 1 1
0.877203276321401 0.861007649186494 1 1
0.810780213371558 0.795519476063529 1 1
0.756456489733134 0.742581134789442 1 1
0.883942875561968 0.86822815851624 1 1
0.907828150923523 0.890796377035502 1 1
0.888441936493798 0.871866989818692 1 1
0.86316463788387 0.847301244187512 1 1
0.723597315308608 0.710223537726995 1 1
0.666197655867532 0.654510229307748 1 0
0.857076417567226 0.840997508013238 1 1
0.743347309074597 0.729924076879591 1 1
0.858109866602576 0.841876285410145 1 1
0.820997316834872 0.806415239396841 1 1
0.811083291261041 0.795471207433771 1 1
0.752140428712854 0.738339537037056 1 1
0.756732642843079 0.743932498324803 1 1
0.781896167489864 0.767198580532164 1 1
0.781025018925295 0.766726653112576 1 1
0.651766565306462 0.638171655115182 1 1
0.853527859580345 0.837364234836654 1 1
0.80821580875662 0.793117674450727 1 1
0.66692566013573 0.655360202923205 1 1
0.876572464352093 0.861234317015591 1 1
0.708952884119744 0.696997134983875 1 1
0.689151491448482 0.676463075272718 1 1
0.802014341315306 0.78651432468734 1 1
0.786377568196837 0.771968379046997 1 1
0.860943914622083 0.845364190648273 1 1
0.77479628312632 0.760618875932038 1 1
0.745436516226387 0.731494703405495 1 1
0.750876645531119 0.736209547040948 1 1
0.814464907107127 0.799591783865396 1 1
0.804439657983331 0.789015944896867 1 1
0.826798073430625 0.811229328290942 1 1
0.683516764535749 0.670404768569315 1 1
0.601004667195599 0.590428860894597 0 0
0.708827154248372 0.696089414727841 1 1
0.744954770801877 0.731242899345235 1 1
0.742350608651907 0.729149949496639 1 1
0.705566948114273 0.69247983266496 1 1
0.943000069139911 0.926702979945796 1 1
0.832507964716345 0.817771756938709 1 1
0.816201634212101 0.801139724657423 1 1
0.947352352021991 0.928239317220275 1 1
0.868098046064702 0.849550883543845 1 1
0.84864113325643 0.832276901642691 1 1
0.806296473409409 0.79155000138142 1 1
0.849859277360953 0.833601464653737 1 1
0.786804399369468 0.771911867665292 1 1
0.842191887421765 0.826814676821506 1 1
0.849796907059222 0.834413581564794 1 1
0.758165782711928 0.744319934972226 1 1
0.837961976942666 0.822446194379758 1 1
0.868630023071709 0.853072534625704 1 1
0.81002457955515 0.796035879780699 1 1
0.881756247904508 0.864362311078394 1 1
0.819971249669744 0.804085393751183 1 1
0.934903216824785 0.917083707178814 1 1
0.828940429278862 0.813571376245109 1 1
0.777463085235876 0.763657096581522 1 1
0.999515846977176 0.978977945248397 0 1
0.899996165836137 0.883062340709869 1 1
0.881107756106486 0.862946244736339 1 1
0.782154446383577 0.768305721844093 1 1
0.738268416899433 0.724258021978798 1 1
0.702769927504704 0.689488056968332 1 1
0.832931197535052 0.817127039347691 1 1
0.799613472530045 0.784537305911483 1 1
0.804275386253985 0.789260262958742 1 1
0.801858548296347 0.787084379240707 1 1
0.774684760827764 0.75954938348103 1 1
0.763382351522602 0.748613336934273 1 1
0.792922432305796 0.778717926905083 1 1
0.656977932824942 0.644876578694348 1 1
0.928170847855567 0.910649068118498 1 1
0.68651910962128 0.672977069435824 1 1
0.819594563969453 0.805053576368859 1 1
0.909365671031031 0.893025919480043 1 1
0.854172040676837 0.837197322536907 1 1
0.681370513265827 0.668737459509843 1 1
0.930021452465007 0.913352070481382 1 1
0.775815063802559 0.760782153018244 1 1
0.89716434960822 0.88087448361819 1 1
1.04357899414269 1.02438446899776 0 0
0.9271795584166 0.910023591218822 1 1
0.788963140163312 0.773902140578481 1 1
1.02595738269638 1.00545025357388 0 0
0.784132869407448 0.769602612087248 1 1
0.693969669296352 0.681007426410567 1 1
0.77967433206072 0.766190554231413 1 1
0.872921607659963 0.856841391304745 1 1
0.884846609868 0.868084964707334 1 1
0.850873467244695 0.835345566172623 1 1
0.727230354816727 0.713217743901956 1 1
0.675920307861135 0.663675772323451 1 1
0.791344811881004 0.777034780019943 1 1
0.831048872868677 0.815239549326384 1 1
0.629383696966511 0.617218227695679 1 0
0.887417508958368 0.869308821522164 1 1
0.807825194353318 0.792722927178969 1 1
0.752484033958805 0.738197923468917 1 1
0.99124791711725 0.972349730941947 0 0
0.983289479067349 0.965130648873762 1 1
0.749832089151305 0.736019242335557 1 1
0.612808915402214 0.60202967177945 0 0
0.816249212090862 0.801481949161106 1 1
0.852990606037129 0.836547308419113 1 1
0.87373246844541 0.857117577971062 1 1
0.649544983358314 0.637148673962138 1 0
0.818092431952722 0.803009689564726 1 1
0.844411724044757 0.829322160172046 1 1
0.69628226251446 0.682843886008807 1 1
0.854960792014479 0.839127697912241 1 1
0.875357482117245 0.858248418610356 1 1
0.840158780345057 0.825170410302373 1 1
0.903949481986007 0.886762829725702 1 1
0.910547342005001 0.893972109542848 1 1
0.626362630272788 0.614661501620299 1 1
0.722271924377554 0.710034644948524 1 1
1.01725929329251 0.996302292978033 1 1
0.663742286777727 0.651291451388054 1 1
0.870415583189223 0.854431724639212 1 1
0.810329623511119 0.794510327349356 1 1
0.733170640679729 0.719852533829176 1 1
0.836348838570691 0.821555461975175 1 1
0.781068533529297 0.765586881302567 1 1
0.739528036317978 0.726370922989026 1 1
0.783258031166639 0.768004952550178 1 1
0.815539472129561 0.800586200145641 1 1
0.757408705169515 0.743728190602245 1 1
0.759754419000203 0.744452600188705 1 1
0.898761203873519 0.882224627231976 1 1
0.817380655565677 0.802758568974697 1 1
0.684966151662617 0.672612064948455 1 1
0.799978476788543 0.783551874172802 1 1
0.803836076440934 0.789525885841264 1 1
0.794071726384697 0.78072533821291 1 1
0.905535485641645 0.888705223541369 1 1
0.680691999915501 0.667735889707582 1 1
0.73430092407226 0.721112928029264 1 1
1.07284869719391 1.05298243531856 0 0
0.756739409554804 0.742083464889878 1 1
0.823683351800412 0.807731621896601 1 1
0.922246756301357 0.905175677879178 1 1
0.657278663251143 0.645679707210258 1 1
0.911516512034572 0.895732622759663 1 1
0.772158930307497 0.756711266701195 1 1
0.874678474541515 0.858479027715451 1 1
0.886570957874843 0.869834054560392 1 1
0.799713404863527 0.785130627477113 1 1
0.835791192613076 0.821289552278564 1 1
0.750286361232738 0.737605101492839 1 1
0.770180906546452 0.75539817726489 1 1
0.734297895497076 0.720564736533906 1 1
0.815744196059104 0.800783463376341 1 1
0.772387762506642 0.757381061008293 1 1
0.749855307968697 0.736786429820093 1 1
0.851030879935855 0.835415071912274 1 1
0.708628347173595 0.695150866854308 1 1
0.738995991431789 0.725035387207091 1 1
0.840043073059619 0.824145171947143 1 1
0.824276556195585 0.809752544477985 1 1
0.744413937993468 0.731356950606737 1 1
0.878791296206825 0.859577913368922 1 1
0.964647151115546 0.946025943960858 1 1
0.808885104760294 0.793559734454793 1 1
0.738223573848368 0.724545494492106 1 1
0.829338562290274 0.81459410956997 1 1
0.902811108404275 0.886638731514609 1 1
0.923471486082328 0.905814231656864 1 1
0.746831390080941 0.732519144314165 1 1
0.812477743883418 0.79582507979124 1 1
0.863935242097208 0.849421119062553 1 1
0.606115251369151 0.594749647389758 0 0
0.897304103235634 0.880935969525005 1 1
0.842675928155359 0.82741118693758 1 1
0.725460772004587 0.711999877711497 1 1
0.878232926226959 0.861637811121538 1 1
0.794077514967455 0.779158001446133 1 1
0.773721147220957 0.757548283113723 1 1
0.813962095087328 0.799236227757378 1 1
0.797601560183614 0.784470186445406 1 1
0.846460620120689 0.830599700413354 1 1
0.889302523939805 0.872138164182815 1 1
0.782032523882026 0.76796737867522 1 1
0.753076897538448 0.738557570483732 1 1
0.792651068198418 0.777470494734694 1 1
0.729100356681136 0.715211177424211 1 1
0.779217150866776 0.765029152099052 1 1
0.794013395471486 0.780684571092398 1 1
0.736602997361614 0.722692924684245 1 1
0.924272344970298 0.907648604688557 1 1
0.711738631938833 0.698476017325239 1 1
0.802031061321964 0.787153015924094 1 1
0.907956236390531 0.890760719891063 1 1
0.934710187875363 0.917156954976338 1 1
0.924128016661294 0.906773204368766 1 1
0.737123998507507 0.722458879575453 1 1
0.739833527721619 0.725901805222255 1 1
0.748614646959991 0.734291715267113 1 1
0.802875836342469 0.787985745581096 1 1
0.852147285451291 0.835266636940497 1 1
0.768272050636918 0.754437317372283 1 1
0.704479979910945 0.691289564289256 1 1
0.763572307880433 0.750646827593901 1 1
0.795941591402249 0.779807639741003 1 1
0.789474281655638 0.775988181200275 1 1
0.760499539622537 0.746035123704586 1 1
0.779835644997039 0.764254965667211 1 1
0.805227741071515 0.789785448805496 1 1
0.728645607607322 0.714898252158645 1 1
0.805474996360157 0.789845108575907 1 1
0.819468370008869 0.804387620896693 1 1
0.934772488956062 0.916016753646884 1 1
0.784366643282249 0.770811813614842 1 1
0.830610642868211 0.814647031524253 1 1
0.963981557589186 0.944732527979116 1 1
0.793566081230688 0.779981705887556 1 1
0.841311516876738 0.825315251822546 1 1
0.851271778958664 0.836583970033327 1 1
0.74940364811409 0.736149946246898 1 1
0.818437022934071 0.803368165339328 1 1
0.842223429857252 0.825909213960008 1 1
0.851093427678744 0.835240097527406 1 1
0.732883624357782 0.720169720269926 1 1
0.82449728678317 0.809299993364444 1 1
0.856142366732741 0.840131236254654 1 1
0.684680640959554 0.671772608995418 1 1
0.874027176865302 0.85619961721897 1 1
0.657163344558633 0.644583126806144 1 1
0.817057095300692 0.802321996463589 1 1
0.805713065451861 0.791680309581402 1 1
0.718259729667891 0.705207877925515 1 1
0.881941409595401 0.865873558045475 1 1
0.933916832899163 0.916101105176628 1 1
0.935354401327867 0.91951856028202 1 1
0.874942229371381 0.858262355961217 1 1
0.884037319751652 0.867501374683864 1 1
0.915373380910158 0.898641461314458 1 1
0.640458488453702 0.62878518819642 1 0
0.820904407026895 0.80489396971542 1 1
0.816223013162964 0.80052792037117 1 1
0.667845488736987 0.656565726664475 1 1
0.850593722491531 0.834878228650103 1 1
0.653758534723033 0.641620431220194 1 1
0.843727758449463 0.82802773689795 1 1
0.8769918447546 0.859670095078547 1 1
0.641896484532107 0.630772730124476 0 0
0.785180808671681 0.770641121846004 1 1
0.723647587043495 0.710297944581866 1 1
0.878864898382698 0.86312309236359 1 1
0.820989365808184 0.806687099101813 1 1
0.846988777826553 0.829896322600706 1 1
0.800351665788947 0.784708925620669 1 1
0.770800989091651 0.756065517404933 1 1
0.801048566027915 0.786265945458513 1 1
0.828853294205865 0.813677739657876 1 1
0.749765654266887 0.73580958192041 1 1
0.742036740659413 0.726814067768788 1 1
0.945657953412464 0.928217605872735 1 1
0.88818931501858 0.871311783312085 1 1
0.843296384444768 0.828196058148379 1 1
0.681405961111175 0.668892817551499 1 1
0.846322951178613 0.830478866721966 1 1
0.886086939169305 0.869587290940692 1 1
0.836305082933223 0.819851487803557 1 1
0.815249798554029 0.800813945902879 1 1
0.879809243613911 0.863142572836711 1 1
0.831010084615129 0.816832061642818 1 1
0.850137074004162 0.834999322873539 1 1
0.68118755504187 0.668172251795888 1 1
0.85456443128842 0.837943529145823 1 1
0.784745150947822 0.769368391279189 1 1
0.802026025900141 0.787535723298675 1 1
0.756901013910048 0.743381438814672 1 1
0.752486542326548 0.738067987581975 1 1
0.860553986958616 0.845220281861233 1 1
0.835871691394145 0.820480793945415 1 1
0.770538761804546 0.756426578281254 1 1
0.920913844058258 0.904331211806876 1 1
0.748259711340329 0.733971924908886 1 1
0.841386962688609 0.825854551747557 1 1
0.951768187208489 0.934314156086266 1 1
0.794643324524621 0.780389866427114 1 1
0.752561890705185 0.738305702172953 1 1
0.718122955054591 0.704010801405208 1 1
0.856848858301842 0.839479649414508 1 1
0.918777666847724 0.902573498910792 1 1
0.916165500129793 0.89794721263915 1 1
0.937378828667596 0.92046832522146 1 1
0.806898962178796 0.792803271213126 1 1
0.638091960357378 0.624509815667583 1 0
0.746363614733317 0.731989559695533 1 1
0.770954431410247 0.756960785644836 1 1
0.933014701772891 0.915981050181479 1 1
0.885980525864418 0.869346079008904 1 1
0.737071813574396 0.724114521050476 1 1
0.648093259066972 0.635473045084789 0 0
1.000911806056 0.981172614120034 1 1
0.794557793944635 0.780280388240657 1 1
0.828624211175713 0.813762194712644 1 1
0.638438124286196 0.626960535448513 0 0
0.834823482042038 0.819291635780472 1 1
0.864056721837729 0.848071677273619 1 1
0.829476695441563 0.815396986857734 1 1
0.824173093319518 0.808508859987115 1 1
0.789623586285033 0.774667877958369 1 1
0.840310738824546 0.82414028715601 1 1
0.806834414383605 0.791419463211453 1 1
0.817465386787431 0.801445290807911 1 1
0.735240816327204 0.721962500040063 1 1
0.859266333006906 0.843892557802623 1 1
0.719804093494421 0.707191555099692 1 1
0.674293382700375 0.661474259433758 1 1
0.711437036081678 0.698659592242676 1 1
0.7227678078328 0.70936243930261 1 1
0.759365130512798 0.744540151965605 1 1
0.674380248259627 0.662312415575598 1 1
0.834578629449878 0.819792003893727 1 1
0.784365750537288 0.768588586253625 1 1
0.749926693366824 0.736357092180362 1 1
0.751718348511841 0.737678229450032 1 1
0.811745392065829 0.79507475178699 1 1
0.810297904001366 0.795374077925928 1 1
0.898986757696152 0.881861367274794 1 1
0.625765626125818 0.612724863095521 1 0
0.669665166374458 0.657611698517716 1 1
0.788955661562626 0.774513802992074 1 1
1.00037155589113 0.981341183750432 1 1
0.805228026667023 0.790477946221762 1 1
0.73696234860384 0.723834234162724 1 1
0.654094988863073 0.642492330638248 0 0
0.750716411926192 0.736940981184161 1 1
0.779401251866572 0.764041501102335 1 1
0.801281751508582 0.786917135138703 1 1
0.904492354158954 0.8882188445886 1 1
0.808682561368058 0.793826128194867 1 1
0.799160415905437 0.7841036645449 1 1
0.646341368337314 0.634844892041891 1 0
0.661621685471837 0.649146021183613 1 0
0.841812183730295 0.826820347233995 1 1
0.597471798125816 0.585578267360546 0 0
0.868813059628067 0.851624277148977 1 1
0.917887700960061 0.900105491197592 1 1
0.739040262127307 0.725970438062708 1 1
0.889404824741967 0.872929741334979 1 1
0.793458609559116 0.779165236942291 1 1
0.65953136976534 0.647002884038918 1 1
0.88391074450646 0.867800343713643 1 1
0.730396249171131 0.717924476444981 1 1
1.01966894373422 1.0012082710002 0 0
0.853419002344229 0.837999638393565 1 1
0.701546763708846 0.687508781425877 1 1
0.837642063028638 0.82057479057214 1 1
0.873913086791103 0.857187327856685 1 1
0.895545691959017 0.879208573135084 1 1
0.756698362932743 0.742346764943128 1 1
0.595695059792672 0.585251446487918 1 0
0.804883851519357 0.790127892310597 1 1
0.784031834321959 0.769912328366267 1 1
0.744851060722534 0.731886430566878 1 1
0.820171348781323 0.805235430116495 1 1
0.817571128238476 0.803181145802227 1 1
0.665782092910485 0.652761020658432 1 1
0.928692144208889 0.911855913462683 1 1
0.862617603242979 0.847437451390426 1 1
0.838362011487688 0.822752091896403 1 1
0.886805120892524 0.870261880467404 1 1
0.704481401630175 0.691821416646412 1 1
0.604190881062595 0.593417965442029 0 0
0.748319503485429 0.733108550290817 1 1
0.776546378978324 0.762149154269536 1 1
0.721822734416739 0.707321326907798 1 1
0.754839804550024 0.740261620075103 1 1
0.89593904835238 0.879143551500417 1 1
0.822359273748489 0.806408741964075 1 1
0.77594136685631 0.760503540977278 1 1
0.929979117158257 0.913166134281048 1 1
0.758066642432166 0.744437749264774 1 1
0.720337437944045 0.707170467236444 1 1
0.942159610335922 0.92480483021857 1 1
0.789258231011553 0.775010421157928 1 1
0.88792782110947 0.870339322969 1 1
0.864611837535307 0.848890093085588 1 1
0.972614665718008 0.953962285759237 1 1
0.785541290044991 0.770582894263505 1 1
0.739913459484277 0.726242620884885 1 1
0.713088351531821 0.698432109519548 1 1
0.753775865803073 0.740129121858892 1 1
0.733067920890237 0.719513597992962 1 1
0.730362534702805 0.716737267302316 1 1
0.794098785705136 0.779212299346381 1 1
0.767936362790931 0.754450018140527 1 1
0.919582898886802 0.902587387741567 1 1
0.709192254456873 0.695836999710948 1 1
0.8065156310115 0.790562007530204 1 1
0.858432793372116 0.841317992432416 1 1
0.913796241959462 0.897326880407152 1 1
0.753233493425645 0.739070162668983 1 1
0.72978452160474 0.716568969984994 1 1
0.640488070684824 0.628741606923238 0 0
0.680536359552515 0.667562345795389 1 1
0.773853746065356 0.760399494825089 1 1
0.809869983747219 0.795551600079469 1 1
0.888623799845882 0.872064448957103 1 1
0.788645489719622 0.773813279999073 1 1
0.787195709812332 0.772653763918701 1 1
0.792313644830513 0.777922707160861 1 1
0.930081576369476 0.912482374382624 1 1
0.851636073248162 0.836752447911399 1 1
0.65542278000216 0.641879808926811 1 0
0.850285211425759 0.833345640708677 1 1
0.836284925006232 0.821082984498792 1 1
0.831730309965404 0.816967344000306 1 1
0.821574602789596 0.807042882968858 1 1
0.614674512450435 0.60391674270635 0 0
0.882031381444875 0.866297263290193 1 1
0.727470014605295 0.714200416349287 1 1
0.843538445836725 0.828090878968924 1 1
0.757046273415352 0.742430578873297 1 1
0.722805559951953 0.709021096412741 1 1
0.838608119382176 0.824866583583501 1 1
0.837487497563346 0.82177566364969 1 1
0.77520321623477 0.761673828008535 1 1
0.891935048593949 0.874128949280618 1 1
0.738337553319649 0.72484558811939 1 1
0.767407627931534 0.75388412829509 1 1
0.685009656109157 0.673578782939036 1 1
0.882181209506341 0.865155304219852 1 1
0.799399114705024 0.784532832021146 1 1
0.768317983214333 0.753622492096626 1 1
0.802332806630227 0.786997534297714 1 1
0.616440990007882 0.605746327776153 1 1
0.772589049664808 0.757564526525795 1 1
0.775423321873914 0.7599261602537 1 1
0.900391384093775 0.883467980508077 1 1
0.679018318375145 0.664978579034177 1 1
0.808818762516699 0.793626348308507 1 1
0.784407056408917 0.769558845065626 1 1
0.834214366805326 0.819913440538916 1 1
0.777665903401609 0.763765155429134 1 1
0.818517476254996 0.80313368286587 1 1
0.808686265168538 0.793212532504416 1 1
0.721101011906274 0.707981751824419 1 1
0.915465040500478 0.89848495843428 1 1
0.804646825010121 0.790264477956079 1 1
0.91030942422883 0.893924570485819 1 1
0.774589323277411 0.761968514394944 1 1
0.717724842685474 0.704043317193704 1 1
0.660762458769588 0.647943020160456 1 1
0.730868262456876 0.717719043874199 1 1
0.707211477848066 0.693666466235324 1 1
0.62135155029549 0.609834530777334 1 1
0.947365897453299 0.928826412321734 1 1
0.898885084692452 0.881886895866242 1 1
0.689217404388495 0.676884420522109 1 1
0.929004344771833 0.910518946513027 1 1
0.883099821864523 0.866481560806233 1 1
0.883408387169175 0.866131872667561 1 1
0.713918149216831 0.70142554629651 1 1
0.773566973545984 0.75994379646175 1 1
0.752348774478744 0.738456913273761 1 1
0.889057038290227 0.872186893449899 1 1
0.79449153058957 0.780521921203852 1 1
0.832136760445728 0.817630767194011 1 1
0.871484746756068 0.855926056582856 1 1
0.74660188139893 0.733113403488413 1 1
0.760493065072601 0.746969894022764 1 1
0.822389250782222 0.807734832422065 1 1
1.0319641197308 1.01316946089698 0 0
0.750907039720236 0.737777415003519 1 1
0.840719525716846 0.825362225846394 1 1
0.715332552220076 0.702662009065263 1 1
0.870124520134808 0.854796128131126 1 1
0.72415968003678 0.71149210419137 1 1
0.708657562717855 0.695399469300962 1 1
0.618282564977929 0.60685144981238 0 0
0.754564187237565 0.740011454603906 1 1
0.894804337009088 0.876164054250303 1 1
0.772920716530858 0.759161337915975 1 1
0.752201405412777 0.73882855740287 1 1
0.754427985386953 0.741615568840316 1 1
0.832960717723376 0.816838427530954 1 1
0.788455453829807 0.774278749804864 1 1
0.72279788785315 0.709075816726888 1 1
0.808800238061436 0.793336109887854 1 1
0.708818792522765 0.695797406457166 1 1
0.821432335630244 0.8071204336436 1 1
0.645758208886133 0.63386788156742 0 0
0.726693379353899 0.714062340266457 1 1
0.867652014365832 0.852614695663711 1 1
1.00229960911106 0.983737027431979 0 0
0.861938162652423 0.845947968630896 1 1
0.739038967243346 0.724319536611373 1 1
0.870030125299299 0.854621513529197 1 1
0.736096560639506 0.72237497425729 1 1
0.934050011482038 0.91589743537417 1 1
0.828194842122005 0.812479829997376 1 1
0.637197241293189 0.625718413429641 1 1
0.705196573847449 0.692031618126684 1 1
0.605014186203407 0.594119696613804 0 0
0.708723434011436 0.696000786235787 1 1
0.676130391305689 0.664115049062357 1 1
0.688840700058699 0.67540648071111 1 1
0.812969636220638 0.798865248165883 1 1
0.697876532253142 0.68552568198667 1 1
0.791802011802073 0.778116323937511 1 1
0.756296926172041 0.741914232401205 1 1
0.834139245780465 0.817947576152433 1 1
0.792312792739776 0.778045018774452 1 1
0.970289198022636 0.952660792103185 1 1
0.733857985744591 0.719582842850102 1 1
0.749402809072123 0.736155552737715 1 1
0.622796950656896 0.611097069491833 1 1
0.686834482020708 0.673916679192502 1 1
0.767118362859601 0.752813057397588 1 1
0.828814363145603 0.812990905587377 1 1
0.692592211683227 0.681299478153947 1 1
0.965647585030492 0.947690106585064 1 1
0.76426030972136 0.748654675538066 1 1
0.84038134200708 0.825532611191146 1 1
0.822700764100116 0.806730496504106 1 1
0.871797760319173 0.855783234769564 1 1
0.867916114250825 0.84980809438065 1 1
0.433984899605939 0.424630100432467 0 0
0.735795223924151 0.722497163487315 1 1
0.669875567154972 0.658674387446167 1 0
0.890711686280718 0.874574566087419 1 1
0.616870117946588 0.60554695305397 1 0
0.820994888573472 0.805828675991937 1 1
0.816316676276199 0.801413068764754 1 1
0.722122973320337 0.708784804644778 1 1
0.880713500805952 0.865376849568481 1 1
0.679986141096256 0.668004819032412 1 1
0.721534850902943 0.708238049706404 1 1
0.837153877527271 0.822117540041984 1 1
0.720490923882662 0.707122434136301 1 1
0.844451268986121 0.828153956274918 1 1
0.947681903743724 0.930471747810537 1 1
0.77265795660724 0.758658270779273 1 1
0.809536359748457 0.794924142143005 1 1
0.812124750497904 0.797679153952938 1 1
0.741407372126154 0.72755695015052 1 1
0.805334908714192 0.790085193259382 1 1
0.841441064597897 0.825976081015658 1 1
1.02200285129506 1.00189965645389 0 0
0.775497104753595 0.76053289570126 1 1
0.674512967167095 0.662676208781806 1 1
0.790305617738661 0.774691692392832 1 1
0.702288574269003 0.689925667130418 1 1
0.8336555498149 0.818217094513441 1 1
0.815083621188978 0.800292519123125 1 1
0.835539850795737 0.820823224751692 1 1
0.882068080973136 0.864139382282533 1 1
0.757901551950481 0.744179328234194 1 1
0.677933233335908 0.666599646363973 1 1
0.75784109571382 0.743407808725236 1 1
0.800414267870664 0.783592670012199 1 1
0.69091162573977 0.677993059665152 1 1
0.84789635677086 0.832629402200395 1 1
0.869838593229776 0.853566906811365 1 1
0.747282605216186 0.734226192199894 1 1
0.758283471358153 0.74379149211165 1 1
0.673829125165723 0.660994190188444 1 1
0.778186814850173 0.764485127945246 1 1
0.88550683282201 0.868052410068079 1 1
0.678488633132818 0.664261599789536 1 1
0.812950311219713 0.797024379168452 1 1
0.892637989512676 0.875955892000285 1 1
0.79568115260425 0.780009155964042 1 1
0.804875184670976 0.790212060314733 1 1
0.746103285380334 0.732636806939155 1 1
0.824855989631689 0.809378128554616 1 1
0.774792499117432 0.760213853925765 1 1
0.749134015818911 0.734156983803016 1 1
0.829782613988834 0.815700657120894 1 1
0.982655725642026 0.963791154307763 0 0
0.679713146765646 0.666486034143077 1 1
0.805684692744162 0.790497084652371 1 1
0.902766600415505 0.885676272393029 1 1
0.825250951079429 0.809697992386353 1 1
0.825907219077308 0.810115447341497 1 1
0.796258103849162 0.781378764719143 1 1
0.758169279252032 0.744244417393324 1 1
0.869344769256904 0.853394651737854 1 1
0.772958967060327 0.757699282999818 1 1
0.786786770951654 0.773409749400303 1 1
1.02252387628993 1.00249847712595 0 0
0.646257916475845 0.634410714011585 1 0
1.06267088458058 1.04379520003653 0 0
0.770538777304635 0.755626851744646 1 1
0.718472873197751 0.704477891446951 1 1
0.953897247387849 0.936680458011329 1 1
0.920403931467027 0.902848409968003 1 1
0.47783741609831 0.469107273886742 0 0
0.921027894263317 0.902701595541982 1 1
0.797810523806098 0.784095577752181 1 1
0.818524081585377 0.804326843174272 1 1
0.935350721349258 0.917783822740021 1 1
0.895683934654554 0.877971891967914 1 1
0.711356088069639 0.699110264699872 1 1
0.774037860206729 0.760487775948409 1 1
0.708490275790815 0.695243754232316 1 1
0.761010826477361 0.747367694001561 1 1
0.920000679337116 0.902536237677516 1 1
0.844213609361258 0.826098875643972 1 1
0.803462333260483 0.789181523352737 1 1
0.727455394258469 0.714514797568753 1 1
0.811266979050553 0.795198020079579 1 1
0.865376949544488 0.848623270390567 1 1
0.786647015122369 0.772805229246168 1 1
0.756283142830942 0.74251995469515 1 1
0.893290077925496 0.877032239159835 1 1
0.77566046815346 0.760963175442897 1 1
0.795826764234147 0.780561304187706 1 1
0.751174721693379 0.737753946403558 1 1
0.802752727630272 0.78793691456727 1 1
0.725542255106889 0.712483874139039 1 1
0.665941293997885 0.653447498238324 1 1
0.872100017321537 0.855915038117597 1 1
0.830061739236695 0.814621452333932 1 1
0.675532114950381 0.662678355670779 1 1
0.97709451658483 0.960284666617008 0 0
0.887675931910429 0.871119742912486 1 1
1.02853947863758 1.00964825655316 0 0
0.816966242917043 0.800492132898593 1 1
0.795258757607091 0.780651312331925 1 1
0.864603643215385 0.847582388845192 1 1
0.778912869363388 0.76526372026386 1 1
0.726392735646331 0.712950153654641 1 1
0.730689449012369 0.71643146408113 1 1
0.796436482297867 0.78193534572902 1 1
0.736960792627578 0.723172225512471 1 1
0.73807136879003 0.724406374521557 1 1
0.67170014481723 0.659110392202761 1 1
0.76698125135329 0.751945815264916 1 1
0.798024988214311 0.783389698706486 1 1
0.726008884036796 0.713256359798338 1 1
0.83728592980268 0.82216343649634 1 1
0.720606784941501 0.707420948296064 1 1
0.701676463632626 0.687731891150497 1 1
0.693158696526073 0.680883228835344 1 1
0.850567297488058 0.835588339169619 1 1
0.895042946909525 0.878977506875711 1 1
0.802820540749091 0.78819079345918 1 1
0.638012062640282 0.625154242197468 1 1
0.746575226467634 0.732581086838458 1 1
0.705726423562206 0.691559386476621 1 1
0.820757634271442 0.804690750992999 1 1
0.823166622040751 0.809053087396252 1 1
0.649040859734198 0.637367220441094 1 1
0.803208312220112 0.788548496281219 1 1
0.90326167389625 0.888137823780967 1 1
0.678173690353605 0.665906422671195 1 1
0.777352480335138 0.764172373421079 1 1
0.788767799415426 0.773027231190461 1 1
0.921926630697203 0.903560909586511 1 1
0.949719919618263 0.932250875011132 1 1
0.792826357403357 0.778259434565798 1 1
0.833141344529254 0.817905552587833 1 1
0.760388856172801 0.747618746411208 1 1
0.76454546148293 0.751037681699547 1 1
0.869797086415007 0.853987620706382 1 1
1.06372285503036 1.04396343457136 0 0
0.717671135680112 0.704431322881757 1 1
0.89300393062711 0.87620155391592 1 1
0.766256107112132 0.752173628444338 1 1
0.803773741669654 0.789148429687417 1 1
0.738251406133911 0.724183399684473 1 1
0.762883779170082 0.749067125942611 1 1
0.758112430068084 0.744396802151914 1 1
0.682199445869566 0.669399206220926 1 1
0.750501411312039 0.737413924522852 1 1
0.822928381250177 0.806927199947519 1 1
0.858684472156483 0.843698292845965 1 1
0.809805634705372 0.794216128539605 1 1
0.77998014906953 0.765803664401946 1 1
0.759823548005771 0.7450115037555 1 1
0.801036709887445 0.784730281912853 1 1
0.86913492151751 0.853276593999632 1 1
0.86791395161099 0.850735010376789 1 1
0.867360998055185 0.851344234683136 1 1
0.754811522129941 0.740616971499277 1 1
0.875301657405064 0.8594412269455 1 1
0.716385760297543 0.702602789479779 1 1
0.713606253747324 0.701485372326543 1 1
0.850350356648122 0.835328542944133 1 1
0.79200894227104 0.777108499856051 1 1
1.03554886760683 1.01770543968371 0 1
0.77624311755264 0.761442176426565 1 1
0.864698653540121 0.848734584321707 1 1
0.779939003988205 0.766053161450115 1 1
0.803131620195058 0.788554459207015 1 1
0.897230459634205 0.880094968706441 1 1
0.856928850483286 0.840954049990162 1 1
0.672203486235709 0.659263104042393 1 1
0.753898684716001 0.739542578749678 1 1
0.780182712142569 0.76652420770384 1 1
0.672370092274905 0.659466970447641 1 1
0.699528973794363 0.685974772490287 1 1
0.882452412801291 0.866446725424331 1 1
0.77753120720617 0.762676165902443 1 1
0.763601457024395 0.749669525274605 1 1
0.659919519001252 0.646474680237049 1 1
0.69655409078273 0.682134551468486 1 1
0.89771060428006 0.881243598210793 1 1
0.857775925165792 0.84236109644993 1 1
0.842726389339305 0.827765040274743 1 1
1.00955389156446 0.98995412148846 0 0
0.777810385344044 0.763840373822089 1 1
0.986058050496063 0.967321246514033 1 1
0.965336342591088 0.946714714779231 1 1
0.878262473347127 0.862240923492632 1 1
0.620731112858671 0.609861603538082 0 0
0.713218669339107 0.70109586227702 1 1
0.730840432382275 0.71851142665108 1 1
0.796728650200934 0.781481414910964 1 1
0.929161260257174 0.911472424699923 1 1
0.770168567244422 0.755418878309729 1 1
0.801400409879758 0.786216834815166 1 1
0.809982024351082 0.795114294341248 1 1
0.796872377282334 0.781313059502404 1 1
0.657810392125805 0.645302525392922 1 0
0.754478006561263 0.739852727145724 1 1
0.850713063548233 0.835029472435659 1 1
0.784686983611129 0.769942397161355 1 1
0.768479195775983 0.753909139489617 1 1
0.733868292669552 0.720370643911257 1 1
0.860554623453349 0.844590593272708 1 1
0.895711002348515 0.879647547533582 1 1
0.868044957954577 0.852125963739199 1 1
0.658763040920836 0.645763825768658 1 0
0.833984685156596 0.818828949692635 1 1
0.934914992365455 0.917797620972707 1 1
0.78518641565077 0.769383328850689 1 1
0.832568158856521 0.817798537493959 1 1
0.874910319026476 0.858620445055724 1 1
0.845343768280473 0.830371532330419 1 1
0.753235257861859 0.737804104248833 1 1
0.703758356466955 0.691073459096022 1 1
0.829064368119535 0.813440931302444 1 1
0.829840136700355 0.814391893655278 1 1
0.707172680171485 0.692837461233841 1 1
0.895566426986603 0.879464747963906 1 1
0.812235723581692 0.797060240476687 1 1
0.811441286961066 0.797174813271176 1 1
0.693585327840468 0.680869804389685 1 1
0.935432941876602 0.91926598326065 1 1
0.666150957456476 0.652532375856222 1 1
0.740194487283458 0.725186783854459 1 1
0.86805695203857 0.852202295083684 1 1
0.759204312805542 0.744623161043993 1 1
0.900537895085697 0.883758933115012 1 1
0.798677490033572 0.783863824509785 1 1
0.864161541404686 0.847541232854641 1 1
0.724709942469345 0.711259386501261 1 1
0.839848303487776 0.824341280223853 1 1
0.805771848962647 0.789610584473129 1 1
0.788375936046263 0.773849240644539 1 1
0.858192098109245 0.841976285849377 1 1
0.912538730462894 0.894697873950545 1 1
0.866391413214926 0.84996109954942 1 1
0.711562387000581 0.697635961346183 1 1
0.739970020834034 0.72676306274119 1 1
0.831673537593723 0.818079947054645 1 1
0.935554223955097 0.917726984690477 1 1
0.756144180087321 0.741883670804965 1 1
0.605752090498901 0.594423621690343 0 0
0.856982176338133 0.84095575490007 1 1
0.710841438687257 0.697846275161238 1 1
0.741999724513785 0.728796025306229 1 1
0.853746453752997 0.838032454895949 1 1
0.920659787385235 0.903728572513532 1 1
0.911891229807034 0.895479976170298 1 1
0.774485945190582 0.759752933649523 1 1
0.796563773379656 0.782150848876099 1 1
0.68058269268074 0.668197245592559 1 1
0.797630871378091 0.781797112293135 1 1
0.874144755773552 0.858134173532425 1 1
0.89266338095538 0.875374658020516 1 1
0.752726097180247 0.738995946935983 1 1
0.674301396211533 0.662147267811015 1 1
0.828077527642275 0.812481379975276 1 1
0.71276006851459 0.699701672932852 1 1
0.671090433283846 0.65715822751578 1 1
0.871472441286362 0.855358543853289 1 1
0.899304992645885 0.883256740244225 1 1
0.97811474929537 0.960336382946645 1 1
0.661945688984449 0.649308751522355 1 1
0.800332949983619 0.785195720090177 1 1
0.772247821888392 0.758279012824133 1 1
0.839935118017543 0.824252324182274 1 1
0.698056206164595 0.685444879867044 1 1
0.815000714540604 0.800085265992619 1 1
0.77461545208788 0.760091360383722 1 1
0.865429999183424 0.848391046844207 1 1
0.652059235315269 0.639248202862637 1 1
0.781481389999174 0.766058388401389 1 1
0.774849903737198 0.760867068495266 1 1
0.884544844115165 0.867843977847303 1 1
0.848371932593772 0.832344895972876 1 1
0.741549033962834 0.72739619027455 1 1
0.722020847727652 0.707936321476423 1 1
0.765265498170302 0.75137776864501 1 1
0.769991511956348 0.755975485774761 1 1
0.77576591446858 0.760944673217408 1 1
0.788289799522962 0.774952257782408 1 1
0.776079316810476 0.76120343360971 1 1
0.887361357831461 0.870526756813092 1 1
0.719157944113876 0.705693543557363 1 1
0.894640922077788 0.878414376952261 1 1
0.629879241265081 0.61909970965029 1 0
0.8252192820352 0.808714272519267 1 1
0.681195084326507 0.669019953848144 1 1
0.991891834563596 0.973677078429089 0 0
0.871944736773688 0.856449230647042 1 1
0.786971276353465 0.772960817431291 1 1
0.902731874756324 0.886436549220285 1 1
0.715795775265117 0.702681362963949 1 1
0.691653922792418 0.67900229411832 1 1
0.910113230698813 0.892474801928089 1 1
0.610568361700895 0.599065186437545 1 1
0.799224248554798 0.783482028052525 1 1
0.916749697441005 0.900652170853693 1 1
0.809402677839637 0.794962446049788 1 1
0.755257542577403 0.740840900841166 1 1
0.812341911367424 0.796839863745226 1 1
0.711270438939166 0.698081671821328 1 1
0.870851552430652 0.855538010878282 1 1
0.747531580235927 0.733881927909452 1 1
0.863600390306156 0.84860472489663 1 1
0.819564383078016 0.803976665010901 1 1
0.827552548220409 0.813424092897556 1 1
0.769606463433607 0.756131764543349 1 1
0.780163231167092 0.765307902394035 1 1
0.751409279545604 0.737247719081074 1 1
0.71005381008107 0.696101432205048 1 1
0.855805424309698 0.838559333525775 1 1
0.826788136713123 0.812132721785551 1 1
0.909485751325586 0.893429004177784 1 1
0.774363664137334 0.760422369329292 1 1
0.844437773056023 0.828229903678636 1 1
0.723015814010929 0.709557598637534 1 1
0.707902211060673 0.695436572750449 1 1
0.832265738523234 0.816997537906195 1 1
0.682978202915048 0.67049487758469 1 1
0.727442839002875 0.714803723738946 1 1
0.861998536080264 0.845314198605833 1 1
0.669528284357418 0.656249568113824 1 1
0.785585807490664 0.77141830604521 1 1
0.702626970796197 0.690605069616059 1 1
0.948547947966081 0.930450348842863 1 1
0.835841493238809 0.819735755499567 1 1
0.889835351047252 0.873342190070141 1 1
0.643360144301154 0.630014640757435 1 1
0.789811495545029 0.775707599170233 1 1
0.911456226907256 0.893898846542831 1 1
0.652899153233293 0.640637415714955 1 0
0.956550338853726 0.937640318728466 0 1
0.792258687332905 0.778612569968769 1 1
0.90172019245559 0.885711361630057 1 1
0.770180502628624 0.755090117364931 1 1
0.760075828880509 0.745569914285955 1 1
0.749693447900518 0.735639236451072 1 1
0.631750005276613 0.620206824989341 0 0
0.793489377889688 0.777798181829154 1 1
0.758021771094564 0.744395460531922 1 1
0.787421173169959 0.771189435917877 1 1
0.706029884007019 0.692374211457174 1 1
0.662902752976967 0.651402625562061 1 0
0.821387852337939 0.806811876824665 1 1
0.846308906984868 0.830867364460737 1 1
0.806234354759306 0.791081870893615 1 1
0.842294026206645 0.826760697459673 1 1
0.847674101793634 0.830585649120922 1 1
0.866008106074045 0.850368763323124 1 1
0.796691544148427 0.781085794235214 1 1
0.801674949789423 0.787052892695377 1 1
0.73137666458191 0.717677740178875 1 1
0.73354475385282 0.720381747097774 1 1
0.653331545308619 0.641149232240964 1 1
0.904821764870261 0.887742562150237 1 1
0.744901090839378 0.730854643469083 1 1
0.812138853540768 0.797922387215913 1 1
0.941907373942191 0.922638493338153 1 1
0.81259389857455 0.796761474124872 1 1
0.809186819256958 0.795137267741393 1 1
0.789763534280098 0.775108405367427 1 1
0.755413376630936 0.742118900177325 1 1
0.820545414062028 0.804865311572785 1 1
0.771609330137656 0.75635032052678 1 1
0.918850585294874 0.901661210582066 1 1
0.878844697619134 0.862325948735349 1 1
0.723461390677113 0.710365557467482 1 1
0.788841800888184 0.773396934725638 1 1
0.707573698511544 0.693622778807457 1 1
0.683648114137369 0.67166746724833 1 1
0.899988091679155 0.881720234676591 1 1
1.14716299654295 1.12692643611899 0 0
0.830934395785393 0.816199419330892 1 1
0.880354694934379 0.862983650026567 1 1
0.950365679114665 0.931240399289999 1 1
0.710761674082291 0.697658553977086 1 1
0.780197260245543 0.766233912640813 1 1
0.804700360979346 0.789724048248214 1 1
0.792934881628565 0.777172574996039 1 1
0.708046571991621 0.69514621189153 1 1
0.677451103277178 0.663834098002304 1 1
0.718941630809475 0.705833349290147 1 1
0.805173199085621 0.789919800879343 1 1
0.810063022786035 0.794460079420925 1 1
0.96339282531338 0.945843797562558 1 1
0.773922952738699 0.7591714015075 1 1
0.924771944377617 0.907819540669854 1 1
0.693359275503227 0.680729291195081 1 1
0.699595887018249 0.686734150685857 1 1
0.937884572913434 0.920098519044223 1 1
0.755646300203984 0.740288713463976 1 1
0.806407204753873 0.791407913685793 1 1
0.925584682387389 0.907107871872457 1 1
0.646235847643915 0.63423811865367 0 0
0.91185389261041 0.89401496020664 1 1
0.775490930890383 0.760868556078788 1 1
0.773687887186084 0.75922053223113 1 1
0.732256560099026 0.718800449623166 1 1
0.767180232143386 0.752732969148998 1 1
0.707062006880614 0.6936275864947 1 1
0.685912078992364 0.672686653595352 1 1
0.80748773551737 0.792242825711515 1 1
0.729551509939243 0.715054948964345 1 1
0.585272998579796 0.574424931041074 0 0
0.684603575578381 0.671097929959471 1 1
0.635251868146667 0.623172751079155 1 1
0.767567535431269 0.751846666717718 1 1
0.620967499651889 0.609612632299188 0 0
0.805923267847266 0.790870125721252 1 1
0.868382762167725 0.852039344342802 1 1
0.569224003847757 0.558126244301247 0 0
0.709426287617375 0.695580524466669 1 1
0.727452313733662 0.714618227935601 1 1
0.654984357793628 0.643220740705807 1 1
0.792187357708953 0.777553942384126 1 1
0.820779277857021 0.806263966771573 1 1
0.875367831703553 0.858958350218612 1 1
0.887759863927814 0.871459009782586 1 1
0.919134109252499 0.90152858027098 1 1
0.811151208074588 0.796466643822856 1 1
0.763247718580008 0.748862732053651 1 1
0.768152714835502 0.754224616435503 1 1
0.822307555362941 0.807142773572039 1 1
0.794099676043879 0.779590839159076 1 1
0.781312406077028 0.76755700699143 1 1
0.682434036619717 0.669283570509153 1 1
0.766022214445901 0.752067534010484 1 1
0.836847952043161 0.821887715814314 1 1
0.801320484553279 0.786241561310611 1 1
0.90290818495035 0.886178324647487 1 1
0.726587964044745 0.712862193356362 1 1
0.723288250217193 0.710747452831861 1 1
0.846249419796741 0.830238843245359 1 1
0.777977934166814 0.763574343897222 1 1
0.809234120083655 0.793790538891902 1 1
0.764355058967312 0.750527150756535 1 1
0.79720486758927 0.782162172479148 1 1
0.699543881353662 0.685999055067476 1 1
0.744577977651778 0.731243775618675 1 1
0.925150780271998 0.90755241938964 1 1
0.910812251667123 0.893356385964272 1 1
0.778934890909418 0.763699370272977 1 1
0.77908632220558 0.764687004564748 1 1
0.822904591372077 0.805549970958264 1 1
0.939691825481977 0.921169505678351 1 1
0.870358974170507 0.854885754447353 1 1
0.704857986548746 0.691317194461762 1 1
0.84325376881572 0.828392004982497 1 1
0.918009701654175 0.902159790283396 1 1
0.81176298700029 0.796203537545277 1 1
0.830854212331559 0.814592175284073 1 1
0.77048486072968 0.755735374739434 1 1
0.776216051795723 0.76245326869263 1 1
0.923139507800606 0.905247670067682 1 1
0.677335804805927 0.665075599048351 1 1
0.891063656902039 0.874804544797862 1 1
0.7303393798104 0.716249205484487 1 1
0.622041417445235 0.610206031247459 0 0
0.730448730031877 0.716922923064883 1 1
0.626676902789424 0.615215523376857 0 0
0.778370678739406 0.762499706601227 1 1
0.832999477740776 0.816011051047641 1 1
0.776723940138365 0.761864962246739 1 1
0.869571477747072 0.852456202526433 1 1
0.810801495595711 0.796221638215843 1 1
0.693865608773586 0.681679201186764 1 1
0.841535659206859 0.825353709797583 1 1
0.912225728766946 0.895757292957221 1 1
0.75419650520777 0.740912573071089 1 1
0.868130150569561 0.852586887215715 1 1
0.842909391199024 0.826124352402474 1 1
0.823182609038695 0.808741939070993 1 1
0.736101741485976 0.722594751252114 1 1
0.895307257987651 0.879066069517049 1 1
0.833981287742817 0.818417150624082 1 1
0.74517379038992 0.731681134127017 1 1
0.799405292145173 0.785078529194186 1 1
0.653601619514701 0.641921141425505 1 1
0.866705324626463 0.85060765528007 1 1
0.817500926357771 0.802266451722416 1 1
0.761305038987356 0.747236271242041 1 1
0.860941806469514 0.844323417008798 1 1
0.804616045646285 0.788788508634614 1 1
0.705599712809793 0.692468097985741 1 1
0.822902117560745 0.808103755646858 1 1
0.992828490007634 0.973318366523157 1 1
0.528777169846893 0.519592218789863 0 0
0.622480432294009 0.610507534319413 0 0
0.78838954334845 0.772539639791944 1 1
0.884763233670456 0.868500397732361 1 1
0.824758757869188 0.809524407622397 1 1
0.877854229766044 0.862440035148809 1 1
0.823531126421399 0.809300392674981 1 1
0.826454321101794 0.810583979256551 1 1
0.924454420802334 0.907005463248349 1 1
0.926741792224197 0.908165834570315 1 1
0.704720496048167 0.691676498878712 1 1
0.860937144751373 0.845154690990544 1 1
0.670746262152899 0.657129225301181 1 1
0.76574620821535 0.752166873059026 1 1
0.764616640565023 0.749847768648936 1 1
0.620624043218236 0.608607204424347 0 0
0.884652657034916 0.868966107820832 1 1
0.77224315937444 0.758459368435877 1 1
0.847947008789313 0.832696762137947 1 1
0.70932372775041 0.696628607730816 1 1
0.701041855499357 0.687996372688725 1 1
0.917650047774895 0.901442291090526 1 1
0.694888561919665 0.683600613892458 1 1
0.963326100966636 0.945006008758085 0 1
0.693254992153176 0.680711693153518 1 1
0.791473410033944 0.777399972066314 1 1
0.756093327236228 0.74223390261917 1 1
0.641369858655297 0.629911443674981 0 0
0.956289906025041 0.939196204217656 0 1
0.751847542331479 0.739398862381554 1 1
0.615592415853302 0.60433520666653 1 1
0.79124663175025 0.776922971647315 1 1
0.80192342575912 0.785859586629544 1 1
0.758546514907206 0.744033622878427 1 1
0.823560444029704 0.808685348595144 1 1
0.673261688884187 0.660664928808727 1 1
0.770801207948854 0.757329192795208 1 1
0.803598668311273 0.788948648225299 1 1
0.833952623927936 0.819076363664063 1 1
0.674488068380341 0.662166755771752 1 1
0.826813106494245 0.811981807535366 1 1
0.698032890422535 0.683367106874977 1 1
0.640591534300271 0.629323148952661 0 0
0.713880392489204 0.700629711336461 1 1
0.753404669624972 0.740005277797466 1 1
0.851189393792474 0.836220905139914 1 1
0.871920390573147 0.855823809484697 1 1
0.556372027004408 0.546248632785177 0 0
0.869049540778581 0.854271604492055 1 1
0.796127667443538 0.781280387472057 1 1
0.751280518471091 0.737575648463183 1 1
0.693227100627939 0.679728882759589 1 1
0.908057594927639 0.890928485786385 1 1
0.784632715533073 0.771063401556669 1 1
0.699809825792491 0.687088968124998 1 1
0.928099594034807 0.911239627702264 1 1
0.803512420832272 0.787314408438442 1 1
0.849618221988707 0.834538643007184 1 1
0.71469226982263 0.701057532187896 1 1
0.913372457921235 0.897026325755492 1 1
0.770627166668228 0.75692334906191 1 1
0.767655378336214 0.75153609937462 1 1
0.743615395470693 0.729709070214305 1 1
0.934520763593277 0.916532436047211 1 1
0.752857359769634 0.73844960898045 1 1
0.868621096785129 0.852532930002859 1 1
0.802634199268466 0.787666359354352 1 1
0.845558627240281 0.829734792486282 1 1
0.747537659046757 0.733965340267517 1 1
0.776999228263845 0.762441143012039 1 1
0.791763494657178 0.777640406597351 1 1
0.823026296393127 0.807320389436307 1 1
0.885957966438439 0.869557823199257 1 1
0.742523408115746 0.728655341832619 1 1
0.637979835875634 0.625586869356565 0 0
0.878728663718675 0.862681289369872 1 1
0.877898633543847 0.861252867842689 1 1
0.639282767491894 0.627974479904333 1 0
0.744319466282567 0.730589072175768 1 1
0.765119299109559 0.750927175469516 1 1
0.691993733865084 0.679162389252277 1 1
0.861608727272832 0.846186048853939 1 1
0.857507048811282 0.841808807126768 1 1
0.826639856501373 0.8117228226921 1 1
0.917360245661189 0.90080222130393 1 1
0.724861771497852 0.71089370568659 1 1
0.815547037819057 0.800654351424479 1 1
0.763929291315466 0.749874633156523 1 1
0.786098485754013 0.770735183148062 1 1
0.784769790670473 0.77025392277228 1 1
0.766247408454305 0.751814275684185 1 1
0.767718166088111 0.754974651374501 1 1
0.809895549906748 0.794117461353596 1 1
0.906415994754536 0.889381028498194 1 1
0.807962065706114 0.793289724095518 1 1
0.812022698695411 0.797331030224604 1 1
0.819732145909346 0.803626869095712 1 1
0.811904632670253 0.796291210399466 1 1
0.844394474831777 0.829525390398872 1 1
0.829778668158699 0.815099347619095 1 1
0.703537510113895 0.689682798361959 1 1
0.617174686516858 0.605346949677285 0 0
0.787372079836552 0.772690001991592 1 1
0.644489280570221 0.631804413876393 1 1
0.739600944938726 0.726760701536959 1 1
0.826778328500158 0.811723420076903 1 1
0.734612198076584 0.719623308502931 1 1
0.915972073463347 0.897742923575028 1 1
0.827473045134908 0.812461754388665 1 1
0.848573758616811 0.833659091444033 1 1
0.727215249590203 0.714871470490476 1 1
0.804615926586217 0.788929533422295 1 1
0.831285232162814 0.816583855948416 1 1
0.84707641297251 0.830983184831089 1 1
0.922941521876852 0.90490283117226 1 1
0.911934585694319 0.895616006723366 1 1
0.680049412035687 0.667994631369767 1 1
0.933691049999579 0.916288924285767 1 1
0.813895799297904 0.79908157837849 1 1
0.67106379986533 0.659298490934907 1 0
0.647778816551374 0.635620904203332 0 0
0.880131089820616 0.864021900949248 1 1
0.860508522913465 0.844110847558554 1 1
0.68908266523259 0.676217383706842 1 1
0.746140999993253 0.731646914340223 1 1
0.69474128741557 0.681354575092234 1 1
0.744042308605092 0.730179621023935 1 1
0.785782050327819 0.769489385947725 1 1
0.888053906992047 0.872534354911993 1 1
0.84372194095907 0.828522930776158 1 1
0.784527495716636 0.769515681935164 1 1
0.887331423744618 0.870498721917411 1 1
0.90389384536348 0.886880236475115 1 1
0.782357890700681 0.767796254808438 1 1
0.608534871647478 0.597737321453611 0 0
0.721214405279204 0.706376366477973 1 1
0.811026324075784 0.795607457541998 1 1
0.800978283654374 0.786526025817192 1 1
0.739059766878435 0.726082026331169 1 1
0.776264064847007 0.760592263165381 1 1
0.85311943139886 0.837890763156024 1 1
0.84365947710687 0.828630582295293 1 1
0.761573769971213 0.748143097555094 1 1
0.682867602330493 0.671153445287475 1 1
0.724443249881408 0.711317462678174 1 1
0.805607040307368 0.791052400631694 1 1
0.726156001047177 0.712724483395161 1 1
0.939900377599568 0.922852616442082 1 1
0.932015231967543 0.913641918116507 1 1
0.842493602171116 0.826983506799684 1 1
0.804684749432949 0.790514577769226 1 1
0.571106218033279 0.559477876842768 0 0
0.764812347219913 0.750477418875173 1 1
0.636766546257954 0.623606185106051 1 1
0.828366990742245 0.812718083006819 1 1
0.879275874695184 0.863409274539717 1 1
0.806203743740856 0.791586967719976 1 1
0.89603877362463 0.879587849931812 1 1
0.936101436856125 0.918678991181527 1 1
0.719957370449112 0.706705594918153 1 1
0.840140560427179 0.824550185021912 1 1
0.794127826102729 0.779197939577428 1 1
0.838493118773254 0.823062391050695 1 1
0.819210768022375 0.801921468160224 1 1
0.790182090150043 0.775131657342901 1 1
0.824486236881094 0.809618581844394 1 1
0.708066340360288 0.6946331439534 1 1
0.792675227418619 0.777742485110243 1 1
0.74043726745631 0.726525521633144 1 1
0.85227897720454 0.837158953550828 1 1
0.670243215158386 0.65820424173792 1 1
0.811174131190143 0.796354605823673 1 1
0.689287869026076 0.67584952507163 1 1
0.594823316700514 0.58390832740098 0 0
0.820989838795195 0.806322665456168 1 1
0.874204967290326 0.856242652411128 1 1
0.896497395961284 0.878820203205532 1 1
0.925031562549305 0.907801016940667 1 1
0.842233091831642 0.825768414375095 1 1
0.908584672840168 0.890862996583734 1 1
0.768497469269996 0.753812797957176 1 1
0.854747953940173 0.838996054856455 1 1
0.789140202649583 0.774237691687319 1 1
0.592628768292663 0.581817851166169 0 0
0.726667001179807 0.713238990442002 1 1
0.634906481631696 0.623854208833714 0 0
0.707110057435589 0.693515823045985 1 1
0.592479527943118 0.581913585796387 0 0
0.740322461245244 0.726591245760008 1 1
0.681192384820034 0.6678020015443 1 1
0.825833102261936 0.810484413645494 1 1
0.927526975328227 0.911655630792085 1 1
0.784609860342376 0.770784899711318 1 1
0.873753261713185 0.857787572360334 1 1
0.784286557303188 0.769120585168294 1 1
0.695799669010299 0.683452880422216 1 1
0.751603383207089 0.737430176829518 1 1
0.906958384894079 0.890016445954482 1 1
0.814307414541041 0.797696135325705 1 1
0.790545047716943 0.775008892818931 1 1
0.878080278347443 0.861675673691393 1 1
0.760096015617038 0.74711524832391 1 1
0.725882303139718 0.712696005286771 1 1
0.875844013814905 0.860448471717516 1 1
0.621188470668654 0.609635769540695 0 0
0.743215692340004 0.72989899422451 1 1
0.832876152923896 0.817603957139323 1 1
0.935022597245748 0.918066497276861 1 1
0.885219719500996 0.868059652049354 1 1
0.873189187092459 0.857762108415104 1 1
0.856218762135252 0.840202774886601 1 1
0.914470107276745 0.898099996662758 1 1
0.713167671889792 0.699923824223441 1 1
0.765914506878523 0.752263373183359 1 1
0.746606740102385 0.732773479739706 1 1
0.568466269296877 0.557970115880117 0 0
0.715521978525432 0.703074922903071 1 1
0.795743786114504 0.780431483230717 1 1
0.75798852490154 0.743344207469429 1 1
0.767901928370296 0.75392423828505 1 1
0.895201550861376 0.877979338894656 1 1
0.795176872817806 0.781090389302395 1 1
0.788357398556623 0.773116881800663 1 1
0.708081450911606 0.69583922044008 1 1
0.796305383658117 0.78078603739784 1 1
0.740535219034187 0.72659329536005 1 1
0.872358291236685 0.856083340138743 1 1
0.705589887437009 0.692349639924498 1 1
0.746462884099479 0.732794848502989 1 1
0.642641132119079 0.630053769047914 1 1
0.81467991684255 0.800273112828719 1 1
0.828775153969177 0.813739909576245 1 1
0.887679107053757 0.872905148445796 1 1
0.834327722509827 0.818093586563757 1 1
0.770016671787099 0.755652650078984 1 1
0.742156025711736 0.727930702021849 1 1
0.758331328413877 0.7435551469424 1 1
0.771602832473174 0.756802487329165 1 1
0.82820348269147 0.813833989004346 1 1
0.557121250322457 0.546216008608883 0 0
0.789900443350741 0.775868973455227 1 1
0.747080660740346 0.732856633106856 1 1
0.84761684292409 0.831789372056946 1 1
0.769272218493022 0.754847857864043 1 1
0.912315782655126 0.896175531996127 1 1
0.812884478403258 0.798444781027068 1 1
0.931380157585175 0.914147878097072 1 1
0.808760293089764 0.793658648851591 1 1
0.834540924035023 0.819747587828177 1 1
0.733266877981937 0.720619180615661 1 1
0.752058197629825 0.738529132870218 1 1
0.78568665417414 0.770845387055756 1 1
0.824590435684511 0.809695448029898 1 1
0.82141016369339 0.806030364392138 1 1
0.798635419016755 0.784669118014474 1 1
0.828619129438342 0.812663826144794 1 1
0.634211437893998 0.621446439318754 0 0
0.772134152918394 0.759063432170812 1 1
0.796510960621395 0.7812324372593 1 1
0.903406292712358 0.887098360285808 1 1
0.796695854717412 0.781502039828636 1 1
0.767974666242123 0.75241565136795 1 1
1.02326170265647 1.00362067802307 0 0
0.676706282965465 0.665160082086221 1 1
0.688625985992276 0.675366923875622 1 1
0.549481953932528 0.540142575435681 0 0
0.862147838200823 0.846389956017689 1 1
0.764843796875121 0.75118986318968 1 1
0.884988797583977 0.869635846804938 1 1
0.785047428554588 0.770949395881182 1 1
0.68289780532187 0.670574699678338 1 1
0.806759355474638 0.792350529218245 1 1
0.816709891059445 0.801402805363037 1 1
0.841624329031126 0.826117791595743 1 1
0.788566618800698 0.774122272027736 1 1
0.701725195769738 0.689156754656241 1 1
0.776026115846812 0.762200344735169 1 1
0.760742283162475 0.747198061397005 1 1
0.82207311996372 0.807325848171648 1 1
0.836615226732085 0.820949488919529 1 1
0.833953004378411 0.818784959228217 1 1
0.970358728564001 0.95055088976837 1 1
0.764545989459565 0.750628273124058 1 1
0.745136069900545 0.731860233170011 1 1
0.802179789545939 0.787712246734794 1 1
0.821098399368448 0.806784734045712 1 1
0.795641334837689 0.779930979588151 1 1
0.792527002218319 0.777495282735371 1 1
0.879899539028818 0.861301400984178 1 1
0.674917320627463 0.662434838278306 1 1
0.84821591481771 0.831040450776141 1 1
0.676897884396045 0.665500065478323 1 1
0.88470301865432 0.867090585541992 1 1
0.854720382732164 0.838893984311316 1 1
0.742265796567877 0.728057373232688 1 1
0.772478065549416 0.758771985955569 1 1
0.959818733426713 0.941275414691725 1 1
0.850481019934768 0.835206739156373 1 1
0.64254887762714 0.629668555686527 1 0
0.978271613306486 0.960760906861859 1 1
0.669013157386917 0.656925725144118 1 1
0.663703445720366 0.651014374079062 1 1
0.834954547366779 0.820134335305502 1 1
0.795833507979417 0.781449079344652 1 1
0.921475252210385 0.904643825126051 1 1
0.607890782152831 0.596922331384834 0 0
0.954694665381581 0.937488460317065 0 1
0.905492026205561 0.888791322519217 1 1
0.872976777969255 0.85728746110016 1 1
0.840785153471131 0.825222739017641 1 1
0.902456228296409 0.886242475228665 1 1
0.570113534248259 0.559589814610262 0 0
0.874934244290969 0.857729569787647 1 1
0.814401284931363 0.79967284670353 1 1
0.855827126917214 0.839669925290792 1 1
0.808038268932881 0.792522602636167 1 1
0.957140820566002 0.939832439669355 0 1
0.872632076914279 0.856463859822201 1 1
0.782232628129425 0.768902557247974 1 1
0.592458102453977 0.581386739631275 0 0
0.639919236116459 0.627978932970556 1 1
0.76792205582729 0.754012710895411 1 1
0.792527845722685 0.776977182793101 1 1
0.736002693553606 0.722673747060449 1 1
0.775412655693619 0.759162024068499 1 1
0.850085808493306 0.83428081668651 1 1
0.793750673724473 0.78017142340601 1 1
0.605884168586382 0.594202621249379 0 0
0.873186486582848 0.856768948613632 1 1
0.835326378739232 0.820339984905264 1 1
0.825077982381307 0.809347836041736 1 1
0.884206086348386 0.867595793205527 1 1
0.817514084252125 0.802898791284956 1 1
0.922019368306371 0.903409641848143 1 1
0.919807883649401 0.902734176183944 1 1
0.815536595545817 0.801291213611332 1 1
0.687318884364845 0.674640033105376 1 1
0.855105336867355 0.838192582197217 1 1
0.819524546593042 0.804341986186413 1 1
0.706954828421722 0.694171322539879 1 1
0.865584786184752 0.849658296874505 1 1
0.856365742215752 0.841094694948737 1 1
0.807600760496765 0.792888212742962 1 1
0.750393073776529 0.736306821306081 1 1
0.746042814028526 0.731582341422696 1 1
0.838756212639226 0.822733702166313 1 1
0.909083755800396 0.892409859760253 1 1
0.719033011392049 0.704609530150289 1 1
0.853974485106292 0.837879151660288 1 1
0.802492883647565 0.788192923439871 1 1
0.889991366794569 0.873581296544109 1 1
0.78199167160686 0.766468553038947 1 1
0.985199523900985 0.966053554940748 0 1
0.884380690655485 0.868596117746917 1 1
0.802175658223726 0.787684158667037 1 1
0.875524215561879 0.857163889174798 1 1
0.906459939323183 0.889402392789115 1 1
0.700039370493823 0.687159016572433 1 1
0.702115236834091 0.689092024429028 1 1
0.919486630233122 0.903330822046453 1 1
0.783422332562681 0.768044874578562 1 1
0.927035553454994 0.909297516283086 1 1
0.913149101712948 0.895689187253548 1 1
0.771223011835132 0.755503137053938 1 1
0.928041410967681 0.9106965982789 1 1
0.821642673216319 0.804487109315771 1 1
0.925761443118679 0.907664689340314 1 1
0.778948351447698 0.76460415264845 1 1
0.664650157190003 0.653649097398433 1 1
0.659285074337934 0.64719268387673 1 1
0.834768556275056 0.820423428739809 1 1
0.665717138199766 0.653311367645284 1 1
0.878508337029032 0.862895271615957 1 1
0.838979279023064 0.823584205594414 1 1
0.737892292038321 0.724642052605998 1 1
0.657469297388989 0.645106817438262 1 0
0.824428089037335 0.809254230665496 1 1
0.777883465598938 0.762823842868928 1 1
0.737308528704219 0.724327657320041 1 1
1.06748707438773 1.04746358848194 0 0
0.85883886331639 0.844110580257507 1 1
0.813649532497728 0.797704772324101 1 1
0.774234189965377 0.757560842623377 1 1
0.942433302432066 0.925235887032543 1 1
0.782593480413006 0.768343256192161 1 1
0.754031090924634 0.739027033191084 1 1
0.824543551653798 0.809700645590028 1 1
0.688136306976743 0.675386112700676 1 1
0.833793308305089 0.81806370530022 1 1
0.634237548800537 0.623914011420044 1 0
0.787939663588653 0.773121664540377 1 1
0.67682818994467 0.66456097523449 1 1
0.854262932804929 0.839692080634421 1 1
0.889722420166631 0.874075743923997 1 1
0.897647893952546 0.881588162390104 1 1
0.722868109824695 0.709549519397112 1 1
0.837174360742272 0.822333584738883 1 1
0.695459913661257 0.683396782959142 1 1
0.887128655916433 0.870042297952408 1 1
0.771790079520311 0.758233670763285 1 1
0.767435691619699 0.752810868642407 1 1
0.863532850236434 0.84833303953902 1 1
0.789494019125312 0.774378922221652 1 1
0.710785730133825 0.697463073064351 1 1
0.863157021237006 0.847167960221527 1 1
0.732073055568244 0.718535668885977 1 1
0.892545755920424 0.876692651067215 1 1
0.856737968656135 0.839577582713171 1 1
0.905807295160875 0.888622052141552 1 1
0.927719635447581 0.910186834546445 1 1
0.887256888743202 0.869958974147124 1 1
0.729148174940532 0.71613269511715 1 1
0.57847117685615 0.567430734790335 0 0
0.918679011247818 0.900662336998396 1 1
0.8372579165096 0.821151997084675 1 1
0.886462811591401 0.869982118359738 1 1
0.719274065946889 0.706014617475599 1 1
0.799558098866916 0.784402934506393 1 1
0.703532412124239 0.69065161135134 1 1
0.695716119134434 0.683167089329259 1 1
0.910914728632133 0.893880205992528 1 1
0.794091948216579 0.779322294713797 1 1
0.853986248014351 0.839485678183057 1 1
0.920952658677599 0.903624016773965 1 1
0.716254859351258 0.702517003634684 1 1
0.839621239628057 0.824965718951667 1 1
0.76484717463046 0.75062881718643 1 1
0.888618348463103 0.87214918693894 1 1
0.773222591665942 0.758994103442988 1 1
0.908593529783485 0.891744584750927 1 1
0.777294739305467 0.762710516964312 1 1
0.86424587724602 0.848375712423743 1 1
0.780930593161608 0.766496341281956 1 1
0.870553979510356 0.85458410690975 1 1
0.86863375475699 0.852914559799548 1 1
0.879595909836007 0.862997770710878 1 1
0.720826054883045 0.706710214343343 1 1
0.805601950038755 0.790462812812091 1 1
0.899508579764996 0.880631293589317 1 1
0.857527452502279 0.841885278423028 1 1
0.769849861579004 0.755760589777309 1 1
0.836573982351722 0.820484444996374 1 1
0.729933789102651 0.716551799266264 1 1
0.759217176261003 0.745429676944985 1 1
0.714057248658801 0.7014027482681 1 1
0.846675092042615 0.831066814805631 1 1
0.827652241694095 0.812847206223752 1 1
0.764214931472641 0.749993564333694 1 1
0.938997222304845 0.920653998572672 1 1
0.785362822498103 0.770470036159688 1 1
0.775714194137003 0.759721388400865 1 1
0.744580918384343 0.731039778742034 1 1
0.783027499759885 0.769368641485864 1 1
0.783857310286741 0.769049418334582 1 1
0.795506233321359 0.781454146620885 1 1
0.630018731879239 0.618233214417911 0 0
0.81796011817969 0.802390514912884 1 1
0.808772959023865 0.793743066174181 1 1
0.900959080024274 0.885084216036107 1 1
0.860572298180857 0.845175042018416 1 1
0.685073580659095 0.672143864350512 1 1
0.797874331459242 0.782998473949254 1 1
0.688867494012688 0.676737667158762 1 1
0.78548208120074 0.771212476906301 1 1
1.01575847745001 0.996859542336614 0 0
0.71105300323739 0.69834787585969 1 1
0.8577053755914 0.84106382871162 1 1
1.01402170670307 0.995324241083111 0 0
0.824888973068886 0.808095535699777 1 1
0.810844798280693 0.795011076429825 1 1
0.77165169978437 0.75705510541993 1 1
0.627384752793285 0.616223881481115 0 0
0.83044858718501 0.816152669424607 1 1
0.847486894288398 0.829833702405027 1 1
0.991427476487029 0.97374349377563 1 1
0.845545486228121 0.829489545411109 1 1
0.792759918182356 0.777671172835841 1 1
0.819304695877705 0.804080126324791 1 1
0.719965095268873 0.707224601125149 1 1
0.778965522729824 0.764365494576473 1 1
0.66190801822019 0.650751536100025 1 1
0.901938617186622 0.885772149651027 1 1
0.929388180911442 0.912183508051702 1 1
0.763320204654461 0.747760976802005 1 1
0.80127469214728 0.786323186006881 1 1
0.656640857390937 0.64414968750497 1 1
0.752404331514073 0.73935660121285 1 1
0.962873882932048 0.94481650428228 1 1
0.758614781614485 0.743191067310159 1 1
0.664382347282002 0.652335191459119 1 0
0.795189388240182 0.780291746215178 1 1
0.643578605148198 0.632044897351356 1 1
0.663310754443918 0.650318403290835 1 1
0.746992649606231 0.733500821626314 1 1
0.894646109891546 0.878048962315311 1 1
0.687727908913014 0.674681845258932 1 1
0.879810534821572 0.863096160288392 1 1
0.942385412847879 0.925474429705943 1 1
0.781686551664703 0.76740430782678 1 1
0.854775890197569 0.838536309564018 1 1
0.845643317112627 0.829006581507618 1 1
0.730205266481255 0.715918961428852 1 1
0.664182639749327 0.652285550585365 1 1
0.764924029232737 0.749736599507688 1 1
0.884271746463508 0.8682409003721 1 1
0.804908723017432 0.790171830085782 1 1
0.910763758616321 0.892979033831788 1 1
0.842569631214469 0.826256494088231 1 1
0.761878799829179 0.747858299311471 1 1
0.776611941094375 0.762626294529612 1 1
0.819725479636747 0.803968310394529 1 1
0.899647769836414 0.881430653821005 1 1
0.877000104967615 0.859735938371368 1 1
0.799986641238056 0.784871973682738 1 1
0.892280687801722 0.873813886063947 1 1
0.78532709708795 0.771231458690009 1 1
0.872737253181788 0.857320587516084 1 1
0.816337069033697 0.801119157709842 1 1
0.758126806164531 0.743936384813801 1 1
0.737806710726822 0.7248087378849 1 1
0.869425719717665 0.854276374634748 1 1
0.755380669514175 0.741391371942138 1 1
0.862588848504649 0.846177320394628 1 1
0.891437447871695 0.874856672007685 1 1
0.902317438687704 0.8852541229334 1 1
0.752255467484394 0.737279006050738 1 1
0.832604393874935 0.816775685779978 1 1
0.785058114473468 0.769602410262598 1 1
0.867735796175383 0.851749552014146 1 1
0.828054135463993 0.811929527861327 1 1
0.841112204009344 0.82616022684382 1 1
0.906872810998462 0.889751099148174 1 1
1.0049140984726 0.985813222538992 0 0
0.764011541257378 0.749854760152608 1 1
0.965814666521353 0.948040411521522 1 1
0.646895619741919 0.635246959890322 0 0
0.690444900754274 0.677973125967111 1 1
0.767236707747642 0.753035523067364 1 1
0.703061808847521 0.690040813275818 1 1
0.597948396601639 0.587184405041282 0 0
0.580069923754275 0.569411398853927 0 0
0.819517725395632 0.805710419252565 1 1
0.654085122153686 0.642519301116978 1 0
0.932471828611886 0.914440235041156 1 1
0.745532800483166 0.731094173432664 1 1
0.734967472187909 0.722250822772848 1 1
0.753539850280256 0.739901598078747 1 1
0.901294087596623 0.883455319850037 1 1
0.83703614952267 0.82168625204113 1 1
0.811866087962613 0.797535925045726 1 1
0.800852721408641 0.786002988066628 1 1
0.84321838411542 0.828544740326534 1 1
0.844064114415385 0.829654390042065 1 1
0.800756277698338 0.786980801168614 1 1
0.856144661186721 0.838606629304051 1 1
0.820349129514885 0.805890053637098 1 1
0.775629618279597 0.761051786098534 1 1
0.942574528463798 0.924246226151015 1 1
0.865621487765705 0.849997952505508 1 1
0.738479899569279 0.725264266762189 1 1
0.924757033823959 0.907004316122664 1 1
0.829290520297575 0.813636672327409 1 1
0.72819447679209 0.714204516351312 1 1
0.783289820316647 0.768972798291501 1 1
0.853689551054314 0.83820515791106 1 1
0.829117611944743 0.812813435416971 1 1
0.885626903546995 0.868003887574486 1 1
0.737442674742521 0.722767636271515 1 1
0.810261421221192 0.795373255728669 1 1
0.983558896029743 0.964202145910112 1 1
0.773155749761082 0.759093926833977 1 1
0.883429782143947 0.866477280539303 1 1
0.851174168056085 0.834668914549778 1 1
0.80692729464683 0.791165212449888 1 1
0.877568005069181 0.859970887633353 1 1
0.844469758048881 0.828419804359217 1 1
0.731128750913854 0.71735949037734 1 1
0.659870412099648 0.64765786511106 1 1
0.901621332479207 0.883418686121529 1 1
0.8344494331488 0.818974918292164 1 1
0.781723371317063 0.767497152563019 1 1
0.821737196956273 0.806472173485466 1 1
0.892888494004701 0.875976529639044 1 1
0.81651788164449 0.802288859583314 1 1
0.804894755479778 0.789580249182868 1 1
0.821028464208101 0.8068655188693 1 1
0.812445936407369 0.797003661030518 1 1
0.757397577511045 0.743797781941376 1 1
0.844403679595645 0.828355420522797 1 1
0.747858635830235 0.733944363264356 1 1
0.905621133602234 0.888972763905715 1 1
0.707371977874366 0.693745904608293 1 1
0.805894122185363 0.791017478677413 1 1
1.034878627017 1.01620670956365 0 0
0.721644581974296 0.708988437813868 1 1
0.833010659679656 0.817552498356075 1 1
0.732716544326334 0.717836618192344 1 1
0.898504239504549 0.882269583561162 1 1
0.725136238532539 0.711398274776038 1 1
0.76628253946991 0.752660901126388 1 1
0.686312744190482 0.673987342784047 1 1
0.731696063633389 0.718523462184026 1 1
0.732374240690388 0.718365213266986 1 1
0.693533496341333 0.679785668537338 1 1
0.71004868183405 0.697087673547906 1 1
0.844085404305971 0.828667018941107 1 1
0.738753567298756 0.72645260219934 1 1
0.88595328276735 0.869400280436082 1 1
0.621786626864013 0.610832260873677 0 0
0.869505842047217 0.852292896714269 1 1
0.8026795242523 0.78882721209415 1 1
0.716613565432048 0.703542095889485 1 1
0.78442378166971 0.769929189783027 1 1
0.636643146717529 0.62509551947864 1 0
0.779265092716699 0.765796893892752 1 1
0.855665423924394 0.838624427424924 1 1
0.609325059211845 0.59670457024711 0 0
0.70031113428619 0.686481759896758 1 1
0.792467321773871 0.778720351771663 1 1
0.799550744924292 0.78367629639271 1 1
0.688982525661298 0.676761002775454 1 1
0.722426568805915 0.709147611172677 1 1
0.656678726901251 0.645366186169798 0 0
0.644362088639508 0.633356899639872 1 1
0.709218908119828 0.693955238957459 1 1
0.636460021201305 0.625037899431451 1 1
0.723751540754524 0.710488552343002 1 1
0.82719398332594 0.811967838051555 1 1
0.834876476971096 0.820109510171346 1 1
0.817945048856993 0.802566734203258 1 1
0.824598268718097 0.809359512731513 1 1
0.818885189721781 0.803303201347661 1 1
0.807854716458732 0.79254233974141 1 1
0.81090902183758 0.796756985063555 1 1
0.806072948201183 0.79097140014389 1 1
0.842005880763258 0.826068208642433 1 1
0.802973612982307 0.786455576661316 1 1
0.604516890762483 0.593683905745033 1 0
0.874161947098789 0.858304045289292 1 1
0.735427949071612 0.7223716993641 1 1
0.755493229318819 0.740441939600354 1 1
1.02741465135408 1.00895956691382 0 0
0.859568396619646 0.844137597373998 1 1
0.896117671505613 0.880296397754722 1 1
0.834422823705397 0.819473470077909 1 1
0.812620490666431 0.798136679435763 1 1
0.879089031700935 0.862696500512372 1 1
0.651208675473819 0.639635753132574 1 1
0.820549505908745 0.805305280255648 1 1
0.963927367591179 0.945640584927764 1 1
0.823822744391034 0.80918893663706 1 1
0.816908585554524 0.800971740845862 1 1
0.722116231159974 0.707881306085691 1 1
0.762866890665641 0.748510536390112 1 1
0.760508931950073 0.747549159901203 1 1
0.640029621251812 0.62846070838299 0 0
0.761939419085934 0.747390028769911 1 1
0.961068275476621 0.94241070554892 0 1
0.925931691654917 0.909147759069857 1 1
0.7196333782721 0.706928088605624 1 1
0.864527740490117 0.848488656190483 1 1
0.674255815306981 0.661982907430964 1 1
0.888328239251948 0.871803255416132 1 1
0.678016402333754 0.664993242967476 1 1
0.843960657241101 0.826638969232024 1 1
0.743484574841841 0.730030688771134 1 1
0.794670762502054 0.779772543591583 1 1
0.7702893336797 0.756197860656139 1 1
0.884414368311358 0.868263807606819 1 1
0.817258133521727 0.801558117590983 1 1
0.704932601180155 0.691982463471477 1 1
0.727962396349621 0.714316562323093 1 1
0.827743881481334 0.810801949225383 1 1
0.750654916368239 0.736714240005725 1 1
0.687024433987823 0.674133322667649 1 1
0.89099684830168 0.873250098183826 1 1
0.721597746949435 0.707775325990797 1 1
0.77369533350771 0.758351438496748 1 1
0.79961134503595 0.784970310212839 1 1
0.713174779688504 0.700276944442978 1 1
0.996516644378399 0.978581443530435 0 0
0.847455624535976 0.83185752367061 1 1
0.689988985825756 0.677032247303547 1 1
0.803239803843793 0.788687350855522 1 1
0.711547754131286 0.698563887921721 1 1
0.763723827718849 0.750028579472619 1 1
0.745295294711943 0.730719429043431 1 1
0.755583264637899 0.742204763471021 1 1
0.795305387722061 0.781134797876848 1 1
0.624099030755 0.612348604707456 1 0
0.751709769014115 0.73769643598246 1 1
0.801618139890158 0.785760081628 1 1
0.859474604811832 0.843007422528926 1 1
0.917124162335835 0.899385005446313 1 1
0.692022386858747 0.67992040271302 1 1
0.891576025157621 0.874874013127598 1 1
0.739992125312758 0.725143942404291 1 1
0.779411080151181 0.764082916360997 1 1
0.800467822480593 0.784663825177366 1 1
0.944252718890639 0.927732236251492 0 1
0.672074874299045 0.659356017846992 1 1
0.847074850147235 0.832154018284071 1 1
0.722014422440848 0.707009690103261 1 1
0.921197263918395 0.904590715423157 1 1
0.838322450315253 0.822229943842281 1 1
0.809697004256899 0.795546215092233 1 1
0.792939879738928 0.778281293001187 1 1
0.952276114347718 0.935457040635382 1 1
0.710218680858661 0.696321620161158 1 1
0.765754776686882 0.750476902845263 1 1
0.768832754008224 0.754140034823962 1 1
0.766766740959271 0.753406880485931 1 1
0.692088088955385 0.678970227948643 1 1
0.744113010622069 0.731507455691567 1 1
0.849862464947265 0.83481541833358 1 1
0.720219375669064 0.705609701535025 1 1
0.805769790811327 0.790284785052127 1 1
0.860133039421382 0.844899443110515 1 1
0.781309685322139 0.76630847526419 1 1
0.711856403503878 0.698839909509518 1 1
0.822421910998295 0.807517214521809 1 1
0.699526477287009 0.686896104377077 1 1
0.758197266229507 0.744676039783296 1 1
0.821272323696562 0.805462467380455 1 1
0.889273168852145 0.871920097716841 1 1
0.794918161893408 0.780196696198688 1 1
0.685499672628442 0.673325432460473 1 1
0.772579386380249 0.757423665008322 1 1
0.691291870886725 0.676922597550366 1 1
0.836718052369233 0.820764378961559 1 1
0.700220725228665 0.688409154328092 1 1
0.833340931168122 0.818184109608306 1 1
0.689706191019844 0.677431521692962 1 1
0.723165381676352 0.709113866025026 1 1
0.818887859977962 0.803667206876129 1 1
0.932708567647729 0.914604856567864 1 1
0.863123084428858 0.847587464681663 1 1
0.816367923280938 0.80113840977428 1 1
0.724383027787837 0.711180641692096 1 1
0.882228634842498 0.865556208339324 1 1
0.827826957197649 0.813079824861613 1 1
0.802093454901356 0.786721424929145 1 1
0.789736464495677 0.775894653508162 1 1
0.809701299685337 0.794311613247732 1 1
0.840408307007104 0.825367211752877 1 1
0.80815067754238 0.79258422983795 1 1
0.763331002704012 0.750030127115428 1 1
0.872869257601869 0.85744529759799 1 1
0.942435704568889 0.92548498714159 1 1
0.749996017129014 0.734507404014376 1 1
0.785981917528894 0.771820185408666 1 1
0.918078840667511 0.900759256144206 1 1
0.838060504263428 0.821999827549563 1 1
0.686925390315387 0.674783202841929 1 1
0.683714715359463 0.670521143694833 1 1
0.86924620850385 0.853381846334078 1 1
0.848820432740851 0.832238218335881 1 1
0.723913208182198 0.711496400800817 1 1
0.795524901120607 0.780053184945821 1 1
0.851795352229525 0.835940671165242 1 1
0.78662542178666 0.772884422796476 1 1
0.746388515221318 0.733034332007966 1 1
0.704039881760684 0.690655018052602 1 1
0.752876207344592 0.739574531618865 1 1
0.740779303895825 0.726626720282947 1 1
0.933934695968769 0.916364961079296 1 1
0.678308118885995 0.664766438867842 1 1
0.728143787332373 0.715648878944035 1 1
0.765704050171159 0.750972697892626 1 1
0.769399910121451 0.755567449424939 1 1
0.81301640443286 0.798755781423562 1 1
0.749595462362057 0.736266500667308 1 1
0.765650166187955 0.749808916810173 1 1
0.79851974250663 0.784225567498282 1 1
0.676612351159546 0.663733696506718 1 1
0.955012143142803 0.937365473501656 0 1
1.0049097401355 0.986341074694183 0 0
0.830677157531488 0.814497201659295 1 1
0.880516060252763 0.862706102213176 1 1
0.841991053686078 0.82659656741323 1 1
0.858750156630156 0.842496078426924 1 1
0.900357778198187 0.884109736135883 1 1
0.666550281235311 0.654774598132966 1 0
0.886401182714588 0.870856585327078 1 1
0.859339549410176 0.8440620298534 1 1
0.807066273375414 0.793377181870174 1 1
0.696051735358215 0.682207032127535 1 1
0.940906252751712 0.924058862407711 1 1
0.814741063618991 0.798709713021742 1 1
0.895187301893004 0.877673351955261 1 1
0.796584371444761 0.781808960007694 1 1
0.750068329894162 0.735689056659862 1 1
0.908354596947179 0.890588279104603 1 1
0.931079089077357 0.913607333641923 1 1
0.802393357352109 0.788405289848462 1 1
0.74507562562721 0.729919980305256 1 1
0.786247562428525 0.771130992687111 1 1
0.90985713118579 0.894380837131693 1 1
0.790186558557743 0.775445874792351 1 1
0.854949967233883 0.838742347149312 1 1
0.873551846569311 0.85638617967626 1 1
0.810350966494391 0.795794184963338 1 1
0.675023921617289 0.661368337576135 1 1
0.747443430556225 0.73388198745996 1 1
0.829528032297947 0.812738043554352 1 1
0.880471719966137 0.864191869402742 1 1
0.70445321295575 0.690958117203643 1 1
0.777321860728683 0.762851207202401 1 1
0.915542581391166 0.89732801057761 1 1
0.615499880011745 0.603616876469881 0 0
0.790183014193549 0.776492730404735 1 1
0.710238037632967 0.696530868397785 1 1
1.06850613544875 1.04835482039908 0 0
0.635703573541987 0.623059377128165 1 0
0.809492690686032 0.79549714543122 1 1
0.501471280346051 0.492524449407526 0 0
0.817745343836663 0.802760391124552 1 1
0.928281278473171 0.910581618551837 1 1
0.833785142105306 0.81826350397275 1 1
0.635326678366453 0.624154563328456 1 0
0.82628333658473 0.811184304353173 1 1
0.669177475828524 0.656678258233855 1 1
0.834772323571366 0.818995213399346 1 1
0.652147393301438 0.638849809962444 1 0
0.871091217369693 0.854675350352271 1 1
0.796951153691989 0.782596782459286 1 1
0.906288818899794 0.889839581273911 1 1
0.844422097762806 0.830187338308388 1 1
0.990685841675112 0.971971383558441 0 1
0.792792855338888 0.7786879677417 1 1
0.847910357550742 0.831355774220295 1 1
0.830933711784183 0.816898493936306 1 1
0.708124404778324 0.694724177273969 1 1
0.842344046343069 0.826106891538151 1 1
0.812637662862162 0.797818623752779 1 1
0.797555882581009 0.782555307165364 1 1
0.848450914823835 0.833036034854452 1 1
0.735486405163954 0.721323320584228 1 1
0.747276265207561 0.733579154665196 1 1
0.854830256814088 0.840334073971372 1 1
0.813136115712938 0.798692260884627 1 1
0.747920680702663 0.733131702142577 1 1
0.795456694423245 0.779907322740378 1 1
0.892796831666922 0.875894619064387 1 1
0.850419229753408 0.835038682290677 1 1
0.880684814989126 0.864205203644751 1 1
0.923128993520007 0.904603479199108 1 1
0.742618339885681 0.728047944222633 1 1
0.732688123201932 0.718827437816893 1 1
0.93336890825932 0.916822320982978 1 1
0.888984470454438 0.872618165021429 1 1
0.720872502207669 0.706864841719577 1 1
0.748747237766116 0.734848043011949 1 1
0.687040866407349 0.674329619008059 1 1
0.84778386806822 0.831141403116912 1 1
0.733433125118983 0.720111328473995 1 1
0.883079377708424 0.867096682200152 1 1
0.81415773543096 0.799147561818094 1 1
0.887129497192557 0.870816458332502 1 1
0.777231578793974 0.762161829873227 1 1
0.590144333627608 0.578494164171586 0 0
0.834460375431996 0.817858871222252 1 1
0.701423976677993 0.689220632815004 1 1
0.767954032590851 0.753643013350414 1 1
0.849329507636492 0.834647135558394 1 1
0.855446883428669 0.839209022589718 1 1
0.760959089542934 0.746845982772561 1 1
0.69286428160027 0.67898753828703 1 1
0.826385323896421 0.811670377177479 1 1
0.749023280338267 0.736010926409732 1 1
0.802313253431766 0.787526740427202 1 1
0.883196573416996 0.866856814101346 1 1
0.830033118203103 0.814792852295083 1 1
0.909378963170204 0.893282909917816 1 1
0.748292727542783 0.734247202129545 1 1
0.650816147493504 0.636540999200251 1 0
0.728967510778822 0.716138406131289 1 1
0.630801819092374 0.619088664498165 1 1
0.722706228029621 0.709314661195872 1 1
0.833915016374658 0.81781908849953 1 1
0.779550134340415 0.76460646961002 1 1
0.771696264275974 0.757676887784226 1 1
0.838581671416434 0.82219747458825 1 1
0.787913032533037 0.773135494153804 1 1
0.809283427923383 0.793543954601258 1 1
0.892512084459639 0.876761302530119 1 1
0.843074908360101 0.828081457200247 1 1
0.912980938668435 0.896954164957335 1 1
0.814053592522461 0.799190242386404 1 1
0.840986631148827 0.825249582048136 1 1
0.913207013957548 0.895097817605758 1 1
0.716214271389204 0.702549672353895 1 1
0.701036025509772 0.687162718780506 1 1
0.75044728852441 0.736158972954751 1 1
0.726545835607034 0.713275139891994 1 1
0.784829510461964 0.76991949495535 1 1
1.06183927050554 1.04129240217735 0 0
0.824961925065869 0.810202823087467 1 1
0.700264134282083 0.687284177103761 1 1
0.836738561154394 0.821915660597638 1 1
0.845503313789639 0.828866168957729 1 1
0.832003693411871 0.815270030951131 1 1
0.572019527701974 0.562050219639 0 0
0.771419109631492 0.757340113966118 1 1
0.887087215259047 0.871388661410704 1 1
0.697176808670721 0.684195935307849 1 1
0.773817944002539 0.758685967859736 1 1
0.938353919461789 0.919425163062801 1 1
0.727600892316167 0.71443651549819 1 1
0.705631544960791 0.691409546162212 1 1
0.748193138139722 0.734887726192844 1 1
1.15059498835255 1.1285012570776 0 0
0.842904827720396 0.826683522469191 1 1
0.79567318662013 0.781801805583996 1 1
0.836497656489105 0.820834540644282 1 1
0.810263704417083 0.794860948520033 1 1
0.75001363503273 0.73594696753945 1 1
0.73363699710456 0.720143192669163 1 1
0.77084715705296 0.756620899621788 1 1
0.745976678314777 0.732926567827087 1 1
0.764924372388304 0.750750178574627 1 1
0.938952804912036 0.920678335593442 1 1
0.7390611283551 0.724933386312991 1 1
0.768199683118844 0.753655813445185 1 1
0.790680735846215 0.775228696978176 1 1
0.847449779084587 0.832468150546472 1 1
0.926465146401498 0.909322334303193 1 1
0.734696488776547 0.720163001128316 1 1
0.635252655709775 0.623414376410059 1 1
0.91215637495749 0.895476203591122 1 1
0.811179336572172 0.796602663505232 1 1
0.741695569175804 0.728288015191364 1 1
0.7651099480541 0.750492209145094 1 1
0.895043383218399 0.877578279272889 1 1
0.811109350853216 0.797064362614519 1 1
0.90640101927883 0.890304477477895 1 1
0.824373248241189 0.809587611509484 1 1
0.721930867001833 0.709392647613687 1 1
0.841692136626845 0.826181578706469 1 1
0.728339324945434 0.714791067880263 1 1
0.851838592350334 0.835413853217432 1 1
0.721839382347225 0.708823948281448 1 1
0.779289377811359 0.764811380231782 1 1
0.818416214635148 0.80330889822995 1 1
0.756875899086162 0.742742869774781 1 1
0.783786394585984 0.769981688570535 1 1
0.880609971129519 0.864983214889346 1 1
0.763055688621171 0.748917736383698 1 1
0.837108936415504 0.822384282806245 1 1
0.694648663306158 0.681849493879989 1 1
0.726723406683984 0.712546886473614 1 1
0.817483942753511 0.80223813026402 1 1
0.810691864300001 0.795340701643397 1 1
0.996771926005139 0.978132213208548 0 0
0.90637280610886 0.889843344078687 1 1
0.791454340239397 0.776570478371059 1 1
0.750612445063871 0.736216889397144 1 1
0.80577560677906 0.791529128465172 1 1
0.752324892132485 0.738868164939096 1 1
0.556469403756943 0.546019762613964 0 0
0.635704901194981 0.623656284704345 0 0
0.653702695980435 0.64193359003261 0 0
0.704997667545649 0.691941417954429 1 1
0.834382431052229 0.818695168460424 1 1
0.971355503793874 0.953446370209622 1 1
0.813559056412518 0.798744357923861 1 1
0.685527659435619 0.671429320407349 1 1
0.710694620940202 0.697742157857628 1 1
0.795016174968733 0.780808967377663 1 1
0.758228485718857 0.743806381995275 1 1
0.835859222279536 0.820859125015214 1 1
0.963853657696241 0.947190896671914 1 1
0.694986278676284 0.682238882315846 1 1
0.942586110374239 0.924297339205177 1 1
0.634217886010079 0.621982446846919 1 0
0.847000013706426 0.831193004739117 1 1
0.69581118501464 0.680950276758181 1 1
0.734895215608246 0.721758016827081 1 1
1.03307359671206 1.01407911909048 0 0
0.79230830104487 0.778830941754335 1 1
0.691856897954323 0.679197193818872 1 1
0.748784690741442 0.734122531683073 1 1
0.851588505738254 0.836461334459966 1 1
0.772343454511131 0.7578476912905 1 1
1.02439225935385 1.00524705054639 0 0
0.805688759778596 0.789982514663915 1 1
0.809380006235336 0.794350709490079 1 1
0.765826140900297 0.751426934175477 1 1
0.754305489588306 0.740306278801713 1 1
0.781799910085657 0.766071088544024 1 1
0.570286522004675 0.559741756578622 0 0
0.83347431258951 0.817875957951061 1 1
0.793894387453156 0.778869684720979 1 1
0.729165049756019 0.715435805181069 1 1
0.762905942347352 0.748718111027246 1 1
0.789513951330624 0.775538247965212 1 1
0.83659834891504 0.82111642435233 1 1
0.884699108282866 0.867997485950424 1 1
0.8254666111674 0.811069575598076 1 1
0.82886475545324 0.81385313972541 1 1
0.841325993632798 0.82562589923689 1 1
0.848407901243804 0.832987008292635 1 1
0.720963732509294 0.706452505865707 1 1
0.80216626728064 0.787449264027438 1 1
0.826727667965794 0.810595318719376 1 1
0.908499018099549 0.891412602606649 1 1
0.902700870075723 0.884980505507998 1 1
0.74600393144147 0.733009559187069 1 1
0.898213113916215 0.880837882836054 1 1
0.82801710473127 0.813777406617975 1 1
0.708919421039011 0.696138911078921 1 1
0.846205285351927 0.830789995007619 1 1
0.921099212636421 0.904019839879274 1 1
0.798663647448791 0.78347847760943 1 1
0.827766288766875 0.812517488636912 1 1
0.743670472040077 0.729415836721273 1 1
0.965683844985897 0.946993219341271 1 1
0.583571712951376 0.57223224871018 0 0
0.627372905689426 0.615834005785382 0 0
0.86552186009131 0.849743123129799 1 1
0.844118591191265 0.827366641410372 1 1
0.823684276106322 0.806550265963628 1 1
0.827272638008655 0.810951714184695 1 1
0.711360639101711 0.697502436020504 1 1
0.700929553576248 0.688398449739153 1 1
0.748430365735904 0.733823188481976 1 1
0.788572329090695 0.773745101437647 1 1
0.726597101173255 0.71189358544819 1 1
0.90831815592627 0.890663322932739 1 1
0.757384547447465 0.744231329758281 1 1
0.787535538900594 0.772122423641253 1 1
0.665262113704784 0.653224348309415 1 0
0.845051193520479 0.829208957447705 1 1
0.731179357025218 0.716729126324143 1 1
0.812633955626166 0.797069837371459 1 1
0.98980546334133 0.970902205905512 1 1
0.657784971314584 0.64548519936558 1 0
0.783781091855992 0.768216266077812 1 1
0.806591801314306 0.792462864940432 1 1
0.714990411625996 0.702063183411196 1 1
0.940956232151601 0.923942306109817 1 1
0.767982746053169 0.753289825916107 1 1
0.895968022549286 0.879227785241 1 1
0.775792359988865 0.761922052292792 1 1
0.807477440878135 0.792757605336962 1 1
0.78830802366269 0.774413858013816 1 1
0.693800158930365 0.680942808543328 1 1
0.966374222392885 0.948668590253055 0 0
0.913885472160869 0.896565121989599 1 1
0.692979024617509 0.680635449071184 1 1
0.922044005294661 0.904363631062445 1 1
0.763520244389196 0.749702631789373 1 1
0.924748125192392 0.908979800247768 1 1
0.789265681500333 0.775278184124686 1 1
0.901373775275091 0.884077298951141 1 1
0.841178180942977 0.826018273561398 1 1
0.847458994069263 0.832452315142092 1 1
0.84930195748769 0.834606520299287 1 1
0.973437038256015 0.955435210082059 1 1
0.818393815697712 0.802865634844009 1 1
0.831584374853462 0.81591225329382 1 1
0.828950428243347 0.812639136907203 1 1
0.851391175078457 0.835415391689564 1 1
0.85220346588026 0.83612594652431 1 1
0.83359890699123 0.817131665149215 1 1
0.716734954792406 0.703535769499274 1 1
0.836492491164154 0.820661495313101 1 1
0.796796840147549 0.782435842162511 1 1
0.761114694281618 0.747759523162313 1 1
0.904088066216826 0.887391211185853 1 1
0.861611632691004 0.845527400456498 1 1
0.789797357285201 0.774515009953644 1 1
0.852852156188233 0.835333397898932 1 1
0.749950664013733 0.735440996182244 1 1
0.790240706249604 0.77643267748181 1 1
0.805821703526333 0.789567798548609 1 1
0.861064985925332 0.844897239683663 1 1
0.747238805054981 0.733992467568889 1 1
0.678231447102735 0.66581267180148 1 1
0.716527971878912 0.703362469698266 1 1
0.861943740884549 0.846315250080013 1 1
0.811082535189384 0.796354125349076 1 1
0.773761273038762 0.759362794826699 1 1
0.808650801775811 0.79297322235266 1 1
0.898164096705628 0.880200220478387 1 1
0.753999485191298 0.740319493123441 1 1
0.792960687663937 0.778983233921162 1 1
0.654536500434228 0.642787745285797 0 0
0.622768534220768 0.611797808404776 0 0
0.686664671386704 0.674451909529916 1 1
0.718661706795158 0.70397265271211 1 1
0.77752325692869 0.763513352693112 1 1
0.700093868484206 0.687240439521617 1 1
0.661304119419981 0.648619541049238 1 0
0.754613692795894 0.741269971390041 1 1
0.799740239245799 0.785077839498464 1 1
0.749388117561401 0.73484837072197 1 1
0.780415783495476 0.766590530662114 1 1
0.885247174949611 0.868422703237959 1 1
0.633335703237254 0.622175579167816 1 0
0.906322796872705 0.888923170175926 1 1
0.75116811354507 0.737155771365089 1 1
0.858099218115301 0.841304582032999 1 1
0.659448894587717 0.646341099849522 1 0
0.823638551577986 0.809021091404501 1 1
0.890857378112838 0.873189648070078 1 1
0.721909323035035 0.707924429356942 1 1
0.764440299395336 0.749575274369888 1 1
0.875654586586714 0.859357617727684 1 1
0.695150644216505 0.6820577011903 1 1
0.87706419106049 0.860888237304331 1 1
0.788833894464539 0.774941916203422 1 1
0.87131830128737 0.855058340158119 1 1
0.869561760800107 0.853825367819259 1 1
0.841472918643926 0.825772872884011 1 1
0.872155620531939 0.854974792640878 1 1
0.736853464726554 0.723922194999351 1 1
0.802366410146863 0.78689343283359 1 1
0.763835591421672 0.750181211087972 1 1
0.732191767262941 0.718854445567371 1 1
0.809931126659166 0.795053163701664 1 1
0.667469509383201 0.654489862638497 1 1
0.786290244843124 0.771389882227227 1 1
0.815678663303724 0.800782855880485 1 1
0.790625385729463 0.776868247055253 1 1
0.644908137571675 0.631922949363356 1 1
0.822650335488233 0.807878995338331 1 1
0.708756438110981 0.696179335324655 1 1
0.834398414458169 0.818736985203886 1 1
0.91884630931472 0.902148474546469 1 1
0.748504637363014 0.734651831320445 1 1
0.814197184200032 0.79909298974506 1 1
0.729375654952627 0.715233426707394 1 1
0.781203171844891 0.765056869623852 1 1
0.907229568263709 0.889647573801364 1 1
0.809220463078057 0.793658521991654 1 1
0.794353864784157 0.780860597318454 1 1
0.823584798736313 0.807145520244952 1 1
0.881773455663378 0.862795445203069 1 1
0.782089725007033 0.766908148942752 1 1
0.712311135616564 0.698788874920085 1 1
0.790965747839357 0.776294482617589 1 1
0.70400170881688 0.689734979781102 1 1
0.780724894843123 0.767116547368857 1 1
0.794896176386304 0.780127189127664 1 1
0.765802344904338 0.750920598620459 1 1
0.556254872825531 0.546515607075154 0 0
0.796738714197898 0.7819595492162 1 1
0.781298636605842 0.766204932070705 1 1
0.755176859639113 0.739558240069568 1 1
0.608123389993883 0.596481694791981 0 0
0.854134586368016 0.838946407809081 1 1
0.66078962378278 0.647563972198295 1 1
0.768609771466201 0.754347742797616 1 1
0.97588290994508 0.958503238802192 0 0
0.840052720997011 0.824520380393334 1 1
0.737623280510844 0.724108380505113 1 1
0.867420869353469 0.851146396466465 1 1
0.845250209005939 0.829563279842383 1 1
0.75044736913317 0.736953181884248 1 1
0.7922665738914 0.777936068955089 1 1
0.811473141365525 0.797132196691937 1 1
0.674910696621661 0.661920653044858 1 1
0.795511791787145 0.780587777921196 1 1
0.78685376081456 0.771556918711153 1 1
0.825521605310897 0.810208835298698 1 1
0.792432444934485 0.777197607304424 1 1
0.845433892576175 0.829019988377508 1 1
0.706614966084106 0.692926880512852 1 1
0.805508500595041 0.790752738550492 1 1
0.703914074377935 0.691226566263517 1 1
0.800697531410569 0.786379759011317 1 1
0.773157129326299 0.758589351656889 1 1
0.831593523836869 0.816446551788721 1 1
0.870747404372793 0.854313301310437 1 1
0.570015278304526 0.559405792554997 0 0
0.95437720421161 0.93493849758114 1 1
0.794848149703789 0.778365154366933 1 1
0.807488852690607 0.791220837640556 1 1
0.707790699060919 0.693849960756139 1 1
0.850814296276871 0.835821430831087 1 1
0.736153455947667 0.722728825342022 1 1
0.89400688893926 0.877678408397636 1 1
0.760485727523519 0.746471772449892 1 1
0.692732437396812 0.680284074300056 1 1
0.755564111592178 0.740709595022424 1 1
0.890121613582507 0.873430566546055 1 1
0.802511669631954 0.787554919386166 1 1
0.802096676722042 0.786317232123458 1 1
0.728724213952408 0.714511552796029 1 1
0.743249715286242 0.729162924100624 1 1
0.74773658180775 0.733795571113067 1 1
0.870959151259303 0.854531844652449 1 1
0.775835129543909 0.761526202076734 1 1
0.715838006830462 0.702778275937065 1 1
0.714348394867828 0.700988481777943 1 1
0.791282052303396 0.77650399935142 1 1
0.733444242550366 0.718500183853734 1 1
0.815462442039239 0.800226077713079 1 1
0.655418128425672 0.643350810483525 1 1
0.724376037367023 0.710658612911034 1 1
0.666727343300424 0.65300209355758 1 1
0.760692022890841 0.746601501384399 1 1
0.816315675707429 0.801080252035543 1 1
0.670729948663954 0.657434596998793 1 1
0.708898465494087 0.696764330087827 1 1
0.631289281694343 0.618923676999195 0 0
0.794851118160718 0.779147459746368 1 1
0.889263397410579 0.873153105125355 1 1
0.795778099242077 0.781850640511328 1 1
0.708011881654963 0.695544814580172 1 1
0.88488582860575 0.86734260612875 1 1
0.675634858300645 0.663588625178645 1 1
0.953228646496958 0.93654579153319 0 1
0.766903733587908 0.752781503002098 1 1
0.87527196739492 0.858976397034493 1 1
0.765842139173448 0.751994323809357 1 1
0.840242006895334 0.824448899143625 1 1
0.747481325778567 0.73189645322465 1 1
0.917903005807297 0.901434595015965 1 1
0.841887904237433 0.826980081007542 1 1
0.839757208953133 0.823748161568703 1 1
0.818247073333277 0.803563171967644 1 1
0.812325418511632 0.797625784431903 1 1
0.705433070515248 0.690973562251889 1 1
0.838678871215005 0.824218040858881 1 1
0.763644314780625 0.748638888852025 1 1
0.913625921509894 0.895371772030166 1 1
0.845018341788839 0.828578077797699 1 1
0.56835180184179 0.557091982320298 0 0
0.713514596758722 0.700624937789144 1 1
0.720750574113386 0.708371935614104 1 1
0.920313085963951 0.903578492494407 1 1
0.631851684429006 0.620366576352034 1 0
0.856180397739286 0.841054199602084 1 1
0.826987233884342 0.811309430025094 1 1
0.683494218944585 0.671327799394002 1 1
0.774308850237655 0.760310652603027 1 1
0.839062126195726 0.823153273906373 1 1
0.77457436533411 0.760665677809377 1 1
0.750674178168354 0.735728892479329 1 1
0.770630530651204 0.757067686612582 1 1
0.98420086876234 0.964913381801716 1 1
0.791221403764859 0.775644318083144 1 1
0.675261896473699 0.662572104668029 1 1
0.890527003145476 0.872855450979145 1 1
0.691187482139684 0.678097472958127 1 1
0.823612406629862 0.807836526402037 1 1
0.83528346557759 0.819982834386015 1 1
0.732535409214999 0.719789316330267 1 1
0.80739489747637 0.79224844440163 1 1
0.760825973863849 0.746055744099935 1 1
0.824723319854086 0.808790311351142 1 1
0.823294373366677 0.808008674038151 1 1
0.676159947060924 0.663761114976286 1 1
0.797507813059943 0.781983627812548 1 1
0.898218814443818 0.880199066178087 1 1
0.772523585392529 0.758166879689672 1 1
0.851233510676984 0.835350074648451 1 1
0.798475218364941 0.784560765671939 1 1
0.741485216498535 0.727501830655411 1 1
0.738241420673637 0.724834403796098 1 1
0.739574285729362 0.726220725542159 1 1
0.800889936206249 0.786840598310358 1 1
0.861398394927726 0.845492902961349 1 1
0.844644132508472 0.828617600495886 1 1
0.961256746912525 0.943497020101424 1 1
0.817031357702937 0.801571393185814 1 1
0.725812983547743 0.712976498622118 1 1
0.693299926655784 0.680529623701904 1 1
0.826958044728598 0.810759102860789 1 1
0.888389770878532 0.870774036304009 1 1
0.762080766426435 0.747802897477835 1 1
0.738435278835375 0.724575024086472 1 1
0.80338549955904 0.787716551776489 1 1
0.91142695901031 0.893607463857581 1 1
0.837509565194636 0.821839078002844 1 1
0.768348256477525 0.754121126789242 1 1
0.853074951232746 0.837111796454367 1 1
0.768754955557061 0.754050167639728 1 1
0.74672032435024 0.732488812804113 1 1
0.646098946359877 0.633801655383522 1 1
0.838831074146552 0.822865555332067 1 1
0.787556761114017 0.773426170058491 1 1
0.821802626119953 0.807082488188144 1 1
0.793147723221166 0.778957241355623 1 1
0.957319260116187 0.940288790514222 0 1
0.813366437955494 0.799169561323599 1 1
0.920440059666066 0.902701727152846 1 1
0.763078162495848 0.749333811699397 1 1
0.890878851283118 0.873323756671279 1 1
0.665448823886694 0.652283411369937 1 1
0.835486795077768 0.820576702528611 1 1
0.550280952961528 0.538644698117377 0 0
0.724950743161197 0.71046619940448 1 1
0.800186308803862 0.784884033498502 1 1
0.770692728918981 0.756132065315689 1 1
0.916271329322564 0.899071318149278 1 1
0.644510285325086 0.633149694130911 1 0
0.753727741796198 0.739762842774448 1 1
0.828979346020986 0.81487922661778 1 1
0.9059114500556 0.888919474024175 1 1
0.672482948323622 0.660333227188995 1 1
0.639981575623173 0.627583307034726 0 0
0.744297384652025 0.729971755419008 1 1
0.836367518322258 0.820769964392811 1 1
0.770880802428013 0.756588343004873 1 1
0.907322122346231 0.891114807484291 1 1
0.727292430505741 0.713288678749412 1 1
0.798031316291439 0.782091427946152 1 1
0.860102002568586 0.84469197054367 1 1
0.872460215440753 0.854562366486192 1 1
0.810833467035157 0.795869725803675 1 1
0.769879298635594 0.755298419562276 1 1
0.73551643174312 0.722190685577824 1 1
0.832802389418066 0.816327021962972 1 1
0.793849207518369 0.77811413351962 1 1
0.750864569554903 0.736443807202953 1 1
0.772046366514545 0.758159636379862 1 1
0.781356351344078 0.767007666846736 1 1
0.710537688647632 0.696351162168965 1 1
0.767923669304963 0.752732705298733 1 1
0.649336315901442 0.637333110402951 1 1
0.913038443015885 0.895706864662209 1 1
0.835457764707399 0.820628470509127 1 1
0.757118440054408 0.741959711587352 1 1
0.984061957781251 0.964329328908329 1 1
0.753437640214151 0.739322536678582 1 1
0.90982620459979 0.892928507187355 1 1
0.726103587086032 0.712997624792189 1 1
0.842500419739363 0.826492319103882 1 1
0.842252875637583 0.825310039397263 1 1
0.836429232669308 0.821687096654518 1 1
0.856783373291194 0.841109669784133 1 1
0.692190721531461 0.679813398555694 1 1
0.892631957640297 0.876634151395437 1 1
0.989981247459854 0.97004448949198 1 1
0.992160190059863 0.973418173884783 0 0
0.732211532651804 0.718963471720859 1 1
0.970682669369395 0.952954942023838 0 1
0.88580831063012 0.870686341291245 1 1
0.939096425751315 0.922922893326456 1 1
0.812757209829227 0.797588907610145 1 1
0.890446899662942 0.873751718973642 1 1
0.759800742728979 0.743723477155511 1 1
0.821742999794882 0.805728083000249 1 1
0.700022731102964 0.686858510920456 1 1
0.8586757247104 0.841363772403392 1 1
0.699207605227615 0.685833075717788 1 1
0.792407968961304 0.776754900247339 1 1
0.824816076116473 0.8085780760224 1 1
0.808116182291802 0.792226794249041 1 1
0.715147070153738 0.702985785313999 1 1
0.955654081483055 0.937531076030953 1 1
0.692983746465779 0.680753151312203 1 1
0.863832152348962 0.846946494253346 1 1
0.567488774242903 0.557230109238945 0 0
0.783325435453359 0.768395763087071 1 1
0.738803544287144 0.725921620375929 1 1
0.810312913136932 0.796178717190139 1 1
0.681513991896149 0.668556920731815 1 1
0.85268093328109 0.838241384461915 1 1
0.680425085082804 0.666662479308765 1 1
0.770878065007244 0.756715104091588 1 1
0.680423344463828 0.667390743022956 1 1
0.762696439156683 0.748840514289234 1 1
0.827198706015824 0.811499086552101 1 1
0.743637385236948 0.729149225818004 1 1
0.990560085683541 0.972165321777162 0 1
0.775324961360802 0.76065886739823 1 1
0.946922794576422 0.929124819630173 1 1
0.938731957949493 0.920848352591449 1 1
0.716896307962591 0.703460484362614 1 1
0.666591033545101 0.65177858082802 1 1
0.775310308341339 0.760876516496945 1 1
0.916564539875644 0.900401641307911 1 1
0.876141558719985 0.86066045706739 1 1
0.86813563336263 0.85103910904959 1 1
0.763354702678393 0.749590414725057 1 1
0.789117990786717 0.774615292560249 1 1
0.713955895218522 0.700724541913885 1 1
1.01218714749584 0.994372588370909 1 1
0.787385556034572 0.773651000728098 1 1
0.64102192647531 0.628945539270475 1 0
0.879732608740922 0.863601120670735 1 1
0.867619515625235 0.851747619316708 1 1
0.678510091066288 0.665171906370041 1 1
0.85298051345107 0.837054440748984 1 1
0.944607610561538 0.927588995833014 1 1
0.672954106340789 0.660720140338977 1 1
0.792676447314882 0.778131406766629 1 1
0.904535875006765 0.889083756118215 1 1
0.782681877112171 0.767548951361844 1 1
0.758036093449335 0.742759368486456 1 1
0.809518613014134 0.794100246950859 1 1
0.711764899142222 0.699206684458357 1 1
0.714696567654425 0.700859566572407 1 1
0.830958108327668 0.814709918141292 1 1
0.807760982639153 0.793315868077182 1 1
0.736001391306409 0.72189673791731 1 1
0.851212260419375 0.836480823929832 1 1
0.805315741476005 0.788609023524895 1 1
0.764682030922812 0.750364475433655 1 1
0.745425146682386 0.732612303769036 1 1
0.70171442665463 0.68835528875543 1 1
0.948648278065779 0.930134248921935 1 1
0.882888348701971 0.867873845259526 1 1
0.850570444289004 0.834638352717218 1 1
0.830122680573347 0.815835125540367 1 1
0.822384112641471 0.806895159762506 1 1
0.752569695015828 0.738677741593155 1 1
0.897247638148062 0.881013312902124 1 1
0.781104502360457 0.76794325763808 1 1
0.949125495009239 0.931784060879288 1 1
0.846019443950192 0.830142019511594 1 1
0.868908681627415 0.852353382968315 1 1
0.767597418596956 0.754348899328327 1 1
0.672369864896785 0.660573981066572 1 1
0.869629838346909 0.854276508075656 1 1
0.858095091949688 0.84151992027943 1 1
0.76338533767404 0.749697749030784 1 1
0.807664409354744 0.792222589116898 1 1
0.714341502289859 0.70047508242192 1 1
0.877680892160439 0.860968889918051 1 1
0.829826001033164 0.814569962049791 1 1
1.00262323981887 0.98407890044087 1 1
0.736075735450945 0.721056004282951 1 1
0.726860874678071 0.714201751483225 1 1
0.948353844619322 0.93195890319005 1 1
1.0854868774553 1.06448106985151 0 0
0.727327600002897 0.71394816907309 1 1
0.825315306685952 0.810300096792826 1 1
0.689588512545853 0.677473462053514 1 1
0.627297979699462 0.615481377300981 1 0
0.933154615638058 0.915697808003964 1 1
0.767274213839586 0.753949005490348 1 1
0.772892712035999 0.756564547937013 1 1
0.757881200745079 0.744043365290529 1 1
0.760718939375526 0.746256608981228 1 1
0.724628768636804 0.711473529261213 1 1
0.999311091833751 0.981243413933977 0 0
0.85608090538163 0.838410585773854 1 1
0.892307644842356 0.876659888743181 1 1
0.719588860076908 0.706810199656857 1 1
0.696152184302814 0.682957612688526 1 1
0.98281792523251 0.964262702376364 1 1
0.87313922385443 0.856339132348741 1 1
0.89583309698309 0.880226163632575 1 1
0.704635791262133 0.692725167867235 1 1
0.886897989785155 0.869614220324368 1 1
0.81762842049137 0.801666845428905 1 1
0.7107572233028 0.697359794276087 1 1
0.625226010724682 0.613029324634256 1 0
0.936894543868539 0.920006679697696 1 1
0.752004187028983 0.737154859574236 1 1
0.673622792027703 0.661221686250643 1 1
0.652796845729231 0.640983866179555 1 1
0.868339992651897 0.852737504920878 1 1
0.838690630514394 0.823254196316542 1 1
0.668929710055511 0.656193818834899 1 0
0.920488000748953 0.90299217844434 1 1
0.866722910166917 0.851951379744162 1 1
0.81842067616233 0.803162945509298 1 1
0.841214338554295 0.824531674947788 1 1
0.831627292584214 0.817132986749405 1 1
0.823872961818126 0.807687534791678 1 1
0.855824411008763 0.838828228263249 1 1
0.716683747541581 0.703885002092129 1 1
0.789582225775589 0.774935676272543 1 1
0.905629735010572 0.889030560241526 1 1
0.787452379228637 0.772962944345604 1 1
0.857755428658666 0.841438719011106 1 1
0.874051419300699 0.856204875046066 1 1
0.722338144526187 0.709619351097912 1 1
0.886776606058067 0.871278025458089 1 1
0.945132443431171 0.929018812973983 0 1
0.742981499965831 0.729665976232821 1 1
0.63281318102221 0.621088282745614 0 0
0.724020254892526 0.710206135417472 1 1
0.904681922301195 0.887440720342295 1 1
0.837131358564264 0.821350446069438 1 1
0.73245254285222 0.71930287511716 1 1
0.851049337496787 0.835218450947914 1 1
0.832546754588391 0.816764465056886 1 1
1.00073920093253 0.982339327334426 0 0
0.811558527737735 0.795706565619174 1 1
0.761977900765198 0.747647917875949 1 1
0.740735893233377 0.726338697900377 1 1
0.624960905289752 0.613927292450641 1 1
0.876952148502595 0.860882909906496 1 1
0.775007209753216 0.760723107307393 1 1
0.717032302750153 0.704147890850679 1 1
0.790628986422691 0.775363456011657 1 1
0.837632255480233 0.822004060797357 1 1
0.728504531480546 0.714524912227692 1 1
0.823996384859982 0.808047527867621 1 1
0.73365821671341 0.720738483095137 1 1
0.835646057138478 0.819584159515232 1 1
0.816761583877856 0.801855880226374 1 1
0.884830480103862 0.867257532974082 1 1
0.778987550127447 0.765646539717925 1 1
0.881477730434718 0.864874879117279 1 1
0.859518621364411 0.844210095718055 1 1
0.713589635466585 0.700760720688035 1 1
0.901873604918131 0.88504192123846 1 1
0.78342931239074 0.768973764475569 1 1
0.830584794709867 0.815028058987741 1 1
0.764855366078499 0.751228369714512 1 1
0.669727757996934 0.655929876400697 1 1
0.840181151700041 0.824634001676728 1 1
0.790664152980849 0.776451613536816 1 1
0.673815158339644 0.661153825695032 1 1
0.779032928350966 0.763497035693793 1 1
0.803831143453647 0.788591782415956 1 1
0.899694184829868 0.882402282394975 1 1
0.917601129861258 0.900440406860563 1 1
0.762193848559265 0.747580437733701 1 1
0.766301541577487 0.752227227917715 1 1
0.716298342865116 0.702890184637591 1 1
0.809840488554257 0.793840640322197 1 1
0.745933651519257 0.732567664055957 1 1
0.886261996581217 0.868727436748101 1 1
0.804217505839178 0.788436196439059 1 1
0.860749960351654 0.844806713939075 1 1
0.853496920050819 0.838154926225287 1 1
0.782166368079678 0.76784304038876 1 1
0.860432169630173 0.845188627225786 1 1
0.786302119618484 0.772354583454445 1 1
0.665251506555227 0.653076428354012 1 1
0.831859662031198 0.816488416801515 1 1
0.621623552426975 0.61029320057529 0 0
0.718922496193506 0.705304432013942 1 1
0.827694466339741 0.812889792570064 1 1
0.850367018863686 0.834282898832129 1 1
0.736575943597422 0.724096125339632 1 1
0.847265916690748 0.832101752980304 1 1
0.7726473233167 0.758764507205967 1 1
0.944038711751747 0.9275831504896 1 1
0.67817287715989 0.66618379511126 1 1
0.811011025166845 0.795774629905759 1 1
0.947296095258458 0.928359648456105 1 1
0.761204993279402 0.746847269644531 1 1
0.80955850411873 0.794971894355451 1 1
0.942348662946142 0.925063485822461 1 1
0.818865875189571 0.803528495776826 1 1
0.830409166025075 0.814057270352202 1 1
0.773352351198918 0.759138034558313 1 1
0.967256724449601 0.949527427473503 1 1
0.8505519164611 0.83488039615954 1 1
0.844205246134784 0.829086498520643 1 1
0.792409182653731 0.777781763469399 1 1
0.603264083149411 0.591806760212096 1 0
0.817163276005289 0.801308324898374 1 1
0.951278147345011 0.932805030507645 1 1
0.83682524899719 0.821263770877966 1 1
0.889276906355964 0.872321970413586 1 1
0.641860704548841 0.630266203937503 0 0
0.932919283623115 0.915485793699249 1 1
0.749086777834068 0.735229571244631 1 1
0.880772415265712 0.864507116049525 1 1
0.733924144980323 0.721171551276906 1 1
0.812175579907425 0.797147538775178 1 1
0.785408759808042 0.77076656780423 1 1
0.708433079773739 0.695237544442917 1 1
0.697589647332249 0.684142854867448 1 1
0.872904032937942 0.855960264472332 1 1
0.718859276401154 0.706403353481847 1 1
0.917236296306808 0.900997778358745 1 1
0.84710539371559 0.832412004506023 1 1
0.802764908950828 0.788049115106508 1 1
0.736419024608822 0.722657658863352 1 1
0.838242826878577 0.822109492625144 1 1
1.01600276003594 0.997001749782229 0 0
0.909875893375282 0.892090315479895 1 1
0.763101315536003 0.746754789963387 1 1
0.651272990665623 0.638076697236346 1 1
0.886573748010885 0.870814247719873 1 1
0.729223228538119 0.71600160215423 1 1
0.708242864137999 0.695335224447338 1 1
0.690188762158539 0.678763786385709 1 1
0.839878352851759 0.825143814100928 1 1
0.643317786379747 0.630907297078037 0 0
0.874698333153715 0.858553737823673 1 1
0.680057076508695 0.667520257285214 1 1
0.789268273906808 0.775012918722804 1 1
0.709649474134725 0.695471062518791 1 1
0.658733339910423 0.646086982147155 1 1
0.841281584688181 0.826207076045437 1 1
0.91563340508918 0.898216511316372 1 1
0.893908311380727 0.877670517388776 1 1
0.645319292779458 0.633704643643817 0 0
0.70825154798401 0.694370539108782 1 1
0.885833121618375 0.870501876672124 1 1
0.697340580079637 0.684495326195691 1 1
0.702758723075335 0.689725915609948 1 1
0.721249032233105 0.707940833264155 1 1
0.563329390656921 0.552335364732603 0 0
0.842200207576316 0.826655161077985 1 1
0.766790889373855 0.752654648704115 1 1
0.844320624039691 0.827367421210693 1 1
0.759388112126104 0.744876342561901 1 1
0.828845745478552 0.813109575503871 1 1
0.813909222943808 0.79788619779713 1 1
0.9490637964044 0.930782943656383 1 1
0.546983240594068 0.535861131062508 0 0
0.938518967046134 0.92064238589524 1 1
0.752075626083557 0.738148871875639 1 1
0.818068208793624 0.803197174967833 1 1
0.829813028093704 0.813645142440585 1 1
0.761518912087741 0.747399998077404 1 1
0.74575100202701 0.731491551534371 1 1
0.702308939152323 0.689055330476788 1 1
0.823160118994742 0.807714179773128 1 1
0.681664252150784 0.669019421053567 1 1
0.806148326103651 0.790281079552464 1 1
0.922995106675263 0.905171895819355 1 1
0.730165963071018 0.716748427726701 1 1
0.780120987578218 0.765005208904363 1 1
0.739918166592173 0.725408799495946 1 1
0.735927453454981 0.721987899661174 1 1
0.828260929032638 0.81332580181803 1 1
0.758961680748408 0.745014424536551 1 1
0.793456304605456 0.778978882573888 1 1
0.875660885980381 0.859637997564714 1 1
0.739048166595218 0.726076912472755 1 1
0.826808150082195 0.810493204447466 1 1
0.788960398525646 0.774267666453293 1 1
0.791940606667599 0.778119489785257 1 1
0.826083657361771 0.811246393518254 1 1
0.892714025236833 0.876323812909884 1 1
0.748536547214263 0.735051052446584 1 1
0.801894987893185 0.78838339342478 1 1
0.829938838066669 0.815052012581821 1 1
0.735591869922636 0.721728419598994 1 1
0.873732901003274 0.85771730927065 1 1
0.799823002427292 0.783655000072665 1 1
0.91711019405212 0.899203272945482 1 1
0.780340286432575 0.76544858564725 1 1
0.754353317379081 0.740807849156905 1 1
0.802601486455835 0.785761914604476 1 1
0.930536075400364 0.912704743558988 1 1
0.780126340776567 0.766281605330619 1 1
0.741987638753891 0.727267041419725 1 1
0.80119298262262 0.78631885719745 1 1
1.01875824815929 0.999372030219622 0 1
0.967159493172274 0.94987864562921 0 1
0.731738868923169 0.71780232834773 1 1
0.756644161756772 0.742616778083144 1 1
0.815538010125274 0.800364232422759 1 1
0.614767051436166 0.603643868025067 0 0
0.739968741581364 0.726894106630877 1 1
0.863048628832098 0.847191505781106 1 1
0.902700301722414 0.886793458121568 1 1
0.876099606696763 0.860544648449819 1 1
0.71679210634319 0.703685636540885 1 1
0.838160246770047 0.822138819878961 1 1
0.818920366261934 0.802326086821321 1 1
0.913886518390622 0.896823006632083 1 1
0.845778564361931 0.829664447987681 1 1
0.817563919772464 0.801975562019751 1 1
0.812626004300704 0.797724137140235 1 1
0.820212916920831 0.804517990757551 1 1
0.921983867895302 0.904862526429984 1 1
0.609861871771361 0.598956617022953 0 0
0.692637501295823 0.680063284179596 1 1
0.767390387077312 0.753701849129834 1 1
0.914741909692816 0.898362381506418 1 1
0.691318157398528 0.678905108268794 1 1
0.768049920941888 0.754381635247281 1 1
0.782213284191864 0.768044364866893 1 1
0.844034914490449 0.828202030904769 1 1
0.778660489616343 0.764596768834591 1 1
0.792372472499982 0.777266084188546 1 1
0.87551603284411 0.859885488253846 1 1
0.859873890448622 0.843163589257617 1 1
0.717652920482329 0.703836849478419 1 1
0.870542748509634 0.854213487566896 1 1
0.790290663322627 0.773857034181079 1 1
0.854562549505774 0.839080025887282 1 1
0.684162753083526 0.670759316326174 1 1
0.797327003526897 0.782307306145278 1 1
0.689519489973232 0.677167757088376 1 1
0.781915789951494 0.766629932921653 1 1
0.821612596419742 0.806770581605174 1 1
0.679151841418403 0.665502175652137 1 1
0.799509910264476 0.783815370654267 1 1
0.657466459956301 0.645054597808388 1 1
0.826936151257829 0.811912888163765 1 1
0.6987828758041 0.686440234803256 1 1
0.877389599859593 0.860607131085854 1 1
0.826398717883968 0.810587118079284 1 1
0.757158435009699 0.74170906499146 1 1
0.744226118393478 0.730052589622723 1 1
0.764045189296885 0.750295869098753 1 1
0.696360737568182 0.681439880755138 1 1
0.687628181220372 0.674771953429496 1 1
0.807121972743656 0.791516253692332 1 1
0.830158955666851 0.814417274815282 1 1
0.738216393213894 0.724983454836732 1 1
0.717364963114717 0.70279507104531 1 1
0.770518334492545 0.757471895150591 1 1
0.781871060970098 0.767143624096343 1 1
0.706986907108692 0.693376161468106 1 1
0.751023723248159 0.737158009019198 1 1
0.868613183183212 0.853162803590444 1 1
0.797848100541547 0.78335276230357 1 1
0.815963472819 0.799145132997212 1 1
0.817059767554039 0.801962710803939 1 1
0.570659137824557 0.559143520894525 0 0
0.882598880659698 0.866856656720617 1 1
0.860345209479275 0.844782278082591 1 1
0.779344032380174 0.765294965557897 1 1
0.981160535064035 0.96035781177391 1 1
0.720806130489584 0.708524462148571 1 1
0.838318161325614 0.822948577016016 1 1
0.816055136397034 0.801381128874129 1 1
0.798242219625077 0.784549344253756 1 1
0.889946528899839 0.873530719505989 1 1
0.672986444556153 0.660380739184043 1 1
0.77094018091269 0.756974966677066 1 1
0.672106676736645 0.660478464991278 1 1
0.836253052067427 0.820324672681311 1 1
0.867289803158767 0.851245086959179 1 1
0.721498857461678 0.708255180190155 1 1
0.767983283235725 0.753634373874531 1 1
0.66808488359266 0.655295255574215 1 1
0.934820156970272 0.918358560711277 1 1
0.737526197463989 0.724069082601565 1 1
0.70592709487021 0.692834066029369 1 1
0.872096803121238 0.854820425002158 1 1
0.830006082980273 0.814553595975458 1 1
0.932960455548287 0.915910194729857 1 1
0.864402452599392 0.849417470265236 1 1
0.652960928884196 0.641084186397962 0 0
0.75940995123208 0.744856928901378 1 1
0.676748758870225 0.663981883209875 1 1
0.752539455386387 0.737806090627574 1 1
0.87297242426257 0.856917552873406 1 1
0.893649718728837 0.876001345767042 1 1
0.762731685185677 0.748915844146919 1 1
0.817449924094274 0.802732064709444 1 1
0.773393997466206 0.75923226969089 1 1
0.810700109881569 0.796406732091467 1 1
1.00229356762788 0.985656680774855 0 0
0.820153675041763 0.804675004158251 1 1
0.748514714085403 0.73513496053377 1 1
0.760009222183588 0.746211030062137 1 1
0.614014233377073 0.602761782647519 0 0
0.826638252936287 0.812112085926913 1 1
0.816970475769821 0.802522199365093 1 1
0.903923134726034 0.886995703354673 1 1
0.946810887782217 0.92950496733688 1 1
0.996297565976361 0.978471895324486 0 0
0.854566602133532 0.838405708914966 1 1
0.873175211077882 0.856841221876634 1 1
0.68203936490607 0.669307065427078 1 1
0.885279870364796 0.868520999950842 1 1
0.789157818184839 0.775101203831561 1 1
0.824045768001084 0.808327402715313 1 1
0.924975730715836 0.907511406694082 1 1
0.683174101606904 0.670307478451708 1 1
0.960775452857958 0.944195536935453 0 1
0.879225203193205 0.863936332519417 1 1
0.628740825102757 0.617616231209607 0 0
0.643799009626696 0.631811233358631 1 1
0.662376380041593 0.649781322270229 1 1
0.829627304075986 0.814610149826248 1 1
0.791760395887391 0.777119698517658 1 1
0.802581754976063 0.786942952452667 1 1
0.712156610524 0.698804623074861 1 1
0.753102713220475 0.738320217082084 1 1
0.851526376646813 0.835736533907778 1 1
0.827498184179417 0.812092108525189 1 1
0.611219587499663 0.600270135876748 0 0
0.642111081776142 0.629565500099683 1 1
0.836616923822699 0.820934259348411 1 1
0.782388294342165 0.767682865964656 1 1
0.753921347973017 0.738647977541252 1 1
1.01392477859311 0.995532881420984 0 0
0.821279695582208 0.806014241528904 1 1
0.824894505582901 0.809902276984123 1 1
0.815771476603874 0.801602236324208 1 1
0.755552962834982 0.741168520721018 1 1
0.818914955868706 0.803879259793498 1 1
0.657127979383732 0.64343174847696 1 1
0.602183712893371 0.590429266471585 0 0
0.798948634647515 0.784277158598306 1 1
0.79217015980507 0.777225329939002 1 1
0.968541989612591 0.951203343102156 1 1
0.83583165152687 0.820186056640528 1 1
0.895113402270304 0.878132271880125 1 1
0.848776233727037 0.833589488429205 1 1
0.848183935710057 0.833018773532464 1 1
0.861552196019985 0.84638637397683 1 1
0.70333029530744 0.691379604951621 1 1
0.735623210287759 0.722342651902728 1 1
0.660925932271878 0.649163583390515 1 0
0.860066773239909 0.842741480432864 1 1
0.770183861372042 0.755992038087554 1 1
0.825399743716059 0.810730976540641 1 1
0.871587407337527 0.854085550446172 1 1
0.834233953956535 0.819818688970854 1 1
0.767394676736603 0.752570237593762 1 1
0.754325762302902 0.739821616196852 1 1
0.782764200702844 0.767755558382539 1 1
0.722242032400765 0.709336069036032 1 1
0.738221610104769 0.724635669248827 1 1
0.7192901153369 0.705495696917264 1 1
0.708543540525251 0.696222890540796 1 1
0.803384679901666 0.788953811703544 1 1
0.967394725377423 0.949183954190921 0 1
0.914959639652919 0.895841802827494 1 1
0.795622181881111 0.780840308111939 1 1
0.736528941736987 0.723136896145574 1 1
0.696920221646752 0.68430919569433 1 1
0.791823990057709 0.776781052115341 1 1
0.781494465092778 0.767067193201224 1 1
0.781101278173052 0.766563581058024 1 1
0.705475150373149 0.691678112453459 1 1
0.932655163637786 0.915462885967766 1 1
0.852114368569253 0.836636497669138 1 1
0.843776126442462 0.827677916629712 1 1
0.728335400583449 0.713923549330319 1 1
0.916436068892827 0.899242767814736 1 1
0.616032232093033 0.604574892499839 0 0
0.78819236717571 0.773553061722882 1 1
0.806696364364219 0.791649674946756 1 1
0.990800156078236 0.97308504673415 0 0
0.817097255118385 0.802715089523256 1 1
0.758791151582417 0.744625779400094 1 1
0.724050649473483 0.710597901633621 1 1
0.722799736576505 0.70994419879693 1 1
0.809080803132071 0.793475112077907 1 1
0.725226605083117 0.712425361868176 1 1
0.73930704811631 0.725645323601108 1 1
0.675497196745691 0.664308480864811 1 1
0.747045267714763 0.733441792541955 1 1
0.840326408333646 0.823945353870705 1 1
0.864207819341162 0.848352161697721 1 1
0.783814046802524 0.768477391088193 1 1
0.73136263086688 0.718374812748307 1 1
1.00518506735948 0.985819591194204 1 1
0.9359932963829 0.918753558465843 1 1
0.799317269340135 0.784807102458596 1 1
0.779236795183137 0.765073633630592 1 1
0.73114700994242 0.718380952604724 1 1
0.888154440271701 0.871979047776142 1 1
0.595859315930699 0.584452665149422 0 0
0.918801247006869 0.901987004253376 1 1
0.914891994139293 0.897937634553839 1 1
0.927533380571477 0.910844162312307 1 1
1.03065609263346 1.00962067960789 0 0
0.885599819448244 0.868418530594436 1 1
0.874037330965293 0.858288503769212 1 1
0.694660096879186 0.68176451637827 1 1
0.878227019678142 0.862187289317523 1 1
0.683374524469953 0.670491041417885 1 1
0.78468432573917 0.769467927923658 1 1
0.725782677416977 0.711978199143463 1 1
0.772302516894134 0.758382254738627 1 1
0.732430147253369 0.719407177482436 1 1
0.789977678857841 0.775615777578887 1 1
0.778102593724254 0.76314191237555 1 1
0.781137794796189 0.767075369187058 1 1
0.733959131254894 0.720908347312458 1 1
0.802074205879944 0.786347567054488 1 1
0.830914958184344 0.815083618134972 1 1
0.78350837494085 0.769737621539987 1 1
0.849087873361935 0.833787097911696 1 1
0.678914574087366 0.665455275080832 1 1
0.841499246498441 0.826623142526143 1 1
0.758754055404597 0.745349004050777 1 1
0.814482584123005 0.798804679192607 1 1
0.782488959870451 0.767842428786163 1 1
0.796423925474952 0.78014379443945 1 1
0.867655525175841 0.851092595355448 1 1
0.771486699345342 0.757059501691017 1 1
0.697540520285492 0.68313393604479 1 1
1.00178083073054 0.983371499855005 0 0
0.715540117621284 0.702725599456756 1 1
0.953772439809472 0.937107268550837 0 1
0.751809494807262 0.738149574402213 1 1
0.680690169601263 0.667843542855902 1 1
0.771337050193784 0.757947810733352 1 1
0.925176971353565 0.908116778582297 1 1
0.612534487992111 0.601534695500938 0 0
0.626981695265673 0.615534458468863 1 1
0.860483730727322 0.844963975470908 1 1
0.746132810489993 0.731596954663397 1 1
0.783284314081766 0.769371523169254 1 1
0.643437609810838 0.631973528162865 0 0
0.732094761702232 0.718628706475726 1 1
0.847890732372483 0.832789981377059 1 1
0.913724378605182 0.89714336572366 1 1
0.900262652884577 0.883431467325153 1 1
0.79860745995451 0.78424162994886 1 1
0.605393832401438 0.594005631839896 0 0
0.800958130595924 0.786944272435809 1 1
0.744257658578057 0.729040693853786 1 1
0.855093262243169 0.838230148076626 1 1
0.889850537688226 0.873820633140802 1 1
0.809087324461672 0.794001577212472 1 1
0.822580717266976 0.806318623121494 1 1
0.765954703312414 0.750834839300078 1 1
0.712604329517917 0.699943767852625 1 1
0.796166765305625 0.78222882554174 1 1
0.823107062515026 0.807885644264775 1 1
0.815103466533901 0.800559364711011 1 1
0.659009700506192 0.646619378396669 1 1
0.770072309620907 0.754767597209146 1 1
0.835237679503754 0.819411620516234 1 1
0.845989918752226 0.829767969441104 1 1
0.792933200208291 0.777677462922457 1 1
0.988659383374308 0.971422290770339 0 1
0.883144444738654 0.866660477471007 1 1
0.837364595915689 0.823101925940136 1 1
0.795979909244975 0.782167671229372 1 1
0.790889991062178 0.774664465082995 1 1
0.890288226585323 0.873219445507548 1 1
0.638655324479987 0.627042259260206 1 0
0.825098947021341 0.809640478802481 1 1
0.715324640779572 0.702005170190656 1 1
0.831182407032528 0.81565020497961 1 1
0.869277533080222 0.852171967090964 1 1
0.646240512896582 0.635329268954535 1 0
0.745093351964098 0.731205774796094 1 1
0.589293367657179 0.578493027477445 0 0
0.732091436129035 0.718986386262275 1 1
0.671864332669525 0.659218207603068 1 1
0.754463123013021 0.740477262272066 1 1
0.765117900491261 0.751796817405548 1 1
0.824313366355714 0.810321863865543 1 1
0.765647501040472 0.751648596630556 1 1
0.817366827180102 0.802753709883314 1 1
0.829452962678555 0.813328175490423 1 1
0.80332433172646 0.788803489759557 1 1
0.639609406792273 0.627686384905123 0 0
0.820744997865397 0.804621807201209 1 1
0.801352748186117 0.78658819562798 1 1
0.919118624959103 0.902753926642817 1 1
0.742765311966664 0.72835727892947 1 1
0.907866352541246 0.890230115911557 1 1
0.932447431874275 0.915932098475038 1 1
0.89853265130686 0.880927497604275 1 1
0.613960622166238 0.602270750346673 0 0
0.719564328271791 0.707066842523059 1 1
0.812127259380921 0.797330403227395 1 1
0.545925567928853 0.535879662486121 0 0
0.81436461606854 0.799223048904583 1 1
0.80426235182006 0.788515603520711 1 1
0.767210103139621 0.751114887817726 1 1
0.682777697156843 0.670548298952658 1 1
0.901910707139674 0.885655268864735 1 1
0.843891407865807 0.828000521248696 1 1
0.920084360780947 0.902100933919609 1 1
0.884402974853988 0.869407960466036 1 1
0.758419262780959 0.744740345886074 1 1
0.700855517571977 0.687804602115231 1 1
0.785423789971231 0.771110159587147 1 1
0.704514292038762 0.69200091944502 1 1
0.697349367149794 0.683937065271548 1 1
0.822941475193515 0.807271501259907 1 1
0.755482770019011 0.739975240224277 1 1
0.912037220704759 0.89456960662354 1 1
0.699691543711297 0.686659797943639 1 1
0.70942354621775 0.695888466792697 1 1
0.900666315762329 0.882922967074045 1 1
0.739701003986895 0.726189858954281 1 1
0.95066447884916 0.932464902863502 1 1
0.763063169021125 0.749055232539534 1 1
0.803174525283309 0.788792935106157 1 1
0.764860325269501 0.751199266232146 1 1
0.830857661674576 0.815774321286385 1 1
0.863413033181191 0.845963082902941 1 1
0.825554323608209 0.808605789362642 1 1
0.756644786821684 0.742234194913908 1 1
0.917282287260119 0.899721461995321 1 1
0.817253044723027 0.801648854202961 1 1
0.8191459599207 0.803242028659254 1 1
0.700379298695155 0.687661165663542 1 1
0.915870859782549 0.899608549556837 1 1
0.816770587390494 0.801222275982821 1 1
0.905440002883491 0.888369894970859 1 1
0.683130045111427 0.671481090130908 1 1
0.642744684091235 0.631312138664793 0 0
0.768723563202715 0.755073237588076 1 1
0.594656260865485 0.583494207984901 0 0
0.890213609954575 0.872260984551981 1 1
0.667648016456465 0.655802497808517 1 1
0.671548086877258 0.65887820080989 1 1
0.740787359433031 0.725086464270056 1 1
0.910929788613945 0.893068011904635 1 1
0.701577467087089 0.687951570636928 1 1
0.726620154021002 0.71385514417637 1 1
0.83816996854106 0.822959583654311 1 1
0.844821449336538 0.829198306965861 1 1
0.661988234433429 0.648907607537958 1 1
0.642371340744427 0.630396578564201 0 0
0.969634640702769 0.951268702647661 1 1
0.883910924023725 0.867402696594092 1 1
0.842772707373993 0.828102458542349 1 1
0.760315800475359 0.746287423833372 1 1
0.892176420287535 0.876382255855033 1 1
0.813840944881322 0.798919904739375 1 1
0.900975379612948 0.883416990005455 1 1
0.525801456549507 0.51605106457228 0 0
0.751072582188691 0.736960582256919 1 1
0.842854913685116 0.827274486939277 1 1
0.859500463439298 0.842342938593829 1 1
0.799533535491478 0.78445011732335 1 1
0.839341176837862 0.824622892336873 1 1
0.820524525686054 0.80391630327556 1 1
0.732683095292333 0.718739124234108 1 1
0.8617128459117 0.84482101560721 1 1
0.928030778966351 0.910307972234426 1 1
0.960372759371403 0.942439032948428 1 1
0.784521248037812 0.770388664088711 1 1
0.736563337399809 0.722952068238416 1 1
0.742354362998211 0.72922505433025 1 1
0.710848651010451 0.698263276942831 1 1
0.725896070127656 0.712384324704387 1 1
0.834254721261734 0.819602758377639 1 1
0.842782486625517 0.828334757177323 1 1
0.826355621226654 0.810926971851565 1 1
0.875798284375585 0.860156096524574 1 1
0.820955917816941 0.805859073920343 1 1
0.837245997404183 0.820929010161415 1 1
0.661257670784464 0.648598732989429 1 0
0.794801324551975 0.779868165206163 1 1
0.750216429595551 0.736696077317598 1 1
0.698620496032444 0.686058898402897 1 1
0.824572346272997 0.809078988972773 1 1
0.848166767546537 0.833338851805335 1 1
0.773430404339563 0.759034050342521 1 1
0.903664859336916 0.886254725729697 1 1
0.873804746052965 0.856405800839225 1 1
0.863802653044411 0.847777128115262 1 1
0.750615692717238 0.737008504804198 1 1
0.85355520114813 0.836829006224759 1 1
0.731695655671667 0.718862932114272 1 1
0.628977662812133 0.617290365633944 1 1
0.753562487310151 0.739191855670212 1 1
0.844685334741241 0.829185552078245 1 1
0.803630454522776 0.78722464155272 1 1
0.854715369937504 0.838787346711854 1 1
0.845574586734951 0.829313329460561 1 1
0.947574618601554 0.929574083566076 1 1
0.842206274673582 0.825974201216357 1 1
0.943060506848898 0.924445264344332 1 1
0.764348281328215 0.749537417287554 1 1
0.908894624335903 0.891920294753295 1 1
0.790450917021758 0.775896494180978 1 1
0.845256380843405 0.830262593324812 1 1
0.626944654844862 0.615901906705237 0 0
0.923881099877738 0.905334846710759 1 1
0.834465499128129 0.818135493240695 1 1
0.64265015718029 0.631432523024634 1 1
0.82123458743736 0.805387464926528 1 1
0.767181823536206 0.753172482880571 1 1
0.657599595946409 0.645266239949017 1 1
0.700271197250581 0.687673140469596 1 1
0.584070064051005 0.57341682788594 0 0
0.80012293214356 0.785980996186538 1 1
0.895557019688508 0.879426671360851 1 1
0.688105919420769 0.676160194703261 1 1
0.703917824641148 0.690139593229093 1 1
0.612321676872803 0.60203221561072 0 0
0.68487003921966 0.670964234133101 1 1
0.569953136203766 0.559932246414197 0 0
0.920843388377195 0.904307618864901 1 1
0.776558929973045 0.762010284700335 1 1
0.864984856457032 0.848700345200782 1 1
0.868419776045653 0.853391421574927 1 1
0.764851661965496 0.750677972987587 1 1
0.822371419310349 0.806341496784478 1 1
0.890532048745182 0.874218430839714 1 1
0.751797319476417 0.737933598479399 1 1
0.793819766416948 0.77858168762162 1 1
0.930639177930974 0.914436943230325 1 1
0.917882032294525 0.901502879398864 1 1
0.786232305113103 0.771895258267235 1 1
1.04666774877209 1.02729149573343 0 0
0.71244155418093 0.699547768340054 1 1
0.864296613851178 0.848509179354564 1 1
0.634840892573792 0.623406950874012 0 0
0.707239318036431 0.694308938623665 1 1
0.824797819405115 0.807958137482099 1 1
0.861656594076594 0.846027550157167 1 1
0.855407713831569 0.839071075694324 1 1
0.818924501282718 0.802896904389315 1 1
0.741625927581353 0.728117583334263 1 1
0.741668648931241 0.72841416940383 1 1
0.752337535406175 0.736978055693976 1 1
0.83708921640544 0.820037977057777 1 1
0.829496911550178 0.813794900140761 1 1
0.795245188478321 0.779540974368273 1 1
0.806171815125749 0.791759830822587 1 1
0.873138493984474 0.85681186730395 1 1
0.802544711076049 0.78711666132546 1 1
0.721067128765212 0.706348015500408 1 1
0.754693431533159 0.73986883406482 1 1
0.794874492806041 0.780925301169884 1 1
0.769391845484246 0.755880886104936 1 1
0.821086811053578 0.806396224994075 1 1
0.758687559495131 0.744821949956278 1 1
0.762713193308138 0.74896906630076 1 1
0.689546417955887 0.677759761359915 1 1
0.753825258282582 0.740129499661915 1 1
0.802305554714431 0.787421153030487 1 1
0.832453047526548 0.817736228334779 1 1
0.666890752233892 0.653987299759465 1 1
0.646871836173605 0.635155743496141 1 1
0.779176759686302 0.764441308491397 1 1
0.868929751149176 0.853537076043413 1 1
0.68382513563984 0.671754992437671 1 1
0.899615506600014 0.883331933755719 1 1
0.778134215887033 0.764784766985819 1 1
0.793749121916255 0.779194646358948 1 1
0.859158973442595 0.843581123664883 1 1
0.907837070279514 0.890750732798469 1 1
0.892100083776298 0.874069595954737 1 1
0.718380337545529 0.704863236811408 1 1
0.908277059091525 0.892100182974827 1 1
0.729125959866655 0.715391114909197 1 1
0.685882472841992 0.673401031678661 1 1
0.854428796975331 0.838270015727773 1 1
0.805255169576684 0.791815545255179 1 1
0.762783203878639 0.748074226295822 1 1
0.84723860863875 0.831554211906026 1 1
0.697500066614452 0.685113612580448 1 1
0.89272212548073 0.874972524131018 1 1
0.776437483707637 0.762405086407146 1 1
0.827268587238338 0.810409256169403 1 1
0.791657643957719 0.777903169835967 1 1
0.805256305034233 0.790627929287096 1 1
0.735762592437142 0.72140754376636 1 1
0.788103387992584 0.772468921205611 1 1
0.664800116449525 0.652467550554718 1 1
0.851346853841352 0.835705446309666 1 1
0.97937422737331 0.962490684129599 0 0
0.528927865783794 0.518552841449142 0 0
0.74491367742818 0.730916725679839 1 1
0.793779482831213 0.77986292384931 1 1
0.871893134114188 0.854518243627554 1 1
0.763269208698887 0.748652491374913 1 1
0.785816018751056 0.771238868743554 1 1
0.725117170078867 0.710695967873241 1 1
0.873089004240383 0.857140456599264 1 1
0.880562792942873 0.865280581077464 1 1
0.782829676589859 0.768054363971756 1 1
0.830021001775951 0.814980996374569 1 1
0.808985981480731 0.795158923002518 1 1
0.742915376756225 0.728773313475016 1 1
0.783429825429141 0.769137359455762 1 1
0.893010224305668 0.87753211253342 1 1
0.816676085488924 0.801386164675696 1 1
0.892838978536855 0.877298521756003 1 1
0.572041556937426 0.561992563378341 0 0
0.635608504419565 0.624142969869926 1 0
0.799536453709211 0.784647262329467 1 1
0.734484142652414 0.721446130777696 1 1
0.89114480122147 0.874547197959138 1 1
0.811952003753625 0.795577181094343 1 1
0.882035267141029 0.864942792109477 1 1
0.847877699448133 0.83112930904878 1 1
0.800891257957288 0.786599367529316 1 1
0.615688530798722 0.604364170130678 1 0
0.719476204672704 0.706084579638387 1 1
0.76605838476784 0.751856027010963 1 1
0.816096644442979 0.80032221202431 1 1
0.849817662266251 0.835900072036874 1 1
0.64425953657586 0.631724287422407 1 1
0.884967491621686 0.868460877002869 1 1
0.700025243268898 0.686670082636871 1 1
0.723156195009417 0.709552487575356 1 1
0.776798404571785 0.761616276385185 1 1
0.788707783518235 0.773703446302239 1 1
0.864876950734434 0.848355278860371 1 1
0.801311638243126 0.786667141090997 1 1
0.653417500240828 0.64088531262969 1 0
0.827610967915979 0.813266987244801 1 1
0.827900128423875 0.812039606779615 1 1
0.834689426503093 0.81842792997343 1 1
0.7539757902012 0.739380724739317 1 1
0.700268497963077 0.68780837867898 1 1
0.763931881312649 0.75006048285865 1 1
0.772702818318089 0.759155743488096 1 1
0.706531952085493 0.693350830007963 1 1
0.784859006602633 0.771141022573537 1 1
0.965172102037489 0.948307956477257 1 1
0.794737487314699 0.779462277151776 1 1
0.754133682123711 0.740287295974622 1 1
0.846246789307927 0.83157047960268 1 1
0.712878871167787 0.700325478626682 1 1
0.744148617285205 0.729363756950706 1 1
0.841318224893529 0.825142356469484 1 1
0.933634318070842 0.915664953125273 1 1
0.985563143338539 0.968156922621827 0 0
0.826922431043821 0.811271379950542 1 1
0.860579892220069 0.84444953460814 1 1
0.717057884411987 0.70231684017156 1 1
0.781167321223663 0.7675492465562 1 1
0.94529630374154 0.928163258437861 1 1
0.836529899032854 0.820755096954208 1 1
0.840064914281145 0.825864495999269 1 1
0.818927526853001 0.803072575468707 1 1
0.893361991504392 0.877067350919366 1 1
0.85185111411844 0.836093303444324 1 1
0.791151304588741 0.775801566167714 1 1
0.782644353825167 0.767587081582237 1 1
0.729180008120118 0.715712593061608 1 1
0.788330206611019 0.773851274224009 1 1
0.859270703689932 0.842522924425528 1 1
0.868711487534102 0.853701671298633 1 1
0.688742041698271 0.675208098107862 1 1
0.951175486104648 0.9327333524635 1 1
0.756530997583087 0.74206267101481 1 1
0.783893468887901 0.769674823548475 1 1
0.926082463128745 0.908567706293965 1 1
0.869123307402297 0.851994024215283 1 1
0.551141833158756 0.541002586245825 0 0
0.779955374584094 0.766530842718673 1 1
0.764868272262243 0.750065486290319 1 1
0.72774729636019 0.714693319456734 1 1
0.931403690968507 0.914352410503986 1 1
0.862449642815914 0.845889944281733 1 1
0.7202994786555 0.70730664238796 1 1
0.787202160020261 0.773216117030663 1 1
0.810990318605795 0.796457332649398 1 1
0.750235092804946 0.735533761709866 1 1
0.817594868735738 0.802537515810926 1 1
0.760655567935731 0.746218643939008 1 1
0.731144430247718 0.717731453977348 1 1
0.833951306556364 0.819028510644448 1 1
0.775289616335545 0.760559523179372 1 1
0.995224294736508 0.976303724942155 0 0
0.904165142384306 0.887500640510274 1 1
0.774801190409647 0.759230854600182 1 1
0.705617539674528 0.693171414187598 1 1
0.765899467752021 0.752192086176901 1 1
0.705918822024889 0.692584595556169 1 1
0.778405729399705 0.763383549321802 1 1
0.923711609132795 0.906058810510081 1 1
0.769850412089367 0.756893005733975 1 1
0.7748238147126 0.760015717757149 1 1
0.743767712072713 0.73000363876707 1 1
0.805635189804076 0.790371398080227 1 1
0.703096461108036 0.689830692355135 1 1
0.819579747749267 0.804947423921947 1 1
0.842259009877748 0.827692363267343 1 1
0.720066246175214 0.706594200108505 1 1
0.871659166365457 0.856213520444006 1 1
0.762212661603035 0.748046284463804 1 1
0.929947736624544 0.91230755255061 1 1
0.655971638283338 0.644805019026619 1 1
0.832468770949988 0.818072232602717 1 1
1.03822070517036 1.01913691999868 0 1
0.789699581872931 0.775130380589908 1 1
0.655283026427342 0.642442680749465 1 1
0.834784595709526 0.818648837209422 1 1
0.739967875923805 0.725772099974165 1 1
0.850778632373781 0.835089162755301 1 1
0.849886522949768 0.833705578957684 1 1
0.772159265021801 0.758796147756932 1 1
0.866911769358887 0.851277716073949 1 1
0.770161587274549 0.756121204998163 1 1
0.890639769167517 0.874686798790038 1 1
0.720202291450028 0.70633502046883 1 1
0.786757789765524 0.771396493963417 1 1
0.78399897608285 0.770090810737871 1 1
0.783047156646175 0.768039437892915 1 1
0.842342890853417 0.82779654530006 1 1
0.917884973622669 0.901028102969944 1 1
0.760508122498065 0.746079626763762 1 1
0.83626691559784 0.819863924758949 1 1
0.843112907724858 0.827930497824892 1 1
0.783074940453638 0.768373714420125 1 1
0.674553908129909 0.662658512813169 1 1
0.733173762840334 0.718413334133311 1 1
0.781992003985702 0.76591320059984 1 1
0.821147489981499 0.806178923160491 1 1
0.820942410684293 0.80596336043951 1 1
0.86973668675552 0.85276162869391 1 1
0.792031568835651 0.777632465991214 1 1
0.740256352587968 0.724980037435535 1 1
0.81037166961776 0.794741213617197 1 1
0.785674943823224 0.77127464426138 1 1
0.742226321589247 0.728584148805423 1 1
0.918626681740659 0.901265030569026 1 1
0.696963384105633 0.684776781590192 1 1
0.839463801690374 0.822778488554123 1 1
0.717177745922818 0.70391145698692 1 1
0.872103634498196 0.855920475335515 1 1
0.81269778526707 0.798085648000705 1 1
0.847821573162152 0.831920659019948 1 1
0.815937552458709 0.799968873154752 1 1
0.793305719628432 0.779447934110804 1 1
0.784838864658429 0.771131460144032 1 1
0.711234270660632 0.697350392802833 1 1
0.770749330303042 0.755860167964216 1 1
0.667138391689829 0.655539706990221 1 1
0.602672284363509 0.591714787619446 0 0
0.77100555655917 0.757807611068925 1 1
0.802523232523154 0.788308434597034 1 1
0.840307758576539 0.823843196771856 1 1
0.797780110022177 0.784101005643668 1 1
0.94874423733787 0.931251567967073 1 1
0.835365103876021 0.820287842170354 1 1
0.687998578439738 0.674698147393087 1 1
0.976714425362145 0.956937360196271 1 1
0.813039862461681 0.798142555618237 1 1
0.767426864670528 0.75316483287689 1 1
0.901068088466518 0.885226169522312 1 1
0.776433628797062 0.762122152130006 1 1
0.677727801809927 0.666049205103078 1 1
0.713168143492465 0.700109859724832 1 1
0.849585677651219 0.833692496935791 1 1
0.793560386346113 0.778773107902085 1 1
0.800097637863625 0.784419480123784 1 1
0.753841986385058 0.73900166107843 1 1
1.06549734214555 1.04624101404366 0 0
0.867976214083752 0.852121922576398 1 1
0.763476827834986 0.749530347536608 1 1
0.74457436773544 0.730926260272932 1 1
0.90123660018885 0.884342086328013 1 1
0.827694783108065 0.81152597311756 1 1
0.788192391601921 0.774113625823312 1 1
0.702159238134695 0.689506408042118 1 1
0.890301003267656 0.873162696913338 1 1
0.726909600438286 0.712883965485612 1 1
0.829129627741753 0.813767285315712 1 1
0.852834362267942 0.835897293933248 1 1
0.722987817524368 0.709072946209036 1 1
0.933719260404231 0.916111555644508 1 1
0.764939769455034 0.751139666547778 1 1
0.878876157034501 0.862001509920947 1 1
0.881492063028017 0.865312650852143 1 1
0.867614445638096 0.851912801052317 1 1
0.937286394482134 0.919204243279807 1 1
0.820661131627105 0.806710238162893 1 1
0.731207831777977 0.717757119127276 1 1
0.9274478921114 0.910157459744665 1 1
0.811605973087245 0.797116022275895 1 1
0.702461107833104 0.689891257753543 1 1
0.856707621754737 0.84066617840269 1 1
0.887617472266528 0.870875057537747 1 1
0.78788361821682 0.772940892098303 1 1
0.778694664656854 0.765053099515635 1 1
0.743559537278432 0.730521393264969 1 1
0.68078465725383 0.668739912367384 1 1
0.818913059464082 0.804410861782094 1 1
0.776739945118793 0.762019387247109 1 1
0.836888846915317 0.822007378089717 1 1
0.829317158732732 0.813642625330145 1 1
0.841034097197875 0.824816526441718 1 1
0.863267887172532 0.846890033038968 1 1
0.779577833999189 0.765773088729533 1 1
0.847382830316579 0.832301821241879 1 1
0.875242225366784 0.857757566521194 1 1
0.912520201008937 0.894784292658828 1 1
0.864832609454331 0.849213169339887 1 1
0.86548025391919 0.849505143555518 1 1
0.884849472446335 0.869713586840046 1 1
0.882656924017081 0.867242536488271 1 1
0.742746336241373 0.72852963777222 1 1
0.933795932932197 0.917705675401535 1 1
0.669603786909377 0.657302796118761 1 1
0.754358185116417 0.7401465752451 1 1
0.767568951502409 0.754099251999722 1 1
0.831700902195747 0.815004600017246 1 1
0.850517004914647 0.835517805635389 1 1
0.873169679085661 0.857078683157217 1 1
0.830032457550356 0.814715617259183 1 1
0.718755107082302 0.705154693705821 1 1
0.761353184695207 0.747274716636483 1 1
0.738450776434674 0.724641096992275 1 1
0.783374424132396 0.768161093297531 1 1
0.651983397809452 0.64073450582375 1 0
0.866182129515522 0.849575410343404 1 1
0.869957001165571 0.854335748166382 1 1
1.00563165175443 0.985924497933477 0 0
0.796819634579551 0.780613051570229 1 1
0.738466499250311 0.724244274448085 1 1
0.841966276981077 0.827227475323146 1 1
0.691919295059792 0.678703744130539 1 1
0.713473799368019 0.699324687158067 1 1
0.847029094861178 0.83107453869189 1 1
0.70234597547209 0.689522503118808 1 1
0.735694162728614 0.720865765021967 1 1
0.695126573387759 0.681155475121047 1 1
0.720105411717929 0.707708074012122 1 1
0.762540212751719 0.747994214744592 1 1
0.707521790429862 0.695103486869222 1 1
0.84139988852832 0.82633284691925 1 1
0.597878926124854 0.586727950131485 0 0
0.782917856421638 0.768886361492692 1 1
0.715785052967293 0.702475782026683 1 1
0.753412778465314 0.738910689976525 1 1
0.942871180634035 0.9262167418061 1 1
0.672829899827232 0.660831306174829 1 1
0.920474567847392 0.904326528965366 1 1
0.967082168717507 0.948704290445701 1 1
0.697689299854421 0.685253158952973 1 1
0.896961682924598 0.880378047996419 1 1
0.893106481052567 0.876955084126377 1 1
0.85370036468177 0.837944379185762 1 1
0.729368687759924 0.715993787104627 1 1
0.775667225384701 0.761084128906505 1 1
0.935484195151369 0.916762138668421 1 1
0.826821875817198 0.81105053427469 1 1
0.789813396965914 0.774460915303334 1 1
0.926766435500783 0.909493658599725 1 1
0.818871150548294 0.803681792434989 1 1
0.661665396451576 0.649569598964937 1 0
0.696069530145549 0.683931655150256 1 1
0.909422364214841 0.893250566661704 1 1
0.954729809104042 0.937063508897052 1 1
0.706901645372399 0.693863462755211 1 1
0.639786837977105 0.627345211152899 0 0
0.866561587454498 0.851112848435191 1 1
0.799853995413791 0.783957129059293 1 1
0.766013931577921 0.751723078278496 1 1
0.81350033091323 0.798695448091176 1 1
0.70342209456066 0.690141179510292 1 1
0.734796142369824 0.720945396602411 1 1
0.769491102949046 0.755812561113176 1 1
0.84558961414029 0.829637796140994 1 1
0.763996268117614 0.750385117499163 1 1
0.75969820046071 0.745561391772011 1 1
0.875017342900493 0.858881193856147 1 1
0.913359092349208 0.895056814153167 1 1
0.690287101797383 0.678196471931247 1 1
0.904433597842054 0.887236462406656 1 1
0.850825381756039 0.834971637277937 1 1
0.936702629948296 0.919202014431302 1 1
0.806468392373392 0.792302798081597 1 1
0.718221923054536 0.704023225380485 1 1
0.74360053189807 0.728770398596825 1 1
0.629538584000578 0.617269752762241 1 1
0.881258852153045 0.865622149690297 1 1
0.737569762633454 0.724407322494641 1 1
0.769172804449635 0.755031833878032 1 1
0.873093819164349 0.856499890462837 1 1
0.782760376373431 0.769020206306388 1 1
0.840236445786438 0.824868234006929 1 1
0.886429590437931 0.870642457513519 1 1
0.610932263364246 0.599812444772744 0 0
0.514313132151731 0.504300533826208 0 0
0.855087071481455 0.840426015080198 1 1
0.783181769374484 0.767418901032784 1 1
0.874244439314599 0.857976223274562 1 1
0.821092513353151 0.806654084907606 1 1
0.818720215895748 0.803707591246754 1 1
0.916913288035358 0.900200998228786 1 1
0.715764506789678 0.703374249971612 1 1
0.811522976830654 0.796081850294179 1 1
0.7674360650466 0.752561143512886 1 1
0.920144189967147 0.903643773401837 1 1
0.725117185150725 0.711821828946932 1 1
0.609885782633173 0.59846614416408 0 0
0.671487197206093 0.659713554202884 1 1
0.821131540810719 0.805260381913854 1 1
0.675682344096029 0.662369543285728 1 1
0.764713176663459 0.749370659856919 1 1
0.935149358034119 0.918739283783673 1 1
0.810974280026058 0.796040785889675 1 1
0.868625431705838 0.852568028741496 1 1
0.681841290779589 0.669659627410783 1 1
0.67729007753065 0.665412102887215 1 1
0.913360182666996 0.896488972543283 1 1
0.802044107814345 0.786598676542647 1 1
0.828648912456343 0.813769419542232 1 1
0.841546681163675 0.825690590664682 1 1
0.683640441046205 0.671874184623922 1 1
0.75744941480171 0.744522620187451 1 1
0.852927685750675 0.837143530525466 1 1
0.677494118939524 0.665264706838606 1 1
0.880171566134611 0.863276314147659 1 1
0.813787113400321 0.798334805695547 1 1
0.703437849417668 0.690722238079601 1 1
0.736454251359853 0.722696675046284 1 1
0.835524013050271 0.81867408084883 1 1
0.894760798213713 0.878503241592467 1 1
0.683375089491698 0.671130829280185 1 1
0.672742429198326 0.65897199165153 1 1
0.823105336639426 0.807663829314387 1 1
0.845602679866365 0.829626955535359 1 1
0.885169907480642 0.868843016874088 1 1
0.750419154027664 0.736998491992818 1 1
0.78719830956573 0.772699603255486 1 1
0.810002654368094 0.793869297581882 1 1
0.794839221325641 0.779954891022677 1 1
0.77963958495841 0.765557375312959 1 1
0.759234272985784 0.745103962207275 1 1
0.667813088865664 0.65563633904895 1 1
0.871293401244082 0.854821434474311 1 1
0.864443460793428 0.848574888870763 1 1
0.805928003210891 0.791816940320254 1 1
0.718171005972654 0.705636389952315 1 1
0.788910488808928 0.774593237536289 1 1
0.828664482498289 0.814222952749964 1 1
0.846515909940849 0.829077376012555 1 1
0.755926834382329 0.742830414861144 1 1
0.759802580355595 0.746321512358702 1 1
0.680814622917743 0.667970371354687 1 1
0.775071907359211 0.760217903305115 1 1
0.756437696466047 0.742494203923198 1 1
0.699191056680692 0.686191292986702 1 1
0.748760057678792 0.734633176949773 1 1
0.811055838413132 0.796468388381428 1 1
0.863695275458042 0.84760927505378 1 1
0.72940389434753 0.71573053363972 1 1
0.77597410389734 0.7612969293606 1 1
0.824191913116124 0.808744440632518 1 1
0.693229279702687 0.680871959233129 1 1
0.756257857590323 0.741358462544687 1 1
0.775090665342249 0.760107914066785 1 1
0.820178965538975 0.804640201689143 1 1
0.726744914107281 0.712966769175585 1 1
0.814757958558915 0.798922120095627 1 1
0.913121691917084 0.895933064480509 1 1
0.884666324505664 0.867690413986239 1 1
0.654523900567954 0.642753811420049 0 0
0.726315550696702 0.713138401619434 1 1
0.807724684987639 0.79315771877827 1 1
0.957924646177253 0.939383406402124 1 1
0.764038811298236 0.750555654413394 1 1
0.820184992871958 0.80593431495677 1 1
0.808261280479232 0.793702783922848 1 1
0.868479150529272 0.851210082309953 1 1
0.874240499719343 0.85638985501663 1 1
0.817350401104941 0.8018896903819 1 1
0.923276913248035 0.907027675171738 1 1
0.973972619417878 0.955068958411006 0 1
0.804370814716521 0.790031487905362 1 1
0.920865058097386 0.9032886279721 1 1
0.905165165352912 0.887491327475816 1 1
0.823356040469961 0.80796362797847 1 1
0.886161873958449 0.868725535140564 1 1
0.859967136403898 0.843700376368151 1 1
0.692252497179258 0.679955686182226 1 1
0.698986903996568 0.685676243270156 1 1
0.783932190715832 0.770387828457738 1 1
0.867337698587144 0.851773522786868 1 1
0.723873929606917 0.71024026353666 1 1
0.979669967859824 0.962878514079664 0 0
0.902240941494381 0.884312916120176 1 1
0.803306457818093 0.78745045728523 1 1
0.761524766038342 0.747133505977243 1 1
0.683035053495343 0.66995236256928 1 1
0.845906228275978 0.830944021851982 1 1
0.683883741231396 0.671172198322279 1 1
0.80186217384502 0.787703189472436 1 1
0.603911474458721 0.593947015252022 0 0
0.66489708996353 0.65296564001698 1 1
1.04113280929408 1.02194813680185 0 0
0.737520398290426 0.72351773572182 1 1
0.746291644323642 0.731761947790008 1 1
0.771372460830022 0.75752485174965 1 1
0.812796417649793 0.798039478053817 1 1
0.823205127352285 0.807631047846257 1 1
0.73693592075486 0.723947409612501 1 1
0.73073870363699 0.718098879700913 1 1
0.74923384044492 0.735984478101633 1 1
0.806005062042197 0.791078084253787 1 1
0.798675281669746 0.783689509548938 1 1
0.812787630796044 0.797731843788644 1 1
0.85283038715722 0.836578701978296 1 1
0.854896629098923 0.83857095058252 1 1
0.78154741219006 0.766865752894607 1 1
0.721187005252015 0.708101081879981 1 1
0.772163457014543 0.75787510274676 1 1
0.814140318024186 0.799858134679215 1 1
0.797681153564343 0.783083271546423 1 1
0.79703818748714 0.783463013264576 1 1
0.90894699261932 0.891564996663772 1 1
0.936035218027601 0.919555890540416 1 1
0.749109542789962 0.735081170424227 1 1
0.86896876258674 0.853192661915288 1 1
0.899444874760715 0.882372939374314 1 1
0.856749056551227 0.840196172639289 1 1
0.81625081033051 0.800279939654455 1 1
0.794065348173645 0.779252810835747 1 1
0.711599535642282 0.698788479147918 1 1
0.729088988066094 0.716036821715024 1 1
0.903866265505374 0.887411989663451 1 1
0.656276443178746 0.64307213073013 1 0
0.825935957168637 0.809719861991131 1 1
0.854479663742219 0.839305110993616 1 1
0.631752545239184 0.61988339075082 0 0
0.938726979161239 0.920153589664263 1 1
0.885230076291744 0.868723139109608 1 1
0.701306890542096 0.688157463464355 1 1
0.662921027688432 0.65042058852321 1 1
0.856835375197956 0.842388453879644 1 1
0.620856589673422 0.609435514063196 0 0
0.902413255861884 0.88572227071937 1 1
0.816013846189199 0.800156430876495 1 1
0.748610743526918 0.73385644737201 1 1
0.759719530845217 0.745258958576977 1 1
0.698135304160527 0.686556238792458 1 1
0.774049330039189 0.758934386699864 1 1
0.860623501942114 0.846342582150684 1 1
0.797277619963954 0.78241338723232 1 1
0.822685658207989 0.807781681512228 1 1
0.952973170992017 0.934998103060015 1 1
0.625202846365349 0.613994269304648 0 0
0.699680116457388 0.686665880708943 1 1
0.789611026378407 0.774965684726727 1 1
0.823530490173842 0.80822821314088 1 1
0.772808116366445 0.758399839632682 1 1
0.903869734687207 0.887332406928239 1 1
0.725931941109125 0.712552076003781 1 1
0.852481317625384 0.836604088228129 1 1
0.702056747705855 0.689624078337559 1 1
0.725373068015959 0.711981481730209 1 1
0.875225806193126 0.859411633702666 1 1
0.747714026805252 0.735004019667643 1 1
0.72007787874565 0.704586339694677 1 1
0.729494517857183 0.715731418447915 1 1
0.829401674608215 0.813272748746816 1 1
0.729601971696902 0.716047889454528 1 1
0.869132775828269 0.853314074465465 1 1
0.744933099905188 0.730310471324922 1 1
0.758143470021162 0.745366843274065 1 1
0.786858648881621 0.772907567351959 1 1
0.669926968710888 0.658250930146363 1 1
0.703365395220817 0.689867619659964 1 1
0.825544817866638 0.809439065621848 1 1
0.767726063180825 0.752529964163647 1 1
0.795733467619521 0.78156310063348 1 1
0.653209804684641 0.640725393982151 1 1
0.676073434580514 0.663575724621711 1 1
0.769495345925474 0.753915488380738 1 1
0.761839189727934 0.74771602701976 1 1
0.660758525641346 0.648045903527248 1 0
0.923434291096077 0.905350702901499 1 1
0.775298084336718 0.760085471621259 1 1
0.817997627365716 0.802741173554355 1 1
0.928157519389722 0.91135142522057 1 1
0.704256383127427 0.689957962158599 1 1
0.854149595141413 0.838413979194795 1 1
0.891299852588234 0.874065850573441 1 1
0.804223287128502 0.787461675784883 1 1
0.861148999824916 0.845775007780724 1 1
0.750005707193492 0.736723923719347 1 1
0.737760152276623 0.724167674739314 1 1
0.828717607189285 0.813235627880293 1 1
0.773872471208672 0.758422967362977 1 1
0.680017742972845 0.667435782018322 1 1
0.732483988836005 0.718794696562475 1 1
0.757384827196978 0.743369984668049 1 1
0.897380374399485 0.88081412886552 1 1
0.840731823540232 0.82579970711459 1 1
0.703621889238497 0.689071360881502 1 1
0.673044416593268 0.66059042903649 1 1
0.82909304550567 0.813696508046655 1 1
0.795029179880096 0.778693494315044 1 1
0.724196713582242 0.7107726230957 1 1
0.873020879964587 0.856885842475135 1 1
0.660836088960291 0.647803367825338 1 1
0.918776469922184 0.902244057576619 1 1
0.7875652160848 0.772750721137932 1 1
0.783542582567622 0.769223983476115 1 1
0.809869562349341 0.794948650071944 1 1
0.964419371779788 0.946354384908127 1 1
0.635045722047856 0.623408097579894 1 0
0.876579369916574 0.859554375912054 1 1
0.773816072193703 0.759309113931517 1 1
0.784918826347226 0.769892002694484 1 1
0.769032322653569 0.755297454673052 1 1
0.540592408961451 0.530891935751028 0 0
0.738462801820679 0.725676239814963 1 1
0.792219492518852 0.778633558470523 1 1
0.715316364996177 0.702541035539524 1 1
0.791182786450758 0.776631314570631 1 1
1.05620611858544 1.03666623019348 0 0
0.749652149743977 0.736705729829891 1 1
0.982672393396858 0.965130096099267 0 0
0.647829590432019 0.635897665153135 0 0
0.754725266821025 0.739830816124978 1 1
0.86502190839343 0.849791158443369 1 1
0.758036910528461 0.743823841541416 1 1
0.683443231440859 0.669923421523716 1 1
0.858407593707221 0.842282681644597 1 1
0.789687754069654 0.773632418887314 1 1
0.815603875791968 0.800881444023346 1 1
0.7216001346996 0.708797948113882 1 1
0.768195561234793 0.754121613934199 1 1
0.861178876017358 0.845114673224939 1 1
0.775894007992418 0.761353404827339 1 1
0.774226894699373 0.759845401344092 1 1
0.776041035089391 0.761198601231661 1 1
0.764092384810105 0.750906472380163 1 1
0.930617335953502 0.912569287629143 1 1
0.852619402302599 0.835620462211164 1 1
0.771973705138131 0.757783969488401 1 1
0.855409938787398 0.839512477611057 1 1
0.565954521560137 0.554612270393815 0 0
0.824815711084468 0.807189647057135 1 1
0.754767957203627 0.741565115534107 1 1
0.774040298140877 0.759175856532193 1 1
0.836093770888918 0.820794694697493 1 1
0.748135057748158 0.73353163168197 1 1
1.03515786373433 1.01644567564268 0 0
0.722535932921076 0.709290511208672 1 1
0.861092635910786 0.844525165244617 1 1
0.747309617444416 0.733567312746897 1 1
0.728082785630975 0.714822594186283 1 1
0.706401879532148 0.693591319700984 1 1
0.842236877205659 0.827439379851927 1 1
0.807465770413438 0.792687917885423 1 1
0.791016913777192 0.776354036122519 1 1
0.779043897185768 0.763582593471618 1 1
0.732338128466605 0.719450305027942 1 1
0.866084577732276 0.849646074118643 1 1
0.683323268109084 0.670761391684139 1 1
0.872903509616945 0.857240456152848 1 1
0.676822128784398 0.664450521612938 1 1
0.807103983666583 0.791879216268235 1 1
0.78031888023025 0.765267282365762 1 1
0.766542623841435 0.752232480558811 1 1
0.714159504331341 0.700836069412133 1 1
0.792165651274345 0.778212330051271 1 1
0.737115169972265 0.722499370775165 1 1
0.789231927792193 0.774615144257062 1 1
0.875853932355556 0.85891665236945 1 1
0.713310985345243 0.700247095795947 1 1
0.76498208413939 0.749429732528151 1 1
0.737417608819571 0.723554019664845 1 1
0.638921312377635 0.627249749196441 1 1
0.872515296016734 0.856586029739161 1 1
0.840327462476984 0.824293130818011 1 1
0.761683487515892 0.746887417513453 1 1
0.759222661787188 0.745394431174295 1 1
0.725019329921536 0.711608076182362 1 1
0.789821047503313 0.774706772792198 1 1
0.896301810419265 0.879670016978479 1 1
0.93067523284673 0.913310118561815 1 1
0.818338854610719 0.803851118898459 1 1
0.729926618699304 0.71608102676534 1 1
0.839903524636525 0.823696849589266 1 1
0.664276507748001 0.651100105752971 1 1
0.788093464484119 0.773563114126378 1 1
0.743384425089266 0.730146826377816 1 1
0.757588498282651 0.743938956080112 1 1
0.762437921579338 0.747520542313078 1 1
0.845597541143476 0.829671655102726 1 1
0.55697954710746 0.546472653633128 0 0
0.875361849006214 0.859853503023913 1 1
0.780529445242432 0.765477166537371 1 1
0.732537475170147 0.718102952242944 1 1
0.79801699803143 0.783970012586847 1 1
0.808908929974696 0.793777614888961 1 1
0.809506170753872 0.793666225113186 1 1
0.970485851113343 0.951534008417224 1 1
0.83799500025994 0.822463038943043 1 1
0.67789895601353 0.664460754081869 1 1
0.790560456641451 0.775356085416908 1 1
0.817070032067904 0.802300732963734 1 1
0.793889995249346 0.777592786475929 1 1
0.852060728487921 0.836816147709756 1 1
0.716175024078157 0.702480625132664 1 1
0.968355499084813 0.949435980006882 0 1
0.598799256443999 0.58684649857932 0 0
0.696295321214627 0.684114038271971 1 1
0.751978899971373 0.737908334702018 1 1
0.940542216457124 0.923501067577981 1 1
0.72013703067957 0.706639472199982 1 1
0.781914736161712 0.767242919193092 1 1
0.816632148670816 0.801359461746937 1 1
0.775341067517272 0.760747285772103 1 1
0.871004742164975 0.855394711536485 1 1
0.801443148235965 0.785660862692459 1 1
0.816934312979689 0.799410498424602 1 1
0.829847172634455 0.814787713851217 1 1
0.940900421858569 0.923391457976051 1 1
0.757130120615458 0.743593651975503 1 1
0.823292561100512 0.808340661046367 1 1
0.962887772746894 0.94381689115181 0 1
1.01144110345148 0.99332403730994 0 0
0.685750532703094 0.673255362360316 1 1
0.776201042082211 0.761662849382885 1 1
0.826127380623533 0.810514462818676 1 1
0.766797758411454 0.753295443413985 1 1
0.737220875312967 0.72382871350457 1 1
0.738704848878207 0.724030861484728 1 1
0.906946928752583 0.888368750122476 1 1
0.914427060374117 0.897243658726193 1 1
0.720807740070782 0.706803830207884 1 1
0.944886395686473 0.927134771234986 1 1
0.874567837854954 0.858666874810651 1 1
0.900973011563037 0.885244729170015 1 1
0.792881478893214 0.778322014442456 1 1
0.742018072366194 0.728128647257457 1 1
0.811168714183009 0.79591006543045 1 1
0.873436752409454 0.857119163298976 1 1
0.847474409709464 0.832109281719377 1 1
0.573418594289477 0.561220941451136 0 0
0.913828601504705 0.897325941136425 1 1
0.871885899888954 0.856081504838433 1 1
0.816806435709098 0.801547377847547 1 1
0.776012948598289 0.76182548675664 1 1
0.815927187282526 0.802277741117782 1 1
0.66252041620183 0.650346489909182 1 1
0.812206904036856 0.796737041725946 1 1
0.815856948115944 0.800456462399119 1 1
0.901620838365297 0.88391978308133 1 1
0.820422916455856 0.806601145070771 1 1
0.70010605440137 0.687231816591883 1 1
0.796390788602304 0.78138147435652 1 1
0.860061256847367 0.844579866265971 1 1
0.946916226559704 0.929401051679403 1 1
0.739360119531584 0.725984450360779 1 1
0.758142705516725 0.744090753242186 1 1
0.710767323485235 0.697445252235932 1 1
0.895218646558679 0.877171315062725 1 1
0.785281740365496 0.76963916603119 1 1
0.806347108961683 0.790500413746687 1 1
0.710128675426172 0.69581817019161 1 1
0.82426312082937 0.809414802951432 1 1
0.870028590933787 0.853327788744394 1 1
0.931163770561135 0.914453816302298 1 1
0.665024014241993 0.653299030506787 1 1
0.756398814400646 0.743002845188695 1 1
0.673475223057317 0.66131265466342 1 1
0.789043962782329 0.77329977914269 1 1
0.748592647177976 0.735022926851114 1 1
0.76724608402184 0.754052317320843 1 1
0.945547846932342 0.927819335334272 1 1
0.843959804190594 0.828512286322599 1 1
0.901963222093908 0.884802119374922 1 1
0.973476920511466 0.955528790376799 1 1
0.692751728649243 0.680280516613516 1 1
0.79290407871901 0.778765648848434 1 1
0.814521923121542 0.800507593730717 1 1
0.85842794039363 0.842592415211072 1 1
0.630465165063807 0.617169095243681 1 0
0.891527382710732 0.875819120888185 1 1
0.768975590588483 0.75474870983579 1 1
0.645576432726559 0.631621505536761 1 0
0.83898912634914 0.823695495556133 1 1
0.675740145748479 0.662667277216218 1 1
0.72756951703654 0.714754191878859 1 1
0.926886233949301 0.909265805275246 1 1
0.756596681248374 0.743440538275527 1 1
0.826568388312527 0.81103799346998 1 1
0.82847575687719 0.811954980939108 1 1
0.69149197035377 0.677436227889175 1 1
0.817368925434941 0.802541567822278 1 1
0.779660932465387 0.765595545365279 1 1
0.765714288905542 0.75222491644325 1 1
0.863922178260379 0.847073870285392 1 1
0.742264675512985 0.728420316662647 1 1
0.818842419464957 0.803737433326509 1 1
0.828466825910958 0.813433742992285 1 1
0.930111061860682 0.911766953284991 1 1
0.783150416217571 0.769020821690839 1 1
0.689048670411451 0.677304842328061 1 1
0.723590957673002 0.71061892125298 1 1
0.861681480245028 0.845555449096886 1 1
0.95999534150042 0.940476284018654 1 1
0.744154662605363 0.730542159585245 1 1
0.733078145718516 0.720089156932248 1 1
0.920372358817694 0.902833994211932 1 1
0.843582284636448 0.828542389511689 1 1
0.713143588740963 0.699613286368667 1 1
0.762947547390129 0.749133148494556 1 1
0.677015705814306 0.665384306634099 1 1
0.816516849477993 0.802385845849155 1 1
0.849052434474482 0.834045911392148 1 1
0.741795932508244 0.728928025249991 1 1
0.6001399494804 0.589374493281663 0 0
0.856829919625757 0.840745892028014 1 1
0.775546848049463 0.762810588611009 1 1
0.944555385293723 0.927236368149725 1 1
0.768200918893834 0.753353390303937 1 1
0.814831761943327 0.799852684245425 1 1
0.807219775182897 0.792692509254097 1 1
0.811135826116283 0.796109272623889 1 1
0.801042851548022 0.786450390312736 1 1
0.822331537616048 0.807308688185791 1 1
0.866494672881448 0.850464222246617 1 1
0.869896798085372 0.85359712964633 1 1
0.802010604057339 0.787874498771719 1 1
0.900563896107018 0.885178151713567 1 1
1.03116190802654 1.01224384370305 0 0
0.766265186053649 0.751703003248275 1 1
0.677784779449086 0.664741376727881 1 1
0.743864129750113 0.729947739407396 1 1
0.81291309732455 0.797009951261886 1 1
0.782801933002141 0.768642398702167 1 1
0.969438326840926 0.951294332983317 0 0
0.701931589799814 0.68937874933095 1 1
0.901905869285213 0.884656989064811 1 1
0.777436874636345 0.763026563123811 1 1
0.789348248062352 0.774894731158053 1 1
0.918731000208502 0.901150875306818 1 1
0.716589116395481 0.701304119720648 1 1
0.843037485708614 0.825903660151755 1 1
0.889205881520004 0.872354012655411 1 1
0.838863001268694 0.823243552543631 1 1
0.668770460849253 0.655706083949724 1 1
0.834702485628999 0.819365125388127 1 1
0.762036403199791 0.748285630760016 1 1
0.79602755191367 0.781031373167077 1 1
0.692591273368385 0.679090514411335 1 1
0.915073660288777 0.898554174368201 1 1
0.905942918849822 0.888497102781616 1 1
0.780850050638906 0.765902951652379 1 1
0.96250826805761 0.943057255137862 1 1
0.66245081800551 0.650443291005773 1 0
0.691481740682807 0.678912231585099 1 1
0.820365016287188 0.805614577300156 1 1
0.680742819409723 0.668789105685708 1 1
0.662714775557275 0.650575702747748 1 1
0.758612156794362 0.745764949115873 1 1
0.840469932546707 0.824463874804052 1 1
0.827524458295982 0.81285489963168 1 1
1.01680242932412 0.997273875073411 0 0
0.823675777333567 0.809484075575507 1 1
0.867164600194713 0.850683199679463 1 1
0.866597756430343 0.852033274851087 1 1
0.760158723547697 0.746885353774966 1 1
0.879160806412559 0.863174661246145 1 1
0.816386680548524 0.801144551828551 1 1
0.758763351487892 0.745200003390449 1 1
0.780963548282273 0.764590279431488 1 1
0.815304355714225 0.79994093881921 1 1
0.711422964845582 0.698481270975355 1 1
0.860420856505615 0.845255266030776 1 1
0.762719377559821 0.74917319356024 1 1
0.769956911657255 0.756736347397749 1 1
0.787279420182871 0.772419301871896 1 1
0.897757242435661 0.880903891397491 1 1
0.789332826216077 0.77591581117404 1 1
0.673283588375633 0.659487711277289 1 1
0.968210021734474 0.95076013413937 0 1
0.707417779316345 0.693522980760575 1 1
0.817103125243301 0.802715221060487 1 1
0.835170987873786 0.82023665384581 1 1
0.829181513698235 0.812303997825983 1 1
0.709224654487432 0.696726945842183 1 1
0.556153839656062 0.545891316231545 0 0
0.734937224014961 0.721353938407303 1 1
0.864601814380563 0.84802154824432 1 1
0.705206281207512 0.692127049343137 1 1
0.81828192533175 0.802700453944415 1 1
0.902390371033742 0.886151839424217 1 1
0.903740755013595 0.887850376381725 1 1
0.78295454508409 0.768076072984496 1 1
0.930330658142051 0.912042450888598 1 1
0.842848486040955 0.825554242107637 1 1
0.792019009322236 0.776890956272982 1 1
0.859943938503393 0.84423510224871 1 1
0.765655242019003 0.751123865953661 1 1
0.844307823923027 0.827401083718428 1 1
0.873155107312755 0.856948407774796 1 1
0.690342310848506 0.678311781390426 1 1
0.69107807763422 0.678383538532117 1 1
0.760572167189239 0.747748643645436 1 1
0.839414971367683 0.823784791467741 1 1
0.624021139254001 0.613782107249448 1 1
0.83573279308013 0.820877585777896 1 1
0.689299110523509 0.67650186943866 1 1
0.760361105028258 0.745790209316437 1 1
0.776173103517463 0.761368959231069 1 1
0.846594938191189 0.831390868002868 1 1
0.759957151527427 0.745545862529452 1 1
0.791754272941301 0.777109929017849 1 1
0.887070231282627 0.870612624010888 1 1
0.87174964038038 0.85545403366469 1 1
0.769698639832521 0.754880604964125 1 1
0.888308206127312 0.871673739769271 1 1
0.753863297730645 0.739309118479494 1 1
0.831089586791026 0.816371330763691 1 1
0.752824843415997 0.73913891069745 1 1
0.692268080013673 0.679917326947234 1 1
0.768535711636694 0.754397111769165 1 1
0.806718398205483 0.791431908576716 1 1
0.736872927890721 0.722480105636796 1 1
0.721578288555738 0.707732179061066 1 1
0.873528197826077 0.857386654436259 1 1
0.712978913409076 0.699473371714026 1 1
0.697511656759709 0.684334021494729 1 1
0.800037111446217 0.784802727321878 1 1
0.704267016874577 0.69173529083111 1 1
0.8326513085428 0.818057020588309 1 1
0.771692281854804 0.757387171745011 1 1
0.773919376368207 0.758642718489766 1 1
0.771363299820697 0.757270179966842 1 1
0.896773062936556 0.879801265760964 1 1
0.709100533458405 0.694959637422264 1 1
0.654843224038233 0.642679347849703 1 1
0.813875269447306 0.797948958321567 1 1
0.846822679316776 0.831898963882237 1 1
0.93918501852818 0.921788568056713 1 1
0.634272414132178 0.622342293375485 0 0
0.86974890668634 0.853346806420667 1 1
0.907932578476714 0.89085208632433 1 1
0.774316409068789 0.759123554426891 1 1
0.941027839803399 0.923626875411734 1 1
0.753791364607133 0.740634522091437 1 1
0.761410082815474 0.747652380055116 1 1
0.929128074096828 0.912392646495026 1 1
0.667305886694311 0.655350009854539 1 1
0.558557718674252 0.548343010774118 0 0
0.768212692428017 0.753882765794417 1 1
0.755425539075218 0.741746664868429 1 1
0.756591183874159 0.74301593163364 1 1
0.817651696320705 0.803321064176633 1 1
0.80630214766089 0.790419697239406 1 1
0.947161107302511 0.929411620349453 0 1
0.773117279964452 0.75918841725547 1 1
0.681867831331367 0.669343358146926 1 1
0.866387589029796 0.849775588610817 1 1
0.885718399625956 0.869604408913996 1 1
0.673049480735924 0.660750578381439 1 1
0.784425164408797 0.770495937270134 1 1
0.859745596833026 0.84282908445168 1 1
0.750837483109225 0.737847822062611 1 1
0.743519382126034 0.729167690884596 1 1
0.664544323791489 0.652162370031122 1 1
0.746559946765241 0.732991252304961 1 1
0.771751932512577 0.757694583843225 1 1
0.642141824418045 0.629676282640455 1 1
0.835790867353587 0.820622308618586 1 1
0.811453242266953 0.796791910217841 1 1
0.69344127064773 0.680871924748615 1 1
0.819352929797501 0.803093178378774 1 1
0.818821608399069 0.802586467784586 1 1
0.818064434063398 0.801887807813148 1 1
0.690988393424504 0.678809501284643 1 1
0.824721956507215 0.810312918231516 1 1
0.692880196148986 0.679165776437729 1 1
0.953544276292701 0.936197590970198 0 1
0.845999542743 0.831254894941523 1 1
0.789814628931961 0.775638231645404 1 1
0.795720935186251 0.78023670666411 1 1
0.898038402132574 0.882289343471412 1 1
0.866243838281874 0.85014767224142 1 1
0.66219459461673 0.649868327710291 1 0
0.753929789088018 0.739070498658603 1 1
0.731636760920842 0.718252084922061 1 1
0.733125586261217 0.720311128549332 1 1
0.653722229746737 0.640900109168098 1 1
0.832621045861131 0.816377455673131 1 1
0.760184437128423 0.746391358734904 1 1
0.746191048665553 0.733197094105049 1 1
0.964282089879202 0.945314632009111 1 1
0.764864917567821 0.751127613116226 1 1
0.69877529843555 0.68705439970008 1 1
0.813172270936767 0.798330403761056 1 1
0.860495563779048 0.845002162011143 1 1
0.83746639022629 0.822299327479658 1 1
0.873210292898826 0.856531897157519 1 1
0.81758043248202 0.802797016370985 1 1
0.781613480173009 0.766122338569576 1 1
1.10321170213512 1.08264074377516 0 0
0.785728073516292 0.771314775156753 1 1
0.647267810448624 0.635254806144745 0 0
0.915340542708655 0.899013811707716 1 1
0.928204198146865 0.910351168871006 1 1
0.889388478919328 0.872964170527807 1 1
0.621034144336814 0.608009223652252 1 0
0.786593666402559 0.772089015547079 1 1
0.871809273687879 0.856148502442861 1 1
0.898187481554523 0.880407597592772 1 1
0.761430174280015 0.74751737481904 1 1
0.767573502267068 0.753106670561463 1 1
0.905405190819688 0.889278324132823 1 1
0.672126800944834 0.659763955602707 1 1
0.77533757179342 0.760632114218276 1 1
0.901143652510679 0.88354747769769 1 1
0.834499008690733 0.817980571894922 1 1
0.626567515392295 0.614288200341818 1 0
0.75559313498247 0.741768916143411 1 1
0.871918741684137 0.855827325299974 1 1
0.881752347844786 0.865157801588067 1 1
1.09020573289321 1.06883687200136 0 0
0.727516017845989 0.713831476582615 1 1
0.752059324019034 0.738992735317674 1 1
0.653012684099719 0.641498048454887 0 0
0.803749029219209 0.789471152763224 1 1
0.916965225233578 0.901252715583522 1 1
0.798882103037396 0.78356621693873 1 1
0.777739538116883 0.763248132365704 1 1
0.718153275503071 0.704657419369283 1 1
0.806515248834157 0.792238487457719 1 1
0.756790951055051 0.742442977720249 1 1
0.703919991402247 0.690051919892157 1 1
0.780521033428698 0.76637379062489 1 1
0.688267576277207 0.674920692921813 1 1
0.87688746736935 0.860411076607121 1 1
0.761720708362359 0.74827633752445 1 1
0.922084616008551 0.904857374509056 1 1
0.803954037079557 0.789662406767171 1 1
0.805124364820449 0.791107423184548 1 1
0.840846201350923 0.826116397973412 1 1
0.850284689421291 0.833702011357042 1 1
0.813079336824958 0.797654134284365 1 1
0.785340539137652 0.771514469963578 1 1
0.735875412223591 0.722524838474226 1 1
0.884308481717092 0.867891248455862 1 1
0.965344491742077 0.947802782178614 0 0
0.877107450018838 0.861474896793849 1 1
0.844901698341143 0.827993315619019 1 1
0.887538246795842 0.870690759979261 1 1
0.76147454832222 0.747859856361922 1 1
0.803060349564506 0.786502611193794 1 1
0.690603951965996 0.678738207017413 1 1
0.78365192743335 0.768904264964486 1 1
0.844124894015588 0.826591379107073 1 1
0.860667999778022 0.843825618746429 1 1
0.772345798442094 0.757263010444799 1 1
0.858724609206997 0.843372045402758 1 1
0.771109520682592 0.757759287569327 1 1
0.63788589919287 0.626513653822454 0 0
0.786457260790877 0.770638769702329 1 1
0.699755022592851 0.686512361077663 1 1
1.01893171343843 0.999870883140253 0 1
0.785212878125595 0.772096830975388 1 1
0.89544956292534 0.879549430302976 1 1
0.808155407588421 0.793977214960978 1 1
0.733599768693209 0.72013011711661 1 1
0.800017111470679 0.784155071952545 1 1
0.697484461657357 0.685237634371502 1 1
0.881944374071653 0.865388165317923 1 1
0.741554965660252 0.72786260613419 1 1
0.916358208150313 0.899748215729926 1 1
0.899330020126186 0.881870919120909 1 1
0.902605501103989 0.885406753035433 1 1
0.956264254374846 0.938726133764937 1 1
0.783883675767999 0.768322174641277 1 1
0.678540000895419 0.666073276128688 1 1
0.848512208410021 0.833189246385474 1 1
0.867757471462951 0.852063058746252 1 1
0.642593856344917 0.631451405109765 0 0
0.773755260030265 0.75941434349394 1 1
0.746160839315921 0.732368221595038 1 1
0.902530717133468 0.885277740947104 1 1
0.860185052691786 0.844953315964116 1 1
0.740823570753408 0.727255417889036 1 1
0.696574894438083 0.683509300893356 1 1
0.73587392193962 0.722691640113797 1 1
0.702155814239533 0.689244475682097 1 1
0.835304640735931 0.820290439873607 1 1
0.69086068841835 0.678898189740635 1 1
0.828250897620423 0.812809493247679 1 1
0.770329348515706 0.75525068575721 1 1
0.838062656928694 0.823394558537141 1 1
0.73800888649478 0.723573461380786 1 1
0.791772102688574 0.777590362652779 1 1
0.746309580481788 0.731755588964844 1 1
0.626377118465678 0.614584997778642 1 1
0.716904255512174 0.703802713886733 1 1
0.75969151603758 0.745794701379688 1 1
0.813656954503239 0.796821194269048 1 1
0.671203145147343 0.658240106949668 1 1
0.726598933801246 0.712784178012026 1 1
0.870075427578458 0.853132081107825 1 1
0.681720651465531 0.668751846389016 1 1
0.777538731729042 0.76320820172392 1 1
0.820514651990675 0.805432009940461 1 1
0.762787741974205 0.749462133026597 1 1
0.793648695723793 0.778398068815152 1 1
0.674430551242093 0.662234422919435 1 1
0.839808363537355 0.822909910517102 1 1
0.820937691312359 0.806110611831428 1 1
0.835259175686442 0.820744592712309 1 1
0.886364204851769 0.86963408413607 1 1
0.807926448506929 0.793619136721901 1 1
0.789512878157099 0.774375429617511 1 1
0.732348863962592 0.717070468003989 1 1
0.904352764619852 0.887532104895621 1 1
0.6180616457041 0.606140276070516 1 0
0.76919284907439 0.755634221767603 1 1
0.722713394788816 0.70941206410482 1 1
0.757781898957194 0.743685974427053 1 1
0.819843426367902 0.804798592462044 1 1
0.931268558364508 0.914760237954314 1 1
0.848615535636798 0.832952239054107 1 1
0.733169312238175 0.719505539793096 1 1
0.681516787111896 0.66758330618685 1 1
0.821058878408134 0.805514958846286 1 1
0.789462216354125 0.774002636962124 1 1
0.735992086382308 0.72214924981804 1 1
0.701809200477147 0.689854151263387 1 1
0.844740237363886 0.827867916328786 1 1
0.731839861463249 0.717868433555144 1 1
0.626981627172301 0.615661661976061 0 0
0.958409025238013 0.940539711914924 1 1
0.74334801937558 0.728972184265532 1 1
0.806525296127657 0.791468439223831 1 1
0.83345334493241 0.81853954770114 1 1
0.943262090735057 0.926107632470124 1 1
0.911156163714906 0.893493897729798 1 1
0.826371792137787 0.811524800847842 1 1
0.829685485544768 0.814173104331539 1 1
0.787581146750965 0.772245210146067 1 1
0.645601523256797 0.633455927093936 0 0
0.773929398505461 0.758887047352464 1 1
0.77984890068228 0.764732325944546 1 1
0.939864314200931 0.923969249046965 1 1
0.766419460371813 0.753140027013281 1 1
0.81934182625334 0.804494423009871 1 1
0.778995150717282 0.765193517388672 1 1
0.795897364826194 0.780972373807707 1 1
0.691470965283498 0.678745095815402 1 1
0.718194690083102 0.705652815488848 1 1
0.832923220568509 0.816128347582035 1 1
0.73927350712045 0.726446581687818 1 1
0.921854432187009 0.904172654676589 1 1
