# Supplementary material for: Bias caused by sampling error in meta-analysis with small sample sizes
Source: PLoS One. 2018 Sep 13;13(9):e0204056. doi: 10.1371/journal.pone.0204056 (PMC6136825; doi:10.1371/journal.pone.0204056)
Supplement: S4 File — (ZIP) [file pone.0204056.s004.zip › results N = 20 theta = 0.8 tau = 0.2 sz = 5-10.txt]

"cohen.dl.theta" "hedges.dl.theta" "cohen.dl.cp" "hedges.dl.cp"
0.767926430101266 0.648566973160289 1 1
0.963521095191735 0.882941245047954 1 1
1.14631632028026 1.04629939145474 1 1
0.666832916378018 0.60744041139242 1 1
0.547025385565468 0.504938578260984 1 1
0.77978874341955 0.705757652099052 1 1
0.958385212762654 0.874922660161465 1 1
0.867510635468976 0.800424325557227 1 1
0.348534209640242 0.304924854600216 0 0
1.12097605852512 1.04064448086675 1 1
0.979034926592546 0.884947096373239 1 1
0.713822700512694 0.657771874907032 1 1
0.545158218086688 0.488138521290517 1 1
0.906682054101247 0.808460607945587 1 1
0.99291763334489 0.90065871560693 1 1
0.675270977344524 0.579431063627543 1 1
0.761578214930569 0.697098056626863 1 1
0.79218513431377 0.732282508975839 1 1
1.02945378443029 0.949545214300876 1 1
0.704378567425981 0.643307747011977 1 1
0.540255148016432 0.479583081514799 1 1
0.482228303592879 0.425317327177098 1 0
1.01888102950115 0.946367755114169 1 1
0.747847347368498 0.653998714635154 1 1
0.584554778548213 0.529362864300982 1 1
0.838714367638729 0.757455907874932 1 1
0.861925403593992 0.791918870931239 1 1
0.884121935440924 0.792310524212324 1 1
0.249696125503718 0.224882579043059 0 0
0.487895781740817 0.45813137989346 1 0
0.716980709354879 0.651512013000347 1 1
0.693471724154267 0.669829064879462 1 1
0.791928536004083 0.645510561345634 1 1
1.12022572197478 1.01900348081129 1 1
0.520786728689973 0.469977219737901 1 1
0.770021755106457 0.684257326743975 1 1
0.753844668799066 0.674674237217588 1 1
0.634451199971747 0.578814106534705 1 1
0.796826608874642 0.714198784683875 1 1
0.540207539624239 0.476620741106228 1 1
1.04585262518416 0.947064149700609 1 1
1.01395455382977 0.936241834981911 1 1
0.613976929516305 0.564405651122511 1 1
0.759650859408727 0.702852791502644 1 1
0.732212245779803 0.676357307694453 1 1
0.791274907028809 0.71573787500489 1 1
0.703858750024695 0.626160972122435 1 1
0.728188838229853 0.64487117461818 1 1
0.846965945138193 0.743271875488931 1 1
0.64317010894487 0.589069042575668 1 1
0.878510995450937 0.802230735263454 1 1
0.345858430779737 0.261596469740301 1 0
0.507471011103018 0.450597034468774 1 1
0.864741901187329 0.799604011864303 1 1
0.740490160402937 0.66630346930865 1 1
0.979973197133135 0.901690094849858 1 1
0.620275603754309 0.561140930182478 1 1
0.897747499353806 0.80435344888362 1 1
0.645164200638658 0.601909810229111 1 1
0.77664688469497 0.701804559981611 1 1
0.537537370322067 0.48890634576423 1 1
0.745912527268604 0.682753534596024 1 1
0.790102061779645 0.712435073806557 1 1
0.688378514314148 0.645483063194008 1 1
0.577326961563932 0.534476966353152 1 1
0.822300862114118 0.762516961365878 1 1
1.13964646083969 1.02067563803471 1 1
0.668364826431286 0.608479394284293 1 1
0.662365788546155 0.610353358248342 1 1
0.863859947619103 0.779927987234345 1 1
0.794544804927254 0.717987750224114 1 1
0.830906300826233 0.733252351610693 1 1
0.573754170780858 0.49530545508882 1 1
0.839309332220528 0.741042942515507 1 1
0.755125293649912 0.683649214006348 1 1
0.676630897970773 0.616119405273451 1 1
0.72810929477383 0.653309730346402 1 1
0.94118221081141 0.882645887741117 1 1
0.551538225014817 0.518512823851013 1 1
0.574148411590033 0.532996361761546 1 1
1.21819845388058 1.11219293268955 0 1
0.817105945813469 0.729939481416335 1 1
0.976105762735597 0.897449257458158 1 1
1.0323064462567 0.907710234123148 1 1
0.716355672044363 0.666938038892469 1 1
0.798829977973223 0.725420661958532 1 1
0.496429824665055 0.449035549914836 1 0
0.737648148566584 0.681479142527227 1 1
0.882474175834345 0.787873090733455 1 1
0.877512243497476 0.78104866145208 1 1
0.715885374678128 0.692582695085059 1 1
0.940688971487648 0.858921891486511 1 1
0.548487136031044 0.509808517398165 1 1
0.999267712441096 0.860163720499475 1 1
0.927975048055989 0.839449943916697 1 1
0.916110371195961 0.841790351813612 1 1
0.923612026586473 0.818999254909217 1 1
0.5322431455002 0.467348194130835 1 1
0.825962737077666 0.765287698128675 1 1
0.646990461849951 0.572244753864379 1 1
0.927024755923389 0.837225519841867 1 1
0.838640959809809 0.758994492420624 1 1
0.928061335905964 0.84402020597421 1 1
0.740143611687581 0.678279264765903 1 1
0.68223521284724 0.607797542593746 1 1
0.649433342623732 0.605445735970283 1 1
0.562991424746746 0.516262176320267 1 1
0.781703550537305 0.704322765660023 1 1
0.738551979852037 0.661375419367986 1 1
0.575750170354287 0.534598971558909 1 1
0.970883906035181 0.876904818233006 1 1
0.479467415361226 0.465099597164538 1 1
0.957365966776071 0.87232670034889 1 1
0.929309291775946 0.855411852471491 1 1
0.523526866589772 0.479754413805158 1 1
0.607451903959417 0.562612436514739 1 1
0.85205579811943 0.752025072012191 1 1
0.676484093090448 0.621801206311847 1 1
0.894655559638962 0.775546071994914 1 1
0.85933149987957 0.797469186340643 1 1
0.642164277582045 0.585275459581128 1 1
0.789183661728821 0.706767527868193 1 1
0.951708915702605 0.838400334211716 1 1
0.946539096753344 0.865174021208057 1 1
0.561864506496599 0.515703294713917 1 1
0.944233788436825 0.803566255005002 1 1
0.69768426448374 0.608187161423872 1 1
0.650755958107584 0.587854828053423 1 1
0.84731663516985 0.749051020119134 1 1
0.957394554669241 0.860880905291851 1 1
0.813713339556875 0.745331748415433 1 1
0.996348762403747 0.897210852541912 1 1
0.536811641472715 0.493956947371023 1 1
0.979055009464995 0.902758342266682 1 1
0.666067515033184 0.598202015597897 1 1
0.945842530183708 0.85540298488201 1 1
0.926201863478857 0.833517422263726 1 1
0.729691224770257 0.694077626010109 1 1
0.763651908971216 0.700826754933362 1 1
0.67920205637009 0.627872858460886 1 1
0.612433051501227 0.557727087742258 1 1
0.86892758771498 0.781324240875263 1 1
0.729464902303488 0.673273645810008 1 1
1.19651231660614 1.04613710483772 1 1
0.950827592633913 0.855417984690053 1 1
0.893258652537454 0.809252636192598 1 1
0.651502048628653 0.584950331116018 1 1
0.862028489056993 0.777391905524018 1 1
0.675616424917428 0.622984309217498 1 1
0.803955840493103 0.734554343537301 1 1
0.727439969746414 0.664924641713683 1 1
0.603938592065522 0.554907463220202 1 1
0.881719290573858 0.812586510788314 1 1
0.861826943509681 0.755053090983184 1 1
0.697246383499961 0.643397790536888 1 1
0.669302742873611 0.62325354660352 1 1
0.923921965383745 0.824534611071179 1 1
0.826426784306943 0.752220083791285 1 1
0.903085773415472 0.81953754905508 1 1
0.898385751226676 0.802379090112279 1 1
0.578191450660483 0.549181214116814 1 1
1.13567134690095 1.02980720450951 1 1
0.581128515594788 0.534049838695921 1 1
0.721046450538369 0.622876152624447 1 1
0.638375389776377 0.578031917592973 1 1
0.809709928565386 0.738485579427939 1 1
1.05127479334581 0.937862798266117 1 1
0.654506876172474 0.610786602960685 1 1
1.0245576769461 0.909033878075843 1 1
0.565424065656783 0.501248874732524 1 1
1.25170668962116 1.13442470542021 0 1
0.783914542677951 0.722616235465397 1 1
0.998831113901599 0.899504580857179 1 1
0.928920721008372 0.842064371021197 1 1
0.797628391054763 0.722270899647801 1 1
0.553796187332579 0.516347501820633 1 1
0.703210673783396 0.645257574284428 1 1
0.636905898223115 0.575629912778338 1 1
0.6861668629602 0.622327762546022 1 1
0.669927704357799 0.618986256541574 1 1
0.560953770287915 0.501828191110239 1 1
0.55690063075495 0.503940945546496 1 1
0.753847134068774 0.676160439319456 1 1
0.491686642127369 0.451495084047769 1 0
0.916037595962818 0.838850141353063 1 1
0.799824811611346 0.734129950346777 1 1
0.616073350182363 0.572736398570524 1 1
0.896589241278397 0.820245327685417 1 1
1.00824814066938 0.916658135654448 1 1
0.750588262819871 0.693300304647474 1 1
0.530015958868778 0.478838261179166 1 1
0.779408026596536 0.737697171786621 1 1
0.600272936968084 0.560697321355218 1 1
0.93222194689671 0.84126215234423 1 1
0.682157302532071 0.605236135111183 1 1
1.04595435683632 0.95174547978199 1 1
0.64587496363325 0.596087477590161 1 1
0.689697791072773 0.649822232891972 1 1
0.952102047893968 0.898258996075564 1 1
0.72284646049958 0.665734759256184 1 1
1.04918960637162 0.943865895036007 1 1
0.855921186898185 0.77760956105377 1 1
0.997860565850822 0.919403815121738 1 1
0.810863299822802 0.754962229604458 1 1
0.803607006098646 0.738733919214376 1 1
0.979177579995671 0.896946827935853 1 1
0.789031100645929 0.718461007977454 1 1
0.863972604941372 0.790118809510196 1 1
0.54571866969808 0.502472732512201 1 1
0.482808765729317 0.443984527603692 1 0
0.785873525509362 0.730540406915815 1 1
0.634482806508372 0.568114571961568 1 1
0.539073290144299 0.507217394499509 1 1
0.788148799945915 0.728524138761867 1 1
0.599461554097042 0.544209203966306 1 1
0.733628844189143 0.680362505023935 1 1
0.624355342658443 0.557266091704989 1 1
0.647141878524547 0.580813578184176 1 1
0.441400425860395 0.405168716552987 0 0
0.901067470148554 0.796975398372373 1 1
0.795233588980828 0.738198417868411 1 1
0.582450465414092 0.520981025744615 1 1
0.786598086553541 0.725650620965527 1 1
1.05770362082038 0.949193173816073 1 1
0.786573384530725 0.739868389531033 1 1
0.660884461398435 0.640197077196345 1 1
1.09877079066568 0.978935891674263 1 1
0.816501264634284 0.740730417430534 1 1
0.683073848315221 0.652838217592873 1 1
0.730907307215628 0.699044965126973 1 1
0.860988580202936 0.776924919682156 1 1
0.925404296296397 0.855021183197168 1 1
1.0108677221138 0.889072206185515 1 1
0.610872830047875 0.529879189811733 1 1
0.795980778980758 0.747447358948812 1 1
0.753129017057319 0.693344084520852 1 1
0.662288570727661 0.607399299140354 1 1
0.911935419699485 0.830667130959344 1 1
0.794735522076038 0.698842650456177 1 1
0.550016081016406 0.508525870813568 1 1
0.490618723905486 0.447165928656659 1 0
0.887422092905717 0.814131813155905 1 1
0.821176920617847 0.77197504265562 1 1
1.13649297597926 1.02734786738375 1 1
0.921138041220292 0.83627158409232 1 1
0.628139131623281 0.536611816428582 1 1
0.885758376052813 0.80093599150207 1 1
0.844181368538192 0.786854715574851 1 1
0.576409819486255 0.525214224754747 1 1
0.698011857680626 0.656713240656233 1 1
1.12058494501772 1.01465872756321 1 1
0.730901076100785 0.676378651420042 1 1
0.497794388539053 0.451307948653037 1 0
0.927110181001648 0.851692771854421 1 1
0.958252317740929 0.854921464594699 1 1
0.746668185727778 0.680527235975747 1 1
0.394379740755523 0.387761717745622 0 0
0.843078891706444 0.774137485189869 1 1
0.892707690681668 0.795219327111137 1 1
0.61697768866338 0.583273075585672 1 1
0.930996675924374 0.868646491501048 1 1
0.766486514228119 0.678864843502232 1 1
0.660900029197167 0.604836781109582 1 1
0.837522389292768 0.749306757522221 1 1
0.614470652501771 0.554220697810455 1 1
0.871044005911643 0.80113300880773 1 1
0.882900389829727 0.781142974982759 1 1
0.648487157954327 0.58251627680097 1 1
0.814944884066872 0.737211285472338 1 1
0.72563200261652 0.672273692082885 1 1
0.878078190891153 0.787293027800204 1 1
0.966499667799636 0.859212325078821 1 1
0.637317999171675 0.587382187341228 1 1
0.693989041885441 0.625621061869926 1 1
0.536565144854872 0.483894272263982 1 1
0.698394307176216 0.623625331749024 1 1
0.802759509502654 0.697780011483803 1 1
0.737156249564854 0.669810984246904 1 1
0.849804307248302 0.773935953087427 1 1
0.825266996569195 0.742625832772398 1 1
0.669852341566213 0.615136417650258 1 1
0.765149341244858 0.708013164353439 1 1
0.949831519686906 0.849347846797382 1 1
0.877731847523438 0.793492137768545 1 1
0.864384210859558 0.840677508364262 1 1
0.729438860770742 0.65909807215434 1 1
0.9100445198729 0.837171833241732 1 1
0.586210254553835 0.541345002589165 1 1
0.808062134992447 0.7138831054142 1 1
0.708301712261822 0.615661166412296 1 1
0.847732073935625 0.761846335875917 1 1
0.73850911087446 0.662672198981478 1 1
0.690984033565054 0.62220141740111 1 1
1.10088008303748 0.998512391563066 1 1
0.883956016941334 0.806515549970644 1 1
1.06265529670842 0.962604892294069 1 1
0.694803335464828 0.601426049012341 1 1
0.767282934498462 0.697152610816574 1 1
0.699221688382425 0.642941484535396 1 1
1.03445679899259 0.914573925375424 1 1
0.89175323326616 0.805779382848668 1 1
0.517181527260678 0.465483329146112 1 1
1.00837941699556 0.920033622909015 1 1
0.760539674807598 0.677466500279875 1 1
0.582497365345363 0.536706291131285 1 1
0.565882433757695 0.538927175019741 1 1
0.767150947308261 0.694414524325586 1 1
0.857996542986053 0.802207980118225 1 1
0.750758238195706 0.67557782673685 1 1
1.09526619964713 0.956142901296829 1 1
0.816243667110976 0.759648039173176 1 1
0.883745737461697 0.81505556684528 1 1
1.08573739260877 0.953856596512775 1 1
0.806977544767827 0.747947224222825 1 1
0.83563204254524 0.754069030277569 1 1
0.624427901901307 0.564033610396701 1 1
0.761524517737369 0.658929789941631 1 1
0.707567742547163 0.664430619939345 1 1
0.730619973702152 0.65904896978741 1 1
0.691226530680932 0.60829391616937 1 1
0.846371280809075 0.76732613890953 1 1
0.939765829637758 0.858173690239929 1 1
0.526831161808395 0.466180440863654 1 1
0.916276124999001 0.811691731259816 1 1
1.01603687209631 0.917156568341051 1 1
0.796260359856114 0.722624139043811 1 1
0.497573717357808 0.456761501379333 1 0
0.805524135158235 0.73461031894127 1 1
0.898849696797743 0.817597523200983 1 1
0.550275895909226 0.510750629478079 1 1
0.615987870019725 0.564111789935398 1 1
0.86661907982904 0.788241940948145 1 1
0.706579939329426 0.638621934373078 1 1
0.816255190302946 0.751508597583003 1 1
0.771850731114172 0.691197586730859 1 1
0.699586242492965 0.633699771241861 1 1
0.740807338968368 0.667371949925317 1 1
0.895220266227801 0.825353293677873 1 1
1.13997968393225 1.03115834342276 1 1
0.485387308165165 0.40310418155514 1 0
0.775009098631327 0.709463784161331 1 1
0.648605742267351 0.572456069844436 1 1
0.599069948537694 0.540574390807791 1 1
0.743555640044985 0.670389237013424 1 1
0.624828090787532 0.565677793333693 1 1
0.86268088285043 0.803104015519868 1 1
0.589774681825425 0.528041862893004 1 1
0.773292268820275 0.701713583164048 1 1
0.930559461985526 0.832244209327196 1 1
0.783883163010352 0.705951733477532 1 1
0.715236914377069 0.643064119214552 1 1
0.501829348250842 0.446891961766985 1 0
0.479731811785933 0.473543015900829 1 1
0.823735826625861 0.743316059129207 1 1
0.835358835166838 0.769377248747321 1 1
0.852415977061121 0.800926681805701 1 1
0.893898092302703 0.830032198469591 1 1
0.810293303408834 0.741211069066336 1 1
0.937821274324644 0.855161438219825 1 1
0.743264791900993 0.684391240625204 1 1
0.508697570716329 0.468903043702304 1 1
0.786861471800773 0.712383324701332 1 1
0.806717115843011 0.7206932217107 1 1
0.928428735565412 0.829252854167116 1 1
0.980275061144584 0.904152253636779 1 1
0.694558360477012 0.614812426112972 1 1
1.13553589427226 1.01839675362465 1 1
0.821417713295723 0.74405649605134 1 1
0.547729935237517 0.501103568228784 1 1
0.579979028120539 0.552814126146682 1 1
0.55623071728801 0.514299060619356 1 1
0.718496510387428 0.630850356082 1 1
0.522047814976625 0.469848832604468 1 1
1.01080573806844 0.916413566972376 1 1
0.791803845534304 0.708585124769562 1 1
0.945883400088285 0.861433725139772 1 1
1.20895099518778 1.09142000114805 0 1
0.707701960593213 0.614277973480438 1 1
0.908849458343168 0.828540174969741 1 1
0.566650195288702 0.533882265366873 1 1
0.866984007064115 0.750831958153585 1 1
0.618664543371535 0.549737395307436 1 1
0.900010258916633 0.824465532521508 1 1
1.11921964072935 1.01391351974054 1 1
1.1888569383064 1.0875830848278 1 1
0.755224261230358 0.685069265981872 1 1
0.536322127847963 0.490871583436779 1 1
0.698429765762358 0.639480882237877 1 1
0.573001741692039 0.517508145375628 1 1
0.685381940002087 0.624074513084497 1 1
0.42988383675935 0.416752022199353 1 1
0.6769870761989 0.611851723508766 1 1
0.736610007784421 0.671603120782677 1 1
0.664524277021588 0.608682943947419 1 1
0.795379922182235 0.703888633844027 1 1
0.786860143894816 0.691449513318439 1 1
0.594904874196396 0.524276399259503 1 1
0.647335907957589 0.594549610166367 1 1
0.41791804408517 0.356676311553139 0 0
0.758410997059429 0.69845880864617 1 1
0.814734431646288 0.747632822872901 1 1
0.58925989238482 0.53666817885203 1 1
0.680659536730007 0.628382874176867 1 1
0.585206136199262 0.547847945912938 1 1
0.723636875747465 0.63724368954693 1 1
0.987783355920256 0.898792605431851 1 1
0.520969615597001 0.473268491280132 1 1
0.723774180523507 0.671139470302652 1 1
0.312006696731319 0.289382203220836 0 0
0.89096649352997 0.836874466035496 1 1
0.921922704978598 0.851021636005218 1 1
0.894885858627123 0.817375227564074 1 1
1.08535623024637 1.02601997754799 1 1
0.485174854083316 0.437762427018499 1 0
0.843374468682511 0.744396355818462 1 1
0.738578688766122 0.667816150924148 1 1
0.831751685948923 0.756018447668706 1 1
0.625240155104994 0.56278257164787 1 1
0.550030420030729 0.505878329672119 1 1
0.527561908080092 0.487267926296707 1 1
0.681849746567566 0.649111235757687 1 1
0.933659793135701 0.857971658344053 1 1
0.572381326508004 0.534888352757947 1 1
0.886141894148188 0.801345165081363 1 1
1.0073349638459 0.890510829534469 1 1
0.787349764503672 0.705011038801785 1 1
0.797462694389974 0.708866289825735 1 1
0.495001448626832 0.409898114948938 1 0
0.84466982532314 0.798058603116911 1 1
0.701509738783633 0.625704212774178 1 1
0.590912386408604 0.532664438557591 1 1
0.550074839707402 0.489425231959541 1 1
0.836039865677948 0.760542168531235 1 1
0.577146864802903 0.560203153660772 1 1
0.72882976762787 0.662984489638273 1 1
0.91427404201745 0.811747447539353 1 1
0.954499805201889 0.84104537215115 1 1
0.817163633184446 0.758953490343608 1 1
0.719470534701589 0.664113139500291 1 1
0.501785992831598 0.433079421791197 1 0
0.690147582548819 0.626895696353662 1 1
0.56739114016807 0.519594261205395 1 1
0.976221297171131 0.885966999280933 1 1
0.553973138436836 0.521915725327879 1 1
0.812380460246857 0.708438137543109 1 1
0.857280726099729 0.782841029897257 1 1
0.776387472252227 0.700380620411928 1 1
0.733682951007155 0.647414517458706 1 1
0.865820007321591 0.778716297259167 1 1
0.823905646017234 0.76018890391927 1 1
0.721052722746314 0.694154984950918 1 1
1.02368677321869 0.922929679970618 1 1
1.08468311689928 0.987567175472602 1 1
0.608534514455174 0.533277808575367 1 1
0.649759195937156 0.585472186650916 1 1
0.718948242301131 0.659048885187276 1 1
0.733001847020217 0.622750564807568 1 1
0.684497570457936 0.628575038487707 1 1
0.855506011453609 0.792538931144021 1 1
0.900008082346113 0.827851775743992 1 1
0.818561557588393 0.731652502009817 1 1
0.647755477000713 0.572652419848225 1 1
0.674605311757153 0.617523904669724 1 1
0.653284656928642 0.602246957351358 1 1
0.782855433029463 0.730242217644255 1 1
0.728932042769813 0.661479267144485 1 1
0.858843932278357 0.781059852279653 1 1
0.449877016660136 0.400343521107922 1 0
0.751832824293911 0.685481591190428 1 1
0.814837087338268 0.834961176757302 1 1
0.719106498032012 0.653430565989148 1 1
0.825192460395358 0.73250077774336 1 1
0.813847727925701 0.745695187619356 1 1
0.680922709589135 0.601083890532699 1 1
0.733249893032013 0.691251410431493 1 1
0.69128520838678 0.630537153174862 1 1
0.725528628301286 0.664381587014538 1 1
0.538906006066957 0.47599548323301 1 1
0.840809967276553 0.750130413491793 1 1
0.784316504834204 0.708976861287127 1 1
0.681858651118221 0.674819177913142 1 1
0.646995505155198 0.576475662490638 1 1
0.64520745728695 0.592688309503181 1 1
0.693656552767527 0.645449532617123 1 1
1.00654670194355 0.931769927766974 1 1
0.761296543500964 0.705499570775153 1 1
0.813514462044182 0.73344502041074 1 1
0.816245935805606 0.70237990523594 1 1
0.514249507832647 0.466241410355539 1 0
0.598650044443367 0.539404062177706 1 1
0.84359289140597 0.772687000508625 1 1
0.645600454562998 0.598308387377438 1 1
0.945473017465486 0.865984605872467 1 1
0.538738856586585 0.499837823392943 1 1
1.03455171294922 0.940572879068694 1 1
0.906799910228613 0.824857472149405 1 1
0.681445041804322 0.615379466114061 1 1
0.800657372043081 0.7223813450334 1 1
0.812026724228746 0.709347941058792 1 1
0.764009289594409 0.676595978063471 1 1
0.709201980624032 0.637161274013007 1 1
1.01380072310611 0.920828840345445 1 1
0.939132408062645 0.823508273250267 1 1
0.616314349199335 0.54095840092802 1 1
0.489175890502717 0.465896368371895 1 0
0.803155410029927 0.748248737457614 1 1
0.671539803056564 0.611478226056721 1 1
0.934761758716561 0.831181712200729 1 1
0.617075877177463 0.569297125021891 1 1
0.802901726537169 0.728946148744247 1 1
0.636006340023225 0.583347567265153 1 1
0.69525088452367 0.624530428712388 1 1
0.865074585191054 0.782075768998403 1 1
0.84438136825055 0.76004577991622 1 1
0.8048089436295 0.702638914407514 1 1
0.708233223802382 0.606440243759849 1 1
1.13703484129834 1.00236687415403 1 1
0.818439675243329 0.731301972350358 1 1
0.648953777960984 0.620147305982501 1 1
0.92494635427604 0.826743285828683 1 1
0.980759179754262 0.893801399781984 1 1
0.861575638553488 0.793958631030435 1 1
0.802277582353667 0.703501086359135 1 1
0.717867589701417 0.66508171270366 1 1
0.717551665489445 0.659100550531576 1 1
0.591699607042668 0.543509964266714 1 1
0.615789841179065 0.570239324539048 1 1
0.878733377200028 0.780338161697186 1 1
0.865365467447501 0.79532258706194 1 1
0.959770766762372 0.888038606035028 1 1
0.58146510037661 0.53344163020858 1 1
0.596724917434013 0.532804442098661 1 1
1.06882797747972 0.959880096847659 1 1
0.664230836433222 0.606889249824661 1 1
0.731915616232184 0.665778267413587 1 1
0.774541171698959 0.717270295333163 1 1
0.489035038718614 0.443956447505872 1 0
0.645309939235357 0.575872954099475 1 1
0.661900184333351 0.607455921492993 1 1
0.784394090649112 0.721514853698311 1 1
0.886320327998646 0.804187848630903 1 1
0.874048513580556 0.791328729534485 1 1
0.644925212383263 0.588560576591426 1 1
0.604104201421634 0.569400887198515 1 1
0.991044886692655 0.905843342807612 1 1
0.796000954072575 0.728091034796958 1 1
1.11574335924347 1.01604933329335 1 1
0.752523239619536 0.69250388962616 1 1
0.395947831318303 0.356588860857836 0 0
0.572016188504916 0.523767583084489 1 1
0.599441096116399 0.55922637779106 1 1
0.906968404680811 0.822316773526805 1 1
0.830121646322812 0.745579315912198 1 1
0.822596732180521 0.729642174271581 1 1
0.88149657822211 0.800172997523352 1 1
0.793826523397501 0.713629921049937 1 1
0.937649793760886 0.86322391135143 1 1
0.546619756025876 0.473609663293772 1 1
1.00581479121758 0.907955842337269 1 1
0.795558353213203 0.728532093748516 1 1
0.701215770275701 0.648804994075243 1 1
0.592206458070608 0.54890199068569 1 1
0.53261482193251 0.491308863576296 1 1
0.612910152091071 0.552523271182425 1 1
1.03295649125269 0.940476614026689 1 1
0.642329725210327 0.578302362484955 1 1
0.413810278825995 0.3819892815446 0 0
1.00619158323784 0.911121875145746 1 1
0.688023407635386 0.636023009020618 1 1
0.652619367292474 0.579478550949429 1 1
0.914937062473422 0.836918604643143 1 1
0.665724583423486 0.601777840584535 1 1
0.568301021347075 0.520404901424887 1 1
1.03396941322222 0.925062261954091 1 1
0.878298631299268 0.833731050333788 1 1
0.781876278383535 0.663904106163488 1 1
0.667531942551758 0.636096008051566 1 1
1.01173307627491 0.931085180059491 1 1
0.673513396993009 0.592268171523598 1 1
0.779166726319283 0.690663227936491 1 1
0.723185853806648 0.641774242952973 1 1
0.600085530626393 0.549741981902724 1 1
0.693207685488052 0.61709004151552 1 1
1.1284125105492 1.01700929171175 1 1
0.694549724620468 0.621707238202246 1 1
0.698579037198153 0.638060554290791 1 1
0.516048608320347 0.48109727199805 1 1
0.368001151034268 0.333576194458073 0 0
0.627789534192751 0.566104012578359 1 1
0.820698834703745 0.751520277032385 1 1
0.99365269667666 0.909080011888898 1 1
0.516588247512119 0.480350758738923 1 1
0.597087222226851 0.55345157078658 1 1
0.795697505562116 0.688727550308679 1 1
0.865884931870218 0.759805070085569 1 1
0.657009521509806 0.59824743347139 1 1
1.05478544723516 0.914396003008346 1 1
0.496958566903519 0.455252416679589 1 0
0.643889829010878 0.576006850224736 1 1
1.03153124871538 0.926620273010688 1 1
0.842997369716849 0.779716525335959 1 1
0.919050275130174 0.830210334303725 1 1
0.906276525228598 0.866960303096502 1 1
0.770465681402599 0.686468383665447 1 1
0.793701138876646 0.728777271446614 1 1
0.765751833478175 0.712382616522334 1 1
0.590782341991622 0.536748967053324 1 1
0.657560832865871 0.618617478850877 1 1
0.710875378572241 0.65144276399587 1 1
0.572943384317846 0.523710536460054 1 1
0.580652044054958 0.546796679665686 1 1
0.526239716999685 0.474310387499874 1 1
0.737559404536094 0.680601296458666 1 1
0.732441518420541 0.659519045944731 1 1
0.62108314559115 0.56423093155249 1 1
1.01091735778572 0.92030880304636 1 1
0.465094158219779 0.418945067318747 1 0
1.07272060283341 0.991416187117404 1 1
1.0772300707508 0.992423975205799 1 1
0.880499776716657 0.823281613012191 1 1
0.478749796531331 0.438560214835199 1 1
0.862177179119241 0.765427505111566 1 1
0.607500893853008 0.555325174855981 1 1
0.505264046729274 0.452836434193283 1 0
0.703697290222892 0.648124989224775 1 1
0.696883189611969 0.653473659960696 1 1
0.826240537690448 0.747231998712585 1 1
0.827654579602775 0.752794994670841 1 1
0.702570630208945 0.605154411062832 1 1
0.668521541631412 0.600989060729991 1 1
0.923654281193615 0.833389852783386 1 1
0.788157532366469 0.732464040541111 1 1
0.498527777480611 0.457950777309823 1 0
0.815731369223021 0.741376981056653 1 1
1.08066749690007 0.994292771353396 1 1
0.801945446469604 0.719970938263271 1 1
0.828996039206601 0.783916317443147 1 1
0.61028970782826 0.583862776991493 1 1
0.901646138695652 0.836529776189735 1 1
1.05137524912244 0.942572274399143 1 1
0.866860523207044 0.78499565947048 1 1
0.817028847816531 0.731030211303951 1 1
0.970131727585775 0.882097205926327 1 1
1.00522697813239 0.938815919234945 1 1
0.651028657089582 0.607334123314522 1 1
0.576186335107103 0.523938248344825 1 1
0.599308274224747 0.54245475350455 1 1
0.668319233023985 0.605607048690565 1 1
0.908647910344081 0.814073150514607 1 1
0.613130279434219 0.557285768168159 1 1
0.905172000182864 0.818726238989337 1 1
0.856554426771444 0.769768033103785 1 1
0.823203124913084 0.720253061229912 1 1
0.831488770481986 0.748947118273886 1 1
0.692018010985294 0.601716300848035 1 1
0.659378418865281 0.570866166807219 1 1
0.596442181600257 0.518833624625093 1 1
0.815477229699506 0.758590612280577 1 1
0.913427585443177 0.826761163417449 1 1
0.870350625954439 0.777592175644643 1 1
0.800114190592693 0.700151394872131 1 1
0.843338120194069 0.760708472263046 1 1
0.472519785224519 0.437287949602225 1 1
0.771170590675375 0.691780521336497 1 1
0.792542235337062 0.709224081245928 1 1
1.04939455408383 0.954267106206008 1 1
0.544726587513072 0.500526655795541 1 1
0.960294158716315 0.856662075205714 1 1
0.802896464219965 0.719800285269593 1 1
0.690820905886467 0.620290074788348 1 1
0.73137700964552 0.686524476637215 1 1
0.667259826743102 0.601897537682089 1 1
0.614957246712264 0.56437956305861 1 1
0.718049289768682 0.639166803657616 1 1
0.871399160052963 0.80152520619018 1 1
1.13543000743588 1.01909051724048 1 1
0.675501408687464 0.621492026584791 1 1
1.02860443924455 0.936251347718452 1 1
0.676726113036936 0.627599640059972 1 1
0.759065277436472 0.683097468347515 1 1
0.642280783265796 0.597421373090345 1 1
0.687833903176134 0.652426532586506 1 1
0.788630034700197 0.718512825624954 1 1
0.776512071764904 0.720310118722623 1 1
0.87087389363236 0.794231204521544 1 1
0.73741411819681 0.700680554361607 1 1
0.621849186797386 0.572386652007208 1 1
0.505408241511466 0.47579863704291 1 1
0.644445359591324 0.594689610318656 1 1
0.643865186734567 0.574048997750959 1 1
0.897641077371668 0.813558341852153 1 1
0.793041713831059 0.724177307306151 1 1
0.588604214598079 0.510568997847396 1 1
0.795517532570067 0.744964616121899 1 1
0.64232023748405 0.577064965875006 1 1
0.877025194137931 0.765036216244958 1 1
0.411400665130693 0.375563999442305 0 0
0.966003735910656 0.880886683848276 1 1
0.804204197374851 0.727874262546635 1 1
0.624147543477768 0.592781949308342 1 1
0.589486944656355 0.551196646717811 1 1
0.711486019740597 0.64404279648739 1 1
0.572234294793289 0.49817200527061 1 1
0.865010800163619 0.767963430929091 1 1
0.510829893915261 0.470672668739305 1 1
0.672536477467339 0.622956411563372 1 1
0.835531856284939 0.764071347396477 1 1
0.851125091550414 0.75636031689138 1 1
0.941402320073339 0.846262830309142 1 1
0.737646472175983 0.682338606798152 1 1
0.788398587944934 0.746357685680187 1 1
0.646749348532637 0.604791179264317 1 1
0.848619467611269 0.767067491730568 1 1
0.902935745528418 0.824540542195356 1 1
0.845480040210734 0.76840988401659 1 1
0.84956781083377 0.768277787024968 1 1
0.686832638210313 0.628628733052213 1 1
0.779891054651956 0.693616701263669 1 1
0.58728128541201 0.534550357767199 1 1
0.720012391822232 0.661723281028863 1 1
1.0023607987442 0.90931839060179 1 1
0.653276961125835 0.608103167564323 1 1
0.501354788514764 0.436856392070795 1 1
0.861029545521553 0.779496774331443 1 1
0.666362417131139 0.603397378910544 1 1
0.416417321680825 0.366377224838037 0 0
1.31416137285579 1.18352950068184 1 1
0.890692659081144 0.819107538414435 1 1
0.77144304957128 0.705391448713313 1 1
0.628449837868705 0.588397282793073 1 1
0.777534181121081 0.696346065037572 1 1
0.864824111211353 0.773663526080946 1 1
0.542654197369818 0.492196530844887 1 1
0.296219933241853 0.278551938190664 0 0
0.705395980006986 0.657813032103493 1 1
0.852015697313691 0.758293496473733 1 1
1.07896120332831 0.994192920605172 1 1
0.692678276422367 0.624521545059721 1 1
0.942871714904103 0.881575749871096 1 1
0.821208269766512 0.759742530214391 1 1
0.820639078756368 0.746169201493682 1 1
0.803265515681561 0.714975698668291 1 1
1.0217577838491 0.91892163034824 1 1
0.751281998393991 0.666147271286989 1 1
1.29115682280505 1.1690693104867 0 1
0.748175591571307 0.659129379048063 1 1
1.15893845135626 1.05522057090231 1 1
0.778777820196119 0.709054929056755 1 1
0.661516856771709 0.610062769392906 1 1
0.837479918609475 0.766044605205134 1 1
0.795774692389028 0.719726748516782 1 1
0.619053065939511 0.558406139516143 1 1
0.729735503685122 0.660227703094803 1 1
0.772043062054368 0.692558107418853 1 1
0.643373326806977 0.586672940833513 1 1
0.800311797315808 0.705345780063768 1 1
0.527637247280618 0.441111938356586 1 1
0.502893850440671 0.468087638217392 1 1
0.877392465052416 0.804099605108276 1 1
0.779103015697634 0.707167103948167 1 1
0.994342501971666 0.911142126251973 1 1
0.762069811064777 0.667336659490819 1 1
0.76215912597521 0.70179380620284 1 1
0.75056251378978 0.696362099997091 1 1
0.646929940920221 0.606012336003029 1 1
0.524335478490487 0.478501860565064 1 1
0.897360313901921 0.801061590270469 1 1
0.562351326200351 0.50962934735597 1 1
0.842870292638607 0.753992093950307 1 1
0.70577176993002 0.623192607864413 1 1
1.10390680182211 1.00799931255468 1 1
1.03662303247927 0.938982374240365 1 1
0.866418996713005 0.806451921660422 1 1
0.776624900692486 0.708213167374786 1 1
0.579155847100004 0.529085526463331 1 1
0.823044183730759 0.755983391284722 1 1
0.740545914216826 0.698932382249728 1 1
0.935571341766268 0.848335188632969 1 1
0.457478507867306 0.435154930367225 1 1
0.790254140268268 0.719717727679172 1 1
0.806031474425785 0.736543561499427 1 1
0.922775838594992 0.828809983404971 1 1
0.607230445443277 0.555825711165027 1 1
0.745227872599103 0.669944623096077 1 1
0.724175729279238 0.654591628202975 1 1
0.568324877354774 0.469520299414864 1 1
0.366983831136115 0.326697355187843 0 0
0.875095062183462 0.787343190232971 1 1
0.832597008614354 0.750413015506507 1 1
0.765830567900462 0.714569503754596 1 1
0.919044109179093 0.844344761376566 1 1
0.754444175240801 0.709862171416134 1 1
0.679305390118971 0.614434298016934 1 1
1.10335554070154 1.00115084412568 1 1
0.922944734332777 0.8376385261313 1 1
0.409525895209325 0.375144668399989 1 1
0.705466443874528 0.641913625856687 1 1
0.607614348608559 0.556572369060204 1 1
0.697399800560473 0.654023612552859 1 1
0.746597153062912 0.682467002606686 1 1
0.915885270833458 0.804418089881363 1 1
0.657719722634482 0.586108755474331 1 1
0.665985728946794 0.618666950987653 1 1
0.768502097925819 0.705083432294115 1 1
0.596983374557248 0.545009710414249 1 1
0.821173396544403 0.742973164407906 1 1
0.662857102788783 0.604554296137375 1 1
0.966960126915682 0.897458345190726 1 1
1.12646353984189 1.03054049703639 1 1
0.879974739029476 0.829571397988934 1 1
0.462184839656314 0.415672731607322 1 0
0.903005163497628 0.820985513660192 1 1
0.66026151126447 0.595985877286967 1 1
0.763871592408145 0.673730082605118 1 1
0.742174844024804 0.683146248888622 1 1
0.964447117534631 0.888769411210563 1 1
0.506718431585147 0.454695091667809 1 1
1.0325802427424 0.934854268554426 1 1
1.14491347554014 1.02864722094233 1 1
0.77292816545233 0.715884374265412 1 1
0.816985600496819 0.720291963196138 1 1
0.697653455103459 0.645077426244972 1 1
0.624055971782188 0.54504698025122 1 1
0.451908367172405 0.417715756157171 0 0
0.897044385288633 0.812534474745403 1 1
0.902382661665426 0.827152589965393 1 1
0.812308299975201 0.716117211427314 1 1
0.854384642874398 0.785503467245012 1 1
0.964166555304845 0.862891390519873 1 1
0.538444597733134 0.502178760298824 1 1
0.641039439035827 0.58526520912933 1 1
0.741308777439201 0.677043679573932 1 1
0.555886722925077 0.511819344397207 1 1
0.644572274757415 0.600840543630711 1 1
1.05642481258204 0.982035795527384 1 1
0.764033314866927 0.700048738059098 1 1
0.729659200878584 0.671156538850758 1 1
0.571178819045324 0.51257385750326 1 1
0.819302533300326 0.742964906746071 1 1
0.492660539522085 0.449229507293638 1 1
0.728784404151387 0.658255183198081 1 1
0.610273064299685 0.562557101212082 1 1
0.741742919371679 0.672479987476182 1 1
0.414873666454384 0.379517805006562 0 0
0.72865135072637 0.670302261298432 1 1
0.947547535105234 0.863697888508186 1 1
0.937475337230902 0.861420282451427 1 1
0.977523814628396 0.869765399005838 1 1
0.699248143139988 0.636312143698319 1 1
0.663911200070198 0.624016528228479 1 1
0.875534959260372 0.772913031218142 1 1
0.698750480390496 0.640000109649392 1 1
0.836434698511877 0.747210415770811 1 1
0.599143324760892 0.555328020305817 1 1
0.827633165962093 0.749900684519728 1 1
0.679748715197231 0.601379545329535 1 1
0.773420129038508 0.694190438606713 1 1
0.888115924713577 0.785046199607996 1 1
0.853046347487065 0.792644162721039 1 1
1.07421443306847 0.967073504443636 1 1
0.417331577020636 0.37874853936841 1 0
0.579832553263156 0.504991343916785 1 1
0.640936580085325 0.586407598082702 1 1
0.726475456607805 0.636144268512285 1 1
0.707220693154942 0.651880218469512 1 1
0.655818797107463 0.614553125280709 1 1
0.445387333789993 0.381507809363908 0 0
0.676970759025554 0.604015539318562 1 1
0.596284526921443 0.576077820599823 1 1
0.829038221662878 0.738977977695243 1 1
0.826039142377706 0.755093292694289 1 1
0.541858277769843 0.49674740296007 1 1
0.750986366821926 0.692417990437031 1 1
0.366593177931276 0.334620861132379 0 0
0.912478003082381 0.838061364798955 1 1
0.66755499180937 0.612855083104025 1 1
0.839872713843436 0.765202507385114 1 1
0.639898036570283 0.561233733593742 1 1
0.938010671666602 0.849920361924158 1 1
0.558374709745052 0.510449121135869 1 1
0.489329680418305 0.435764911333952 1 0
0.490494312788382 0.456935113778372 1 0
0.64254854072501 0.590404069269937 1 1
1.04486249143838 0.949697354791114 1 1
0.541587139164881 0.487180090339428 1 1
0.834520906991835 0.768011453567907 1 1
0.523800953642661 0.463193365934314 1 0
0.724763003650643 0.64551634180609 1 1
0.578581767932234 0.533455069959044 1 1
0.464821790901213 0.43999267766684 1 1
0.720519608191829 0.655015398226939 1 1
1.36455996133958 1.1936730740975 0 1
0.530527052626797 0.463941333844771 1 1
0.851735472901821 0.77679619316918 1 1
0.811379999937775 0.767416933922368 1 1
0.360697952397947 0.318268071761399 0 0
0.63916937734611 0.580010118717365 1 1
0.778345530160908 0.727671331393267 1 1
0.889800632638264 0.818507427721466 1 1
0.678507416385582 0.585530321692502 1 1
0.528296740619623 0.464673966495148 1 1
0.975838541318816 0.883852279295519 1 1
0.724080734540964 0.65763619498636 1 1
0.685780973366172 0.635710914306923 1 1
0.607935050997716 0.558117076577514 1 1
0.806433412425154 0.709930600926832 1 1
0.634768045313496 0.562098260885004 1 1
0.749479201456557 0.666816314742291 1 1
1.00253159543746 0.915869033563044 1 1
0.823459977048926 0.749377807526491 1 1
0.522634492141452 0.480323180161303 1 1
0.796405410302791 0.715459413608903 1 1
0.758298147299585 0.685736963088016 1 1
0.622422182344357 0.570522795470453 1 1
0.573138567869912 0.522579118905654 1 1
0.958688076851875 0.839527696656658 1 1
0.87664152353875 0.811329418099924 1 1
0.983701188923828 0.8527005735183 1 1
0.346070050064543 0.310053701410818 0 0
0.547372924308418 0.515889282650442 1 1
0.576748507409919 0.545708019270372 1 1
0.700826415678453 0.674200222053159 1 1
0.847371161827615 0.752475818830231 1 1
0.620386816712319 0.583296494237558 1 1
0.714581045601004 0.629532864280077 1 1
0.526909958376823 0.476799076161488 1 1
0.657332703552396 0.59955860199427 1 1
1.05802052738839 0.936368554593026 1 1
0.606305277884012 0.548726634244036 1 1
0.880478400913586 0.807961362518157 1 1
0.950105614782756 0.849463325196676 1 1
0.866624797367813 0.780883978785433 1 1
1.00117503138683 0.919172560947413 1 1
0.649898223647467 0.589866851287312 1 1
0.599833275485559 0.542438101666906 1 1
0.86162247014874 0.776520611471975 1 1
0.779018187357079 0.698641389830159 1 1
0.463880691914122 0.426436787207507 1 0
0.901889422059973 0.813001309079213 1 1
0.748513822635865 0.69438747433828 1 1
0.74573798373564 0.667778171137039 1 1
0.611083681095796 0.555359705201215 1 1
0.772992705438083 0.68578334478884 1 1
1.23463254763408 1.13418092227237 0 1
0.796860570986455 0.711989831076603 1 1
0.754502483786618 0.68822463415317 1 1
0.726814172565278 0.665993356625815 1 1
0.872001447115858 0.811061566865915 1 1
0.708432994170847 0.617844695405513 1 1
0.766481616339473 0.702086953881333 1 1
0.623098540856661 0.552481334458104 1 1
0.745841138272381 0.670667011093365 1 1
0.881451517180814 0.814126347292744 1 1
0.731378805359325 0.675038898910994 1 1
0.89980060297527 0.795914648546904 1 1
0.869628773284735 0.804846288786541 1 1
0.651742224175006 0.59875189060356 1 1
0.868015343683391 0.793474976971688 1 1
0.850196389934627 0.766489336790705 1 1
0.967697001349648 0.868354922203545 1 1
0.568879794526033 0.529042718567168 1 1
0.933064968257436 0.846930206925131 1 1
0.61796391462047 0.552522058105883 1 1
1.22200529770576 1.07535677888725 1 1
0.703836767934503 0.625340744959271 1 1
1.00374166999467 0.898876824672889 1 1
0.486100273710198 0.450268810797648 1 0
0.105394592382172 0.0886366335180642 0 0
0.718563182108431 0.65946170455685 1 1
0.709109850934689 0.629155296028413 1 1
0.482889392511333 0.43197571715001 1 1
0.583613237744691 0.535051601135209 1 1
0.624513923849611 0.562003968362566 1 1
0.669252332490678 0.61043796514557 1 1
0.799932737052803 0.72558618058322 1 1
0.790727667268762 0.707625755744553 1 1
0.780968239607287 0.694647081997951 1 1
0.345238321947216 0.304710982678084 0 0
0.791432753333525 0.730535142714271 1 1
0.868383247248181 0.764237495454794 1 1
0.654486152530358 0.602743417927415 1 1
0.961034411020921 0.876570263359289 1 1
0.710003177139205 0.665561265590704 1 1
0.860165191632646 0.795322412812304 1 1
0.755697169059847 0.694300053776583 1 1
1.06555845057318 0.976069925005562 1 1
0.484923356536937 0.431917722138606 1 0
0.810142554317173 0.737823029972986 1 1
0.834006642395696 0.765118616152233 1 1
0.91177963509327 0.834871505598878 1 1
1.1388820738366 1.01661137878486 1 1
0.779471755537142 0.707666079907326 1 1
0.581080058557218 0.546837133786983 1 1
0.385624773916584 0.357015866817942 1 0
0.773549267941606 0.70960177353714 1 1
0.618036409949548 0.578563069761138 1 1
0.588916306600348 0.525018518679012 1 1
0.687602983090042 0.646242708570039 1 1
0.541854111704816 0.491717818950556 1 1
0.625089021380668 0.577783406780255 1 1
0.640523554123865 0.546564637209427 1 1
0.888365174033789 0.80039548911759 1 1
0.531492078860114 0.493967640483696 1 1
0.479878829795122 0.447711106469425 1 1
0.882507729832796 0.792617039103727 1 1
0.891377478705367 0.798073126837456 1 1
0.671373870361449 0.605977214893251 1 1
0.77176356646756 0.679866437660006 1 1
0.675058359704649 0.594308722532599 1 1
0.775399279097285 0.724049748697071 1 1
0.649318281646718 0.613435105666887 1 1
0.735910272938776 0.694686044079062 1 1
0.634709090333094 0.565083318065049 1 1
0.953234482290656 0.863819407564415 1 1
0.948752006244401 0.870800586241558 1 1
0.781435979517724 0.70747229748558 1 1
0.726176972508815 0.666297759041245 1 1
0.898529947403086 0.814679988754665 1 1
0.868136678040083 0.805855880912832 1 1
0.90782791419337 0.840483292397529 1 1
0.797248204961737 0.739808496588116 1 1
0.734801938847891 0.670014833290577 1 1
0.487596431227636 0.44573751686017 1 0
0.584500396557506 0.541373149132451 1 1
0.721823698021766 0.66656917950055 1 1
1.04597691637591 0.989697956195368 1 1
0.540085670059705 0.48004350560022 1 1
0.66875054676166 0.598800783395133 1 1
0.770522559660806 0.715127292026004 1 1
0.898676917280685 0.827449597934776 1 1
0.522231588778509 0.483970824283411 1 1
0.873943633179428 0.767931702190858 1 1
0.966882653978422 0.849495550574156 1 1
0.89603765416435 0.831760832392124 1 1
0.683542169017361 0.62114262821774 1 1
0.88511693707955 0.774051145253069 1 1
0.7399052370668 0.662014633766585 1 1
0.709609577956317 0.651448416281115 1 1
0.55621017009901 0.517733563330387 1 1
0.573350166986852 0.5090733441473 1 1
0.952942979164933 0.850814269281409 1 1
0.736247188915355 0.675655786602859 1 1
0.918699504183329 0.826685063383694 1 1
0.629787737041334 0.597711692855456 1 1
0.717018646319034 0.656775006589691 1 1
0.583071836141005 0.534144115733107 1 1
0.796040228192042 0.700533744984862 1 1
0.826857140432241 0.753642659357759 1 1
0.732828146017131 0.682548284137093 1 1
0.989463791527929 0.910552312647314 1 1
0.699358101225262 0.635682020019819 1 1
0.680381706768851 0.622092468761341 1 1
0.923527000028098 0.850524056818744 1 1
0.571048795322167 0.53013977233669 1 1
0.673620590256834 0.597173638394206 1 1
0.91945029603445 0.87617120929997 1 1
0.922131690503528 0.83498405401957 1 1
0.685679777641213 0.63636572835539 1 1
0.522455925690732 0.481029478921007 1 1
0.815217554280752 0.752183766800258 1 1
0.927764639018179 0.84169973497072 1 1
0.274680628134317 0.237239808162933 0 0
0.572024606099863 0.52242656485022 1 1
0.907448349726583 0.800483802085244 1 1
0.490155890180756 0.449716640773084 1 1
0.692965603178033 0.664100345139507 1 1
0.936572491858642 0.831492949123895 1 1
0.686472731584657 0.626724202844636 1 1
0.353609006162176 0.326474210187829 0 0
0.499856618124797 0.453809708915432 1 0
0.796241612813635 0.733586986730843 1 1
0.828467775664768 0.76611580027961 1 1
0.655500686968646 0.595392297623369 1 1
0.99810316850683 0.911900688746369 1 1
0.643980501804125 0.583474712176591 1 1
0.6749041981678 0.62706749504869 1 1
0.738178121686838 0.631959138359062 1 1
0.650783855817874 0.59018178021356 1 1
0.72786503041206 0.689188834578175 1 1
0.501502661336864 0.470729715901493 1 1
0.822303205940541 0.734569490102025 1 1
0.79174788687367 0.716797221659139 1 1
1.0221970474194 0.98123641358584 1 1
0.576873535395034 0.523371933582293 1 1
0.568996343163818 0.501805931194181 1 1
0.65371257772705 0.584150859144546 1 1
0.710120868658345 0.653814623669504 1 1
0.767798695666548 0.715331021127197 1 1
0.585745939837954 0.522648203843117 1 1
0.752338769090284 0.676956752277148 1 1
1.01779024187704 0.921596122309884 1 1
0.910676617082289 0.805807312277054 1 1
1.08008584087596 0.958905884188336 1 1
0.601791175752336 0.548142825599465 1 1
0.866651836391844 0.784782104127555 1 1
0.685914978721146 0.595007731413909 1 1
0.847419461383038 0.755188304397896 1 1
0.81816265028098 0.779639625519378 1 1
1.15039739082138 1.06547977105022 1 1
0.82992794484848 0.772292666957742 1 1
0.969134117393484 0.855595013634961 1 1
0.179977209119707 0.149497233102819 0 0
0.840212993337872 0.777495742267003 1 1
0.867413902366689 0.797267553086096 1 1
0.526519913595448 0.467263888426449 1 1
0.674177963298236 0.621552954973622 1 1
0.639448726170357 0.573719018861399 1 1
0.566841102910209 0.509628804610654 1 1
0.95313107919701 0.867259936614997 1 1
0.670703184622406 0.610828560598445 1 1
0.948681894463002 0.882841364020596 1 1
0.836012620882224 0.777518996492119 1 1
0.659333674361861 0.57043634910889 1 1
1.06896083012955 0.964162661612989 1 1
0.988110699764624 0.916351322406061 1 1
0.778027188240212 0.738289462814679 1 1
0.740552498776239 0.682594255497765 1 1
0.750207648627865 0.694277410872871 1 1
0.820966579413631 0.738920361933087 1 1
0.734281734699319 0.676959946671596 1 1
0.654427659451706 0.619432641829553 1 1
1.07071465779305 0.965044856459569 1 1
0.806679243158372 0.73184495388482 1 1
1.08810604836129 0.992104277245365 1 1
0.913321421159836 0.814200340731279 1 1
0.743932040966914 0.682842407568697 1 1
1.0005976362136 0.907138293715317 1 1
0.677510157052352 0.623817586781588 1 1
0.773159122718204 0.690751486482264 1 1
1.13093402810992 1.01626927958376 1 1
0.741797825434738 0.670234833392593 1 1
0.80290597839256 0.741453591622282 1 1
0.712397899879451 0.644915097198138 1 1
0.865785610366448 0.788082181679096 1 1
0.693157684928627 0.640055517498018 1 1
0.944685900365613 0.84998341693129 1 1
0.699060355355458 0.581196547100914 1 1
0.732975032509423 0.644186920971967 1 1
0.745792727159911 0.680999105898203 1 1
0.904737057348698 0.823209139078874 1 1
0.974034432504887 0.88270987368708 1 1
0.637677746053322 0.556138234933304 1 1
0.960151148486302 0.875007885762675 1 1
0.672500005500241 0.597800543117911 1 1
1.05990962626278 0.977588886132104 1 1
0.630709213274728 0.581184660832702 1 1
1.12224627169354 0.992426825348576 1 1
0.847751679470984 0.77938249307239 1 1
0.94109044177322 0.865572454812783 1 1
0.814435830342566 0.723106949379248 1 1
0.792379116703783 0.710844401853459 1 1
0.798463308306589 0.728552496920954 1 1
1.08263760079231 0.986319381135212 1 1
0.839103224664248 0.750400488119261 1 1
0.430697561440859 0.425534727732039 1 1
0.669557716456156 0.616775534369992 1 1
0.677149782322009 0.630421572694231 1 1
0.45529636846455 0.398154571795023 0 0
1.09786711271555 0.986159485800706 1 1
0.469520308765929 0.427637969951308 1 0
0.503201726066461 0.44925466691937 1 0
0.589098555330448 0.535405620332161 1 1
0.770744276992449 0.65376029271896 1 1
0.70095243990919 0.633513010187011 1 1
0.880226179629848 0.790108401260419 1 1
0.939109778202106 0.862632751872212 1 1
0.790198422656485 0.702825840887001 1 1
0.772243130693926 0.706778291152318 1 1
0.556711181550504 0.490186129700857 1 1
0.83568368625249 0.763942384943372 1 1
0.781265179552669 0.689837584368909 1 1
0.859713284540486 0.794059686252685 1 1
0.826807291593268 0.763739526209532 1 1
0.557201597186458 0.504866794826449 1 1
0.593711611509689 0.534904814796876 1 1
0.882419895025217 0.80483613897985 1 1
0.528976964062687 0.493820353104647 1 1
0.787109796541542 0.739036059600544 1 1
1.34423823359355 1.18815176408984 0 0
0.730670917909008 0.661827793710308 1 1
0.262777086812027 0.223433079372011 0 0
0.889583877512977 0.783947784469251 1 1
0.551934538449375 0.513162742940065 1 1
1.23797027316433 1.09210550276744 1 1
1.08478483604567 0.999432540493073 1 1
0.892306820767548 0.824731876869198 1 1
0.574940292099813 0.535974887983329 1 1
0.680260819224903 0.621951374560805 1 1
0.905465860943543 0.810167307620328 1 1
0.657298668446329 0.577519895687236 1 1
0.948245626516107 0.866696888121919 1 1
0.420962062277077 0.385609577333513 0 0
0.489360551074566 0.445356350845048 1 0
0.934275384556795 0.855292267496725 1 1
0.532260425677636 0.488179179947944 1 1
0.587697279381681 0.544007721877727 1 1
0.854604738418189 0.762828637159938 1 1
0.633615160209115 0.58376802820141 1 1
0.664409846460532 0.608452296358867 1 1
0.744846164113551 0.668569581443356 1 1
0.625886627058338 0.58842946498484 1 1
0.957909610455721 0.854630769062028 1 1
1.21642800742119 1.07381110905769 1 1
0.738264989003148 0.653716093606051 1 1
0.702078640330128 0.643617378855913 1 1
0.658851282017114 0.600446941997572 1 1
0.915248028517097 0.823270896754569 1 1
0.96636310883226 0.89267035185048 1 1
0.592719661163316 0.535134512589682 1 1
0.823817884193092 0.76116029354422 1 1
0.582797759583781 0.511278613462513 1 1
0.56736410786313 0.54463069347163 1 1
0.944553592670936 0.854837244123242 1 1
0.877806250454199 0.738050445922705 1 1
0.938924205360168 0.853293778425391 1 1
1.19923976796433 1.06670828754017 1 1
0.95199179234801 0.863168698555833 1 1
0.847657668217174 0.764859483000402 1 1
0.772461508622417 0.719588383105861 1 1
0.678964296465051 0.601810970200662 1 1
0.802389422522755 0.75011074841886 1 1
0.637694472304972 0.595537211157734 1 1
0.695539274191514 0.632997067299809 1 1
0.72088970229822 0.649949054407692 1 1
0.697707386607163 0.632082683650419 1 1
0.925568155775398 0.811461591265973 1 1
0.791438532132103 0.753859175706661 1 1
0.763910050183838 0.720361941023158 1 1
0.972504822560568 0.893387930947579 1 1
0.614719982161628 0.553987454769889 1 1
0.76557226279084 0.694198128051615 1 1
1.08547387295963 0.975423755991563 1 1
0.872642979373809 0.781799830389197 1 1
0.873771204583269 0.766630403631454 1 1
0.786256116233202 0.708729067816145 1 1
0.247228144560174 0.223012030655291 0 0
0.800588942709198 0.729565730862399 1 1
0.898980910076075 0.830196974448566 1 1
0.928490048196864 0.849144283171082 1 1
1.03274925569751 0.93155549549206 1 1
0.930891680318315 0.839928724023274 1 1
0.728029761112013 0.678551324773485 1 1
0.824850881979786 0.748955443730691 1 1
0.780905934574488 0.704425584397029 1 1
0.821070003356354 0.754350070638329 1 1
0.664893086455314 0.595322741328752 1 1
0.719310120576635 0.643610360064057 1 1
0.959958843424815 0.859174539886024 1 1
0.962816508705385 0.854288397230535 1 1
0.893346530213688 0.788337221160281 1 1
0.735753259120104 0.661972667593834 1 1
0.599269478731552 0.542574999779579 1 1
0.689154201161661 0.624945090660208 1 1
0.548776303490627 0.518484089870389 1 1
0.585906447863085 0.535591597043172 1 1
0.804622074166139 0.705566041265204 1 1
0.858983750111215 0.776203163765587 1 1
0.709802876835222 0.660566434631733 1 1
0.693777210190261 0.65843604639861 1 1
0.814982164104189 0.73662938752678 1 1
1.10678922244986 0.997014287911016 1 1
1.12186452145971 1.01445330472779 1 1
0.601650004699643 0.553340547336299 1 1
0.949087513427752 0.88409565018123 1 1
1.16673120562297 1.06640188611848 1 1
0.797648762064762 0.715125887303873 1 1
0.745916059830236 0.677623491936858 1 1
0.988487022959305 0.908221098237068 1 1
0.706848950831552 0.62778264887477 1 1
0.850960138343223 0.785266534681271 1 1
1.162842313743 1.06214710258944 0 1
0.730811030080633 0.638338028395222 1 1
0.615238084954258 0.552726936679838 1 1
0.876321339156502 0.79701755537808 1 1
0.823973327954453 0.728934046110659 1 1
1.2889612628195 1.16044795728134 0 1
0.73992273877078 0.672011783128582 1 1
0.695385868577753 0.620051115353218 1 1
0.579502579042914 0.531935215799323 1 1
0.654844359042075 0.583484109101231 1 1
0.813368029477631 0.743490231365247 1 1
0.514306898380356 0.466399106894567 1 0
1.31533198194327 1.20067088538859 0 0
0.925051373134794 0.825472961335829 1 1
0.882025291308369 0.791708342061761 1 1
1.06355595267864 0.983217171975542 1 1
0.906302386488033 0.815103590502345 1 1
0.479498935440574 0.420941257854832 1 0
0.50761039133931 0.462988284081855 1 1
0.537233957410052 0.495537077259044 1 1
0.926301635957557 0.792781188641577 1 1
0.683195798908507 0.627493884688705 1 1
0.729271537184534 0.646550230362076 1 1
0.570749771317689 0.519632306546057 1 1
0.650764918697696 0.589344357062778 1 1
0.546564193283813 0.509277156937277 1 1
0.90061467342977 0.823292579651229 1 1
0.550717289540581 0.503842514582198 1 1
0.735644183264751 0.666952932188607 1 1
0.884501176674646 0.800110236453237 1 1
0.63066558141367 0.568491502889193 1 1
1.2787498732065 1.15650881186896 0 1
1.07265427522609 0.958302782937751 1 1
0.782113754465666 0.708452495391004 1 1
0.651996270751907 0.590918243568507 1 1
0.805125261222176 0.696168779772682 1 1
0.937497461517305 0.861116151156467 1 1
1.24750496873415 1.1277935105828 0 1
0.803883460871607 0.74375207422524 1 1
1.25927172681038 1.11888980489106 0 1
0.606360779143805 0.536191110079044 1 1
0.797192357247725 0.742507275505606 1 1
0.563186587136033 0.514649393841041 1 1
0.872950251292873 0.793178221407183 1 1
0.748215124077172 0.668994960159189 1 1
0.549026680232153 0.504343409274368 1 1
0.839320056319777 0.774948493166609 1 1
0.715178039943446 0.630839559096532 1 1
0.849732510445296 0.77019818663384 1 1
0.78341960583277 0.731851372861588 1 1
0.608832318471971 0.545660099220719 1 1
1.07612722051817 0.983631629696538 1 1
0.910276389819456 0.846617911900466 1 1
0.926455902305782 0.83093532834149 1 1
0.959874461656074 0.857020082740752 1 1
0.800464431149241 0.740533420726468 1 1
0.375838825488497 0.348192713774349 0 0
0.734001742926651 0.646343577721474 1 1
0.65328389127772 0.6082501030644 1 1
0.857862352995868 0.795716726615653 1 1
0.608738381595827 0.553316473592257 1 1
0.509515316694135 0.455830265075924 1 0
0.730334994333601 0.672115765071353 1 1
0.767602305764701 0.688647810357838 1 1
0.616128919027324 0.546192024673032 1 1
0.704725827259294 0.647785700404912 1 1
0.841066314293466 0.763399031408707 1 1
0.716826753867448 0.636463320822763 1 1
0.938076447820024 0.839000310878319 1 1
0.497764101788257 0.470822938039921 1 0
0.674576369507565 0.6096116177126 1 1
0.632432858279442 0.578493453429837 1 1
0.83845981798867 0.764863321487829 1 1
0.698769439830415 0.657915610410624 1 1
0.641363989251927 0.590172683251475 1 1
0.626097506518424 0.568237641304866 1 1
0.89501913305805 0.841664906093317 1 1
1.04975079574147 0.979094429644215 1 1
0.726729875006346 0.685715754678276 1 1
0.627946708905359 0.584074094200388 1 1
0.861085882316267 0.784139857009151 1 1
0.743392074461525 0.681269118881556 1 1
0.720912390000289 0.654185359172311 1 1
0.993707887487512 0.904779502884114 1 1
0.741812175431369 0.665867411005016 1 1
0.940315096108016 0.850632303169079 1 1
0.876845621376317 0.809342491475143 1 1
0.758154164192821 0.679838940726617 1 1
0.518025855098749 0.448135844089516 1 0
0.732500078815888 0.676169699448158 1 1
0.880060506762003 0.80073297079646 1 1
0.922837619691046 0.861383228419498 1 1
0.731043637815515 0.657659117157074 1 1
1.09466848791026 0.966509736278869 1 1
0.864450644362351 0.751030231339099 1 1
0.856023874137982 0.802198064477382 1 1
0.687021952776383 0.645654007305258 1 1
0.824232538558658 0.745332996232836 1 1
1.05685760529781 0.971547434745039 1 1
0.766085800664689 0.667998048316677 1 1
0.982697517662166 0.917227965371343 1 1
1.02221579787156 0.912415352925657 1 1
1.09940516603404 0.997581013628495 1 1
0.452830124479036 0.424693017842686 0 0
0.845573360694267 0.757560560254468 1 1
0.626295735053879 0.556406372078165 1 1
0.620879600567936 0.583379290728758 1 1
0.68909227341823 0.61799327606269 1 1
0.970060864388136 0.873491800875428 1 1
0.517191198636913 0.454219178555841 1 0
0.973894201255351 0.904431514543375 1 1
0.71850756318332 0.675522302164186 1 1
1.1253446690298 1.01658057111332 1 1
0.838472937170531 0.758407160685374 1 1
0.843060989005223 0.757621307156952 1 1
0.641145715411172 0.602209510545407 1 1
0.723415113933236 0.663739834394542 1 1
0.926883165397741 0.821047103036316 1 1
0.555767845328968 0.492612478448711 1 1
1.06163879515596 0.974410791016211 1 1
1.00821989314862 0.921777337786769 1 1
1.01973306811114 0.902885303839916 1 1
0.608116767084082 0.542228298233781 1 1
0.77656552150819 0.720028262465076 1 1
0.700690563896716 0.638029381880987 1 1
0.902523113542086 0.798008180069583 1 1
0.951343455578268 0.896620596236879 1 1
0.613203658627227 0.541304879191675 1 1
0.996133266063478 0.912998770413627 1 1
0.666488445042217 0.602248877469752 1 1
0.658906245748919 0.61411453122396 1 1
0.671383147850581 0.569445954871517 1 1
0.841518019281683 0.746941235369123 1 1
0.734238639510412 0.657101675577634 1 1
0.592933891671223 0.557390407626989 1 1
0.765334548763336 0.700115781758619 1 1
0.853164469425231 0.781338382066993 1 1
0.513445344400061 0.461456053161179 1 0
1.16162979509919 1.06853408504747 1 1
0.715176518529297 0.65651871807958 1 1
0.717755331743043 0.620488033096507 1 1
0.783622623942861 0.701496898942899 1 1
0.778251593213561 0.707705922831928 1 1
0.920333331437517 0.830472443841423 1 1
0.703733048632795 0.632308261312686 1 1
1.01305165385619 0.933651539037716 1 1
0.641750697740391 0.598851393072796 1 1
0.596944854083573 0.566169809334811 1 1
0.794777084529483 0.731288185649527 1 1
0.552480163301114 0.503664238174717 1 1
0.785880632622136 0.712297281668968 1 1
0.755327125016697 0.683781446445151 1 1
0.890351008324419 0.831999851297574 1 1
0.962314151916046 0.859606098304671 1 1
0.742033181566897 0.672177388418727 1 1
0.846650153915437 0.776142084703712 1 1
0.580502930619476 0.52617382491396 1 1
0.806974686148895 0.739767150203522 1 1
0.668625059931264 0.613804713934639 1 1
0.687090977417849 0.634979466763738 1 1
0.550036428228029 0.463262697123611 1 1
0.654351552647623 0.60164810937841 1 1
0.822887467303357 0.740457899296816 1 1
0.611307628474603 0.557448713441867 1 1
0.76157280265226 0.685835713563219 1 1
0.736085484192539 0.683235455535638 1 1
0.522391548970459 0.478868762807705 1 1
0.971656869232226 0.866801254714274 1 1
0.822188209339274 0.763124334538511 1 1
0.677715258338374 0.60146874864098 1 1
0.76790613576111 0.712096978218096 1 1
0.882213101004715 0.809978054319615 1 1
1.06720705471346 0.958621195080632 1 1
0.626906187272789 0.553840878380797 1 1
0.4335148335334 0.395806671991283 0 0
0.482952524166685 0.444740914149071 1 0
1.04440566649317 0.966771902337613 1 1
0.944587302169083 0.830531759985362 1 1
0.62819357971703 0.590318915051332 1 1
0.766192831871228 0.710546036763852 1 1
0.468273635198349 0.414640225067711 1 0
0.789487195077844 0.743036802597959 1 1
0.733204988193985 0.661613489495845 1 1
0.731394517693552 0.688587136523317 1 1
1.17821895531646 1.07395454692594 0 1
0.53671117846899 0.480520356006541 1 1
0.616606536274474 0.607029933145723 1 1
0.7377289736689 0.672160559018729 1 1
0.82242676969378 0.749442711469221 1 1
0.873771030763599 0.791074595304519 1 1
0.859733295071233 0.788119406962482 1 1
0.626593343037339 0.560497732600277 1 1
1.00155675433343 0.925819294645229 1 1
0.838648055938356 0.780216199786715 1 1
1.06843363293006 0.946951582165348 1 1
0.640760016934314 0.590118130076011 1 1
0.741457517952708 0.629135117336695 1 1
0.401030747909245 0.364103730794817 0 0
0.912791381667474 0.804862210733289 1 1
0.723095023910175 0.661475229750702 1 1
0.839066240141462 0.757768537419273 1 1
0.389445517181496 0.373421714112903 1 0
0.99357426378497 0.902067770739462 1 1
0.570984130254855 0.559493971941965 1 1
0.852889794661703 0.793104947872571 1 1
0.551123341942474 0.522734554423549 1 1
0.897431256610025 0.813422670527637 1 1
0.636302040801404 0.571012551450259 1 1
0.514136124681874 0.478578837553213 1 1
0.816784667362939 0.698216953947412 1 1
1.36479569236773 1.24275074407717 0 0
0.88474470153526 0.798912417636585 1 1
1.19575684200899 1.0827506817095 0 1
0.704883011314971 0.651041134343708 1 1
0.775652246257665 0.702685974565702 1 1
1.15347399903996 1.05499634229352 1 1
0.404317796493714 0.370324636647857 0 0
1.01521901640387 0.924038806667384 1 1
0.527381463545758 0.468756964283107 1 1
0.639379033203935 0.573739271268957 1 1
0.900575845574187 0.819349127667279 1 1
0.557960505519406 0.504195767512435 1 1
0.675244095134566 0.607370480170961 1 1
0.665351620445443 0.625134118402258 1 1
0.435134210955016 0.407223960909466 1 0
0.565850626597039 0.533564251335646 1 1
1.0360582962049 0.902713412059006 1 1
0.777233739763163 0.698896790554783 1 1
0.609827210452628 0.567604264299588 1 1
0.929290685606148 0.842638307392647 1 1
1.06171034755567 0.993428204430107 1 1
0.776064648937442 0.703296152799197 1 1
0.46915184382699 0.430280359648368 1 0
0.932430675059641 0.850619413474187 1 1
0.925135782922588 0.842419825856266 1 1
0.608645996851816 0.555958756855876 1 1
0.824596408014334 0.728781889332562 1 1
0.96211849046869 0.883218491574588 1 1
1.15843588435347 1.02321555394652 1 1
0.529814312405853 0.481546366588637 1 1
0.790864743284144 0.711899312442921 1 1
0.915901567958262 0.838108481445022 1 1
0.689709626435063 0.635442538718748 1 1
0.7468353021789 0.680698095365555 1 1
0.967694319755407 0.896868367198895 1 1
0.760808480463613 0.689897729628688 1 1
0.729642863785645 0.679077456608896 1 1
0.652023033831835 0.589986628689743 1 1
0.775189269817219 0.684333609518326 1 1
0.637195529447659 0.579201868682643 1 1
0.787659024236202 0.69020424165251 1 1
0.899448063443563 0.816969703852819 1 1
0.842734837505921 0.739864678657478 1 1
1.03153190791123 0.948933711669359 1 1
0.886309835218061 0.807119800325788 1 1
0.646250690845058 0.591237485072739 1 1
1.12728723698711 1.01561101416015 1 1
0.635604222183139 0.574856025195264 1 1
0.70171077135312 0.654033000081106 1 1
0.754877634754601 0.683748329622501 1 1
0.843394103569432 0.746020636466132 1 1
0.657886314207978 0.596794868538937 1 1
0.665526874619976 0.587747708831657 1 1
0.676981607820945 0.620684236306087 1 1
0.871729724213944 0.816251100424399 1 1
0.606108065183326 0.571755819412785 1 1
0.637538823302852 0.583652364256351 1 1
0.901325552439832 0.801393769423376 1 1
0.317261267872508 0.309409121049052 0 0
0.737065089269831 0.65003357466418 1 1
0.660891402327286 0.596050316866957 1 1
0.63196752245096 0.573346839141777 1 1
0.473315614914714 0.438928586544941 1 0
0.788710912934648 0.73129043762135 1 1
0.670906988572376 0.592315946877139 1 1
0.908723967386532 0.792094710367044 1 1
0.511922441928167 0.462855907158023 1 0
0.659110845434694 0.593135219880472 1 1
0.931329199931816 0.859411842759693 1 1
0.622768191166594 0.572154775943802 1 1
0.737328694015464 0.688116070983493 1 1
0.874993853755243 0.781297486150345 1 1
0.978445734729808 0.899061214489684 1 1
0.415395846239918 0.364294019080235 0 0
1.05582331634089 0.973210797421518 1 1
0.933571792160335 0.857345320972657 1 1
1.07757117108175 0.970178765068543 1 1
0.890850309941965 0.80226878030149 1 1
0.61252859767603 0.538894265565727 1 1
0.757061159131882 0.69238571730217 1 1
0.835728290098634 0.771272976568993 1 1
0.596320835890189 0.556667243960065 1 1
0.81957336043337 0.723083272790465 1 1
1.08312638704251 0.982222561244424 1 1
0.582584856401104 0.508377057487287 1 1
0.601710957890483 0.565540882468595 1 1
0.838623463893586 0.798293917024244 1 1
0.867851853256284 0.802556585240844 1 1
0.561072122466918 0.495358030661023 1 1
0.654886577131989 0.594286323033842 1 1
0.660026259389721 0.575708561885532 1 1
0.81156816619958 0.74740019533497 1 1
0.383332085088012 0.342163931186383 1 0
0.849993526342625 0.766995072498649 1 1
0.778826766817217 0.72778277865163 1 1
0.569610081336413 0.523967330632042 1 1
0.898190931616591 0.810917123919113 1 1
1.05262179517413 0.943569930965788 1 1
0.661578240428002 0.599024568300351 1 1
0.367964145269789 0.317597217082292 0 0
0.786197057386684 0.708661471455532 1 1
0.716935533902691 0.622054635393105 1 1
0.649089597713213 0.588877417858579 1 1
0.99133040563169 0.925827809203609 1 1
1.22436742616842 1.08935207202805 0 1
0.744328412044281 0.658945630427117 1 1
0.881832173966885 0.809867844928004 1 1
0.716702766044606 0.655484280518468 1 1
0.613217487589375 0.589268918535689 1 1
0.981103172498523 0.891603914841792 1 1
0.7832506394235 0.722073520794845 1 1
0.823457793130658 0.758962799946151 1 1
1.1660659662738 1.05644200487732 0 1
0.818269747056465 0.72868798444967 1 1
0.738877140147081 0.657269742099506 1 1
0.667619201498545 0.646381090179605 1 1
0.804385710304922 0.682866265588416 1 1
0.705646084120918 0.628445343649659 1 1
0.968288216422907 0.905938750691863 1 1
0.808182731564149 0.739218637037727 1 1
1.12163186442129 1.01978732963401 1 1
0.686617034618916 0.633551868547326 1 1
0.583751819626307 0.531123645086268 1 1
0.547667490602433 0.512268385135275 1 1
0.785723581798778 0.70654097963437 1 1
0.589347679294141 0.53850063831764 1 1
0.797886560594998 0.717445693427238 1 1
0.475985353070114 0.429138677926273 1 0
0.806145169129011 0.726812359931255 1 1
0.889761888503583 0.790897360395815 1 1
0.900605800405015 0.814028469103306 1 1
1.02273564907305 0.929032008577042 1 1
0.61810468697854 0.561574437162747 1 1
0.628717094154194 0.579048405122158 1 1
0.614764209307514 0.550937996832357 1 1
0.854169522818444 0.759779752581765 1 1
0.76660219415085 0.690599386538072 1 1
0.674547222584352 0.594366657770188 1 1
0.769198974499161 0.718956045072403 1 1
0.882856655413842 0.795000903975255 1 1
0.673092653687304 0.62549298493059 1 1
0.322503706206173 0.308094637604408 0 0
0.538935407130413 0.525834056848095 1 1
0.738691302605482 0.669144757797184 1 1
0.631192844000755 0.576844437051802 1 1
0.321241974048407 0.309507364407333 0 0
0.35860476807401 0.311816839853597 0 0
0.483866300372344 0.433461691056895 1 0
1.01255831912235 0.923042590765513 1 1
0.536952173329105 0.483801553999012 1 1
0.827121727564015 0.737100914956343 1 1
0.557023731627566 0.499466183737013 1 1
0.588442835009382 0.584415994268103 1 1
0.467186333181206 0.407840085238474 1 0
0.795912471126029 0.699173548768046 1 1
0.726988969377166 0.637031689548702 1 1
0.938063074863724 0.852055947045807 1 1
1.07929774960963 1.05052063516672 1 1
0.666447272055116 0.598682724362402 1 1
0.605150597473364 0.561459410173733 1 1
0.856228454783985 0.770647353774088 1 1
0.724159442372828 0.669962410971731 1 1
0.735224710905441 0.671734674674988 1 1
0.601692890502332 0.542628716510215 1 1
0.703653101547037 0.641653732821727 1 1
0.775224116450608 0.72107539211727 1 1
0.757988821813467 0.678420560485777 1 1
0.615586056254087 0.551348488332812 1 1
0.943742778057619 0.867494702990417 1 1
0.792021207110986 0.719681425580368 1 1
0.583106104092977 0.521268266918639 1 1
0.2774782184142 0.254270730837476 0 0
0.914966243577696 0.832461680208742 1 1
0.798690961110825 0.721611873788437 1 1
0.57072051031038 0.544981206550399 1 1
0.695474462290506 0.662005169746292 1 1
0.801203425465638 0.738275390098058 1 1
0.731248243559443 0.672484880572979 1 1
1.07327710559173 0.97878063590939 1 1
0.658622656110332 0.57822913309025 1 1
0.489338204240371 0.449562849445449 1 0
0.532937891722418 0.504751729164289 1 1
0.404951148126573 0.368849240121249 0 0
1.08519830047348 0.985543258824777 1 1
0.873897621277662 0.800793458732312 1 1
0.755502122919915 0.685708806262161 1 1
0.675285346889912 0.605938148623026 1 1
0.931861215411273 0.822173032138591 1 1
0.84094765514976 0.747511724683878 1 1
0.832184341426294 0.754356217533491 1 1
0.859055467790714 0.772755329863917 1 1
0.975159533812794 0.881258663833778 1 1
0.789395033937614 0.738740953880459 1 1
0.72909205198891 0.639254596725297 1 1
0.899205772571915 0.82094890098112 1 1
0.665647024161752 0.62696331760864 1 1
0.670115433984891 0.616368245668803 1 1
0.887692327636362 0.806385448727443 1 1
0.994878289775597 0.902097421615248 1 1
1.0057526734873 0.898353140123521 1 1
0.452080313146594 0.406669136552731 1 1
0.744056109412598 0.667344073370724 1 1
0.903361515595202 0.820683081306404 1 1
0.575876020066791 0.537957059450716 1 1
0.888999475861738 0.800321909589706 1 1
0.843143488805823 0.733953052065127 1 1
0.742816584600854 0.704915243482461 1 1
1.0035040093058 0.930740377070199 1 1
0.704242057871129 0.650318546512016 1 1
0.542161063202309 0.42843527344038 1 1
0.666043733133831 0.597688572422845 1 1
0.836571747982009 0.776556018083476 1 1
0.553529041193762 0.485527227685899 1 1
0.980398333251755 0.894689604613284 1 1
0.928064688856202 0.821270983172955 1 1
1.021905555559 0.934500486068865 1 1
1.12447469627754 1.0405395846822 1 1
0.483032248250732 0.44207226519109 1 0
0.926108064279815 0.79433717765981 1 1
0.753216632147909 0.695537804309649 1 1
1.07367101569555 0.983075827584189 1 1
0.824384511530098 0.745161219695666 1 1
1.12758653830252 1.01999276609081 1 1
0.779399612931704 0.701383573067069 1 1
1.01432667715737 0.893828831962012 1 1
0.631678996194222 0.561593529990864 1 1
0.822376879089191 0.762389564791963 1 1
0.577834879093999 0.520098588581024 1 1
0.731244835699139 0.6722685749901 1 1
0.70002770603624 0.638849999133222 1 1
0.829367224927747 0.75337215240908 1 1
0.702465995664469 0.622039887131597 1 1
0.697689552730961 0.646146981674328 1 1
0.817533858219241 0.757441209037485 1 1
0.467292246757104 0.428076650286863 1 0
0.646831337635368 0.599038177498945 1 1
0.893738422966682 0.82767937852449 1 1
0.7794876625961 0.708455268516812 1 1
0.682027899537557 0.624271565824006 1 1
0.684792328366465 0.630311915359 1 1
0.813431037728251 0.740488747177145 1 1
0.863083151231423 0.791981017068452 1 1
0.919179432973569 0.804099589187955 1 1
0.624098355851918 0.560388626756083 1 1
0.758218132680729 0.675514907143351 1 1
0.601815547250036 0.567673565465018 1 1
0.798622112736677 0.719209991617688 1 1
0.822244535526185 0.763336746474779 1 1
0.533130192125675 0.485397952770593 1 1
0.370946361353853 0.348870475046415 0 0
0.527772907994767 0.483413005528686 1 1
0.600536227048387 0.532699130218748 1 1
0.973170932606856 0.887525657227131 1 1
0.992408131778167 0.902048685030384 1 1
0.756991050262095 0.684701228325073 1 1
1.00911930295215 0.881395980689254 1 1
1.01356619671918 0.911610408881384 1 1
0.656574396265712 0.605482352154905 1 1
0.834976362453468 0.742794644778704 1 1
0.596505335419918 0.540630087750098 1 1
1.13305282491329 1.03903959360702 1 1
0.885029384058437 0.801570233892525 1 1
0.678164673412742 0.612324461247932 1 1
0.855588118833585 0.751332279846265 1 1
0.727157583730035 0.662108212182707 1 1
1.12624648035011 1.02546547440257 1 1
0.675977805666431 0.632976652115345 1 1
1.16448483286397 1.06335973870812 1 1
0.712792831934384 0.660175721153524 1 1
0.507717630629089 0.469633159856584 1 0
0.889801802775062 0.796763722626937 1 1
0.479897953531152 0.467227278872141 1 1
0.735354969085769 0.664357361792937 1 1
1.03981252088021 0.927597143241508 1 1
0.806375632898476 0.74655226562961 1 1
0.739503216977744 0.672211209446745 1 1
0.839600403928553 0.776051404719471 1 1
0.884169441305424 0.80488694112352 1 1
0.804125726594965 0.722067292239378 1 1
0.614767458594747 0.531817161836205 1 1
0.758833342815623 0.67010535680716 1 1
0.690406777402708 0.622429425613591 1 1
1.00373635366618 0.913840638162924 1 1
0.916765426618442 0.827543068082827 1 1
0.882311080837752 0.788726424296639 1 1
0.612067424641379 0.548672616621994 1 1
0.823362292940436 0.759719163470346 1 1
0.729670590444745 0.674426807781055 1 1
1.11219006808023 1.01551980757732 1 1
0.403521140912411 0.373620940653336 0 0
1.20041673370402 1.10219487333494 0 1
0.841412786667849 0.763011369650905 1 1
1.07635176740163 0.992100030543 1 1
0.905094922514185 0.820926092389188 1 1
0.544386326090223 0.500897185509227 1 1
0.632900183340279 0.581919719394745 1 1
1.09030380903111 0.992129689847826 1 1
1.01144780722634 0.934130669907443 1 1
0.729544556280059 0.658760723070746 1 1
0.641929536891424 0.59149805586974 1 1
0.878155789986119 0.801754957436976 1 1
0.728022903929287 0.677415260224757 1 1
0.442471831747448 0.417801443196993 1 0
0.834179164375498 0.767343108053383 1 1
0.508816229122708 0.463232666274279 1 0
0.651293705482958 0.604072239940152 1 1
0.479827911491401 0.446443132100916 1 1
1.01018413743238 0.907390187406699 1 1
0.732070766721556 0.644495232899124 1 1
0.522792505714155 0.480240000131686 1 0
0.761612404138436 0.686431258252637 1 1
0.704240337878235 0.656903865078982 1 1
0.837651385700622 0.760867609180597 1 1
0.950813084147338 0.88117385725521 1 1
0.874379398738926 0.824799406430372 1 1
0.814509801535088 0.726063696237738 1 1
0.686276182009447 0.624992434812409 1 1
0.946662676660353 0.847185632163055 1 1
0.851355770800676 0.780201247834442 1 1
1.13253568805735 1.02022534718619 1 1
0.776091163988955 0.69601399473098 1 1
0.632972668823058 0.583980728029072 1 1
0.969144979055399 0.901204714366613 1 1
0.583215213254622 0.544105321872541 1 1
0.558002387265928 0.519493204045355 1 1
0.846979483385013 0.759907955591779 1 1
0.769981228071565 0.705593864261148 1 1
0.502391518188145 0.450644746598228 1 0
0.624923659926827 0.569334798694469 1 1
0.590606735417895 0.541372138660457 1 1
0.612239870785254 0.592174137405116 1 1
0.6968089080304 0.637161435657651 1 1
0.635511286437693 0.573224654601642 1 1
0.693332713626122 0.61457423352892 1 1
0.942777789772685 0.868770982142778 1 1
0.790963489362013 0.729433336737721 1 1
0.55136081828312 0.508100581344487 1 1
0.751472101473259 0.695113040566816 1 1
0.72834062045419 0.652671421005319 1 1
0.721782297278014 0.663477981219577 1 1
0.681210957830367 0.570464683039423 1 1
0.777600786511393 0.719006981234263 1 1
0.770131342890799 0.694689038335861 1 1
0.789917297639015 0.737086550855117 1 1
1.21031176005504 1.07935272165291 1 1
0.889171278272157 0.783885027034135 1 1
0.77332302059039 0.723829769384466 1 1
0.909905612935693 0.831865637029489 1 1
0.864751365180122 0.773420648953905 1 1
0.779135987315589 0.713705196819854 1 1
0.735038796689645 0.671654360617929 1 1
0.710791685021687 0.646100391431456 1 1
0.679363539847338 0.612431257634632 1 1
0.920768041469329 0.848578262051683 1 1
0.760348049163605 0.713858159339193 1 1
0.638699306275651 0.573297360065221 1 1
0.66568989945032 0.583168188979799 1 1
1.02585495266614 0.936241559196609 1 1
0.874378953418966 0.787049296897249 1 1
0.574562725540735 0.540103090855377 1 1
0.695033852364719 0.625507729191128 1 1
0.550252514858101 0.509945704322625 1 1
0.987680986465502 0.896208165716831 1 1
0.629747904986339 0.567563004971333 1 1
0.727224054396696 0.64984294383264 1 1
0.594794453198772 0.534976983722535 1 1
0.787022060618676 0.681366342663619 1 1
0.610334932428896 0.519788711905939 1 1
0.781777240166344 0.720053271469555 1 1
0.832425964022941 0.740444394474735 1 1
0.824426275588428 0.749032497772799 1 1
0.742687907222374 0.695124638545927 1 1
0.84302877244264 0.767851641287808 1 1
0.831080155821917 0.780342654871059 1 1
0.890423030431711 0.800263167252457 1 1
0.88803202806294 0.814289325331133 1 1
0.998899155882321 0.886409746276372 1 1
0.939143343826297 0.830949111486926 1 1
0.625290023094405 0.57503822147498 1 1
0.826212184122514 0.732289619785021 1 1
0.857043953902891 0.780185660274638 1 1
1.0184211625473 0.892407126578193 1 1
0.663760657193878 0.627615048631738 1 1
0.554030978733195 0.504867160962423 1 1
0.640498589276024 0.586299633884287 1 1
0.921581665693783 0.825071541840406 1 1
0.595499887273094 0.527873012201411 1 1
0.970862886122663 0.882456575597428 1 1
0.840967614857023 0.76279471584162 1 1
0.67230034986101 0.610282450731281 1 1
0.822050838886184 0.720403170417844 1 1
0.861074377727886 0.786422651072684 1 1
0.709068612435195 0.642029752521848 1 1
1.00385974683339 0.935009836456424 1 1
0.631124995776949 0.552985647675902 1 1
0.38241246709008 0.344846527501773 0 0
0.803978093699466 0.709470924510332 1 1
0.851616657973352 0.762926226389801 1 1
0.5035163262096 0.462895122742272 1 1
0.920245357926025 0.834765918565205 1 1
0.623314534225839 0.583771858898188 1 1
1.00199044591007 0.909677258216694 1 1
0.538598918615972 0.515019478926986 1 1
0.76553176549885 0.728618386986081 1 1
0.83192338014471 0.760385661539647 1 1
0.624867346236845 0.570835358420561 1 1
0.965054710285299 0.853994598328433 1 1
0.79805524217589 0.737912352776922 1 1
0.743293336309867 0.690559029369507 1 1
0.998928657343073 0.884421496763175 1 1
0.91223590340021 0.83570336786808 1 1
0.611482387820509 0.551963601071434 1 1
0.965933000615121 0.839050866957822 1 1
0.609725336546475 0.519549645001033 1 1
0.752336437148014 0.705566050873474 1 1
0.622783837862118 0.547255494227147 1 1
0.911271369252258 0.835587853378035 1 1
1.15623218610889 1.08032810574271 1 1
0.865021665690411 0.7611769228243 1 1
0.691398561829278 0.641266676491677 1 1
1.16920992626282 1.01992491615694 0 1
1.0321190628943 0.935076861094988 1 1
0.563026364159169 0.508590573374257 1 1
1.03481584195462 0.949161214113038 1 1
0.670042873473599 0.613665499204314 1 1
0.640411922534851 0.586919101723886 1 1
0.848936806530561 0.765572803250393 1 1
0.935201443442506 0.851347677661522 1 1
0.642318704129199 0.594959822034874 1 1
0.596590688248666 0.551116039116314 1 1
0.699132623530807 0.651405987881142 1 1
0.713162607481212 0.650878309434167 1 1
0.573133665741722 0.519303456658806 1 1
0.985184866338547 0.901536508282072 1 1
0.91990102758069 0.855788273364722 1 1
0.639147336559789 0.586169506940998 1 1
0.862587236573912 0.796955421089208 1 1
0.852409276565166 0.763528773500036 1 1
0.865363505814428 0.807909136942567 1 1
0.660386067797922 0.605768573166756 1 1
0.757919537117251 0.708474849651799 1 1
1.00886651949924 0.925123490950938 1 1
1.0225597079669 0.932431376701613 1 1
0.77755600228157 0.710746867792762 1 1
0.820183397200533 0.739388661760538 1 1
1.0327641404805 0.935721815546017 1 1
0.972950463577291 0.84432246541785 1 1
0.653874163303485 0.596113374440796 1 1
0.841614423745159 0.777074699282191 1 1
0.591867921690038 0.524114360746901 1 1
0.731032665544121 0.64220158227484 1 1
0.744952253278579 0.700779678858005 1 1
0.933284515167942 0.846125351476267 1 1
0.588525096426792 0.540032545363909 1 1
0.833279308468385 0.74897555642962 1 1
0.735593325567965 0.644771939410775 1 1
0.665656784084839 0.617243089422544 1 1
0.659002081372609 0.569072733489445 1 1
0.871496923130248 0.761755269295141 1 1
0.373340519313103 0.350929980269894 0 0
0.770655340489728 0.696429671908844 1 1
0.845526829112128 0.751353089663685 1 1
0.860885970829334 0.763974170174417 1 1
0.895716839419473 0.799169360854934 1 1
1.22463783983004 1.11129677946644 0 1
0.791665230366416 0.702885192128595 1 1
0.458549268078411 0.408691562387917 1 0
0.73321153557557 0.62981184818142 1 1
0.76704420268593 0.690353344121912 1 1
0.815777271491928 0.733801338471737 1 1
0.499132194822267 0.448171715554262 1 0
0.608825847204446 0.57960889078385 1 1
0.656729042643316 0.603248807627542 1 1
1.02352841415936 0.939928593770094 1 1
0.572109228189111 0.508837864748039 1 1
0.962236208406225 0.867259984503032 1 1
0.797191174228411 0.734517536470417 1 1
0.64334204252897 0.589563661771175 1 1
0.831756744766966 0.745517724532593 1 1
0.777146394471213 0.695377738192174 1 1
0.68238451227812 0.610496958877755 1 1
0.870981088294848 0.822777893740777 1 1
0.676431319458907 0.621909425437926 1 1
0.51414296814462 0.459223863410491 1 0
0.686256783234799 0.623656815959274 1 1
0.54570019390561 0.479374034512344 1 1
0.652691314173386 0.608428909139383 1 1
0.851865729346039 0.776508943256445 1 1
0.577106012237012 0.547830844760465 1 1
0.862850545958987 0.787804864395911 1 1
0.629136116341961 0.579065730240801 1 1
0.758882902919578 0.666228421713842 1 1
0.752907309163944 0.683752887874585 1 1
0.534195661781207 0.493892100025506 1 1
0.524740871657555 0.483640833811103 1 1
0.827575014856931 0.750358610515081 1 1
0.663832099663889 0.626304295179107 1 1
0.785911977611222 0.704870013377156 1 1
1.01799709561537 0.935803608144068 1 1
0.475336002637294 0.433849829699424 1 0
0.736803646237426 0.670535432050911 1 1
0.794937715947221 0.731259747763981 1 1
0.84691191696587 0.765191648063644 1 1
0.876779006936962 0.783401326430162 1 1
0.739191966181256 0.659234571475563 1 1
0.761480386769024 0.674185703939127 1 1
0.969927369345193 0.863103617476267 1 1
0.689052187578193 0.618929170146531 1 1
0.803085947815487 0.730436016505498 1 1
0.909374704801436 0.822073835003529 1 1
0.763949787434504 0.69704388908525 1 1
0.551304101435812 0.503930358426505 1 1
0.743324690066608 0.677564453571401 1 1
0.635028041519672 0.578732297932991 1 1
0.617121788212321 0.558917197674029 1 1
0.648172965596684 0.582131841170801 1 1
0.916263585564541 0.821673352218891 1 1
0.703905214501353 0.6431304643753 1 1
0.623757055574609 0.577103297432884 1 1
0.891401349075612 0.796883453410262 1 1
0.758756215062827 0.66010408655988 1 1
0.931851613909149 0.855733454223266 1 1
0.648423783272876 0.611032066080395 1 1
0.80442711621708 0.728236156641007 1 1
0.86540000753095 0.735788535116047 1 1
0.560181272091891 0.479560429043149 1 1
0.471823292090114 0.439878497571371 1 0
0.800369474836241 0.744216554890688 1 1
0.875015458587377 0.816235863815102 1 1
1.03170266012413 0.937603853348696 1 1
0.51640751495235 0.454068207063041 1 0
0.462275542228589 0.402108209037909 1 0
1.25890488615945 1.15670483667645 0 1
0.903423255033557 0.834481950916233 1 1
0.761342768755831 0.685672322458621 1 1
0.466570828283065 0.443562706686295 1 1
1.04769483272769 0.932081404258069 1 1
0.879225827656333 0.80561053999405 1 1
0.590818780831553 0.531425427094856 1 1
0.731065271557529 0.681110411364795 1 1
0.721100999720546 0.703675349492298 1 1
0.589248794180521 0.534397797887861 1 1
0.952080272920749 0.84223277238126 1 1
0.326892497646195 0.27797297225434 0 0
0.806599207274391 0.778189104003848 1 1
1.34860790337181 1.21376548645177 0 0
0.964542288002372 0.87535778877469 1 1
0.753235810960762 0.679532062855528 1 1
0.675761136917002 0.609082161531326 1 1
0.739310602073443 0.657394948130044 1 1
0.679512922802448 0.607123292718549 1 1
0.531162596012117 0.469886873195755 1 1
0.765148089098936 0.710497359633762 1 1
0.6822008646939 0.617823394694552 1 1
0.78205875739375 0.745542889734571 1 1
0.709797032542049 0.647388418590985 1 1
0.833036292467874 0.748128281719077 1 1
0.719006264530205 0.670571122600796 1 1
0.997039757881928 0.923484831171548 1 1
0.640058881994838 0.590458351216707 1 1
0.998221755963351 0.891881683342384 1 1
0.726646430644337 0.632113112793188 1 1
0.72916535716875 0.667408812280397 1 1
0.821374732247627 0.75306869252556 1 1
0.843288974599707 0.779194167015846 1 1
0.840885312660376 0.787549768909008 1 1
0.617118690858307 0.563211825480983 1 1
0.902470510970571 0.803479906285676 1 1
0.824249317604354 0.745429225766608 1 1
0.769190868542212 0.730958527884272 1 1
0.735586968265207 0.671838816907508 1 1
0.858558804087709 0.796072677526775 1 1
0.659476669602535 0.629516715284675 1 1
1.11558196773508 1.02287611624732 1 1
0.575634952269796 0.538135847878017 1 1
0.650243664547064 0.602562745382729 1 1
0.77517525402976 0.707592472827482 1 1
0.790947513454038 0.725525358563611 1 1
0.503828626274852 0.48928082603677 1 1
0.690935665145054 0.637519807248014 1 1
0.734931842912956 0.692072148747319 1 1
0.877688407928293 0.800333236612726 1 1
0.612595771486205 0.581196337642499 1 1
0.963747357355898 0.873181409349569 1 1
0.901250990046968 0.827065684576504 1 1
0.920685364723933 0.839173803341158 1 1
0.865325745453571 0.779507196080009 1 1
0.682966858004371 0.616596250380229 1 1
0.472005530356489 0.450926619093636 1 0
0.471937104429885 0.424788411292515 1 0
0.891338937604967 0.820323960418417 1 1
1.00308563804098 0.899031167911159 1 1
0.843338784844443 0.771596349707011 1 1
1.07982955916195 0.996885870975657 1 1
0.790979132468069 0.721697620088644 1 1
0.84373173337562 0.764081296004914 1 1
0.79196160912775 0.725504074199021 1 1
1.03795594777791 0.917625677157112 1 1
0.497847129590741 0.440906009577482 1 0
0.620732197163312 0.546269427406836 1 1
0.722760671397526 0.633204288053792 1 1
0.664669285837592 0.60336187350975 1 1
0.779544599500489 0.679049230316347 1 1
0.642085061937923 0.582569436648355 1 1
1.06543664147404 0.991502660890078 1 1
0.809070816508153 0.746985764816723 1 1
0.752089704719274 0.661917758172044 1 1
0.754161784073522 0.700978399053921 1 1
0.566035203066332 0.492342164016815 1 1
0.594228194479186 0.522238599284322 1 1
1.06095587127959 0.978579616253997 1 1
0.429459182181112 0.372262273914844 0 0
0.92521768537798 0.841459798427293 1 1
0.646202990370007 0.589595587099588 1 1
0.59725535672478 0.541738194307732 1 1
1.14295323381192 1.02310627159046 1 1
0.799694173768143 0.774571367080734 1 1
0.848852396726066 0.763159575507247 1 1
0.858435431090622 0.7975982220933 1 1
0.800846135323877 0.728049520625176 1 1
0.747856931273338 0.668324317909943 1 1
0.260304917813269 0.250808737658627 0 0
0.59546350465463 0.542895064102358 1 1
0.337811804713308 0.312437419402749 0 0
1.03359810900354 0.934651017357581 1 1
0.819385258129479 0.7388139921541 1 1
1.0486087818855 0.952174138325724 1 1
0.936431554205543 0.845367071524761 1 1
0.708304239425317 0.616338191666611 1 1
0.523633325679388 0.467247140364805 1 1
0.766320498113932 0.683241509191254 1 1
1.04087544065529 0.945486297913865 1 1
0.785618710564602 0.727552684839421 1 1
0.655081997218332 0.610477919098141 1 1
0.709381346397452 0.661847085662163 1 1
0.795346247225204 0.701186464620199 1 1
0.988477004046516 0.901550119489687 1 1
0.800719987524641 0.730744916147155 1 1
0.889629208258891 0.807093433337339 1 1
0.843876711295861 0.776173691428388 1 1
0.764104896489559 0.702929245678524 1 1
0.651391889573556 0.599173652218363 1 1
0.624258458498633 0.589147552588089 1 1
0.875854249457415 0.806969936771967 1 1
0.383757842939186 0.345852694244562 0 0
0.665811784300573 0.636642731863694 1 1
0.497542856462755 0.432502665963193 1 0
0.888942479572048 0.802620124890007 1 1
0.587070829439421 0.542489395308812 1 1
0.602593985629781 0.566454979558397 1 1
0.544633455219156 0.495828125463092 1 1
0.787234801783318 0.718985643959423 1 1
0.761491514731111 0.664334024758732 1 1
0.763078147520191 0.706025422710573 1 1
0.870735344949023 0.811492248143308 1 1
0.842078816910636 0.759804199339562 1 1
0.474840154217991 0.44949407516245 1 0
0.548947865138294 0.514687901745455 1 1
0.706756823291658 0.627958454228368 1 1
0.676774887258419 0.599102445543643 1 1
0.655642486179691 0.608707116618629 1 1
0.893435046984488 0.802178465513725 1 1
0.768058670993822 0.705181074381404 1 1
1.04011749394144 0.937370381174919 1 1
1.04466621605112 0.941595813536325 1 1
0.798527224971285 0.741205193960804 1 1
0.52196782283665 0.49528811435662 1 1
0.755854987787534 0.692590285685935 1 1
0.864915694320174 0.768931538216675 1 1
0.769581146493381 0.716595581593373 1 1
0.91393962254494 0.811689096607283 1 1
0.575243591254128 0.494249684396208 1 1
0.820863995740825 0.738217498052461 1 1
0.780139175454143 0.713594308959265 1 1
0.606488383620542 0.544989627577392 1 1
0.749261557705734 0.693590641084494 1 1
0.964433293968766 0.879465349292879 1 1
0.927989663868792 0.847280174787054 1 1
0.617252141463339 0.564419898258941 1 1
0.523763228488927 0.488523705097664 1 1
0.814608597349016 0.757205126898555 1 1
0.507980707687557 0.45223653110341 1 1
0.884535484229476 0.809538023614929 1 1
0.848463632471995 0.758520778409803 1 1
0.940556870881686 0.860584052220696 1 1
0.7105534059767 0.662438676819443 1 1
0.790962636666611 0.712523663907913 1 1
0.998076068871317 0.915523751064321 1 1
0.484878422859942 0.429199459045563 1 0
0.815868394992428 0.734586612379477 1 1
0.956489785210413 0.874398955443461 1 1
0.946026424667961 0.858551771703196 1 1
0.928089878763233 0.8753127797598 1 1
1.13018342297955 1.00409625524742 1 1
0.648731827996551 0.587572604718461 1 1
0.666435636330522 0.603016363539342 1 1
0.420945907375222 0.39192200251188 1 0
1.14424766509834 1.03286623574581 1 1
0.892452073159099 0.820588915132004 1 1
0.919262810558458 0.831467119227354 1 1
1.080744134418 0.994589728230911 1 1
0.784332502667185 0.723323858263533 1 1
0.769871614125634 0.690353844461778 1 1
1.19440904944485 1.08060211314832 1 1
0.823000280362209 0.745691878350575 1 1
0.62451163919283 0.569114625398766 1 1
0.734409588531857 0.678729809672018 1 1
0.969258981307575 0.85650487836375 1 1
0.698916584557932 0.664697541533337 1 1
0.855395970194052 0.768805108100922 1 1
0.689422087160054 0.611154934414642 1 1
1.01856398987318 0.907181533570169 1 1
0.689085119301816 0.655811649618648 1 1
0.3855995060305 0.3457906618151 0 0
0.524207234323061 0.465711394587076 1 0
0.666221241040369 0.592701848435511 1 1
0.871951946195429 0.774629022315125 1 1
1.00281417404869 0.905689787131017 1 1
0.501452086014065 0.467381842791634 1 0
0.77684301792075 0.697262184033358 1 1
0.748352934317528 0.660205376950421 1 1
0.666683316376655 0.611764198674152 1 1
0.421254507736653 0.33716100415798 1 0
0.680627123115204 0.626015871608681 1 1
0.613949617754577 0.548048934024517 1 1
0.920889549929382 0.83392395606489 1 1
0.569816653108733 0.508871259948897 1 1
0.578704651234161 0.509203996114311 1 1
0.889667063768691 0.81702049740092 1 1
0.677878473318181 0.589017723021184 1 1
0.874850679073851 0.768523196148419 1 1
0.737330278958447 0.66070781403922 1 1
0.546870450103825 0.495656429119729 1 1
0.703500805982415 0.638895410410506 1 1
1.0361561633222 0.947693521289602 1 1
0.835933054535416 0.761342017968334 1 1
0.835704967993806 0.730138435857795 1 1
0.716831799027964 0.652366839868828 1 1
0.718203646201889 0.653006836842351 1 1
0.671200278689526 0.585198177836956 1 1
0.625016708395324 0.556518168620517 1 1
0.376251440907633 0.344199043589529 0 0
0.82332867302442 0.737324661198473 1 1
0.528764806263596 0.487775505905185 1 1
0.580466719317455 0.528402752917803 1 1
0.795579277344715 0.735450842026805 1 1
0.665917019120761 0.616133065248312 1 1
0.96997982927593 0.83945997448349 1 1
0.641907243389073 0.604057147320391 1 1
0.905835818076969 0.834185643829408 1 1
0.980897703914277 0.858014299174042 1 1
0.849630495709516 0.783071348590892 1 1
0.820406920902058 0.749549005951702 1 1
0.846992114081515 0.781728401093226 1 1
0.963952630267858 0.891998068314913 1 1
0.642251302868307 0.57337807609722 1 1
1.17340639248506 1.03146821750281 1 1
0.751459522128397 0.637962938859501 1 1
0.413493179896157 0.362217229911639 0 0
0.81361603236622 0.740276954629671 1 1
0.730212406107755 0.659324465173173 1 1
0.701876349658224 0.628280148168291 1 1
1.05168850215982 0.952192950490456 1 1
0.8119501628993 0.733059402414365 1 1
0.701531906129333 0.640028304720612 1 1
0.871275120617321 0.752369169074933 1 1
0.559395316535841 0.50096474049515 1 1
0.832152166921353 0.723884488167665 1 1
0.652685793888429 0.588965062164478 1 1
0.801281987042399 0.722336092538438 1 1
0.59840273840558 0.551484738124852 1 1
0.652231954114493 0.578730544988282 1 1
0.703983125150864 0.646586094814642 1 1
0.970137393248091 0.89995775107701 1 1
0.724342061355789 0.674536787897613 1 1
0.84487098499305 0.786830225385115 1 1
1.02124717709536 0.909259022510274 1 1
0.605842282006037 0.533773655317089 1 1
0.551494701361827 0.509320230895514 1 1
0.803452876532681 0.742511213621733 1 1
0.679534991904636 0.619643156301662 1 1
0.760525577085383 0.681977103153198 1 1
0.858460813801096 0.785889067554984 1 1
0.657203179810786 0.592071359831558 1 1
0.751258842997854 0.66999727029094 1 1
0.725785468322339 0.63037409113929 1 1
0.972088507719544 0.858144204618443 1 1
0.809651988430012 0.768979955532028 1 1
0.631810413248556 0.575525732880443 1 1
0.983052765711672 0.871764881218149 1 1
0.802793638595969 0.736740154453438 1 1
0.637462698430653 0.577997354101101 1 1
1.18227198651698 1.07722649792443 1 1
0.76214452310672 0.699020364442233 1 1
0.669327955064416 0.596537509042067 1 1
0.866354826312801 0.79721477857322 1 1
0.827749572062819 0.760224556363759 1 1
0.521506462993536 0.476523195509386 1 1
0.628985205578053 0.551061549409879 1 1
0.760186751024063 0.668552010658933 1 1
0.869325532614799 0.821050861848899 1 1
0.58628567846918 0.517496803705986 1 1
0.805274696063317 0.726566123979669 1 1
0.362467969348252 0.343379234026895 0 0
1.3396123480364 1.21577257356486 1 1
0.915949766468189 0.828693660974608 1 1
0.500209984033817 0.446622581630403 1 0
0.805053134153004 0.721028919368667 1 1
0.703937444807181 0.657786646489203 1 1
0.652334981887771 0.594302296759148 1 1
0.770251421834655 0.687491360670022 1 1
0.718321118931405 0.65682114401586 1 1
0.70424582281762 0.642518188656056 1 1
0.616482618551915 0.569673202915915 1 1
0.870365736424725 0.798989606309015 1 1
0.874143005505846 0.796358375953995 1 1
0.475720871521329 0.442714342168174 1 0
0.618911435204058 0.585890500290106 1 1
0.928893633111915 0.848004212776857 1 1
0.253872990292017 0.234102311793727 0 0
0.661674677227596 0.624768165160797 1 1
0.888930529311145 0.848875543544897 1 1
0.614149033277972 0.563889018945017 1 1
0.839062194819357 0.748907449573962 1 1
1.08114316469026 0.960373236389501 1 1
0.872037789957677 0.806709462219356 1 1
0.637377429932779 0.590423858527696 1 1
0.589720897055617 0.51727113973202 1 1
0.679714437233576 0.630118129156086 1 1
0.821247722997978 0.794098547723575 1 1
0.614694239151459 0.563912184281469 1 1
0.561204137203788 0.509450859849306 1 1
1.0142745937939 0.937295339346656 1 1
0.615712228271006 0.568599505715613 1 1
0.643608158339027 0.577420153136976 1 1
0.654893256450532 0.617942272976076 1 1
0.810994831803996 0.766568089938621 1 1
0.759863663357685 0.708258866858932 1 1
0.849360841035265 0.768881944552981 1 1
0.49604976609718 0.47087125388237 1 1
0.760655588202281 0.701153401840667 1 1
0.49792177606484 0.468990732816107 1 0
0.503097554436396 0.465999768964701 1 0
0.822779305211138 0.749321851698215 1 1
0.531463874703312 0.486945233909043 1 1
0.662013572567265 0.593284503993547 1 1
0.913880043652607 0.833951059608164 1 1
0.742982024163288 0.66834694684187 1 1
0.68820191044063 0.644158499422889 1 1
0.642715497504943 0.623172728043909 1 1
0.783929677168418 0.714722469727745 1 1
0.666939056969179 0.604848924811961 1 1
0.925662425309716 0.841583010061831 1 1
0.717955975262216 0.673019934535488 1 1
0.766386330330309 0.709411302587681 1 1
0.704681292422077 0.640277629371602 1 1
0.841799107394838 0.74587092564909 1 1
0.464222793241335 0.3908835191925 1 0
0.617781240131311 0.563076073596449 1 1
0.931502864722891 0.819482543786431 1 1
0.725994247438724 0.651404492164835 1 1
0.846344255643352 0.769476537372249 1 1
0.992155760085489 0.885240893631554 1 1
0.956652523401703 0.860606004444364 1 1
0.886728873316365 0.787367258679569 1 1
0.486132919229097 0.434466146377398 1 0
0.992598223662361 0.890027994526409 1 1
0.698583254189156 0.602001880646322 1 1
0.745163711064933 0.671390021788642 1 1
0.663101810440477 0.576923309853422 1 1
0.937138623263132 0.841517498654127 1 1
0.861157302545427 0.76970495812962 1 1
1.08874180118068 0.988748277266818 1 1
0.865310236006717 0.793753087319441 1 1
0.795934570359657 0.722165311351774 1 1
0.786318893182519 0.700748768943375 1 1
0.592241600036065 0.52891792929365 1 1
0.540794531621816 0.485768013221551 1 1
0.525481860215915 0.485338036036301 1 1
0.70066977416288 0.666912461803622 1 1
0.77640924094915 0.690383946976222 1 1
1.04382279328904 0.946400109728119 1 1
0.879644724255894 0.77539327768664 1 1
1.11297810741119 1.03116747602833 1 1
0.889824715931346 0.81532010925439 1 1
0.645094678568904 0.602313147601281 1 1
0.836198314523066 0.756285183437291 1 1
0.678706094844205 0.620565237916309 1 1
1.16676402804643 1.0503257943344 1 1
0.926128519177024 0.855700883006677 1 1
0.684668812707128 0.620628103670549 1 1
0.580233716719815 0.533143982217742 1 1
0.291406248190737 0.25146286672499 0 0
0.968802968164594 0.859289219583748 1 1
0.801333056879076 0.742833508711172 1 1
0.365912060073638 0.314266220239626 0 0
0.855950150458461 0.780592200898174 1 1
0.583118030387486 0.527538007034461 1 1
0.664017102704989 0.6027219501458 1 1
0.655074529001249 0.600282122148464 1 1
0.751649010692909 0.675649842850686 1 1
0.589937143441534 0.539921543746502 1 1
0.637015611623177 0.606474008863945 1 1
0.854849299339473 0.749009262522938 1 1
0.590809266189579 0.517602885389689 1 1
0.795390651650517 0.714124747452498 1 1
1.01737723041347 0.959888586011697 1 1
0.849677774690901 0.806807972884714 1 1
0.871380089495189 0.786826609432355 1 1
0.533030882818142 0.484814086122263 1 1
0.632689928155354 0.57910605840242 1 1
0.975065686174955 0.881891480768734 1 1
0.699450555906241 0.670546036414151 1 1
0.846625216775185 0.770412478052422 1 1
0.911808449626236 0.815058660527713 1 1
0.872299766317072 0.805285933156902 1 1
1.11202475677191 0.997905949436817 1 1
0.959817488016973 0.892198692069287 1 1
0.781107069046883 0.693546267401499 1 1
0.737736769085586 0.685294196170609 1 1
0.774688243202854 0.696342481081731 1 1
0.688454113818086 0.617830515345517 1 1
0.878843021612638 0.799247333546733 1 1
0.902246130820775 0.812872087161103 1 1
0.804807820300542 0.732922304427575 1 1
0.476003783144683 0.446855614019339 1 0
0.856478865224817 0.776113858478996 1 1
0.789067565498861 0.722192009320481 1 1
0.612290583028857 0.555796434036473 1 1
0.771091144817353 0.719166629233103 1 1
0.675426329162998 0.611944923347106 1 1
0.86202240985334 0.793208147747732 1 1
0.52943586413952 0.477187901281776 1 1
0.803660653690882 0.734923487740214 1 1
0.748351552124932 0.671452179459937 1 1
0.613958398107031 0.548664379514275 1 1
0.746768466706908 0.693898579532191 1 1
1.14488634448566 1.04424235655603 1 1
0.648372997417622 0.571374605790422 1 1
1.05620289123146 0.980748495897166 1 1
0.671141387133998 0.624832575839156 1 1
0.803257431762099 0.723925752626916 1 1
0.852657552006535 0.775302602572047 1 1
0.718820126977045 0.655806116058981 1 1
0.7511395931394 0.69573994299027 1 1
0.67445348422664 0.616809533717645 1 1
0.746776179534669 0.669039632769027 1 1
0.831626346578893 0.758860378268979 1 1
0.738056839678135 0.681847009409928 1 1
0.512639213993822 0.452828168169575 1 0
0.864730924020564 0.776705295362416 1 1
0.602682459336165 0.540717614440646 1 1
0.569763719733944 0.51821333000349 1 1
0.556395310309588 0.524895316987271 1 1
0.665402581216592 0.616611280237765 1 1
0.494311511595283 0.459700530145192 1 0
0.627135134159348 0.550802859077909 1 1
0.626063961866939 0.553096346881331 1 1
0.81498608037571 0.727495955163237 1 1
1.01176730664653 0.900593556332114 1 1
0.883596892241736 0.799405072489751 1 1
0.71256326417278 0.659550233609282 1 1
0.683415139230867 0.648546206207757 1 1
0.841257948952497 0.754081190499429 1 1
0.676673207996298 0.602811820101062 1 1
0.654730446400505 0.607512899549041 1 1
0.845360298299623 0.764007050880418 1 1
1.18959493998278 1.06405384207099 0 1
0.875854627101583 0.787492489475888 1 1
0.686899900335064 0.619765513050495 1 1
0.634918773770023 0.563611720122088 1 1
0.722941543124244 0.648107255974811 1 1
0.793855400805867 0.714507714240799 1 1
0.570025407110309 0.535877485726305 1 1
1.02421788553398 0.934427667004436 1 1
0.460478407914341 0.441892922357069 1 1
0.799263473347329 0.721084863539098 1 1
0.668538036440894 0.622173222326408 1 1
0.784364694257536 0.725067017353024 1 1
0.573619941975879 0.509715645819092 1 1
0.713536698039669 0.657889449186086 1 1
0.724413381508556 0.633720646332059 1 1
0.694882610010776 0.648929829994972 1 1
0.740051112125558 0.675170134330543 1 1
0.846453094153251 0.768822996239334 1 1
0.727618968021717 0.649749293685723 1 1
0.953592841904083 0.887386331792597 1 1
0.801825146446198 0.694229387907519 1 1
0.718276933923159 0.636596801474713 1 1
0.932824974253622 0.822340058165411 1 1
0.788159697383276 0.706070373990151 1 1
0.656916160453951 0.592267704499802 1 1
0.621826045118369 0.543958011975667 1 1
1.06092372585154 0.900317278051208 1 1
1.07046823877853 0.975448262621425 1 1
0.703253438328077 0.617633496831697 1 1
0.485490317225281 0.465532063166612 1 1
0.944661656754431 0.869644217322296 1 1
0.505301419244388 0.450434225333096 1 0
0.642065547270047 0.57732426231167 1 1
0.771957561436236 0.689262056254319 1 1
0.982930129849322 0.897381556012297 1 1
0.770496360978801 0.709310528060584 1 1
0.916153080054139 0.840839919862208 1 1
0.711807773572394 0.674994820624783 1 1
0.636607330173566 0.611617405608671 1 1
0.738153989872558 0.656321257136606 1 1
0.794522641337639 0.726362605382847 1 1
0.853503179116704 0.80300461843681 1 1
0.701768683089463 0.648605067995045 1 1
0.668558018195709 0.617356148489395 1 1
0.782932235815809 0.708625001369868 1 1
1.0407639349289 0.93018336850205 1 1
1.01366509255187 0.9120100095192 1 1
0.933613157381582 0.850370562811521 1 1
0.797647108518395 0.721795857818662 1 1
0.490792368826972 0.452061569830856 1 0
0.942127802024204 0.842175990222952 1 1
0.673378274591948 0.625171352103671 1 1
0.655737313422733 0.582508337476492 1 1
0.565676271150435 0.520864812277131 1 1
0.66682219871275 0.624915179179662 1 1
0.666737330347527 0.600997398762283 1 1
0.759889343870847 0.685769566581023 1 1
0.940454333672742 0.877765154333173 1 1
0.623360341920541 0.562887797011336 1 1
0.76247725086947 0.71888381414714 1 1
0.620752019746245 0.56328805957499 1 1
0.595957928747846 0.537435485821578 1 1
0.789933401609729 0.695879273048638 1 1
0.446466119546839 0.393799806189337 1 0
0.484864522354628 0.438987593532624 1 0
0.780532166901105 0.70098841324784 1 1
0.864371989703804 0.765658423698764 1 1
0.739952560927812 0.643926000407188 1 1
0.779868741869445 0.716696783541679 1 1
0.83959630083592 0.752896902233686 1 1
0.733163996746482 0.678974892864749 1 1
0.819877265732535 0.756782268055215 1 1
0.896985554655905 0.833326694351105 1 1
0.777057397638847 0.705460426399749 1 1
0.541044140310926 0.509057558684284 1 1
0.704634842310309 0.631003125030894 1 1
1.17867494128768 1.08703198930063 1 1
0.669151075869402 0.58683969891134 1 1
0.704987028176598 0.646258018432437 1 1
0.85146406955437 0.76589664033049 1 1
0.853403696373183 0.75608653327668 1 1
0.64132185737043 0.55330805184171 1 1
0.642357861883167 0.538259535357031 1 1
0.632582060710371 0.592260900583682 1 1
0.662257091230201 0.605475619586149 1 1
0.906123685132348 0.828417385022172 1 1
0.801394740520792 0.738528792551733 1 1
0.809592827067851 0.746623169734182 1 1
0.613238069638271 0.5561191870441 1 1
0.705465814532089 0.638010047709801 1 1
0.694883076914244 0.658254649844312 1 1
0.722801230195043 0.651100016987752 1 1
0.666570801342626 0.609324595066013 1 1
0.600698926572174 0.523369368927987 1 1
0.903223376042131 0.795286137694307 1 1
0.752213122869971 0.693588889871029 1 1
0.836646749726598 0.762816623655284 1 1
0.659578046692392 0.575004918654252 1 1
1.0026330263009 0.918275546908122 1 1
0.701842507363427 0.631935295503402 1 1
0.790299304299258 0.710264718878255 1 1
1.0851727620974 0.96726480088832 1 1
0.677291890896244 0.614558471469986 1 1
0.676757767680508 0.630852412748302 1 1
1.04718450335392 0.975505607764192 1 1
0.943197668289266 0.851612057839458 1 1
0.988051744630206 0.911426122051451 1 1
0.912443809742469 0.849336103550066 1 1
1.14783873708803 1.04520318477422 1 1
0.675539144007372 0.602003918929614 1 1
0.550874549023406 0.506209637866903 1 1
0.987139733864448 0.882342581728835 1 1
0.972169487303633 0.891608767957768 1 1
0.594185341006677 0.543070679521485 1 1
0.979927388822496 0.873916162470908 1 1
0.764292643812645 0.696978291960088 1 1
0.867427410643286 0.760089392390729 1 1
0.61109145339217 0.55312446661748 1 1
1.15528342999005 1.05204076163493 0 1
0.405847570116594 0.389080690683261 1 0
1.01817964858565 0.917345442224536 1 1
0.947258874650735 0.845142468088961 1 1
0.504517603368657 0.476178356876517 1 1
0.594103040116062 0.541518643934628 1 1
0.443938051422537 0.36585044282526 0 0
0.672987572992422 0.625004818182312 1 1
0.787127337380016 0.734893652678843 1 1
0.890480910450773 0.804926409375402 1 1
0.728581209694524 0.662971621778775 1 1
0.817630758241866 0.751335055477376 1 1
0.959395806607917 0.881426674630069 1 1
0.700098282619476 0.631363767343054 1 1
0.803687678639767 0.787512547209363 1 1
0.564271336210576 0.51333417376333 1 1
0.719842694462074 0.634659696347846 1 1
0.888029096919077 0.800317762160274 1 1
0.93249722759761 0.850088417955266 1 1
0.882024377300374 0.780278188088526 1 1
0.388259209070691 0.37294891259585 0 0
1.094411593076 0.9769021752762 1 1
0.594457568933515 0.553917534626774 1 1
0.79934996235647 0.72127646986863 1 1
0.71697349400291 0.640906452481789 1 1
0.633772682382323 0.610553952504611 1 1
0.894749933465796 0.848626038759111 1 1
1.16478624684751 1.04498755556848 0 1
0.885334488595921 0.817374168811288 1 1
0.881331731595213 0.81037562990037 1 1
0.541240754606881 0.499886946954002 1 1
1.20524538301435 1.08992438456036 0 1
0.84432734068754 0.770945799578026 1 1
1.00601920446807 0.882857963888726 1 1
0.858027271020002 0.810201813722655 1 1
0.876177191347783 0.796789056349318 1 1
0.789224226465001 0.704921074753487 1 1
1.23361474024607 1.12929958715881 0 1
0.732001699638394 0.658499189072764 1 1
0.828360932084439 0.752263655684946 1 1
0.698731214812683 0.636968266361622 1 1
0.671768067444701 0.639010106647819 1 1
0.662474444514531 0.584969755479856 1 1
0.893223932981965 0.828270032353712 1 1
0.729321502282543 0.651992254864853 1 1
0.413088657568091 0.390244678228619 0 0
0.921966089581338 0.815566725640496 1 1
0.550005203301301 0.495562116450937 1 1
0.792203779429275 0.701219163037059 1 1
0.677471772112274 0.614390252891074 1 1
0.78762204655679 0.724393220094801 1 1
0.785309638229354 0.724360878435185 1 1
0.608060269808431 0.562770070287081 1 1
0.877249317729232 0.825703117022531 1 1
0.818672018306416 0.745971774435948 1 1
0.657237516254917 0.609290125218205 1 1
0.776842351259275 0.712684255714874 1 1
0.657317999166187 0.608027415851342 1 1
0.697212556999186 0.635631470889033 1 1
0.585641983512106 0.503891528421176 1 1
0.844683895317282 0.759032481697748 1 1
0.750031809624222 0.684661906092285 1 1
0.686822052425553 0.612361459175829 1 1
0.70044913464283 0.634566605692893 1 1
0.767467886859597 0.693170832837122 1 1
0.990757946943106 0.866152180239472 1 1
0.534829864566675 0.505302275941871 1 1
0.677932041841936 0.637876747454987 1 1
0.714171087391659 0.645653153152178 1 1
0.647742798403843 0.591535992246047 1 1
0.7738094621222 0.706788080808191 1 1
0.461596514193621 0.428864930080284 1 0
0.384264805781138 0.344204696498954 0 0
0.748847125562103 0.668893130781834 1 1
0.730574161628209 0.646847409317301 1 1
0.904484000580726 0.805709747322911 1 1
0.884434710258436 0.784708764724357 1 1
0.900909487512747 0.844420594580834 1 1
0.825867827789364 0.740684812993379 1 1
1.09442935583163 0.992442302715343 1 1
1.09222035429056 1.03124484476121 1 1
0.784408248626814 0.703978525325193 1 1
0.853613790347922 0.78864673989888 1 1
0.65088443083157 0.613451711530111 1 1
0.705169248246138 0.637646524400217 1 1
0.700455407400178 0.651674195452792 1 1
0.915801466950274 0.817196390778618 1 1
0.723986176618497 0.640114255585138 1 1
0.576229477406798 0.522933723862936 1 1
0.682595030991555 0.593712046369468 1 1
0.752122333876306 0.670016855106948 1 1
0.669917863748132 0.592463163282733 1 1
0.522653742264259 0.466989806202922 1 0
0.686781861037388 0.628855096835781 1 1
0.950667751753096 0.858577176362553 1 1
0.784226619802903 0.712464761248361 1 1
1.01010516432009 0.905544422728942 1 1
0.688021181634684 0.639152693984678 1 1
0.602013724207875 0.572494069961725 1 1
0.492754182379278 0.433666182363139 1 0
0.826796804212207 0.746362753482789 1 1
0.630810711111977 0.562844901694602 1 1
0.782227889890683 0.709320831451577 1 1
0.900224981603554 0.814257035624733 1 1
0.581063634827089 0.519451973309484 1 1
1.12533426384836 1.01898147369323 1 1
1.09543331434814 0.982574025812659 1 1
0.595459982191592 0.534895881204541 1 1
1.07450995367823 0.983185930672977 1 1
0.764451518121358 0.710544602994421 1 1
0.635773041742585 0.581707835227637 1 1
0.70989159761014 0.634673588265446 1 1
0.585686413269973 0.532290263882942 1 1
0.924083272355615 0.840150741240492 1 1
0.612014811508795 0.544847203307037 1 1
1.08671615972917 0.99322162535961 1 1
0.805942679800713 0.756504298856699 1 1
0.953282393575976 0.887680980178374 1 1
0.738752301183108 0.66077087547749 1 1
0.708181422932594 0.657372327928501 1 1
0.831424733131569 0.763159762035273 1 1
0.812159725885115 0.748259337786556 1 1
0.697267114507207 0.631619149698604 1 1
1.0397075670144 0.963903174952304 1 1
0.726094698699302 0.649536545640848 1 1
0.800987960445774 0.708550244864502 1 1
0.60227567307122 0.550882365697732 1 1
0.712026627186552 0.641996475746787 1 1
0.699866337249589 0.642744667774236 1 1
0.730698441758008 0.65775316778519 1 1
0.680292658984525 0.619860115950873 1 1
1.02102856202467 0.930251644050461 1 1
0.798673100600278 0.723517435299491 1 1
0.962451015180435 0.874063830675436 1 1
0.62396947519339 0.59686747616365 1 1
0.722074299688412 0.647984220985117 1 1
0.899492590160999 0.81517717670288 1 1
0.77573394942295 0.70470753239555 1 1
0.491433532727006 0.453544262722865 1 0
0.476701647044372 0.435166065971035 1 0
0.529473904544534 0.476572978152108 1 0
0.959226844732464 0.872555689654801 1 1
0.859619903265848 0.795067579412826 1 1
0.424036046096473 0.387956501294295 1 0
0.647327760959164 0.589622211194336 1 1
0.76472283001184 0.690195958970339 1 1
0.639801663670517 0.570737323286327 1 1
0.884940653067297 0.781859491905341 1 1
0.757109829963283 0.696563491351533 1 1
0.787524181314236 0.730682595739209 1 1
1.03742004605084 0.929547372869686 1 1
0.936340292092276 0.81859893584683 1 1
0.933015229530156 0.860270343251026 1 1
0.852786816551949 0.765668101045413 1 1
0.597093052467013 0.542832970576849 1 1
0.628652610690726 0.571013339430327 1 1
0.640750143782789 0.574955073693484 1 1
0.824442324809459 0.759734144603536 1 1
1.04805343525308 0.924724065911468 1 1
0.66081450316197 0.619664185166339 1 1
0.863702060765138 0.782448339166602 1 1
0.757638750599232 0.698589529044276 1 1
0.709916137076085 0.656937609099586 1 1
0.461988802934298 0.441039620917815 1 1
1.11091639478148 0.980076136214127 1 1
0.928040811562758 0.850571466630376 1 1
0.947757462922468 0.847274654592302 1 1
0.694720994472184 0.611639535521408 1 1
0.744346345845764 0.680404835103233 1 1
0.948369769744148 0.868804735001467 1 1
0.804288587724801 0.699847767207663 1 1
1.21761173616077 1.08369506610792 1 1
0.834757937420147 0.770423791383414 1 1
0.793853319780388 0.743011123776193 1 1
0.713902122971384 0.671887323024842 1 1
1.11256211719015 1.00903785987607 1 1
0.814775106772715 0.749430955402654 1 1
0.859197052779368 0.80320581643505 1 1
0.727142965679787 0.658080501828935 1 1
0.64277253721527 0.580466600459138 1 1
1.03139997556477 0.91315355431601 1 1
0.823065626476923 0.722313625107362 1 1
0.843433958891761 0.796451328623843 1 1
0.752942555532255 0.684884597772543 1 1
0.772196775516857 0.701713712540262 1 1
0.800417514821367 0.707303273831989 1 1
0.49559428480374 0.433933051538619 1 0
0.757069492401767 0.676471607974475 1 1
0.724771305853612 0.671356352256725 1 1
0.8392523553722 0.774988274363462 1 1
0.937862200493124 0.848397109082869 1 1
0.921767191785038 0.808108405928037 1 1
1.09148743927354 0.966662742535872 1 1
0.80609410061689 0.722554203636536 1 1
0.705760794433793 0.633603480716007 1 1
0.658726211430771 0.613841406375901 1 1
0.868135768264076 0.795702470287822 1 1
0.770178095781228 0.707561784045447 1 1
0.59650952881808 0.516229931564752 1 1
1.18176955127365 1.0596488842665 1 1
0.775739933474316 0.706734185978979 1 1
1.04801245150645 0.927358419904488 1 1
0.971386617969215 0.88786823497036 1 1
0.879842676906656 0.794540603844538 1 1
0.600231762779123 0.559359939504559 1 1
0.497426392402033 0.455621565619983 1 0
0.625257077135655 0.583197880690093 1 1
0.900623688030388 0.812074464101796 1 1
0.71196360057363 0.642476677323003 1 1
0.779775208423451 0.694768362825745 1 1
0.688793690556709 0.610347961766778 1 1
0.845490156371622 0.73061485750514 1 1
0.930613571834323 0.848333888361257 1 1
0.8633360339469 0.784535445273764 1 1
0.614895957446915 0.559530807550833 1 1
0.845929031608289 0.761041102962174 1 1
0.727796881832736 0.671735299424088 1 1
0.801050651369987 0.713586798434129 1 1
0.748745086110674 0.700446286976342 1 1
0.697694215674626 0.621755032500277 1 1
0.55360530302872 0.503527642859503 1 1
0.498625459635505 0.463215638423462 1 1
0.790242001706771 0.74105632339781 1 1
0.709730460958709 0.622321930502531 1 1
0.833553905038687 0.757260600243585 1 1
0.748009669164634 0.669619998346169 1 1
0.830594840510528 0.759458612609462 1 1
0.815283700416764 0.743650671909761 1 1
0.416089372336579 0.389217997322079 0 0
1.09875440275989 0.981342576652741 1 1
0.66751114236948 0.64571023560323 1 1
0.999222776067316 0.872644196979743 1 1
0.89284087667963 0.799237678167933 1 1
0.672681408656751 0.622402873484055 1 1
0.906629161370865 0.817922963542711 1 1
0.650629887866711 0.579137158922253 1 1
0.725606355052714 0.649908870883505 1 1
0.546520650981269 0.489418331475197 1 1
0.928895795870148 0.855325065604362 1 1
0.755248784562373 0.672860248197054 1 1
0.44859699507336 0.42201814456317 1 0
0.636813487792116 0.553540914173422 1 1
0.917721426530595 0.831355956182087 1 1
0.72801380876976 0.673138775043526 1 1
0.528374948720308 0.470944261294311 1 1
0.556625421246414 0.540654062344451 1 1
1.01283770772349 0.901492837413739 1 1
0.78205303692616 0.726928714665252 1 1
0.701038821917486 0.604396081570496 1 1
0.928533141668721 0.840338470530047 1 1
0.833043534949698 0.730133223489105 1 1
0.616369010698294 0.554736258326116 1 1
0.700041012593317 0.641801105384667 1 1
0.85390916539539 0.778037971017193 1 1
0.809283533380079 0.72000317452938 1 1
1.03331200583998 0.9399151041112 1 1
1.20791578495779 1.1070700571539 0 1
0.5560995794023 0.521003045150795 1 1
0.851910670024562 0.791877127993323 1 1
0.770131467904045 0.702344735275584 1 1
0.965473677469615 0.888308268285781 1 1
0.789321964666733 0.739720700760394 1 1
0.711378860921086 0.646668733237285 1 1
0.677096239639441 0.653863728886694 1 1
0.709294578744058 0.641794443299547 1 1
0.613261405654662 0.562736592848614 1 1
0.949240713448187 0.878384606548753 1 1
0.637925001785238 0.578519772379703 1 1
0.578731509545966 0.517280703848436 1 1
0.741746570169304 0.676572256735215 1 1
0.907984187881416 0.845680550905341 1 1
0.538901574971543 0.500472071119607 1 1
0.587022306417623 0.526806183968158 1 1
0.637466882732018 0.56404194469972 1 1
0.482124237221713 0.452882971524823 1 0
0.602200547569637 0.56315984234234 1 1
0.718112385474645 0.632995509195052 1 1
0.647629962453278 0.591964253719345 1 1
1.27090732274444 1.15058843649142 0 1
0.584693483794649 0.544612731714756 1 1
0.886502659674147 0.794823889210583 1 1
0.515950397507545 0.492012381174618 1 1
0.778976660433461 0.711285527581606 1 1
0.654322553311442 0.608822758063898 1 1
0.657549661907707 0.61710374327915 1 1
0.844513375508514 0.758230425754165 1 1
0.937378526140957 0.855938282651853 1 1
0.989145713868664 0.926789341009705 1 1
1.02028680245094 0.898674415683605 1 1
0.808583518318979 0.720532100194439 1 1
0.477240652930201 0.421774225944655 1 1
1.0808427535691 0.973827427131942 1 1
0.759790496166521 0.680624783511314 1 1
0.524782010390688 0.471073110055468 1 1
0.829357293428059 0.765306840501308 1 1
0.920028908861095 0.823594809338 1 1
0.863853307072269 0.77718688514536 1 1
0.805190694581246 0.720832552698357 1 1
0.991558921940159 0.894667814159732 1 1
0.588632646865756 0.522307069628113 1 1
0.813197021724883 0.729500840048171 1 1
0.754906270436209 0.683782277608881 1 1
0.874724840687561 0.805250663219129 1 1
0.879491630751207 0.801785751212854 1 1
0.95901690096373 0.865041377147978 1 1
0.566762805804949 0.517738670062359 1 1
0.822114250951994 0.762352466829876 1 1
0.668468834208469 0.620712955393764 1 1
0.71292689566118 0.641403088253128 1 1
0.914165507802944 0.841677736007937 1 1
1.16145072616871 1.05773528687905 1 1
0.837554460434709 0.741039596557033 1 1
0.576465579756713 0.510176517600219 1 1
0.439238815869928 0.420595429631941 1 0
0.784358751646215 0.706374100252487 1 1
0.591896494431115 0.555640428305916 1 1
0.702351836079705 0.626272269458479 1 1
0.626259944453184 0.581775816596821 1 1
0.677086821621786 0.632172417038402 1 1
0.978273443117749 0.932629460539655 1 1
0.9183648773538 0.850851129696587 1 1
0.756341930525964 0.668756779593798 1 1
0.705373639328217 0.644300053154857 1 1
0.685214686428201 0.604269046192625 1 1
0.818193388857613 0.748301038155898 1 1
0.705751293185858 0.628306821547664 1 1
0.641073536939154 0.559815651377342 1 1
1.11963253743007 1.05308661546906 1 1
0.598222264137444 0.54794039639652 1 1
0.77229307985282 0.699276281710486 1 1
0.93765256170829 0.845106532510743 1 1
0.86598547507616 0.782136454703184 1 1
0.948556402378644 0.834763204552845 1 1
0.764604262961671 0.665302370326641 1 1
0.736867816977285 0.66705516050011 1 1
0.9676003109426 0.883633763403439 1 1
1.04973291861666 0.961109057381153 1 1
1.21701621171923 1.10671109569466 1 1
0.797325592342734 0.730207710278333 1 1
0.757688809958647 0.709424264884508 1 1
0.86650038100838 0.798035322420697 1 1
0.624937867913729 0.574776652756148 1 1
0.801976928630187 0.734965133390682 1 1
0.69597931076949 0.615670040392059 1 1
0.704114821721802 0.642000472410664 1 1
0.900148864041722 0.834960096089927 1 1
0.869033881251179 0.808569154952275 1 1
0.569942352102537 0.536395364145228 1 1
0.870485389371517 0.808464727390957 1 1
0.76656203898544 0.705972172516812 1 1
0.783491776004533 0.715392351850851 1 1
0.51691138286168 0.44767610850413 1 0
1.09416958754565 0.988771989002231 1 1
0.626429182159436 0.592161089889327 1 1
0.83468842935285 0.745072356877137 1 1
0.821386790856 0.740744003654213 1 1
1.13285610246033 1.01887325053781 1 1
0.826018719931142 0.764324371441004 1 1
0.590738220466273 0.542136271025983 1 1
0.848867305482018 0.781250430903785 1 1
0.594891168449003 0.551929310801196 1 1
0.906616101546179 0.847398921076321 1 1
0.571773067839247 0.520829280514235 1 1
0.933911133332674 0.847813352780072 1 1
0.821736882572277 0.734441065911489 1 1
0.696473549057816 0.637268323524821 1 1
0.695747226935999 0.627697027241336 1 1
1.14728055733385 1.03540514387204 1 1
0.636732989264347 0.591626812573013 1 1
0.907936601751434 0.817110420635206 1 1
0.951210295056436 0.843000913916203 1 1
0.655512610984908 0.613217801521816 1 1
0.632738767120762 0.592664441776075 1 1
0.720056853218794 0.656881427164185 1 1
0.731322501451155 0.670083605042373 1 1
0.58121104247105 0.507317132807128 1 1
0.76344668460839 0.713154349415274 1 1
0.830094467066103 0.752141343134607 1 1
0.60892189525841 0.576788357492153 1 1
0.99943982004307 0.9129673433581 1 1
0.81866448058611 0.746712429064454 1 1
0.850340651204626 0.772099551879305 1 1
1.04272277810773 0.94488640396787 1 1
0.977343594286023 0.852859986251996 1 1
0.631315871040301 0.580384206639417 1 1
0.594167288559391 0.524098832203855 1 1
0.823250721879487 0.747251204789068 1 1
0.609040025805966 0.552564285386062 1 1
0.90796349049405 0.828484081931068 1 1
1.01858304207273 0.905309589978578 1 1
0.997098697155477 0.895870395783784 1 1
0.845726038076694 0.762532325465047 1 1
0.987224936096982 0.910177267632493 1 1
0.682964567403422 0.618177614026961 1 1
0.47483133154065 0.433470991062641 1 0
0.713482305432417 0.65146867716038 1 1
1.18782908228075 1.04432752416586 1 1
0.905300720827375 0.826940937772334 1 1
0.553063320898073 0.493977406193165 1 1
0.817297636530273 0.739058838337188 1 1
0.516670240861417 0.484550152971494 1 1
0.382862422184761 0.348610711144814 1 0
0.327109252093626 0.28380341106999 0 0
0.800600572472384 0.716089968358379 1 1
0.997168669594568 0.901433584470033 1 1
0.696332096412424 0.608259490456711 1 1
0.870312318079409 0.802670601439956 1 1
0.774361040277062 0.727085290663078 1 1
0.987486364725654 0.901229443169959 1 1
0.825302841082 0.742815311048668 1 1
1.27615758713349 1.13911054163913 0 1
0.848892383920358 0.746981326135106 1 1
1.14098815536498 1.03463504879884 1 1
0.590970121410655 0.548681959340124 1 1
1.05035131680847 0.942624352795549 1 1
0.811238620494192 0.741444430494852 1 1
0.53543330311677 0.485813392067904 1 1
0.540044888784605 0.500877998621286 1 1
0.71385477083097 0.657673728860227 1 1
0.594717807459695 0.535898259583506 1 1
0.658633188492832 0.5929679992441 1 1
0.792524041733745 0.701839552319044 1 1
1.08588213793501 0.984521456590344 1 1
0.639074109972571 0.572127607439342 1 1
0.931406072794453 0.844049334956142 1 1
0.859185190420944 0.777666648683217 1 1
0.928040552722551 0.841209494008864 1 1
0.711734464210979 0.686868324125517 1 1
0.557807447809353 0.481951148980514 1 1
0.755662190718585 0.690502848358975 1 1
0.627199147104741 0.584599106114282 1 1
0.382971740968265 0.34638131755725 0 0
0.791328730886279 0.711538108004794 1 1
0.842563611135316 0.806005110988448 1 1
0.63326784797375 0.580138684427452 1 1
0.431373443704938 0.416491263407406 1 1
0.694990220958491 0.651939450345845 1 1
0.76918903096679 0.719225718425197 1 1
0.765329320168695 0.683965354902993 1 1
0.922200452126723 0.850380139470085 1 1
0.841476520568453 0.749997559107404 1 1
0.648077617060076 0.584408160672549 1 1
0.762892983404636 0.667253652292352 1 1
0.456894325991019 0.415406271898364 0 0
0.993233188252178 0.869810388657473 1 1
0.460901649222009 0.426288584620949 1 0
0.819526642951391 0.731876716073319 1 1
1.36270592419588 1.2736506873855 1 1
0.774818471897156 0.696291548591048 1 1
0.937754652004512 0.888403420714236 1 1
0.695995371917912 0.640822087696855 1 1
0.711731887413849 0.646858128645997 1 1
0.992459574706973 0.881988533253465 1 1
1.06594682720758 0.958972514678151 1 1
0.463876245481785 0.426881863041577 1 0
0.796824063217777 0.730363334572927 1 1
0.945219481156549 0.860437998355042 1 1
0.85463439019712 0.773419706460507 1 1
0.789881763176226 0.729760045725686 1 1
0.461872618113244 0.422589291621045 1 1
0.856993946108361 0.800272961151677 1 1
0.80480803961998 0.7226944025365 1 1
0.871525506310636 0.806088211395305 1 1
0.509714412411151 0.47396844366221 1 1
0.794311874243412 0.700819839503239 1 1
0.842699315418368 0.744940134855414 1 1
0.567221454156084 0.518218418779105 1 1
0.502308778218569 0.442799619426963 1 0
0.818495231710629 0.752154769538746 1 1
0.726530826195018 0.679246938045927 1 1
1.06295514776627 1.02085969558657 1 1
0.634029021719777 0.584985709203189 1 1
0.865447921989211 0.778176291074357 1 1
0.591567435357047 0.521731352926828 1 1
0.878815699478247 0.789379418009512 1 1
0.804065733391929 0.741005179171029 1 1
0.461790014582096 0.428067989383574 0 0
0.681502287173239 0.631063570538114 1 1
0.826677657129235 0.715414976453839 1 1
0.775689797788605 0.724610410460798 1 1
0.978712771554855 0.917692056681657 1 1
0.700420953442141 0.641093669919515 1 1
0.694011339072457 0.637943770221956 1 1
0.602481595759032 0.546843912408626 1 1
0.783129092994322 0.711906156766774 1 1
1.04325326318988 0.944954869545293 1 1
0.880059016452379 0.772029760069824 1 1
0.6211218179642 0.556015713721197 1 1
0.742505400137317 0.674567656546289 1 1
0.392298703582068 0.359019641305725 0 0
0.746809984797968 0.670986234410393 1 1
0.839725421862218 0.772649620561985 1 1
0.546394092550078 0.486247493769408 1 1
1.06628040303113 0.952179111430198 1 1
0.753633723288619 0.689987669789238 1 1
0.721814984344426 0.627296079037956 1 1
0.866749653204581 0.751544588989879 1 1
0.992723986104518 0.920476631726259 1 1
0.667889775337992 0.606079701393876 1 1
0.931729316210562 0.824742671232211 1 1
0.678998412004389 0.613717945118749 1 1
0.667052695220057 0.603699522615205 1 1
0.759640307595919 0.709628855018916 1 1
0.814786371860442 0.796951005050957 1 1
0.8866438717944 0.83112471451074 1 1
0.920828056771491 0.860957043698253 1 1
0.501283625071844 0.452501245465639 1 0
0.545745463982448 0.491238429482794 1 1
0.96225256546667 0.895478930567702 1 1
1.1614009991555 1.05653905066658 1 1
0.669520622604813 0.60266807618734 1 1
0.701834324962043 0.636032531282243 1 1
0.629887857348282 0.577992439079188 1 1
0.970161305868795 0.88402932271184 1 1
0.826498292420259 0.737183444233089 1 1
0.703554354084551 0.637461989875514 1 1
0.730253104311453 0.653136002126532 1 1
0.652475750759448 0.589484747181639 1 1
0.677677085674506 0.6096255287308 1 1
0.884553929203146 0.821015998973835 1 1
0.560935953078121 0.522796190514326 1 1
0.766442967850242 0.716106109288545 1 1
0.561096760188177 0.484868757119766 1 1
0.847764162382479 0.7779570838078 1 1
0.879546222923925 0.803640937787586 1 1
0.630572538995209 0.558216077449652 1 1
0.774850273147849 0.719013672499539 1 1
0.862599080041351 0.785812278055589 1 1
0.418974969298687 0.35980188067248 0 0
0.795545045492454 0.73569897206478 1 1
0.656655310423052 0.591851726935054 1 1
0.702616653178832 0.637454760232074 1 1
0.827539943441599 0.791783750177739 1 1
0.55477796338917 0.517984350017838 1 1
0.746587899974537 0.684389699888774 1 1
0.767938563946682 0.713520115973304 1 1
0.605752134703959 0.575373369643831 1 1
0.993358286673745 0.887756908883781 1 1
0.782540938101026 0.690039553928057 1 1
0.866235629536825 0.778294131115477 1 1
1.12770035903365 1.0245287832214 1 1
0.961140310102045 0.888028469332945 1 1
0.85225194674189 0.78475252008023 1 1
1.04664665294275 0.933986115638527 1 1
1.00745661630258 0.904478883365916 1 1
0.659466232785109 0.605329459954397 1 1
0.830380861483522 0.761070588595183 1 1
0.69418864699376 0.6317267453976 1 1
0.565634092260677 0.528043325702608 1 1
0.865460223217624 0.787841824845516 1 1
1.00455489222431 0.913881458181806 1 1
0.519755511747374 0.477180436858461 1 1
0.919942588798151 0.816275065926221 1 1
0.778623412427818 0.690641724542323 1 1
0.886495904079394 0.782228322846815 1 1
0.642115019665719 0.599106639545079 1 1
0.721284107996263 0.664180115074676 1 1
0.751691540869843 0.68824972604457 1 1
0.564667088369856 0.501746782827839 1 1
0.831657709276147 0.765081868096044 1 1
0.37736421878598 0.317515484483491 0 0
0.401525839267197 0.389212866218452 0 0
0.854016708876975 0.764277095342643 1 1
0.423649219617551 0.36449555859714 1 0
0.909873599297596 0.831750996160743 1 1
0.905338125409858 0.785162092317788 1 1
0.719959090202749 0.663910688546092 1 1
0.510205646334046 0.451420083376607 1 1
0.66272485334423 0.632787102463358 1 1
0.903412345026264 0.812657446998089 1 1
0.829063993538164 0.793898437905425 1 1
0.67321363726611 0.636374292372353 1 1
0.652176579712706 0.58837002820201 1 1
0.598401118152428 0.542743193149639 1 1
0.781818089482568 0.703354900973928 1 1
0.82145947946104 0.729521359599207 1 1
0.507246340071641 0.470451535715086 1 0
0.727929344792441 0.681707345990838 1 1
0.881915386304478 0.802989653917133 1 1
0.925154407383898 0.844227458382097 1 1
0.695493236015865 0.643722228628173 1 1
0.483524214949157 0.445074237667724 1 0
0.650055541094599 0.583244623835339 1 1
0.650056903582134 0.587016034387275 1 1
0.478831534019831 0.490522140016608 1 1
0.588022506295006 0.545988624090839 1 1
0.912369709822129 0.831836847762548 1 1
0.74771243277297 0.671119168917388 1 1
0.752028660651081 0.673472833687234 1 1
0.755209519407376 0.704366173078691 1 1
0.703701145405363 0.606551672218017 1 1
0.80407821017915 0.717085930064884 1 1
0.646541746168092 0.54738521647817 1 1
0.717361574648567 0.660670981424296 1 1
0.718142280820007 0.63798897480457 1 1
0.799966050768501 0.72669742910495 1 1
0.741480524527843 0.683398836872217 1 1
1.08685417073448 0.998575265358668 1 1
0.906686576030237 0.827565037284635 1 1
0.680866880424272 0.60155296930696 1 1
1.25293188378412 1.13643355158237 1 1
0.975076466323491 0.908540404954783 1 1
0.581016278402693 0.508457372526982 1 1
0.794407228321849 0.728240595220202 1 1
0.757194923387348 0.678251957754557 1 1
0.659067184061741 0.58752063614233 1 1
0.863078991721675 0.793964373014571 1 1
0.625822187566948 0.567830891607248 1 1
0.664930220241081 0.603886178170063 1 1
0.697110988237705 0.633366123377196 1 1
0.670885552790029 0.617768318924537 1 1
0.985945260357601 0.892130900724014 1 1
0.852274292465502 0.754513653776996 1 1
0.766512529879886 0.679907608071744 1 1
0.424520096217854 0.382278507086019 0 0
0.854247197498873 0.834591831291857 1 1
0.792254412699573 0.710792491173963 1 1
1.06464943340763 0.931835694849693 1 1
0.948663730187793 0.852193341518872 1 1
0.781852805015045 0.689059794098971 1 1
0.774726117917527 0.689429262485683 1 1
0.612669035575837 0.548931312116692 1 1
0.938038617903727 0.845769899090742 1 1
0.561621512812224 0.49453260048409 1 1
0.768513951387585 0.690920957680123 1 1
0.952796809304593 0.880027669312911 1 1
0.630317321075784 0.597899754107516 1 1
0.790720283869216 0.71009095607492 1 1
0.574293913884866 0.489329021329625 1 1
0.513284304008919 0.462008089411194 1 1
0.791422557950714 0.707266827355685 1 1
1.06214583190758 0.992753837301897 1 1
1.06980257498959 0.947918979975788 1 1
0.702631194635274 0.688187897173593 1 1
0.744678531234935 0.673060389049486 1 1
0.496506668318942 0.438641263783025 1 0
0.772230836336903 0.707333484538598 1 1
0.744037150236177 0.675857725084265 1 1
0.653416852905454 0.596327793917 1 1
0.814147575023001 0.735180079235699 1 1
0.776382713192133 0.722005878363505 1 1
0.857989266390288 0.795949718326871 1 1
0.757697343262392 0.69113941625327 1 1
0.680718440991377 0.634901812796016 1 1
0.854571369217415 0.771095289204005 1 1
0.772150552789354 0.676778684078489 1 1
0.848323034055699 0.769948552031826 1 1
0.637868806456016 0.579116299843529 1 1
0.879949632305482 0.789683550016058 1 1
0.596466702320824 0.562127835752171 1 1
0.671698450465057 0.617207214940316 1 1
1.20192167801772 1.08266012581976 1 1
0.713809656709171 0.639545611323127 1 1
0.48191175527622 0.444549870185216 1 0
0.795208629461004 0.720008922177585 1 1
0.764855077085484 0.732664953824212 1 1
0.498608885763772 0.468936384107628 1 1
1.07716649453338 0.971119456197669 1 1
0.697497161071741 0.627881541859084 1 1
0.909533901650592 0.803372587632014 1 1
0.588658597208846 0.529404788857463 1 1
1.22758391956407 1.08874656889445 0 1
0.439888356831508 0.40851157211403 1 0
0.393921146978889 0.352752626910622 0 0
1.04793292840066 0.93618953008886 1 1
0.707491512189091 0.649262930246059 1 1
0.795101791295958 0.750169097654816 1 1
0.646703929548973 0.605322094384226 1 1
0.590277447594712 0.563937703558486 1 1
0.643143574701487 0.582631131261012 1 1
0.806094110545464 0.739173089122145 1 1
0.60939490966761 0.542066345013314 1 1
0.931600938477131 0.85964641106207 1 1
0.529756742987699 0.50821353337809 1 1
0.723186487532754 0.666812830565394 1 1
0.903814197595671 0.827759028373987 1 1
0.772839884200986 0.701322358868526 1 1
0.944380401681126 0.865123616792574 1 1
0.679201934050792 0.617789457461291 1 1
0.635403146436084 0.572860434028298 1 1
0.826203858854132 0.742384111933306 1 1
0.818577483471673 0.736299210029859 1 1
0.503564149717347 0.443160015249925 1 0
0.925389343280018 0.876497050371099 1 1
0.584392084578421 0.502707381198811 1 1
1.00176293354072 0.893992262354543 1 1
0.826744276448195 0.782950913794356 1 1
0.871820579734501 0.784766584740189 1 1
0.698296665757933 0.622376071203035 1 1
0.609870789174313 0.518667077807675 1 1
0.59129225067957 0.536257991935913 1 1
0.625213875923407 0.555145319238181 1 1
0.693947769124216 0.622196962859795 1 1
0.69953501796985 0.637778034318495 1 1
0.923827652378137 0.816365784941925 1 1
0.691356910293065 0.628817973661162 1 1
0.670424016684215 0.643932727437003 1 1
0.804941458435713 0.727421095501991 1 1
0.710206874629827 0.634372516552632 1 1
1.28848700854758 1.17486747196035 0 0
0.895877266927623 0.837114598630336 1 1
0.699175975884537 0.644296711168815 1 1
0.602013489051954 0.549621426443879 1 1
0.939801449944129 0.86692620035267 1 1
0.779394446876321 0.720078099853485 1 1
0.878985527434334 0.810397784126575 1 1
1.09528551645765 0.996021968441395 1 1
0.869553445623418 0.787779867087978 1 1
0.696605890504368 0.628598047325937 1 1
0.615650231328744 0.579851979024022 1 1
1.08582304990253 1.00356051218559 1 1
0.649258272961404 0.591249984203271 1 1
0.539311236750547 0.489123963582314 1 1
0.607475186587519 0.540563286261767 1 1
1.02656223215584 0.909188161835695 1 1
0.549331626989534 0.511428521909394 1 1
1.04471333699574 0.955229166543613 1 1
0.690509864654899 0.610632274031055 1 1
0.712638732337388 0.653084554902858 1 1
0.752850170824403 0.685154435502543 1 1
0.997010039593499 0.919391380767037 1 1
0.424606495689583 0.374247261207536 0 0
0.638033222158451 0.586356791062754 1 1
0.637981622762741 0.584822772232363 1 1
0.90342449981209 0.841337495515761 1 1
1.04128235157718 0.939829145140849 1 1
1.00926190309382 0.925296800434517 1 1
1.10794151052389 0.983095413167183 1 1
0.847133223360809 0.782518186181036 1 1
0.431213228424364 0.38815104515981 0 0
0.640982381158636 0.559084666624005 1 1
0.510403800191056 0.453951524982283 1 1
0.795009140956148 0.706918868081136 1 1
1.00283023601397 0.904201743566892 1 1
0.717528306129449 0.631505958760446 1 1
0.949020261500983 0.845754379344134 1 1
0.705766242866767 0.61412279418261 1 1
0.580386227322071 0.517467571036651 1 1
0.791325688993229 0.738594396870905 1 1
0.530389945389341 0.49710838451279 1 1
1.17715993937338 1.04904422621606 1 1
0.718015949423399 0.657792402279597 1 1
0.670506369601079 0.617594460332501 1 1
0.763130164360798 0.74055006762573 1 1
0.834296619416778 0.75825075287472 1 1
0.522282533530023 0.50098453768826 1 1
0.991096075802237 0.895674169908285 1 1
1.01553087663325 0.910111547289285 1 1
0.690312951403598 0.64086326354015 1 1
0.705996222260548 0.645066956732873 1 1
0.835689698674987 0.782888480705936 1 1
0.71612517840778 0.631669178612327 1 1
0.887619152403937 0.783742817078794 1 1
0.719313917870683 0.661167749315618 1 1
0.49562261528554 0.467027439894827 1 1
1.00400361220255 0.895082546905091 1 1
0.703905671233449 0.699918297785607 1 1
0.554160028438352 0.505787536988056 1 1
0.497167049439815 0.437752778450718 1 0
0.837892164662572 0.744556560779747 1 1
1.0349027643673 0.922405857515709 1 1
0.829392567312883 0.743933988635823 1 1
1.00672031441103 0.924462523320302 1 1
0.828102632771448 0.751276767846539 1 1
0.728486319372374 0.702205313650089 1 1
0.557700860899073 0.491218097378913 1 1
0.828721312155754 0.757980500372448 1 1
0.575255908964217 0.525645768572332 1 1
0.845903630562062 0.747066017829419 1 1
0.670537137161597 0.60041400990967 1 1
0.948170242212869 0.848618707038165 1 1
1.06057886387312 0.940299436298976 1 1
0.914982032816597 0.831503022369351 1 1
0.905267429970139 0.819588578041039 1 1
0.988629387790081 0.8801409405111 1 1
0.707046932225932 0.653368406850192 1 1
0.744704410711555 0.672089131993649 1 1
0.515357039976639 0.483225441783043 1 1
0.810143569915035 0.718625106133635 1 1
0.89329243627401 0.828613788129345 1 1
0.898944173611757 0.829436981873082 1 1
0.698687659626919 0.647757717385832 1 1
0.972010886568606 0.881351694943005 1 1
0.818081876831546 0.71894498360358 1 1
1.00263752552444 0.923738883985754 1 1
1.00111863123064 0.918611011110807 1 1
0.719465736301458 0.648838564162268 1 1
0.500259404260622 0.447373278523812 1 0
0.761849265939383 0.686900014781509 1 1
0.867301230786271 0.783231854845235 1 1
0.636453609553942 0.578364875664706 1 1
0.617680106542664 0.571092823531562 1 1
0.641154749814568 0.636818272771497 1 1
0.961220221948715 0.882730475447628 1 1
0.444009073193639 0.403440489226321 1 0
0.61241203535648 0.549762971936334 1 1
1.25005469078667 1.11445334721718 1 1
0.855959490266254 0.759602513220469 1 1
0.703509305053802 0.63110680751553 1 1
1.05323091193231 0.945455507537236 1 1
0.87095466741149 0.751066345954968 1 1
0.733736988351153 0.685262126145512 1 1
0.558518230736345 0.493968432809609 1 1
1.04861519898359 0.958495035772849 1 1
1.02630312646975 0.928137605922335 1 1
0.800522590122334 0.738812480239889 1 1
0.904884467984408 0.84702970697974 1 1
1.06510438640116 0.97104363987839 1 1
0.94440251368299 0.869355127524245 1 1
0.851381747658206 0.787299644421591 1 1
0.855420648521107 0.790785361751157 1 1
0.518620908091645 0.454743153593597 1 0
0.635927470684359 0.569752867967889 1 1
0.696240283844694 0.661031975266918 1 1
0.714945195983102 0.632551836622844 1 1
0.659851396361458 0.603199825482399 1 1
0.731423832747111 0.673903398320556 1 1
0.782308108769595 0.701967491841272 1 1
0.962554274682158 0.867620960256415 1 1
0.61590966615331 0.566070335174736 1 1
0.547982238932074 0.501770376654011 1 1
0.409012582936196 0.379562095647753 0 0
0.829021141114477 0.750460756294245 1 1
0.590432775402639 0.535167126589563 1 1
0.936741889567493 0.840964947569147 1 1
1.10900291113846 1.02218292200252 1 1
0.996521563925025 0.905436638438675 1 1
0.852050120428956 0.770045425459075 1 1
0.966212597522395 0.885264464703342 1 1
0.829738896841551 0.770813201757885 1 1
1.05420266715596 0.964250270482203 1 1
0.612412695038572 0.573258214994296 1 1
0.518475501821902 0.472719937799012 1 1
0.717110323436747 0.666392495866002 1 1
0.601786276925498 0.552392888959434 1 1
1.16466878443613 1.0158447986335 1 1
0.680690756864536 0.617549452763588 1 1
0.940531588434357 0.861196040443935 1 1
0.79594342672195 0.73295895761675 1 1
0.495298520937633 0.456950625851935 1 0
1.2810296295451 1.16992965625232 1 1
0.970446678298946 0.945435812534628 1 1
0.603160567180957 0.55165450590264 1 1
0.658933212309376 0.594871218998056 1 1
0.786528369137069 0.710927130640469 1 1
0.783390645660302 0.694243003140964 1 1
0.946606039766964 0.843494797801941 1 1
0.85535029167067 0.746898670538477 1 1
0.673326496538946 0.623256963202153 1 1
0.765222584892269 0.682241217092543 1 1
0.944427628575788 0.883154368163539 1 1
0.784812606593968 0.694314187103155 1 1
0.671555169852978 0.610299662355358 1 1
0.702056080846878 0.658989204438418 1 1
0.843082935650589 0.765640049816962 1 1
0.988018732026519 0.920415951233257 1 1
0.734801421636107 0.666189245846711 1 1
0.56814506716403 0.523162953796867 1 1
0.795434867636453 0.745905844405965 1 1
1.0880895653007 1.02586389312175 1 1
0.493084281937057 0.453566570684778 1 0
0.757822520693542 0.698856519690828 1 1
0.513247171317857 0.458630421134641 1 0
0.532644005860295 0.501021936155616 1 1
0.897593983070526 0.812029338960127 1 1
0.818198201182011 0.72887883282544 1 1
1.05870539213717 0.958993215244532 1 1
0.627466020444495 0.572793504158581 1 1
0.873713634684821 0.791003440387122 1 1
0.634756468468976 0.568745753033601 1 1
0.47760790566315 0.440571137015939 1 0
0.841956727292751 0.773796606285879 1 1
0.537619098186215 0.50265192311601 1 1
0.770834227086315 0.70049657541863 1 1
0.746065627876102 0.666146548726546 1 1
0.973586098875948 0.897120855986185 1 1
0.615029499939005 0.556870574173126 1 1
0.679731727027796 0.629373807158699 1 1
0.579395126786591 0.546581173583821 1 1
1.07113205434716 0.956084715349855 1 1
0.593817347943151 0.526378467079524 1 1
0.581404497703793 0.507025039276498 1 1
0.623874267125685 0.588302138340666 1 1
0.682025989232035 0.613864127774513 1 1
0.838597153583322 0.770217417226051 1 1
0.767649758553151 0.684692010090568 1 1
1.15535467367915 1.00555181724639 1 1
0.810370360514272 0.756241853924474 1 1
1.00099768173586 0.900244300035133 1 1
0.833959081023828 0.751274525556076 1 1
0.54938359507209 0.494515541193418 1 1
0.573546411720687 0.518349846284434 1 1
0.788021655613687 0.720634899261752 1 1
0.891967266831664 0.803394346349765 1 1
0.988808658956509 0.857210461451133 1 1
0.878891644651443 0.790185090722879 1 1
0.897987396683581 0.799947265641483 1 1
0.740086584310297 0.627863956240125 1 1
1.00909269043966 0.916920092723744 1 1
0.497289375776674 0.463221549840174 1 0
0.810517485126684 0.744114581565026 1 1
0.799002733824361 0.734447403404947 1 1
0.845722000200844 0.780673988911996 1 1
0.367506861360472 0.333941484512135 0 0
0.840966934740706 0.775942410442048 1 1
0.743358761238996 0.681980466696661 1 1
0.918751198191251 0.817115323535646 1 1
0.575481618763893 0.52888220652011 1 1
1.03454146907428 0.931467947866201 1 1
0.785365071497507 0.695361798028453 1 1
0.664054952384552 0.617492501090147 1 1
0.816927470375017 0.758827773426632 1 1
0.701827695707832 0.617528995070239 1 1
0.730879975722292 0.632777427815039 1 1
0.731505995788232 0.633009390636689 1 1
1.11977643697357 1.02444811163646 1 1
0.836560683864966 0.771009521774053 1 1
0.761138346896599 0.677678456742305 1 1
0.874051093789525 0.790009834065471 1 1
0.51670757731802 0.458551604119872 1 0
0.777757245746724 0.713621708131495 1 1
0.639564677162935 0.578510244908868 1 1
0.991802740341017 0.905741472113233 1 1
0.883229703204314 0.799907140115988 1 1
0.801939282230442 0.715828597089679 1 1
0.951928841070189 0.869480103559546 1 1
0.542752102737818 0.4905014155755 1 1
0.878171514188999 0.798477188381438 1 1
0.762477652906141 0.674982113668919 1 1
0.810951338723289 0.749430084881146 1 1
0.262153455108403 0.254669291659932 0 0
0.833044426679299 0.752602249837691 1 1
0.884502837889241 0.808478991656234 1 1
0.366515628326573 0.330193492239667 0 0
0.924132334691119 0.854678527457392 1 1
0.785601905012242 0.721852798188385 1 1
0.815639916862854 0.745293808379147 1 1
0.827031280502922 0.725137166687407 1 1
0.704023863968002 0.658337734337465 1 1
0.809630078865398 0.731162377957471 1 1
0.904849465428822 0.838890023917056 1 1
0.945348673918312 0.874359999212816 1 1
0.49962629106324 0.451623858290718 1 1
0.695396368984516 0.635226914507603 1 1
0.750493112124171 0.646889689815992 1 1
0.798951942072883 0.733423399458961 1 1
0.694871473846426 0.644312058364459 1 1
0.532570828868438 0.473110549873615 1 0
0.876572185263631 0.800473010588272 1 1
0.619151130629791 0.560786889206347 1 1
0.898250798700162 0.820502671000072 1 1
1.0512251191371 0.956260432852717 1 1
0.562164153563522 0.564270965959418 1 1
1.03389242822413 0.945304820569541 1 1
0.809806844524744 0.714961154056678 1 1
0.654268685261378 0.599957902868389 1 1
0.726922566659991 0.640964193409279 1 1
0.625640507033834 0.529309369183223 1 1
0.895638780392119 0.7887483074718 1 1
0.807537597967159 0.732004542660911 1 1
0.621618077879596 0.558899606385528 1 1
0.987688116929263 0.897686932405986 1 1
0.82171433057915 0.753457875059377 1 1
0.526333432212799 0.495402818030969 1 1
0.705999450167066 0.663266793083438 1 1
0.949254954643255 0.8529865598405 1 1
0.265578660560933 0.244649818795226 0 0
0.86684929710782 0.813644112752096 1 1
0.749261806141279 0.69067647475922 1 1
0.807893261118059 0.740316613346442 1 1
0.912011752338295 0.83411481857413 1 1
0.817100079892785 0.747118401086908 1 1
0.680607594004879 0.61162770394337 1 1
0.538203423568042 0.496613624053104 1 1
1.14882993059467 1.03691736380066 1 1
0.693336816567631 0.635010733563383 1 1
0.86719875242333 0.785047667722629 1 1
1.30560604411891 1.19116522418693 1 1
0.634106511312793 0.572438362578499 1 1
0.61660801644201 0.550099720030646 1 1
0.666865294885522 0.640579898935937 1 1
0.521531683163609 0.462990253259109 1 1
0.818926474064392 0.739943347773256 1 1
1.01952486461801 0.934401300859389 1 1
0.53613734330066 0.46525048988181 1 1
0.767920243505948 0.710644179969389 1 1
0.967797029729457 0.877995872372776 1 1
0.619910304898464 0.591603739970577 1 1
1.02383768606922 0.908519288923624 1 1
0.790106680275647 0.662242926284972 1 1
1.2804522811748 1.13357100787959 0 1
0.882176817591683 0.815589521859907 1 1
0.887765866805684 0.790026287276093 1 1
0.867475459307273 0.793692959064427 1 1
0.706274015391394 0.654857910790018 1 1
0.964431971719421 0.896949987450945 1 1
0.829374831593068 0.743463919863053 1 1
1.10359951467972 0.9986458772461 1 1
0.875135822905665 0.789745528153898 1 1
0.787663155730633 0.731361469359706 1 1
0.553458157286576 0.483157469869928 1 1
0.723115644376514 0.650152991843745 1 1
0.563332862209363 0.489348685782201 1 1
0.875315200560886 0.797420654511419 1 1
0.898671328731116 0.807300525617829 1 1
0.552362376592748 0.511280179496483 1 1
1.0763652928244 0.985801799663509 1 1
0.739200974537903 0.664166442965402 1 1
0.595043316427951 0.517398674977782 1 1
0.255546707899727 0.236531845142042 0 0
0.550389410805549 0.493988972883547 1 1
0.877127474432835 0.79631074810614 1 1
0.952492258824561 0.897318368402292 1 1
0.894563951434377 0.801446309793054 1 1
0.645555196725276 0.593180435011522 1 1
0.548233287870704 0.491456334816265 1 1
0.427962761467636 0.39490767692074 0 0
0.673577398243039 0.628379105614321 1 1
0.700447998792903 0.626201522148536 1 1
0.671811264633581 0.601185432570877 1 1
0.624973374743169 0.584236968257808 1 1
0.66546526512833 0.622137249877707 1 1
0.868411984575339 0.803975806897549 1 1
0.839246692738335 0.751889107847979 1 1
0.563235255846918 0.523061261180949 1 1
0.574181571087564 0.503159622187455 1 1
0.789598544004577 0.704370983714413 1 1
0.882961772929614 0.793881325041881 1 1
0.934543485075912 0.839907357460204 1 1
0.757545065349294 0.687524200950252 1 1
0.778595636063149 0.73886972374591 1 1
0.519388073460859 0.483051103589869 1 1
0.948539717543534 0.872854961623054 1 1
0.835195414333218 0.738891247523098 1 1
0.507591692032152 0.46632285707993 1 0
1.03209616843277 0.924897486114595 1 1
1.2478485017095 1.15388673135364 0 1
0.64264686167566 0.544331629459225 1 1
0.599862340948557 0.550128765676365 1 1
0.632927617453493 0.558571777909795 1 1
0.650213215288827 0.603089715230174 1 1
1.02345872320782 0.93536136254613 1 1
0.768548199148703 0.698362799740415 1 1
0.468348928367234 0.402035978444673 1 0
0.619477886661054 0.563942001787803 1 1
0.587819426933397 0.535755989281351 1 1
0.613627657969084 0.560043527794271 1 1
0.650894051098758 0.596669098231729 1 1
0.836367215682081 0.786107909698744 1 1
0.733914149424721 0.702588042821063 1 1
0.664176416566928 0.602951060504199 1 1
1.04967345249418 0.946351038376398 1 1
0.548641005486077 0.457336008220922 1 1
0.946124297623766 0.853038181025093 1 1
0.863674341310249 0.804901424856483 1 1
0.694348459761763 0.634679430920778 1 1
1.03294345662918 0.943320000295716 1 1
0.831034649058172 0.751120528895369 1 1
0.741185833492844 0.692731331697078 1 1
0.574559973154929 0.52055790437659 1 1
0.547636741758018 0.482914573141507 1 1
0.741091374629369 0.680273297842111 1 1
0.994926302332016 0.869645711298175 1 1
0.558148193671629 0.510494377048982 1 1
0.936114895252848 0.846725879982687 1 1
0.799013556052691 0.72202222687374 1 1
0.624025783599946 0.550620553364311 1 1
0.831603991833809 0.767453698289574 1 1
0.488836338713895 0.434440938486941 1 0
0.615496448048459 0.558572736385293 1 1
0.780086231040547 0.709071049661482 1 1
0.540714722621321 0.478910984865913 1 1
0.658261132664261 0.678827455520479 1 1
0.685435108699464 0.605582998132889 1 1
0.688164316360953 0.634414749094343 1 1
1.01106249695779 0.888484147983781 1 1
0.531087752103211 0.478220882804008 1 1
0.703380774936535 0.646526289865958 1 1
0.849333661451037 0.771484610707234 1 1
0.923659173921553 0.830808146357305 1 1
0.573894964290335 0.526819041968678 1 1
0.715903833769633 0.636644543197124 1 1
0.893766071762829 0.798738736077635 1 1
0.718033117024662 0.658143804872398 1 1
0.707169947521245 0.641859849454742 1 1
0.84718072766143 0.762511456769767 1 1
0.612892481142732 0.547165186722076 1 1
0.622546931303328 0.58906613524643 1 1
0.729227617745213 0.665777480350581 1 1
0.567793290434142 0.524545035161134 1 1
0.419376141779517 0.397286762345101 1 1
0.902172492791031 0.834105008057974 1 1
0.98609385047714 0.896191745888054 1 1
0.854195071005513 0.786404284427512 1 1
0.901999903391583 0.818830501216488 1 1
0.594218764553658 0.540344815149257 1 1
0.779921709836261 0.710505082467769 1 1
0.978518667938603 0.867313602833679 1 1
0.749815197551301 0.68740489406091 1 1
0.909623366785225 0.811894296092169 1 1
0.973131523995534 0.891196870777081 1 1
0.8093399881637 0.743945926853981 1 1
0.608959101533104 0.555321675310606 1 1
0.810383070638104 0.717805972742731 1 1
0.789100352972092 0.689374895860709 1 1
0.544463184410065 0.505838411736348 1 1
0.699945314250494 0.650718460395438 1 1
0.770709202201694 0.702497147848572 1 1
0.625826271407499 0.564710926413477 1 1
0.557973418011211 0.531558742932209 1 1
0.595840942854701 0.530812334325045 1 1
0.68370128537971 0.600404203889874 1 1
0.431913894430658 0.465333645602369 1 1
0.668838205056335 0.633681197029843 1 1
0.778817460462813 0.683793366856904 1 1
0.621594780842879 0.579082221767431 1 1
0.767288426715354 0.694253787402347 1 1
0.717426387910746 0.64443546568844 1 1
0.62412951419568 0.581983160362534 1 1
0.88118620221223 0.806289149972637 1 1
0.777151044087749 0.704168511010005 1 1
0.687096841452427 0.630212066777546 1 1
0.762921811057068 0.700086948554585 1 1
0.56247603189304 0.503278786067401 1 1
0.868952301699128 0.78887323192177 1 1
0.753709007960254 0.691525271631757 1 1
0.360865099933752 0.338170481734925 0 0
0.624506724596948 0.577014718653848 1 1
0.490568569398794 0.462449853770849 1 1
0.602982894659275 0.54043170266972 1 1
0.577626671635771 0.523374543000042 1 1
0.670013560447055 0.609110710609193 1 1
0.900042011927699 0.804388240700719 1 1
0.92635890672753 0.839880140008536 1 1
0.7945855172689 0.714366441414296 1 1
1.03825501845111 0.947376765771439 1 1
0.821579299309736 0.726812107419249 1 1
0.718168571582524 0.663850516218734 1 1
0.879292858328356 0.807694630991679 1 1
1.09772118929046 0.99303066665351 1 1
0.852834002210927 0.767021968903384 1 1
0.653377997740295 0.576850315617783 1 1
0.780871187411328 0.701905822052858 1 1
0.430820004720167 0.385816270040503 1 0
0.765062739693287 0.699038455529974 1 1
0.977055590774901 0.904660690698813 1 1
1.06971000645954 0.97955996944637 1 1
0.865861877642234 0.827473699793545 1 1
0.770553400941534 0.702773535552288 1 1
0.590526118126617 0.543336001219727 1 1
1.11995904491059 1.0120526726808 1 1
0.707117275975427 0.635707231524656 1 1
0.809712525379551 0.714680879860534 1 1
0.639635924110601 0.574587214743108 1 1
0.898956698308918 0.824585894646547 1 1
0.735278064980534 0.672951018298876 1 1
0.644506158092845 0.601089426468673 1 1
1.02630481208807 0.934961082336878 1 1
0.587871810928751 0.513289816273883 1 1
1.1268367016792 1.03133267141028 1 1
0.858097056718265 0.787452465358742 1 1
0.868101015045544 0.787278742280411 1 1
0.933861557804932 0.847107414745343 1 1
1.00509529286576 0.904776114875527 1 1
0.613949618967262 0.547012489356498 1 1
0.43189966243347 0.395899831275531 0 0
0.9787779308594 0.830855130242413 1 1
0.744541733575096 0.683372279929135 1 1
0.465555590039658 0.407598876650659 1 0
0.451049946073683 0.430823153809462 1 0
0.797052849205631 0.72993929311354 1 1
0.691421594994246 0.644844550942321 1 1
0.942395685382293 0.854992211816806 1 1
0.971757947765903 0.872896039453857 1 1
1.14200467549072 1.03083082119149 1 1
0.592026784591215 0.540246438676706 1 1
0.838100054525915 0.753687947849601 1 1
0.570112330706147 0.531224107958234 1 1
0.898370690577792 0.831534705590434 1 1
0.709022304489359 0.64689690607986 1 1
0.929730311539694 0.851102523335588 1 1
1.02116426407525 0.960198795764429 1 1
0.694948802780739 0.637724705726591 1 1
0.842281071527934 0.769681212430907 1 1
0.396760489429042 0.369071847959983 1 0
1.05813080320536 0.971658979213527 1 1
0.832118411757466 0.747376419315022 1 1
0.71923287620756 0.666273963739966 1 1
0.448737758690786 0.422157804451 1 0
1.07877412277822 0.982595004648643 1 1
0.796898322625852 0.722327634370416 1 1
0.65863351197934 0.607147313765061 1 1
0.631261402477661 0.580609987328141 1 1
0.782719585079088 0.715377262970376 1 1
0.623296905267409 0.575812184687511 1 1
0.532265157330818 0.480262113003331 1 1
0.836741996336742 0.782985793961181 1 1
0.823784818529195 0.747134299279295 1 1
0.586587355183857 0.539278832580181 1 1
0.876901513999411 0.750131140699056 1 1
0.555851254517903 0.508589490386921 1 1
0.968894419718634 0.879472042611781 1 1
0.830788540288259 0.772256996868168 1 1
0.845399862290186 0.763211672919859 1 1
0.467408599620179 0.420600859332228 1 0
0.475873433888367 0.444245173541942 1 0
0.835956314931311 0.733174449603399 1 1
0.831572983358932 0.776614096204529 1 1
0.840399379899221 0.765630235160069 1 1
0.838208341158738 0.811200363976979 1 1
0.631158650638825 0.576810447723186 1 1
0.819716987220613 0.763066748555615 1 1
0.821300805572358 0.721795678554932 1 1
0.769097681573095 0.691758823059514 1 1
0.972812188561797 0.859733040136593 1 1
0.632995592895998 0.586774944296852 1 1
0.309880875566781 0.292501500329415 0 0
0.866884716937075 0.778028387234771 1 1
0.584288622236524 0.541256889589518 1 1
0.605394646911047 0.566988237258093 1 1
0.910549624183298 0.847837525289756 1 1
0.666142992076588 0.607907958319051 1 1
0.840534475481342 0.7619626964169 1 1
0.958080473880632 0.874355218526101 1 1
0.721192542017541 0.635216503339216 1 1
0.894002347189739 0.813295526773981 1 1
0.887451556250734 0.813326631324837 1 1
0.813291712008496 0.722470233981711 1 1
0.849548871978479 0.758414156598959 1 1
0.886910981946283 0.762620433905937 1 1
0.676049132067796 0.611579870798949 1 1
1.09147188648212 1.0160874546406 1 1
0.841485162688073 0.764814011505324 1 1
0.587875686795903 0.534758877040047 1 1
0.724604952111424 0.618514719147032 1 1
0.922886102774617 0.830466386112159 1 1
0.755289756927566 0.668665083061528 1 1
0.71949965983863 0.650275289928741 1 1
0.83770153420232 0.771872076071284 1 1
0.674451455224206 0.594642280775401 1 1
0.802168764823474 0.749132118332656 1 1
0.854058176480314 0.786037758046746 1 1
0.562537845205671 0.50576498752789 1 1
0.91334557080272 0.830050132268231 1 1
0.635282249619195 0.573860476634642 1 1
0.687545604417065 0.619557517546149 1 1
0.961677810634562 0.849236576539537 1 1
0.718908484490293 0.647482385916456 1 1
0.456534567238983 0.416205314498041 1 0
1.04864325063523 0.927016534739265 1 1
0.722108779954934 0.643564109604936 1 1
0.483046675702378 0.444993538904672 1 0
0.593311637648749 0.53999994946607 1 1
0.592397464838073 0.509044271522725 1 1
1.01778254205864 0.907132308304972 1 1
0.717182594267751 0.658621851250751 1 1
0.741189927949813 0.666686036935921 1 1
0.315997815286709 0.27861971142744 0 0
0.618865709630676 0.566131406821108 1 1
0.403388403431292 0.373158976909896 0 0
0.725349053745716 0.647172002974544 1 1
0.610880787892753 0.556878553516651 1 1
0.894839865025873 0.801309525513582 1 1
0.686733990963557 0.631740998470177 1 1
0.819055910147233 0.7204269893606 1 1
0.702420729351925 0.663982882594944 1 1
1.24153093006305 1.11785693294079 0 1
0.827035363580553 0.741588931465635 1 1
0.717777065839919 0.636647373966078 1 1
1.0807848559599 0.971061311767183 1 1
0.565262922893065 0.525519874565754 1 1
0.4241211027939 0.395680588629988 0 0
1.02902961956268 0.948303582082041 1 1
0.380736862671851 0.362816911833262 0 0
0.956734528404974 0.855733796293999 1 1
0.643553519132288 0.592791209269544 1 1
0.883594307114105 0.828533039162292 1 1
1.01266231639057 0.924277091379694 1 1
0.889363292668406 0.800465610652654 1 1
0.426761012289926 0.38873044898435 1 0
0.757091166790995 0.678819861296722 1 1
0.844895248998025 0.777368951752308 1 1
0.769335581542385 0.703663866876599 1 1
0.694222744784145 0.633607840874504 1 1
0.896690542590641 0.839013435958518 1 1
0.748279943912551 0.68244338320583 1 1
0.695509390735399 0.646727248569806 1 1
0.84043565001001 0.746966585554754 1 1
0.783307952143748 0.724084481195156 1 1
0.8346261418631 0.754724422482201 1 1
0.629490319981365 0.561112677719903 1 1
0.84641036100827 0.750982779822132 1 1
0.750960448710602 0.682242575340676 1 1
0.76829285408463 0.686266402585441 1 1
0.652710193555022 0.578186171755538 1 1
1.02957205720355 0.986708151376517 1 1
0.788263180705004 0.708276186067773 1 1
0.699025540363485 0.656174171906232 1 1
0.922900885779636 0.830355046720452 1 1
1.01481926303255 0.91280892876447 1 1
0.960396391055103 0.855869741920692 1 1
0.727880974251139 0.63339250858002 1 1
0.746517168283231 0.666994680704321 1 1
1.0593727900424 0.931255036347759 1 1
0.483060339824594 0.446383758326715 1 0
0.805825495537593 0.738581129967013 1 1
0.928889669157133 0.834378965493281 1 1
0.92436650314449 0.831376103924913 1 1
0.59790214835669 0.53709262025007 1 1
0.595777129498548 0.553032143970306 1 1
0.646103198676711 0.576424938037584 1 1
0.577927024848851 0.537755583087357 1 1
0.84760418688775 0.785644757427072 1 1
1.05303779071984 0.977537486455898 1 1
1.00151434254545 0.912312783079907 1 1
0.626342387257937 0.564531312396273 1 1
0.506250351182169 0.482981618139799 1 1
1.17227971179127 1.07257473907621 1 1
0.568961547339565 0.515696265469814 1 1
0.713895556141318 0.624071218729598 1 1
1.02458842215166 0.917168793019967 1 1
0.922438123845071 0.825464091526577 1 1
1.04659922506422 0.947482189226815 1 1
0.246518367031229 0.203611001553319 0 0
0.757517226904237 0.695959317594675 1 1
0.656245689379981 0.592497198293876 1 1
0.660144599093408 0.604356252905449 1 1
0.550589912894412 0.498634141118471 1 1
0.645752423157532 0.609937005827155 1 1
1.10249565284017 0.996465756450557 1 1
0.970833214186236 0.878686953353239 1 1
0.652560384029238 0.571696066894607 1 1
0.91324708437818 0.81180583807638 1 1
0.618506982009299 0.577195733584223 1 1
0.74218352117482 0.663845265703911 1 1
0.498471145923249 0.441524650031479 1 1
1.09779687473481 1.00220464894845 1 1
0.706059041343258 0.642050243888173 1 1
0.696617046578363 0.61122378008073 1 1
0.621533270863081 0.575491700072285 1 1
0.786587265741032 0.73511089444114 1 1
0.447523106550015 0.403864680532257 0 0
0.446174682082116 0.414349069730332 0 0
0.586527125550009 0.522662376431059 1 1
0.908499270333745 0.82470431810439 1 1
0.903310438873427 0.831857300623463 1 1
0.634191589150706 0.571146548924077 1 1
0.844810542620754 0.777785288512337 1 1
0.469057752100122 0.415164845667394 1 0
0.67053285026751 0.61357686861158 1 1
0.720537391850681 0.639603544291771 1 1
0.666436873464075 0.600289638471186 1 1
0.799638509860043 0.734953661521552 1 1
1.01623807528442 0.974613992402255 1 1
0.543508019173309 0.503642404315464 1 1
0.77707358216617 0.678013637162269 1 1
1.05906202458724 0.965081039737834 1 1
0.960299145528033 0.875251663066353 1 1
1.08076627073012 0.997354431585992 1 1
0.754493804324938 0.669129330731181 1 1
0.949521351601336 0.874661718174526 1 1
0.799758194266986 0.724653987558391 1 1
0.341272932830731 0.322933846179332 0 0
0.82913596007853 0.751130025235507 1 1
0.873427457408244 0.784819006199671 1 1
0.753015931740124 0.677259958901091 1 1
1.05825294158202 0.939322447378833 1 1
0.618452067905514 0.553051524480095 1 1
1.11515304577653 0.99986655515184 1 1
0.88815275193594 0.793156144261517 1 1
0.565342694230468 0.500755173425844 1 1
0.639715649075914 0.584644247451809 1 1
0.667037381290324 0.606568959477435 1 1
0.764760600804987 0.716602547192286 1 1
0.865122302497338 0.769754233776508 1 1
0.762171777260212 0.695563469175906 1 1
0.521701543649044 0.485489275916912 1 1
0.609597176252308 0.559173078093284 1 1
0.734121244562132 0.665137327977423 1 1
0.787464782648378 0.702032100292284 1 1
0.587976457544333 0.542461260410947 1 1
0.554335376605135 0.514216490639093 1 1
0.813730843613194 0.748408716526917 1 1
0.9530438805899 0.877109784796896 1 1
0.850468450996442 0.789816472576022 1 1
0.758852583803215 0.695671113412904 1 1
0.695910198931667 0.654800885928525 1 1
0.789615446027625 0.705706892508823 1 1
1.0739469289059 0.965814567048338 1 1
0.720970194406702 0.644577616289346 1 1
0.826696951666531 0.727299354007969 1 1
0.691355048738631 0.630482352271947 1 1
0.666363573332228 0.582914297088253 1 1
0.633204228211593 0.586416530325001 1 1
0.868980739936606 0.787823446746002 1 1
0.91131326532822 0.831091598660066 1 1
0.789120721311433 0.711563998305451 1 1
0.990371802581062 0.884447470783127 1 1
0.480823598191931 0.405682018705298 1 0
1.13624931462695 1.01250361848861 1 1
0.946129756997329 0.868277391981258 1 1
0.661794882349128 0.577940673706239 1 1
0.638977966180898 0.577111357282775 1 1
0.680331245492536 0.62526479052015 1 1
0.650749048073211 0.582212529636784 1 1
0.831228921104079 0.75425323547177 1 1
0.683208180365293 0.621210183595888 1 1
0.775028708873286 0.710963371223002 1 1
0.900254541459869 0.790996742057369 1 1
0.746571456104946 0.689946950408358 1 1
0.643199127296559 0.567265569726018 1 1
0.630160702438076 0.570548164024936 1 1
0.640295371047708 0.563000719335415 1 1
0.608603705011962 0.5442155541457 1 1
0.796005539947567 0.7084551094933 1 1
1.01082675040814 0.900681560856958 1 1
0.734870897435749 0.654396779059813 1 1
0.49934260161567 0.465214353984412 1 1
0.851636405571389 0.760487452904114 1 1
0.896781941542838 0.825216972422143 1 1
1.12972352241834 1.04416314391431 1 1
0.550109801348549 0.482208219101167 1 1
0.897188355815159 0.835000371883336 1 1
0.899094681154221 0.847996203385357 1 1
0.945491433688668 0.855164834834798 1 1
0.715708356899131 0.658287292837229 1 1
0.584000183891557 0.543759384002871 1 1
0.896810459040185 0.823651903484279 1 1
0.454771177915654 0.40256086238411 1 0
0.463042772995483 0.419098597657173 1 0
0.85921361085999 0.78104875588921 1 1
0.702051485079402 0.65591315092665 1 1
0.745094590909663 0.667562296181842 1 1
0.700941599094834 0.628184216468426 1 1
0.65992861659821 0.608668617901071 1 1
0.855223916518475 0.765142464570725 1 1
0.920234019794396 0.840145418803198 1 1
0.83597942271458 0.750050005275586 1 1
0.753378282163726 0.669810421495531 1 1
0.732936061988121 0.668136023000309 1 1
0.926859664724789 0.855020899176016 1 1
1.0200773587731 0.943234740167617 1 1
0.722886227261168 0.625080761658842 1 1
0.943337449942457 0.850771114737861 1 1
0.773249752088805 0.706226878089362 1 1
0.594263157287011 0.553248031927107 1 1
0.529180221789971 0.486857374840602 1 1
1.00972806464844 0.904372414205375 1 1
0.967479715887492 0.892385685690314 1 1
0.778370836333361 0.723803633944629 1 1
0.837049251237591 0.776248663905675 1 1
0.700110231559569 0.639869577107956 1 1
0.877492830688634 0.803844145328969 1 1
0.762030450929449 0.688502438743443 1 1
0.621368972437974 0.566629019468506 1 1
1.11829078490255 1.00729967133037 1 1
0.777806945369761 0.719863179290172 1 1
0.923579959166464 0.806748215556146 1 1
0.680203913384652 0.605832850446753 1 1
0.927342298565359 0.842158913419747 1 1
0.654633508561302 0.60227666542557 1 1
0.696849015970545 0.662287328780504 1 1
0.560211418832916 0.517786911029434 1 1
0.980220739287131 0.90103782674454 1 1
0.652797890378263 0.582063591595024 1 1
1.08383245551644 0.965689369424548 1 1
0.935706685829166 0.859592290925733 1 1
1.10175432275742 1.00888543220639 1 1
0.942171803259871 0.893890336538056 1 1
0.470875078561161 0.412580067466257 1 0
0.661914532053174 0.598823210215584 1 1
0.688947505230318 0.624806514665223 1 1
0.504619310331366 0.474953162492469 1 1
0.737355514891611 0.653343775649236 1 1
0.74810387810409 0.681752194189174 1 1
0.755978267066196 0.688259589019437 1 1
0.798601517995572 0.72129448958032 1 1
1.01430059199861 0.934299607192557 1 1
0.729145732947316 0.658749788019673 1 1
1.05653610780377 0.970225141470634 1 1
0.818946887374534 0.72427882318694 1 1
0.711920600673332 0.64699692698071 1 1
1.12904205894907 1.01968212141402 1 1
0.629064776415858 0.581552850826036 1 1
0.723075486579043 0.684944133070939 1 1
0.538127087954095 0.484138774743268 1 1
0.491963306941783 0.48889955537206 1 1
0.918319197561191 0.870814105887313 1 1
0.270517948540114 0.254224631911668 0 0
0.581792095422371 0.530065462889052 1 1
0.601058546778741 0.569183866084209 1 1
0.544716174250601 0.47358365216164 1 1
0.879577794712006 0.802869444375866 1 1
0.54835281465869 0.516760524678182 1 1
0.694599460555078 0.6237649520696 1 1
0.626833349719829 0.592579770543468 1 1
0.63305746785914 0.590589383931162 1 1
0.92926648927561 0.860155764620671 1 1
0.585766506859984 0.541703172637807 1 1
0.87981910636868 0.829938469912666 1 1
0.724529323029433 0.668501019237685 1 1
0.811681093970795 0.741863624133748 1 1
0.816678030420925 0.755620510576329 1 1
0.623206668798723 0.555765608482314 1 1
0.442275115441242 0.41482601609833 0 0
0.914786276850734 0.830699009789114 1 1
0.987731253109482 0.913542738831253 1 1
0.679520492030871 0.618073747783739 1 1
0.690684341331049 0.6394097962437 1 1
0.885140417839683 0.795855404126512 1 1
1.01032165733027 0.895768765884035 1 1
0.945274571155218 0.850594242098446 1 1
0.804368522558946 0.758983712952855 1 1
0.879386170633867 0.780989549609048 1 1
0.742219322704246 0.667063582825693 1 1
0.649187881821626 0.584885816379536 1 1
0.864226157607739 0.758773112589808 1 1
0.618162613635727 0.570623108124921 1 1
0.824071401136119 0.744499372020231 1 1
0.906624270441778 0.832623218604734 1 1
0.808541067719214 0.729022653093458 1 1
0.79305487174209 0.710261407137396 1 1
0.856892291710335 0.785454031231463 1 1
0.839564250027123 0.7866918293081 1 1
0.58727149191616 0.543156965999955 1 1
0.808359944629909 0.722898227053876 1 1
0.968862604892798 0.87591339607355 1 1
0.645873203001031 0.57761432714663 1 1
0.955418953829028 0.870929719343881 1 1
1.37326408401996 1.25150566031756 0 0
0.814426032432153 0.751366436729718 1 1
0.855249612673246 0.784127641906582 1 1
1.10744190761164 1.03721344861853 1 1
0.851415641256322 0.779928810948755 1 1
0.770340969499359 0.67785114034178 1 1
0.862541384997905 0.75601413511407 1 1
0.783934986257491 0.688253665100403 1 1
0.415498906558682 0.373673185628769 1 0
0.559434560940711 0.518856380051514 1 1
0.851685981707749 0.778644845434907 1 1
0.5892491843886 0.539402547813943 1 1
0.615739061563308 0.515586053187521 1 1
0.898607176894827 0.824390324968512 1 1
0.900971942991908 0.788907207209135 1 1
0.766854741289688 0.683541081109768 1 1
0.520071783980743 0.475829112572891 1 1
0.885576052180223 0.812447728888436 1 1
1.0568507305564 0.961933625259209 1 1
0.457147042262982 0.428795521541435 1 0
0.958967695111593 0.867563933528886 1 1
0.539477018928824 0.496463465195004 1 1
0.760362185298387 0.647514291189088 1 1
1.09041321399574 0.977800792188711 1 1
0.899462580511389 0.831315902169963 1 1
0.921461350945188 0.841158222259733 1 1
0.817353911912777 0.74027416712308 1 1
0.534905493959738 0.481842389444158 1 1
0.723898975314357 0.66110607177006 1 1
0.829884678282432 0.740490535331037 1 1
1.10306053921489 1.0025488537716 1 1
0.596521309121945 0.5511112738369 1 1
0.772219501860783 0.687606015723718 1 1
0.933296026137891 0.847410343077566 1 1
1.11398337441281 0.990713543761635 1 1
0.773426748700566 0.736118588571481 1 1
0.729961907925809 0.677208469823095 1 1
0.461279620375779 0.436127238059863 1 0
0.790603474489406 0.739980225650561 1 1
0.695482701666043 0.630261660341891 1 1
0.856981973907768 0.789052190821544 1 1
1.05363047714497 0.929326088259664 1 1
0.615495701212993 0.547348607095607 1 1
0.596232359460732 0.529825485683883 1 1
0.826383975866044 0.756375669586176 1 1
0.429226485426149 0.388558879979639 0 0
1.00702619277224 0.918638669261167 1 1
0.621428629122762 0.565183601159386 1 1
0.842741728181206 0.768154409396983 1 1
0.802341720014688 0.716559506288917 1 1
0.999127181791522 0.912621316920344 1 1
0.719827014793711 0.63512071037036 1 1
0.80633322004054 0.72707650695375 1 1
0.807386112252871 0.744453766032005 1 1
0.798309308532745 0.703887919780226 1 1
0.600996416424941 0.545103359694864 1 1
0.695087858014655 0.639352191953529 1 1
0.473171478240686 0.437692810915631 1 0
0.507461981695792 0.446537635494132 1 1
0.712349285704106 0.637830441909219 1 1
0.57341907667282 0.52233077179227 1 1
0.926787293899878 0.83567211475086 1 1
0.528270822743261 0.481207551645996 1 1
0.774150624785882 0.702437863977841 1 1
0.542872445889383 0.502889161315235 1 1
0.884818364304757 0.824004347244183 1 1
0.667126457460733 0.611404003514087 1 1
1.03510239195438 0.93709099575366 1 1
0.561945960925419 0.504870835646642 1 1
0.466193499724628 0.422822249253337 1 1
0.342045125108672 0.293343007525417 0 0
0.856517669171132 0.784723894836127 1 1
0.562861624930438 0.553012088947328 1 1
0.626967433644252 0.554146971450739 1 1
0.554907255395113 0.508719289835539 1 1
0.864426744197556 0.84613007274306 1 1
0.471092942721241 0.439959110436554 1 0
0.603874710967975 0.543273998785176 1 1
0.916719120066685 0.83535342279032 1 1
0.720529317853211 0.67468202401485 1 1
0.411371645223339 0.359393929294958 1 0
0.469565127919962 0.436164265080896 1 0
0.675692627170724 0.599027539245196 1 1
0.770017400649834 0.694486930053379 1 1
0.764714304617581 0.708845366364702 1 1
0.661534623557787 0.609778744509372 1 1
0.755973571523723 0.678850857253654 1 1
0.985911706738988 0.888280848848097 1 1
0.722870709250642 0.652854840724029 1 1
0.85349137681543 0.757282741000435 1 1
0.622529557379073 0.583743265837327 1 1
0.851784720152271 0.766006845682749 1 1
0.79850995288021 0.709463315474883 1 1
0.841490050956327 0.783959838317323 1 1
0.812196590024021 0.7186274157297 1 1
0.805158563894605 0.743564775469919 1 1
0.52764090054672 0.476792005969621 1 1
0.671126697247577 0.616819958634611 1 1
1.2037587610069 1.0857262237663 1 1
0.836171478748734 0.779101371616171 1 1
0.816672674544796 0.748551871699437 1 1
0.730124694088666 0.685754122729868 1 1
0.604896421036352 0.545990287390069 1 1
0.770941454790257 0.716302942812989 1 1
0.629949776520506 0.556032877275057 1 1
0.59651363179894 0.537733957529749 1 1
1.12927861706237 1.04133735107932 1 1
0.850487057114368 0.779153228727092 1 1
0.989203084445797 0.90796660372081 1 1
0.869795629052863 0.758523997652197 1 1
1.04358707653866 0.942599153454855 1 1
0.974404575634703 0.894740998742444 1 1
0.97038848731253 0.892178080006217 1 1
0.724145812356623 0.646420200953268 1 1
0.841043225551689 0.760066069707267 1 1
0.569729402068625 0.523903177654841 1 1
0.976774348707882 0.890975438903357 1 1
1.17809017271152 1.05408586814247 1 1
0.849866546239523 0.769692344486846 1 1
0.613252032997722 0.553417784657345 1 1
0.671666740927423 0.60675834735222 1 1
0.742544909532488 0.66752247422147 1 1
0.671786751835949 0.622869173961486 1 1
0.713791098580423 0.647775702341486 1 1
0.720715828373992 0.678463672567873 1 1
0.783656811828365 0.684851926461565 1 1
0.448809054244757 0.397486030130791 1 0
0.698794184636886 0.628547219567105 1 1
0.662290640461033 0.595373316313751 1 1
0.738452984896367 0.677988885377345 1 1
0.655849629957379 0.619469537850392 1 1
0.539274556132272 0.449627347219179 1 0
0.836609896625014 0.747218231039495 1 1
0.993628794005298 0.913142574179662 1 1
0.933324796519581 0.83583149319143 1 1
0.704611920362344 0.649785588599256 1 1
0.826807602675965 0.738224681768554 1 1
1.05145590681323 0.977960867350399 1 1
0.879248017487242 0.794698668253442 1 1
1.11650241679996 1.02712023716066 1 1
0.556297522530813 0.498993743141098 1 1
0.66080724693013 0.606454788727802 1 1
0.491087990270983 0.457164377371552 1 0
0.593849000833919 0.530308215502607 1 1
0.753007081067946 0.687246048103775 1 1
0.914166557948181 0.81998970979776 1 1
0.880335236979516 0.813889930892029 1 1
0.846927964135512 0.763525509473731 1 1
0.607604576423412 0.572158833956122 1 1
0.977502103770378 0.886643389274186 1 1
0.59044302202118 0.533337676706325 1 1
0.766545752914248 0.724925853697557 1 1
1.04464105167048 0.969739836192659 1 1
1.1191875517546 1.00436514316652 1 1
0.628233345231035 0.557260194614195 1 1
0.411906200326849 0.382633112381969 1 0
0.640974348226866 0.588069576393555 1 1
0.740062989149429 0.680239163259061 1 1
0.809412403434701 0.730313912825562 1 1
0.540934540562085 0.507595870751581 1 1
0.618327455113002 0.54836646956206 1 1
0.556906750341802 0.505615672748437 1 1
0.897621411465849 0.816161844294164 1 1
0.88453467283567 0.839459097763882 1 1
1.05914206089894 0.914522410819505 1 1
0.750288678119807 0.683592386569793 1 1
1.15899446688254 1.04090362975636 1 1
1.24346466566856 1.12043907136136 1 1
1.10218945662456 1.04707144198448 1 1
0.638399305921366 0.580464985038365 1 1
0.768151004792885 0.712106805454019 1 1
0.839833023429028 0.770885708283555 1 1
0.429776821541797 0.395942191623932 0 0
0.779268348492893 0.699804328154182 1 1
1.40513140407096 1.27919629584817 0 0
0.244147119472453 0.228575461371369 0 0
0.677772382449372 0.629077283243058 1 1
0.811370901725579 0.729677674997788 1 1
0.860368015939578 0.775096003384537 1 1
0.720572977938257 0.639838916131911 1 1
0.649254421591803 0.600411895504845 1 1
0.408115466020898 0.365621131407346 1 0
1.00785214587542 0.908482972476632 1 1
0.833232415065236 0.754370561791356 1 1
0.614029110821106 0.552262464745215 1 1
0.61767739835609 0.565401950365548 1 1
0.53848087904724 0.509804607416466 1 1
0.692663013625422 0.620819218657615 1 1
1.24809643716288 1.12048648487076 1 1
0.767676284489818 0.702837554512261 1 1
0.980780836944134 0.840098933405893 1 1
0.879658953349264 0.778067607308952 1 1
1.11494919262959 1.0171727537315 1 1
1.01665205815658 0.948598987026846 1 1
0.330275758898297 0.288004062450354 0 0
0.598766365514006 0.538511107108966 1 1
1.05368629226292 0.98715600998924 1 1
0.718161497625746 0.64844217325363 1 1
0.862973275876165 0.765763204367304 1 1
0.856700746251 0.798501795642057 1 1
0.677876780204415 0.606767388972909 1 1
0.491545252157204 0.440533953531826 1 0
0.908266553833333 0.838662216295913 1 1
0.766253119973853 0.696640153273417 1 1
0.576090326586951 0.555139590476527 1 1
0.831527527741433 0.765331643465354 1 1
0.855513886351671 0.788102887376399 1 1
0.640105226309381 0.590077192590435 1 1
0.836744269042835 0.748981752017079 1 1
0.709873194832727 0.619358909097303 1 1
0.634726744473719 0.601780543142114 1 1
0.697180180911718 0.648873996395239 1 1
0.60545822225054 0.515911791994554 1 1
0.988969840876296 0.902051737048505 1 1
0.827144156277721 0.754379323558941 1 1
1.07126415777651 0.966566216364113 1 1
0.768075338938642 0.683242987661031 1 1
0.85484977373899 0.770190538966007 1 1
0.606631773784155 0.543993812746442 1 1
0.812634682933201 0.725668344819004 1 1
1.00008304849807 0.931015772707838 1 1
0.502576402537112 0.471918325937878 1 0
0.583889491000247 0.558184073385219 1 1
0.759455676134897 0.687903101142199 1 1
0.762460442424527 0.699983211909755 1 1
0.636869206097641 0.585715537339082 1 1
0.955495182600051 0.857364436707424 1 1
0.635089868082198 0.638893804017399 1 1
1.04911810807927 0.945007247967403 1 1
0.949200783059805 0.888240812591171 1 1
0.460807202940253 0.419830844159679 0 0
0.686946163689506 0.609537219960396 1 1
0.794504791671821 0.708718856702566 1 1
0.95617060462215 0.885855992285955 1 1
0.52591146423776 0.497664931686258 1 1
0.439086539340349 0.398075780066797 0 0
0.781160785844563 0.694629579709584 1 1
0.680896619201138 0.600094795877869 1 1
0.928899793824288 0.849242870271004 1 1
0.736655303307527 0.65311537520129 1 1
0.442465060538065 0.409595618313882 0 0
0.723211093724467 0.65873369944107 1 1
0.629996961032411 0.570994170522451 1 1
0.677477865569512 0.636444811185229 1 1
0.80085201576362 0.744239005290543 1 1
0.747224797843932 0.667543392641901 1 1
0.858435635211674 0.758570095527886 1 1
0.542781028097091 0.496962974135704 1 1
0.258317059279296 0.273254752040846 0 0
1.00381870361168 0.906953124130045 1 1
0.671431566170022 0.617976581874484 1 1
0.813888678332374 0.761573801357321 1 1
0.930754797115217 0.860095560333892 1 1
0.448293804060585 0.407233394167725 1 0
0.948155367299053 0.855560952428334 1 1
0.715779279395115 0.645378346330767 1 1
0.774269664188582 0.680072096501659 1 1
0.477010466946431 0.4241634427795 1 0
0.791162332746995 0.724685327525344 1 1
0.710292309145479 0.629814266139259 1 1
0.82070093840142 0.72609642113327 1 1
0.728263434017845 0.666975457082256 1 1
0.681856881022894 0.606628302450349 1 1
0.899033624438504 0.824713603301157 1 1
0.992837791104834 0.919237402914158 1 1
0.838376010125245 0.752242150299267 1 1
0.740305840989596 0.685839862834097 1 1
0.440661822793354 0.41075418885072 1 0
0.794342812750263 0.706970613611278 1 1
0.646079870334175 0.564949744607648 1 1
0.84664794823091 0.739540474283881 1 1
0.707637601682535 0.621558863268983 1 1
0.768912034972057 0.711064083705092 1 1
0.879450440570378 0.79396554982982 1 1
0.75337279666185 0.673842443360842 1 1
0.612625599507972 0.572728159739678 1 1
0.864899063851708 0.803384835925643 1 1
0.446651236929533 0.408994849935309 0 0
0.717938180341605 0.668944411862712 1 1
0.87146427211238 0.801626362081517 1 1
0.733703326907826 0.681937524109921 1 1
0.675222394886116 0.60019657702173 1 1
0.907171184331017 0.818112088317336 1 1
0.804118176688311 0.754535052242152 1 1
0.820974526488342 0.754403294019878 1 1
0.635081945934934 0.573824379188211 1 1
0.920433472986593 0.834319233949289 1 1
0.790807059650344 0.713893548095016 1 1
0.825748317889095 0.767026790569041 1 1
0.689809368180745 0.634226025883887 1 1
0.578327189730126 0.511342480648733 1 1
0.677930007142012 0.616776874325435 1 1
0.934826663165467 0.845313840137974 1 1
0.643447624581935 0.593132810648211 1 1
0.930025521527436 0.843768638804752 1 1
0.578241844043837 0.539788686189559 1 1
0.611678424869925 0.568874429066997 1 1
0.696332966952972 0.634804125841181 1 1
0.827806395611711 0.744318666168684 1 1
0.840951933626782 0.757885541719105 1 1
0.867012834706835 0.798789722591666 1 1
0.994982074776911 0.90067849455602 1 1
0.551361170634228 0.519785868270411 1 1
0.656930826440608 0.608933249691731 1 1
0.857975629805452 0.777228019617461 1 1
0.785860732034198 0.721834270314877 1 1
0.988334027422148 0.911935452325818 1 1
0.711193338575432 0.659106487623329 1 1
0.505837704922691 0.488468695753419 1 1
0.811628541391243 0.709356064466205 1 1
0.544018015850137 0.505647401377516 1 1
0.719946226179686 0.673189572495453 1 1
1.12218998792697 1.0200677618265 1 1
0.785865742886299 0.704946373754685 1 1
0.59813292605896 0.548839350809571 1 1
0.993397966887004 0.909498491796248 1 1
0.706048768045974 0.64766060374497 1 1
0.665205106478847 0.60115533791563 1 1
0.557198196095814 0.508988547330183 1 1
1.16624685942434 1.07811907231484 1 1
0.880527722368255 0.811617570732277 1 1
1.06632506263232 0.956628803572983 1 1
0.901859715388956 0.8291715051087 1 1
1.14223509111803 1.05289505921607 1 1
0.813604147727482 0.741567690114783 1 1
0.797315797077086 0.707381865971418 1 1
0.821001803907678 0.756782309522209 1 1
0.998561785966012 0.918508854821487 1 1
1.00430622446394 0.913694945066655 1 1
0.710744797921968 0.646186515380888 1 1
0.769107358195485 0.714629831526256 1 1
0.863241631080473 0.775814172500552 1 1
0.775111328220598 0.702506181096885 1 1
0.530431140182253 0.482027653630312 1 1
0.915673581649751 0.79607948656338 1 1
0.845564982717234 0.782086694503328 1 1
0.841744347214207 0.789140937673906 1 1
0.854721093496605 0.770190817209572 1 1
0.873959624979423 0.785273809868779 1 1
0.844252175663952 0.759596204426684 1 1
0.610258481804478 0.53344579357114 1 1
0.609891554730484 0.563961767956976 1 1
0.81349206547295 0.749899167178221 1 1
0.533897375632354 0.491325588227773 1 1
0.664164848112583 0.611243029728597 1 1
0.555003502946027 0.498822579562456 1 1
0.860804760025657 0.784852552971669 1 1
0.471869004944968 0.426307991403241 1 0
0.780085036068372 0.728941641344257 1 1
0.653930156671385 0.589820644481977 1 1
0.696077049478119 0.660631595444314 1 1
0.634606007808529 0.57363636686481 1 1
0.858049637862449 0.814448939528303 1 1
0.615754362376427 0.550716710265528 1 1
0.766035673611168 0.703722634931927 1 1
0.84961171693573 0.773864599332745 1 1
0.73120846295242 0.673072676011394 1 1
1.12282324415164 1.0282647938124 1 1
0.818342113101956 0.721215480423891 1 1
0.795666160594233 0.731541209092209 1 1
0.770659687874503 0.677331721257058 1 1
0.815215252959521 0.745746040534005 1 1
0.603106157570024 0.537425349519553 1 1
0.809433191061434 0.727364802797395 1 1
0.526665352667566 0.483560257247151 1 1
0.824056667443907 0.755536817583179 1 1
0.735514435440879 0.675541170704256 1 1
0.986153471069472 0.92028534802333 1 1
0.876122300928747 0.783906487344735 1 1
0.491197191004611 0.452738951722912 1 0
0.810275669439768 0.744438629143115 1 1
0.896564858054996 0.815608861993864 1 1
0.658067649935931 0.585800461414635 1 1
0.444123011596311 0.422242129351809 1 0
0.795825753864596 0.696579215558516 1 1
1.0254034575527 0.947985220872255 1 1
0.851826016816199 0.779665663143017 1 1
0.462796715985987 0.42118000740649 1 0
0.322746170734525 0.291905286824249 0 0
0.857483110838398 0.761105336576354 1 1
0.638970700476436 0.572211839601745 1 1
0.797898916847396 0.728061176375331 1 1
0.85743097006011 0.765037612497203 1 1
0.998842847634313 0.895928061186262 1 1
0.605945542139878 0.548907988846044 1 1
0.685929242821867 0.672033707560612 1 1
0.638804172176576 0.567068323264442 1 1
1.22623035897946 1.07979271014888 0 1
0.654157047240044 0.608124381568904 1 1
0.889264722202433 0.808643307253136 1 1
0.657956715731449 0.608376985755456 1 1
0.888832507193488 0.80199622392637 1 1
0.508387146581216 0.470880747054329 1 0
0.628885727464991 0.558676317489951 1 1
0.926090457136017 0.85202626938672 1 1
1.02596768407293 0.92161394186514 1 1
0.681072681888325 0.646320543356861 1 1
0.502694260748783 0.468132467320012 1 1
0.602290572089459 0.563957025909581 1 1
0.703980875575395 0.642511206015092 1 1
0.682030535844273 0.614450347200731 1 1
0.470018253462666 0.442007716793797 1 0
0.795918635258122 0.724698568973046 1 1
0.769190309655357 0.701232170774007 1 1
0.528705055939096 0.486238752427332 1 1
0.865744472602203 0.772370347389974 1 1
0.986076121928976 0.909269424813628 1 1
0.471770681257615 0.450830310118762 1 1
0.694742781897356 0.635137924878717 1 1
0.764419728990901 0.708509094812134 1 1
0.719735418108776 0.656755057677387 1 1
0.900164764739433 0.823825128940312 1 1
0.502044281802494 0.466644461608455 1 0
0.966625408334661 0.845779283798354 1 1
0.845210739185855 0.746638087804358 1 1
0.659095115432798 0.60251679923574 1 1
0.793771926235361 0.727837170753363 1 1
1.05202920455411 0.954628137760235 1 1
0.76757590387878 0.694291472237007 1 1
0.857689478736772 0.748965017723772 1 1
0.866991015222466 0.788020794515943 1 1
0.581457355009817 0.530387638555355 1 1
0.973066319836099 0.880566733697475 1 1
0.763044117082587 0.691742327620056 1 1
1.08458426074792 0.984505212383293 1 1
0.4635848407278 0.423690425571927 0 0
0.792831286261123 0.72249522868428 1 1
0.913367254337484 0.824107266970333 1 1
0.861762303200327 0.801185479254732 1 1
0.749283636518112 0.691897089076991 1 1
0.749200506722738 0.658595916673811 1 1
0.935548950117275 0.828093993343691 1 1
0.548269993716012 0.497568188581299 1 1
0.446895894960241 0.390444578952323 1 0
0.83080159767984 0.748390368153355 1 1
0.996649004797304 0.911667145393105 1 1
0.814585867625064 0.715787998164329 1 1
0.682588659836448 0.613383989507624 1 1
0.877666644959423 0.818646808343827 1 1
0.939860546136342 0.853753444044576 1 1
1.24582055079818 1.11610396246027 1 1
0.667748548159705 0.620194804748178 1 1
0.763407899302517 0.711990908819989 1 1
0.789165101876622 0.728868464285596 1 1
0.771025925147439 0.715941500765564 1 1
0.999168378595831 0.921250210843814 1 1
0.786192280281692 0.720410343571696 1 1
0.743896950015954 0.677246106188757 1 1
0.466822540524297 0.432080774525091 1 0
1.10947954285007 1.00033739627601 1 1
0.73102713340659 0.660664282301947 1 1
0.672108427644127 0.59702512979207 1 1
0.761328605161918 0.668316438087323 1 1
0.643081567293079 0.561716578650049 1 1
0.870406157760331 0.795776789229436 1 1
0.735849042864657 0.680133098776737 1 1
0.305516026428146 0.272583020929833 0 0
1.08336992908568 0.959630571704667 1 1
0.717280341224803 0.650249290707385 1 1
1.06785945156141 0.956283332696441 1 1
0.462434135369453 0.404307255348291 1 0
0.77701207060717 0.707464755591001 1 1
0.688269557726574 0.626641536020971 1 1
0.911661660234585 0.839761368120336 1 1
0.726311410995223 0.648891382459348 1 1
0.927251033384508 0.843321613433242 1 1
0.947097279199454 0.815697582620147 1 1
0.703723143698934 0.64729147021807 1 1
0.478559911502255 0.447555367681928 1 0
1.02442995615918 0.916765938090096 1 1
0.913049885396403 0.820782822725787 1 1
0.683362396742653 0.642246931429508 1 1
0.677388480696002 0.612669883402197 1 1
0.900379414018244 0.802864677592225 1 1
0.67312115417304 0.614608138498405 1 1
1.06318122881273 1.00134456961669 1 1
0.722012943173116 0.658823671133712 1 1
0.723637411999062 0.676215412585851 1 1
0.659393013527288 0.609805761396023 1 1
0.84340680861314 0.754067023638981 1 1
0.646465362411654 0.575142069823378 1 1
0.53626259428967 0.500657021381822 1 1
0.445782968688118 0.411050541505961 0 0
0.977166895145145 0.890345952660656 1 1
0.785245242976087 0.696124744730699 1 1
0.908701865448279 0.835458634405439 1 1
0.695102128242051 0.692172737808157 1 1
0.733666182929475 0.679889015295863 1 1
0.582699883913736 0.530149083779826 1 1
0.953359172243546 0.867605991632538 1 1
0.602455551220177 0.532194063430281 1 1
0.847335396248208 0.758277795499708 1 1
0.78986755702114 0.703394091685762 1 1
0.84904501355523 0.765471388447218 1 1
0.595322058603639 0.529345454807429 1 1
0.368578405151592 0.327126729517428 0 0
1.19548037571229 1.05118175053151 1 1
0.78809830797087 0.697614009659341 1 1
0.662356031717789 0.588514273771529 1 1
0.584270957740692 0.545046883056348 1 1
0.775322119854979 0.766695854671493 1 1
0.47612471802465 0.462206212631569 1 0
0.951747993803917 0.918334677605955 1 1
0.477446297565273 0.418979120730232 1 0
0.726022919490118 0.662020561226171 1 1
0.772391887777693 0.70683630811456 1 1
0.740303100971595 0.686702808125138 1 1
0.667436031443634 0.613527447609615 1 1
0.955410490538865 0.855641767605116 1 1
0.564079024265599 0.526249143990615 1 1
0.786213091716621 0.713689703111546 1 1
0.960632778541377 0.869361613076587 1 1
0.7051824319232 0.648218174863999 1 1
0.971321426540536 0.846264492198388 1 1
0.910793873076931 0.850627705880472 1 1
0.600263148387591 0.575888797720856 1 1
0.917980510366925 0.827564378505022 1 1
0.850647066280038 0.775050335404904 1 1
0.967997431228232 0.924290927065347 1 1
0.952322083375005 0.875159496707664 1 1
0.831189371209486 0.761791432971865 1 1
0.710634307468557 0.64847782393118 1 1
0.956777613126481 0.882372184525615 1 1
0.720593051790877 0.678283332550578 1 1
0.384770859636829 0.34084153122221 0 0
0.246947481883737 0.257629182101268 0 0
1.17124676075635 1.06143633392053 1 1
0.570491193369098 0.507867807642411 1 1
0.819517015343049 0.723349827830321 1 1
0.800770276940327 0.749657968749345 1 1
0.743115609996668 0.66502756433429 1 1
0.941474373215346 0.835637998999182 1 1
0.831956272662515 0.769311470759461 1 1
0.80895441781514 0.752630868940073 1 1
0.697849352844602 0.641720118722997 1 1
0.603337604234141 0.532858521509916 1 1
0.421165306153836 0.382442116017481 0 0
0.841968875199979 0.773505166546533 1 1
0.821918112233419 0.749438174089091 1 1
0.972883120959909 0.913649375901685 1 1
0.67257629794911 0.608233003937727 1 1
0.704507956844127 0.666615928209412 1 1
1.12501674284247 1.01406543111005 1 1
0.809899832555806 0.733415293145676 1 1
0.905253431008876 0.831624956156239 1 1
0.93103832066821 0.829448221087876 1 1
0.416664930235982 0.38188653932241 1 0
0.523579043845946 0.494440029151674 1 1
0.951401230079573 0.873560898888919 1 1
0.474967159194605 0.435888686457836 1 0
0.929909197091766 0.858304982346855 1 1
0.803848005219448 0.752802555086422 1 1
0.772258447217044 0.693997971914924 1 1
0.806298763667503 0.736991895969116 1 1
0.77827862717814 0.705653381872175 1 1
0.871370719625029 0.778309448279 1 1
0.615348530062327 0.562239004465774 1 1
0.626333870082392 0.584275385299252 1 1
0.750658589596094 0.667255229933337 1 1
0.924952035626328 0.850343378591029 1 1
0.722842033615728 0.642871224946303 1 1
0.554127001113834 0.493002089092807 1 1
0.775508051318216 0.707402241659795 1 1
0.778244948516689 0.705546729908241 1 1
0.978548684919767 0.876142249719529 1 1
0.9479694197507 0.828871745686039 1 1
0.766088665930149 0.68159527475664 1 1
0.766248437708202 0.714710017714309 1 1
0.582761140745223 0.531909407921882 1 1
0.540294542556811 0.478262642281936 1 1
0.587340070286346 0.522208765086042 1 1
0.699196004049939 0.658769483139486 1 1
0.518188881984782 0.454799435861395 1 0
0.730690351706238 0.637782988371601 1 1
0.558707586432718 0.520619630025679 1 1
0.76182389609532 0.663959988926363 1 1
0.542278581503427 0.5086281897972 1 1
0.829802786090818 0.745102278674318 1 1
0.602671491396586 0.544216064104818 1 1
0.62270931916712 0.570863624168908 1 1
0.725338424889747 0.681740985395301 1 1
0.628958922395648 0.575066974540461 1 1
0.988807658383038 0.880537991451882 1 1
1.07277467205933 0.970327834184261 1 1
0.683808510672409 0.614633334279995 1 1
0.698200234385116 0.63514614324977 1 1
0.744199163298026 0.699126671286299 1 1
0.789110402641364 0.722510079867875 1 1
0.855446157102991 0.747474957919136 1 1
0.638523987391614 0.58759772163579 1 1
0.603856094373273 0.566115067969234 1 1
0.795905780932137 0.721229387535679 1 1
0.607196585061917 0.541719957318952 1 1
0.884586513035267 0.816743594278643 1 1
0.539282696159802 0.52298702890623 1 1
0.827745212110319 0.750997693607124 1 1
0.789170401103264 0.70664726027741 1 1
0.633920317113377 0.577540047639329 1 1
0.822118718780917 0.733181021004138 1 1
0.741753047519385 0.688071456282962 1 1
0.377321243730527 0.367205374879375 0 0
0.563259929069528 0.532786350697438 1 1
0.9313726350985 0.825787851282627 1 1
1.08663346032881 0.985677848737044 1 1
0.759655145278612 0.689252137210779 1 1
0.898362967135856 0.810269171657108 1 1
0.5475038083776 0.494618123399459 1 1
0.719205349375286 0.677385055006518 1 1
0.532199962589568 0.486720342033972 1 1
0.79933968173885 0.735264559150687 1 1
0.951516513338067 0.881519454662259 1 1
0.93945712995766 0.835482199477319 1 1
0.7749672288085 0.704989760485883 1 1
0.522817211864842 0.490569667082522 1 1
0.756826383057306 0.680484958637457 1 1
0.854851617951118 0.766620536345667 1 1
0.959632864679062 0.886412586720692 1 1
0.796005541487963 0.734386177438722 1 1
0.639005445216295 0.58351355532201 1 1
0.753476454393753 0.695081765277771 1 1
0.865482904264632 0.740928720656844 1 1
0.798121929497294 0.736665679714642 1 1
0.942507584190149 0.862588091658155 1 1
1.03647680959039 0.969922229848746 1 1
0.635736789466626 0.57043095271804 1 1
0.741715961164395 0.688192024989982 1 1
0.528584895899122 0.451114198977048 1 1
1.13491864606956 1.01503426302985 1 1
0.568501887123929 0.517788694306168 1 1
0.611241938521166 0.551025201943187 1 1
0.402214576284059 0.384271330150523 0 0
0.754554740205507 0.693650006097323 1 1
0.748828290098772 0.671585776043586 1 1
0.65337627122009 0.578235533790213 1 1
0.539816585354241 0.502532158953769 1 1
0.650806036973834 0.581494683539624 1 1
0.709719445992931 0.647159951108626 1 1
0.550137024941854 0.512838178925798 1 1
0.653405864749563 0.647562314810945 1 1
0.642718291339935 0.583005554329309 1 1
0.628385337095584 0.564888527420486 1 1
0.588983090861306 0.545531861515374 1 1
0.526145838827441 0.485507894414323 1 1
0.820616452037372 0.741708204397645 1 1
0.85318595812438 0.77091570094478 1 1
0.588750260647524 0.523076986547427 1 1
0.547175217365626 0.484120186276066 1 1
0.879648218684706 0.795840932459912 1 1
0.50899922402806 0.437393776907298 1 1
0.73578092372934 0.66634401264684 1 1
0.687802530916749 0.643672657661319 1 1
0.876487718719462 0.85495354737847 1 1
0.644714222897308 0.596351407449959 1 1
0.832635451659617 0.75746165090312 1 1
0.849202055397956 0.784496104989432 1 1
0.839225100603022 0.769042086093264 1 1
0.981817359197139 0.877620731208032 1 1
0.806643337829587 0.753000896959417 1 1
0.741884956836524 0.681471603657999 1 1
0.654416771254936 0.589601944599687 1 1
0.994739332816367 0.894886613774232 1 1
0.958126063350564 0.884923464382799 1 1
0.481768385578613 0.422920370896201 1 0
0.785374723617777 0.703446751162323 1 1
0.90767655677189 0.832365598943176 1 1
1.06482247282393 0.971177524048056 1 1
0.744872029631835 0.671185178470931 1 1
0.610328851887122 0.553786350643584 1 1
0.682157939521459 0.625790678228229 1 1
0.967322187701507 0.884361765173808 1 1
0.826513326439625 0.735428284937619 1 1
0.839515727772383 0.760793293845502 1 1
0.696696980483483 0.623240483971022 1 1
0.794000103398156 0.737327331644773 1 1
0.613563126004857 0.574287288035456 1 1
0.899968179595437 0.819606340873499 1 1
0.72384086230264 0.674344299958563 1 1
0.597292146362768 0.547645627574965 1 1
1.03424612362557 0.949979255581941 1 1
0.675769417575141 0.60681718435247 1 1
0.83209531229485 0.756264717013023 1 1
0.886556634611285 0.808710677365067 1 1
0.423445965565009 0.369885978737445 0 0
0.794125719364029 0.732553758526787 1 1
0.964978058459948 0.879118427581766 1 1
0.823472212357173 0.752413087151585 1 1
0.671506813521352 0.604667607731288 1 1
0.719078364936656 0.651887349418506 1 1
1.07248299739089 0.970560934161937 1 1
0.617742722588699 0.551290660209605 1 1
1.12286180544878 1.04556852397664 1 1
0.910568929545284 0.840953448123718 1 1
0.594710531681584 0.536013246399163 1 1
0.534123580089938 0.50341004922119 1 1
0.968283454398637 0.875519705168698 1 1
0.84503758482496 0.771431400130998 1 1
0.445197862984714 0.415404015912969 1 0
0.927357456919512 0.842141628893631 1 1
0.760072025588433 0.709874027377393 1 1
0.839769360627068 0.774811524655216 1 1
0.609605697999965 0.557536061538363 1 1
0.979903348031961 0.921997307529668 1 1
0.853469056610624 0.770397905635208 1 1
0.658424125594604 0.575403509476888 1 1
0.878280080338564 0.777695433462952 1 1
0.859073860027163 0.779565677455087 1 1
0.811554511777782 0.741351647323051 1 1
0.641669035310783 0.586940348393417 1 1
0.548637094393498 0.499619158029673 1 1
0.784782890879833 0.71332421265304 1 1
0.89901064206001 0.814999696981268 1 1
0.851020079927585 0.76024870899707 1 1
1.06658579318039 0.963363983619476 1 1
0.728269470174854 0.635842444879241 1 1
0.768693435778043 0.696504085865541 1 1
0.863823600246592 0.814563429956255 1 1
0.825772473600778 0.760135472303191 1 1
0.866516336710789 0.797294646518651 1 1
0.905023890165677 0.809558436763427 1 1
0.882264551212681 0.804001769586952 1 1
0.878328690945859 0.806035816394098 1 1
0.762271717542672 0.69920943130205 1 1
1.02323574973176 0.933265373597282 1 1
0.842295798328837 0.772789535762911 1 1
0.562692764549483 0.510894471327472 1 1
0.950545586773909 0.836148972383808 1 1
0.991552576542013 0.900834589850786 1 1
1.01560357349864 0.907686682331677 1 1
0.656034963268087 0.596010921415876 1 1
1.11408058950675 1.02099888626688 1 1
0.768241462246344 0.69868131675296 1 1
0.575182946229689 0.533894584002355 1 1
0.886001108884648 0.809965045956659 1 1
0.804934634817669 0.730130461339054 1 1
1.15521041802482 1.02968685855842 1 1
0.85538593418721 0.767869882839717 1 1
0.784189493271394 0.705930628337089 1 1
0.866777952646553 0.781812344502049 1 1
0.957251738252467 0.855014445334333 1 1
0.958361025112241 0.848673139215192 1 1
0.83502778274607 0.747080283888823 1 1
0.750828067062586 0.686138734249755 1 1
0.961504371120407 0.84636770440846 1 1
0.475371736017767 0.441133048697022 1 0
0.585842924726072 0.526068507426401 1 1
0.718701419280644 0.617533872447119 1 1
0.821328249393781 0.764112050447558 1 1
0.516596398994887 0.48794556933166 1 1
0.806011682840826 0.735710910888084 1 1
0.958509653784578 0.869675566059834 1 1
0.670011753198858 0.605748194547724 1 1
0.785071585674255 0.715178272100775 1 1
0.810274773402139 0.728035017069035 1 1
1.11800362949456 1.00121256737924 1 1
0.748368767718685 0.670138112564977 1 1
0.980497793453471 0.863628533200642 1 1
0.735448307737737 0.673857310988343 1 1
0.613252734925235 0.555008159739869 1 1
0.780311735486173 0.699396386852996 1 1
0.566423666381456 0.516633130205516 1 1
0.661088933459726 0.587153468889985 1 1
0.891910740645447 0.800064974027007 1 1
0.568404847604426 0.517023903901146 1 1
0.692845572869591 0.617975095070662 1 1
0.709592464538287 0.64119949590433 1 1
0.444947025821998 0.399742965343974 1 0
0.806817505446874 0.730119368658412 1 1
0.779692460488534 0.704320546263199 1 1
0.59997597541847 0.534781111230316 1 1
1.01375848867361 0.948443202974768 1 1
0.975929953597926 0.863325714907839 1 1
1.05892990122243 0.965530382898738 1 1
0.812160972092535 0.740863802099347 1 1
0.856945511425533 0.758328148457526 1 1
0.941467514556955 0.861797309848754 1 1
0.759731556026932 0.693068144681506 1 1
0.76977110143566 0.699128448414224 1 1
0.877193357510639 0.792367072699038 1 1
0.818311408290907 0.748829103829427 1 1
0.672411200591484 0.607936185722614 1 1
0.569291676190627 0.520718531752283 1 1
0.577770127062245 0.543554796868062 1 1
0.620135895405594 0.56541064441253 1 1
0.48112952135843 0.437215610424388 1 1
0.60161919317487 0.546154988919938 1 1
0.872489254351707 0.80702573031648 1 1
0.889034873782346 0.802100535253707 1 1
0.645356993331244 0.573812188800284 1 1
0.726411948622927 0.650194393453388 1 1
0.816965160239662 0.747040497895914 1 1
0.887150674876679 0.811510444160501 1 1
0.777615103494368 0.706624736993673 1 1
0.780828190893563 0.707069526760368 1 1
0.739752434215193 0.659883923614916 1 1
0.8651570230627 0.792018214144419 1 1
0.336978648896707 0.312711928030171 0 0
0.963126127738045 0.905448226847931 1 1
0.922947842697962 0.806598700859915 1 1
0.829702190677951 0.77483344393866 1 1
0.677650605445364 0.59895994170298 1 1
0.632814312247762 0.560729387916915 1 1
0.612266381902061 0.564024594445833 1 1
0.88784702301468 0.801822168300357 1 1
1.02859774325258 0.967883258794046 1 1
0.741439049420415 0.660445111411929 1 1
0.718094730394374 0.658868561431522 1 1
1.15906033304401 1.03297804635541 1 1
0.897428809159778 0.821896634408353 1 1
0.7265877378985 0.659588820593324 1 1
0.795094428918372 0.708474273493308 1 1
0.812700032769347 0.728428320210389 1 1
0.847159391709495 0.759885150794816 1 1
0.748458659778177 0.686057959617434 1 1
0.749922986589809 0.688796958805798 1 1
0.580731756515644 0.539370305628888 1 1
0.726211134025233 0.646008489582314 1 1
0.815957672498066 0.741978637420723 1 1
0.442936799609715 0.409443751527344 1 1
0.83746118828965 0.743372905107738 1 1
0.784758575034458 0.699143030033247 1 1
0.627104782294531 0.557441152628219 1 1
0.73115672370943 0.67575004218701 1 1
0.814710388277264 0.766700444002222 1 1
0.827981120838122 0.761537434513413 1 1
0.727019936542936 0.686568798981757 1 1
0.416741607342436 0.393263901805681 0 0
0.657525728358917 0.598016936540603 1 1
0.973016460347305 0.878496293371629 1 1
0.524775558249783 0.468665601670664 1 0
0.604593498347092 0.555018919972794 1 1
0.932107585155729 0.832664434471624 1 1
0.352062156138607 0.321859415186112 0 0
0.706536804792868 0.653844666968475 1 1
0.800801547793628 0.715806952938041 1 1
0.656274132259475 0.580867264277856 1 1
0.540621439334441 0.507389284639768 1 1
0.806959924285482 0.723234299379138 1 1
0.874149475811405 0.797375128301038 1 1
1.02825078145233 0.96462772999055 1 1
0.48732532372929 0.436551212283294 1 1
0.987388652338943 0.875535746190377 1 1
0.808301423844233 0.738521024002162 1 1
0.531246612258958 0.468560198432514 1 1
1.08166486073221 1.01627254431209 1 1
1.06037211442903 0.990405540190124 1 1
0.561571337286814 0.527408998578557 1 1
0.844585600579218 0.766840400666327 1 1
0.512410563827143 0.450895396815255 1 0
0.793456494141507 0.718026437432565 1 1
1.01268090808482 0.906650332884864 1 1
0.869189574247123 0.755879642919592 1 1
0.769411395008257 0.684112724991008 1 1
0.724741714545093 0.66326407127567 1 1
0.926331883735772 0.85023010611259 1 1
1.16442173565475 1.05727009369856 1 1
1.05413916062174 0.963036713614584 1 1
0.782976559686322 0.709138601115741 1 1
1.06978891550922 0.971498855525716 1 1
0.460041798578919 0.397438865637719 0 0
0.819850746862712 0.768106470995553 1 1
0.692749167284314 0.635924529690343 1 1
0.500065121285349 0.460023589002151 1 0
0.786132121429789 0.713104865334707 1 1
0.54624257408106 0.497116970827638 1 1
0.989158068837192 0.88397288141331 1 1
0.880960574654413 0.800285410051828 1 1
1.02675448586267 0.919270774393868 1 1
0.578208995348089 0.511593072915644 1 1
1.02750036198809 0.933885755280889 1 1
0.590603138396792 0.541459616723158 1 1
0.862093002552416 0.778176116734735 1 1
0.809068212930751 0.732191754003476 1 1
0.735468544005251 0.641812754894999 1 1
0.694092798393718 0.624563181992951 1 1
0.771352051313814 0.68679429603398 1 1
0.928532861951495 0.832614455078663 1 1
0.717357290287543 0.637090778150246 1 1
0.646040925400203 0.607422308391962 1 1
0.86103558609914 0.772428254453447 1 1
1.12174077066775 1.04833700987348 1 1
0.227233655118428 0.204442377418726 0 0
0.760644219247147 0.685020147996 1 1
0.879027572004044 0.828340858781937 1 1
0.937159904329064 0.849812697849091 1 1
1.03619105428126 0.994036375393123 1 1
0.954055819588775 0.870254873135928 1 1
0.622737763492085 0.550454247289461 1 1
0.71008887147331 0.654305147979656 1 1
0.729367076973278 0.656834567617611 1 1
0.897585552730194 0.811642931247722 1 1
0.775088897243576 0.699085624790592 1 1
0.723071048588165 0.631149644762806 1 1
0.600412725432297 0.53003355713003 1 1
0.988385653689513 0.906661008099529 1 1
0.825115840921929 0.742103953472351 1 1
0.666988016145946 0.619781260481161 1 1
0.873447427202575 0.791925493778908 1 1
0.899265585781318 0.833180941147983 1 1
0.43345873694554 0.392814684765908 0 0
0.54294758074682 0.509838618555933 1 1
0.888428560509447 0.789081004787826 1 1
0.791466580600317 0.71669729240375 1 1
0.871012514539618 0.797203054857593 1 1
0.67756167590758 0.598884453139731 1 1
0.864899406506733 0.814199453594443 1 1
0.497058219347852 0.439551116038611 1 1
0.852573508211361 0.759099700698093 1 1
0.871760980815713 0.765089660989686 1 1
0.791602473590705 0.710286548196316 1 1
0.705698458402865 0.631408052096272 1 1
0.853133364753099 0.76155502374772 1 1
0.463875018064979 0.397706317133379 1 0
0.469482515953398 0.416301484969795 1 0
1.00674417676125 0.904490906498644 1 1
0.823624163742747 0.74603696648701 1 1
0.882747550344631 0.814392731111003 1 1
0.933053723070693 0.827287593147147 1 1
0.541931696725444 0.507444790084038 1 1
1.0783723286846 0.985693991428909 1 1
0.594306847234568 0.536828670770523 1 1
0.974962949284853 0.875743873503359 1 1
0.408169562310609 0.360516274748387 0 0
0.694359840038382 0.601207817076649 1 1
0.606272181506238 0.514697418288931 1 1
0.933520163117013 0.833186529939685 1 1
0.701691830622107 0.662972115528181 1 1
0.77163280225889 0.700475921971294 1 1
0.81632402278508 0.750461867892186 1 1
0.5205734392573 0.467268758393548 1 1
0.835888477243685 0.735320205363183 1 1
0.798443128824142 0.698741858802171 1 1
0.504482453977676 0.431427640863233 1 0
0.737261651384366 0.6610642814331 1 1
0.612639505468686 0.54939703975623 1 1
0.841455165140897 0.751171392165746 1 1
1.11652937086414 1.00817537148023 1 1
0.588311764856869 0.560938071535951 1 1
0.776332569518244 0.712814569110339 1 1
0.810904965901897 0.710390100019872 1 1
0.775454935587976 0.69954840955952 1 1
0.726786544583694 0.667259907232908 1 1
0.904944161671283 0.795079464829179 1 1
0.720647594545299 0.646741087615384 1 1
0.610740202897563 0.559863040354778 1 1
0.669362172851144 0.630797443502671 1 1
0.668560305517269 0.60625586844079 1 1
0.631284659858807 0.566650312048825 1 1
0.726842379778741 0.653754059910013 1 1
0.757330130605036 0.674933976170519 1 1
0.593961012942598 0.534244813141766 1 1
1.15086018219392 1.01756886338991 1 1
0.639610570792808 0.601993790731914 1 1
0.780184988228232 0.701463991331761 1 1
0.831823962990596 0.745949171484812 1 1
0.800245966845666 0.709852582461497 1 1
0.773823253619775 0.694765468500973 1 1
0.786624335664522 0.700118082270143 1 1
0.838776964293184 0.776039706385137 1 1
0.835526501998031 0.768574277541341 1 1
0.971037449492482 0.875974554463706 1 1
0.843087834238405 0.794709681319067 1 1
0.92629454782304 0.849367087048254 1 1
0.565002808496041 0.515547073630708 1 1
0.443367979118836 0.386631513594448 1 0
0.871377297806625 0.79185957525593 1 1
0.732723571883517 0.663811407827422 1 1
0.928564063017621 0.846955578002864 1 1
0.407523962220979 0.341261745729107 0 0
0.917718729710239 0.799252334999974 1 1
0.774334912933285 0.714215973736463 1 1
0.620139221449164 0.554939815604503 1 1
0.475448737930614 0.467485158830182 1 1
0.651677686346224 0.57870213168037 1 1
0.689745510075725 0.63669704837606 1 1
0.448980521201355 0.402455241243269 1 0
0.745796159478892 0.693319820900336 1 1
0.656735075925314 0.577452036262907 1 1
0.677797446638621 0.637704387902042 1 1
0.755401185178132 0.689502330757648 1 1
0.8563307336698 0.770138541120945 1 1
0.822862132737077 0.761400088839293 1 1
0.643481559102005 0.5787429990304 1 1
0.64919999987036 0.585202912639406 1 1
0.882456899679696 0.816072353067904 1 1
0.770024933235447 0.694008058685742 1 1
0.971687551005398 0.901490344887158 1 1
0.95750569448613 0.885802360511442 1 1
0.539438300877477 0.458193127803103 1 0
0.56967739684351 0.514841985556843 1 1
0.65972030005931 0.601931486963656 1 1
0.796068761243281 0.722604197229731 1 1
0.983412543291386 0.88954618287469 1 1
0.709195093680166 0.633664079659379 1 1
0.978235987855389 0.885450042159283 1 1
0.596315437055031 0.552843793678842 1 1
0.814834126867156 0.740442868697143 1 1
0.758441166959793 0.687487038134375 1 1
0.939012567569812 0.855095775723412 1 1
0.7613011607606 0.686295748937494 1 1
0.87215906624508 0.804365624416892 1 1
0.645204057816548 0.586480876435292 1 1
0.602466040159596 0.56116428534565 1 1
0.904185653287605 0.853730705020719 1 1
0.831715309201618 0.76211465425651 1 1
0.765737847767504 0.69638059416429 1 1
0.590679521560661 0.531238004259831 1 1
0.625904801956486 0.557000553908171 1 1
0.924956746907979 0.833917965491775 1 1
0.511554260199426 0.438429539623228 1 1
1.01312617277396 0.946385630600353 1 1
0.546866775095474 0.51072391635695 1 1
0.576529973259 0.532746810401887 1 1
0.865444911991694 0.791545606913238 1 1
0.747012912687688 0.684308910455471 1 1
0.836890465819104 0.761431771351391 1 1
0.789752103058031 0.714364207198928 1 1
0.763347864216844 0.690353645152655 1 1
0.770172525623634 0.679759205328946 1 1
0.909594173231115 0.818508434771468 1 1
0.716115456764991 0.671611089730431 1 1
0.547122712711904 0.519994367487446 1 1
0.888457704751719 0.817824971387139 1 1
0.578367887960325 0.517483647355912 1 1
0.537020933632547 0.505765405609844 1 1
0.940344979370065 0.852143726516319 1 1
0.794713363944281 0.711485020123294 1 1
0.738378617359994 0.683968532956 1 1
0.73041705922379 0.664215331945464 1 1
0.737805787514104 0.655948354529185 1 1
0.799115336799686 0.721974455619566 1 1
0.447299137006513 0.406364018966482 1 0
0.600833370557078 0.563343497933721 1 1
0.456770736376807 0.425627361872369 1 1
0.498231019565454 0.486674388510236 1 1
0.971276881555744 0.879293570114171 1 1
1.1672207981352 1.0522267380128 1 1
0.763580686574861 0.707865542331643 1 1
0.937786311870168 0.847204120948204 1 1
0.527718379638751 0.443630649894506 1 1
0.598452610883214 0.530565115390628 1 1
1.0232329673376 0.915971221641822 1 1
0.633837273375002 0.570001008313148 1 1
1.09800647752119 1.00070116576405 1 1
0.921693751420087 0.843704110864152 1 1
0.936604508486396 0.841141038791792 1 1
0.952907124197493 0.860280244805294 1 1
0.770531700632895 0.691596411878608 1 1
0.842696151901218 0.754128235896537 1 1
0.873246955827121 0.781823596929174 1 1
0.673537432976151 0.599939389582449 1 1
0.788651528207657 0.716972955445453 1 1
0.936027501138173 0.864176572469103 1 1
0.840793589247284 0.757957099297232 1 1
0.796312506291426 0.720372544306359 1 1
0.659844221687681 0.584814550483428 1 1
0.637405293118785 0.58278037257816 1 1
0.809952772040598 0.73444376012633 1 1
0.913696712455131 0.805088003677763 1 1
0.81409332972206 0.752303545338028 1 1
0.6243022905863 0.562296531983129 1 1
0.669386470129025 0.60379962814763 1 1
0.628332593524055 0.573925992202733 1 1
0.588516636283822 0.551809803440822 1 1
0.740352539174904 0.647238868780981 1 1
0.835814724293019 0.764933407633774 1 1
0.892824281303167 0.804497276086084 1 1
0.655280152392299 0.592049195876662 1 1
0.841628454152291 0.767485334114375 1 1
0.762475911304135 0.686672236671224 1 1
0.778181263189581 0.719431173878126 1 1
0.878807249437444 0.778055790981402 1 1
0.657395780012146 0.595911960954914 1 1
0.828685691365189 0.760584988620952 1 1
0.491015396607743 0.440139319128648 1 0
0.985746527854383 0.896828915493709 1 1
0.718563073217379 0.667447543733437 1 1
0.652847191397472 0.599095727275073 1 1
0.923113035944569 0.832758463814295 1 1
1.14428091720809 1.01402736991405 1 1
1.00034745092081 0.913673442095787 1 1
0.800937409113841 0.750623776451246 1 1
0.894184829785249 0.826657847314226 1 1
0.672220461248138 0.604063252096547 1 1
0.4869624907128 0.469043972160861 1 1
1.17139575007183 1.07696305627937 1 1
0.788364581541992 0.727631079422901 1 1
0.851913032279363 0.757308155021809 1 1
0.761962948748307 0.706662083709426 1 1
0.816535056740216 0.735803791838278 1 1
0.581488507090729 0.517967535797338 1 1
0.540504219081618 0.489598449557406 1 1
0.920686027699053 0.811749099032597 1 1
1.03020261450976 0.920031887577308 1 1
0.769040852664949 0.680897834813831 1 1
0.727522201003836 0.684492326621726 1 1
0.730394157686116 0.655967368474528 1 1
0.828873876921895 0.773031422195209 1 1
0.486547844210828 0.458848783316372 1 0
0.772000917440649 0.696617869600484 1 1
0.823802829206424 0.775310013518153 1 1
1.10019779729347 0.99632202028034 1 1
0.823667704915882 0.763478703372361 1 1
0.555981151005538 0.510781368166117 1 1
0.916211338333841 0.83024801399553 1 1
0.822005610754181 0.743743760303418 1 1
0.99032149106491 0.880679910126085 1 1
0.719699562763483 0.662750938691553 1 1
0.936512265895955 0.837201264499839 1 1
1.09651756243499 0.966544195431859 1 1
0.643096514855469 0.575178467669226 1 1
0.838689167402288 0.752739710280343 1 1
0.738807818083809 0.668686894807826 1 1
0.766683701513658 0.703835266934458 1 1
0.874747204497396 0.788801575021843 1 1
0.487565216974879 0.454303026631866 1 0
0.705537872775063 0.646962806289981 1 1
0.789259801319811 0.734476338043402 1 1
0.515655946841009 0.469405409080548 1 1
0.895907972885676 0.810010235851213 1 1
0.775972356905027 0.727589662658541 1 1
0.565907364710523 0.525783731342045 1 1
0.864514871088001 0.768871250381502 1 1
0.713072018557204 0.633952262379223 1 1
0.679322240242762 0.630684001451054 1 1
0.834263044422055 0.760031871793276 1 1
0.947966958722821 0.794543392785982 1 1
0.668631868233576 0.608901362207324 1 1
0.858990879820522 0.762611049705757 1 1
0.761680656819239 0.658057769796512 1 1
0.629484694609934 0.542214704838297 1 1
0.609236189759782 0.583017374235871 1 1
1.04368967175327 0.942356790905825 1 1
0.613711621015937 0.550365589640129 1 1
0.8949131577803 0.811386655326216 1 1
1.09030433693288 0.988781867067939 1 1
0.761322094030299 0.699143946992967 1 1
0.633424192568726 0.581385139847115 1 1
0.678700643274199 0.603986526357773 1 1
0.746977533640203 0.649920194118754 1 1
0.672426735043003 0.607265638124225 1 1
0.866795276493123 0.796661915049826 1 1
0.643819233775115 0.58887650323575 1 1
0.835602703193224 0.758087592078872 1 1
0.735813160378262 0.660663238517957 1 1
0.833520935004098 0.735708988478194 1 1
0.877420873489621 0.807971708972407 1 1
0.78634419770463 0.709167041140437 1 1
0.625162393646037 0.566757859327624 1 1
0.797102145649731 0.712505989664847 1 1
0.754341231976476 0.678287798310141 1 1
0.880480017658991 0.798359767993561 1 1
1.075703632428 0.967462175778599 1 1
0.598461521401758 0.541639344558078 1 1
0.756579282769779 0.664255201769707 1 1
1.02158563205304 0.914154580600505 1 1
0.782385343434997 0.712476020551973 1 1
0.575783762529522 0.514442086548481 1 1
0.961699396816294 0.884350780920534 1 1
0.936687831043982 0.849857528464623 1 1
0.386595179919938 0.357436378659009 0 0
1.02465193009914 0.939749219491348 1 1
1.1956053203497 1.09076121792038 0 1
0.55735891962979 0.567318427899906 1 1
0.815106478765466 0.744604871745975 1 1
1.04577543646881 0.94919891407172 1 1
0.877012977778302 0.792394771163918 1 1
0.573348696255641 0.541689739116698 1 1
0.664606812899948 0.594467026765819 1 1
0.648340034604206 0.585897898672392 1 1
0.518964719626424 0.461345785192844 1 0
0.668915770252591 0.620703360380597 1 1
0.803485530278162 0.757318439047206 1 1
0.863926852261699 0.783244479479204 1 1
0.480558557884283 0.448260228252825 1 0
0.460060663723457 0.440437629356345 1 0
0.944156454610085 0.880632347383722 1 1
0.880541728742463 0.778282943146778 1 1
0.824703475334732 0.733546355036148 1 1
0.721437009238304 0.649293208228341 1 1
0.475667948470253 0.414075124194866 1 1
0.854791025167244 0.759236318412346 1 1
0.960422902486374 0.886345056063516 1 1
0.753270250119443 0.675672864144529 1 1
0.988082999120132 0.901886349355928 1 1
0.476169772095628 0.420321299650163 1 1
0.885326928059727 0.823091158068203 1 1
0.570271993618341 0.508744312374579 1 1
0.740590783479987 0.667259513788687 1 1
0.561917653739119 0.510307687113485 1 1
0.720480689151996 0.653063024992113 1 1
0.636722417990223 0.580358735744906 1 1
0.686775750128247 0.625622539691643 1 1
0.774774110276129 0.694349912923662 1 1
0.698408608477346 0.622768987141857 1 1
0.864996367071159 0.78325482277374 1 1
0.467099035826128 0.428335746366265 1 0
0.723385770628727 0.64779179195447 1 1
0.710909104038802 0.645540134833757 1 1
1.131254079553 1.01417588712206 1 1
0.737037036269553 0.664316131023608 1 1
0.476303541409051 0.430345177530218 1 0
0.904430375420954 0.843485303009629 1 1
1.05037053984144 0.971396256243493 1 1
0.767994345230374 0.719948811558721 1 1
0.84461550682809 0.766362114252094 1 1
0.623047230405177 0.576673980659556 1 1
0.729679787868662 0.678693215218214 1 1
0.593559468205132 0.545352008538308 1 1
0.752155069690372 0.697610048620992 1 1
0.856821533522969 0.783449134077097 1 1
0.704555508225886 0.649666504406164 1 1
0.901455758513159 0.817993198076607 1 1
1.06893748908769 0.960659510599958 1 1
0.801518233358037 0.723870905713464 1 1
1.1298280244109 1.03661155111457 1 1
0.77280799052144 0.700649976022927 1 1
0.824537405732341 0.757416063179275 1 1
0.994107317523362 0.905142004941515 1 1
0.507208998763974 0.479121815965507 1 1
0.92440648181058 0.842356369637321 1 1
0.658420904832989 0.610851134985914 1 1
0.533512581298462 0.517693671620506 1 1
0.456093923682934 0.416110896172718 0 0
0.725662813922756 0.660615253083928 1 1
0.70823081337445 0.645551309176357 1 1
0.633454704963373 0.577649716346624 1 1
0.581800258725024 0.535544812204909 1 1
0.742901216709998 0.665299154016212 1 1
0.909692481986191 0.822728573428571 1 1
0.90213489134524 0.824781747295173 1 1
0.385377256051346 0.349728580263331 0 0
0.624453836628027 0.570627779896429 1 1
0.827141384239986 0.739916298087495 1 1
0.405048575170876 0.37752196779045 0 0
0.668117739989987 0.603676310943682 1 1
0.82740234177026 0.763591237969003 1 1
0.67331919356213 0.58824651927527 1 1
0.694379226442541 0.629709357520493 1 1
0.722042827771161 0.665071294132643 1 1
0.530388268271657 0.492231336421724 1 1
1.04512179849012 0.958495536462315 1 1
0.798385593664744 0.727290706117399 1 1
0.777904604548257 0.702073244446473 1 1
0.850111003593194 0.78894952968198 1 1
0.779777627936276 0.731204304178777 1 1
0.658205193812479 0.526193912993059 1 1
0.736202991050481 0.675496907896381 1 1
0.867115492593258 0.754128825547331 1 1
0.615281443228754 0.565703491407344 1 1
1.10931876113662 1.00437419751273 1 1
0.755828005517513 0.697275000099874 1 1
0.711958118217165 0.660503571156485 1 1
0.761733588168411 0.683625481716695 1 1
0.576187656735665 0.533775652894628 1 1
0.861918201775365 0.76044247047224 1 1
1.02913056070687 0.937483990203103 1 1
0.616201703484463 0.560254914613076 1 1
0.821728495034741 0.730680627451127 1 1
0.648743179166401 0.602713762528024 1 1
0.692775579599684 0.620410088426683 1 1
0.819214541787556 0.72700529570042 1 1
0.707775765089247 0.634770195275184 1 1
0.578113470794578 0.52613533184388 1 1
1.03555706961863 0.939832404690147 1 1
0.58320683273335 0.531637389400271 1 1
0.70664885804931 0.644392258561125 1 1
0.859410596502476 0.780570448863128 1 1
0.784346815041569 0.714501824866144 1 1
0.866018217348578 0.802945568649093 1 1
0.715784227255747 0.636223001827288 1 1
1.03795902342598 0.946024140431404 1 1
0.698565415307322 0.63118008609702 1 1
0.50830043935102 0.460979253957751 1 1
0.415453482011382 0.38751737551887 0 0
0.759405785319904 0.668820714563115 1 1
0.813202052598377 0.730759371873803 1 1
0.773337556281327 0.679184922888951 1 1
0.539776659692635 0.463402965597411 1 1
0.771798984832535 0.684503785651571 1 1
0.850074092837081 0.779555730989291 1 1
0.765484509149336 0.695802824847615 1 1
0.75497813253046 0.697558296245951 1 1
0.904223713840653 0.83576907634204 1 1
0.899953874070456 0.816642402184714 1 1
0.769145344622213 0.70740141508361 1 1
0.683823625029862 0.627049440750691 1 1
0.664071299240035 0.599435126564161 1 1
0.54620370547448 0.484277886909933 1 1
0.942538521568281 0.859839258500337 1 1
1.33310550330498 1.20024472265664 0 0
0.912488390903745 0.831855408002046 1 1
0.77710969058508 0.709321580655597 1 1
0.854629873701341 0.804301662575964 1 1
1.02369539872315 0.908772126497555 1 1
0.622949823761552 0.567236172393668 1 1
1.04977686420781 0.953414223399944 1 1
0.806378782357463 0.747648303500476 1 1
0.925163687434426 0.820985456130652 1 1
0.631258078208874 0.577232093022933 1 1
0.760336885633199 0.681583867520908 1 1
0.769927875805381 0.674240444426539 1 1
0.538837787948728 0.47301533985152 1 1
0.493373741363436 0.453357860875903 1 0
0.688938348358919 0.613824174294575 1 1
0.68261687164562 0.615874346695314 1 1
0.627140565838047 0.574822133424947 1 1
0.978142726054557 0.873780123325803 1 1
0.751276914565175 0.68993472922543 1 1
0.867171483518363 0.797469412535111 1 1
0.731530879049123 0.65713496294909 1 1
0.764906715715335 0.707746940744287 1 1
0.552550229287087 0.479793557485467 1 1
1.17834974861336 1.05641039486295 0 1
0.836144942275009 0.745719929442246 1 1
0.463975213132728 0.412414227274459 1 0
0.596804402654918 0.521766831391396 1 1
0.736515347686082 0.663352489501531 1 1
0.848852382541949 0.778123630805633 1 1
0.799162939697466 0.699729388133065 1 1
1.00459944303272 0.885831411148511 1 1
0.821998719569505 0.751381452162879 1 1
0.904348796990908 0.829989422739989 1 1
0.481642241272189 0.445700505554198 1 0
0.723004200255256 0.672787285440555 1 1
0.83453924616186 0.764843123797808 1 1
0.916556542304591 0.826720019430608 1 1
0.679623991927155 0.6195230626706 1 1
1.01784519708457 0.903501875633365 1 1
1.06579983899185 0.967190480410727 1 1
1.12236760655118 0.998315136397692 1 1
0.919431976927121 0.849455329598291 1 1
0.587811903518727 0.55164129206745 1 1
0.802826862892844 0.744709837164548 1 1
1.09089482102723 0.98648924669087 1 1
0.702002478691318 0.647043376239147 1 1
0.72837719751876 0.64937634670451 1 1
0.949142908627852 0.870209487534262 1 1
0.70534873688026 0.634139897332737 1 1
0.851834366582262 0.803645309701376 1 1
0.575348175293615 0.511722621781781 1 1
0.847624158304011 0.807318327882012 1 1
0.451421131518846 0.411713552286074 0 0
0.905437519191219 0.840505877325489 1 1
0.582517562461486 0.540112597255022 1 1
0.583040017660964 0.545716338190492 1 1
0.932223096101681 0.853754973379423 1 1
0.821879613584141 0.742343885036713 1 1
0.665816552159811 0.602457141392019 1 1
0.806724019300567 0.743524651539025 1 1
0.613887198091095 0.557470998719787 1 1
0.526711647896555 0.474506140657706 1 1
1.079273636666 0.96447713786422 1 1
0.858739785714202 0.774965750387087 1 1
0.857867906781736 0.766562210323935 1 1
0.696302831151046 0.627923203698922 1 1
0.630955358057229 0.575973949185282 1 1
0.84072404165457 0.772276831045173 1 1
0.64069704097714 0.598990444047231 1 1
0.695629110373904 0.630180538483143 1 1
0.667812558915066 0.610288120214505 1 1
0.843438964267724 0.782495998872782 1 1
0.672365540961117 0.638430075619572 1 1
0.88356609259552 0.790691954951621 1 1
0.660233042100701 0.589597493179433 1 1
0.639953397607798 0.587564218291587 1 1
0.485273739816116 0.436834206633706 1 0
0.549787296252059 0.502450418943935 1 1
0.674348682142246 0.601578842303175 1 1
0.387967286911558 0.33654408071543 1 0
0.995244662890021 0.862351054376115 1 1
0.776016634211348 0.714759071333855 1 1
0.730824968708219 0.686662307233331 1 1
0.832211263218844 0.768725009460883 1 1
0.653936826788537 0.589883880344643 1 1
0.67927367715758 0.63346928065758 1 1
0.960658258101129 0.979124756096084 1 1
0.685117937403508 0.632620988133093 1 1
0.748705002292971 0.68693873999946 1 1
0.999585352931925 0.908198067195377 1 1
0.851738378044214 0.776868283079392 1 1
0.618717962801338 0.5652314305513 1 1
0.941676165960756 0.865240671824945 1 1
0.823709631296509 0.740280203880142 1 1
0.719865174961508 0.673329127711115 1 1
0.870066719824761 0.811169659970171 1 1
0.735840230134926 0.676029644591742 1 1
0.658266142095333 0.592317845714309 1 1
0.94546848251613 0.865245157551434 1 1
0.810812670403337 0.745970634873287 1 1
0.789243853725274 0.729677934616055 1 1
0.782836222816715 0.709602770684149 1 1
0.822876582796542 0.781641075965353 1 1
0.596846046976628 0.550462281876892 1 1
1.11774903648747 1.00940416949466 1 1
0.934013531888048 0.846323870965878 1 1
0.601878579318274 0.55485938015363 1 1
0.358806657113379 0.31141993303231 0 0
0.833008982736597 0.738119763480798 1 1
1.10188009406222 0.999755658233308 1 1
0.889647747265058 0.803546951049082 1 1
0.922571264372402 0.810667375337538 1 1
0.521041414814515 0.490516036734787 1 1
0.621863551025274 0.587849662425642 1 1
0.988462704288554 0.923629184128614 1 1
0.491590796231251 0.467156408886675 1 1
0.582124657374859 0.542078189242493 1 1
0.807341292648212 0.721841553905736 1 1
0.729133897515214 0.662477764672322 1 1
0.949075278670324 0.822167188524011 1 1
0.880410899844149 0.804058016433813 1 1
0.927838208199259 0.864023587750048 1 1
0.851134264055459 0.774686078923124 1 1
1.07736679592914 0.967161215993921 1 1
0.53634936657454 0.489078209379584 1 1
0.699172389284214 0.644831191045373 1 1
0.538384660525798 0.477496800139155 1 1
0.816438835830493 0.727935080079342 1 1
1.26523356419127 1.19082537862452 1 1
0.669322934471619 0.61206105088374 1 1
0.749453634372125 0.66750376184385 1 1
0.789331659410475 0.733546559112094 1 1
0.805846820956987 0.755432799604688 1 1
0.939842833038904 0.8540115880392 1 1
0.702366205970661 0.62283299213857 1 1
1.05688168266496 0.933386891871304 1 1
0.814454896840486 0.758831252251565 1 1
0.708392933135504 0.630288248234302 1 1
0.691761702027145 0.623864991840157 1 1
0.847903162755134 0.777705255834634 1 1
0.849866435217656 0.760639418997604 1 1
0.986011360093209 0.895394087055194 1 1
0.74322365962959 0.662161614982492 1 1
0.805801467348054 0.743105780688208 1 1
0.64410240287613 0.604021901764361 1 1
0.760434579500238 0.698577417148228 1 1
0.87442315941606 0.783273312655642 1 1
0.851622578507688 0.777984504802298 1 1
0.788983696427733 0.707893423686116 1 1
0.564322974510568 0.517621306784663 1 1
0.552542554208659 0.50908555119346 1 1
0.783106628591851 0.724098778851708 1 1
0.754882449969815 0.70436255238874 1 1
0.916079949164796 0.836406529413162 1 1
0.70815473279922 0.638556331814022 1 1
0.798448374269839 0.732846797471122 1 1
0.750770298146772 0.672871690208661 1 1
0.555513533399304 0.490848395117234 1 1
0.80220611981691 0.724161643485786 1 1
0.597694894991872 0.5323598697108 1 1
0.632518205816499 0.575704103987322 1 1
1.12738000421282 1.02326048603141 1 1
0.72604591028152 0.65951635826094 1 1
0.540822766941361 0.48277515417645 1 1
0.887454480488748 0.813947951355909 1 1
0.701062006431553 0.689785418252882 1 1
0.47917031923827 0.441550955923472 1 1
0.835214144249217 0.765618171280869 1 1
0.541317769730742 0.463528894997474 1 1
1.0803028954869 0.98789467383414 1 1
0.989278903308855 0.890335187807257 1 1
0.833697655744454 0.746723034854413 1 1
0.765013485907614 0.713691470286599 1 1
0.554415529940119 0.505011387990698 1 1
0.873031418623179 0.816691542363863 1 1
1.04233161475025 0.927832730776382 1 1
0.583500300798716 0.497008516365123 1 1
0.855904285675839 0.781964204817626 1 1
0.736121263009261 0.666387001200398 1 1
0.691935841526655 0.621033143317666 1 1
0.802951229412828 0.729137833047786 1 1
0.300801566916669 0.274650307116239 0 0
0.611003380101693 0.549128298792487 1 1
0.66940047129923 0.60476757417114 1 1
0.632589336072088 0.585735775593032 1 1
1.23437583230058 1.07679922339514 0 1
0.892970483388946 0.803351158621881 1 1
0.519607374032978 0.492530913073975 1 1
0.783034900087245 0.697236935414625 1 1
0.822569304717591 0.76475818547 1 1
0.791384398930558 0.721823892987937 1 1
0.849266604951992 0.74384380970712 1 1
0.998444924281398 0.885778193415343 1 1
0.868361107629956 0.781550694361628 1 1
0.590847338412423 0.52968861323439 1 1
0.851763233406431 0.787477251318563 1 1
0.737610754302228 0.661713772986878 1 1
0.9776804361402 0.880628041365615 1 1
0.773134654471312 0.683648271642442 1 1
0.467246679996424 0.431385285756226 1 0
0.520739907816894 0.496786740744374 1 1
0.369376906586505 0.34185336419857 0 0
0.799741344731543 0.733663988931518 1 1
0.638948732004302 0.56339040206535 1 1
0.820863809776229 0.755084750687189 1 1
0.797278292508815 0.728473309649012 1 1
0.771055275756141 0.717002303007067 1 1
0.536206373474745 0.517484497796018 1 1
0.623004673962235 0.540184327718769 1 1
0.855080054114174 0.771271304129003 1 1
0.641635316265853 0.578427845922135 1 1
0.9502851635102 0.871833600583068 1 1
0.724507953951186 0.634064464352442 1 1
0.559260903677259 0.491081497083325 1 1
0.894608342793988 0.801826645760529 1 1
0.940416001375604 0.895848404070108 1 1
1.04202761107308 0.955024837794924 1 1
0.559987616926305 0.500078055615703 1 1
0.802683380773099 0.749230915268555 1 1
0.589769431854785 0.548139141822363 1 1
0.953837249106897 0.853569461287618 1 1
0.926059607293266 0.848400803413408 1 1
0.915220235118767 0.82857631911333 1 1
0.831139068435139 0.783790094759963 1 1
0.528977203373805 0.51179695518336 1 1
0.733391231320566 0.662487952777426 1 1
0.628533876337091 0.560590792440778 1 1
0.906992371490178 0.811113288214299 1 1
0.611154705223657 0.568622286048854 1 1
0.804779007142064 0.721117694425553 1 1
0.683599225527876 0.620163679766156 1 1
0.467718643536216 0.429990688163059 1 0
0.650197850292289 0.610774979765663 1 1
0.850635191655008 0.795854660608027 1 1
0.720161388100968 0.661365734945101 1 1
0.658692321306238 0.594718453120306 1 1
0.524461921753366 0.471056884774038 1 1
0.805847935539051 0.698698442403375 1 1
1.00348564255042 0.927596977303437 1 1
0.82661142237035 0.762879305076026 1 1
0.362233725797991 0.328352529476895 0 0
0.604008323030918 0.544444087626794 1 1
0.874198257127628 0.768149398628343 1 1
0.713883098725959 0.64411582500387 1 1
0.93631186702333 0.846194296565052 1 1
0.93205291338655 0.814293325098507 1 1
0.774471010392068 0.69608161720018 1 1
0.935944536584735 0.880890929409673 1 1
0.89113913791378 0.799766762935921 1 1
0.605128011078654 0.572524180084198 1 1
0.976018178287625 0.868754276226028 1 1
0.694390152925354 0.616528244087561 1 1
0.743390955644472 0.675552252054696 1 1
0.75267164443863 0.658353479866505 1 1
0.525905228485387 0.494914994128094 1 1
0.907664116532986 0.834202369486601 1 1
0.572129503013779 0.528793030295043 1 1
0.820575848548283 0.738418926885446 1 1
0.898323387243061 0.826811842761297 1 1
1.00755767897827 0.917309124411408 1 1
0.700014270060888 0.642523568721215 1 1
0.961010342772684 0.905440780950293 1 1
0.367309249494238 0.364029638606018 0 0
0.797271761730684 0.745797562222779 1 1
0.763983354391288 0.690229201604487 1 1
0.405385923267918 0.375031265058431 0 0
0.649912997915786 0.578669182617476 1 1
0.970231765674216 0.888853367698176 1 1
1.07330929044512 0.965112273501574 1 1
0.623282171941656 0.557878909468742 1 1
0.952067286123169 0.862762883760174 1 1
0.802122981183383 0.705443415317534 1 1
0.973307744536916 0.871325109792181 1 1
0.816049373754757 0.710347151588049 1 1
0.863750452351369 0.779145219649521 1 1
0.73351512977824 0.667433122748656 1 1
0.652123710408761 0.61301982765331 1 1
0.818674996904742 0.729434376443196 1 1
1.06917314938107 1.00557205945642 1 1
0.736352669525066 0.66092113167158 1 1
0.981919556413039 0.874940166250194 1 1
0.608719152299322 0.56036507460991 1 1
0.530741646849133 0.484746055076378 1 1
0.52264101483903 0.505616138785869 1 1
0.711765282758568 0.682214007961976 1 1
0.970761263934761 0.880769687719366 1 1
0.840527396728487 0.770270374632187 1 1
0.494847513171382 0.402843536323157 1 1
0.865190219940571 0.780623112455625 1 1
0.973501972560834 0.871316824994349 1 1
0.692426541020633 0.629755198769846 1 1
0.824480319528157 0.745386125246343 1 1
0.977964931080422 0.857665046134111 1 1
0.684044031004043 0.647656793565613 1 1
0.8486391061139 0.772114342439982 1 1
0.886234965572629 0.804463743768643 1 1
0.988472551152732 0.898575643131965 1 1
1.03452885635871 0.946183254038401 1 1
0.57303546000643 0.517925331630877 1 1
0.71683821340504 0.653534051603709 1 1
0.423079544861709 0.388888436785191 1 0
0.718348277093872 0.642167212156757 1 1
0.977989980324439 0.896386626765335 1 1
0.791839603572348 0.699570585372395 1 1
0.863503153037432 0.76763331338067 1 1
0.701408619046087 0.669282358371163 1 1
0.71472918204911 0.6589340493131 1 1
0.407026692391647 0.372802962827701 0 0
0.698685911167486 0.616227441779069 1 1
0.616804961605614 0.578033660436918 1 1
0.559217837707302 0.503780329877055 1 1
0.756657328847495 0.658024331440582 1 1
0.891221498488549 0.820550810903522 1 1
0.932263824222687 0.835982584944062 1 1
0.673729002491258 0.597857565408974 1 1
0.521141220509766 0.498445596204079 1 1
1.10573575148459 0.977224233443617 1 1
0.79131897674276 0.732905691970061 1 1
0.700672165783149 0.627601304933401 1 1
0.653621481080788 0.579291801431205 1 1
0.726819756080685 0.648460102182466 1 1
0.698624097172722 0.635289276815881 1 1
0.727242662087143 0.642319895487511 1 1
0.722594009318343 0.647187679561187 1 1
0.802658470966753 0.705436179055729 1 1
0.578733072389134 0.49339883020648 1 1
0.498434128712125 0.435471109580252 1 0
0.737078391260506 0.653048196493217 1 1
1.06924071527968 0.959351279318447 1 1
0.613917002179046 0.553043555731674 1 1
0.622729628847154 0.570253730865313 1 1
0.754325041735542 0.678704778579447 1 1
0.833234341576686 0.758034457334741 1 1
0.653327398805825 0.583447432282578 1 1
0.590780632672295 0.545128840925691 1 1
0.834586096921418 0.729981546157577 1 1
0.841143013890045 0.754058149090512 1 1
0.711750463592733 0.663962527393386 1 1
0.866548500141351 0.763593400070346 1 1
0.862357236088393 0.786373623898253 1 1
0.635730113992939 0.580193291069437 1 1
0.852643909016141 0.783262974165327 1 1
0.628886813695974 0.565404903944357 1 1
0.814507312615234 0.757303776245785 1 1
0.705727969816606 0.63276978317966 1 1
0.866065750560825 0.777663898319495 1 1
0.581040239313971 0.513415716101873 1 1
0.704123372510588 0.63156016970958 1 1
0.573903968518963 0.53406813891086 1 1
0.55720836701573 0.485780513989556 1 1
0.712216435095784 0.63933940605868 1 1
0.992918484236327 0.912518139306398 1 1
0.836642504123108 0.746638782968572 1 1
0.643663025921785 0.589215836877605 1 1
1.16235965797345 1.05643446205314 0 1
0.689819214002144 0.619853040655474 1 1
0.647122930693095 0.628059543362086 1 1
0.549302836355247 0.490245502912853 1 1
0.440385247735266 0.397049093010207 0 0
0.799323149848959 0.727641939606543 1 1
0.427723041726709 0.343674614213097 1 0
0.953185643861991 0.858833903463826 1 1
0.741500608590805 0.670006480303013 1 1
0.718444729453214 0.6680405102772 1 1
0.654685836820171 0.598803774993752 1 1
0.7627797957469 0.70564858915782 1 1
0.846088158556928 0.769018753078966 1 1
0.901349194470604 0.807906016490285 1 1
0.657222074308857 0.593085810092916 1 1
0.869751413839962 0.796445973111448 1 1
0.851078258585314 0.763395097582592 1 1
0.536285379171123 0.496670096210513 1 1
0.723260699962925 0.634323514842174 1 1
0.533156291276598 0.486593727403969 1 1
0.574886074324611 0.525046819411213 1 1
0.665658399535678 0.599672979961042 1 1
0.406591766644695 0.367969369051604 0 0
0.714102382067802 0.656673948799607 1 1
0.646475289354688 0.611052381202048 1 1
0.846436039944218 0.760588664416111 1 1
0.757342215688265 0.697125677744772 1 1
1.02707737891515 0.912581076496432 1 1
0.725664719099638 0.669460463109924 1 1
0.780117619014771 0.71992048307759 1 1
0.813158335669673 0.723101430827503 1 1
0.70836053295742 0.645170446989454 1 1
0.76578287752276 0.699316024363853 1 1
0.908914902119994 0.827735223423533 1 1
0.695365235905631 0.627158804015399 1 1
0.828584391868644 0.761766047901595 1 1
0.601981296159285 0.555172207730437 1 1
1.49535093445055 1.33695333971522 0 0
0.753736818928936 0.698393956286572 1 1
0.812441112169013 0.732824599841121 1 1
0.500730231000345 0.451330999398975 1 0
0.804738635852672 0.705292486196203 1 1
0.620657525730774 0.598057410866057 1 1
0.837055237029991 0.737671978315682 1 1
0.679772398484075 0.624633170980395 1 1
0.707015033626792 0.679587617813655 1 1
0.551554058543189 0.495674573655358 1 1
0.89530247684461 0.824623206938145 1 1
0.7006445656417 0.622905694662007 1 1
0.685389002624609 0.632439424752183 1 1
0.909854685892905 0.821764637206371 1 1
0.799520855554212 0.735704061062036 1 1
0.723723914892219 0.669298553281845 1 1
0.853942775447554 0.769088375237745 1 1
0.833043928289284 0.766818554705507 1 1
0.639885070707298 0.590959263280447 1 1
0.640231130857223 0.575875171668833 1 1
0.863555600830785 0.789992021537795 1 1
1.0105502199923 0.923652846848253 1 1
0.839167946711708 0.7556506532382 1 1
0.816882766419439 0.763220066584957 1 1
0.74623571482025 0.681926519058411 1 1
0.928155247472053 0.831440054723057 1 1
0.726174629720813 0.662675748495594 1 1
0.776899731969307 0.699341057220512 1 1
1.02861503158797 0.930523891114035 1 1
0.5528706634542 0.501173326407841 1 1
0.780166930161853 0.701244443667204 1 1
0.706635767300318 0.67052820877831 1 1
0.599663832698502 0.538730151572133 1 1
0.875394464193807 0.802154193785679 1 1
0.705073044718359 0.648067129214426 1 1
0.559665685637413 0.525710148711206 1 1
0.416465735754681 0.350083752810018 0 0
0.638473464808794 0.613038568033404 1 1
0.463985827577729 0.417907893748579 0 0
0.741839550591566 0.691081502371963 1 1
0.970467092402637 0.884109106133781 1 1
0.569127383384368 0.506950481000403 1 1
0.499213060847772 0.448629224098285 1 0
0.621861139716174 0.556720533260763 1 1
0.700342263139186 0.659856842527227 1 1
0.447005377448992 0.420282048596426 0 0
0.904278914563306 0.841681533169544 1 1
0.836086077879599 0.751741657227064 1 1
0.634734368472893 0.573569579378391 1 1
0.881305895437973 0.806334124361402 1 1
0.723114051261025 0.667248881247924 1 1
0.660901426312144 0.617166139912597 1 1
0.342114927000686 0.302011132643842 1 0
0.934828065555576 0.853814128918271 1 1
0.721767195946117 0.660759103600129 1 1
0.526344730240523 0.485648062009194 1 1
0.800941954564329 0.722940054349877 1 1
0.986609269202548 0.844125091292608 1 1
0.62912047858575 0.578624320728495 1 1
0.7692424042857 0.713368769993082 1 1
1.25155040210346 1.11438677679724 1 1
1.11881315346448 1.06745649806973 1 1
0.624588863425846 0.558210352345807 1 1
0.700075307007362 0.654168253346018 1 1
0.684318092371868 0.643780670405362 1 1
0.557034049076081 0.491201565903259 1 1
0.763737886830119 0.696633695783761 1 1
0.736873224921864 0.686534492055994 1 1
0.302563253165033 0.275237011303673 0 0
0.726222397937047 0.678516835485042 1 1
0.879825400364854 0.804437931872219 1 1
0.356161626628706 0.349120355767181 0 0
0.769679554636675 0.680027820150134 1 1
0.659457668109336 0.598662372056565 1 1
0.692759882445163 0.627362572286131 1 1
0.547611053656442 0.503862607025604 1 1
0.826208278199571 0.763924836677833 1 1
0.825827964533294 0.773918906013639 1 1
1.02308299957373 0.918801293864865 1 1
0.84415567865662 0.763534289159133 1 1
0.899901670687117 0.814598254874203 1 1
0.708944043231609 0.639023904817067 1 1
0.619919229740098 0.577119380385986 1 1
0.610991084196942 0.559006262147969 1 1
0.781949484592199 0.714811341000884 1 1
0.624842444484239 0.577184429777414 1 1
0.737487236947203 0.668146904885279 1 1
0.697153728734039 0.627111618073327 1 1
0.672356641521965 0.588705573059753 1 1
0.492062042458703 0.44970539279514 1 0
0.717696365220562 0.647665771759393 1 1
0.825709328307567 0.754313353506627 1 1
0.962763096511363 0.899340270210298 1 1
0.919915627393157 0.822043035931566 1 1
0.777230879735218 0.703596327865361 1 1
0.80203831403888 0.729584624751542 1 1
0.834244117391514 0.730688711202121 1 1
0.688239593303876 0.619557247103278 1 1
0.647176546093404 0.578367892423835 1 1
0.88159936801239 0.769069429100969 1 1
0.536534921344344 0.494648462888991 1 1
0.478706505135589 0.459894418285869 1 1
1.07506214256235 0.953400063029603 1 1
0.91007779228219 0.812998990260694 1 1
0.786837682566735 0.699465551156297 1 1
1.03441965580506 0.957568130896267 1 1
0.823597754441511 0.751265125267479 1 1
0.802412301307092 0.729050449728522 1 1
0.652029013670046 0.603678099120877 1 1
0.662618510395148 0.606339622785025 1 1
0.628402379599084 0.573723935140612 1 1
0.649338082316151 0.582542079500385 1 1
0.811213963418122 0.747065274490283 1 1
0.936403797317002 0.864047889272007 1 1
0.725294707350952 0.662876134365279 1 1
0.661906713921633 0.617421833696541 1 1
1.03843769404032 0.943570331187325 1 1
0.715480218387948 0.664214771856451 1 1
0.993557042905182 0.904699185722738 1 1
0.616961028723036 0.493892788348271 1 1
0.743364451981861 0.67421379502165 1 1
0.717458478867659 0.655380601363067 1 1
0.857207273481818 0.782765247562401 1 1
0.807228218381238 0.740869321946634 1 1
0.88166866438593 0.798408910649422 1 1
0.923712583651256 0.837542363992648 1 1
0.764850106126627 0.700124060752394 1 1
0.688165031597648 0.614475539785146 1 1
0.636366203107824 0.583649043842298 1 1
0.819230705555424 0.743853072032749 1 1
0.85109698926767 0.753731467635623 1 1
0.661289587025207 0.600706104854222 1 1
0.863443886918917 0.769317930737172 1 1
0.865606880939394 0.784897419298873 1 1
0.78394694475 0.703677568393093 1 1
0.5972856410774 0.551465980549444 1 1
0.897050851996175 0.817597636106252 1 1
0.911742912341365 0.818991582728878 1 1
0.643823566456367 0.585536199160853 1 1
0.645684027638362 0.605270257274094 1 1
1.04393025615952 0.936500679065125 1 1
0.596847156735579 0.552037518419391 1 1
0.822257563289148 0.757271249960487 1 1
1.08868696735454 0.9811004813853 1 1
0.536901889526931 0.502277203548329 1 1
0.81690980626255 0.753177120773067 1 1
0.676454374033868 0.59029204574008 1 1
0.844497375225431 0.767230240578048 1 1
1.0609131261775 0.97078809734785 1 1
0.840438114531024 0.761370585847182 1 1
0.511123379749562 0.463829009734677 1 0
0.962296307245583 0.889716582254914 1 1
0.488279006325918 0.441730750876136 1 1
0.601152954080679 0.547587198837077 1 1
0.776122871623681 0.714650906630619 1 1
0.826790361763848 0.722512178741825 1 1
0.567086187747282 0.527353340165512 1 1
1.01606799752162 0.919041683194659 1 1
0.592504063862152 0.537227954240097 1 1
0.632228904121914 0.572611544747121 1 1
0.823777968139735 0.77049678173317 1 1
0.8587782068914 0.794866910002118 1 1
0.58379461660098 0.517090165073856 1 1
1.20938636512384 1.11709574333689 1 1
0.6780697206591 0.602624989496575 1 1
0.821265429075551 0.739948226766574 1 1
0.784198707065908 0.697388487863407 1 1
0.659740940528904 0.61296811683991 1 1
0.651379152631471 0.615315006369436 1 1
0.823716080640813 0.75013614711937 1 1
0.878781151357472 0.775230282535308 1 1
0.508556869705883 0.468720793403838 1 1
0.670726116422795 0.611060556560064 1 1
0.462503852958358 0.428489987037531 1 0
0.814074686077273 0.740158527650093 1 1
0.770593088393509 0.730043931267976 1 1
0.487684746636217 0.445419391080822 1 0
0.942201702946571 0.856125401760304 1 1
0.916013495379199 0.826594400208668 1 1
0.897615418887616 0.810905326728403 1 1
0.658646703663039 0.596452699134996 1 1
0.642139938212628 0.579815035222921 1 1
0.824324110500961 0.740277691253973 1 1
1.09494472406969 1.00201073563857 1 1
0.789363436172014 0.697190469773185 1 1
0.760969347994523 0.696612818421464 1 1
0.638316582189486 0.579094110077108 1 1
0.575431127367678 0.520516908120147 1 1
0.586499510129435 0.531058164206934 1 1
0.90206931203177 0.842933685852529 1 1
0.506059834236146 0.458484719556616 1 1
0.484280731779673 0.42325858251192 1 0
0.773096558088553 0.714212815227283 1 1
0.796634057452368 0.703269265460469 1 1
0.774629582443837 0.684847764636475 1 1
1.06548473080572 0.95917169029547 1 1
0.653642497527883 0.592431948732514 1 1
0.620584223968325 0.562806860341871 1 1
0.830106964930688 0.748875799052138 1 1
0.728804133988012 0.669567642808804 1 1
0.626268603441853 0.586766514265135 1 1
0.77633356637467 0.686145493774106 1 1
0.734249653457859 0.671152079586726 1 1
0.665836358307066 0.591797358168387 1 1
0.874873491187282 0.830217515095141 1 1
0.550674615891887 0.48309057057718 1 1
0.889673875572921 0.833764442085218 1 1
0.824352263815917 0.746295379177556 1 1
0.898589516723519 0.781658949446909 1 1
0.868946080771219 0.792937494160189 1 1
0.727297289791923 0.662807906074109 1 1
0.768325454258929 0.726924857449578 1 1
0.470103884648988 0.42661421126828 1 0
0.526194053511494 0.473386883708485 1 1
0.725390631353082 0.667229245769726 1 1
0.500180460625309 0.466162945953765 1 1
0.966835212048441 0.887888225703313 1 1
0.934087584818069 0.864349201282946 1 1
0.789383128657635 0.71308935369447 1 1
1.05243652833972 0.932323330903315 1 1
0.730828193741036 0.652034731685823 1 1
1.06089781761522 0.960240051010336 1 1
0.902288591357536 0.824091584906983 1 1
1.3003792624441 1.19130097284752 0 0
0.975187443618456 0.865922064795643 1 1
0.827673249412973 0.759476835292939 1 1
0.86840845810173 0.807619079734562 1 1
0.992557831569398 0.90016806987541 1 1
0.72090123644814 0.658635179667864 1 1
0.886877528898904 0.811279049561237 1 1
0.893038986410685 0.792689767677434 1 1
0.560998172441137 0.525496133608769 1 1
1.13683942247891 1.02863506888841 1 1
0.844671566820509 0.773087712796747 1 1
0.690217829448415 0.620906310241827 1 1
0.992302543439917 0.92305514805688 1 1
0.869751781743732 0.795887904290261 1 1
0.689740849437441 0.634947847012017 1 1
0.470874928505157 0.424588873689578 1 0
0.677966936239317 0.603021050021949 1 1
0.733611461244613 0.657259293210778 1 1
0.688062858911519 0.606176883739888 1 1
0.751076687480164 0.68031699033309 1 1
0.888109894549301 0.821868270535748 1 1
0.875890606260476 0.787947117503826 1 1
0.800722410819212 0.713254497308223 1 1
0.697453502092694 0.618150608814671 1 1
0.399850005106518 0.378421524804067 0 0
0.745743107374216 0.681100458565921 1 1
0.80848460874351 0.726130853368158 1 1
0.597673318264008 0.540953223169239 1 1
0.774699383176425 0.701311925429542 1 1
0.800205207373073 0.694408802085783 1 1
0.619332585672241 0.55355317420727 1 1
0.738927090878041 0.674517350637836 1 1
0.93566801055883 0.851412065765374 1 1
0.702972578728091 0.643884515970608 1 1
0.674089995926926 0.576175052362055 1 1
0.512183225113402 0.463777908817257 1 1
0.632907315530221 0.573287019278236 1 1
0.735807117413656 0.65311303753855 1 1
0.755939479650247 0.679230969712828 1 1
0.687130105283949 0.663061031457869 1 1
0.898267483702283 0.829269839898691 1 1
0.534905010419941 0.49111569653444 1 1
0.56275946228192 0.506677433341087 1 1
0.573644748820826 0.536322758257583 1 1
0.657003072294894 0.593254192914033 1 1
1.12647859485516 1.02255549040396 1 1
0.547277986882894 0.503579701861349 1 1
0.686284504547459 0.631606788636698 1 1
0.777539705560647 0.715904796376445 1 1
0.715030066356589 0.63457524233108 1 1
0.848536301372545 0.783918741862841 1 1
0.846095741524926 0.765767364462922 1 1
0.598533423114343 0.540732935028688 1 1
0.867261567850986 0.794730904058965 1 1
0.88723078272128 0.809188148717408 1 1
0.580954960652082 0.510381960612516 1 1
0.684657796688622 0.614982122190206 1 1
1.01479717204765 0.951629662073284 1 1
1.01829101236213 0.878326742680835 1 1
0.442105970130186 0.433695225360597 0 0
0.960636580545212 0.867238354772295 1 1
0.517644989688434 0.483097254673917 1 1
0.708615274520436 0.662021565388855 1 1
0.703204816228289 0.664332168940588 1 1
0.599523436365901 0.535216475431362 1 1
0.980589041196919 0.89694718293792 1 1
0.971692156298986 0.881819830755369 1 1
0.928316656585487 0.848042244304687 1 1
1.40019077824316 1.22493777689849 0 0
0.596629446409347 0.537384733811573 1 1
0.582325004332909 0.54140189269904 1 1
0.831984077248489 0.74955845205203 1 1
0.592918711820331 0.552647264697153 1 1
0.820750641308341 0.750096601743412 1 1
0.425005977303016 0.390617722216077 0 0
0.671042271383305 0.619920043182867 1 1
0.767554714753119 0.703975816857034 1 1
0.678748754267483 0.634742372691094 1 1
0.225573988070799 0.222677988155178 0 0
0.473233754554868 0.443516756798025 1 0
0.64744573265429 0.600698986427456 1 1
0.63538781434221 0.587716283392324 1 1
0.876381848223386 0.790785062604718 1 1
0.747592515573243 0.671635225409296 1 1
0.85816633644916 0.79332851619592 1 1
0.796581642163819 0.728600998832013 1 1
0.601045120487602 0.543404206557023 1 1
1.09335675869042 1.00025160501611 1 1
0.879488973709049 0.802586430721047 1 1
0.49982958120841 0.468593549086229 1 1
0.326350879940961 0.309913041665962 0 0
0.757493118618113 0.689801571016882 1 1
0.671035025661791 0.611362788207773 1 1
0.825685832470513 0.715916191318284 1 1
0.411330010376299 0.382067791399906 0 0
0.84143909243577 0.764027710194712 1 1
0.674407203675541 0.631898465950294 1 1
0.56555941673327 0.521972647290786 1 1
1.19582345835398 1.04282488427884 0 1
1.0091002824685 0.909300969372472 1 1
0.774079638050115 0.703579612171805 1 1
0.746532623508768 0.675216379531185 1 1
0.782611487447282 0.705162563330121 1 1
0.73743880760905 0.662485615078917 1 1
0.750829171500864 0.704852570357957 1 1
1.06779740374242 0.953183335077429 1 1
0.720495829029078 0.662206793878872 1 1
0.77738564287454 0.702795818262437 1 1
0.885821950844253 0.801126639599082 1 1
1.02044378082555 0.892445073187809 1 1
0.852708056094804 0.793949950728385 1 1
0.655848592029312 0.606568643302609 1 1
0.852142590153968 0.780138915698789 1 1
0.847165745770643 0.748378466327146 1 1
0.915405770625471 0.800919418872486 1 1
0.721178402376308 0.679359568526689 1 1
0.61011375184098 0.562663991827548 1 1
0.651059847663643 0.578759266115599 1 1
0.83319112197566 0.751251001882886 1 1
0.825414090964142 0.730777220157168 1 1
0.722582549909481 0.652646191596894 1 1
1.11208288485949 1.01332920906054 1 1
0.879208122326133 0.826335218360777 1 1
0.743355007190036 0.640356993725031 1 1
0.611532089790792 0.550590757054612 1 1
0.775308462467554 0.692696311186572 1 1
0.826287536289309 0.754182202669968 1 1
0.628780534728133 0.539642366978549 1 1
0.894165236813916 0.812236799839925 1 1
0.4047592252422 0.349701393738548 0 0
0.786542607599428 0.708811995835842 1 1
0.618442722724811 0.592969811606885 1 1
1.01066846440412 0.932132220042746 1 1
0.75339760179702 0.680454837536213 1 1
0.813222467569127 0.75242364538479 1 1
0.57920420315953 0.522243474743786 1 1
1.23402405223421 1.13554862471237 1 1
0.74148055112863 0.680288161783487 1 1
0.889578308869353 0.817792898063519 1 1
0.99499704610015 0.894024362569934 1 1
0.688112679110699 0.635246455930112 1 1
0.676111676596541 0.603532945458167 1 1
0.900005940551018 0.834944518010324 1 1
0.939548730289912 0.841747922606907 1 1
0.903014441375595 0.82151789096591 1 1
1.00034425261229 0.927699921777609 1 1
0.478000231673806 0.421527696756294 1 1
1.12576255368456 1.00398910101996 1 1
1.07238666234187 0.989783021054286 1 1
0.550710501032111 0.498656398387817 1 1
0.840768433169921 0.755433221221491 1 1
1.11313905498564 1.04717258418067 1 1
0.738404549281559 0.661402547598058 1 1
0.544466586971993 0.490084264055233 1 1
0.603704847297 0.539557246693117 1 1
0.676129130805165 0.631704728758889 1 1
0.921442280913745 0.831244253752752 1 1
0.835895026841801 0.766716476787007 1 1
0.418291423080322 0.384773091775581 1 0
0.623258607683542 0.573969197948794 1 1
0.910443964109992 0.827730079920585 1 1
0.627779892507177 0.586330430504183 1 1
0.742751840696516 0.665670488370832 1 1
0.517670319220939 0.480346937378327 1 1
0.84067785096873 0.748143199244587 1 1
0.644639791072827 0.599421313639185 1 1
0.95404658276549 0.863918635367693 1 1
0.576030198403598 0.508319982335473 1 1
0.600629569138991 0.544196775703798 1 1
0.750409817334996 0.668255328738714 1 1
0.76281559185744 0.700293035355285 1 1
0.733016061583749 0.654593579953475 1 1
0.407581057508095 0.351268840898642 1 0
0.922123320999471 0.840719661453023 1 1
0.879526590484544 0.780784035525918 1 1
0.791496434541755 0.702005528684668 1 1
0.577852620225086 0.528372453726868 1 1
0.660299505112015 0.593191606708885 1 1
0.572235787723252 0.539740434310549 1 1
0.873743843992598 0.786330784981647 1 1
0.931625289448131 0.864464956426032 1 1
0.647850033929435 0.605150190976377 1 1
1.02674365358632 0.900509742102273 1 1
0.901491917911406 0.798126068487811 1 1
0.964696460864148 0.880484218537453 1 1
0.754847727369252 0.673595485749675 1 1
0.96562639255892 0.879793681874179 1 1
0.546257274091346 0.481400246910863 1 1
0.878803498480562 0.800822527326599 1 1
0.724228396214569 0.677849412432518 1 1
0.612370161266501 0.570081257147908 1 1
0.788830430742931 0.716652221349125 1 1
0.641531943100459 0.585457157730138 1 1
0.687759264871879 0.620574713390984 1 1
0.774458192514145 0.703988566909079 1 1
0.928615357453167 0.853497969322123 1 1
0.794013783635004 0.698241634984105 1 1
0.450712215789765 0.430309011725381 1 0
0.613626950259345 0.561639245914144 1 1
0.952636498991897 0.855307803950352 1 1
0.726091282473766 0.662451263027779 1 1
0.723390030351437 0.599865789424061 1 1
0.605412145574731 0.549512206057857 1 1
0.561778850931052 0.519179041531823 1 1
0.695576576958577 0.644230291145051 1 1
1.08680832970119 0.975840627702001 1 1
0.355245122844885 0.347687486537363 0 0
0.746301050858881 0.671304160548471 1 1
0.844666998255499 0.782010635765051 1 1
0.562925356887101 0.494892132158929 1 1
1.04397243664624 0.947470466854246 1 1
0.855665378739098 0.775293252548149 1 1
0.807034064645014 0.719765731473008 1 1
0.96649695021223 0.849824104033544 1 1
0.834045575914156 0.767585577864884 1 1
1.10373319678929 0.973441346721576 1 1
0.744565980381694 0.699492468396452 1 1
0.747688329194766 0.668988615406522 1 1
0.57996043564958 0.517478043164723 1 1
0.684561477002568 0.627279685359327 1 1
0.7362468435535 0.640115061434886 1 1
0.983214837699643 0.876183031913603 1 1
0.536874615425393 0.488223553116042 1 1
0.665911987496162 0.594393337945467 1 1
0.798255386566904 0.724744673624344 1 1
0.721423211836091 0.672854586651781 1 1
0.526125833431846 0.478894117356645 1 1
0.668903675964423 0.6055416094738 1 1
0.471677701859264 0.421476916137834 1 0
0.672277500841683 0.616300856155711 1 1
1.06163359598699 0.951207630517802 1 1
0.696543027852298 0.647195248886245 1 1
0.742367580408092 0.677970098735972 1 1
0.421559541425281 0.398331922429057 0 0
0.919892071564683 0.810016201563432 1 1
0.927087979009055 0.818806172478922 1 1
0.610092634152379 0.556797642269616 1 1
0.488457702442232 0.449973400535603 1 0
1.02011920667429 0.92615547227794 1 1
0.859061593351807 0.803651568535191 1 1
0.847545913855861 0.773664220914744 1 1
0.670678337431636 0.620723241301752 1 1
0.713232783250549 0.659478951227367 1 1
0.72580609853917 0.634042191274041 1 1
0.781688209251335 0.69665005811595 1 1
0.812257227573256 0.705498335614874 1 1
0.740304663501411 0.666732159563865 1 1
0.7005178379085 0.660618291881544 1 1
1.14961300078689 1.04512442964528 1 1
0.792093032473408 0.715744829854881 1 1
0.591934367936696 0.538317510717754 1 1
0.704508259902913 0.63117723864767 1 1
0.779351814771638 0.688857586402811 1 1
0.640095707420767 0.587893550379205 1 1
0.965962070830351 0.922860260295134 1 1
0.818110987039343 0.707072396192335 1 1
0.946557633210163 0.861914479490681 1 1
1.08714258899125 0.975269420909931 1 1
0.627959831990653 0.596375536739511 1 1
1.01582866065522 0.909454152711877 1 1
1.10752759392123 0.998792399747505 1 1
0.655169379076943 0.565468976781138 1 1
0.703875111754648 0.639568381664304 1 1
0.554372063931866 0.502092476188412 1 1
0.966837845854234 0.880027348003918 1 1
0.834760486701286 0.743498416741369 1 1
0.448477411789654 0.404726269808482 0 0
1.02393670238923 0.923688762240476 1 1
0.955885692118425 0.842670140058171 1 1
0.877427158645809 0.776919656617333 1 1
0.946421067994994 0.858489206323232 1 1
1.14577433861623 1.04324008738687 1 1
0.903533934032782 0.809829534428882 1 1
0.953496447281717 0.847807361449615 1 1
0.584588512584409 0.528164890465533 1 1
0.843910125448722 0.759759773396194 1 1
0.605729030628328 0.569336791123229 1 1
0.433823092080375 0.388824145145887 0 0
0.810865643420859 0.748240681036465 1 1
0.562773564492547 0.489556085938808 1 1
0.794104037939726 0.746343542025261 1 1
0.642890263955622 0.591462148219244 1 1
0.878297413710802 0.770283584732395 1 1
0.792115327747429 0.707914529725244 1 1
0.804307067180621 0.740914697896162 1 1
0.950022356129003 0.873766119067071 1 1
1.05647763602255 0.963868435566166 1 1
0.498113271327673 0.452855620704681 1 0
0.778447464484071 0.702565420820559 1 1
0.628147681691934 0.576957638139203 1 1
0.645582208478918 0.586821825095012 1 1
0.640791129108964 0.575746894792314 1 1
0.869954012879862 0.774225474030628 1 1
0.48774051864257 0.4239516269764 1 0
1.05855077397564 0.958366304580049 1 1
0.871590273440373 0.797973008726336 1 1
0.930194990891225 0.88033410887628 1 1
0.877968139879527 0.804379078363033 1 1
0.808757308629007 0.746741920271455 1 1
0.72191487564043 0.658199728280437 1 1
0.619985855520797 0.577337495028815 1 1
0.686084304381742 0.62006834560317 1 1
1.00823489373835 0.896071392543868 1 1
0.587111423149854 0.547197517677836 1 1
0.782257880310723 0.716822181361554 1 1
0.949647905612312 0.869794642057527 1 1
0.729684804734527 0.666996486090607 1 1
0.616575324172931 0.569743115032524 1 1
0.521033014036701 0.467095997424604 1 1
0.876944414251575 0.776274331067302 1 1
0.904473979152687 0.831515295922118 1 1
0.567340722667175 0.519477742901066 1 1
0.736821877418242 0.65510696479492 1 1
0.623659494472192 0.565303482504489 1 1
0.800206614623761 0.717545627539842 1 1
0.835418613225926 0.767158653140881 1 1
0.768289398318764 0.712712850733992 1 1
0.96361940831666 0.873543838712967 1 1
0.878031669972192 0.79086556680907 1 1
0.759719828875206 0.70022362854733 1 1
1.24170220106329 1.12732834984358 1 1
1.02079183586825 0.896135504533192 1 1
0.394648018984061 0.346033746999264 0 0
0.820662847532089 0.743428131099543 1 1
0.757158893997694 0.700417005367577 1 1
0.766539062626952 0.70146264688927 1 1
0.943758549731054 0.861258431986057 1 1
0.902505262347117 0.815184284214986 1 1
0.765252007007816 0.711031406620246 1 1
0.858107822189296 0.800191889885105 1 1
0.637594700976948 0.57882993243514 1 1
0.715790640714775 0.638851671102948 1 1
0.846413871647069 0.761816527276995 1 1
0.596456546311235 0.534485224885457 1 1
0.622645045374232 0.571637889961476 1 1
0.49001597910592 0.442350898093682 1 0
0.905094242923945 0.834617647195022 1 1
0.451232666470609 0.408867230960757 0 0
0.823779374072877 0.743584301862028 1 1
0.879383296462059 0.794346831286353 1 1
0.538420817299843 0.49926448775712 1 1
0.970536700963144 0.905730495073549 1 1
0.953084687084348 0.850698402846335 1 1
0.778445620092321 0.696495106360518 1 1
0.597295141003287 0.536726590605554 1 1
0.691229030518651 0.609239181589003 1 1
0.646540938423884 0.578468233954322 1 1
0.782385927065764 0.741250713823087 1 1
0.772355086141274 0.714719422529093 1 1
0.808330572062836 0.700419799740285 1 1
0.997192377280497 0.900594167064588 1 1
0.825262391133989 0.764017253071924 1 1
0.637080508174705 0.575982463824198 1 1
0.984285059662594 0.865370540156923 1 1
0.613669387609909 0.537425029344429 1 1
0.848532411034466 0.760412995081491 1 1
0.697550927465762 0.624979696136927 1 1
0.713587722828078 0.654025660984937 1 1
0.765129280998752 0.707119833127074 1 1
1.06508794702683 0.954503324410956 1 1
1.21085550964671 1.11094001128737 1 1
0.868906831781078 0.782160856622932 1 1
0.563243992066632 0.49083988647498 1 1
0.639225818260163 0.587687052675527 1 1
0.742480055325387 0.672169570554278 1 1
0.991600560837614 0.862792535988447 1 1
0.884833897449382 0.81976849698721 1 1
0.288726294979191 0.242806230051669 0 0
0.586389259997096 0.554578047706278 1 1
0.654118405851497 0.602575830757133 1 1
0.647103558871478 0.588511931819646 1 1
0.529223916907057 0.472629988973914 1 1
0.726028378717972 0.651800655822613 1 1
0.831122643118451 0.749726675860456 1 1
0.718646945765621 0.647673067879564 1 1
0.722820467602471 0.631042028406552 1 1
0.500974179246827 0.464456496797578 1 1
0.746407201939812 0.697000770683475 1 1
0.964588750946257 0.895066361586239 1 1
0.64624955814619 0.594032823044378 1 1
0.716419486348827 0.651876909435906 1 1
0.650652942774043 0.581204514421238 1 1
0.62436003727439 0.550547924592085 1 1
0.863795425613332 0.78780301775537 1 1
0.670938884243623 0.611497051009535 1 1
0.957353854957851 0.847291870860741 1 1
0.832488207329662 0.756438331318133 1 1
0.499001159177911 0.457054134317848 1 0
0.580268462257138 0.528940950298294 1 1
0.923650480088277 0.829851640182026 1 1
0.566483062287986 0.51470869114468 1 1
0.483487158569667 0.446279862281638 1 1
0.742107260682123 0.671068232822225 1 1
0.803109952327167 0.731764799270842 1 1
1.01896338686815 0.935688281719268 1 1
0.356346074534287 0.32438651971088 0 0
0.669739763316346 0.605250899544666 1 1
0.691813038291215 0.636775599000655 1 1
0.864945434313693 0.785627054151709 1 1
0.705630733295903 0.636101261746383 1 1
0.973066432984444 0.88597074052661 1 1
0.906221983462304 0.801700018885532 1 1
1.10491646506155 0.991266978910957 1 1
0.989522042921304 0.905887614596686 1 1
0.710071656926771 0.657854454059952 1 1
0.718895591461938 0.655818218467457 1 1
0.676223477374187 0.604042817743866 1 1
0.675343911078733 0.624276075639342 1 1
0.724595472103869 0.655079524781116 1 1
0.920187993096676 0.843696094200343 1 1
0.755225183952253 0.687359719217881 1 1
0.744987268795001 0.681341090653616 1 1
0.626771577271662 0.585005415485103 1 1
0.712529308764481 0.631561138239174 1 1
0.76907828747789 0.705416343851457 1 1
0.972986538218894 0.857961417970774 1 1
0.931728484895193 0.858527529496295 1 1
0.771325420813468 0.68781225227128 1 1
0.445876422278746 0.430390519458734 1 1
0.921859453824614 0.83093574077703 1 1
0.635280858462375 0.59494030083692 1 1
0.582411378165771 0.534035545707385 1 1
0.786079161510015 0.742418318072914 1 1
1.33213179422331 1.192641754109 0 1
0.88975781317205 0.776196234655234 1 1
0.44007969752015 0.400890542457847 1 0
0.692692777378332 0.636428408543723 1 1
0.754033987256572 0.675079390746749 1 1
0.62688105109803 0.560587262400113 1 1
0.706765764711847 0.664127501165716 1 1
0.818502491406743 0.748394337373907 1 1
0.652011608550433 0.601373599605573 1 1
0.440345787128384 0.403832697876073 1 1
0.996091355621751 0.892903492566987 1 1
0.923828741725644 0.838115193614975 1 1
0.837484411780928 0.736980112682195 1 1
0.561815948486337 0.508277241509418 1 1
1.06703006850597 0.982986092089125 1 1
1.0936757762464 1.00763947312095 1 1
0.973597862363984 0.891723405513404 1 1
0.677150104984435 0.61773797771579 1 1
0.658551336259976 0.585912384668767 1 1
0.930484004572037 0.829655355396728 1 1
0.747655765461338 0.692551910588353 1 1
0.850464071210037 0.725833326516574 1 1
0.560329629985425 0.503148444250706 1 1
0.840227700856288 0.745710680044728 1 1
0.689724162936448 0.601435783312644 1 1
0.657242266754215 0.60309464828692 1 1
0.86247724331022 0.799361345719765 1 1
1.23022061930184 1.09609392272392 0 1
0.778934254214742 0.714049819975392 1 1
0.907549862653515 0.824806739777053 1 1
0.527643991447896 0.477262049741835 1 1
1.06226287516783 0.991735536854614 1 1
0.779135600167988 0.699739941968436 1 1
1.00407841282911 0.924376639216333 1 1
1.00891994953706 0.896971741480976 1 1
0.579344363881175 0.526024272436216 1 1
0.749424393556022 0.688492315559113 1 1
0.889230979859882 0.789051218166551 1 1
0.616282214225545 0.543904595952557 1 1
0.560555388386273 0.510703489320287 1 1
0.741802614765199 0.684189328841239 1 1
0.535219755935957 0.487083398539255 1 1
0.756722083050324 0.689611074951532 1 1
0.508775107756915 0.452793847410499 1 0
0.970268160460111 0.876473885983481 1 1
0.641419823326251 0.587830218132726 1 1
0.634595465663838 0.567416998721149 1 1
0.765285421679355 0.717655676127474 1 1
0.617520826073628 0.564126111938934 1 1
0.796433829211975 0.704692392350991 1 1
1.03653457694694 0.96190814688358 1 1
0.803268493199922 0.738196453983438 1 1
0.612766830557908 0.559898261206434 1 1
0.769650067084453 0.701832875196914 1 1
0.728505276483624 0.650536109808705 1 1
0.71795392726387 0.646873541331951 1 1
0.893383602906883 0.828807757681077 1 1
0.403662632427159 0.371187203718379 1 0
0.730169510945011 0.663580097271373 1 1
0.963176767211031 0.873751803177133 1 1
0.575088628922212 0.51835979688491 1 1
1.07803227395666 0.986956634693416 1 1
0.714136857701773 0.642882541488394 1 1
1.01963563973005 0.930890888294045 1 1
0.73843847678814 0.684556972073272 1 1
1.21974178977947 1.08967064107287 0 1
0.646069362531858 0.604967688599611 1 1
0.58516651679841 0.536598972833896 1 1
0.840406445849289 0.770798469346563 1 1
0.712603896974885 0.657264005249214 1 1
0.782995259782552 0.718022768910447 1 1
0.740253856411053 0.655485986618639 1 1
0.972717254318087 0.857802504775404 1 1
0.585406116035436 0.590170462112223 1 1
0.842201089555622 0.753289070926292 1 1
0.845322880739635 0.764219740932513 1 1
0.598927742835982 0.528313861135977 1 1
0.877860112564349 0.806503142850901 1 1
0.842552810538025 0.774267151354576 1 1
0.914963252962295 0.82994329412431 1 1
0.690564560390052 0.643747737795547 1 1
0.736468322236872 0.658824843100321 1 1
0.998839060365224 0.915226371059302 1 1
0.709485898096301 0.642938356362713 1 1
0.808602171632858 0.682186709858688 1 1
0.619875704746579 0.543180406581233 1 1
0.710521811816212 0.655930789883472 1 1
0.742084926880953 0.665996938783246 1 1
1.01389942655091 0.901592838037331 1 1
0.994607433580869 0.907988294835327 1 1
0.987490927655878 0.891564319614053 1 1
0.546763382676912 0.521046035331712 1 1
0.746821915427846 0.691991093347742 1 1
0.538687483357958 0.527227952233812 1 1
0.933340145287494 0.858967750576728 1 1
0.774324996349593 0.702650273459027 1 1
0.877784146683003 0.802484511846905 1 1
0.580821111051868 0.530164926364192 1 1
0.752463078897114 0.694174469875862 1 1
0.759446655348178 0.679768561897993 1 1
0.699732262584643 0.654489303745788 1 1
0.632027515389318 0.5745806365357 1 1
0.46435146989823 0.425418815398093 1 0
0.694393583000285 0.616130463973373 1 1
0.485582402736404 0.446022746397166 1 1
0.765120831300865 0.701517094992368 1 1
0.803799015004564 0.734121973180524 1 1
0.536686540038203 0.486839384171765 1 1
0.837032085281291 0.720522440974823 1 1
0.73752431420336 0.679430108141222 1 1
0.467260098886673 0.442131949945181 1 0
0.711285325160427 0.634019226536719 1 1
0.739715159617853 0.666532541301777 1 1
0.396704462125559 0.376469349866337 1 0
0.575135694766484 0.537837896474538 1 1
0.927283627797294 0.809693822198408 1 1
0.607943514166576 0.54121873623602 1 1
0.677030854710036 0.627120061376963 1 1
0.761390653317681 0.710889900809609 1 1
1.04678480440985 0.953620672507014 1 1
0.638972754915846 0.588087072266091 1 1
0.732392753298963 0.653915117703787 1 1
0.914086304547362 0.836145627679723 1 1
0.508850435359434 0.469918163595375 1 1
0.699238072975475 0.650024513099993 1 1
0.525580940505493 0.47744013631743 1 1
0.763458854212582 0.718754570599375 1 1
0.881791286991781 0.812319105005641 1 1
0.82734117978661 0.750483605844182 1 1
0.686029746653128 0.610488052901196 1 1
0.87311838121026 0.790817518158016 1 1
0.799084994520254 0.672757449355017 1 1
0.643183064759381 0.591706377923988 1 1
0.746618483894862 0.689019953848308 1 1
0.870362007286414 0.817490651405516 1 1
0.801507974248789 0.732830133159798 1 1
0.5854986809356 0.522277947824653 1 1
0.567458890961372 0.50951618677944 1 1
0.897242419064326 0.813402652267463 1 1
0.49864973683506 0.467911921412157 1 1
0.874401251494163 0.783171517334931 1 1
1.16984316356765 1.06135017558576 1 1
0.443678495805209 0.387714429215702 1 0
0.942444283780512 0.865159563343891 1 1
0.616289838058615 0.552322163206703 1 1
0.802237308687505 0.727135198062008 1 1
0.71043846420119 0.647412557217088 1 1
1.16466746510108 1.06788460742703 1 1
0.922208420973177 0.837088743755498 1 1
1.09062510247239 0.986920377041141 1 1
0.901519191437922 0.812590881292066 1 1
0.925526795017659 0.84312806394774 1 1
0.67444080697687 0.628268641245967 1 1
0.848737043659658 0.783938701430036 1 1
0.706495672242365 0.635754232729736 1 1
0.820503959791446 0.72698291176266 1 1
0.987852524262197 0.899680615724844 1 1
0.918997723490726 0.846434917423859 1 1
0.688178339329397 0.637106875005763 1 1
0.755225821250636 0.716931130603541 1 1
0.704311915216323 0.640961304852005 1 1
0.612420838889621 0.543902579134623 1 1
0.753868017564093 0.685265261214025 1 1
0.71505820883228 0.649168252179268 1 1
0.688969008972741 0.623801361481945 1 1
0.857803700217385 0.808672591695632 1 1
0.465077405830009 0.43321874256569 1 0
1.05352077359501 0.960391958894651 1 1
0.661445042195117 0.592552279203107 1 1
0.665524028324653 0.593937664947807 1 1
1.12057921185014 1.01050186550729 1 1
0.665357641417456 0.612671872708475 1 1
0.710542034079236 0.641804322912114 1 1
0.764150887138124 0.689209609465372 1 1
0.932911568252205 0.838799420883199 1 1
0.656321819983282 0.595895016567919 1 1
0.981129743803843 0.865828896173921 1 1
0.403960390230904 0.394165236269989 0 0
0.671771775975923 0.608350010468691 1 1
0.617056572694906 0.546478644421979 1 1
0.848686449428426 0.754437171951991 1 1
0.688109546802014 0.633748458210974 1 1
0.764027199845409 0.69440970781715 1 1
0.657713150923049 0.610691768606623 1 1
0.863103430561945 0.791772479168225 1 1
0.384688437185051 0.319865464361816 0 0
0.729933931006981 0.655798371325396 1 1
0.568254680237272 0.538310109449173 1 1
0.661740509321261 0.582836393628278 1 1
0.438142318275976 0.394062543197547 0 0
0.63577903524714 0.607144087459164 1 1
1.05618156689881 0.93452683643393 1 1
0.638870976062114 0.571917799824586 1 1
0.601469449792928 0.555742559242905 1 1
0.992058436998475 0.907534558828832 1 1
1.0824471071155 0.998912696740671 1 1
0.7824467919967 0.711350733997524 1 1
0.769524677755431 0.712646753729165 1 1
0.619807582055717 0.566134428932306 1 1
0.402777043318773 0.376196869840997 0 0
0.65084798310328 0.591712678155504 1 1
1.02163145198446 0.867329639798613 1 1
0.292626588923306 0.260195117112068 0 0
0.683977272243684 0.617426495634065 1 1
0.796652291371909 0.729508535566913 1 1
0.555032985574026 0.498741406260233 1 1
0.522400558718766 0.483894834630659 1 1
0.952646710947519 0.854634646550785 1 1
0.324446694173512 0.315307573401403 0 0
0.779417698860828 0.703065012809926 1 1
0.739479973916832 0.683055802207666 1 1
0.848433998989172 0.759754771689065 1 1
0.362954634901403 0.340619511473805 0 0
0.550894510814632 0.487769666752378 1 1
1.31694856784673 1.15747673977672 0 0
0.528808255040858 0.480594969268123 1 1
0.727937138753143 0.694536415267173 1 1
0.699953697796857 0.641607447101111 1 1
0.663877227556771 0.59946956316446 1 1
0.626477040635506 0.542072275740584 1 1
0.667095653669743 0.634022731980386 1 1
0.703029291505007 0.639367946622704 1 1
0.42514299729425 0.38680432411981 0 0
0.717758813914816 0.662529343678306 1 1
0.76842933257164 0.73262881035179 1 1
0.992139194734723 0.884339179901556 1 1
0.685815897099976 0.621834919164158 1 1
0.950469011248696 0.880080869565473 1 1
0.765477886322906 0.707525574561182 1 1
1.14495258950693 1.03866018550268 1 1
0.590341718620476 0.524401944039547 1 1
0.729614827819517 0.663308332298791 1 1
1.13037417177078 1.01764832805006 1 1
0.717908965244973 0.658483682817618 1 1
0.653272684166007 0.603147377247878 1 1
1.00738186050465 0.886991518469598 1 1
0.969340365966142 0.876651212857062 1 1
1.06504582238391 0.979472322961274 1 1
0.725730648647712 0.652681416203943 1 1
0.620828583818647 0.559390618466802 1 1
0.730539528942009 0.671460599995531 1 1
0.84936380209277 0.775280312923264 1 1
1.20408476727699 1.1105684525838 0 1
0.757930246350282 0.696157602652922 1 1
0.78587770700965 0.71185001590812 1 1
0.606620776387708 0.522410323036216 1 1
0.881009190568741 0.791605854477719 1 1
1.05952004614924 0.958439431762723 1 1
0.797801809016645 0.733971673788872 1 1
0.475709403487052 0.433245964431835 1 0
0.952764677286747 0.855500387133902 1 1
0.463282658996735 0.429612939280488 1 0
0.941687854052188 0.844950419545856 1 1
0.591072640837007 0.553952310052774 1 1
0.787147448501818 0.7101737276525 1 1
0.894769317665038 0.797554645195553 1 1
0.745895341323925 0.706967173019444 1 1
0.830809736233635 0.752611285914903 1 1
1.03674968562158 0.934233625236511 1 1
0.655712365833552 0.595713747375155 1 1
0.731669609920752 0.645436036724214 1 1
0.648344909266451 0.59636300387103 1 1
1.06258448672589 0.958682886916829 1 1
0.580066866890738 0.545072682768876 1 1
0.75359462234264 0.65395729450296 1 1
1.01937826352731 0.919385494251987 1 1
0.807484069871578 0.717024918497652 1 1
0.93802808132636 0.831488549811111 1 1
0.995886174182447 0.899981631250899 1 1
0.912950568120055 0.875129586395341 1 1
0.915800457214819 0.816360282208788 1 1
0.694395201444606 0.615941315774109 1 1
0.611557426476465 0.566457637629802 1 1
1.20860138204044 1.08687164513564 1 1
1.05978937253533 0.934981220259154 1 1
0.944135990395134 0.852510910220068 1 1
1.03001270060389 0.951176643582966 1 1
0.778426002481581 0.698694438952344 1 1
0.790637465445806 0.728926818499933 1 1
0.801988405825053 0.715991883820416 1 1
1.0243570200024 0.934932137906612 1 1
0.951132582243945 0.862222184950595 1 1
0.867195028644619 0.780488673177432 1 1
0.70721644023407 0.639269298640679 1 1
0.589197225182007 0.528169011858181 1 1
0.795120339116225 0.693480972699663 1 1
0.806275962509744 0.719887842526603 1 1
0.575250387500569 0.53513193204881 1 1
0.656766839340695 0.581590287281349 1 1
0.908512052481804 0.832108935289499 1 1
0.672918792501794 0.612130944094775 1 1
0.499202211121974 0.445120799438656 1 0
1.06618047070879 0.982812461297297 1 1
0.938335364535017 0.85236372646155 1 1
0.599236930166751 0.570789526484323 1 1
0.829785723171013 0.778141640277459 1 1
0.616732286391029 0.563665083186452 1 1
0.977313902514477 0.882352755094093 1 1
0.920592793501844 0.870394553346774 1 1
0.670094793317449 0.627444160290148 1 1
0.581119614857255 0.533741571238043 1 1
0.994668793329646 0.907737406452019 1 1
0.961198031244787 0.873911973710119 1 1
0.657245405645691 0.612918396263539 1 1
0.691349353752589 0.637220752895835 1 1
0.863480026763905 0.804309002064418 1 1
0.865075193620524 0.74918236983055 1 1
1.11588212836351 1.018084218919 1 1
0.701861662492903 0.629685300324066 1 1
0.803765600618148 0.733832241975682 1 1
0.948231112949826 0.852460937972765 1 1
0.336462758681424 0.299857699720531 0 0
0.719506963888778 0.67641700505944 1 1
0.751129140042552 0.694003635335405 1 1
0.562150708231274 0.487052635835108 1 1
0.838915772301705 0.744005371766701 1 1
0.868270351811471 0.795289755202944 1 1
0.474061070937616 0.430071485505795 1 0
0.702338429146772 0.641058293874368 1 1
0.786543012611473 0.722846485596017 1 1
0.741716011030151 0.690831825139452 1 1
0.675688551765236 0.633279732956024 1 1
0.665544627435046 0.591491987625228 1 1
0.811913188644454 0.726180045929783 1 1
0.901102576180111 0.812153563460818 1 1
1.06793911985602 0.957262180138521 1 1
0.894649508241427 0.822313164968904 1 1
1.08930139237289 0.998933770566888 1 1
0.65774473417173 0.588447195608814 1 1
1.01863954418108 0.928306073319341 1 1
0.836380747441621 0.738558768148712 1 1
0.870328822682056 0.786689656036332 1 1
0.963193602142495 0.863493717365424 1 1
0.657878734870085 0.602104610905444 1 1
0.931135482007728 0.842223379437529 1 1
0.67027751572616 0.609881217099985 1 1
0.71296949581861 0.653718561545571 1 1
0.843335976785895 0.76225389896674 1 1
0.879950439031649 0.792683192324625 1 1
0.625887933480245 0.565371764092317 1 1
0.558785167985307 0.501542137147632 1 1
0.713214479896761 0.644097966109934 1 1
0.646647197918929 0.62413071745063 1 1
0.909698626287672 0.821113272281084 1 1
0.88788039528905 0.794171204605981 1 1
0.706433586257098 0.637082215861898 1 1
0.787733186370196 0.728395759766167 1 1
0.764935000515567 0.685835730854411 1 1
0.693185955343485 0.677895381347565 1 1
0.924610152556424 0.849612458921501 1 1
0.374545273949782 0.355785389623027 0 0
0.632914618564852 0.574124229451804 1 1
0.833076558655303 0.776618683612945 1 1
1.01052926216836 0.922322538669031 1 1
0.967529786636569 0.87586137520465 1 1
0.801832969599421 0.708514251764822 1 1
0.538897888008993 0.491184238691118 1 1
1.34567902105638 1.22338856337312 0 0
0.913428748459903 0.839026889043195 1 1
0.925808272183177 0.84294979746259 1 1
0.752612473565647 0.68859636281073 1 1
0.654207841404678 0.587341847214539 1 1
0.457257498418268 0.3893270272093 1 0
0.719477073980842 0.6480420452361 1 1
0.685314776217574 0.609269319862141 1 1
0.414877276158456 0.386003989516534 0 0
0.820945288959185 0.754781624281248 1 1
0.550088822082578 0.52467721418313 1 1
0.882289905636801 0.840891147071459 1 1
0.967519398144331 0.862702717245833 1 1
0.886272545186009 0.78592676297102 1 1
0.492633239451679 0.442819730087566 1 1
0.837159538530566 0.760367980510548 1 1
0.893677843533412 0.813720711114498 1 1
0.776321936354589 0.689476108974778 1 1
0.796594029720909 0.751679985361792 1 1
0.677426310167162 0.612298457160016 1 1
0.748670234314872 0.662624071413575 1 1
0.787557349172414 0.722920191437946 1 1
0.633637644099137 0.560859925784519 1 1
1.04134201917836 0.90947328231463 1 1
0.790769449424554 0.717457947511664 1 1
0.4398292760219 0.403340795781852 0 0
0.601260345037134 0.548584659829609 1 1
0.804558335999448 0.750880936166964 1 1
0.854230525858187 0.775449466669729 1 1
0.571357683103392 0.517724055318926 1 1
1.09135532055712 1.01624805732094 1 1
0.906944529506648 0.840788691436796 1 1
0.791696369821884 0.729675121504928 1 1
0.835517184328497 0.738838515973531 1 1
0.607416465749918 0.551184136440912 1 1
0.740795776082895 0.655008187120603 1 1
0.816769512581921 0.703843797458361 1 1
0.6665671806896 0.585394334297159 1 1
0.951800225574162 0.861924149079334 1 1
0.771703742556739 0.713677688840308 1 1
0.492783185369172 0.453986504071724 1 1
0.831620316742864 0.755902910476103 1 1
0.982041668964914 0.895250292495677 1 1
0.829246592156825 0.740584326713968 1 1
1.07385896080169 0.969746764817758 1 1
0.562629792401599 0.512537195323707 1 1
0.970169830126384 0.891348368884869 1 1
0.60296994709013 0.54798894033749 1 1
0.96599522992248 0.871740941307106 1 1
0.675301311672691 0.616621439311379 1 1
0.520536731766849 0.472161349438666 1 0
0.773672129670555 0.662097774519752 1 1
0.706067771822693 0.652695393969623 1 1
0.645546901429482 0.585710200386802 1 1
0.843405592735198 0.756467654822157 1 1
0.621146861959871 0.556301875674564 1 1
0.550470615787103 0.501985372203614 1 1
0.750328033571537 0.700386513474328 1 1
0.754836258423421 0.683560813715608 1 1
0.81689003236982 0.747906149663695 1 1
0.793696841230933 0.733400637804733 1 1
0.746944543384184 0.662794613040202 1 1
0.802004213183432 0.716563090010992 1 1
0.769268007233903 0.686673691305917 1 1
0.914991791604828 0.838325755159113 1 1
1.14229785876515 1.05820621132217 1 1
0.918511171449712 0.843961194159433 1 1
0.90294684133697 0.816556819262746 1 1
1.02906451137559 0.920998869686285 1 1
0.842372323396178 0.781674604734025 1 1
0.735890630105226 0.662188731901308 1 1
0.725538732096803 0.668331838848939 1 1
0.775824797303922 0.710817363453941 1 1
0.674150400116793 0.592768569030459 1 1
0.589032317798844 0.558243898970238 1 1
1.0283682589427 0.962290807200402 1 1
0.400772077863518 0.385938584067677 0 0
0.931762841260987 0.840500084648925 1 1
1.03855341255604 0.931661942948339 1 1
0.839225585289192 0.752359801727387 1 1
0.667998717355115 0.603642749734362 1 1
0.716172325279926 0.664401839686815 1 1
1.23908903790504 1.12592956200971 1 1
0.586263809785887 0.542149826117106 1 1
0.308831152984628 0.288641209403034 0 0
0.722041085630235 0.677319093811097 1 1
0.755643174052569 0.689884019825909 1 1
0.420696161148745 0.367981602937299 0 0
0.975908389825879 0.874376816858631 1 1
0.902446012400795 0.80028224778662 1 1
1.04121766993672 0.934878842445748 1 1
1.05016232076284 0.961430684045137 1 1
0.725764191313265 0.677488627811453 1 1
0.860747938314345 0.783563676031912 1 1
0.970358061285434 0.886692715471456 1 1
0.564140125570796 0.503435875648003 1 1
0.857792407148399 0.771119330251141 1 1
0.731182944236331 0.657160177326537 1 1
0.680177040543422 0.576639669419889 1 1
0.841853294064739 0.742858021929121 1 1
0.707186996227271 0.641205953321471 1 1
0.957613966888798 0.877229481285487 1 1
1.00968000733764 0.937529735436747 1 1
0.691072597151202 0.608390533167488 1 1
0.983776965912101 0.92425246884796 1 1
0.78500533629754 0.730823204211362 1 1
0.630901203783993 0.562601671753678 1 1
1.03326668381915 0.945681457541974 1 1
1.18358224463081 1.08864271611898 0 1
0.787719891281214 0.706718260441342 1 1
0.536307050386692 0.465793381846395 1 1
1.1202553664937 0.967542019202556 1 1
1.00531923863099 0.922477855689512 1 1
0.558561139392126 0.504818874556517 1 1
0.80880605654735 0.735028030263178 1 1
0.86382522723245 0.778795138940101 1 1
0.782843528702655 0.695637227691078 1 1
0.325485267626252 0.300944974275091 0 0
0.77942121984985 0.719806243628136 1 1
0.798880989201412 0.735987199863797 1 1
0.839927056780147 0.754003100862414 1 1
0.711349083239388 0.626471201892677 1 1
0.718019815731633 0.61486119471515 1 1
1.00755623240992 0.919718278475864 1 1
0.878197134986034 0.786222536867176 1 1
0.50185028005036 0.45478964363098 1 0
0.742030010032926 0.667205418342348 1 1
0.740101539239414 0.696703053289123 1 1
1.01108840445693 0.924283959822449 1 1
0.543408226537616 0.510546665051819 1 1
0.841305488561843 0.801762961671146 1 1
0.803740576159126 0.728403000055931 1 1
0.794930289044077 0.696030940227743 1 1
0.896545290066664 0.80653052147362 1 1
0.668985826886876 0.590783581320522 1 1
1.00030288060147 0.891732500923637 1 1
0.807762520371305 0.726338903210338 1 1
0.888918011925403 0.836594807175486 1 1
0.89227165129141 0.81175396417662 1 1
0.472323092528361 0.420879373831599 1 0
0.817678572810263 0.728191977434435 1 1
0.778868578793224 0.72765878743607 1 1
0.767620594377048 0.683409796235146 1 1
0.667581728786746 0.609581064789771 1 1
0.631925637110083 0.582410445177063 1 1
0.948961766776273 0.889563403256358 1 1
0.886752425107034 0.818354612659709 1 1
0.77230845287818 0.706338215607076 1 1
0.698733671531475 0.638446736389325 1 1
0.67809198483162 0.604512308994993 1 1
1.13693042100969 1.04846793817407 1 1
1.02099192990188 0.948541431787466 1 1
0.779068002441987 0.719032833503528 1 1
0.857390152462208 0.79126343236365 1 1
0.874117740473841 0.770209162733863 1 1
1.00019877794139 0.911779735477283 1 1
0.903231355889524 0.822356463498869 1 1
1.06910293056852 0.968773055230503 1 1
1.00683937670261 0.881424251615144 1 1
0.75097234053157 0.730092165755963 1 1
0.925068990011806 0.839534433597755 1 1
0.632922557790229 0.580469707369788 1 1
0.948164744093328 0.866893212164759 1 1
0.819107147067172 0.739391850459981 1 1
0.708039740246471 0.656472436712129 1 1
0.867070581350061 0.783923115995504 1 1
0.645545365747921 0.575781296799384 1 1
1.08043570499169 0.95272350870083 1 1
0.944214373825656 0.844766961089227 1 1
0.896827154972656 0.858678387788048 1 1
0.620120222456437 0.571865750246771 1 1
0.706414348174502 0.649961791114599 1 1
0.663259521044363 0.603204205860992 1 1
0.784812642510864 0.709225483516235 1 1
0.720717320530096 0.644088688065162 1 1
0.624970959284047 0.568413214878835 1 1
0.775956259006055 0.74361887434356 1 1
0.590605829954286 0.525751480754725 1 1
0.949006864779415 0.861926000722192 1 1
0.800812777373282 0.719322235751528 1 1
0.815135933507513 0.729346399732125 1 1
0.874759126465593 0.796203249581216 1 1
0.961830629247704 0.881700131691738 1 1
0.7513315022449 0.6801634249131 1 1
0.790038850579977 0.715771264164496 1 1
1.03855050569384 0.913812624500839 1 1
0.841105852321707 0.782658458237652 1 1
0.716013395840983 0.650378737839147 1 1
0.638259231044477 0.580960164349766 1 1
0.691509259300472 0.637627574099461 1 1
1.00387827584189 0.924682311147431 1 1
0.827286140127134 0.739633639062491 1 1
1.18887156283614 1.07103471443022 0 1
0.678785898555406 0.625277788369723 1 1
0.693852109871401 0.604434147010349 1 1
1.11093509407991 0.98783503339614 1 1
0.739776995944736 0.675449702849609 1 1
0.743831274029492 0.690723635568829 1 1
0.952801471469652 0.882317855943569 1 1
0.681845420614963 0.598692230095105 1 1
0.630701681159905 0.568206510364803 1 1
0.668700589734259 0.599834276818711 1 1
0.672480623870602 0.604576751385328 1 1
1.06783311259158 0.96490510708918 1 1
0.692620349246409 0.626761767566069 1 1
0.668705706591915 0.618306545485332 1 1
0.636925850159476 0.591499296115276 1 1
0.830871659673741 0.776108377783696 1 1
0.536174858049506 0.48169670263852 1 1
0.598887675849122 0.554657833228395 1 1
0.509777230196808 0.483673226347427 1 1
1.024903854043 0.937654365788861 1 1
0.969365449991757 0.892294460871008 1 1
0.926481465040878 0.84292129477782 1 1
0.754134193876298 0.679815812883846 1 1
0.667902415400914 0.600645096303637 1 1
0.950121169148836 0.867860653937936 1 1
0.63316650209499 0.574172657196389 1 1
0.788389068031618 0.705238207865958 1 1
0.787832778482457 0.703840028029254 1 1
1.01945011436989 0.916178050592247 1 1
0.698397550095052 0.6076013779728 1 1
0.656706258552129 0.585811001355864 1 1
0.71007247769662 0.647676916686201 1 1
0.973515787290932 0.839925186669435 1 1
0.622349571568199 0.559432813453063 1 1
0.722758646784939 0.660963594786751 1 1
0.66607977462117 0.610415518505097 1 1
0.771034440278676 0.695577559757989 1 1
0.590838400842029 0.549864175643055 1 1
0.620983493367946 0.552632074015332 1 1
0.55947816784067 0.508881164043309 1 1
1.03264699376018 0.91676208855799 1 1
0.693915328286732 0.645483274255155 1 1
0.678194299840707 0.611064191820932 1 1
0.775769902193869 0.700395495043212 1 1
1.02826746947338 0.920673491530944 1 1
0.797324676846357 0.696644540895067 1 1
1.01483377287457 0.898833355270791 1 1
0.694190200862272 0.645622330365948 1 1
1.22325170524529 1.10036646739176 0 1
0.707926893335706 0.65489869133847 1 1
0.883544057374825 0.801621164083633 1 1
0.760611301690162 0.694692684973359 1 1
0.531648145905966 0.484246115990566 1 1
0.464083390330571 0.411295561870071 1 0
0.672231523531514 0.616668163541308 1 1
0.629609255138385 0.568096697239819 1 1
0.413827329835178 0.367771464830691 0 0
0.639236729085513 0.584872420117983 1 1
0.528090800820831 0.498451735864108 1 1
0.807936146355239 0.738987054024426 1 1
0.740762390360997 0.679501546149335 1 1
0.794811814244374 0.710045970840045 1 1
0.681974770223435 0.612388734662709 1 1
1.13922980255396 1.02352296684209 1 1
0.809771577019705 0.725270385111156 1 1
0.729212459881721 0.671053412609294 1 1
0.542570382246772 0.480013061519064 1 1
0.60067112757437 0.545111942884321 1 1
0.88545801742378 0.792085067664342 1 1
0.828820896824614 0.738196950491578 1 1
0.680704343237121 0.632961917388093 1 1
0.699453212735796 0.653525750196606 1 1
0.780634273252335 0.702038842330424 1 1
0.733010141833951 0.667189752018796 1 1
0.720780351295709 0.643249851392106 1 1
0.752382761897847 0.685491461891366 1 1
0.941438638920803 0.859552899814142 1 1
0.916003575750713 0.827679350732272 1 1
0.601929136615374 0.568079199036787 1 1
0.739928631704858 0.694323759302828 1 1
0.688809338958827 0.618806655906844 1 1
0.765144438797516 0.696224998498756 1 1
0.858600862117571 0.771449815891526 1 1
0.959266323110368 0.865910200652409 1 1
0.733729739696108 0.667832250963321 1 1
0.785711781911192 0.718485842071371 1 1
0.852002417875109 0.786588507842109 1 1
0.676238924514012 0.618384332655544 1 1
0.317541143006587 0.299748630069148 0 0
0.911915796634252 0.830714980628267 1 1
0.681302645022614 0.616163836139252 1 1
0.986180448034916 0.965060534028235 1 1
0.849567001864938 0.736601564380694 1 1
0.623188426790132 0.574869622989193 1 1
0.884888049784904 0.810322350679509 1 1
0.894681889085569 0.807179367698322 1 1
0.677813813312481 0.625997383495458 1 1
0.748308258502239 0.659092228947236 1 1
0.864451680883879 0.789395879996145 1 1
1.14956916975139 1.0338181072754 1 1
0.83340028561042 0.752506125059972 1 1
0.807859176880682 0.729570866265065 1 1
0.337835548847339 0.319454702912718 0 0
0.697137512199551 0.641825283501375 1 1
0.903502241270955 0.80066788167966 1 1
0.826528141722896 0.755573551982114 1 1
0.643660013577863 0.577026715122931 1 1
0.854165521226214 0.782909195904357 1 1
0.597223500418089 0.553452628027851 1 1
1.00836427670865 0.967784112688711 1 1
1.05933679055092 0.937676215674483 1 1
0.781869136428483 0.724717659301046 1 1
0.711665014519945 0.64370118278844 1 1
0.892840309647883 0.813105492258748 1 1
1.06649470632055 0.960218027400643 1 1
0.861552629144874 0.788677526253361 1 1
0.914235673837638 0.784893873469972 1 1
0.873793308768402 0.798689326329145 1 1
1.08130791087579 0.996862209823253 1 1
0.955320727763586 0.876237260677096 1 1
0.711810135683777 0.660786271838943 1 1
0.716453307777579 0.679687406139703 1 1
0.676338506877132 0.625000118414076 1 1
0.644276491765162 0.596950230644888 1 1
0.669963927974304 0.654418119626333 1 1
0.47769129275544 0.449494531202118 1 1
0.631835200129628 0.560355514971432 1 1
0.79245204408298 0.715326693727117 1 1
0.874143944485352 0.787038842309532 1 1
0.784661567458781 0.691183639802331 1 1
0.595171258044098 0.557959975044406 1 1
0.86899051034799 0.797120499322416 1 1
0.75303448184544 0.682159777347549 1 1
0.88689319877877 0.809527599280177 1 1
0.863207582027606 0.782018151567106 1 1
0.695494139995163 0.62025225365655 1 1
0.534603077153358 0.498161395838423 1 1
1.03850517389641 0.907056205517707 1 1
0.620809445169592 0.583341732925661 1 1
1.10324900402957 1.0007531139862 1 1
0.468771729350557 0.440091265306987 1 1
0.855543176109393 0.770883271140133 1 1
0.712200616624881 0.692026337972844 1 1
0.699073889198083 0.657245688425955 1 1
0.829225967703474 0.812972005146856 1 1
0.817144884775297 0.728271320460336 1 1
0.788079960425039 0.705954252578599 1 1
0.801504128748344 0.743881662990012 1 1
0.666203743887498 0.60892862702981 1 1
0.649637815236982 0.594827096845424 1 1
1.00984025472435 0.933674747946355 1 1
1.03584085541486 0.914662446778838 1 1
0.877334142382212 0.82359087913025 1 1
0.72818621441753 0.681212004460357 1 1
1.04058493797853 0.942531233956507 1 1
0.68318242255133 0.639279107727965 1 1
1.17687919729467 1.06092234556296 1 1
0.76547316977759 0.701347585333268 1 1
0.868122791707799 0.789316313034309 1 1
0.726392910481487 0.707777986641675 1 1
1.12384175437381 1.01546338543037 1 1
0.625389421209336 0.563072875838316 1 1
0.77765161225536 0.729259792312181 1 1
0.718861485673383 0.652904369438543 1 1
0.819017220845267 0.727115638390497 1 1
0.410286443782077 0.371804573848271 0 0
0.86440127612544 0.791409072233148 1 1
0.873510963328691 0.816634801783373 1 1
0.709074844366232 0.647433210938202 1 1
0.59092320647932 0.515360708852418 1 1
0.995191808628702 0.87160209099628 1 1
0.622189092115152 0.553447506508646 1 1
0.660399568150847 0.61750822605061 1 1
0.81122856623186 0.702201464393243 1 1
0.710950181082458 0.653628707714004 1 1
0.900255676834228 0.830822915573771 1 1
0.618224006435342 0.557648729426145 1 1
0.883655092215644 0.807693642933738 1 1
0.638006508774672 0.563031743914108 1 1
1.38605743481473 1.24985451095822 0 0
0.767301321664576 0.750577366784755 1 1
0.521266383263113 0.484863042923216 1 1
0.972251373645993 0.891588950095044 1 1
0.613568793944532 0.579983140469097 1 1
0.674266310727173 0.613295967896579 1 1
0.857500203914946 0.7928236526194 1 1
0.651461182258348 0.613334348725268 1 1
0.747543103343632 0.693918190653874 1 1
1.00187774091908 0.922840576026563 1 1
0.508995210524505 0.459649483455777 1 0
0.841598837063341 0.767984864744401 1 1
0.560730452208616 0.522596702909722 1 1
0.951427318064059 0.866596584266584 1 1
0.531246958180931 0.483709816447784 1 1
0.808071836549336 0.73853632533861 1 1
1.08068271478444 0.984507222007026 1 1
0.825734664886599 0.764870481065442 1 1
0.793998660250625 0.750538949794735 1 1
0.893082861920088 0.812977860804315 1 1
0.733835250630833 0.624057534637573 1 1
0.701685734565116 0.629745637801455 1 1
1.17324575090547 1.07110047957891 1 1
0.69439053055748 0.644353100381629 1 1
0.753222362697215 0.691848718192328 1 1
0.730898354646103 0.683240584523698 1 1
0.503402980496891 0.459038771500526 1 0
0.619385066453889 0.534276101801224 1 1
0.54191921447418 0.484227829510396 1 1
0.620680198905701 0.573277760894914 1 1
0.868514330302027 0.791577649542976 1 1
0.564116609844827 0.508254178914493 1 1
0.766208683270152 0.700665218565792 1 1
0.617962486303895 0.56159490074882 1 1
1.12605000277025 1.0095028812666 1 1
0.619725363015438 0.585330751028155 1 1
0.5931832890693 0.539329481127875 1 1
0.985557475095595 0.897519454361984 1 1
1.13232150463542 1.0320799948915 1 1
0.708930251134064 0.64234549990342 1 1
0.993126093411941 0.920139726592877 1 1
0.653103794376243 0.59296928568954 1 1
0.750003308144702 0.670138888350502 1 1
0.969264595511089 0.900186148960159 1 1
0.596404580543686 0.539182498232591 1 1
0.702206830666209 0.638214773070074 1 1
1.28401050680395 1.16544109990854 0 0
0.629947911643556 0.58578064891989 1 1
0.712239102967561 0.66390264903052 1 1
0.782213314092484 0.734411851201434 1 1
0.837356612389953 0.760541918211212 1 1
0.514552035978289 0.465324189976025 1 0
0.845332268778244 0.785128036219633 1 1
0.796040004919853 0.72414634771504 1 1
0.702765890414403 0.639898581945373 1 1
0.540721200484013 0.508430369234726 1 1
0.651215409481313 0.605059471455836 1 1
0.834382776888323 0.752888685840782 1 1
0.681944901082645 0.627065878587247 1 1
0.573739052290925 0.502705408822572 1 1
0.709126780578838 0.635740384881561 1 1
0.558416957221895 0.532017898248206 1 1
0.847319130752372 0.775051633597028 1 1
1.02866534789516 0.925754156354555 1 1
0.801305196544218 0.722735089251231 1 1
0.527676183552763 0.46293947400057 1 0
0.759092831517036 0.688363578686102 1 1
1.13210076181835 1.01524773961309 1 1
0.869954269307928 0.794253738920767 1 1
0.850879405943759 0.765230059226665 1 1
0.890516829948393 0.807150660503427 1 1
0.98214376761848 0.895698459369471 1 1
0.68425369358613 0.627872389417414 1 1
0.921898173252262 0.831729657526229 1 1
0.895270315108049 0.801167389131685 1 1
0.825320563386716 0.753534829142886 1 1
0.69498246949133 0.638966070329364 1 1
1.00721332824724 0.885563060625301 1 1
0.978484284035371 0.877338218984052 1 1
0.729336829321482 0.662253506255078 1 1
0.737983816652899 0.657810197975435 1 1
0.580477505796235 0.533590572582796 1 1
1.08569939184511 0.965511824876036 1 1
0.559476839919544 0.492431624340995 1 1
0.808548309876934 0.726034919339163 1 1
0.987978578840043 0.869535649018933 1 1
0.754984086943941 0.688118620395323 1 1
0.599892260696351 0.563348556921976 1 1
0.817587452140595 0.751655379346442 1 1
1.24728045622042 1.12363614939764 0 1
0.433419404897432 0.383144782695199 1 0
0.598880107851937 0.583873474973343 1 1
1.11387634941772 1.00045877566052 1 1
0.828383756310834 0.758676142513478 1 1
0.779045771275185 0.696903246637408 1 1
1.1085626986464 1.00624604603713 1 1
0.645222761226619 0.582197006575555 1 1
1.04443737576367 0.95247975425808 1 1
0.644687816694826 0.550737435894548 1 1
0.891259508372833 0.770875604318104 1 1
0.959474993446897 0.855235325048252 1 1
0.662087443554752 0.62299700027994 1 1
0.866189941422743 0.78793261433908 1 1
0.778759490923478 0.719216056314869 1 1
0.575803957778215 0.526060134293766 1 1
1.0084393117707 0.9190568078141 1 1
0.591982944454389 0.560115328329143 1 1
0.461859464411793 0.430030350540054 1 0
0.890884519546403 0.794714976159753 1 1
0.543365208849153 0.49397606996417 1 1
0.218927833614681 0.255471379844849 0 0
0.926837133253786 0.824896705663751 1 1
1.04590595444187 0.949749363795669 1 1
0.932172002419144 0.860444318724394 1 1
0.988295298999674 0.870645640508392 1 1
0.894826087187069 0.818934203224245 1 1
0.716875024775501 0.617370498500979 1 1
0.59494611376649 0.546764867107261 1 1
0.857950512682509 0.798394460110461 1 1
0.793246219580216 0.725700591720873 1 1
1.07887075129707 0.965108243858565 1 1
0.774261184325497 0.70071339936611 1 1
0.545462824096545 0.472618750621044 1 1
0.911616567702933 0.822811797387547 1 1
0.838761497931704 0.810859157304121 1 1
0.534044505839763 0.502974099076401 1 1
0.535128064326903 0.47162751818717 1 1
1.04136664023108 0.908312783534499 1 1
0.8079978685304 0.748939605057115 1 1
0.338401580728432 0.302433884312274 0 0
0.675473655378929 0.604057199474283 1 1
0.61349789189168 0.553825622505849 1 1
0.725445003124844 0.665797623377946 1 1
0.49167751905511 0.451073001473597 1 1
0.585430668753801 0.527237508406014 1 1
0.991081578957131 0.89889344665196 1 1
0.791350993399524 0.712476867111206 1 1
0.530237158686107 0.479150498645976 1 1
1.06311499042358 0.952129901493833 1 1
1.03067136200494 0.918811579393543 1 1
0.651640387057251 0.609430862519626 1 1
0.829527323783157 0.76749971794063 1 1
0.675155714196383 0.587575470029796 1 1
0.547128729607006 0.499015691363281 1 1
1.24716955229545 1.09372336747524 1 1
0.943034004627186 0.914227502780456 1 1
0.738146222492281 0.674416623799507 1 1
0.634828815489543 0.575086812432026 1 1
0.645204554038215 0.591784010908776 1 1
0.766681174828229 0.674012972069285 1 1
1.14320903963376 1.04414808166574 1 1
0.806478388669747 0.715184036550075 1 1
0.814246110562896 0.749563472807325 1 1
1.22881345580401 1.13183854143525 1 1
0.779493623218711 0.707045545887192 1 1
0.721906732516831 0.642124968184581 1 1
0.717110913358044 0.658398863598487 1 1
0.670710732197314 0.605934389772088 1 1
0.615386037910487 0.545852678376329 1 1
0.914272999755896 0.834279976065386 1 1
0.820440156007573 0.73300654814237 1 1
0.853607477097577 0.769906909917701 1 1
0.531348106155758 0.454503631272485 1 0
0.983209552862997 0.861177448355871 1 1
0.422881619893454 0.377612354207149 1 0
0.698068680457892 0.630643639659807 1 1
0.657879019810197 0.592200026565107 1 1
1.08147149753299 1.00299380358648 1 1
0.718441100482811 0.647941183085484 1 1
0.570754879642088 0.518256081697183 1 1
0.852740565634673 0.775719104550128 1 1
0.676095228006845 0.612260337403793 1 1
0.494208024938231 0.45902955432417 1 1
0.894004168381335 0.821693868200392 1 1
0.902470386646416 0.813161751507847 1 1
0.965333585138888 0.879763480525633 1 1
0.72810732677724 0.691797788088826 1 1
0.435335123011507 0.382289158458942 1 0
1.02474702593974 0.928498827049057 1 1
0.460201863927036 0.423614352425889 0 0
0.814603516834488 0.735311978718906 1 1
0.458722599499041 0.422063570928096 0 0
0.704862302360823 0.640858959270263 1 1
0.779125333051461 0.69021101173012 1 1
0.736163082156789 0.667635216174201 1 1
0.688402538548345 0.621342393653516 1 1
0.581089110407075 0.517203977336539 1 1
0.548340658070231 0.505887269383298 1 1
0.970902921501165 0.871442023634693 1 1
1.01520772253736 0.921721844297843 1 1
0.570838201552478 0.477585663432998 1 1
1.05070721601931 0.943574062953291 1 1
0.725261152242677 0.665127712754245 1 1
1.01518698286472 0.887157009170842 1 1
0.847048664650573 0.76514693470038 1 1
1.15050405489224 1.03885348291021 1 1
0.69672643381559 0.620217687679594 1 1
0.748444424838168 0.659109509549789 1 1
0.560423714710805 0.513484810436538 1 1
0.857845158802524 0.773962422936505 1 1
0.564053432247069 0.501976812489041 1 1
0.628928335614549 0.574336046312233 1 1
0.859153227949747 0.786195356779563 1 1
0.849576796952138 0.789762172974747 1 1
1.01166458723254 0.895045726795347 1 1
0.727866647409835 0.662381313951789 1 1
0.699330803887845 0.633506469985147 1 1
0.607830284285801 0.560213902285025 1 1
0.949999176929229 0.841006229564133 1 1
0.481149568424187 0.425207629031843 1 0
0.900233546532039 0.829495303983848 1 1
1.00373614185316 0.918937987547094 1 1
1.01281776716809 0.922640487217011 1 1
0.769684050227512 0.673092314314485 1 1
0.604857416289431 0.557653265956119 1 1
0.582995717601208 0.541241927354298 1 1
0.4800190849567 0.430495100567081 1 0
0.841447695924988 0.714889178091562 1 1
0.640672472568119 0.570870419821292 1 1
1.12388320941261 1.01573745553536 1 1
0.742527090030189 0.667316475480099 1 1
0.96866102216624 0.923514767046534 1 1
0.84527974643692 0.779255522156778 1 1
0.84238719730731 0.777880590015475 1 1
0.809128798565392 0.739034840658312 1 1
0.811714448585654 0.757877913361387 1 1
0.403803569924243 0.372230382704141 0 0
0.852501902017137 0.806398393015201 1 1
0.555612810966202 0.510063283115613 1 1
0.642151281271528 0.580631720621545 1 1
0.726429497502791 0.661239249338893 1 1
0.905412946996415 0.815453717012236 1 1
1.01981407835648 0.937263647127205 1 1
0.924670202484903 0.855333431607175 1 1
0.732939468492228 0.655410356410927 1 1
0.800836526076309 0.722967068954247 1 1
0.544115078563209 0.502869319720946 1 1
0.904512868672819 0.808755007666996 1 1
0.812812694318067 0.757783526336843 1 1
0.607995712498132 0.576100717237314 1 1
0.658831515393186 0.607422220528488 1 1
0.666779284975102 0.611414617974422 1 1
0.705229078842265 0.625477286372337 1 1
0.907461498574528 0.829489051386597 1 1
0.652857290267615 0.586730232573082 1 1
0.804025385835749 0.738245685196069 1 1
0.874523135415463 0.798490669023795 1 1
0.673452636374612 0.610746655821733 1 1
0.665836293245253 0.599884804479811 1 1
0.717582005973109 0.648155725461854 1 1
0.65706212758253 0.565246354648816 1 1
0.411868254120955 0.399967365760429 1 1
0.28538221751032 0.283194718894312 0 0
0.739871235938088 0.665581000245549 1 1
1.069795075387 0.939474672483607 1 1
0.344559026749204 0.322080775551985 0 0
0.821416400520817 0.762966234148366 1 1
0.615042319153018 0.565492973134406 1 1
0.513111373168156 0.45759149665564 1 1
0.673369167140588 0.63545880811902 1 1
0.928891138363006 0.864708360603184 1 1
0.896538333965153 0.787137967200496 1 1
1.16931596844172 1.07319400828067 1 1
0.851654711568216 0.768769463234273 1 1
0.735848608126417 0.656863046942944 1 1
0.477711483169632 0.422335050277878 1 0
0.717001965719044 0.644746948408948 1 1
0.815213085090852 0.742917698471247 1 1
0.894433927283977 0.816762334790681 1 1
0.715846106943933 0.646088509865096 1 1
0.856317157172751 0.76970319450111 1 1
0.716224485047301 0.635137813385222 1 1
0.687350563965264 0.616823782760092 1 1
0.551023431980418 0.509689515393571 1 1
0.526333953456831 0.463571120573062 1 1
0.983188371853799 0.870420009823465 1 1
0.445795581928138 0.41109538140177 1 0
0.940004484243155 0.846788806997608 1 1
0.949129796909811 0.877933340987737 1 1
0.58896313869281 0.533742842471235 1 1
1.03893486570445 0.941332891870009 1 1
0.674038391505057 0.606190535583106 1 1
0.896541731245447 0.81350465595406 1 1
1.01374821528901 0.929517948395548 1 1
0.888782222690927 0.807499738070183 1 1
0.778594657331111 0.683069951789329 1 1
0.896393307221598 0.807683826277448 1 1
1.16144056338252 1.06974758831928 1 1
0.632401300937329 0.574765429673776 1 1
1.01546354125425 0.952102046921349 1 1
0.370011862614066 0.365774514633463 1 0
0.62923423691727 0.576968865640834 1 1
0.695772875317147 0.634033548196117 1 1
0.802461499399072 0.733282835963919 1 1
0.499058942957646 0.466667920435288 1 1
0.82930211835107 0.719438310422498 1 1
1.07416774357708 0.960146406588707 1 1
0.901664033759845 0.797618420665075 1 1
0.792209239092056 0.71262275801254 1 1
0.766519883949954 0.678718093216718 1 1
1.00241944439618 0.901262535763116 1 1
0.884559346170254 0.817718411685585 1 1
0.786382612676117 0.718487517370848 1 1
0.569825840830321 0.493941823519619 1 1
0.821603241490475 0.751644078556374 1 1
0.537714917371878 0.499132263931823 1 1
0.680538121581386 0.619337174612773 1 1
0.869396741469661 0.792062681441932 1 1
0.927771825604907 0.839109819884182 1 1
0.656982945337557 0.575634086848149 1 1
0.400232866504998 0.352162408487465 0 0
0.424573093268147 0.379065175806944 0 0
0.684877828763906 0.630386257484524 1 1
0.805807488190565 0.68471174844737 1 1
0.882387149573823 0.797937971154746 1 1
0.510025544451864 0.428099436562854 1 0
0.587282562510246 0.496887945360401 1 1
0.702237943364584 0.660229901556283 1 1
0.70718359784902 0.654933087742714 1 1
0.647639770644916 0.592641232172138 1 1
1.15997500193516 1.04459737103748 1 1
0.566048078504306 0.495955750169904 1 1
0.653579628782092 0.595731303767987 1 1
0.871479331690272 0.783724522278394 1 1
0.726300941161004 0.641537003689931 1 1
0.483949494469053 0.461564899578801 1 1
0.685603754643527 0.611759717140317 1 1
0.782472232485719 0.709468866528241 1 1
0.72530412588963 0.669229985063529 1 1
0.824032877153381 0.769607368193691 1 1
0.898904101739363 0.82925500263381 1 1
0.749664919596104 0.68547920613445 1 1
0.929205258698787 0.847774883097822 1 1
0.959966270259905 0.881002126266748 1 1
0.559720214910629 0.523374331772218 1 1
0.613282090516273 0.544502303050545 1 1
0.815136579396246 0.732838948922176 1 1
0.782687843685452 0.693365318358459 1 1
0.987097546783504 0.931729911931377 1 1
0.818028805150932 0.72062510723847 1 1
0.667089967163098 0.612163031345387 1 1
0.974626588212401 0.882581450805741 1 1
0.936567457273611 0.868342587386229 1 1
0.995099346559124 0.901201897395618 1 1
0.837983185914826 0.774531758478329 1 1
0.780995435744068 0.717878255770345 1 1
0.663859396437749 0.624693187264094 1 1
0.621944889611373 0.557899545048855 1 1
0.444235689287491 0.420343159520362 0 0
0.782577822481364 0.700084997438044 1 1
0.485162583393538 0.44609676572228 1 0
0.776952674780486 0.698953734729084 1 1
0.491453235906758 0.438237202429954 1 0
0.770423295659422 0.700729329265281 1 1
0.570285980464177 0.507351212912978 1 1
1.04591358091765 0.957437737727881 1 1
0.994000517086692 0.904987737570616 1 1
0.800889461762906 0.693501150232248 1 1
0.939333833195721 0.84762575020026 1 1
0.884999777058228 0.812363785983337 1 1
0.497096311924173 0.44838044904291 1 1
0.732801522311682 0.674057065716684 1 1
0.834825356527659 0.762812388867799 1 1
0.718047502503335 0.657765349285388 1 1
0.608011819731794 0.55178511986479 1 1
0.45552056773953 0.426257382636779 0 0
0.789258670874934 0.68394168391761 1 1
0.403314192853212 0.368717183774035 0 0
0.572588832804256 0.496793129042407 1 1
0.690746340665612 0.629552196377605 1 1
0.540755166025364 0.497063115844823 1 1
0.959444847236381 0.867313448659264 1 1
0.917502251400268 0.812395598502162 1 1
0.633202054589172 0.574386959175187 1 1
0.644560920412184 0.564941201463932 1 1
0.686187063968686 0.620931033486182 1 1
0.84313668412333 0.762879347996787 1 1
0.654492156778777 0.598614424490398 1 1
0.655131473935322 0.60608448799136 1 1
1.30308380790409 1.17561337849367 0 0
0.843708303024528 0.763172117081146 1 1
0.694157962181341 0.620897038956764 1 1
0.790713255490862 0.728365164197218 1 1
0.635543442237425 0.569769672898629 1 1
0.859464382584694 0.780116919882328 1 1
0.902592417418635 0.831318285050242 1 1
0.995805448391703 0.913709116353969 1 1
0.882243829164081 0.802958052339329 1 1
0.91445744312064 0.862951959102254 1 1
0.712665885572811 0.661597345606593 1 1
0.878107107255174 0.816185974146908 1 1
0.59826247963739 0.540525893864237 1 1
0.41862529504412 0.371480177710168 0 0
0.266092439142343 0.218933758533967 0 0
0.789993518709799 0.711307422276445 1 1
0.871401956232548 0.827245385763344 1 1
0.992005975319598 0.899770915298274 1 1
0.675001800594089 0.615735185723032 1 1
0.682338159608798 0.617351628029508 1 1
0.966476638351758 0.898736805281458 1 1
0.692915382807154 0.634323631282446 1 1
0.717105506923968 0.647279672859374 1 1
0.658861564160375 0.600497403209544 1 1
0.924065724390206 0.833703633598766 1 1
0.91053940963088 0.829045283851249 1 1
0.67960533224951 0.635774956117749 1 1
0.493189044965306 0.443862586633914 1 0
0.655290802492243 0.651974772164971 1 1
0.986071758954612 0.887268607920636 1 1
0.598583514962044 0.561410938385429 1 1
0.761878665961132 0.681367171373817 1 1
0.931037974648745 0.811103012296375 1 1
0.872180974712288 0.769959006989289 1 1
1.15233109119801 1.02033748592569 1 1
0.962087550318166 0.865836150464634 1 1
0.817026248021485 0.747374563656791 1 1
0.688957553718028 0.595359726863018 1 1
0.884515351419766 0.827813160217658 1 1
0.488801365795563 0.458739246124559 1 0
0.646475780776642 0.582560379660097 1 1
0.915084761574412 0.806743491414172 1 1
0.701903592373981 0.642856226422783 1 1
0.956320663603118 0.871683513093617 1 1
0.85478571679388 0.785639694638289 1 1
0.903929960029981 0.82590408823385 1 1
0.896562432581429 0.821205387281403 1 1
0.834730490127901 0.762017350638538 1 1
0.825826990284274 0.753939610427514 1 1
1.04770582348949 0.913876037689001 1 1
0.63215724774998 0.600726745340069 1 1
0.779838365902761 0.703454069452201 1 1
0.548303251750043 0.514077768744013 1 1
0.406148236385501 0.362862515477403 1 0
0.580135541504305 0.518025666993448 1 1
0.763455905802675 0.66871535596737 1 1
1.11532307216419 1.02002112668085 1 1
0.920929339671769 0.834192971235332 1 1
0.967105553705349 0.876304621643738 1 1
0.597761164116719 0.545308696580763 1 1
1.13281652260215 1.04226145080038 1 1
0.829131531389197 0.773029160216606 1 1
0.429970125454137 0.401924853206632 1 0
0.736009604016258 0.680593978145752 1 1
0.613165378464579 0.559021458816479 1 1
0.848940125947072 0.778484431501377 1 1
0.650976555208368 0.572119904985459 1 1
0.754628608470779 0.67491767750174 1 1
0.868571379662111 0.760493344625169 1 1
0.6899924254352 0.647615538920917 1 1
0.701302400895587 0.639331768743051 1 1
0.751264091596811 0.667646587635147 1 1
0.986260935190068 0.889775725662025 1 1
0.789186690056425 0.730818773186702 1 1
0.685839369457846 0.634619129679383 1 1
0.601356098185274 0.548941238160804 1 1
0.687819611657474 0.628620759525795 1 1
0.774779507010969 0.688764433205424 1 1
0.799273871751325 0.700006111497851 1 1
1.22965067982547 1.12634547837487 0 1
0.815279645928829 0.746593260140298 1 1
0.790831400058407 0.720978239991466 1 1
0.530390532522673 0.488240949617974 1 1
0.63735561834215 0.558135747373766 1 1
0.809518379963048 0.729461548196429 1 1
0.987549449222666 0.899064577247176 1 1
1.00137931480342 0.920498283488665 1 1
0.683083615223713 0.622652306063039 1 1
0.963330104722813 0.837299243271906 1 1
0.544940605872773 0.488488996776225 1 1
0.813858317077777 0.734107808672938 1 1
0.888617650068425 0.815733239305054 1 1
0.842052656603101 0.763285405063267 1 1
0.852460675925508 0.772537446018918 1 1
0.951658254286596 0.856291073301284 1 1
0.646037841177308 0.593671294495579 1 1
0.397238462663816 0.413504957070714 1 1
0.75521182980436 0.696734678216902 1 1
0.835513226578351 0.738193063907334 1 1
0.914221296328634 0.830087448817309 1 1
0.615205553225671 0.553035645504287 1 1
0.729622395516069 0.671969116887004 1 1
0.856742022687608 0.787504757268056 1 1
0.76985751396195 0.686359488120763 1 1
0.950951712083146 0.858498670570877 1 1
1.01196252357608 0.930623878905895 1 1
0.642470453759148 0.564557704244054 1 1
0.496226523307949 0.458235525059795 1 0
0.73073464135644 0.641527282637649 1 1
0.842198528179457 0.757572725544069 1 1
0.768952738567717 0.711584000554372 1 1
0.510957134583895 0.481867571947798 1 1
0.927141988792751 0.830746189081708 1 1
0.623058962712356 0.586495441446503 1 1
0.762128394531369 0.708453124420176 1 1
0.712591440752778 0.641433124811195 1 1
0.684126383188274 0.607605283723672 1 1
0.82348458332781 0.773569022468854 1 1
0.80587862868521 0.743651175476184 1 1
0.461124712860852 0.444687235880186 1 0
0.634488618748182 0.554885622673662 1 1
0.73402978836063 0.673882690542442 1 1
0.623093158485572 0.589073889625812 1 1
0.549124110049812 0.512263546457577 1 1
0.902810043411475 0.835060444120022 1 1
0.489295524370549 0.423496466947226 1 0
0.717333375437909 0.684131421745596 1 1
0.855031976543135 0.776198952898988 1 1
1.00142631589448 0.918485053024687 1 1
1.1661043373055 1.06204535580037 1 1
0.604935016701745 0.562754530932733 1 1
0.917174519717757 0.851026012926457 1 1
0.621518611788755 0.567452862200858 1 1
0.856258297441117 0.787297681839867 1 1
0.775055567792509 0.717997886898982 1 1
0.460997754986492 0.397653211484901 1 0
0.605261545938981 0.545076190833014 1 1
0.538030028870741 0.493687038466806 1 1
0.613644564451878 0.575616343646133 1 1
0.961144977107101 0.891413817313274 1 1
0.616203370892812 0.555645360520393 1 1
0.807878285642668 0.713284260926894 1 1
0.777773696112181 0.700026540621193 1 1
0.736159451137712 0.695443025975456 1 1
0.96059475848031 0.856716323003088 1 1
0.632549710634841 0.581451903108091 1 1
0.843133835136262 0.775489874900055 1 1
0.821172593043077 0.752382371544527 1 1
0.863675891933875 0.80099330492126 1 1
0.738088054530394 0.660805490996974 1 1
0.746147735484726 0.678331863487292 1 1
0.871033372123348 0.800548623006714 1 1
0.784923337021903 0.715693188890159 1 1
0.507903236228783 0.458056970325799 1 0
0.817136575392442 0.762282557759337 1 1
0.905511342121736 0.809601267672894 1 1
0.853085901686578 0.775567628793312 1 1
0.475774819997287 0.415295081420702 1 0
0.68651138435204 0.615409202421418 1 1
0.670324521510018 0.631310223594672 1 1
0.801014451940081 0.726122930038175 1 1
0.950238776544657 0.859567865050404 1 1
0.45138222961857 0.432188511001658 1 1
0.941808539867509 0.867104718058882 1 1
1.10126310834258 0.984267691801535 1 1
0.809826220226704 0.742548086616311 1 1
0.750975549219008 0.650841579017243 1 1
0.649545043359483 0.599327831118057 1 1
0.813468434786704 0.741075455026868 1 1
0.38908778547281 0.359856105496773 0 0
0.922787811186664 0.831872602693341 1 1
0.879322295890561 0.789152064707712 1 1
0.621350056939555 0.540256189870239 1 1
0.661198756392539 0.605384468770188 1 1
0.67111520275251 0.616810205498576 1 1
0.51487927285565 0.454602926664319 1 0
0.741791406912083 0.680470017239053 1 1
0.717038132686012 0.644049381545178 1 1
0.911418906505973 0.835991801986819 1 1
0.74519810264074 0.684763160749872 1 1
0.647734840370124 0.589415799727325 1 1
0.446080327981398 0.395149575929017 1 0
0.5008563923305 0.460250891933126 1 1
0.897727389066884 0.80523243274662 1 1
0.785195768086392 0.689802018874715 1 1
0.811611309091256 0.750990741912987 1 1
0.825172487943592 0.761934883935131 1 1
0.628523658922693 0.53159074976213 1 1
0.991060862002812 0.896189461756558 1 1
0.787533517619287 0.721548585661983 1 1
0.659540952428358 0.586240376308834 1 1
0.596184924925317 0.528103341969278 1 1
0.531498885714227 0.484228593128036 1 1
0.601105811406873 0.536758668629405 1 1
0.759623445721056 0.716274922118315 1 1
0.711324509559087 0.655616468169113 1 1
0.83319893564553 0.769784491003843 1 1
0.591275481399768 0.526068610234699 1 1
0.685953832835256 0.62600809381872 1 1
0.63127773362514 0.548595796080029 1 1
0.996575656753693 0.880892428287979 1 1
0.998155506102899 0.919476411690385 1 1
0.675852344480452 0.596324109132089 1 1
0.793318168153142 0.703934255641913 1 1
0.914232410249514 0.829793634244177 1 1
1.09633816503162 0.99279255158262 1 1
0.592425852484925 0.516308845790593 1 1
0.825263942910911 0.752692500935879 1 1
0.911811665880994 0.814567647195159 1 1
0.6728606278279 0.618696261290131 1 1
0.78623268269971 0.707678644112973 1 1
0.676618567389158 0.615323419396437 1 1
0.692605177330043 0.633068074788204 1 1
0.758377690759003 0.675300790727459 1 1
0.623985719101725 0.555952276034504 1 1
0.863835554016915 0.768437036616203 1 1
0.841310069492734 0.758272183987089 1 1
0.835857733810258 0.756906872387837 1 1
0.482479118924937 0.441597295637594 1 0
0.515530123821603 0.463496674072563 1 0
0.934117928555408 0.841556000424832 1 1
0.463580673640361 0.435767728593993 1 0
0.455545889526365 0.421991620463302 1 0
0.931946199514069 0.829674053956585 1 1
0.607573002557949 0.548679079691464 1 1
1.07396142668598 0.955941187001973 1 1
0.557422720111426 0.497475687193878 1 1
0.605663447505886 0.527367416903932 1 1
0.72119901660327 0.658311764989958 1 1
0.572093654052836 0.539596460696596 1 1
0.863940335075126 0.790779804444881 1 1
0.39966887140667 0.361512014492839 0 0
0.814995289161073 0.772677710458472 1 1
0.491219688247817 0.483679483962375 1 1
0.529843759010104 0.51512210313217 1 1
0.940770088060017 0.852257080494398 1 1
0.714818448734919 0.647789763087648 1 1
0.628615981900034 0.567449314955943 1 1
1.28190398361326 1.15790394544467 0 1
0.961464166341867 0.870054251097511 1 1
0.918338817674516 0.840303885190626 1 1
0.780713862078126 0.707332658745782 1 1
0.506022949830114 0.465804753118531 1 0
0.49766937046746 0.464192315022055 1 1
0.791378819333271 0.753777486024458 1 1
0.931229769141311 0.832939805252154 1 1
0.970873886556781 0.878749580959711 1 1
0.444904625261881 0.40567940434807 0 0
0.563682468528071 0.501166245441208 1 1
0.735021142771389 0.713714745490123 1 1
0.903657710235157 0.835814077290117 1 1
0.925283390080039 0.807332365818523 1 1
0.772719940512737 0.720867946504922 1 1
0.78359570546538 0.691305902686427 1 1
0.894053825095051 0.831615270034089 1 1
0.848354914186994 0.780738599969391 1 1
0.931141249632849 0.855229208527068 1 1
0.951523099006805 0.841884146536191 1 1
0.608278551261058 0.571297061846089 1 1
0.78683261534719 0.710777056297284 1 1
0.695758652490867 0.634185896451431 1 1
0.705273643307948 0.632822281589325 1 1
0.760374410113188 0.678042680461048 1 1
0.975150480903503 0.890134126266114 1 1
0.858842943715922 0.759822099320218 1 1
0.735902144200081 0.645322855695274 1 1
1.06592250281691 0.951207556144259 1 1
0.785138769719997 0.69756199939763 1 1
0.794679652069832 0.739122532610104 1 1
0.956791414109721 0.884088299666599 1 1
0.966727949453946 0.874996261415997 1 1
0.50574795445646 0.455735333494404 1 0
0.982682659698595 0.888655624271717 1 1
0.49610513152772 0.477139331161665 1 1
0.525121628635459 0.49258936158169 1 1
1.09674764915182 0.95556460241257 1 1
1.05204332958314 0.945020130514012 1 1
0.652534407389252 0.587320347079876 1 1
0.722708044497563 0.642567272697951 1 1
0.850556016328284 0.779949095579365 1 1
0.681651585737808 0.594221583083237 1 1
0.784710681358894 0.726350573056505 1 1
0.796670945426101 0.727493251603231 1 1
0.806879578152505 0.715908496170227 1 1
0.828307082618093 0.734724922695587 1 1
0.701281244439558 0.642678413169423 1 1
0.668286910990371 0.643913414458841 1 1
0.552478423299578 0.499276871301806 1 1
0.897191729394092 0.804987126544635 1 1
0.808419805174457 0.736225910122462 1 1
0.641770716830072 0.579384525474773 1 1
0.442901305107306 0.409443561510307 1 0
1.01544517793103 0.930815710925542 1 1
0.558866462301953 0.500579952987049 1 1
1.02722325151598 0.928147138775082 1 1
0.608103368625983 0.550851305361649 1 1
0.770441975258836 0.713504964009864 1 1
0.6916300515978 0.621070808757874 1 1
0.803818628538947 0.723456083940177 1 1
0.691592532746181 0.635735123855447 1 1
0.798006576083536 0.719783672456725 1 1
0.644017844738073 0.566444967347307 1 1
0.674550376602497 0.634357751493345 1 1
1.14183504106594 1.05167444637349 1 1
0.703399101535191 0.662283457703967 1 1
0.842187961013753 0.778575264745104 1 1
0.706901923925117 0.640748001383597 1 1
0.853586624506494 0.78086614430943 1 1
0.801159498425456 0.739005533818299 1 1
0.563063568832866 0.503679128141951 1 1
0.618693797765291 0.584392526371062 1 1
0.834031234925864 0.779596664038775 1 1
0.736133559699073 0.677572610749478 1 1
0.967130153362762 0.913000439414325 1 1
0.962621407198073 0.898808174299064 1 1
0.752817617679093 0.689231304469049 1 1
0.702033755643915 0.644744089581398 1 1
0.743634654649706 0.701538406802453 1 1
0.799703339182255 0.717271967474948 1 1
0.668848965650417 0.597848066535251 1 1
0.947404582063328 0.859807800818062 1 1
0.745351799596208 0.678454916745013 1 1
0.908135944953636 0.848476277405367 1 1
1.00445217188178 0.900992160265059 1 1
0.690028702520559 0.667305032120167 1 1
0.66058345835986 0.602144837391645 1 1
0.833219342088843 0.759515977420469 1 1
0.559614816415074 0.507133902989414 1 1
1.14106193708821 0.988406361296334 1 1
0.711001383977153 0.634729374737731 1 1
0.847073587068657 0.755847232103294 1 1
0.65473945656348 0.59460335581373 1 1
0.727026515625167 0.665557188120642 1 1
0.906230357468963 0.789417075628824 1 1
0.650860010808493 0.602014809513557 1 1
0.758841228417815 0.704875328421724 1 1
0.619743310154704 0.549580682653739 1 1
0.863740659909782 0.786237954828105 1 1
0.867419039422267 0.778887591695108 1 1
0.540991355276708 0.530615302258496 1 1
0.804045489200607 0.732510409862232 1 1
0.996880541950107 0.877593316691586 1 1
0.821653739616092 0.737369660722124 1 1
0.524003753197533 0.486404270952761 1 1
0.945450631446336 0.856640184744811 1 1
0.865249640048873 0.775097004378009 1 1
0.649677682644509 0.602198407650296 1 1
0.67527670014648 0.615794675233338 1 1
0.892324573379013 0.814956284353146 1 1
1.1635972537308 1.04984111994495 0 1
1.17010524661113 1.01112084261481 1 1
0.669301135984066 0.619284233867794 1 1
0.74255218434293 0.672540489694382 1 1
1.04844472822935 0.956988610784873 1 1
0.745960890028633 0.669959121742775 1 1
1.14153089661929 1.02937851191535 1 1
0.73560446846205 0.690418257055496 1 1
0.634049798500085 0.59455971723209 1 1
0.717311986872618 0.637608731043888 1 1
0.763643466481737 0.691178271300653 1 1
0.768542638514367 0.69119131997395 1 1
0.566538480782707 0.516352234493467 1 1
0.394407233435355 0.35280500546855 0 0
0.581403405419761 0.519284398730794 1 1
0.842822446966794 0.740488373687099 1 1
0.59152512399686 0.546884358269202 1 1
0.704809672802932 0.650089632302765 1 1
0.749659711010684 0.696160705639841 1 1
0.696749883034409 0.657478066023395 1 1
0.9426140016152 0.856683541811707 1 1
0.796631071818467 0.70543312661683 1 1
0.616528626525739 0.567362095524401 1 1
0.791336521796392 0.73596884690141 1 1
0.836210723246452 0.761253320032463 1 1
0.714557259798394 0.639403998570014 1 1
1.06491970937219 0.954108750887891 1 1
0.853891705284136 0.767019457305653 1 1
0.779176046049999 0.725730563368233 1 1
0.576172116192149 0.550096312975123 1 1
0.488919772564985 0.433057500092565 1 0
0.72151960055346 0.666923354094644 1 1
0.859525244937733 0.774942996239893 1 1
0.878358625686852 0.824677702760055 1 1
0.710605606301091 0.652732644454806 1 1
0.79290795798315 0.727910295392225 1 1
0.503920820625714 0.482420437990553 1 1
0.624507793432627 0.567475357522362 1 1
0.841472784754024 0.743269491455297 1 1
0.825561483246306 0.740591394301753 1 1
0.653101806996735 0.577821029663095 1 1
0.651671341317033 0.590222415015555 1 1
1.09337535840624 1.0137041925341 1 1
0.743338638017039 0.685228600474453 1 1
0.581914980538473 0.547378892580305 1 1
1.0873020588982 0.984906160504175 1 1
0.827509960440145 0.754922073255242 1 1
0.847116918584582 0.781351256363846 1 1
0.686438228926019 0.61659799581496 1 1
0.910256265385504 0.828175358854329 1 1
0.815682511179833 0.74504514061555 1 1
0.56360653011192 0.5218464234802 1 1
0.621675634936161 0.558308325629823 1 1
0.615605139465558 0.553294160947168 1 1
0.752733910590876 0.675735452510429 1 1
0.858752603429149 0.790043750802074 1 1
0.763725148597211 0.676327340912778 1 1
0.857348306588487 0.784445944122032 1 1
0.539791906813425 0.486177606754771 1 1
0.596312929278926 0.535636159475432 1 1
0.8371577026001 0.710933992169295 1 1
0.823695552586902 0.744652457772707 1 1
0.819048849990506 0.753861596059979 1 1
0.589251049005546 0.544699569060303 1 1
0.692869253399655 0.648108225197884 1 1
0.88690320312629 0.818808015636389 1 1
0.692651965865619 0.629404045334501 1 1
0.361037860698845 0.334544489888545 0 0
0.757488909417228 0.68084607553395 1 1
0.711468235268345 0.65747714110609 1 1
0.773140185355018 0.688508736963364 1 1
0.764409277052287 0.67471550594003 1 1
0.343255051221777 0.298331443029322 0 0
0.579063610111124 0.527441609857799 1 1
0.868149082080157 0.810410197241869 1 1
0.622540336636897 0.547760502263222 1 1
0.817969897655647 0.709248817905488 1 1
0.855370373510292 0.772557676773977 1 1
0.973469015566178 0.87556411919841 1 1
1.30129655730967 1.14301614051344 0 1
0.592227632898853 0.571132629077597 1 1
0.478911661618964 0.414587346548931 1 0
0.902088083955465 0.822460007759529 1 1
0.587173335578831 0.542017907218074 1 1
0.325456567505194 0.300194824453147 0 0
0.763701238896201 0.699657844258038 1 1
0.604458829582914 0.572611492008009 1 1
0.873495166543876 0.791074951434303 1 1
0.750487915937678 0.675597345344122 1 1
0.74551125108932 0.646042866605399 1 1
0.982595184318588 0.903504790580099 1 1
0.861093838210837 0.778151969381587 1 1
0.93098049123575 0.85765384999118 1 1
0.687620966993989 0.62625338355011 1 1
0.796045686198708 0.733636221335316 1 1
0.656773076017594 0.595698473565632 1 1
0.720755587198519 0.669907045233347 1 1
0.640374190244729 0.58505864988662 1 1
0.574070708881429 0.500465426905284 1 1
0.605393575134363 0.552466550326218 1 1
0.704512519070195 0.616934803871129 1 1
0.611928052069396 0.563258022941729 1 1
0.792506239776066 0.711123509589159 1 1
1.27709165827125 1.14446466701638 0 1
0.82258400874414 0.772603932486264 1 1
0.680386700752077 0.634670438381386 1 1
0.542885952803245 0.478785739284218 1 1
0.797777769219719 0.70971105889994 1 1
0.9462313607416 0.860461675624983 1 1
0.976789697655692 0.871590290689469 1 1
0.750344540654628 0.675557455215897 1 1
1.07535718748008 0.987117805120467 1 1
1.07926549792475 0.97070527635437 1 1
0.359110178915 0.329837192555375 0 0
0.749843320277326 0.675896759670859 1 1
0.871217252028128 0.789713206613937 1 1
0.677214747998858 0.620018486180118 1 1
0.597011014185603 0.523570211996474 1 1
0.755569279694541 0.669931619983734 1 1
0.903040212607142 0.823722557906323 1 1
1.03178753638927 0.907369388727246 1 1
0.400602076136417 0.356040603840759 0 0
1.09298028231288 1.00246592251643 1 1
0.68285290167969 0.640418742880751 1 1
0.872819768443865 0.786153746656581 1 1
0.57247794677037 0.525045901124833 1 1
0.790478317379416 0.728746531936843 1 1
0.413279615657524 0.362166107842941 0 0
0.623753710385911 0.575999910140506 1 1
0.553115847142244 0.497135838209115 1 1
0.514691042546213 0.474417989994755 1 1
1.00142835393774 0.896002612162141 1 1
0.761297916185575 0.698983822068646 1 1
0.849870110580234 0.788737832208881 1 1
1.00094634810499 0.917339979889263 1 1
0.484742917191742 0.436557004532438 1 0
0.600191399568328 0.553632840262331 1 1
0.979540783454023 0.866734001159402 1 1
0.70707189398097 0.61756418694919 1 1
0.800025418883319 0.697705084678487 1 1
0.591599166198264 0.513300907405135 1 1
0.706696593350449 0.662724640662103 1 1
0.873026968744588 0.778771783063183 1 1
0.596723690053895 0.546869331099374 1 1
0.366681952393049 0.323436191042354 0 0
1.11075250640982 1.01128420990928 1 1
0.848382363501149 0.775310086135377 1 1
0.744994851073676 0.68260855681683 1 1
0.931880615750029 0.84227872905667 1 1
0.697491824459394 0.627977871918746 1 1
1.1428792581254 1.04579506654778 1 1
0.907623493736612 0.820263252815233 1 1
0.897146059343579 0.817926289089706 1 1
0.847973605953985 0.757521466437738 1 1
0.754494927146226 0.664821339715106 1 1
0.677294508732984 0.644232640541572 1 1
0.861313262742737 0.777651195024044 1 1
0.970959570727292 0.906825383343334 1 1
0.951804956436882 0.86501039296451 1 1
1.08131401900938 0.971035774766737 1 1
1.11743077397672 0.990319731587745 1 1
0.574513195091595 0.533277694197855 1 1
0.772560991048225 0.693603157660359 1 1
0.600821177807421 0.501806491000746 1 1
0.960374380539974 0.876295994252291 1 1
0.938881359976883 0.861517349653688 1 1
0.783007983576501 0.717243598932755 1 1
0.867355301495459 0.802252403647615 1 1
0.646274806541185 0.601733238834329 1 1
0.647093356389279 0.597845840773088 1 1
0.759754940679126 0.687423176289908 1 1
0.583747260939217 0.534473276833279 1 1
0.764085870818845 0.693291876904392 1 1
0.668365905945029 0.609975243726023 1 1
0.576480075217279 0.532004068251928 1 1
0.821913454424412 0.738376201051332 1 1
0.922671676579262 0.829514163786924 1 1
0.481786547753173 0.426387117257182 1 0
0.706151804661559 0.643049086656451 1 1
0.602110096633095 0.566526934109806 1 1
0.54157499036791 0.492276065151693 1 1
0.798117196950584 0.726637852121386 1 1
0.293139158999432 0.261924531873792 0 0
0.844328773736416 0.779565978648933 1 1
1.06647322995737 0.981265741863381 1 1
0.914658621613293 0.829761602001001 1 1
0.838479587534327 0.771931602589956 1 1
1.5784913226277 1.41794439925593 0 0
0.854498799221162 0.787870913766924 1 1
0.877489686206321 0.790605168471754 1 1
0.950827956639965 0.875885767550421 1 1
0.867963379375332 0.772504311079955 1 1
0.753581124736159 0.691798544994673 1 1
1.0808597693264 0.985613492504989 1 1
1.00385100767099 0.919637013441905 1 1
0.671771700747189 0.608920606816505 1 1
0.591622439723544 0.536641138913651 1 1
0.871519825146508 0.796128972462537 1 1
0.532695022688286 0.503113254588213 1 1
0.514427561048162 0.463813840242604 1 1
0.972896063702979 0.884190569933409 1 1
0.908254453196497 0.804366666770659 1 1
0.615698944136605 0.538646536831429 1 1
0.927672868818963 0.831467120080044 1 1
0.339337993535125 0.351820034484523 1 1
0.469200373471727 0.487344787704529 1 1
1.05007211945758 0.951201463836751 1 1
0.810853496932745 0.717499004973475 1 1
0.813420337802355 0.719615918326998 1 1
0.544310977894289 0.502214123023787 1 1
0.736476515669024 0.678131795073559 1 1
1.01995134897954 0.937174425839826 1 1
0.7312162065175 0.671122117922496 1 1
0.880720267573061 0.801051053704302 1 1
0.50392015954612 0.442890759521704 1 0
1.01026540324667 0.911415920097944 1 1
0.937471587127234 0.85492606806222 1 1
0.635723453225753 0.571949637413229 1 1
1.03244953031422 0.929942822951636 1 1
0.701814640180538 0.627990904291644 1 1
0.804483843129996 0.728168631087426 1 1
0.640153685607118 0.571403700689548 1 1
0.871165097694923 0.783991734775202 1 1
0.97030307304773 0.890021928812052 1 1
0.851186283529189 0.770005033828795 1 1
0.540438068560168 0.509700943281247 1 1
0.565070020636583 0.513247509543459 1 1
0.699443292365488 0.670414870497819 1 1
1.08754879503614 0.961792219234499 1 1
0.816222596043426 0.738429963143491 1 1
0.697399687887222 0.642750222565102 1 1
0.56824797834993 0.517068885213599 1 1
0.598313201045544 0.534326473520426 1 1
0.990145069647846 0.914118483891781 1 1
0.618659465104635 0.558155168656204 1 1
0.714073816645114 0.645393917537882 1 1
0.845120142233521 0.753266645684044 1 1
0.651247993855263 0.59261654163984 1 1
0.749892884783331 0.674423132338682 1 1
0.567224426198728 0.51239478284716 1 1
0.893492460379854 0.814846624992865 1 1
0.872173978881034 0.779310238317236 1 1
0.895806264871199 0.805302846992012 1 1
0.793752800063819 0.724630306776224 1 1
0.577397672841628 0.528684230510787 1 1
0.642339425316936 0.602247977725062 1 1
0.663709578051911 0.598197803184514 1 1
1.3943627477585 1.2620942958293 0 0
0.920325625654714 0.848813771138932 1 1
0.827276869642876 0.757851743237497 1 1
0.755213813941255 0.732409316420813 1 1
0.810011559886211 0.730995599652511 1 1
0.955123404112969 0.895441850233562 1 1
0.836627677035307 0.754982025216904 1 1
0.658937515051439 0.614505274194523 1 1
0.582196345897748 0.514151621687062 1 1
0.704789329135562 0.627680464316118 1 1
0.605552367242644 0.561534694165114 1 1
0.718143000817981 0.654161372076163 1 1
0.754254587974022 0.688575276247227 1 1
0.764478742105933 0.691631785719452 1 1
0.755590405699988 0.685737524723027 1 1
1.00513630026355 0.918153460688057 1 1
0.782706358685255 0.703537130287615 1 1
0.948645472693502 0.877433739005964 1 1
0.731006309129363 0.687924541450305 1 1
0.5857124555505 0.519039117499397 1 1
0.797949085258435 0.716633803129837 1 1
0.866935455081367 0.79907427929389 1 1
0.437816526642065 0.41084941008769 0 0
0.764538827833422 0.715649519998781 1 1
1.04829898581076 0.936775634164154 1 1
1.01854532828462 0.943633480194391 1 1
0.55017886242673 0.530852706410772 1 1
0.744696483530438 0.67528802582013 1 1
0.373397718170004 0.348639970382291 0 0
0.7585347221101 0.683709406272397 1 1
0.600791231844447 0.580066592128389 1 1
0.665548107650405 0.571354402964597 1 1
0.816459691376983 0.731798252103044 1 1
0.901985552145726 0.806255691676173 1 1
0.769709939431028 0.684081952075737 1 1
0.865620243243736 0.792637754643737 1 1
0.965049089509967 0.879764421309397 1 1
0.87155833614876 0.797350065872103 1 1
1.0785366891734 0.974090057144882 1 1
0.876350485262608 0.7968846516073 1 1
0.808247107444945 0.725665919940442 1 1
0.853837150462385 0.786691061136639 1 1
0.817104185993491 0.764268416483994 1 1
0.6041465145544 0.571319147288542 1 1
0.59574678686456 0.553145017792509 1 1
1.07567299542263 0.941845793036303 1 1
0.872864551590902 0.806591391811293 1 1
0.843460698421868 0.752561170954257 1 1
0.922582819117776 0.835172813767989 1 1
0.858023688913558 0.771684511029235 1 1
1.08175842064249 0.952409666589662 1 1
0.548405214045587 0.523986651630382 1 1
0.790704578258742 0.70758966565586 1 1
0.716832442323536 0.652394986137882 1 1
0.658211748866743 0.617164522047998 1 1
0.770468392640182 0.703459243488317 1 1
1.02059331478131 0.900754733461717 1 1
0.750323963289208 0.692008234935432 1 1
0.943596625413697 0.838578739833756 1 1
0.926766764360198 0.817983904519289 1 1
0.7546130275622 0.687950434257342 1 1
1.11784515073995 0.959931010914209 1 1
0.949541581538358 0.8691534239387 1 1
0.851706223072341 0.762502826241531 1 1
0.526618547101438 0.501909409629273 1 1
0.742685355861206 0.681779945378938 1 1
0.712712554267585 0.655446251349836 1 1
0.521616381269691 0.467820928992246 1 0
0.712661117953975 0.646103120830093 1 1
1.1698453360241 1.09950956311373 1 1
0.716782810935338 0.65163269084688 1 1
0.61307636529191 0.519779218212123 1 1
0.871827175322581 0.811974178197149 1 1
0.696621986460204 0.605845681243853 1 1
0.693693638182663 0.646200200555355 1 1
0.539911462250581 0.508451621003605 1 1
0.566563809770449 0.521770947179696 1 1
0.935850938472231 0.837364999608337 1 1
0.986452970413079 0.896753008552196 1 1
0.930334790854594 0.832771312374942 1 1
0.581786506330393 0.538200979692358 1 1
0.713868910605046 0.660876939815139 1 1
0.727199375093049 0.660640039304619 1 1
0.886818547628104 0.788458894988438 1 1
0.984132798574253 0.883971424844855 1 1
0.69284869756488 0.634624346121579 1 1
0.743715539151764 0.69703780649978 1 1
0.650247271474451 0.59066881615944 1 1
0.493955631777449 0.450715481205594 1 1
0.997162615321698 0.927143745064617 1 1
0.802374393180287 0.734133435601011 1 1
0.907760442570762 0.82478412403636 1 1
0.957941954861928 0.86073973414774 1 1
0.730098885432803 0.727881062207818 1 1
0.565782847813737 0.511874602632708 1 1
0.715698334096807 0.616678409318771 1 1
0.803108995294123 0.74689280018029 1 1
0.929901904839887 0.851881844109838 1 1
0.533108128180856 0.475667050775605 1 1
0.5813754639376 0.516135141845365 1 1
0.626512840640078 0.563166283716383 1 1
0.802278391727497 0.731125081349582 1 1
0.978337991418722 0.894729900643293 1 1
0.898971996433209 0.811513260487318 1 1
1.05822617424417 0.999118733576049 1 1
0.499717138190165 0.467686235373772 1 1
0.691298902949145 0.633567530666446 1 1
0.386210763895973 0.340920906265421 1 0
0.733823668655749 0.659366514944217 1 1
0.674840539776988 0.613923188363679 1 1
0.619062346159766 0.564121189119287 1 1
0.814590497390598 0.748907771226286 1 1
0.777706041872446 0.719170143565354 1 1
0.752240872027397 0.699178758278349 1 1
0.754439525600002 0.679887120934712 1 1
0.671188655712377 0.608212635109345 1 1
1.08779856221597 0.979047214810807 1 1
0.96268920063964 0.889228269638744 1 1
0.493461245324669 0.426990264993319 1 0
0.624644647546717 0.580178928784352 1 1
0.71835041060388 0.639675332498293 1 1
0.682173014967036 0.63196056911979 1 1
0.56980448871012 0.523908462942813 1 1
0.485970090867216 0.441195925455096 1 0
0.885541380512198 0.838571018068108 1 1
1.15546790375244 1.04717764086976 1 1
0.440545943081901 0.398570680315856 0 0
0.935115892103348 0.854835246292024 1 1
0.707892917353622 0.64980789089216 1 1
0.753887396614863 0.67926681925359 1 1
0.952626141622266 0.842264520841204 1 1
0.481907385537615 0.433401308626531 1 0
0.856263618597545 0.767869980578122 1 1
1.16258111417602 1.02756984892715 1 1
0.505683947722068 0.477266019822651 1 1
0.646745178134134 0.598477977013143 1 1
1.24796584209457 1.12196001315641 0 1
1.02675349032946 0.91028167595232 1 1
0.953525643198824 0.873576315370933 1 1
0.822081000919893 0.747802013209869 1 1
0.774537374254336 0.680349073440288 1 1
0.743814885757057 0.691042134637098 1 1
0.793720244750893 0.727389493248585 1 1
0.688789310366799 0.633689744380352 1 1
0.425641079829908 0.401387014983652 1 0
0.823627048369791 0.73650100668136 1 1
0.734931610342058 0.661200133972416 1 1
0.793935672894779 0.713625787682351 1 1
0.781579109380518 0.713612681098548 1 1
0.828717494905651 0.75397383814671 1 1
0.982583317796878 0.906607246315573 1 1
0.558410907672329 0.49124053037629 1 1
0.595131475572946 0.546059722515704 1 1
0.791554172878863 0.718569675310199 1 1
0.798455632358648 0.735696197341659 1 1
0.522030398980103 0.466305245051559 1 0
1.05112003901793 0.947917129011063 1 1
0.931375143853144 0.861158628954648 1 1
0.673112365787473 0.590627242378096 1 1
1.01682382532828 0.922166596826917 1 1
1.08750748144086 0.981013517472959 1 1
0.727179057071365 0.655209079406418 1 1
0.83416050654801 0.76888646945802 1 1
0.713357869694436 0.637617801698432 1 1
0.814675831668698 0.704045407829061 1 1
0.822033104197263 0.763772823284113 1 1
0.620293119155194 0.576534060139893 1 1
0.626638314199452 0.586507453823919 1 1
0.901052140519043 0.822253394036481 1 1
0.584785607445336 0.529279659121727 1 1
0.785911927086137 0.709916367000525 1 1
1.0505397074569 0.964334655150755 1 1
0.50872054782129 0.451408433646867 1 0
0.59281301368832 0.532827236355328 1 1
0.678239902020122 0.612407666325822 1 1
1.07412456445501 0.996103205408021 1 1
0.854270253685086 0.793376595432609 1 1
0.96816520455055 0.894849673641242 1 1
0.877272200187409 0.785270079077381 1 1
0.647827135929901 0.583647396311569 1 1
0.659733904154546 0.586032334512474 1 1
0.676892340419642 0.607385773674031 1 1
0.55097848405389 0.520164924686716 1 1
0.737091278872308 0.675011648000101 1 1
0.696053299884313 0.636621474409865 1 1
0.650268002877907 0.599135878213272 1 1
0.895008985937956 0.805714858073446 1 1
0.902330358551474 0.815329543125057 1 1
0.903840234174359 0.824523323639304 1 1
0.907055754849024 0.830392434098409 1 1
0.842448105330764 0.772051626112842 1 1
0.699820179212013 0.617275129624517 1 1
0.694117302457884 0.652046634091955 1 1
0.622429814833314 0.579775835119734 1 1
0.892767985308033 0.807401447747461 1 1
0.679455925408495 0.605538617579665 1 1
0.985765072044524 0.886535635142626 1 1
0.603714732729194 0.547613736819419 1 1
0.777724721446863 0.693828451146701 1 1
0.719778838636405 0.654034778461179 1 1
0.864583414697089 0.757588867675907 1 1
0.790788862907883 0.718537962675548 1 1
0.734813942427952 0.671972952631995 1 1
0.795555923226022 0.703575883502092 1 1
1.02059895779622 0.953306293104739 1 1
0.374068903625364 0.312469969429104 1 0
0.731647937091564 0.666176710556675 1 1
0.791071300396937 0.705560531315306 1 1
0.873818768749473 0.78615739812041 1 1
0.710457513633255 0.678754658974027 1 1
0.65921442067216 0.586804230584016 1 1
0.832586054602373 0.747120047439529 1 1
0.761659424111696 0.707298170333941 1 1
0.411150303644897 0.371564667061399 0 0
0.94693338069126 0.85880690561444 1 1
0.78592161527522 0.726504644178906 1 1
0.805252537951559 0.713674851610903 1 1
0.749546851060894 0.667687323473069 1 1
0.548110187658877 0.518285905410874 1 1
0.902901396289668 0.80437140249284 1 1
0.638447373481152 0.601693279550695 1 1
0.836195069488244 0.75225795836304 1 1
1.02343145858102 0.938590196789546 1 1
0.510594672215681 0.4518522552962 1 0
0.38709925161518 0.36997405538038 0 0
0.706101984986099 0.64995401951208 1 1
0.589799185430131 0.546256062729996 1 1
0.77099647413184 0.676133136769516 1 1
0.683346309985148 0.612444832015207 1 1
0.434770304895005 0.395204554628053 0 0
0.251713934727246 0.255813761671225 0 0
0.751460109639666 0.699651074345959 1 1
0.569342632059244 0.517621603715638 1 1
0.889313001822237 0.818717531848512 1 1
0.498452525571373 0.458272451891768 1 0
0.806273181508276 0.743878035809567 1 1
0.973707130401323 0.859135098399305 1 1
0.765565454592656 0.675046275292721 1 1
0.650245419184501 0.60336338460763 1 1
0.780314777996165 0.723471014992168 1 1
1.03158215207304 0.950949900879637 1 1
0.792071345316122 0.729448068376013 1 1
0.826103010950155 0.76330340011022 1 1
0.770465780015338 0.693613852563914 1 1
0.88033476675777 0.786182758398752 1 1
0.72521094822388 0.670399980509986 1 1
0.792694501716442 0.726025704992695 1 1
0.658489869122537 0.570322721334033 1 1
0.822152115135341 0.737077201005593 1 1
0.880563888110487 0.796597077168263 1 1
0.70253563240985 0.648274829535114 1 1
0.667703302721175 0.625105077534898 1 1
1.1264924185069 1.03714281583602 1 1
1.1592029433526 1.05015814419631 1 1
0.862104211913171 0.77791171158626 1 1
0.706578444357331 0.632194811061174 1 1
0.775308512892707 0.691820826536169 1 1
0.829427286952911 0.776517125651494 1 1
0.958772368908733 0.864810470451191 1 1
0.454940277646981 0.398347756392205 0 0
0.635469009875726 0.578647358418097 1 1
0.551026112237994 0.529134969181928 1 1
0.842278699527273 0.762560828045446 1 1
0.861670647696404 0.798690151486214 1 1
0.584892960129548 0.520384001646537 1 1
0.795438185754829 0.722896428805054 1 1
0.860473369701133 0.786425842046595 1 1
1.01270828430169 0.907039427401228 1 1
0.562309833732674 0.542466777506321 1 1
0.836997095274523 0.760812709168292 1 1
0.755721649292775 0.693617700832959 1 1
0.910848536185311 0.826316083377773 1 1
0.579561641721301 0.510435788790596 1 1
0.684042458591692 0.613658893532603 1 1
1.02151918796105 0.948209685619921 1 1
0.8100771091618 0.731900635907174 1 1
0.820754275203712 0.740042829849923 1 1
0.403555479136765 0.353105265386782 0 0
0.86689741054085 0.750104055440315 1 1
0.881282442540398 0.786460898470945 1 1
1.01363051754362 0.928894569828796 1 1
0.551389876114122 0.48119472633432 1 1
0.89342992283854 0.811014789659579 1 1
0.607789350912616 0.575916970796456 1 1
1.0015070130598 0.914415302983291 1 1
0.738897119220741 0.656877631012289 1 1
0.590663192511703 0.538728558000898 1 1
0.632960652335181 0.55355228251113 1 1
0.795356667203637 0.719796945073058 1 1
0.750426763359633 0.687085326001155 1 1
0.707556645285253 0.646898188079106 1 1
0.868998331012569 0.788144229886972 1 1
1.02738500486438 0.90660600893976 1 1
0.967658701203316 0.898866506762877 1 1
0.962649481872317 0.864704781573949 1 1
0.662644328083862 0.595358877615276 1 1
0.890377726940972 0.835071247814813 1 1
0.745537813038876 0.67879591920898 1 1
0.97619859843291 0.906340020762015 1 1
0.497808995184244 0.447166471230719 1 0
0.894903094065493 0.794363826769688 1 1
0.928563851637763 0.855344986250453 1 1
0.857955407520447 0.779268649925073 1 1
0.945494842591672 0.849104852720026 1 1
1.05641313929739 0.955864257967343 1 1
1.2280415860858 1.11715787807302 0 1
0.892964391490091 0.817147817844258 1 1
0.941225985038712 0.84168230868257 1 1
0.976662990442474 0.869642116861723 1 1
1.06847077815476 0.969493395861713 1 1
0.810157039669718 0.727669697374617 1 1
0.391850795675326 0.380029066925164 0 0
0.720172252117907 0.670080003745159 1 1
0.617246618829947 0.574922792472599 1 1
0.740325181381909 0.677205062983854 1 1
0.621141746954775 0.556967613263191 1 1
0.608541861101239 0.566658707165095 1 1
0.589916335009191 0.54537289408569 1 1
0.656660210879027 0.608637811559668 1 1
0.889018722133087 0.818561922929172 1 1
0.857503253858887 0.791447686657764 1 1
0.873212379826866 0.800148227913624 1 1
0.987507096386489 0.8727697669843 1 1
0.762170795239876 0.725957679422241 1 1
0.751630139948515 0.68125395886677 1 1
0.632483864016429 0.561922492395773 1 1
0.632698681686362 0.578743961546356 1 1
0.790472991952529 0.741083055136033 1 1
0.879918248917169 0.79348423254318 1 1
0.647231278325711 0.585522695542068 1 1
0.766107631124583 0.685609032880854 1 1
0.699672108984082 0.647422825485378 1 1
0.742190942116914 0.676087983593438 1 1
0.982555948691686 0.888878776624786 1 1
0.958397862310836 0.87841980452805 1 1
1.11001696119702 1.00219368144083 1 1
1.33731218034557 1.19285987587939 0 1
1.10405405153705 1.00983262516535 1 1
0.969089507565347 0.898373243619522 1 1
0.504624329046535 0.473976054980272 1 1
0.694069149971007 0.648333909314332 1 1
0.884436031451077 0.794788032960134 1 1
1.02685528951439 0.941022311714956 1 1
0.763549168798639 0.693000366199765 1 1
0.829347774118853 0.750524192547861 1 1
0.81948792027043 0.744058450580654 1 1
0.631374874201227 0.550551330639833 1 1
0.623535661650624 0.562102692642925 1 1
0.638432539737346 0.552687239861921 1 1
0.748405318150439 0.68167426585788 1 1
0.525350068897488 0.468083013118187 1 1
0.904262911683423 0.825230655269272 1 1
0.578969086958457 0.531905707766983 1 1
0.59004764944675 0.54695690635005 1 1
0.450043680951967 0.42350580785719 0 0
0.607305861011803 0.5559070094898 1 1
0.859190828007258 0.750708406771101 1 1
0.714222524301738 0.64166106442334 1 1
0.910353945839356 0.813097997246761 1 1
0.863854046543508 0.76140308000536 1 1
0.69271637595161 0.624786825012876 1 1
0.833347075221839 0.749789150998619 1 1
0.875382121687156 0.790400468460901 1 1
0.377444141067023 0.350644968658949 1 0
0.592704727329015 0.546891611560251 1 1
0.666711493907021 0.601003387034039 1 1
0.777661514972492 0.727208149922715 1 1
0.67284138460803 0.615682100514173 1 1
0.938085070239258 0.863855158787137 1 1
0.944052230900073 0.833792288067404 1 1
0.727579511540492 0.663548734626814 1 1
1.06806832550922 0.989351773594582 1 1
0.827075432416296 0.760705268099619 1 1
0.753878106073869 0.666759580784289 1 1
0.782365388125467 0.692838626748318 1 1
0.553993600935021 0.505515963373766 1 1
0.577430635481271 0.506757963821756 1 1
0.687216310163638 0.61315098604635 1 1
0.579300598616849 0.541381372273553 1 1
0.955851949281897 0.869176237821152 1 1
0.972573208330026 0.881225338927189 1 1
0.927226731395466 0.849559396617488 1 1
0.921974320573818 0.856367483340307 1 1
0.931220783918203 0.86589574750044 1 1
1.24794062555388 1.14247963368476 0 1
0.591963253833479 0.544511843001966 1 1
0.797398314193667 0.71016638786598 1 1
0.910145664208635 0.832336634715774 1 1
1.01350022439165 0.923207259633696 1 1
0.795575753023209 0.739324241681815 1 1
1.06993311941082 0.980544458355451 1 1
0.580159713732979 0.522707179405668 1 1
0.770025973690692 0.67904445366647 1 1
0.89768797699493 0.811233792523955 1 1
0.849843113821745 0.784251124088046 1 1
0.714676438036075 0.672116049150834 1 1
0.75225998195393 0.68891346503977 1 1
0.812499835387245 0.752040985734507 1 1
0.666600485161661 0.621558724847729 1 1
0.70776391866776 0.633435853191565 1 1
0.67102665293321 0.63413562880373 1 1
0.776336096698144 0.716475786172813 1 1
0.863761046041913 0.770283066500691 1 1
0.751868619737215 0.678989158950638 1 1
1.21742489981178 1.11456125108193 0 1
0.717125564413727 0.661910490688411 1 1
0.916179641558378 0.83498326331754 1 1
0.79947809110869 0.732810730066046 1 1
0.849745816782758 0.783992886522441 1 1
0.446683811758483 0.422159263147784 1 1
0.476558489493967 0.44014346619043 1 0
0.674349217134986 0.619262780207284 1 1
0.641901764474197 0.600483115280266 1 1
0.696977422627944 0.639394153432596 1 1
0.677595033277402 0.613124876347833 1 1
1.04052438364349 0.954327086433617 1 1
0.637809310360423 0.58767948788709 1 1
0.707853238115437 0.649744090819191 1 1
0.805385935544244 0.734616790834434 1 1
0.672195210844886 0.628579674113605 1 1
0.531206387937194 0.514507245234418 1 1
0.704337642969036 0.658558559414706 1 1
0.806948723088568 0.753435897049254 1 1
0.829339079416796 0.749657464731105 1 1
0.496742861773171 0.448399889277691 1 0
0.759375366216182 0.703916777611055 1 1
0.897481960193005 0.798491990164569 1 1
1.09117391366936 0.980932558922553 1 1
0.722930330727295 0.652515993429403 1 1
0.62993634156551 0.588943750607429 1 1
0.445600362593213 0.414311326133658 1 0
0.817913415525882 0.740219039402433 1 1
0.909902649552696 0.823827578318386 1 1
0.900285092207663 0.836438909045622 1 1
0.671458416733144 0.611956517297058 1 1
0.750810208439488 0.688044339050145 1 1
0.950064283295574 0.865305189772324 1 1
0.534435473776405 0.471064433738944 1 1
0.756225249564944 0.681024186838365 1 1
0.624303288886406 0.558058320371888 1 1
0.829501901465434 0.738050514173994 1 1
0.730056980030312 0.644062352281719 1 1
0.522456316443251 0.479357468628904 1 1
0.42422450533239 0.39438369425359 1 0
0.653744637155013 0.596330587379371 1 1
0.926590587709389 0.835310374167601 1 1
1.09444320038982 0.969813637599179 1 1
0.651769530248791 0.586575387025354 1 1
0.839062982666362 0.749279920818027 1 1
0.685090955722798 0.603844831413222 1 1
0.519761479717271 0.474436731695078 1 0
0.842625678269864 0.762381484154882 1 1
0.721578517078259 0.661584611381995 1 1
0.758057630020344 0.688685483704265 1 1
0.867001901073834 0.796257228920499 1 1
0.896303052355961 0.797876625763557 1 1
0.719423788902541 0.655801223778682 1 1
0.738700093674692 0.675941431027404 1 1
0.78375527836863 0.708154389714218 1 1
0.656966846881654 0.587133290145982 1 1
0.405620451758528 0.368133567843937 0 0
0.758011738191547 0.684628629823986 1 1
0.920541466796383 0.826271505413975 1 1
0.555824529033392 0.517667471164528 1 1
0.964895751758683 0.837408509778244 1 1
0.763309737452473 0.705423211024712 1 1
1.20674538852521 1.129612501739 1 1
1.09405179458708 0.991980504441381 1 1
1.12490495413898 1.0255929345968 1 1
0.524940490309739 0.477399617162087 1 1
0.65858714099514 0.608635292570238 1 1
1.0162900799885 0.864119833184657 1 1
0.742947488748155 0.679539806202631 1 1
0.771906486226829 0.720447566265041 1 1
0.743740190548868 0.689101258678632 1 1
0.946816257354606 0.812273187479057 1 1
0.734508265083391 0.683943794708971 1 1
0.652637287978105 0.615472925156043 1 1
0.868402017446652 0.814773084030141 1 1
0.782770182826754 0.681651499002126 1 1
0.668867644055435 0.596208277598479 1 1
0.939695456691639 0.862431878629591 1 1
0.605866042814961 0.537202903342157 1 1
1.30337200165776 1.16496904680882 0 0
0.602236381947059 0.552828223899442 1 1
1.11470956029157 1.00250093909492 1 1
0.924427794172799 0.825247624750753 1 1
0.65876381965028 0.612402368838216 1 1
0.916016342704671 0.810748098044057 1 1
0.726112768542922 0.679224820866402 1 1
0.844222462576587 0.765493210837987 1 1
0.869790905201578 0.781193155455039 1 1
0.950910212406135 0.86629435289436 1 1
0.754335637152926 0.680079022400321 1 1
0.986166188385962 0.908589291006733 1 1
0.477197469784253 0.422086881636011 1 0
0.960104777836853 0.855904899142098 1 1
0.733737983040757 0.67991601086114 1 1
0.502467173528725 0.472941338635699 1 1
0.80628530096666 0.749813902849086 1 1
0.59246868448657 0.53669032456424 1 1
0.904671782258324 0.801962836771409 1 1
0.973729926085891 0.868353943976269 1 1
0.796622272012711 0.710345669558338 1 1
0.4924757900508 0.452057483606968 1 0
0.820253917194145 0.718859697847222 1 1
0.895143081645897 0.80388180738717 1 1
0.658577591875742 0.566953457533877 1 1
0.721462222548964 0.667951537624425 1 1
0.74890989495758 0.684723778854555 1 1
0.898760419313343 0.825515743595661 1 1
0.752669456923713 0.676157100085538 1 1
0.813080839885031 0.735737929282037 1 1
0.615868764937697 0.530477538039026 1 1
0.851371147491529 0.789804851632904 1 1
0.69163762405234 0.6064688901242 1 1
1.06437125858978 0.929039713507724 1 1
0.937732640969098 0.865908876837779 1 1
0.938010007174192 0.855306581324766 1 1
0.928540354368527 0.829820470121167 1 1
0.875696121649705 0.782544241333464 1 1
0.904579962487234 0.836105061246239 1 1
0.559124967885607 0.524157343708016 1 1
0.757728182478721 0.696580581074306 1 1
0.349340681164341 0.32143282453685 0 0
0.602149732854655 0.551039779273149 1 1
1.01735729564196 0.887898225982191 1 1
1.09878614712879 0.998187277014228 1 1
0.703185238342422 0.652595931173269 1 1
0.918313756172071 0.837877354891168 1 1
0.632911063115127 0.562437798839601 1 1
0.709278641543287 0.64632118774863 1 1
0.683633878092717 0.616335655481547 1 1
0.862571989182926 0.800453974182337 1 1
1.15709700358846 1.04445657870534 1 1
1.10422647902313 1.00984018138135 1 1
0.641286658883177 0.559294091493652 1 1
0.787074073257564 0.69625438850176 1 1
0.892873046267083 0.810332841774679 1 1
0.816321385660775 0.769331295816374 1 1
0.928494977202927 0.865112033524627 1 1
0.623350243496757 0.576045000918081 1 1
0.872774063599913 0.791663973366081 1 1
0.744225420435961 0.687963367731619 1 1
0.885187878346213 0.802849012566923 1 1
0.781928466419656 0.689272920135761 1 1
0.684665933534889 0.601935900388068 1 1
0.686680576281696 0.617666763461722 1 1
1.0452880654854 0.939580026923735 1 1
0.458271233765412 0.408999423253483 1 0
0.948463370302856 0.870330062722359 1 1
0.838246084551234 0.762751374784341 1 1
0.917073077176329 0.822894203039075 1 1
0.847873012865699 0.789793013981888 1 1
0.28590335456721 0.263773370222114 0 0
0.854193747179661 0.778526943906066 1 1
0.443583881831712 0.402341561482955 0 0
0.807785128667178 0.740229397221314 1 1
0.65258060856421 0.580926404471101 1 1
0.84497633529525 0.774737546252275 1 1
0.343304927824372 0.30429610727422 0 0
0.660204642280791 0.597010356990897 1 1
0.589250689720889 0.524432028788034 1 1
0.960759046736075 0.876238385076825 1 1
0.749366331581975 0.687369498990802 1 1
0.909319686143285 0.80338064594965 1 1
0.938811948076425 0.800529119461495 1 1
0.59861224536086 0.585869089504995 1 1
0.639628686271371 0.576718250552049 1 1
0.727844694970284 0.666722442402719 1 1
0.728846935678239 0.671540061175873 1 1
0.850130769970029 0.76905763076546 1 1
0.476137572055202 0.456889166918356 1 1
1.00222618477326 0.88966793971149 1 1
0.726196240003073 0.668465537382557 1 1
0.458065259465465 0.441637267951667 1 1
0.905164203941233 0.760397947411433 1 1
0.584473326397601 0.538629586465498 1 1
0.71053204783345 0.66127462742451 1 1
0.503531850789113 0.480357045143927 1 1
0.854867414802476 0.796433345302663 1 1
1.03473379091941 0.932714667249846 1 1
1.13359245114227 1.01448760270078 1 1
0.549333893625705 0.514623893565858 1 1
0.918717623155183 0.81726095642798 1 1
0.550447518732895 0.517624205762734 1 1
0.717982431262902 0.641077126145576 1 1
0.627662673725424 0.593067732967348 1 1
0.768122015847884 0.677279454094398 1 1
0.391436847248008 0.362274633240736 0 0
0.986004312842638 0.891157679184927 1 1
0.954782841885739 0.862243286239818 1 1
0.597396809898779 0.553520682046659 1 1
1.07124031075573 0.949622569765447 1 1
0.709438998056883 0.644951429431224 1 1
0.886656537046496 0.819228394284193 1 1
0.419482780380669 0.379718999250531 0 0
1.00575382533801 0.90727722038046 1 1
0.89256180470822 0.820989409411712 1 1
0.761203557566536 0.682502596942086 1 1
0.780927731371506 0.704076049486006 1 1
0.772298389317074 0.709849197843749 1 1
1.10844749305264 0.992718200195755 1 1
0.670681107809191 0.616288872074165 1 1
0.866240453236952 0.748434482541705 1 1
0.962165225206584 0.912666542023827 1 1
0.754377214773391 0.666929544355882 1 1
0.638898054475005 0.560063122032529 1 1
0.68593994211517 0.612324581460384 1 1
0.448709263158532 0.422123782247383 1 0
0.802213903366824 0.716180897033893 1 1
0.507738749340546 0.477078056076727 1 1
0.988179371102692 0.944098997724505 1 1
0.864477840216851 0.792452581401266 1 1
0.742498649397717 0.666258658865865 1 1
0.635281118216179 0.583408472822662 1 1
0.912088089468504 0.836340716867898 1 1
0.353876018951535 0.334219647613745 0 0
0.747206331724415 0.663968043564407 1 1
0.888888546636708 0.799476139235482 1 1
0.852277957638469 0.767421559325873 1 1
0.709216387722113 0.652553212392444 1 1
0.689534654347948 0.630076821246186 1 1
1.06569821290149 0.971012760488468 1 1
0.644314021895319 0.578897921715442 1 1
0.930648477416065 0.848970200430993 1 1
0.647490040211547 0.607151040338125 1 1
0.640520521198887 0.59132560844858 1 1
0.619888774194618 0.567546069017677 1 1
0.689576987057727 0.631876176941317 1 1
0.688494254886479 0.612123883050355 1 1
0.804142891919 0.732314087339876 1 1
0.933341438891634 0.853495644165993 1 1
0.838125289311273 0.759740412367028 1 1
0.741237152275835 0.708389229617199 1 1
0.923913200328018 0.842009287510192 1 1
0.680866460661232 0.60326536915547 1 1
0.68424035128638 0.620809938750943 1 1
0.751485857550311 0.664131407194041 1 1
0.542750521572137 0.493062330928399 1 1
0.555933326025984 0.535841391774854 1 1
0.980613213432008 0.871946247104069 1 1
0.844522225266792 0.753907956920801 1 1
0.618762837151926 0.562613917237934 1 1
1.05986790172599 0.980756711780237 1 1
0.681153995298018 0.618249663937763 1 1
0.643622609781133 0.563886526301144 1 1
0.735872502400144 0.677085932547937 1 1
0.725672869523564 0.66728186079679 1 1
0.462214330379147 0.41669807163443 0 0
0.592520805112695 0.550507633200244 1 1
0.496249313764095 0.42475162483968 1 0
0.748003361432475 0.674483045103174 1 1
0.701852434513159 0.625786896884671 1 1
0.853146344113732 0.729898082205155 1 1
0.769453132200297 0.714853417407468 1 1
0.576924184058434 0.531197977071516 1 1
0.544812539831392 0.509396686726265 1 1
0.739984605350512 0.680418226114816 1 1
0.748044661648351 0.676926995590402 1 1
0.355392377284671 0.325811854063336 0 0
0.738406556769533 0.676243865029428 1 1
0.943934917061198 0.853888529911462 1 1
0.698923199911736 0.648722835275813 1 1
0.658725398325681 0.607197645233737 1 1
0.884256106061499 0.795776895452492 1 1
0.77554176215459 0.722950409030492 1 1
0.894286229758028 0.780847638366439 1 1
0.756057151191203 0.704196231823521 1 1
0.72669006393241 0.653371873071284 1 1
0.519392432752007 0.486996214167719 1 1
0.621220898287919 0.568797468559782 1 1
0.836804443831731 0.789918924147191 1 1
1.04914286768958 0.957780253949327 1 1
0.655714278542104 0.598979596942701 1 1
1.01820008676222 0.929560165922341 1 1
0.484101728865132 0.44814532326085 1 0
1.07062510592635 0.97081083501922 1 1
0.941100402853673 0.827775487196862 1 1
0.889595216801784 0.798765200550646 1 1
0.68543657099275 0.641677390717283 1 1
0.5508491926015 0.50270609049221 1 1
0.369974113914798 0.337482935595688 1 0
0.574977468239023 0.525958864126405 1 1
0.618607050058912 0.56900354365432 1 1
0.652690684518948 0.606909650873164 1 1
0.807196307829356 0.748919911415608 1 1
0.626823833371293 0.580103961911831 1 1
1.00060678116857 0.906544297431588 1 1
0.687266275146128 0.617441417919384 1 1
0.661385933807357 0.580272382664338 1 1
0.908993766898755 0.815326432664859 1 1
0.761708582683213 0.710203641806338 1 1
0.6210820548323 0.546697664461653 1 1
0.670270527770319 0.609805395326911 1 1
0.753852479428702 0.687100957482279 1 1
0.989707951600152 0.897322492757889 1 1
1.07307138211722 0.951986091060323 1 1
0.716658204233054 0.651616616141627 1 1
0.470952647393249 0.426001217268214 1 0
0.577649116837518 0.543292577759768 1 1
0.775572310784538 0.719861642317346 1 1
0.484532339905658 0.436710636014217 1 1
0.846722936866831 0.769363964694609 1 1
1.05304948326878 0.937837190307264 1 1
0.608697506731956 0.539642517920928 1 1
0.90320124115265 0.84334117352554 1 1
0.786273946912575 0.701864403849537 1 1
0.637914695161043 0.576611020475756 1 1
0.730422118464743 0.648003653599608 1 1
0.563546452026919 0.516073584249319 1 1
0.819166683373033 0.747857252516158 1 1
1.04916232146372 0.923267177126701 1 1
0.649840154071441 0.600161814393619 1 1
0.793351351964546 0.720769966805236 1 1
0.988885465018551 0.879908877648715 1 1
0.529620567793332 0.473341809794833 1 1
0.683160125387757 0.615791222411418 1 1
0.723888116326878 0.62972955463067 1 1
0.536798773121178 0.473753336091782 1 1
0.794293913834056 0.698509343112034 1 1
0.289279556399086 0.278123059428896 0 0
0.664282612105859 0.570648631596761 1 1
0.642668778154911 0.562666561576192 1 1
0.545011819414192 0.499980172923044 1 1
0.516487235371988 0.456378580660147 1 0
0.67998084033503 0.613403550601224 1 1
1.15819674359057 1.05707021588972 1 1
0.861298513159792 0.80052012948314 1 1
0.663280571606772 0.606118491355284 1 1
0.767404349004326 0.697610569655487 1 1
0.639118824171886 0.572420824898635 1 1
0.513621467232059 0.473887344556073 1 1
0.595380806257092 0.542455334034121 1 1
0.622726966466336 0.557597523660813 1 1
0.765512089394783 0.69726805622005 1 1
0.512384324270572 0.461541821944451 1 0
1.17180355112508 1.0934784103828 1 1
0.560229566215005 0.479351286625333 1 1
0.525523699514874 0.45552591606757 1 0
0.885097817432982 0.805090406058979 1 1
0.809215724000607 0.741209275796221 1 1
0.575221445994509 0.526917454212292 1 1
0.710132038298328 0.645530808455749 1 1
1.00484528298518 0.902647020153756 1 1
0.981709566420158 0.881923778848439 1 1
0.812592013700267 0.719606362641068 1 1
0.648306974509196 0.590598759803121 1 1
0.731236866984497 0.667748127642434 1 1
0.92537598443266 0.824832558292627 1 1
0.703284972819311 0.624324108647279 1 1
0.783634713666995 0.707670669686966 1 1
0.937526861238346 0.812297497539342 1 1
0.885656521233168 0.771802970620064 1 1
0.964787198183822 0.858576539765389 1 1
0.878375692024578 0.802633690253495 1 1
0.858279056696216 0.764109322811442 1 1
0.716230850601273 0.667421090562854 1 1
0.672515265630049 0.627316929362222 1 1
0.650853680473148 0.58057550187325 1 1
0.993300668917032 0.898401101471627 1 1
0.77224773164897 0.696771967178974 1 1
0.83616248493391 0.734500421197262 1 1
0.980246328810125 0.869898854132671 1 1
0.576212540122228 0.481804937242949 1 1
0.762771019927061 0.692002014575197 1 1
0.629112008830221 0.560880888040449 1 1
0.700971147471563 0.622966430549707 1 1
0.926816784468296 0.822625908887895 1 1
0.752637671799761 0.687501239114983 1 1
0.362578513569143 0.33178262211576 0 0
1.0655085343277 0.955316623520359 1 1
0.496720703833283 0.437662939489929 1 0
0.900051249311607 0.831834712078359 1 1
0.683202921803152 0.61769088638516 1 1
0.836355127394149 0.743435303838795 1 1
0.838924641537271 0.769076016353487 1 1
0.837629595148732 0.750240306766554 1 1
0.719510744718123 0.634184426690974 1 1
0.662999680747464 0.633964729442341 1 1
0.757864067873303 0.697103051308093 1 1
0.65810304014197 0.606429609444158 1 1
0.913131252546155 0.845229375469319 1 1
0.630207377287583 0.550618755993715 1 1
0.795081564248151 0.729375311415317 1 1
0.753870642046448 0.663227450283714 1 1
0.945624023092457 0.864539702295233 1 1
1.00167033402064 0.903887723767039 1 1
0.716306003099622 0.649564188199175 1 1
0.692280153918761 0.628360963289698 1 1
0.507142303756495 0.460161467885413 1 0
0.74480937668191 0.652063927983024 1 1
0.509825886468099 0.441585973276449 1 0
0.806694576949242 0.729308807792755 1 1
0.802154346690792 0.717360355282616 1 1
0.656547162248518 0.586866191873123 1 1
0.563997910356369 0.534855504965996 1 1
0.895511370030064 0.826959435167512 1 1
0.521965950917718 0.465158595382206 1 0
0.976778771754693 0.90289820211738 1 1
0.76301943028059 0.660791295420927 1 1
0.66826742980226 0.596987264964978 1 1
0.829443126789296 0.726158190980695 1 1
0.568610831709677 0.510881008284545 1 1
0.695115892430486 0.609576516274453 1 1
0.645767396098926 0.576115817367338 1 1
0.805883696012136 0.738532222455178 1 1
0.728930679983622 0.657561538901246 1 1
0.6493170018395 0.566926533239176 1 1
0.473212910361252 0.429730325131557 1 0
0.727037973558124 0.665928681463782 1 1
0.858153097292106 0.79492221072849 1 1
1.06484891336966 0.960756531635593 1 1
0.77082924751812 0.695434116091448 1 1
0.665538912043972 0.608938382023449 1 1
0.585299035681798 0.561141331777088 1 1
0.817610136077193 0.735853650485756 1 1
0.80578200054961 0.706531574807559 1 1
1.14853257717426 1.06590141454367 1 1
0.906119050320382 0.831631425022337 1 1
0.631348292870156 0.585278118772304 1 1
0.409123503804947 0.379956950761695 0 0
0.756326816004353 0.68585132763235 1 1
0.682992739431751 0.63268301019932 1 1
0.799521268470723 0.76135193434967 1 1
1.1096237540016 0.995931666975484 1 1
0.608818286051026 0.547243714702619 1 1
0.741216941465903 0.667458118293252 1 1
0.97250191615442 0.874543476496257 1 1
0.873246311529569 0.813682326566028 1 1
0.615786071281228 0.532833939002252 1 1
1.20647951687038 1.10745496164484 1 1
0.530389905938997 0.520637725524965 1 1
0.868845770816626 0.787250651152462 1 1
0.761477256101877 0.703052795912538 1 1
0.733482799520392 0.653869728403447 1 1
1.06674152197995 0.968280308101359 1 1
1.02456666609788 0.93297152202789 1 1
0.870519327235781 0.754468299824462 1 1
0.96647764105919 0.853406810195287 1 1
0.687010121362363 0.607922669993297 1 1
0.596633808335247 0.577083867087011 1 1
0.33410882237722 0.308832424378127 0 0
0.632611565725435 0.59913255862879 1 1
0.715566257598007 0.657688664616815 1 1
0.547786962156701 0.514760748881772 1 1
0.69693464493668 0.571450123067381 1 1
0.591369631824303 0.522368737814053 1 1
0.500588740522885 0.467367574054591 1 0
0.617643318823673 0.559741894219118 1 1
0.580207530731737 0.534384886509766 1 1
0.949140455426848 0.849215723572727 1 1
0.453667782683989 0.408640863247048 0 0
0.833333568067197 0.774293930196172 1 1
0.750199739404549 0.685742964774129 1 1
0.721284726138648 0.651573683549756 1 1
0.7518332305625 0.6989481594709 1 1
0.644129383536121 0.591357648602411 1 1
0.689653582758261 0.61676693406584 1 1
0.717822793730451 0.653961962670455 1 1
0.831675773206108 0.779223337909699 1 1
0.933270630867848 0.849840473256903 1 1
0.896527596684777 0.80765867522513 1 1
0.961170577839431 0.873155478801815 1 1
0.777764547757389 0.698245122676113 1 1
0.909355885189289 0.850191805730239 1 1
0.959793120056686 0.878198412865461 1 1
1.05545595631125 0.942879356511649 1 1
0.895349921697313 0.821007736994876 1 1
0.684405950335594 0.62282758824406 1 1
0.708003091625964 0.637544164860009 1 1
0.745188332175161 0.679708495715314 1 1
0.345395162546276 0.318652181668061 0 0
0.291720396217753 0.267904213214139 0 0
0.679906664778342 0.624360629048525 1 1
0.662194984796606 0.595013736828071 1 1
0.741477863187824 0.662198288947434 1 1
0.971052658678035 0.849716726169413 1 1
0.574515660672003 0.52346700368429 1 1
0.908400041631695 0.80523357953757 1 1
0.929627164094983 0.848692418800963 1 1
1.04475597276817 0.965793405099617 1 1
0.547124457723455 0.503408511402723 1 1
0.686769201094795 0.603459363863833 1 1
0.604940090095031 0.544200883757376 1 1
0.69829271157105 0.634087679945713 1 1
0.932942999803317 0.844799509486976 1 1
0.707620365040271 0.642256121746682 1 1
0.914757086104185 0.843681395041594 1 1
0.958886759231853 0.850081341002938 1 1
0.740655432205163 0.690765370199623 1 1
0.86208335745657 0.795091547714936 1 1
0.820937997148399 0.737937731083313 1 1
0.756983741982942 0.699288551064878 1 1
0.833704108272306 0.768789321287837 1 1
0.99632957133678 0.906450255603051 1 1
0.72119324755443 0.647172334684048 1 1
0.681555854906902 0.639044442889425 1 1
0.457781696360126 0.415155458563682 1 0
0.763215085686715 0.703068873017927 1 1
0.87948681985531 0.790617082637975 1 1
1.16442293091121 1.08782868910082 1 1
0.834370886981839 0.753529505174388 1 1
0.423132961656555 0.384474109269649 0 0
0.510014145696387 0.455396725160678 1 1
0.611952616966952 0.558078090229198 1 1
0.764517780467323 0.687479528475072 1 1
0.811600904736079 0.733565242127946 1 1
0.669200048819909 0.620676564134804 1 1
0.588687997606448 0.549773716527903 1 1
0.818430151382944 0.77378952676496 1 1
0.681272458461391 0.627936712403234 1 1
0.471986931792381 0.425581728968727 1 0
0.665049503535394 0.611312999639384 1 1
0.903543701845496 0.801375692951931 1 1
0.546854717167015 0.491675361274439 1 1
0.950109511848093 0.865983434129226 1 1
0.80407197628778 0.741050213066003 1 1
0.787376722341801 0.73701691605085 1 1
0.751325738965515 0.700248668729669 1 1
0.678405277470864 0.642090618534068 1 1
0.819368393563121 0.747952587139188 1 1
1.08314378613634 0.984539384701743 1 1
0.724295256969921 0.645106544973671 1 1
0.694873805340784 0.633538210074114 1 1
0.862297811354447 0.795859234704291 1 1
0.801052969201432 0.722878721834006 1 1
0.965634921727371 0.883643027095432 1 1
0.630826989900676 0.5676025569572 1 1
0.777186169316143 0.69947467629521 1 1
0.815852904493103 0.773295844829484 1 1
0.763677749732784 0.704373244711805 1 1
0.778556389268876 0.67815082239322 1 1
0.492133600584134 0.438838987642216 1 0
0.834454533049423 0.753674437010321 1 1
0.917736744219322 0.8311419797628 1 1
0.754827231538225 0.693862520793694 1 1
0.653780061846349 0.611594165378128 1 1
0.797893026367256 0.679020855154394 1 1
0.739219085310042 0.665038910322084 1 1
0.404035135546731 0.343081945406135 0 0
0.666313273547844 0.61986300799051 1 1
0.932092110116286 0.855079365971306 1 1
0.540660703309203 0.497886419319213 1 1
0.72937856206736 0.67623461454045 1 1
0.636817574958799 0.576358353423934 1 1
0.783352106670271 0.727438644354302 1 1
0.914331107843993 0.835323705536749 1 1
0.835449526311543 0.758850918612687 1 1
0.9847850091862 0.8646079528326 1 1
0.787739488582414 0.733565423224519 1 1
0.696687784142144 0.638596893335044 1 1
0.825713061899301 0.753046530752787 1 1
0.78021104078305 0.727716708567948 1 1
0.40731201029455 0.377053767769253 1 1
0.823511454815344 0.746497456888874 1 1
1.0753512959339 0.978860296762603 1 1
0.91820466876389 0.819363918628138 1 1
0.879059379814355 0.80190326785219 1 1
0.925848443768477 0.839190545362105 1 1
0.83018300764435 0.775836897657519 1 1
0.873926401998563 0.802937123074328 1 1
1.02589465158537 0.950983485998823 1 1
0.507555360237582 0.461318741990282 1 0
0.582645314349652 0.524032133702755 1 1
0.792841683169639 0.721803713062358 1 1
0.884988348847038 0.794004571366419 1 1
0.380418838405441 0.366513462311695 0 0
0.632810797895901 0.573095355108521 1 1
0.74526487526886 0.679416291578212 1 1
0.604143664023841 0.539180865120884 1 1
0.944113903473786 0.854969735515886 1 1
0.672560996788622 0.580998399281351 1 1
0.693154645045036 0.626908531984864 1 1
0.757057883743825 0.702369295324866 1 1
0.766254040211177 0.733679867696135 1 1
1.12438909647681 1.02725894179868 1 1
0.56920382590471 0.492528141897433 1 1
0.391013601667082 0.351938231798695 0 0
0.904287450706105 0.825851454169109 1 1
0.812574414561035 0.735055546544211 1 1
0.957058637964219 0.852176566304811 1 1
0.752662053823606 0.681761440105965 1 1
0.666521104900203 0.595438023806709 1 1
0.61092230107357 0.560544702417925 1 1
0.613065478681957 0.553962336345031 1 1
0.663611982194833 0.604149993071917 1 1
0.698555945879049 0.619201410711507 1 1
0.964189039413102 0.875294129055364 1 1
0.772372918455551 0.699140264981637 1 1
0.843630321531322 0.765406075032316 1 1
0.561007872899697 0.547244968037031 1 1
0.681839773797221 0.629551522238433 1 1
0.61494392729324 0.533410881846857 1 1
0.619989232037846 0.560622956571146 1 1
0.942283307158842 0.846673331563815 1 1
0.757064241207304 0.67852975146791 1 1
0.705926274460711 0.656348280239767 1 1
0.914090200400131 0.813744123935397 1 1
0.884161675266807 0.789562008197428 1 1
0.854218384270423 0.777423534458398 1 1
1.03494137603612 0.992127897867942 1 1
0.858266959768364 0.766999320081824 1 1
0.895794079527715 0.817195375558502 1 1
0.584582462401607 0.579757690251585 1 1
0.986019029367892 0.903924551414115 1 1
0.818494984735272 0.735324816437773 1 1
0.611385530821586 0.567547879765611 1 1
0.974939460307878 0.872405748562201 1 1
0.834683919526024 0.768279408595959 1 1
0.619127364877393 0.567389503852579 1 1
0.970435590532564 0.877386110816858 1 1
0.614724432688034 0.567791894797578 1 1
0.51564634653608 0.477280062013195 1 0
0.945726051413831 0.859240621814012 1 1
0.828765611418991 0.754455130105832 1 1
0.637774684129065 0.580972196698072 1 1
0.892023269924419 0.815117549703073 1 1
0.876796299507306 0.778261242234087 1 1
0.614408717215619 0.581790849873367 1 1
1.01478202971554 0.916226694686363 1 1
0.639067849278263 0.576535926119066 1 1
0.95911959994694 0.847211425824072 1 1
0.951240556000447 0.861201632765321 1 1
0.985302683639198 0.924529917688326 1 1
0.780808723151604 0.708453670843931 1 1
0.844211812856979 0.760662744541267 1 1
1.08270014190922 0.990608193295358 1 1
0.674674953359915 0.609837854899662 1 1
0.907200512739352 0.837489181949111 1 1
0.497077982901992 0.454056560567068 1 0
0.900087870713352 0.80138425958742 1 1
0.471555336420803 0.463406501594469 1 1
0.631478675239128 0.58822268619786 1 1
0.896290747928539 0.8052760000981 1 1
0.866901732004862 0.780529849610479 1 1
0.426724529956849 0.377743033551349 0 0
0.587767223444482 0.533778865017697 1 1
0.682997756827886 0.628267971560419 1 1
0.691035147262381 0.636998710106212 1 1
0.915780346544686 0.854570123998251 1 1
0.739501558562168 0.643729430240725 1 1
0.83456976749823 0.724251435653938 1 1
0.763716801658611 0.708754059628375 1 1
0.5795578753132 0.534363130958183 1 1
0.644625559202686 0.561048660133537 1 1
0.912383570939365 0.827040599022511 1 1
0.6035639232665 0.580995139183679 1 1
0.670245720151431 0.583112877764969 1 1
0.423451152318092 0.350728424801607 1 0
0.631573640997971 0.561549853987571 1 1
0.666665185251571 0.596161023967191 1 1
0.88552708394298 0.790053504587357 1 1
0.627426629270188 0.579796092105023 1 1
0.860296866096744 0.769600090166477 1 1
0.50536359915847 0.459195744889936 1 0
0.667539921527075 0.611797141062463 1 1
0.687640241145478 0.617681648539263 1 1
0.556952347675723 0.520860306586815 1 1
0.781276019208979 0.700601247468259 1 1
0.663451267776881 0.614042370117983 1 1
0.459014806191469 0.405943708287524 1 1
0.90632076399115 0.843298844498157 1 1
0.683418730545947 0.626853441098173 1 1
1.06713998741754 0.964635900570801 1 1
0.732854984105355 0.667603381807345 1 1
0.958305769655535 0.849205097236536 1 1
0.970666524406441 0.904371899338913 1 1
0.740157076546609 0.67027961981998 1 1
0.801426541860209 0.723711612361041 1 1
1.03434866833399 0.942200205705582 1 1
0.603723403434596 0.548958378154283 1 1
0.636239690850376 0.562407331186938 1 1
0.996723954949226 0.890818542230328 1 1
0.80233678730103 0.745321667049237 1 1
1.25050698565854 1.12147524935021 0 1
0.975836459361181 0.891601340755212 1 1
0.911471814526423 0.833578862771384 1 1
0.634216322668847 0.567433044667096 1 1
0.873922750138757 0.791056485759915 1 1
1.00826947958821 0.901634184672582 1 1
1.01217507975227 0.90748266408818 1 1
0.627706338449506 0.565909010378207 1 1
0.759654201411655 0.707464915844507 1 1
0.59765639422451 0.526301489989871 1 1
0.763554669279791 0.700398735183494 1 1
0.438298511722522 0.422045120995944 1 1
0.80538911896147 0.72240161382675 1 1
0.866168046427953 0.801457358685519 1 1
0.835514736040436 0.759958637103726 1 1
0.845602046851632 0.751101242309758 1 1
0.690357750382453 0.606321469445522 1 1
0.500832645638694 0.459063923534593 1 0
0.865387358598504 0.783814505752948 1 1
1.00286031315156 0.902563888508167 1 1
0.86453742895469 0.781531342252618 1 1
0.698420948845668 0.646364935169553 1 1
0.791892152910409 0.729051457571835 1 1
0.622264191008313 0.564329687754051 1 1
0.649231850924903 0.569440725735769 1 1
0.522884493350139 0.483377481844657 1 1
0.525523927615744 0.484173202576763 1 1
0.531467948240341 0.484566809850704 1 1
1.01256864470916 0.934636644478187 1 1
0.763934044272625 0.694483454463503 1 1
0.798444837961237 0.733680962382054 1 1
0.661719406170762 0.606345738158455 1 1
0.68983007054828 0.627924387909014 1 1
0.932608928498332 0.839538439666795 1 1
0.737808663967953 0.673093757934928 1 1
0.493210614687234 0.476416810004561 1 1
0.464407768456886 0.454938019598785 1 1
0.693957444492007 0.638375933132193 1 1
0.666894929407919 0.58722539782392 1 1
0.717732405441921 0.657733118132919 1 1
0.777705492682469 0.708212364360702 1 1
0.66539848915426 0.618798694130587 1 1
1.08882260714163 0.975237035879434 1 1
0.858543799433738 0.788760616309232 1 1
0.825439646853097 0.73926190154437 1 1
0.781932352411369 0.70436944777536 1 1
1.01869102187535 0.929557399624107 1 1
0.451965625076816 0.37879588719163 1 0
0.871634487832279 0.778846177115238 1 1
0.710625103278814 0.640380229859226 1 1
0.770398868633858 0.711756398364247 1 1
1.05618238087228 0.947052295623732 1 1
0.973418176516064 0.896800593870206 1 1
0.42409197183638 0.39582631836805 0 0
0.939444863772666 0.867762626247064 1 1
0.74217540150764 0.665505198529059 1 1
0.944130753628883 0.838478463985588 1 1
0.8852787361881 0.852789963524692 1 1
0.921468074631927 0.827531167256697 1 1
0.981975332819665 0.872386990838822 1 1
0.801767748706276 0.723586139688365 1 1
0.83347304493402 0.769277284802803 1 1
0.736580896827391 0.660213473740374 1 1
0.913266302808122 0.84617880180257 1 1
0.996003284488315 0.902819865419129 1 1
0.758260011629597 0.710230332982403 1 1
0.690691854992688 0.611471461781736 1 1
0.739280348889509 0.679879625351067 1 1
0.789693029130387 0.718149391471886 1 1
0.65959684869404 0.572147674761122 1 1
0.724030150421506 0.653197442288929 1 1
0.91425558848639 0.838714360532844 1 1
1.14910426544844 1.02656244628965 1 1
0.829446783404306 0.75314842230327 1 1
0.974656494643699 0.883419596764027 1 1
0.857024711911144 0.772662832992245 1 1
1.13602763530828 1.04959020294347 1 1
0.664393505689523 0.610098880714455 1 1
0.615443218554419 0.553824547457339 1 1
0.556804595346268 0.5139481085951 1 1
1.18156796347377 1.0736360236662 1 1
0.621018565911123 0.561925397327769 1 1
0.923597577951085 0.841979807116823 1 1
0.537001066457514 0.489233198866893 1 1
0.749016416297135 0.692437082684182 1 1
0.849446962076025 0.783634577843802 1 1
1.13369006421093 1.02744638253661 1 1
0.483795097107102 0.430191603923343 1 1
0.632894311043486 0.578706949085035 1 1
0.954231335318024 0.892397384280978 1 1
0.700032255852552 0.663487237835889 1 1
0.589845046399463 0.538078241963005 1 1
0.561700368756933 0.485656368379025 1 1
0.70838106763771 0.657693549420081 1 1
0.619311407328271 0.560139655687547 1 1
0.584198262060704 0.537343637315778 1 1
0.717933287289348 0.672017126070087 1 1
0.68387539743508 0.625942721507325 1 1
0.736857800581311 0.68485006026591 1 1
0.893924666724705 0.815305232744217 1 1
0.887020615578673 0.812158372430024 1 1
0.779113641382226 0.688870733907423 1 1
0.825387118752496 0.757971944931393 1 1
0.61421211738048 0.570293136208897 1 1
0.779763352974513 0.718191612705739 1 1
1.1933116651941 1.09121248554469 1 1
0.78520270287896 0.715620995213069 1 1
0.505164301721759 0.445236007831453 1 0
0.597361913532628 0.542289294219078 1 1
0.940296124110491 0.860119268436016 1 1
1.05453338619206 0.969117140084194 1 1
0.568599071112865 0.528092729176593 1 1
0.984976952886575 0.91239517543356 1 1
0.794345140837053 0.733679009485054 1 1
0.690930903985953 0.617353319754126 1 1
0.649661062167748 0.577144256965565 1 1
0.73767106748722 0.670863776924089 1 1
0.903076056969269 0.799701235127895 1 1
0.71559851920488 0.685250202024651 1 1
0.488201354938135 0.430486963502663 1 0
0.807312449408357 0.744688259598255 1 1
0.749717467314105 0.693245325135349 1 1
0.495616529319622 0.45274084119482 1 0
1.03303611983062 0.951155387217278 1 1
1.43495602699063 1.2764130935073 0 0
0.799173334297576 0.738123123312775 1 1
1.0077376531447 0.915935133815716 1 1
0.748145422843406 0.673269437857203 1 1
1.07919099070178 0.985285087927359 1 1
0.967122725144119 0.892436054948371 1 1
0.519835440829571 0.496297008410208 1 1
0.920486172062116 0.865293274416227 1 1
0.51996184862533 0.47670803729578 1 1
0.852445033737061 0.771697198821973 1 1
1.03805820584325 0.971777564414637 1 1
0.758593646320709 0.688310134819894 1 1
0.782754152377365 0.714278924342795 1 1
0.551216864367939 0.510907278016506 1 1
0.910072341270017 0.799527579851229 1 1
0.665979160813695 0.611756919696122 1 1
0.176256849936526 0.171635323024374 0 0
0.66181224785425 0.564322006110185 1 1
0.679669248855408 0.597795186287834 1 1
0.748307615883022 0.679301014303104 1 1
1.1383010362859 1.01278571901796 1 1
0.614700668487505 0.575542113787175 1 1
0.587619294160393 0.528334953097036 1 1
0.910084788392319 0.805432917190869 1 1
0.441619907909761 0.421514048757462 1 1
0.68230281925694 0.636530610214427 1 1
0.981115329015668 0.867103002444601 1 1
0.843580428444534 0.792532752861547 1 1
0.575690435654743 0.534623579865838 1 1
0.483835548736248 0.43475206648579 1 0
0.387663346500313 0.357639980895075 0 0
0.803333209002178 0.727438513720146 1 1
0.66040153668432 0.632135525619362 1 1
1.11005001856541 0.991438796596106 1 1
0.793969405785774 0.721742498507137 1 1
0.538510138968407 0.505291793858205 1 1
0.679168336597194 0.63439939144102 1 1
0.669200873534433 0.597449588102394 1 1
0.649719993376065 0.603006096094247 1 1
0.673115257944072 0.611378888622597 1 1
0.96041387811581 0.888504838867435 1 1
0.552310953779592 0.486883863391891 1 1
0.588027091311886 0.538133858279141 1 1
0.907353155595906 0.824648995176472 1 1
0.441348334244973 0.398797789487717 1 0
0.7833590203112 0.707255069050035 1 1
0.759102437446491 0.681693073637746 1 1
0.483863425560603 0.434942890942912 1 0
0.801782201398292 0.705738473504706 1 1
0.971212531218707 0.88959787338998 1 1
0.754426183911318 0.681327897024366 1 1
0.479054395886374 0.425392540158455 1 0
1.23693259499333 1.13904763465566 1 1
0.626529302211674 0.571364707206928 1 1
0.547361542677719 0.453319517383362 1 1
1.15705179148094 1.04667946059709 1 1
0.625498111362812 0.567869113137457 1 1
0.702585537871481 0.64097562415366 1 1
0.459775976548751 0.412219458828905 1 0
0.734469573552839 0.683175201624889 1 1
0.742521968261139 0.677681570256951 1 1
0.935195428022865 0.860011797785959 1 1
0.801279587637759 0.744460336489917 1 1
0.845428299520376 0.754815246445154 1 1
0.991958826034393 0.856067998228334 1 1
1.0018152345237 0.905783093877468 1 1
0.896834656131244 0.813084679073889 1 1
1.16705592523867 1.06948898636046 0 1
0.739793808111726 0.685277398591294 1 1
0.799663126145309 0.718802235503639 1 1
0.956123981576918 0.882923778066542 1 1
0.536076415749249 0.525648087773718 1 1
0.373867307685945 0.327782976092335 0 0
0.632288589397526 0.573923564734195 1 1
0.379424545565576 0.326806660988137 0 0
0.820469875867215 0.752097664270851 1 1
0.999325913614715 0.88732669147726 1 1
0.932700140647164 0.849374712265681 1 1
0.590327766280929 0.546375639345686 1 1
0.610375223792936 0.568243039408848 1 1
0.888174703878396 0.792715295064961 1 1
0.75702160136417 0.668222148201592 1 1
0.595667615743196 0.546987344577877 1 1
0.519843603889538 0.474433629051093 1 1
0.753818075231573 0.674273392006256 1 1
0.763160472831402 0.689899866091128 1 1
0.8282616024786 0.744056191843583 1 1
0.488430979606287 0.47776636463332 1 1
0.948549580870868 0.813457680463325 1 1
0.67114456035735 0.612393030645746 1 1
1.06016169182499 0.965836699117285 1 1
0.875708179825468 0.802955022339741 1 1
0.649054631504885 0.602887751469985 1 1
0.877706153937105 0.82319855932288 1 1
0.79194125811718 0.762188477683457 1 1
0.682041063668383 0.629225775476272 1 1
0.470676364363189 0.4180706326372 1 0
0.800537349795217 0.731541237072975 1 1
0.84528297463385 0.750502560750745 1 1
0.687083312297091 0.628272971342032 1 1
0.445480400839282 0.382368538247414 1 0
0.686947500407489 0.616449788120864 1 1
1.0523072971744 0.955866909404203 1 1
0.939775186144077 0.860163742732192 1 1
1.12508641989964 1.02920446105904 1 1
0.597691784564837 0.539794439055423 1 1
0.723336544123658 0.645648120951759 1 1
0.886494793778392 0.792313415652027 1 1
0.650106424016185 0.612660566625198 1 1
1.18370601337055 1.08039258450853 0 1
0.627712316714216 0.58407248864304 1 1
0.522463667981498 0.471867561068285 1 1
0.822825553109728 0.754164598793966 1 1
0.553766281571133 0.517011110074507 1 1
0.633386467274172 0.568999961277169 1 1
0.603073877076877 0.5388737795967 1 1
0.86375007150285 0.777433795947515 1 1
0.688207149639334 0.634564814572063 1 1
0.975828209069252 0.905137758235279 1 1
0.7006525827805 0.637110761136757 1 1
0.827385618631894 0.76086077829356 1 1
0.863817029302077 0.813225063962804 1 1
0.552587500938507 0.513777772250799 1 1
0.636303558888222 0.591997852002031 1 1
0.876857190206983 0.796145686179833 1 1
0.960585816031281 0.834790141911611 1 1
0.672387713056376 0.619079864311665 1 1
0.649561343040553 0.601939972167786 1 1
0.614590701536034 0.550956940006216 1 1
0.669147889844159 0.604566310125485 1 1
0.814581902591557 0.74832679118686 1 1
0.745706702897659 0.675008935649125 1 1
0.87813210240188 0.80348053067217 1 1
0.843441020591698 0.779823704346956 1 1
0.701243818767081 0.613702371520844 1 1
0.842397664320703 0.777539492846358 1 1
0.746095671849692 0.683937184746374 1 1
0.771680291150739 0.713094888345761 1 1
0.912333327364818 0.831810095158891 1 1
1.02446210526981 0.931119221229746 1 1
0.784240406320881 0.715637938520133 1 1
0.642016469341891 0.571597572687133 1 1
0.966277707572608 0.877299882863045 1 1
1.01523482022063 0.860492821722976 1 1
0.565758773425001 0.526761834820911 1 1
0.795390621819074 0.736145644333819 1 1
0.643832791946784 0.585495321441757 1 1
0.922828727725666 0.841206619661657 1 1
0.645283675786976 0.597221181609931 1 1
0.583549012047341 0.536169075938795 1 1
0.660760907818336 0.594968786734841 1 1
0.417981911163001 0.395619334926223 1 0
0.549550678974016 0.518078880211638 1 1
1.08954656290181 0.998046648913303 1 1
0.881822756940135 0.802586519913069 1 1
0.595656610516382 0.537200210797037 1 1
0.507231714004766 0.452330199450705 1 0
0.579172301555217 0.519137867041358 1 1
0.641802013268423 0.605341705469111 1 1
0.944455777777373 0.832779653509017 1 1
0.877403632775163 0.787380400816149 1 1
0.383565524671019 0.332867609812004 0 0
0.830924780890071 0.753303319550509 1 1
0.786098780614405 0.723808976318362 1 1
0.902335914673332 0.819210381667121 1 1
0.594643730214493 0.559611804491764 1 1
0.876103460458463 0.786919913437364 1 1
0.851689116866548 0.776357798018334 1 1
0.947907079352448 0.853426073275413 1 1
0.805927076428418 0.756066283220467 1 1
0.719514055744736 0.631681221694279 1 1
0.665493196555709 0.61033521682526 1 1
0.698970477893193 0.63734359868472 1 1
0.55008327519151 0.499012285594615 1 1
0.744606689605949 0.679295294357943 1 1
0.669361282662057 0.626132283514381 1 1
0.516350442349251 0.478682235353395 1 1
1.0306500400934 0.947068659622264 1 1
0.624847375380308 0.545855440660667 1 1
0.658799074629505 0.606031863039112 1 1
0.819420830136544 0.718534657165045 1 1
0.808629500481297 0.753771300174905 1 1
0.647540890669436 0.604299248981418 1 1
0.760051398587192 0.699875440800061 1 1
0.712798864790032 0.627965446492549 1 1
0.901873988524411 0.824739004752623 1 1
0.898656095875763 0.82248213801826 1 1
0.674933546145712 0.594536569448549 1 1
0.807306615861918 0.743986800151524 1 1
0.894456637253172 0.796716111976561 1 1
0.738758555126128 0.669203003772069 1 1
0.800650079221274 0.711497417971492 1 1
0.691296612919428 0.661995262705933 1 1
0.589856033872215 0.529097325449333 1 1
0.901567540277852 0.795741431211651 1 1
0.609424683317528 0.537128296309252 1 1
0.948571094547384 0.887366284398845 1 1
0.640824536239278 0.578990756422971 1 1
0.521613352923592 0.456840243855892 1 1
0.702064946109528 0.623804481856921 1 1
0.903004622061275 0.826818248590274 1 1
0.976978591765409 0.872385433464656 1 1
1.08585654781436 0.985936653025402 1 1
0.683550688126022 0.635814837589213 1 1
0.907272298320554 0.802422322490958 1 1
0.601197330759396 0.578287535897376 1 1
0.943188334988325 0.856769843204238 1 1
0.484842827500305 0.417097071185107 1 0
0.605365317996341 0.54546129362734 1 1
0.41119482316788 0.385468376494709 0 0
0.523806277426804 0.496667454031594 1 1
0.820812530608344 0.714071514493316 1 1
0.64849547990934 0.5879863290384 1 1
0.660229144064274 0.61757990465928 1 1
0.814106468283839 0.744945105795325 1 1
0.953842599951198 0.895827313423581 1 1
0.597398620356558 0.553483243016287 1 1
0.778749321563787 0.704278031442564 1 1
0.84004152651719 0.762114722266184 1 1
0.700971153000895 0.621145026247167 1 1
0.586592067598446 0.561060112262936 1 1
0.707661780568149 0.647705377407841 1 1
0.540881178486523 0.48500640014929 1 1
0.47225322447258 0.437704760448384 1 0
0.886395057063343 0.813446407714165 1 1
0.695428141163378 0.643050225318757 1 1
0.588011540473347 0.530027255734268 1 1
0.667155388321203 0.611560244610415 1 1
0.698412770424033 0.659331074419596 1 1
0.823612396426408 0.781720622541406 1 1
0.864336584096371 0.793067702799739 1 1
0.625666114859479 0.59243462099034 1 1
0.840714939202123 0.763050623448414 1 1
0.576442203500073 0.528954506715726 1 1
0.592520333240106 0.54030331124553 1 1
0.770951909429359 0.704997968884058 1 1
0.545097416786311 0.480496766370604 1 1
0.845063349093274 0.765506795538285 1 1
1.09359666392643 0.991741607226227 1 1
0.625375090041313 0.541173518799886 1 1
0.791208844751886 0.722298849069021 1 1
0.874412065967453 0.752366459802342 1 1
0.772865006267923 0.715727279543744 1 1
0.824787338300834 0.757046835173868 1 1
1.45896505757992 1.32117419345239 0 0
0.957566726993843 0.870629360271815 1 1
0.781245333037236 0.717707594813179 1 1
0.869548145483631 0.76775900942204 1 1
0.986038800064945 0.909405299274948 1 1
0.983342639547981 0.87867204214114 1 1
0.652428989477511 0.594400584292281 1 1
1.1078387269909 1.00187212344412 1 1
0.600652531444173 0.503804370361933 1 1
0.661345992257388 0.608731371112908 1 1
0.982139288943571 0.901408052311528 1 1
0.841329905405939 0.761271225376583 1 1
0.454657375147603 0.424275343007771 0 0
0.745938421739542 0.675190770974735 1 1
0.784523221776833 0.69821198409607 1 1
0.89050185793955 0.792857943087256 1 1
1.06963905223789 0.954551785052782 1 1
0.759940036444933 0.685537201819843 1 1
0.757045485360895 0.69153792071865 1 1
0.557529028734618 0.488478829276127 1 1
0.73369759376666 0.637562427949913 1 1
0.912381610856183 0.826856626315724 1 1
0.473179305287021 0.447112551823474 1 1
0.820217150096955 0.735648136136799 1 1
0.64540985385948 0.586783229030154 1 1
0.813551663049453 0.749356425673764 1 1
0.669150379730295 0.622842057765153 1 1
0.701895433273623 0.640683329098739 1 1
0.945402758630851 0.832262504874238 1 1
0.574758296313466 0.552041947411551 1 1
0.613132776295882 0.547612921138641 1 1
0.613707496721922 0.576932634690804 1 1
0.635227462593769 0.578286043651811 1 1
0.638465254126896 0.570739830666106 1 1
1.10379162777959 0.980879668309246 1 1
0.747976098964855 0.687531748384637 1 1
0.952645629262269 0.867303316087678 1 1
1.11627488291128 0.965638151056995 1 1
0.705028433657936 0.623499435730486 1 1
0.994223098156054 0.897221097117412 1 1
0.899099180537862 0.785633221041626 1 1
0.683185245854398 0.619639216049965 1 1
1.02543849458615 0.919124064704326 1 1
0.986455442307112 0.895668177908037 1 1
0.748417729122962 0.67020743531203 1 1
0.938944717578989 0.871969703131754 1 1
0.726819123874451 0.646163724457128 1 1
0.854660981008922 0.767006136639167 1 1
0.691512951894101 0.623473459250908 1 1
0.583431467359283 0.542119421040185 1 1
0.797963746660348 0.722227839507157 1 1
0.611322785733485 0.529196272939263 1 1
0.559854665399961 0.529829124345867 1 1
0.666876205515383 0.605907346733251 1 1
0.689284433206269 0.657091026883821 1 1
0.593910999445802 0.541835524760962 1 1
0.640024621321251 0.584330484083202 1 1
0.618768132612108 0.579314016743136 1 1
0.70228111318004 0.639231477601882 1 1
0.844415219651396 0.771765686471793 1 1
0.969465057026193 0.867497743694152 1 1
0.634760463083197 0.566936565791841 1 1
0.956182028636001 0.915305151712858 1 1
1.02436312401743 0.93390221481108 1 1
0.749497180007865 0.689032096333957 1 1
1.04188295224744 0.929729727274926 1 1
1.11973417641276 1.02829560029205 1 1
0.228511963866774 0.193506360059589 0 0
0.38955482723398 0.354308349878181 0 0
0.611945414463086 0.567792945511237 1 1
0.725285236871252 0.641986215113672 1 1
0.833359271077492 0.758612705101829 1 1
0.678214442266873 0.613829767929465 1 1
0.718815460952359 0.638871384256474 1 1
0.955161629600548 0.864333205072727 1 1
0.718006612617314 0.658679873417302 1 1
0.735234752021738 0.665027624546565 1 1
0.870911872407854 0.806327832938875 1 1
0.651784111655604 0.630923223395482 1 1
0.715778085148978 0.663820707161555 1 1
0.707633021251996 0.625263373354879 1 1
1.08290536986808 0.958873334316132 1 1
0.874930420214466 0.79689004392005 1 1
0.978959803135621 0.867356368544746 1 1
0.975792789625281 0.869751911070444 1 1
0.864309126712303 0.774028666544822 1 1
0.926468760625544 0.844714533660274 1 1
0.562044852418713 0.493018648221312 1 1
0.578740147142058 0.519855199606651 1 1
0.719227834259627 0.654880626986208 1 1
0.895671752579923 0.812770011215058 1 1
0.604687070573849 0.557799321825968 1 1
0.845313203243671 0.76288814190772 1 1
0.83451154913936 0.767845307446941 1 1
0.863001634448595 0.795808638701642 1 1
0.806885730350258 0.733568627708388 1 1
0.71754626076569 0.646778327734813 1 1
0.54294578762126 0.48159071088335 1 1
0.658018466266275 0.563448109131603 1 1
0.668991457143082 0.627862479516977 1 1
1.06589899423766 0.954611042452695 1 1
0.588853704980323 0.522690467567261 1 1
0.826053324897539 0.749168417794156 1 1
0.737202997432409 0.681873673341078 1 1
0.638074647103796 0.587262406884714 1 1
0.720024998239441 0.669685411787118 1 1
0.787059636785753 0.72828091005844 1 1
1.00168441428199 0.904719869900983 1 1
0.46307024128574 0.408769725711108 0 0
0.549598430603997 0.504029712942325 1 1
0.648059995111405 0.595432952704867 1 1
0.817561717440624 0.747433332848146 1 1
0.948876599093729 0.881281848042517 1 1
0.859809478005044 0.767331057389012 1 1
0.921358101309449 0.825374333280165 1 1
0.816446866872408 0.699996741711296 1 1
0.905858008251339 0.819742698176641 1 1
0.424649826023052 0.384043943117604 1 1
0.56545651810641 0.548323065617552 1 1
0.598895712469155 0.565397116688569 1 1
0.38466911328818 0.340318520638064 1 0
0.84090688437693 0.753055876153411 1 1
0.863809719073304 0.77463293260847 1 1
0.84717900524423 0.777613065827901 1 1
0.718598730418126 0.650840161242562 1 1
0.734761009885179 0.679019389361867 1 1
0.845823881094327 0.758679771533071 1 1
0.819298772167326 0.754051832808955 1 1
1.20813840456047 1.08883246801926 0 1
0.675933666297365 0.64776893084322 1 1
0.708156583098633 0.65295591405655 1 1
0.652527037006371 0.579003589916166 1 1
0.618503363103821 0.55886142101473 1 1
0.812303458484938 0.739844585258749 1 1
0.974561560679564 0.878901628429451 1 1
0.956170277065951 0.875194343395987 1 1
0.848205340595455 0.808472446813031 1 1
0.862311581784156 0.797162109511279 1 1
0.826861948360987 0.75284089608314 1 1
0.754792843170344 0.693304780610819 1 1
0.969285460545945 0.876131740938901 1 1
1.23607915465943 1.09224587895224 1 1
0.725342116089496 0.660829375161556 1 1
0.641204399736575 0.59426963268892 1 1
0.591962462857495 0.546460318148787 1 1
0.794623688029539 0.721090708184052 1 1
0.860618622961085 0.777963259747992 1 1
0.64710325911818 0.573483896606263 1 1
0.611644272858428 0.530967564626255 1 1
0.632424423136872 0.530468809917242 1 1
0.712008683639501 0.632076412707955 1 1
1.2482325486216 1.1384142695717 0 1
0.885370135240768 0.806447142916012 1 1
0.839346472322412 0.762021059548887 1 1
0.781128587796522 0.692696404760224 1 1
0.812786924033465 0.769422200345809 1 1
0.823734937223828 0.73306019684573 1 1
0.488741954137031 0.444446620247333 1 0
0.900523119601754 0.835543998985866 1 1
0.597325934609082 0.546393727541315 1 1
0.982161438194803 0.879630132096037 1 1
0.65384514734231 0.59262366528051 1 1
0.984204555529794 0.881453044276204 1 1
0.724178734484945 0.689667915656762 1 1
0.805987504232513 0.754783032688388 1 1
0.861917946173024 0.782070396846062 1 1
0.698284680972378 0.619099097314937 1 1
0.61953164003895 0.547753528806903 1 1
1.01623981631304 0.920925097624571 1 1
0.912130085670014 0.808823484340754 1 1
0.967734313413747 0.884958989532043 1 1
0.688136574061136 0.633842284204262 1 1
1.02687341260922 0.93455359707729 1 1
0.747738396375494 0.677332480462343 1 1
0.824015220465728 0.762829904805138 1 1
1.01453354356443 0.933833269334249 1 1
0.660328631059326 0.610489315679785 1 1
1.01127021935577 0.902582984081956 1 1
0.916180828190513 0.842135085963392 1 1
0.563184354971698 0.516270703992686 1 1
0.804782654606496 0.736732249333778 1 1
0.85415705487642 0.77061065329868 1 1
0.902505776315918 0.808084391721323 1 1
0.725604301756819 0.66772747547298 1 1
0.701753552747732 0.655373192031161 1 1
0.571692378403642 0.537559999016013 1 1
0.97315626715736 0.888618141382736 1 1
0.889399618722622 0.818149589418268 1 1
0.628803006532045 0.566897997266992 1 1
0.599750825955811 0.540986590099147 1 1
0.681791241986071 0.627490152576125 1 1
0.680416694969382 0.618275197468743 1 1
0.832127854622721 0.762153241047764 1 1
0.788029533155149 0.729358306325848 1 1
0.728855962373175 0.648766772703521 1 1
0.983116579826051 0.872299925042465 1 1
0.747035606007216 0.676183399211601 1 1
0.612196090228452 0.567000359032786 1 1
0.768652195409803 0.726283347284548 1 1
0.541783372492111 0.50516584881621 1 1
0.385064429505502 0.359283817634988 0 0
0.9109058764442 0.813826327638696 1 1
0.394353905407629 0.358125320110271 0 0
0.645859949985708 0.582646408975096 1 1
0.86551365426866 0.791179459654027 1 1
0.901267849365205 0.838278018602106 1 1
0.664335089116575 0.604628891811252 1 1
0.914894237405273 0.828865791660859 1 1
0.978366557920949 0.939759768538977 1 1
0.622462112998138 0.533679926839753 1 1
0.667341467698988 0.601988438567795 1 1
0.722122593176094 0.65443767198381 1 1
0.855502951047779 0.752241109728951 1 1
0.632445082701037 0.547097657798573 1 1
0.807322755500121 0.724823946875307 1 1
0.919177260716272 0.799000020311282 1 1
0.80805419988971 0.749047783466918 1 1
0.638336531550127 0.592905296775717 1 1
0.660802301110328 0.635261367137694 1 1
0.995765336714823 0.964259473197634 1 1
0.937489354968516 0.85114429429636 1 1
0.805284246677142 0.726629512732676 1 1
0.836740903815755 0.761429687292484 1 1
0.611064692416478 0.571474835889265 1 1
0.842170773649297 0.764101486607296 1 1
0.67373312894914 0.591655382535509 1 1
0.926339768871531 0.86093692373349 1 1
0.73159918100487 0.652535199471039 1 1
0.923547103851224 0.827965640961052 1 1
0.924402911899758 0.832590560858336 1 1
0.802296837783459 0.725926633614604 1 1
0.878106174901885 0.79053084016095 1 1
0.813828611476653 0.734213763266387 1 1
0.575176039159033 0.509997252747446 1 1
0.824360855922279 0.733078425906483 1 1
0.734417671987047 0.664345901919106 1 1
0.934126036764133 0.802809803802353 1 1
0.531203711260706 0.495945100942282 1 1
0.742346883990925 0.632312068779667 1 1
0.904184520973714 0.830122952790957 1 1
0.75838284470684 0.686038232520843 1 1
0.537619626469348 0.502532856734274 1 1
0.668298227028266 0.610333262133816 1 1
0.89801792452821 0.797180841911923 1 1
0.569949268567722 0.521742263814541 1 1
0.574180596705726 0.538239233668016 1 1
0.906924118551281 0.796467962371507 1 1
0.614114304578744 0.546689012670596 1 1
0.887854402815867 0.782520142015541 1 1
0.757172627797433 0.691585240978292 1 1
0.71717679564594 0.652640156969231 1 1
0.902825820935145 0.799212177195213 1 1
0.523475303325183 0.461899639608214 1 0
0.650107483392653 0.58121932589065 1 1
0.985495775759259 0.894694822015472 1 1
0.536084895133338 0.464999345113363 1 1
0.620608880013513 0.577050680367703 1 1
0.768214171566166 0.696372874180296 1 1
0.731045427345246 0.65599184880999 1 1
0.649564170110377 0.579386988799498 1 1
0.714229220239321 0.644108938197351 1 1
0.645416543687955 0.59127432192753 1 1
0.643945055964229 0.584184288180249 1 1
0.682208272878202 0.622249716215335 1 1
0.726204399605672 0.653902626851802 1 1
0.699827882395726 0.657096611608605 1 1
0.584469524429177 0.540248385358249 1 1
0.943570509994232 0.866460339174484 1 1
0.959774115469604 0.871598574272275 1 1
0.778262189650421 0.698424115864976 1 1
0.453710669608097 0.388383789502498 1 0
0.682713669738576 0.63583531910345 1 1
0.608113049381067 0.547042765404281 1 1
0.566691879638196 0.526249874654419 1 1
0.67963408876933 0.617750783440123 1 1
0.567842564763544 0.515235326701313 1 1
0.730217835132086 0.642940534836871 1 1
0.593530860618717 0.540014411152208 1 1
1.01776950615906 0.929439579691769 1 1
0.977611886325335 0.894704418326952 1 1
0.431930320748132 0.430957133816233 1 1
0.794455498425745 0.729803038695865 1 1
0.652563986876778 0.58404064819462 1 1
0.582564040510233 0.543391150724244 1 1
1.08162786528576 0.955194301823594 1 1
0.594482625685559 0.532497038250044 1 1
0.95735986675891 0.878846357791594 1 1
0.634533521373339 0.581500661997711 1 1
0.843525490342341 0.734968018875823 1 1
1.08204651766171 0.969126044690185 1 1
0.927060257642893 0.827987029281877 1 1
0.667779184725446 0.598873594214382 1 1
0.965596627614762 0.878301997528405 1 1
0.59700206351358 0.544614494877125 1 1
1.10739143196159 1.01557421748727 1 1
0.897917177031641 0.795279903048544 1 1
0.846144034991788 0.775298874813541 1 1
0.640346503208517 0.578610660763312 1 1
1.15292224041959 1.04341325181537 1 1
0.582631909938927 0.517345220449209 1 1
0.909913481357444 0.808689066451019 1 1
0.624759500597531 0.581418184419821 1 1
0.715986515256697 0.667446636084692 1 1
0.466999255067643 0.420560422604753 1 0
0.838002927527472 0.769348852785373 1 1
0.683775059177463 0.641953763207988 1 1
1.01313154875121 0.928615969292232 1 1
0.64888603148621 0.606344119927275 1 1
0.800591390824048 0.728286749432001 1 1
0.879888868018809 0.800620769493914 1 1
0.614861219089333 0.538901841339314 1 1
0.69857829013485 0.620414688046769 1 1
0.641815837926089 0.587212152258005 1 1
0.742254733200483 0.663291557562549 1 1
0.934191643462238 0.845502267990147 1 1
0.258841018679202 0.234702854643319 0 0
0.794622648991149 0.727486178801788 1 1
0.749723907199709 0.686323790707207 1 1
0.608681743263301 0.550593051972048 1 1
0.610319766088814 0.570501549137205 1 1
0.886750546817596 0.795216821361375 1 1
0.813334110548587 0.745153889710319 1 1
0.800000782481497 0.726160256909987 1 1
0.616998609835288 0.576230241436971 1 1
1.25646274092017 1.14088764923304 0 1
0.685009741974519 0.599821103260468 1 1
0.822215802274007 0.738915017341215 1 1
0.837713598421275 0.737115240530053 1 1
0.558265619434954 0.519835190194562 1 1
0.785929903200842 0.684776015147311 1 1
1.05451849818591 0.908018724182905 1 1
1.03109054160852 0.939073721270843 1 1
0.757026590078094 0.685979832853748 1 1
0.767785450416691 0.709174780675412 1 1
0.98025240082942 0.88753044506178 1 1
0.862004607486522 0.790731233005883 1 1
0.87005261126675 0.784937743634798 1 1
0.831684321134573 0.769591922065208 1 1
0.892697545998017 0.828604731409699 1 1
0.643435460340262 0.56691365381068 1 1
0.875359863638149 0.782213874854232 1 1
0.84689455846214 0.769236023935756 1 1
0.697539201873005 0.641159792043961 1 1
0.753058507406012 0.700706586819354 1 1
0.629429700879274 0.589218920294253 1 1
0.809126718319121 0.727848689288548 1 1
0.837153541625354 0.764725668807908 1 1
0.829660134163504 0.735184541934123 1 1
0.971992835060505 0.863192393272209 1 1
0.641044552781246 0.591193158528393 1 1
0.897802717774207 0.812145704018742 1 1
1.04643511205137 0.933163070800877 1 1
0.626250228825498 0.557301224222941 1 1
0.8530774260254 0.770086980211582 1 1
0.897126450619637 0.795236904369889 1 1
0.514472374870411 0.463058818730693 1 0
0.464859640641984 0.402712230949898 1 0
1.28632597283973 1.16763628433008 0 0
0.722945459189334 0.641479310008729 1 1
0.442422045553323 0.387468729784376 1 0
0.65181261378164 0.61583933714556 1 1
0.68609502959104 0.641431329974346 1 1
0.937801879868312 0.846635802188932 1 1
0.795999038726019 0.735737665746736 1 1
0.817525319444868 0.737786703906065 1 1
0.600513696733084 0.549992194446126 1 1
0.871569506246723 0.776894933099617 1 1
0.876619487329614 0.818393428782307 1 1
0.852402441746949 0.764778814611284 1 1
0.488434575149535 0.441692761096674 1 0
0.82918148442863 0.777600440859267 1 1
0.912268832370688 0.825762571697537 1 1
0.858935638854412 0.797680541322893 1 1
0.413370099184792 0.372626083060427 0 0
0.650072314839802 0.632298816338906 1 1
0.66881895427883 0.594088842267984 1 1
0.743960738595894 0.692649070170126 1 1
0.717291896739073 0.667244246873005 1 1
0.624896124532971 0.566139796058591 1 1
0.971168947049956 0.891838744671996 1 1
0.620968463250614 0.554629853381081 1 1
0.857114308314703 0.803827748170258 1 1
0.537166304181707 0.490883358938797 1 1
0.468415729726432 0.431876080800038 1 0
0.797702864768514 0.713202911165141 1 1
0.805409990890448 0.722642016110946 1 1
0.605929033591338 0.559583430417486 1 1
1.0049891332608 0.951552921625196 1 1
0.94131461676227 0.842049704628066 1 1
0.614934694568658 0.589970298422101 1 1
0.800042806051227 0.741060571945728 1 1
0.759022242557871 0.689798276979156 1 1
0.793751211026543 0.710341447917609 1 1
0.701998291461084 0.631468825926934 1 1
0.882719541275491 0.79894823089191 1 1
1.03363758708513 0.92099761595407 1 1
0.751051281875966 0.689852268247046 1 1
0.724176738553278 0.683948300480445 1 1
0.902638190076334 0.800344046533604 1 1
1.19891723340501 1.0461474645511 1 1
0.883914672237463 0.798121831857144 1 1
1.00228966969324 0.921090677400647 1 1
0.904157374250743 0.801542605458319 1 1
0.859515849725096 0.794821591699116 1 1
0.921609883870774 0.805165776546757 1 1
0.824398094750586 0.728998187923665 1 1
1.06355997121572 0.964810324738429 1 1
0.672267304853649 0.612203419857487 1 1
0.533579067141116 0.474888680678762 1 1
0.819053594555157 0.74666870923969 1 1
0.682516215449884 0.604237057672777 1 1
0.659700508964376 0.583761114996099 1 1
0.565084724530847 0.505812297583678 1 1
0.596254040567174 0.531966136001553 1 1
1.07522687190439 0.991353182882704 1 1
0.797836030372429 0.733800960620932 1 1
1.10560825104739 1.02268438431318 1 1
1.09983368745389 0.982808236160748 1 1
0.545490164619045 0.495537918578461 1 1
0.694798606736161 0.667205997245801 1 1
0.36938239833852 0.341696750594855 0 0
0.912856752205231 0.834618019002928 1 1
0.865965841604571 0.802842782344668 1 1
0.279412670921264 0.254469557038572 0 0
0.90680785728838 0.828675270857144 1 1
0.918688787102895 0.847646307118995 1 1
0.696062446586647 0.633443563112756 1 1
0.973308057584195 0.880439704992928 1 1
0.947639988649561 0.850828454744362 1 1
0.854323377887536 0.793234414656242 1 1
0.654063366597061 0.59957715813324 1 1
0.740923947673539 0.667908719927252 1 1
0.580624052500108 0.529319391727732 1 1
0.540300661605546 0.497803378418897 1 1
