# Supplementary material for: Bias caused by sampling error in meta-analysis with small sample sizes
Source: PLoS One. 2018 Sep 13;13(9):e0204056. doi: 10.1371/journal.pone.0204056 (PMC6136825; doi:10.1371/journal.pone.0204056)
Supplement: S4 File — (ZIP) [file pone.0204056.s004.zip › results N = 20 theta = 0.8 tau = 0.2 sz = 50-100.txt]

"cohen.dl.theta" "hedges.dl.theta" "cohen.dl.cp" "hedges.dl.cp"
0.663764869919969 0.656775224619032 0 0
0.919326978007021 0.909132581556249 1 1
0.753199581384228 0.745297161047591 1 1
0.771251106212248 0.763340629639179 1 1
0.801075824886453 0.792389236623658 1 1
0.802536019865149 0.794603363538681 1 1
0.759782767152033 0.752703134672881 1 1
0.780382403934736 0.772591833648349 1 1
0.820349068965912 0.811402160251716 1 1
0.870066589070982 0.861763181832966 1 1
0.72006746639031 0.712961306582068 1 1
0.738003642533225 0.731179580483889 1 1
0.72407613326053 0.716634262355025 1 1
0.756457680893301 0.74880750966154 1 1
0.931827055008054 0.922896210106157 0 0
0.785221636923901 0.776666363785659 1 1
0.907034612163304 0.89871072987496 1 1
0.887171558853152 0.878423018353695 1 1
0.761980975951325 0.754192931610804 1 1
0.712904728124503 0.705344949924677 1 1
0.860755633655476 0.851915648855177 1 1
0.788720250262209 0.780056666108449 1 1
0.86251961972491 0.85439300535096 1 1
0.815079034074685 0.80772197805306 1 1
0.742335621088708 0.735364164032183 1 1
0.858906594721469 0.850870116940434 1 1
0.871764058411864 0.863140266754231 1 1
0.762096772301951 0.754670271416577 1 1
0.85557905239035 0.846741358907432 1 1
0.697086844894375 0.6905040565857 1 1
0.833167382764764 0.824979154159555 1 1
0.76978971139669 0.762595332460782 1 1
0.774064892974765 0.766173834810397 1 1
0.912795172233422 0.903238861020501 1 1
0.9747042949787 0.963752825186129 0 0
0.755175800532769 0.747680401925765 1 1
0.801803243922571 0.79362529459573 1 1
0.897390612209195 0.888628823899797 1 1
0.736655332279777 0.729135082852165 1 1
0.893133042347409 0.883252556829444 1 1
0.87591069609895 0.868205136899486 1 1
0.682000191263214 0.675834328112589 0 0
0.781382447844194 0.773459686086887 1 1
0.952417715129059 0.94326196772455 0 1
0.635181549089305 0.628029825213039 0 0
0.748187572495817 0.740668406004326 1 1
0.916082399454705 0.906634980521379 1 1
0.803984865915955 0.796286940066469 1 1
0.685384948931281 0.678362019188186 0 0
0.92974045247459 0.920668319625094 1 1
0.824588087161653 0.81609827157561 1 1
0.744871536248048 0.736723390547114 1 1
0.739969889673015 0.731775538955388 1 1
0.839465363508674 0.83057638850547 1 1
0.719447486823338 0.712464563535374 1 1
0.850413141068626 0.841667970513154 1 1
0.730916339082377 0.722823408583457 1 1
0.807499880018539 0.799413202362527 1 1
0.78353992465714 0.77557258118647 1 1
0.766972444756798 0.759134720055899 1 1
0.840649276379831 0.832505883637745 1 1
0.79442786123631 0.786556986923815 1 1
0.716775970001379 0.709398807777961 1 1
0.817440746590539 0.809469267981013 1 1
0.646311979569086 0.640316551564783 0 0
0.901916825177782 0.892310839569556 1 1
0.870803463134827 0.861784803193983 1 1
0.749690374404366 0.74226138466787 1 1
0.844789838335663 0.83624570398679 1 1
0.768063763048523 0.760620577470138 1 1
0.729183908676925 0.721965017843495 1 1
0.859284244058117 0.85026019191235 1 1
0.74612384464349 0.738302071148081 1 1
0.711977714743939 0.704800445983232 1 1
0.736114638530795 0.729066364156441 1 1
0.78930871467325 0.780766796164499 1 1
0.746928999912958 0.738765866122813 1 1
0.901436408208941 0.892532669212376 1 1
0.754802848530891 0.747821681137418 1 1
0.819040604719201 0.811040375344612 1 1
0.920621364949983 0.911636968343384 0 1
0.761474015247312 0.754113382907269 1 1
0.790096963580029 0.78280237376062 1 1
0.765179489974949 0.757798572239623 1 1
0.821317306700379 0.813507151189337 1 1
0.738736018761855 0.731648792209903 1 1
0.87590727658831 0.866452346444369 1 1
0.886276626903154 0.877875349298331 1 1
0.829871019920867 0.821611433782085 1 1
0.764174441870616 0.756447403275773 1 1
0.782380765851328 0.774745529490638 1 1
0.804005767036291 0.796044069570983 1 1
0.764865157873162 0.757012849140153 1 1
0.873784620955588 0.864615597634709 1 1
0.820389844729859 0.812227311805818 1 1
0.687796145740631 0.680756162800157 1 1
0.841140796684284 0.83221525202486 1 1
0.842739214960781 0.834411119142678 1 1
0.806149218504183 0.798732889485233 1 1
0.823385440500332 0.813802780113614 1 1
0.804875926931162 0.797610994669172 1 1
0.82452693486902 0.816212531695154 1 1
0.782917050714145 0.775311555829942 1 1
0.78312999201603 0.774913144699971 1 1
0.639163968163702 0.632312269800572 0 0
0.791432982027888 0.782980084999364 1 1
0.755529704650217 0.747340788343104 1 1
0.649776497608907 0.643124969589888 0 0
0.730411996978667 0.722823930024142 1 1
0.682963641282035 0.675693674546461 1 1
0.730012732255293 0.722695192741386 1 1
0.789617866493813 0.781319250186298 1 1
0.846009815708945 0.837524162492047 1 1
0.83678756964352 0.829052681079377 1 1
0.8026657844006 0.795100288805883 1 1
0.831050473613419 0.821522518786838 1 1
0.868817815058243 0.859352168478879 1 1
0.732159784063158 0.724565804821123 1 1
0.805971359828175 0.798125942568559 1 1
0.771913326293643 0.76450050655035 1 1
0.779013457486067 0.771493886278345 1 1
0.754843060593905 0.747386243119598 1 1
0.849626804468423 0.840199013281488 1 1
0.85846068726279 0.850172360628563 1 1
0.721002021883975 0.714028907004093 1 1
0.808395016135973 0.799914050295178 1 1
0.831184619474087 0.823144124020749 1 1
0.763011369148731 0.755277330860688 1 1
0.714922521662412 0.708002636560187 1 1
0.800572049445312 0.792383403632024 1 1
0.713641768293971 0.706828414912394 1 1
0.84352518181687 0.835343682078261 1 1
0.74774960662588 0.740559805128523 1 1
0.814531687834021 0.806562788285385 1 1
0.809015727654234 0.801023610749489 1 1
0.724013871862743 0.71631940687803 1 1
0.779410995075859 0.771186759846029 1 1
0.846597336336953 0.838374717670161 1 1
0.792467670223934 0.785089390870366 1 1
0.934680107923986 0.924754474250896 1 1
0.799721173229198 0.790992084731896 1 1
0.832986691828243 0.824244513804835 1 1
0.81255902383327 0.803449097827247 1 1
0.971024144571107 0.960278052200872 0 0
0.823641168367534 0.816082969626827 1 1
0.795766639692247 0.787495122633426 1 1
0.773630198417563 0.765622195806513 1 1
0.875408527796486 0.866897917954886 1 1
0.739266800421389 0.731597777106684 1 1
0.64001262115696 0.63367709373344 0 0
0.817085187808941 0.808831074961762 1 1
0.73439658208146 0.727002678570882 1 1
0.763154187558856 0.756161115905601 1 1
0.837023577565459 0.828175562552411 1 1
0.796651877854863 0.788961790957679 1 1
0.766251055821383 0.758270191933247 1 1
0.71203187008069 0.703978622669979 1 1
0.83284743721607 0.824340269351112 1 1
0.827980695442674 0.819282865687177 1 1
0.799097050273107 0.791069497950505 1 1
0.908802117647884 0.899688999771221 1 1
0.753263508552317 0.746203897086666 1 1
0.725413320704638 0.718744686863693 1 1
0.7363628457466 0.728274334040823 1 1
0.81367316237987 0.805931773407906 1 1
0.756718905844958 0.748809241208684 1 1
0.900116604910391 0.890566538830073 1 1
0.763404131067231 0.755985418929819 1 1
0.848405672122336 0.839040044823099 1 1
0.701171753245283 0.694658926137688 1 1
0.765153021545234 0.75761875332291 1 1
0.710820786106045 0.703668004453937 1 1
0.720039171487126 0.711838445894358 1 1
0.822001745998811 0.814078554593714 1 1
0.878086121233057 0.868862408238193 1 1
0.840748487465991 0.832250393785485 1 1
0.841447688053512 0.833167039001284 1 1
0.685804433637315 0.679614024425802 0 0
0.766903368958887 0.758901523984202 1 1
0.731176742989566 0.72371091316039 1 1
0.688896021203789 0.682055872075511 1 1
0.776761743113724 0.768951523421853 1 1
0.822446560390011 0.814207993083301 1 1
0.826993730123437 0.81910761036639 1 1
0.806841651080978 0.79911843968721 1 1
0.692913531078385 0.686367347429458 1 1
0.72016627681029 0.712057324701757 1 1
0.77312137134951 0.765832772632925 1 1
0.831913381028303 0.82347901730419 1 1
0.875087252165796 0.866242667888138 1 1
0.768648189656302 0.76109376426999 1 1
0.894097748111924 0.88506780340308 1 1
0.690578479092663 0.68390354663425 1 1
0.945573350469274 0.936151669080216 0 0
0.699030591998025 0.691968806897507 1 1
0.748460095634522 0.7406231644351 1 1
0.769520735865985 0.762783555387616 1 1
0.747892423131404 0.739447185711358 1 1
0.812385160170886 0.803695162605284 1 1
0.819818735544224 0.811415454428424 1 1
0.872516919435156 0.862809039090142 1 1
0.604941962044672 0.598941781318687 0 0
0.907404839954437 0.898600946657544 1 1
0.806825959643516 0.799188829441515 1 1
0.725192809623785 0.717299287311639 1 1
0.821148237569803 0.812197129926267 1 1
0.837980591856124 0.830267101949585 1 1
0.747215409221823 0.739903811575118 1 1
0.744753000730984 0.73787661562657 1 1
0.718841189574221 0.712284311957237 1 1
0.839427961181761 0.830423191176584 1 1
0.85112340084241 0.84182221804567 1 1
0.751638868423602 0.743793885332458 1 1
0.851039274880502 0.842235075492224 1 1
0.760677069004988 0.752868167183288 1 1
0.739113412875777 0.731099534248667 1 1
0.806919172102894 0.798675396545477 1 1
0.808780939483373 0.800829581197625 1 1
0.745929923038005 0.739033556256185 1 1
0.827708959949233 0.818973237462691 1 1
0.74092661080943 0.733195543312103 1 1
0.771115968358599 0.763490278550533 1 1
0.830359394122875 0.821574940688779 1 1
0.861301537583165 0.852894687951458 1 1
0.863705113244129 0.85580191326016 1 1
0.869485248536587 0.86034053870719 1 1
0.808186366993308 0.800365788267303 1 1
0.739900425463372 0.73262338373518 1 1
0.852865565176455 0.843994204950571 1 1
0.831735598384949 0.823697017749696 1 1
0.846971221600868 0.838434927940808 1 1
0.869286889049584 0.86116156751132 1 1
0.855817712202835 0.847234809261078 1 1
0.764192188148531 0.756288801485436 1 1
0.752162349078483 0.745339237349682 1 1
0.788188191158631 0.780828011403452 1 1
0.810088264721823 0.801436811302587 1 1
0.799693679077859 0.79203538048841 1 1
0.876269545201288 0.86751013015596 1 1
0.842505029433689 0.833779316439808 1 1
0.801180818501718 0.792969210828197 1 1
0.93481061904129 0.925395290082627 1 1
0.721078990457173 0.713552611380317 1 1
0.598824862882441 0.592648890469907 0 0
0.816367914349909 0.808667103998256 1 1
0.721690242332335 0.714623132128259 1 1
0.898986691559803 0.890781311824465 1 1
0.892985341857353 0.884522140638857 1 1
0.883037870622745 0.875040586584783 1 1
0.72920092564598 0.722010477399996 1 1
0.904523695830215 0.895525228538515 1 1
0.698896752317335 0.691844863981339 1 1
0.679818443931232 0.673671736452762 0 0
0.833860520362927 0.825190287064918 1 1
0.793068329761843 0.784895309665158 1 1
0.777562207631827 0.770066235355482 1 1
0.884246051027663 0.874199794448732 1 1
0.749826821338159 0.743221097483553 1 1
0.836405374685357 0.827684986211105 1 1
0.813671251401405 0.805589134265078 1 1
0.80152753295617 0.794074746019581 1 1
0.776759746429017 0.768980023049168 1 1
0.675547869493459 0.668972647588587 1 0
0.819920709112895 0.810860922015031 1 1
0.883278903545155 0.874049097543217 1 1
0.779788570426238 0.772147600312727 1 1
0.739233864402736 0.731537967633877 1 1
0.826407439605981 0.818748332684636 1 1
0.662504770930168 0.655868064064879 1 1
0.827081753109469 0.818105403148992 1 1
0.729413180007411 0.722430249893376 1 1
0.799879193333306 0.791397211714664 1 1
0.735969935216552 0.728911919879584 1 1
0.945419934204883 0.935195318176707 1 1
0.769061721524044 0.761233781127414 1 1
0.810800497461997 0.803235006808375 1 1
0.974031351956278 0.964205615360764 0 0
0.8217630972593 0.814025664333538 1 1
0.8700850121194 0.860465953421461 1 1
0.654394106668565 0.647509879707745 0 0
0.651215978010996 0.64490878136661 1 1
0.927527458410694 0.918120222436351 1 1
0.808400062614151 0.800161847075961 1 1
0.866801359095132 0.857877557041708 1 1
0.703657240610375 0.696552441174786 1 1
0.813340683530513 0.805375999879321 1 1
0.763879157461925 0.756431322262499 1 1
0.851994947244003 0.843653353799676 1 1
0.712752761644842 0.705593577826042 1 1
0.737843784401109 0.730240535505547 1 1
0.707420394410839 0.70016545199064 1 1
0.943931970107569 0.93445295420237 0 1
0.72421794817572 0.71721366942933 1 1
0.830133451329785 0.820621453062967 1 1
0.762474875510096 0.755578458152115 1 1
0.682704943769275 0.676269594936925 1 1
0.899056511183663 0.889218055013524 1 1
0.86553062432193 0.856593617409446 1 1
0.799191995016527 0.791384331390276 1 1
0.758070784028217 0.751001039497166 1 1
0.894384568158794 0.885838450574779 1 1
0.699636456285717 0.692412949490383 1 1
0.829872552478302 0.821726365190151 1 1
0.782487394451844 0.775043258909332 1 1
0.727927664705427 0.72056193826223 1 1
0.872513697767685 0.864142927510753 1 1
0.819012356566665 0.810746631680794 1 1
0.831104305009958 0.82286107847043 1 1
0.736393508001826 0.728957612362332 1 1
0.831032169181624 0.822440173170051 1 1
0.877431229101161 0.868906688695462 1 1
0.745211644079372 0.738031661055715 1 1
0.82545215241436 0.817376136060754 1 1
0.855851466849367 0.847448021000839 1 1
0.808551876749984 0.80006976307435 1 1
0.828535628773964 0.819649424860434 1 1
0.764023512378033 0.755949144537983 1 1
0.772856265566449 0.76492280914987 1 1
0.733035159676977 0.72550218395619 1 1
0.731342943596836 0.724332941628394 1 1
0.815981323549415 0.808074767689124 1 1
0.71462622718347 0.70756735628011 1 1
0.866888342075094 0.857992497868745 1 1
0.845463293686777 0.836927728305504 1 1
0.862400830914036 0.852991973769183 1 1
0.910074103171126 0.901022350359379 1 1
0.792167241120207 0.783834233593425 1 1
0.923196579366861 0.91315732117729 0 1
0.907857216656062 0.898648560621112 1 1
0.861728049705213 0.85327852367813 1 1
0.766680498419693 0.75923150992102 1 1
0.863356534916926 0.854850889215507 1 1
0.846767387724677 0.838304310020072 1 1
0.930285725377278 0.921732774582027 0 1
0.711067395141421 0.704376808461179 1 1
0.819617950240923 0.811553711762077 1 1
0.991938044036399 0.981756690237179 0 0
0.821832430799355 0.813471833671346 1 1
0.819651431327004 0.811451631756708 1 1
0.733728162304985 0.725456533232568 1 1
0.826943141008256 0.818954039691687 1 1
0.838931342401069 0.830229636222168 1 1
0.661401194363091 0.655189516111271 0 0
0.760393225610213 0.752994539330024 1 1
0.922206875661002 0.912842690360835 1 1
0.815134292225802 0.807368773459497 1 1
0.75281489904701 0.74453501853347 1 1
0.646098847152633 0.638828809188793 0 0
0.821053540729835 0.812848346380364 1 1
0.802902521170436 0.794822913335605 1 1
0.799063183650816 0.790559909389236 1 1
0.703688210268224 0.696383568091051 1 1
0.820626995431666 0.812479635865159 1 1
0.728056086612023 0.720931738646455 1 1
0.746416641323251 0.739387143763003 1 1
0.772070161246137 0.764151796112283 1 1
0.745688164214537 0.738807211285393 1 1
0.723007239241463 0.714834504136851 1 1
0.768239525049232 0.76064271809284 1 1
0.749259414808505 0.741682587120281 1 1
0.765584464027063 0.758160996996325 1 1
0.884934087843018 0.876331062263574 1 1
0.823434510925401 0.81559032582921 1 1
0.753415345261336 0.745665062827476 1 1
0.766867673415408 0.759485187102967 1 1
0.775011880919168 0.766875854437913 1 1
0.846171077150544 0.836500412186806 1 1
0.791127009534815 0.783871045746569 1 1
0.750943503852204 0.743467808124178 1 1
0.751501593594458 0.743781618940586 1 1
0.898857471677088 0.889056784992683 1 1
0.806017679615137 0.798013453811506 1 1
0.789312363616171 0.780822501751002 1 1
0.834364552478337 0.82587470717775 1 1
0.711205558741102 0.704035358643423 1 1
0.925324192765109 0.915445876212764 1 1
0.790091753663723 0.782810922952841 1 1
0.844635767228024 0.835908400624109 1 1
0.814851411026713 0.807519927562947 1 1
0.815635854890382 0.807429348401535 1 1
0.811876523023449 0.803365497761678 1 1
0.730986009670078 0.724253846059148 1 1
0.830104335025151 0.822123925868574 1 1
0.782600663435182 0.77454363970794 1 1
0.907702598748889 0.898918041494657 1 1
0.865264827057504 0.855670028748548 1 1
0.674228312834839 0.666515919000226 1 1
0.803650164255848 0.796155403132649 1 1
0.671802800049937 0.665333361714644 0 0
0.841892498331854 0.833461608081873 1 1
0.757300838867314 0.749632533329697 1 1
0.840580210750592 0.83207137640923 1 1
0.860630660758844 0.850783516802969 1 1
0.781608096190015 0.773741862708121 1 1
0.764721374545222 0.756162568825928 1 1
0.912768526322605 0.903719200119724 1 1
0.724686026008195 0.717285914938617 1 1
0.762855914041645 0.75544529438334 1 1
0.80072117951784 0.790958372882521 1 1
0.776186194715426 0.768083001112037 1 1
0.809927349427524 0.801551233652836 1 1
0.701122234059694 0.693576406696687 1 1
0.873754219929287 0.865291769745621 1 1
0.679874963109712 0.672553931960298 0 0
0.765579011605796 0.756886880434435 1 1
0.771056370312974 0.763473864247114 1 1
0.661882446563412 0.65475912075759 1 1
0.815638113644816 0.807686786560978 1 1
0.71874650046185 0.712129231508181 1 1
0.950240437882516 0.9405895076043 1 1
1.00209485884063 0.992274950089045 0 0
0.903817426548014 0.894214324025478 1 1
0.723928470732986 0.716856859527858 1 1
0.650060707321968 0.643833931760783 0 0
0.783279272802897 0.774919360783477 1 1
0.867945803907457 0.858712931311507 1 1
0.75236594822142 0.744655140797665 1 1
0.843820116273826 0.834822266322994 1 1
0.87052267858997 0.862468971736184 1 1
0.686189445885481 0.679244482514283 1 1
0.699455689697902 0.692121713218218 1 1
0.877992184691995 0.867867178892624 1 1
0.694872090784007 0.688373014283886 1 1
0.767047745838169 0.758792241400719 1 1
0.784526392260557 0.776537220146917 1 1
0.873926164622905 0.864495852145132 1 1
0.902535711643004 0.893022090307616 1 1
0.787380012944737 0.779169253343432 1 1
0.869785057239976 0.861146036782724 1 1
0.831063033125421 0.823053719538329 1 1
0.762342693479376 0.755033339224484 1 1
0.611818807747353 0.606057788809043 0 0
0.737735379293432 0.730795516803848 1 1
0.835269963122258 0.827008468500699 1 1
0.83523340663782 0.826997416025588 1 1
0.793973539726202 0.783865326082291 1 1
0.683508862519833 0.675959319883214 1 0
0.730029474921914 0.723162817331439 1 1
0.713048117392185 0.705664370075272 1 1
0.68130195296891 0.673905738582031 1 1
0.72802955268347 0.720666572559303 1 1
0.811508976280652 0.802706475185597 1 1
0.821458088940425 0.81337025347456 1 1
0.879186424816194 0.869631746380948 1 1
0.762534565850736 0.754880052839795 1 1
0.73664392262876 0.729450779313517 1 1
0.74377956459453 0.736483423463893 1 1
0.768979121054168 0.760993141717681 1 1
0.85006300389978 0.841934732059891 1 1
0.756339284463819 0.747822381658347 1 1
0.737558444149203 0.729837067514768 1 1
0.737529426772042 0.729431579510968 1 1
1.02040833353031 1.01078506152172 0 0
0.768899615195319 0.761247212477956 1 1
0.737141275642118 0.73055564305961 1 1
0.769529344340878 0.762199118147538 1 1
0.730889269692691 0.72341692989707 1 1
0.808362488337577 0.800404902367915 1 1
0.806049541587168 0.798750358609192 1 1
0.832598800191893 0.825109585489462 1 1
0.798337682791516 0.790289196958003 1 1
0.835409226550106 0.826309761978397 1 1
0.88980638808453 0.880810676702291 1 1
0.853563461489155 0.844869657393541 1 1
0.862787721989069 0.854889752267603 1 1
0.796453335719199 0.788612803790759 1 1
0.850709408040984 0.842300301277772 1 1
0.759436079419112 0.751501184945633 1 1
0.71413659939974 0.707202855134641 1 1
0.77352128390896 0.764941789981905 1 1
0.682174370668954 0.675566233234304 0 0
0.92373331672543 0.914523333750264 1 1
0.866227668043642 0.857676718858015 1 1
0.765337627554431 0.757035425591563 1 1
0.73910498484874 0.731401912670191 1 1
0.692701112226205 0.685443747397881 1 1
0.758006470924466 0.750985827168929 1 1
0.685205191657078 0.678870840263805 0 0
0.805196220355197 0.796705119366701 1 1
0.805858872920683 0.797265823787003 1 1
0.762501016438834 0.754701511786023 1 1
0.752759275878577 0.745512450207434 1 1
0.860330134818206 0.851448753118467 1 1
0.761794827494696 0.754171835909874 1 1
0.637210026630891 0.631027535646573 0 0
0.793097255806492 0.784455370327475 1 1
0.769119631404955 0.761807284425241 1 1
0.878686807794832 0.86958762445968 1 1
0.747446431236575 0.740539365532688 1 1
0.78195488677125 0.773977267283019 1 1
0.765033689356084 0.757581040378293 1 1
0.833969287660897 0.825660905755946 1 1
0.724206719828075 0.717352407062464 1 1
0.730881904918287 0.72465331937084 1 1
0.816398278730106 0.808089245360479 1 1
0.81170899347881 0.80376011091063 1 1
0.823266164894818 0.814703035549015 1 1
0.769158179951523 0.761843048736313 1 1
0.78540385725182 0.777437873424403 1 1
0.81205086205466 0.80384358713143 1 1
0.67631409903781 0.669626903357342 0 0
0.799997595603493 0.791747923826455 1 1
0.720722044150254 0.714053596077325 1 1
0.796874942228862 0.78914338336376 1 1
0.779829001302877 0.772718913024746 1 1
0.752168672065809 0.744986437331802 1 1
0.718904453974143 0.71224129317432 1 1
0.880425207435384 0.870930678806472 1 1
0.771113930007924 0.76311382679275 1 1
0.813392860565831 0.805372455011939 1 1
0.859130057668776 0.850354091943429 1 1
0.700943987691344 0.693704099749546 1 1
0.691744175259412 0.684874603821459 1 1
0.760847153069452 0.753430574185751 1 1
0.833554139546499 0.824955891536151 1 1
0.853195258738685 0.84442922931121 1 1
0.86802032430785 0.858679659017353 1 1
0.736519132036709 0.72942581466386 1 1
0.784584366754843 0.776100643188745 1 1
0.841323793572846 0.83276132533591 1 1
0.860690827518946 0.852608601904665 1 1
0.799504820110892 0.791379162505689 1 1
0.766419946203701 0.758233124803793 1 1
0.759038757203913 0.751242662664856 1 1
0.749035872809868 0.742047662404333 1 1
0.819780454171547 0.81133277451442 1 1
0.74923995207502 0.74142100828108 1 1
0.715742539468345 0.708322894583067 1 1
0.874557505214287 0.865660786827939 1 1
0.818422060393586 0.810457634211813 1 1
0.722858918508102 0.71536205558429 1 1
0.837385492899778 0.828542715849675 1 1
0.811278585120699 0.802620024807885 1 1
0.900058907235014 0.890361766703864 1 1
0.810387793795011 0.802223912768481 1 1
0.645796418465081 0.639162075665005 1 0
0.839218414829016 0.830533428072626 1 1
0.677159958201482 0.67032709239329 1 1
0.673392962129018 0.666758585706622 1 0
0.712836099578972 0.705719326741972 1 1
0.821811720560957 0.813961417165398 1 1
0.756797019246051 0.749335652329539 1 1
0.72715773964201 0.720190294318256 1 1
0.718031349810876 0.710935450540144 1 1
0.785547614077206 0.778328999243711 1 1
0.781749856151972 0.773750164773228 1 1
0.839056011579478 0.829916806598402 1 1
0.814486329472852 0.807123341957836 1 1
0.742089621662736 0.734540283729405 1 1
0.674660133638639 0.667707480832798 1 0
0.695634558174202 0.689101209024139 1 1
0.866780051885086 0.857613485051745 1 1
0.886867690957086 0.877222328602734 1 1
0.853971516686538 0.845297150429132 1 1
0.741587623144287 0.733479923907208 1 1
0.656125457102954 0.650095432844328 1 1
0.819310527856664 0.811265555400939 1 1
0.699120093598695 0.691837422203487 1 1
0.761415004733017 0.753721247941896 1 1
0.801903577803599 0.793602473402932 1 1
0.79835412290445 0.79090417199466 1 1
0.816792168515198 0.808815943611344 1 1
0.835340105136135 0.825911299284379 1 1
0.662373911822614 0.655693323936375 1 1
0.764210810021193 0.756619326961423 1 1
0.898919109709424 0.889727880005344 1 1
0.676752578301714 0.669673025695382 1 1
0.859058627866655 0.851330619061487 1 1
0.888732755714776 0.879357881157212 1 1
0.791952119027385 0.783381967106466 1 1
0.814569496077667 0.806902178271515 1 1
0.741958938195234 0.734329206719539 1 1
0.715304469999007 0.708361249037838 1 1
0.734578277960353 0.727696188396942 1 1
0.833069882128407 0.824644268245721 1 1
0.785611497030959 0.778065645004926 1 1
0.83504554661221 0.827225902341192 1 1
0.851151588238527 0.842768345733382 1 1
0.696669448068448 0.689559379446805 1 1
0.850066610347347 0.841106971601865 1 1
0.751283281203832 0.744057163170241 1 1
0.745376689879333 0.738146183721612 1 1
0.809113688404411 0.801435430766318 1 1
0.872147864086632 0.863520336739104 1 1
0.834238539738005 0.82541325376746 1 1
0.802669931366689 0.794422221231601 1 1
0.701611971817531 0.695158796949304 1 1
0.669992178454569 0.66317881920194 1 1
0.895083585391975 0.885777070672407 1 1
0.796900402288778 0.788964034185212 1 1
0.793403169602708 0.78564733483761 1 1
0.866346422675035 0.857039698657751 1 1
0.771008159201096 0.762727360463296 1 1
0.962280819167086 0.952147128318674 0 0
0.769896484276952 0.761942858880577 1 1
0.807049756385291 0.799173901794697 1 1
0.779069935751666 0.770588107968236 1 1
0.791282657528755 0.783368400697451 1 1
0.852315803496896 0.843468765710546 1 1
0.814108877270558 0.805255807067206 1 1
0.807342554818157 0.799651222293264 1 1
0.697579560602731 0.689598677250236 1 1
0.908669792430721 0.899486347116624 1 1
0.809753339268046 0.801714680522933 1 1
0.794303694624302 0.786601102568747 1 1
0.895234840417724 0.886614925721727 1 1
0.798483019876376 0.79033106791689 1 1
0.808031361618321 0.800041770720249 1 1
0.912860299516567 0.903605782931239 1 1
0.739108320584461 0.731505496466339 1 1
0.854758780265447 0.846701874090709 1 1
0.710979155870995 0.703677776930006 1 1
0.813696219862414 0.805501302702252 1 1
0.788571760528863 0.780251392357738 1 1
0.785485065357683 0.777643703714724 1 1
0.877426669634058 0.868980575591387 1 1
0.741639734800164 0.733975716448106 1 1
0.781299021572977 0.774175187770375 1 1
0.72364067789227 0.716292796713546 1 1
0.7937340723792 0.785717610722331 1 1
0.785010455417001 0.776457726040323 1 1
0.913097457954511 0.903392975151628 1 1
0.845006949741159 0.835728459841009 1 1
0.753029580206457 0.746124623179076 1 1
0.838435429110591 0.830211741907406 1 1
0.866637379136542 0.858326416989149 1 1
0.786548892957139 0.778600306678127 1 1
0.868633678895095 0.860469167937814 1 1
0.929484250157986 0.919353667167836 0 0
0.770618233332572 0.762846678613082 1 1
0.840966588176269 0.832573179626047 1 1
0.815796499729865 0.807595087088255 1 1
0.808343211054638 0.799952524503519 1 1
0.828997899025241 0.821156010935842 1 1
0.841618343182652 0.833545177269454 1 1
0.817320496859767 0.808999226358054 1 1
0.82211375549844 0.813302137290341 1 1
0.765432203692434 0.757398838993976 1 1
0.78444677033984 0.776140819867748 1 1
0.859718224217766 0.851286030349074 1 1
0.711785450230951 0.704139338648039 1 1
0.794623339069738 0.78709360534788 1 1
0.88753450729635 0.879093414230907 1 1
0.753168894445009 0.745874149687347 1 1
0.663571984689804 0.656760939359588 0 0
0.738790581125629 0.731221632571989 1 1
0.691370149780748 0.6847445761911 1 1
0.837795671975242 0.829701553430936 1 1
0.750526621004333 0.743568758102256 1 1
0.723644345341117 0.716544645812297 1 1
0.778582939689827 0.770825258725917 1 1
0.852713301403809 0.844153971206533 1 1
0.897376189898092 0.887937919737058 1 1
0.693907659808936 0.687174853168673 1 1
0.835648188055305 0.827041187096367 1 1
0.804956805599227 0.796302927078125 1 1
0.861939140145681 0.852593248454914 1 1
0.75071389359024 0.743387381166286 1 1
0.829438432103238 0.821630873197563 1 1
0.794390927068034 0.786783744476273 1 1
0.819389995051447 0.810499617888497 1 1
0.796008984557673 0.788569744283025 1 1
0.83812752136685 0.829289017110692 1 1
0.906086482136697 0.897163757068415 1 1
0.756946830778401 0.749759547579324 1 1
0.815325815407232 0.807543441024723 1 1
0.839505967935012 0.831141347384115 1 1
0.901362504488116 0.892578445001252 1 1
0.836300166936158 0.82707778743227 1 1
0.759331038617509 0.751719839556615 1 1
0.798291963325412 0.790149181773497 1 1
0.827798924022829 0.81959920713668 1 1
0.801781120445561 0.793978325594615 1 1
0.78383116304602 0.775611230528693 1 1
0.713464399867381 0.706415222151547 1 1
0.951232253225972 0.941024895749791 1 1
0.789799842588982 0.782270746938956 1 1
0.740026044116068 0.733094726607836 1 1
0.841818303492849 0.834127400061728 1 1
0.783715773325077 0.77577947180839 1 1
0.80170260448975 0.793472460010428 1 1
0.762363538606518 0.754770520147466 1 1
0.844878782401184 0.835520951086475 1 1
0.686048006064049 0.679036373545008 1 1
0.782785315835409 0.774676413630361 1 1
0.842695749709921 0.83256465105455 1 1
0.828207343558866 0.819442525565063 1 1
0.719974419899973 0.713305409275703 1 1
0.751019196850859 0.743379353576882 1 1
0.821054135773754 0.813146404329575 1 1
0.795109082093102 0.787413727617713 1 1
0.835555538239448 0.82712072586762 1 1
0.81788898946122 0.809908028228465 1 1
0.758881063497035 0.75083528830577 1 1
0.797133138467544 0.78924632531668 1 1
0.734912912843744 0.72745183031048 1 1
0.733796928504153 0.727068449055382 1 1
0.835019203835843 0.826687501736815 1 1
0.873196438796627 0.864750726892066 1 1
0.650257838900518 0.644588658132971 0 0
0.815515094476513 0.807209784551101 1 1
0.880993416591269 0.871632741467639 1 1
0.80310039270742 0.794499763513324 1 1
0.809261347487987 0.800820085631094 1 1
0.736242228137232 0.728653295870486 1 1
0.882796188461589 0.874305032732401 1 1
0.82906432597983 0.819973245573672 1 1
0.752056535818633 0.744317633615285 1 1
0.699289090409516 0.691329830544784 1 1
0.752444988105766 0.744763396143943 1 1
0.914582545749479 0.904178294439205 1 1
0.752452036056907 0.744650458749839 1 1
0.702432271110029 0.694728758310716 1 1
0.803574878300238 0.795558250666804 1 1
0.87562313297431 0.866777769831808 1 1
0.737861393809279 0.73047049758721 1 1
0.733546293472748 0.726271307445569 1 1
0.774091809170496 0.767202838913384 1 1
0.767545829672426 0.759714117043033 1 1
0.879945129671478 0.870839368659521 1 1
0.784240579565444 0.776716045959903 1 1
0.723264792399217 0.716263653630054 1 1
0.755145885272357 0.747175186900522 1 1
0.755817151637616 0.748198274672325 1 1
0.899283912626301 0.890907509868818 1 1
0.877822298466582 0.869083863950356 1 1
0.806525016700634 0.798468373067103 1 1
0.742466608095736 0.734434862305866 1 1
0.858330413123393 0.849508253929258 1 1
0.797648689187971 0.790271044094521 1 1
0.747067733757745 0.73897354459499 1 1
0.753764810497232 0.745779906259601 1 1
0.796895832943555 0.787618410073245 1 1
0.836763368629873 0.828496669828174 1 1
0.865272506089945 0.856901606692267 1 1
0.77804480427677 0.770436324737181 1 1
0.783305880920071 0.776070037043442 1 1
0.736969319309539 0.729576492856971 1 1
0.858697636309445 0.850440941856264 1 1
0.779074759490829 0.771724249169693 1 1
0.763734597041718 0.75583516669318 1 1
0.823972684228122 0.815259213277682 1 1
0.676791373261293 0.669703476444729 1 0
0.787341509162389 0.779232527692744 1 1
0.798247012408485 0.790229374581281 1 1
0.843371659461433 0.835070782014776 1 1
0.859792678647936 0.851481121327997 1 1
0.870287257783339 0.861898465430798 1 1
0.814023911073579 0.80614670912628 1 1
0.754146480342722 0.746676942478416 1 1
0.722935179366886 0.715444596372186 1 1
0.816540821564941 0.807537655708078 1 1
0.834056453894929 0.825953945400421 1 1
0.914162343878233 0.905018649635816 1 1
0.782824986597626 0.773857071512297 1 1
0.752455074906796 0.74439382705161 1 1
0.939068552631631 0.929406494555045 0 0
0.721681973510114 0.713933629962173 1 1
0.64575802936637 0.639607485740612 0 0
0.756975509183455 0.749127542623915 1 1
0.7513299598786 0.743764025677889 1 1
0.768870023252561 0.760287689039452 1 1
0.816293916923661 0.807852150627132 1 1
0.778589855634778 0.770444852232097 1 1
0.851985825234586 0.843747936912532 1 1
0.776429074958825 0.768927662107013 1 1
0.820680725581631 0.812658983204558 1 1
0.76097141031713 0.752718224734218 1 1
0.738393060538845 0.730864529629308 1 1
0.771230632599933 0.763221628153259 1 1
0.830039102836925 0.822064134797993 1 1
0.896054459528496 0.887017087688037 1 1
0.858365827766221 0.850353636970158 1 1
0.836059860002013 0.827535226721927 1 1
0.830457742174848 0.821962368396555 1 1
0.743210537325832 0.736150847604811 1 1
1.01239083925661 1.00197922602621 0 0
0.798812901397112 0.790906378170548 1 1
0.828655472651608 0.820454060302908 1 1
0.835915447599702 0.82714419808367 1 1
0.760691747647326 0.753730211072245 1 1
0.741297457472451 0.733777079847442 1 1
0.802090112755754 0.794043481014342 1 1
0.849195398846927 0.840528500787392 1 1
0.68803427592325 0.681701002851929 1 1
0.684594547469747 0.677748841717929 1 1
0.855687589027181 0.846473856067811 1 1
0.676863330868198 0.67006321307921 0 0
0.831748519490923 0.823427086580256 1 1
0.753089321779701 0.746476672365157 1 1
0.754321384281814 0.746870168395674 1 1
0.883945725782811 0.875339349249633 1 1
0.68400187527799 0.677443869985638 1 1
0.941385749938018 0.931453467809494 0 0
0.911684835645189 0.903228923927992 1 1
0.941308648095763 0.931849093228026 0 0
0.797325041684413 0.789114312887238 1 1
0.750069891310844 0.742664090820372 1 1
0.784633027718099 0.776897168336242 1 1
0.662308855530334 0.655935543916494 0 0
0.787177852003749 0.778786547496954 1 1
0.773270329911656 0.766042348151987 1 1
0.664556782552132 0.65819173438951 0 0
0.776896369710309 0.769291352044758 1 1
0.758792070214807 0.751092939346704 1 1
0.7744059209627 0.766634417188381 1 1
0.678253699646149 0.671308583988015 0 0
0.810150795925074 0.802507704255585 1 1
0.966760268208474 0.95658770355301 1 1
0.784795007616417 0.777258656299133 1 1
0.730324743533772 0.7234022018648 1 1
0.825687723953807 0.817599357765255 1 1
0.913298958711892 0.903923819795167 1 1
0.771329966900144 0.764009604304233 1 1
0.758509314256533 0.751061556738829 1 1
0.741208562402813 0.733929210854176 1 1
0.834159315696772 0.825553301493018 1 1
0.690080634390801 0.683530760167758 0 0
0.87006069852089 0.86157662215248 1 1
0.818043954521546 0.809960849666 1 1
0.745371482901435 0.73831190503685 1 1
0.666812657412875 0.660691336823614 1 0
0.891148286590368 0.882307424319591 1 1
0.736995110392133 0.729344629069738 1 1
0.808036003614419 0.799786470564278 1 1
0.743105211195069 0.73567772276156 1 1
0.757116711342919 0.749628996619635 1 1
0.941593605267024 0.932918381911607 1 1
0.924932226929352 0.915496072052558 0 0
0.746736815551004 0.739784344086636 1 1
0.805477454009535 0.797796580177585 1 1
0.852631732936119 0.844098302189668 1 1
0.71265270364124 0.705126217678636 1 1
0.714280494603808 0.707574662549844 1 1
0.799443560022712 0.791284020847065 1 1
0.920968898259031 0.911926946255454 1 1
0.815449286620114 0.806828422612955 1 1
0.788439879874956 0.780318124300656 1 1
0.72267532388413 0.715604730517437 1 1
0.743818249877636 0.736467974158758 1 1
0.823595208170345 0.816283286814958 1 1
0.880241801782921 0.871424817285303 1 1
0.933543570637551 0.923707582921876 1 1
0.767955756237604 0.760421875474882 1 1
0.797598844919795 0.790089708367974 1 1
0.786934066888748 0.778953194454511 1 1
0.770142508324495 0.762768678760844 1 1
0.826625105363029 0.817730871228119 1 1
0.841853239786134 0.833013792820727 1 1
0.773481991166544 0.765405222649081 1 1
0.824390799768538 0.81559619194231 1 1
0.739386912486483 0.732175461462375 1 1
0.886191745854307 0.87791444649355 1 1
0.788069504561817 0.780408783739077 1 1
0.892810055785675 0.883949144042132 1 1
0.776999471041899 0.769218808882257 1 1
0.573012753458529 0.566917389140789 0 0
0.736065985110727 0.728198011798228 1 1
0.915658087547261 0.906109670772317 1 1
0.911682949656111 0.90247166761842 1 1
0.83915880680828 0.830912603830196 1 1
0.766140109858193 0.758290578200785 1 1
0.793997784312301 0.785671666208136 1 1
0.813935730702847 0.80515971381021 1 1
0.689210886667322 0.682261303262083 1 1
0.659878299297104 0.65368658241476 0 0
0.680453487198805 0.673018261086838 1 1
0.803715661544122 0.795573287142359 1 1
0.970774027215742 0.960909016044984 0 0
0.784659932499757 0.776645473661169 1 1
0.760947489894845 0.753536811516238 1 1
0.736686503173854 0.729325048645798 1 1
0.79330119782316 0.78496275238636 1 1
0.814721171285754 0.806820586420289 1 1
0.727061563047609 0.719966970643417 1 1
0.83451467180419 0.826406814105285 1 1
0.849381844361521 0.839967901791137 1 1
0.892039202883949 0.882331887519358 1 1
0.807117685371899 0.799868392177973 1 1
0.813191088429317 0.80494287210195 1 1
0.849665035788329 0.840992432957739 1 1
0.750773601900209 0.743107549352138 1 1
0.778156109167042 0.770814583541584 1 1
0.765626804169309 0.757907773047336 1 1
0.813992032508467 0.806157002380892 1 1
0.614040023319346 0.607687241259264 0 0
0.743334916136371 0.735866611932978 1 1
0.894182283862325 0.884853543340808 1 1
0.654887234652583 0.648751943946578 0 0
0.795616173836676 0.787407601653959 1 1
0.755879075305698 0.74810563105929 1 1
0.908927400713428 0.899948365044473 1 1
0.843426879945521 0.835141562945358 1 1
0.82298489093982 0.814599275509702 1 1
0.782423025081883 0.775196281983634 1 1
0.890735892106199 0.881918856917439 1 1
0.786501631965422 0.77858997564232 1 1
0.778113233969267 0.771049437519963 1 1
0.837830127087274 0.829857799295029 1 1
0.7639835104048 0.756332270751404 1 1
0.826423212423923 0.818156602206076 1 1
0.77561246453781 0.76766849002848 1 1
0.837994164917711 0.829880320361447 1 1
0.719341686098154 0.711852939059071 1 1
0.916454207641647 0.908007641282839 0 1
0.805840878608574 0.797185681616059 1 1
0.764783463030751 0.756698465879837 1 1
0.871431920048824 0.862061036044289 1 1
0.749836981916957 0.742096095012014 1 1
0.81102820293485 0.802990604583969 1 1
0.712263628719222 0.705173742185101 1 1
0.674359204464985 0.667619538067541 1 1
0.889587462253163 0.88081915764019 1 1
0.667421446255622 0.661033389912918 0 0
0.760608169689048 0.753118610884436 1 1
0.835233053919347 0.826280196469029 1 1
0.768412809178084 0.761022085312551 1 1
0.841138827480068 0.832720443319185 1 1
0.832878021002886 0.8248979482058 1 1
0.85916428263219 0.850018916111181 1 1
0.809726049445262 0.802171716569768 1 1
0.734104759580204 0.726757287738428 1 1
0.866981849544853 0.858119851755972 1 1
0.78451494839374 0.77666912037683 1 1
0.785882518323615 0.778015370872568 1 1
0.632739131637126 0.626197352951548 1 1
0.836834129667816 0.828626800583821 1 1
0.741334342464537 0.73444860949698 1 1
0.720072769292769 0.712210672868661 1 1
0.807236149041709 0.799138721621642 1 1
0.744119360842413 0.736929216134895 1 1
0.839912806369665 0.831502523021782 1 1
0.85435783008143 0.846185989351417 1 1
0.85870288783898 0.84862424538718 1 1
0.817049010015845 0.808805541586262 1 1
0.877673277771335 0.868770370705582 1 1
0.753356168328408 0.744860689855352 1 1
0.739441525722649 0.731279004964373 1 1
0.820060333346074 0.811201213050001 1 1
0.715153048539301 0.708061963465382 1 1
0.868840586254758 0.860427962798544 1 1
0.815112179325888 0.807663988890113 1 1
0.8320042646729 0.824111880361213 1 1
0.814571940686331 0.806111224147785 1 1
0.774745748360419 0.767461950165411 1 1
0.92362942196094 0.914802184803272 1 1
0.803288555467282 0.794544407600392 1 1
0.713497037423731 0.706287789054155 1 1
0.828800926318195 0.819854105710298 1 1
0.89315957185315 0.884650296435401 1 1
0.803154928953523 0.795111941318305 1 1
0.839121863902115 0.830483422299835 1 1
0.879677983957165 0.871066942418022 1 1
0.817495740668116 0.808936425044164 1 1
0.837851583599603 0.829640837378746 1 1
0.958119901752652 0.949170234156762 0 0
0.90363785854588 0.89448991310456 1 1
0.71380775679027 0.706970790963027 1 1
0.811189205546145 0.802955935813388 1 1
0.84788771082848 0.838672435302032 1 1
0.835035696340858 0.826349681696953 1 1
0.768373450523802 0.760761756159015 1 1
0.733091769018013 0.725582010703619 1 1
0.879028655366919 0.869545561848753 1 1
0.820028890861552 0.812019746940397 1 1
0.896161866175567 0.886423207063771 1 1
0.804752444977882 0.796985111130666 1 1
0.776793968600221 0.769148658350303 1 1
0.744179819500217 0.736697697940473 1 1
0.857693457357434 0.84943615475899 1 1
0.664554389556312 0.65762301337618 0 0
0.801473393497123 0.792858604208579 1 1
0.735290086918388 0.727043313710112 1 1
0.788426082246903 0.780262356010448 1 1
0.791450296688241 0.783089265529536 1 1
0.780207218728858 0.771758679837884 1 1
0.795842844002224 0.787941376151535 1 1
0.745874453039947 0.738635127835321 1 1
0.906832973237253 0.897752228717065 1 1
0.854043117679456 0.844500071542356 1 1
0.875661400287821 0.866172562565043 1 1
0.853285153006708 0.844742139700889 1 1
0.842103942103727 0.833992392402929 1 1
0.726244339480512 0.719017269410247 1 1
0.669428042438896 0.663336395627125 1 1
0.885545195941904 0.876055642226029 1 1
0.816911860812788 0.809206856386453 1 1
0.691011466212658 0.683941675705122 1 1
0.81581611389597 0.808111765563137 1 1
0.884655627372561 0.876376259365616 1 1
0.827855283052663 0.819841530176519 1 1
0.835742947135834 0.827369347221268 1 1
0.744013776445661 0.736948186570204 1 1
0.832559063937063 0.823957234923349 1 1
0.707150242429637 0.700251770677235 1 1
0.835566413310423 0.826945271260901 1 1
0.679707375496498 0.672739496387659 0 0
0.814111367083489 0.806290162136248 1 1
0.732717622122678 0.724998042031609 1 1
0.855397879066883 0.845769040783905 1 1
0.761445617407321 0.753678392162197 1 1
0.831999691148432 0.824088074982773 1 1
0.809566112777611 0.801973337702444 1 1
0.796980132894853 0.78896769059427 1 1
0.85571833940865 0.847012902029203 1 1
0.843276312746827 0.834298277534282 1 1
0.694872520789817 0.68781746700941 1 1
0.828718821306849 0.820404117546571 1 1
0.708482978409793 0.701099396849657 1 1
0.85332565839213 0.845508377466016 1 1
0.903529978318772 0.894883236811512 1 1
0.89937410761898 0.890691305554464 1 1
0.72492390979544 0.717905009912793 1 1
0.729940414245832 0.722664100883076 1 1
0.854603602850329 0.845914073784213 1 1
0.904567241266546 0.895559464862373 1 1
0.808018242562314 0.799909647309162 1 1
0.842695912697931 0.834320253412112 1 1
0.711933773485344 0.704622375047161 1 1
0.81734521237215 0.809406776462076 1 1
0.911424826864536 0.902672195734251 1 1
0.703889824867334 0.696464357575594 1 1
0.728687035720865 0.721432756045148 1 1
0.778546481241536 0.770849523682337 1 1
0.777989224596338 0.770005194992915 1 1
0.806190733722468 0.79830941842256 1 1
0.83039708902215 0.82265384468172 1 1
0.682038760020377 0.67548205272101 1 1
0.717640348967806 0.710952627042289 1 1
0.772050350283953 0.764352179903262 1 1
0.767099822394225 0.759849171741815 1 1
0.91347790137733 0.904007360590966 1 1
0.811186597710448 0.803155716005122 1 1
0.91556767525266 0.905897449282664 1 1
0.81618886588972 0.808262406350364 1 1
0.905089263738199 0.895964506207058 1 1
0.798393890222806 0.789848811465364 1 1
0.771706044710269 0.764534032717606 1 1
0.741475464371153 0.733079877889542 1 1
0.697079683148679 0.690299697899835 1 1
0.948104440872515 0.938732357692402 1 1
0.809009758830798 0.799777505957238 1 1
0.840920489717134 0.832403070821825 1 1
0.676900726449498 0.669822118535639 1 1
0.766312198613188 0.759105861725978 1 1
0.83100410050391 0.822649980338196 1 1
0.77686992436556 0.769627077249418 1 1
0.765152252410683 0.757656150324789 1 1
0.778643629103709 0.771676688667893 1 1
0.906132556292483 0.895743222160637 1 1
0.837051954778857 0.828686441483825 1 1
0.97483760196494 0.965171883740537 0 0
0.784682370708793 0.777345551460184 1 1
0.894886295862281 0.885724165104827 1 1
0.814798071744234 0.807363306005535 1 1
0.842969874274227 0.834085993048115 1 1
0.878524614567228 0.869671476835419 1 1
0.782569680116906 0.774891308409576 1 1
0.765251909649436 0.757564989734312 1 1
0.92119321104789 0.911778352375525 0 0
0.861405981454627 0.853541918681411 1 1
0.776129598142916 0.768368836865711 1 1
0.712906446056095 0.706235456691672 1 1
0.742342284493652 0.735073501043194 1 1
0.718646431888871 0.711738334462207 1 1
0.787314754533748 0.778751382994839 1 1
0.802507270132494 0.794613157828333 1 1
0.752152804423214 0.745163087754399 1 1
0.722526851472097 0.715347026699692 1 1
0.804696547660912 0.796379224896149 1 1
0.825892537237007 0.817238419280702 1 1
0.848201844092705 0.840740654812882 1 1
0.712848756780173 0.705828405273782 1 1
0.823841067923301 0.815433532755054 1 1
0.777753641396973 0.770153042721866 1 1
0.723554381253837 0.716539651461543 1 1
0.842805870594517 0.834131463172949 1 1
0.769264656474504 0.762531706532846 1 1
0.707376479489512 0.700278886957333 1 1
0.853554315166769 0.844232204729177 1 1
0.925773113959864 0.915799109400256 1 1
0.739070842335777 0.731908364814722 1 1
0.769295156057013 0.761739296233459 1 1
0.877713404322531 0.869074815398165 1 1
0.893657304478578 0.884765960507554 1 1
0.806307931447506 0.798434407021284 1 1
0.822481323235511 0.814223097627522 1 1
0.798365683235224 0.790474171511021 1 1
0.755225154702138 0.747107863339277 1 1
0.825412681004436 0.817348836452498 1 1
0.760179833512939 0.752124100950606 1 1
0.816307621034459 0.80744177003317 1 1
0.800551404979388 0.792495851747789 1 1
0.666031858651525 0.659388956937294 1 1
0.674653682421822 0.668522868500453 0 0
0.911230649546066 0.902777377070971 1 1
0.762232381363613 0.753739700530422 1 1
0.912917637350113 0.904216448433414 1 1
0.842432705192032 0.834011322653506 1 1
0.731695663311737 0.724134866921823 1 1
0.855031868887054 0.846654526724707 1 1
0.730647113868587 0.723689599809263 1 1
0.917047702096143 0.907832095200841 0 1
0.843287281330172 0.835221181858547 1 1
0.598841931749745 0.592595832026525 0 0
0.805267305778049 0.796789119764389 1 1
0.776834909312828 0.768800453915458 1 1
0.704060941315013 0.697069104395596 1 1
0.862123865132002 0.853494003327871 1 1
0.776150503545901 0.768494197710649 1 1
0.767221601361829 0.759333204666918 1 1
0.753957219977849 0.746808491770223 1 1
0.658820859352989 0.652128026381358 1 1
0.79384749167217 0.784810474203083 1 1
0.858866865393722 0.851224976770845 1 1
0.755863041622659 0.747997224612381 1 1
0.730733275113385 0.723097694867945 1 1
0.665697507213932 0.658673317267798 0 0
0.779088026822597 0.770399968307982 1 1
0.857327780305136 0.849007245582007 1 1
0.747533120022899 0.740105095582113 1 1
0.779476970965007 0.771204701308788 1 1
0.783884855010117 0.775069984549173 1 1
0.776518550851842 0.768405532983362 1 1
0.904229562881662 0.895353862104658 1 1
0.897022060206775 0.888374776323289 1 1
0.690758269191265 0.683249133049017 1 1
0.597210495583065 0.591064149489809 0 0
0.863637003230075 0.854650083547647 1 1
0.764001349183674 0.7569023068957 1 1
0.803098933788658 0.79564790659052 1 1
0.833002683598771 0.824352370810515 1 1
0.736513294567759 0.728675079522494 1 1
0.675129153932005 0.668564460209241 1 1
0.861767467530325 0.853080377916169 1 1
0.757641514392048 0.749763058292185 1 1
0.838122311596452 0.829036365805049 1 1
0.80696271863233 0.799054745376039 1 1
0.717769805700469 0.71122522487253 1 1
0.853291258990112 0.844312048387755 1 1
0.71738489770761 0.710521699256269 1 1
0.938088989508219 0.927831547483371 0 1
0.734715385158189 0.727204153521202 1 1
0.759410666643421 0.751545193205766 1 1
0.850909205551951 0.841909975225949 1 1
0.754373705131513 0.747034894260526 1 1
0.852708068467637 0.843092317767568 1 1
0.826694539218874 0.818886383967424 1 1
0.84550650707976 0.837805156595087 1 1
0.813076758456519 0.805049823832602 1 1
0.741370024666273 0.733793769889527 1 1
0.682238037904367 0.675261717819788 1 1
0.870645679636676 0.861562619141378 1 1
0.922944016635702 0.913378143064438 1 1
0.871207905668914 0.862265435387291 1 1
0.817024650593647 0.808299140297826 1 1
0.814799291257873 0.807012542864366 1 1
0.81310320965215 0.804795263847504 1 1
0.925435655840406 0.916225275640152 1 1
0.605217945722713 0.599708140275213 0 0
0.734337837779017 0.726882884097781 1 1
0.673356395332724 0.666707321857456 0 0
0.770437548829662 0.76183689333564 1 1
0.794139844322761 0.786333861188077 1 1
0.821692511301229 0.813900416836383 1 1
0.94321482599645 0.934017678538713 1 1
0.803031604226966 0.795229768991525 1 1
0.828918955264368 0.820562466167956 1 1
0.723784961279659 0.716363137332814 1 1
0.804222101199144 0.796378668169343 1 1
0.822307214169014 0.81411528611935 1 1
0.703242551659625 0.696819559701884 1 1
0.875967876653655 0.866772930587654 1 1
0.866852017696762 0.858722709709671 1 1
0.782004239649742 0.774249815303584 1 1
0.653421819934351 0.646757382391852 0 0
0.714626179186443 0.708154402778027 1 1
0.735641716878752 0.728640638213425 1 1
0.794341133732124 0.785986781477995 1 1
0.808756373987202 0.801323274823117 1 1
0.804206162172771 0.79569256082503 1 1
0.839717656602463 0.83166444823043 1 1
0.775004081779253 0.767699922914438 1 1
0.892549968328605 0.883469922037881 1 1
0.859590652201726 0.851250602766483 1 1
0.789308195743879 0.781498869575305 1 1
0.800850889280788 0.793235097535819 1 1
0.905897404627967 0.897569825649255 1 1
0.667504520758509 0.660695440774158 1 1
0.77519014608622 0.76709754985318 1 1
0.884528182379027 0.876131366878417 1 1
0.728692771527706 0.721272353241643 1 1
0.848463970873815 0.839544778926447 1 1
0.953147825484767 0.942947061821833 1 1
0.694605066481928 0.687324516773605 1 1
0.79189298596893 0.783605722424349 1 1
0.775373317130031 0.767401586386699 1 1
0.867074588509914 0.858976006903775 1 1
0.740638919993938 0.732914853262486 1 1
0.861358758897587 0.853111560554723 1 1
0.755978213787828 0.749146368601385 1 1
0.698909029235961 0.692046564703724 1 1
0.875385839891748 0.865856355322529 1 1
0.770461284567062 0.763252242320406 1 1
0.812734196087746 0.805204488217686 1 1
0.750966812689788 0.744203941422932 1 1
0.800136383669618 0.792078570143312 1 1
0.772378170976963 0.764603028824702 1 1
0.686247852900129 0.678390970155759 1 1
0.71633633199725 0.709103451317361 1 1
0.837341033775067 0.828611642775207 1 1
0.884962398616847 0.875546841324686 1 1
0.786606441032118 0.778975168798144 1 1
0.696518383633564 0.688488230040002 1 1
0.950888282803081 0.941512688284274 0 0
0.859588953621941 0.850707817427125 1 1
0.679627859203911 0.672657614903184 1 1
0.754348828226687 0.746326024393898 1 1
0.71915934851326 0.712259055439608 1 1
0.741648532722246 0.734837971247583 1 1
0.859588382917229 0.850625670743085 1 1
0.867450854076329 0.858981686415549 1 1
0.729473896102004 0.722316446972702 1 1
0.86873624407615 0.859986809628463 1 1
0.798121361238266 0.789191877438398 1 1
0.799035825441209 0.791357077798499 1 1
0.856685728079485 0.848068162495343 1 1
0.820090976790102 0.812469828546835 1 1
0.715643989331892 0.709267496870279 1 1
0.74199563912067 0.73387802735709 1 1
0.939327874888187 0.929253086213987 1 1
0.910783277072131 0.902233051108127 1 1
0.714062340783108 0.707184833504182 1 1
0.777218997258111 0.769683399074917 1 1
0.774685378457418 0.767335123706829 1 1
0.864884338837931 0.856471984724318 1 1
0.839228317702148 0.83099798796054 1 1
0.801626410150997 0.793015531949134 1 1
0.821477867573609 0.813205950682877 1 1
0.706557117255677 0.698866248432102 1 1
0.902241815420169 0.893083725680722 1 1
0.793089460327603 0.784953965145494 1 1
0.845563558757316 0.836444178450542 1 1
0.859861512870154 0.85155919487236 1 1
0.796042115155128 0.788112732924411 1 1
0.82520209318344 0.817163984301525 1 1
0.84812111811993 0.839819910201721 1 1
0.782185904640641 0.774505209726304 1 1
0.759920367422015 0.752472092865966 1 1
0.735475784364826 0.727031626146674 1 1
0.821629678677434 0.81361192815388 1 1
0.790064505369351 0.781661732247376 1 1
0.924501331757997 0.914154961533416 1 1
0.834197352166318 0.825632678696916 1 1
0.872414075710538 0.864307024119352 1 1
0.707931163423815 0.700515611928035 1 1
0.821640878127498 0.812183580756558 1 1
0.8229033436959 0.814232917425497 1 1
0.769307965419526 0.761666963685644 1 1
0.725316030253489 0.718218425705649 1 1
0.642203305952557 0.636299832788261 0 0
0.812058123166969 0.80426110599023 1 1
0.863969899644334 0.854999447122944 1 1
0.830444312813289 0.821917809523247 1 1
0.881071099183928 0.87206170315805 1 1
0.68412658256064 0.676708447429238 1 1
0.817923484816635 0.809149045919489 1 1
0.895155494451528 0.88596920090218 1 1
0.742252147704955 0.734976191268447 1 1
0.806467170732717 0.798107719904383 1 1
0.894921712671533 0.886298171295727 1 1
0.870277063075445 0.861455296938173 1 1
0.752995058145921 0.745090602169152 1 1
0.903578418853547 0.894957197394234 1 1
0.860638289533833 0.851579860504786 1 1
0.869104065216088 0.859988236106413 1 1
0.748110530503149 0.740301287408867 1 1
0.877459663932316 0.869025127267915 1 1
0.749358362307279 0.74230767233068 1 1
0.725091628494 0.717925569674895 1 1
0.776235385512398 0.768538217377093 1 1
0.690750250631737 0.684508381159454 1 1
0.955366987893014 0.946160205922982 0 0
0.846535769896196 0.837811333772698 1 1
0.76685572780248 0.758707592855724 1 1
0.841769596696578 0.832918111899877 1 1
0.838930349267241 0.82987716374043 1 1
0.610751769561665 0.604770089879823 0 0
0.596940786964518 0.590646460979669 0 0
0.801259364777802 0.793461841027752 1 1
0.741076175567239 0.733169436056411 1 1
0.881570965904107 0.87294666280113 1 1
0.782812940309038 0.775134823776412 1 1
0.710141441045432 0.70301490988833 1 1
0.741383580710084 0.734343523407276 1 1
0.738225470857753 0.73026290476337 1 1
0.84098398394573 0.832082318729423 1 1
0.625483521093226 0.619298275960773 0 0
0.899738787463297 0.890448674533198 1 1
0.79866779505911 0.790870320865499 1 1
0.703095796142953 0.696100669684491 1 1
0.821411240325028 0.812771113628031 1 1
0.811630414886156 0.803567133014104 1 1
0.74136993932952 0.733829484660075 1 1
0.69457632706626 0.687636588965374 1 1
0.986888650078945 0.976339568009025 0 0
0.674975560866065 0.668162790781044 1 1
0.912652616997233 0.90324055268827 1 1
0.871343122549086 0.861996718436169 1 1
0.833526710220497 0.82396408707796 1 1
0.658701979155305 0.652441424607796 0 0
0.869506401098193 0.860412120909449 1 1
0.877075572349596 0.868195698300504 1 1
0.862683293577399 0.853598266336989 1 1
0.955767358923399 0.94515932286032 1 1
0.778553027313298 0.770781021759806 1 1
0.824721465678091 0.817092935019288 1 1
0.753681903860045 0.745604717665039 1 1
0.886217045879775 0.877286148316219 1 1
0.89259332807139 0.883793939535027 1 1
0.908223727822678 0.899372355673724 1 1
0.883536326365087 0.874535739690808 1 1
0.826270243311306 0.818165471743967 1 1
0.689557005225641 0.682585438124964 1 1
0.760168773776377 0.752178953831656 1 1
0.843050448055476 0.83419819348623 1 1
0.702293958821768 0.695436164551695 1 1
0.8422043314136 0.833185283421304 1 1
0.820635828860837 0.812571610773681 1 1
0.760541441323428 0.75298253177792 1 1
0.737658678330957 0.730104947314942 1 1
0.880551028979072 0.872186706742901 1 1
0.835144921835693 0.827170825911406 1 1
0.760479024139562 0.752729641606571 1 1
0.724947980964411 0.716688049884203 1 1
0.754867901666472 0.747297440509755 1 1
0.777459017014603 0.769895345998706 1 1
0.735394556589059 0.727745039126791 1 1
0.770520531784958 0.762166698080498 1 1
0.695297006860937 0.688222566523339 1 1
0.78704929286704 0.779235811741729 1 1
0.781854508587382 0.773987050275122 1 1
0.834105896337502 0.826073214791686 1 1
0.725768744866207 0.718841891945643 1 1
0.950209196825557 0.940636373353442 1 1
0.75431132920022 0.747383495880802 1 1
0.825408677748861 0.817588018169855 1 1
0.962649719703345 0.95354683950661 0 0
0.832530498268131 0.823578932791301 1 1
0.743980107926542 0.736150794751211 1 1
0.756190289588883 0.749080717000075 1 1
0.855924499031147 0.847633026648432 1 1
0.846197530883901 0.837498133381581 1 1
0.741367401335437 0.734058797888097 1 1
0.846168297015855 0.83777905884011 1 1
0.868035874517476 0.858861508775256 1 1
0.742422159075392 0.735351995187406 1 1
0.795690337944317 0.787487866472417 1 1
0.923430896523772 0.913754482726911 1 1
0.782067937862877 0.774824094375163 1 1
0.789038638979261 0.780953855982918 1 1
0.746412182217765 0.738279717277467 1 1
0.844166274159115 0.835825192660775 1 1
0.917139555459379 0.908131530762478 0 0
0.749445654756612 0.74143747002565 1 1
0.63804068990784 0.630616941112044 0 0
0.824336025794581 0.815712664446548 1 1
0.837169977514938 0.82886349102977 1 1
0.714081846633282 0.707052171677208 1 1
0.685875758973693 0.6778975146357 1 0
0.890521508395516 0.881317396185966 1 1
0.83532068784838 0.827642137654654 1 1
0.833334075841559 0.825009658878753 1 1
0.826566158380294 0.81802616837913 1 1
0.766648143684929 0.758456574846681 1 1
0.827580946583679 0.818894996861247 1 1
0.704461697063656 0.697331145710324 1 1
0.853368734879159 0.843929006612285 1 1
0.811906584421556 0.803333910272102 1 1
0.685000161999738 0.678328056262929 1 0
0.94038218420684 0.930340900030848 1 1
0.834990878779077 0.826867511249632 1 1
0.998962269095702 0.989234025361412 0 0
1.00268635928841 0.991639978794697 0 0
0.797406907048735 0.789597029394123 1 1
0.893917511194863 0.884958548109703 1 1
0.80705642833921 0.798938866357312 1 1
0.972436882934973 0.961526145271495 0 0
0.729331067881862 0.722477006369364 1 1
0.915030316164384 0.905656226435021 1 1
0.853621813797 0.844823371539224 1 1
0.878941159365242 0.869166008188283 1 1
0.754514866049208 0.746470609621304 1 1
0.795894555868508 0.78766160962213 1 1
0.868946866283224 0.860251051586676 1 1
0.814572406397413 0.806908066278187 1 1
0.82931179411565 0.820054242101629 1 1
0.808669023257753 0.800531789168732 1 1
0.67479452791218 0.66863203896633 0 0
0.813930308099099 0.805635926709435 1 1
0.860449278350157 0.852184301657899 1 1
0.765285420611254 0.757196756356761 1 1
0.803615598042504 0.795089657803149 1 1
0.754009715073221 0.746426899199211 1 1
0.685835226384345 0.67892008916345 1 1
0.67669143157453 0.66988690688757 0 0
0.852293431997887 0.842997305369516 1 1
0.697024840059644 0.6904203361698 1 1
0.874755311683675 0.865924413225211 1 1
0.765970159881224 0.758567234969956 1 1
0.839285043980895 0.830066350442244 1 1
0.743513243201101 0.735120547959512 1 1
0.809815815156852 0.801885793037279 1 1
0.870028566066212 0.860480186585193 1 1
0.658595497027925 0.651855903306725 0 0
0.888521051413738 0.879596306554914 1 1
0.690082395408282 0.683297148416573 1 1
0.702959917512472 0.695536516923596 1 1
0.766255395754294 0.759389649785636 1 1
0.82809309678336 0.819928925840408 1 1
0.849172214602036 0.840121061645208 1 1
0.778825941984847 0.771256306312877 1 1
0.905489775006996 0.895875638025496 1 1
0.766618450835095 0.759011202046253 1 1
0.694304960219665 0.687748860967144 1 1
0.782850101899853 0.77437508604817 1 1
0.730366392912482 0.72367844669623 1 1
0.721642346192949 0.714972994859511 1 1
0.808391539515794 0.800778246196226 1 1
0.761265195208419 0.753742512383167 1 1
0.837368514926179 0.828657142944746 1 1
0.784393245890223 0.776348408196145 1 1
0.765272119643266 0.757063447092259 1 1
0.718406793115655 0.710866509396197 1 1
0.792741876847042 0.785426611118021 1 1
0.705829545714059 0.698969488062973 1 1
0.701934571903457 0.694909001783257 1 1
0.803841408834227 0.795523333800104 1 1
0.861593712475706 0.852451873358985 1 1
0.815442659390352 0.80708809327088 1 1
0.792642570695865 0.784889513140191 1 1
0.891768535457347 0.882603148676281 1 1
0.698937710574388 0.691613649885917 1 1
0.746925634097894 0.739152431171585 1 1
0.740284500814444 0.733008098772156 1 1
0.748756080847047 0.741308733182516 1 1
0.902373844785956 0.893199248092173 1 1
0.93178296887344 0.922163260457089 1 1
0.730956022075528 0.723549711225223 1 1
0.771502882898144 0.764103294130377 1 1
0.765809740526205 0.75839180125317 1 1
0.864646950974139 0.856405498230488 1 1
0.699934400512033 0.692791518279818 1 1
0.881083728793877 0.872535380348859 1 1
0.710377639389564 0.703703099635257 1 1
0.843620621759356 0.834720055974245 1 1
0.793532232633693 0.785606471529617 1 1
0.827984060709887 0.819939297208208 1 1
0.883037924880022 0.874269348070379 1 1
0.679459683849899 0.672892377851918 1 1
0.825081639073785 0.816899261381065 1 1
0.663791237332518 0.657102639930554 0 0
0.799311385460802 0.791058157043126 1 1
0.780315092104814 0.773427670601277 1 1
0.660630232230127 0.653756533782414 1 0
0.839113591534214 0.830483397999517 1 1
0.818681219903356 0.810257073766321 1 1
0.672691989768863 0.665600536753443 1 1
0.743394371459096 0.735974694539012 1 1
0.745527583158039 0.7385640722247 1 1
0.841714680987422 0.833275962288265 1 1
0.773524284100639 0.765890328733728 1 1
0.733597150633714 0.725779699559268 1 1
0.744804691512921 0.737513717339464 1 1
0.755575923979343 0.748857055496572 1 1
0.781298623072902 0.77353049032271 1 1
0.733863221701848 0.725853628921258 1 1
0.836507632677161 0.827550599154264 1 1
0.804735646798947 0.796246885095605 1 1
0.809319239988285 0.800388491782089 1 1
0.718183848148214 0.710861248827549 1 1
0.757890997339874 0.750179226402553 1 1
0.737856044525345 0.730338618152462 1 1
0.857831600626903 0.847368272501357 1 1
0.779996151782103 0.771957273208273 1 1
0.774134107057618 0.76605003308202 1 1
0.760234454919205 0.75248903621184 1 1
0.806251314028109 0.797702060418287 1 1
0.816980305521137 0.808442768454434 1 1
0.849191947346815 0.8404532572118 1 1
0.797748093322201 0.78991797204792 1 1
0.775595418634457 0.767195166945837 1 1
0.738342273419303 0.731099312863668 1 1
0.837379612289266 0.829411944175062 1 1
0.784293244430579 0.7760046133908 1 1
0.794051288704996 0.786001513833216 1 1
0.840953901940273 0.831448311818254 1 1
0.737721451001666 0.729800108978852 1 1
0.847114978541223 0.83914515200019 1 1
0.845002001144013 0.836366423439209 1 1
0.829205852357172 0.820926643562889 1 1
0.839894593082404 0.830852711995308 1 1
0.762762582046476 0.755030278507839 1 1
0.850698514706944 0.842630056167085 1 1
0.845150483431189 0.836083414688103 1 1
0.774729853026021 0.766433282865819 1 1
0.889370376401357 0.880251174762115 1 1
0.78411553253094 0.776749404493003 1 1
0.781253721642374 0.773236255566983 1 1
0.853773093417136 0.844345687390263 1 1
0.805672218806681 0.796911715103842 1 1
0.91302267823188 0.903462226711909 1 1
0.700616166379429 0.693679266365502 1 1
0.874709746040641 0.865935922852583 1 1
0.748221394174214 0.740524164822407 1 1
0.825581039516272 0.817368879302746 1 1
0.773770882699891 0.766776855633292 1 1
0.75585900957652 0.747657570239739 1 1
0.72485368242715 0.717497415165708 1 1
0.830850418695357 0.82231207708183 1 1
0.804398053021354 0.796347677797077 1 1
0.727005606780139 0.719716220224504 1 1
0.809891085357334 0.80169387720993 1 1
0.855831235691589 0.846897867683734 1 1
0.769222532457019 0.761251560503026 1 1
0.68092057341787 0.674393184628377 1 1
0.93278322621248 0.92351965962533 1 1
0.911108241554417 0.901203913576285 1 1
0.746782376308179 0.738454009387375 1 1
0.914001787324622 0.904946396694053 1 1
0.778420918979058 0.769799126855333 1 1
0.801469580428843 0.793934228113102 1 1
0.726997376781412 0.71928063147139 1 1
0.792806049628562 0.784937060335018 1 1
0.782884286292368 0.774969903004612 1 1
0.830595602435716 0.822395302128794 1 1
0.754405089985258 0.746509830875569 1 1
0.8164555095804 0.808470434007888 1 1
0.715846127571831 0.708417054440059 1 1
0.744525522141029 0.737354232361307 1 1
0.699799174046768 0.69286485436812 1 1
0.76344459705773 0.756169062248401 1 1
0.680078299894826 0.673207805397893 0 0
0.820879470091612 0.811903069549649 1 1
0.82484225804089 0.816168875666586 1 1
0.738398965693349 0.730611255865924 1 1
0.867341821820315 0.858203862936862 1 1
0.748544009100025 0.740610496923023 1 1
0.905270264415196 0.896018138448071 1 1
0.793701556268525 0.785740937635052 1 1
0.998934329124802 0.988820945768384 0 0
0.834445906970809 0.826242384476695 1 1
0.865461171311303 0.857269886373151 1 1
0.808191118860819 0.799732236781528 1 1
0.842821059352543 0.834281036189799 1 1
0.820639681019213 0.812785216346597 1 1
0.825840617884925 0.817560543621817 1 1
0.745203504707774 0.737191060660598 1 1
0.746104872304358 0.738335131723035 1 1
0.76509774144666 0.756428168045345 1 1
0.776277417600555 0.768520817807274 1 1
0.825338250420736 0.81685840081597 1 1
0.932434298229877 0.922353913883852 1 1
0.751688049358291 0.744468841116959 1 1
0.744524896683033 0.736969298381228 1 1
0.853066480217207 0.844494121103969 1 1
0.745779421956433 0.737604374181828 1 1
0.842058425044942 0.83364604379273 1 1
0.732361182397929 0.724363278923936 1 1
0.737843020016916 0.730838018826542 1 1
0.734375302986498 0.72652002427612 1 1
0.812471891542456 0.803892185645831 1 1
0.810102118698139 0.801786984413814 1 1
0.778327715919689 0.770124350296322 1 1
0.927833092161635 0.918619377735153 0 1
0.778643782988696 0.771522837932624 1 1
0.841214681519549 0.83248627584892 1 1
0.799805388528731 0.792267049015591 1 1
0.76284321583362 0.755339369043667 1 1
0.835824291038207 0.826316354394342 1 1
0.712212442637662 0.704665186949662 1 1
0.807174856582278 0.798333082577889 1 1
0.799008243622513 0.79104067860085 1 1
0.80332439723277 0.79477716120526 1 1
0.716845011149678 0.709268762611254 1 1
0.791911611052292 0.783604474810832 1 1
0.716529787197157 0.709437075613134 1 1
0.698900156427012 0.691450385803655 1 1
0.786352206649432 0.777976111204436 1 1
0.796490747323162 0.788614123854585 1 1
0.840587145396691 0.831961105051413 1 1
0.878156608409304 0.869909832062146 1 1
0.861629566714822 0.853350603159318 1 1
0.773234489110547 0.765374863830554 1 1
0.68447645513655 0.677402640748431 1 0
0.718957788305753 0.711815632601054 1 1
0.88629818169944 0.87748042631045 1 1
0.702249238863965 0.69405935687309 1 1
0.717214605221476 0.710399867876315 1 1
0.803027872402994 0.795297278671869 1 1
0.772996120239825 0.765992949018062 1 1
0.737141705622086 0.730053960215293 1 1
0.904419072875622 0.896132312805826 1 1
0.843111652435131 0.835347131108362 1 1
0.802594262733998 0.794837760857746 1 1
0.71315328599167 0.705943660169245 1 1
0.79274725236502 0.78495138060543 1 1
0.819738328848361 0.811644862483956 1 1
0.851336803764201 0.842547681301454 1 1
0.742341472338301 0.734652188093047 1 1
0.8326289916887 0.824722180935491 1 1
0.879749090905741 0.870734376075969 1 1
0.723944127939434 0.715633505848924 1 1
0.82441901401562 0.815987436801933 1 1
0.880796143339437 0.871925622416693 1 1
0.858204737802253 0.849987720026881 1 1
0.697664854715053 0.690667077429165 1 1
0.68108704273401 0.674143266366475 0 0
0.769430876709065 0.762013356444994 1 1
0.697859756527415 0.690649343875554 1 0
0.804762824253625 0.796520148836228 1 1
0.794353507320489 0.786350114759035 1 1
0.713982362540869 0.706305544495177 1 1
0.912975390192725 0.904203006838195 1 1
0.783385578738206 0.775125317349616 1 1
0.898706895524696 0.889286926471208 1 1
0.691148026391832 0.684299815042291 1 1
0.742767463639647 0.735001745303168 1 1
0.787480739593938 0.779438713623837 1 1
0.773473014042982 0.765811552020895 1 1
0.780500140730566 0.772786614715994 1 1
0.837749054190732 0.829313254521881 1 1
0.698589331100188 0.691319828795717 1 1
0.813150617978833 0.804893784323489 1 1
0.913010119424067 0.903175400545729 1 1
0.850745555928368 0.843061038246473 1 1
0.859231898385571 0.850779079053872 1 1
0.791565057230624 0.783636115641002 1 1
0.878097692295775 0.869217401941385 1 1
0.698184728123091 0.690564666565453 1 1
0.712291753152455 0.705075561545385 1 1
0.732240947047634 0.724777940753988 1 1
0.890323618086425 0.881976604326938 1 1
0.881372331057641 0.872213010880305 1 1
0.719230866329063 0.712121116732522 1 1
0.767361199682966 0.760028612027002 1 1
0.940344905421568 0.930325292529996 1 1
0.757451125097535 0.750139582762499 1 1
0.861349727078582 0.852993438466075 1 1
0.861574421930153 0.8527406899267 1 1
0.723547567562866 0.715254942953012 1 1
0.726740016593363 0.719519808888256 1 1
0.849522541363345 0.840797397059992 1 1
0.90028299363343 0.890646015379684 1 1
0.864264080624385 0.85600938255039 1 1
0.766322505208296 0.758627653161621 1 1
0.812857160310773 0.804912481372463 1 1
0.801916862790916 0.793915401174534 1 1
0.765411696334162 0.757475958634334 1 1
0.836858000727972 0.827156399701871 1 1
0.720898732806192 0.714063135919757 1 1
0.827424264218379 0.818839699674781 1 1
0.886220871521489 0.87733888217095 1 1
0.826530538608363 0.818452114094584 1 1
0.890446765218577 0.881735435197836 1 1
0.729839822838968 0.722558614108837 1 1
0.743521836485297 0.735756743188231 1 1
0.832300126925302 0.82320850125948 1 1
0.836421998864769 0.827865422832698 1 1
0.737362556445253 0.72957632292374 1 1
0.846254483363054 0.837841717478006 1 1
0.902252640354335 0.893100614889495 1 1
0.81407200065915 0.805286629192824 1 1
0.873788689701587 0.864671007918495 1 1
0.828962952097479 0.821097760856327 1 1
0.897013433469685 0.888144235445493 1 1
0.741567821341305 0.734297904749387 1 1
0.875188556210753 0.867170718706854 1 1
0.884927112965939 0.876284727948889 1 1
0.897455195501834 0.888170297551474 1 1
0.877100506734035 0.868105599858433 1 1
0.875146068942665 0.866837768838421 1 1
0.804561370297682 0.797119100830347 1 1
0.943358000086651 0.934068766507879 0 0
0.972737904200999 0.962441270921033 0 0
0.806609980870171 0.798554855869622 1 1
0.69134734800077 0.684021870192392 1 1
0.846203425090952 0.838160676601482 1 1
0.730542222663723 0.723317079947593 1 1
0.748805689453603 0.740371358749689 1 1
0.827420353353381 0.819104216075226 1 1
0.925633976413425 0.916721365984005 0 0
0.820355737670918 0.812132785358032 1 1
0.857176169007562 0.849062161272257 1 1
0.850226984542151 0.841144712316865 1 1
0.861825817738163 0.853302381223096 1 1
0.950591237690535 0.940893209504555 0 0
0.833088788521794 0.825271782615533 1 1
0.729215096817297 0.721474809734953 1 1
0.731523309188151 0.724335058844221 1 1
0.831434451611408 0.822523226581858 1 1
0.720862307406407 0.713559976333708 1 1
0.790427237907772 0.782690118323754 1 1
0.7545080406242 0.746740907534402 1 1
0.841536630412779 0.833201702165756 1 1
0.808452002294131 0.799948493993442 1 1
0.779172532237868 0.771693627660927 1 1
0.667355627817038 0.661179415598863 0 0
0.777368518840192 0.768301746691434 1 1
0.824252013432843 0.816541635399216 1 1
0.783218122697481 0.775663761459995 1 1
0.841203930261584 0.83205810436603 1 1
0.798044683314219 0.790221814116047 1 1
0.810200222630222 0.802028328187952 1 1
0.663908881835032 0.657350423333366 1 0
0.842431852619712 0.83375788435258 1 1
0.904071577968474 0.895303529663787 1 1
0.78897150682299 0.781285293775152 1 1
0.855134030652081 0.84701028215723 1 1
0.740972953402731 0.733739361342836 1 1
0.832596192736671 0.824393274444253 1 1
0.757199420355315 0.749474121517825 1 1
0.896999288215204 0.887978320996877 1 1
0.668144983997737 0.66117014784849 0 0
0.734502035859746 0.726872026024319 1 1
0.770391076856269 0.762618682567531 1 1
0.85368995763798 0.844832427019333 1 1
0.730116824895031 0.72294448796514 1 1
0.779731557149169 0.771644840143979 1 1
0.800354642595223 0.792580014705061 1 1
0.881659155796745 0.87348738294306 1 1
0.782904806693647 0.775230845320622 1 1
0.772883165512463 0.765478230260972 1 1
0.885632795467719 0.87687132872765 1 1
0.896749279577998 0.887140440161735 1 1
0.780685977921132 0.772734139242588 1 1
0.830733368529089 0.822579581882053 1 1
0.879455599265862 0.871236938453188 1 1
0.928671607407679 0.91903260037555 1 1
0.950595575395923 0.941006924127776 0 0
0.75079970963026 0.743330873659483 1 1
0.798210568121781 0.790156763829795 1 1
0.736934721494905 0.729860278604943 1 1
0.660009794214861 0.653255230113815 1 1
0.721434136747308 0.713725250276142 1 1
0.806270494366813 0.798081563035839 1 1
0.810920588748895 0.802737367320718 1 1
0.741128258897655 0.733589932948234 1 1
0.779296641195407 0.770735130743765 1 1
0.758367975865163 0.751337924435851 1 1
0.803200139114797 0.795119996204088 1 1
0.841041934458115 0.832303222891892 1 1
0.777468961880951 0.769893352308074 1 1
0.93703740660169 0.927039431620894 1 1
0.781743187823483 0.773173904426505 1 1
0.803839433423507 0.796435388165703 1 1
0.842733518215087 0.834564282857061 1 1
0.823662825710453 0.816085490435951 1 1
0.764744504941918 0.756530505450659 1 1
0.859062286063933 0.850355091554951 1 1
0.905642237660651 0.896518112731149 1 1
0.731742805624857 0.724416488763565 1 1
0.932546482340238 0.923734651706942 0 0
0.761984394057673 0.753921804719441 1 1
0.823481840425648 0.815122780605732 1 1
0.804136421371446 0.795692759531601 1 1
0.718806538146709 0.711306225068669 1 1
0.798113417493777 0.790324904930528 1 1
0.769364935022913 0.76227710659485 1 1
0.686893473896576 0.680386906200067 0 0
0.843223576388703 0.834826329812342 1 1
0.743650345238671 0.736587593179936 1 1
0.806676942057033 0.797436766293632 1 1
0.737020926698892 0.729612442882507 1 1
0.813334117836116 0.805428093289582 1 1
0.911859398924538 0.902697134997865 1 1
0.811720226045399 0.804079252733604 1 1
0.754963268843652 0.747650348043861 1 1
0.818600336153072 0.810351511211466 1 1
0.841964518194316 0.832879913210523 1 1
0.733976661301206 0.726466068616304 1 1
0.765069831879116 0.75731214988737 1 1
0.737633378189534 0.730382229635088 1 1
0.787046962367417 0.779528262744009 1 1
0.878030841806489 0.869375832235091 1 1
0.957306866893043 0.948141119534907 1 1
0.815253544963565 0.807449404197359 1 1
1.02452583249156 1.01382080587481 0 0
0.815281690948832 0.806774762413578 1 1
0.585044814149912 0.579889305525866 0 0
0.727666377687161 0.720612270962532 1 1
0.841486542825896 0.833379255965763 1 1
0.784537236300595 0.777193910608914 1 1
0.879305522074477 0.870278223657651 1 1
0.717503080779689 0.710494247822491 1 1
0.809578620667142 0.801507758576369 1 1
0.714571776093172 0.706760867544476 1 1
0.793952188416424 0.786289674624445 1 1
0.775767311806384 0.7681507877536 1 1
0.855469932602111 0.846982200851125 1 1
0.748273010923209 0.741412274159669 1 1
0.814862682603275 0.806666685257185 1 1
0.824727344850065 0.817079051473624 1 1
0.829860194665375 0.822375910763195 1 1
0.740413329227127 0.733206887806399 1 1
0.868055906805699 0.859551955833942 1 1
0.748417718639394 0.741005668230341 1 1
0.727583722381172 0.720068040205338 1 1
0.758268832548927 0.751253098446229 1 1
0.683220036625844 0.676213294625079 1 1
0.671660092363496 0.664507492531935 1 1
0.814253943135017 0.805783798584341 1 1
0.741189412796211 0.733689746905158 1 1
0.702187486941777 0.694340148042768 1 1
0.909194982590128 0.899832673725744 1 1
0.751167289273907 0.743703412028476 1 1
0.740008626827921 0.73317727408792 1 1
0.744720817927855 0.736295159382835 1 1
0.622122740019782 0.615723896828618 0 0
0.843341295575165 0.835070398659649 1 1
0.7346532965383 0.72711467913861 1 1
0.769357052013089 0.761629310024613 1 1
0.774412191489518 0.766592841851827 1 1
0.746357081094785 0.738703118323098 1 1
0.774491272664663 0.766810727899548 1 1
0.893813438787043 0.883488651830708 1 1
0.684583222140766 0.677111962277719 1 1
0.701884038039425 0.694938048653122 1 1
0.635712896817359 0.629283081466036 0 0
0.793848375629669 0.785164073424123 1 1
0.789320925476069 0.781117486620308 1 1
0.725785495877934 0.718662144455158 1 1
0.683320595758804 0.67631358545039 1 1
0.721849807312505 0.714762294345732 1 1
0.841579226861672 0.833307261739704 1 1
0.834682533383204 0.826453477827144 1 1
0.693819865834392 0.687057372435052 1 1
0.723170984122193 0.716072953291416 1 1
0.798797235990133 0.790268402188962 1 1
0.839766976207675 0.832094627805836 1 1
0.771535149263135 0.764295494167045 1 1
0.659580579048185 0.653716884745043 1 0
0.851848775224476 0.843624381843512 1 1
0.807451222539373 0.799438553156154 1 1
0.942265201156478 0.93269338610466 1 1
0.772880672265971 0.765766581662959 1 1
0.83145551753646 0.82299986292125 1 1
0.908445145356863 0.899543983698468 1 1
0.839333535808076 0.830480934464907 1 1
0.841739014084068 0.83333748801808 1 1
0.827350137731405 0.819528078125866 1 1
0.696822543002457 0.689423033776182 1 1
0.865005489296414 0.856109152648481 1 1
0.830436571132986 0.820749308639818 1 1
0.858128178968265 0.849033461495793 1 1
0.810377429937275 0.802402397959614 1 1
0.774575257914177 0.766365998642557 1 1
0.859554689974779 0.850824578326163 1 1
0.785720269704842 0.777874704137451 1 1
0.726707375088897 0.719892831001669 1 1
0.748550306794104 0.741438900068527 1 1
0.734836891248142 0.727060167316433 1 1
0.864561014895729 0.856143345062876 1 1
0.686885381183429 0.680439300089427 1 1
0.787724639152082 0.779584254926426 1 1
0.770986654666022 0.763472526801437 1 1
0.796548239723716 0.788810422793999 1 1
0.78028449439181 0.772337912533252 1 1
0.767546106049097 0.760087976435017 1 1
0.832885106433435 0.824615281086507 1 1
0.879485136624486 0.870353311715024 1 1
0.720618819253814 0.713147164001622 1 1
0.811477310723917 0.80348391847679 1 1
0.815029600698545 0.807247915280048 1 1
0.827657720839576 0.819459652199787 1 1
0.759751355588505 0.75138566379132 1 1
0.766510099151861 0.758658170997683 1 1
0.710967978394788 0.703281757300777 1 1
0.90485087602976 0.895172906411422 1 1
0.743154799328329 0.735648284800429 1 1
0.769518014050659 0.762229263273511 1 1
0.784399594895443 0.776879927177479 1 1
0.775382560760043 0.766876257228746 1 1
0.769850798328893 0.762012147162257 1 1
0.729695143417689 0.722532748177256 1 1
0.760757883222691 0.752784927288454 1 1
0.603943296863468 0.597345589770967 0 0
0.731621864085957 0.724343686799486 1 1
0.689846814309576 0.682949899192288 1 1
0.854821972880684 0.846293338656209 1 1
0.765859972349455 0.758471809004127 1 1
0.662286879123271 0.655939491945488 1 1
0.833499334817554 0.825029266007348 1 1
0.711985331744204 0.704583421321514 1 1
0.85377049274268 0.845413123394441 1 1
0.817011234342087 0.809113907599898 1 1
0.80015634625463 0.791454075051975 1 1
0.759819435054365 0.751345952129362 1 1
0.725600099542857 0.718190585575316 1 1
0.782814758696515 0.774639507120625 1 1
0.806575685025064 0.79822251535471 1 1
0.816701984551236 0.808135717951913 1 1
0.724070332591686 0.716672058320656 1 1
0.729594131253072 0.722394122284616 1 1
0.812516243874259 0.804581483765056 1 1
0.833029899766399 0.825007258197271 1 1
0.691682159603138 0.684576940661695 1 1
0.859951712189053 0.851532934359569 1 1
0.778644376227664 0.771542361437216 1 1
0.785153395729692 0.777910042517576 1 1
0.934093176961433 0.925141773111315 0 0
0.766353878039259 0.758624060097177 1 1
0.797134663507027 0.788665635502004 1 1
0.885881492288184 0.877370742888849 1 1
0.74807552685165 0.741247112778782 1 1
0.860317445031848 0.851647749296234 1 1
0.774147387407549 0.767008881569968 1 1
0.873958193144075 0.865505173356705 1 1
0.689512400961475 0.682485621486021 1 1
0.801099632342146 0.793236815870557 1 1
0.750192302610714 0.742391235073116 1 1
0.957438476647596 0.946156269887659 0 0
0.905290692219034 0.896123510288518 1 1
0.827241814979572 0.818809997010537 1 1
0.848395049709028 0.839120416896867 1 1
0.77035556962058 0.762137686687881 1 1
0.771958601788178 0.763534035359074 1 1
0.808340550827078 0.799966124000203 1 1
0.643325837123869 0.636696236166688 0 0
0.818168571945193 0.808923234584702 1 1
0.722331728613951 0.714528827512268 1 1
0.617550986423458 0.611678374429489 0 0
0.734858517519203 0.727384617902378 1 1
0.840898988508467 0.833176079977939 1 1
0.87245827769247 0.863340298924498 1 1
0.79971064774009 0.791488516262446 1 1
0.854689266535728 0.845758705128803 1 1
0.786234477155042 0.778215246496334 1 1
0.779510754288651 0.771674709768351 1 1
0.692082455869384 0.685033506877964 1 1
0.891816693968884 0.883078387807792 1 1
0.704422310380979 0.697489574770724 1 1
0.807346945413361 0.799532378528024 1 1
0.760214952637045 0.752961857200431 1 1
0.873904749485014 0.864986073040654 1 1
0.755611142271847 0.748167389755056 1 1
0.817184606130993 0.809665808007027 1 1
0.785800292588931 0.777917830504707 1 1
0.879759018206537 0.871055323310635 1 1
0.659206764898887 0.65309006510879 1 1
0.84038275435847 0.832015448803483 1 1
0.73583425118694 0.728887573176021 1 1
0.809897549973578 0.802007568182215 1 1
0.796510227029239 0.788738121460519 1 1
0.728174168696484 0.720464184035786 1 1
0.937277799287428 0.928119578155862 0 0
0.734514361942251 0.727199421993276 1 1
0.715564102378056 0.708624465505205 1 1
0.807219246638974 0.798612534704198 1 1
0.612477405415575 0.605920263371303 0 0
0.675269919037452 0.667807364146622 0 0
0.937746787424253 0.928247694333826 1 1
0.652536220876987 0.64589649626738 0 0
0.730120268336874 0.722603618779264 1 1
0.680590373655438 0.67328238018096 1 1
0.719496697419226 0.712027275297315 1 1
0.785909875044715 0.777909899841505 1 1
0.845769513688908 0.837458292209746 1 1
0.981750991577472 0.972028750959818 0 0
0.818443599147422 0.810340814045116 1 1
0.691005772627826 0.684449627181408 1 1
0.852254381765153 0.843691907154577 1 1
0.815091796298254 0.806571487739639 1 1
0.874034561479075 0.865841851340967 1 1
0.72161047940532 0.714292720168919 1 1
0.753457518026539 0.746006873174129 1 1
0.864313562389229 0.855998435495759 1 1
0.763817726811309 0.755398019866641 1 1
0.808548371763433 0.799681563346021 1 1
0.711845747013317 0.704789278880485 1 1
0.74108472629738 0.733285823723776 1 1
0.732802417204724 0.725263151487293 1 1
0.660017508559782 0.653517994315666 0 0
0.75372123024021 0.746295631984553 1 1
0.909824585360453 0.900723735368925 1 1
0.62601935186977 0.619636957569332 0 0
0.823852648725925 0.815861641471865 1 1
0.680460587473143 0.673312222335221 1 1
0.857100616222969 0.848130010602048 1 1
0.878251455856709 0.869203772517445 1 1
0.781965798485827 0.773717114501368 1 1
0.659174054943176 0.651949532687857 1 1
0.737110584341772 0.730088362897058 1 1
0.806281104545563 0.797846677447156 1 1
0.81579663397954 0.808156111596349 1 1
0.771023094867904 0.762593626656622 1 1
0.780922033412865 0.773269548864829 1 1
0.802411352279923 0.794241103602876 1 1
0.764158577377188 0.755762597589348 1 1
0.859601571282323 0.851393015912713 1 1
0.805714074639462 0.797370608923765 1 1
0.822169802592365 0.813508691828525 1 1
0.710726208700306 0.703364737747842 1 1
0.736850104490938 0.729397090489096 1 1
0.745248216033349 0.737284707194457 1 1
0.738731620679976 0.731527510609281 1 1
0.757468417390684 0.750218018370661 1 1
0.931576641505445 0.9227110135166 0 0
0.866152851187686 0.858007587942375 1 1
0.751768034795655 0.743866341744646 1 1
0.79483838794745 0.787135335132232 1 1
0.788389170954709 0.780066506014882 1 1
0.927965834851304 0.919028514783984 1 1
0.817229344580305 0.808883916937378 1 1
0.782908986984894 0.775368139513237 1 1
0.757852931782704 0.749993195132132 1 1
0.712434043112792 0.705234479161878 1 1
0.867896652897771 0.859662939225871 1 1
0.710377035454937 0.703317467388497 1 1
0.806205527421824 0.798221160752888 1 1
0.723940774275381 0.715947958748153 1 1
0.806951940513514 0.798440891629012 1 1
0.883143295662289 0.874521980220224 1 1
0.781922750927589 0.774019349378531 1 1
0.720171136735128 0.712632764192583 1 1
0.948225865022558 0.939252005033476 0 0
0.805712071091195 0.797370248851049 1 1
0.736927473875408 0.729178777474438 1 1
0.763601875458461 0.755432584888041 1 1
0.787970178859662 0.780527082420434 1 1
0.870675812329664 0.862302660285248 1 1
0.824642721486844 0.816765339417839 1 1
0.854406938057583 0.845412392506883 1 1
0.905665991375594 0.895416958041439 1 1
0.704326005434618 0.697059404987146 1 1
0.640869086163104 0.634186500917018 0 0
0.866897323564713 0.858557551759072 1 1
0.863380706487476 0.854519687579941 1 1
0.87745793819217 0.868607257524838 1 1
0.731748701894927 0.724617141207276 1 1
0.875267777690487 0.866152473728655 1 1
0.894334445330057 0.883916260806573 1 1
0.802502312158452 0.793860357214556 1 1
0.843606208159249 0.834865651208014 1 1
0.810822822225831 0.80299577358798 1 1
0.830521118710428 0.821756034611956 1 1
0.853672998526296 0.845093170765119 1 1
0.782839307626581 0.77484293137249 1 1
0.789854025032966 0.782147114445287 1 1
0.789255947447801 0.781089872169366 1 1
0.725701443497127 0.718812349476513 1 1
0.650367929285081 0.643991164001649 0 0
0.742958132575479 0.735095230402879 1 1
0.816719885189181 0.80921815181898 1 1
0.786855607968733 0.779085157192346 1 1
0.81645286402709 0.808375516834987 1 1
0.683918084509006 0.676720225786349 1 1
0.65793826021734 0.650704327126226 1 1
0.809216747318307 0.801169585107148 1 1
0.780746238141511 0.773569356163165 1 1
0.771049197281312 0.764053598408483 1 1
0.926765671729132 0.917664486352928 1 1
0.770564259518103 0.762715908499317 1 1
0.781121041813188 0.773235375615794 1 1
0.924657423718933 0.915779947491327 0 1
0.833285425747983 0.825134570725642 1 1
0.805716530404495 0.797576587363246 1 1
0.796876530335473 0.788600611955073 1 1
0.805876708437135 0.797639655729199 1 1
0.840126898098741 0.831585563737967 1 1
0.867189108735985 0.858393242107481 1 1
0.736217481576339 0.728825845787183 1 1
0.811143073916585 0.803549020143017 1 1
0.896810322844894 0.888377735472801 1 1
0.86681524167415 0.85798465415174 1 1
0.97899086052944 0.968658198682686 0 0
0.724469153916606 0.717821012887386 1 1
0.773239162995722 0.765521469904975 1 1
0.877985080731864 0.868201373526663 1 1
0.794180929856514 0.786055582074351 1 1
0.665066657712652 0.658437103008559 1 0
0.871875106841537 0.863275437375837 1 1
0.782767894729313 0.774899082371758 1 1
0.766521536530417 0.75850704483178 1 1
0.906699356226837 0.897631742862994 1 1
0.739307392375559 0.731467282895914 1 1
0.858980370875492 0.850508884347458 1 1
0.851679820810881 0.843322962467715 1 1
0.799362096629048 0.790439619841979 1 1
0.713000475754198 0.705721510631228 1 1
0.877115025138313 0.867989668464405 1 1
0.817735790599863 0.809792146693543 1 1
0.83470918267588 0.825710539251888 1 1
0.918144179327155 0.909353462967429 1 1
0.791483080206949 0.781821957358398 1 1
0.923867190496489 0.914394728688296 1 1
0.816508198211651 0.808076514488891 1 1
0.849771977931325 0.839728578972946 1 1
0.777117917989443 0.769556727217824 1 1
0.878982798049561 0.87033877220515 1 1
0.779690018292369 0.7725128921722 1 1
0.764549746749731 0.757179536574834 1 1
0.819988418368052 0.812283138174137 1 1
0.752297867469895 0.745038334705032 1 1
0.859365657922715 0.849989197635387 1 1
0.806877163837729 0.798380278022881 1 1
0.784738608525212 0.776218228637483 1 1
0.860189415397602 0.851278752556585 1 1
0.841598492793036 0.833132868444677 1 1
0.816864432120475 0.807890106660337 1 1
0.761772510258828 0.753998949292228 1 1
0.757406018892608 0.749769691938893 1 1
0.791692262482391 0.783581531937171 1 1
0.656465559574397 0.649996535137795 0 0
0.82266059591431 0.814814525056527 1 1
0.817481684603728 0.809371427005472 1 1
0.778827273292824 0.771140251668502 1 1
0.781466988325791 0.773220442057035 1 1
0.806822390423223 0.798501217103324 1 1
0.829062751832206 0.820212796992469 1 1
0.777758719699977 0.77029191851001 1 1
0.694003888860273 0.686937252772717 1 1
0.832533491876913 0.824255516978587 1 1
0.823041035594341 0.814294145739895 1 1
0.713176241465441 0.706080165042681 1 1
0.808647890985274 0.800131158563329 1 1
0.82808292853104 0.819765291000695 1 1
0.71482748059906 0.707683431794565 1 1
0.728525862640808 0.721103927234596 1 1
0.835629099492126 0.826854972082221 1 1
0.782071298386646 0.774950657696647 1 1
0.768930078202539 0.761044075529457 1 1
0.729616450688668 0.721997136173409 1 1
0.796776076979574 0.788624791478102 1 1
0.907366534219729 0.897463044796364 1 1
0.836830814966563 0.827091878686344 1 1
0.734471137998782 0.726971444560984 1 1
0.911442824465152 0.902799971578625 1 1
0.750253482092116 0.74310848913162 1 1
0.755559514756493 0.747568685026384 1 1
0.738357354643866 0.73079627506684 1 1
0.905863452709695 0.897293364220132 1 1
0.839370543528666 0.831081436439535 1 1
0.850129911044732 0.841112903969236 1 1
0.837945901361651 0.829643850245743 1 1
0.828525518269105 0.82078574722592 1 1
0.829290203230663 0.821294820136524 1 1
0.764462435311554 0.756403036309107 1 1
0.850193961011892 0.842077691242856 1 1
0.731099033385873 0.724293006536337 1 1
0.82706423111526 0.818095310524899 1 1
0.815516349219863 0.807804687047053 1 1
0.805431456227164 0.797519453292443 1 1
0.894788392202421 0.885820441207098 1 1
0.789296819037039 0.78148447645714 1 1
0.746648178070097 0.738769062441837 1 1
0.823766917353732 0.815885203227805 1 1
0.85242938369925 0.844740714002611 1 1
0.789764967708084 0.782361605572072 1 1
0.89158815318641 0.882092676246575 1 1
0.741574839520519 0.734172289640536 1 1
0.93578365672683 0.925879973724694 1 1
0.939101920475516 0.930205324413228 0 0
0.783591111480463 0.776568525604821 1 1
0.780085500036166 0.772811022318398 1 1
0.779776276623837 0.771696701155964 1 1
0.752297624102429 0.744810819630412 1 1
0.842170586645936 0.833478194082109 1 1
0.85493142500552 0.846264021610028 1 1
0.929183025328287 0.91993245600489 1 1
0.788651738355821 0.781296269379876 1 1
0.76868593772538 0.761264151502615 1 1
0.687530358047274 0.680834559629044 1 0
0.81976081456061 0.811816921137624 1 1
0.733159317396947 0.725855544988106 1 1
0.841032922407267 0.832444101380978 1 1
0.773028710319349 0.765605027468666 1 1
0.754820491342831 0.746548475736183 1 1
0.728915345951298 0.721376072837652 1 1
0.764884313283912 0.757155946799469 1 1
0.708189606866037 0.701365152910526 1 1
0.774413602954097 0.766804943195118 1 1
0.791169509059298 0.783464679997593 1 1
0.85543677252114 0.847151089134164 1 1
0.742859222153348 0.735747858072568 1 1
0.84599401944 0.837347504355325 1 1
0.818102099529464 0.81011348099538 1 1
0.780162190153116 0.772263827739449 1 1
0.901037188515074 0.892774997034966 1 1
0.836585924945333 0.828159533832079 1 1
0.750191493055695 0.742541502720991 1 1
0.753956260294472 0.746404670891356 1 1
0.753786886315431 0.746817331808499 1 1
0.622316605438481 0.616548992952895 0 0
0.834223130280351 0.826046922537218 1 1
0.762931410719851 0.755321643369956 1 1
0.665224485683023 0.658599666047287 1 1
0.847863097508865 0.840358993652752 1 1
0.827363003965834 0.819141961280235 1 1
0.784158324241171 0.775773929695303 1 1
0.763757859039565 0.756660833134288 1 1
0.767698676883148 0.760574968814832 1 1
0.772467647631312 0.764626863470827 1 1
0.734931978454415 0.727960408866763 1 1
0.789165837304728 0.780498730984345 1 1
0.806141907239066 0.797759254641432 1 1
0.732312132544301 0.724774863739974 1 1
0.781082913366098 0.772927327904468 1 1
0.769137805102555 0.76130132630471 1 1
0.767125022276196 0.758941032643443 1 1
0.773578894794981 0.76588921836469 1 1
0.890039435143166 0.88080122073599 1 1
0.717359294141083 0.710204728450568 1 1
0.783633348176917 0.776131982627113 1 1
0.781979650998312 0.774369709831871 1 1
0.72121412000975 0.714178199638086 1 1
0.808036182726368 0.800387377336529 1 1
0.804852379180649 0.797025418655788 1 1
0.780927190848284 0.773012889897091 1 1
0.803244235804898 0.794617107386421 1 1
0.781349829229419 0.773013000121841 1 1
0.806169656583443 0.79749721152818 1 1
0.799036898688453 0.790480237152211 1 1
0.843501896984634 0.835207372409665 1 1
0.800904055928485 0.792933553344879 1 1
0.918756700392581 0.910109357668525 1 1
0.751428015200224 0.744205598754691 1 1
0.871038245619285 0.861596055884895 1 1
0.772081157088276 0.7652727631744 1 1
0.808707806653358 0.800117791160347 1 1
0.802496765281079 0.794486386772115 1 1
0.825871491352549 0.817837043947165 1 1
0.811215229703534 0.802524313832712 1 1
0.804177397614609 0.795363640339607 1 1
0.686576451014609 0.679842878659879 1 0
0.72167937424794 0.713842813788071 1 1
0.788990434813986 0.779940443411081 1 1
0.729186329623431 0.720742102182916 1 1
0.72553502204406 0.718325956776123 1 1
0.817142309013484 0.808282078584328 1 1
0.851031844951098 0.843092396082339 1 1
0.808756571301543 0.800907540268014 1 1
0.813784097727424 0.804784953312039 1 1
0.874362248505957 0.864994243901637 1 1
0.788522043458294 0.781315019681754 1 1
0.765930977827672 0.757529633228364 1 1
0.809369857961706 0.801627988036193 1 1
0.798892909102573 0.791037713800439 1 1
0.776628395483894 0.769092184821432 1 1
0.777570817196449 0.769778569366055 1 1
0.725622024246573 0.718537831069084 1 1
0.903563363440299 0.894173719860904 1 1
0.901795500525595 0.892743171374532 1 1
0.804785836733784 0.796718720914568 1 1
0.843527131215522 0.835590013795159 1 1
0.834461048835134 0.82643762194177 1 1
0.693820995326195 0.687242260603215 0 0
0.729517565167621 0.722446103775189 1 1
0.790927586722527 0.782942966311962 1 1
0.929953366144315 0.920525243199232 1 1
0.731753827488464 0.725030565976508 1 1
0.831372448145308 0.822877324502871 1 1
0.792501091048798 0.78530535922713 1 1
0.759131461748549 0.751323415394127 1 1
0.613408765382881 0.6070690859462 0 0
0.697478357555876 0.690491032773374 1 1
0.784852027592424 0.777035597637265 1 1
0.768417465937886 0.76119655314822 1 1
0.737245586636461 0.729707010628273 1 1
0.834890777457322 0.826762199516305 1 1
0.889741893728878 0.880208650679869 1 1
0.74074518287861 0.732649125529604 1 1
0.846958633492083 0.838762994625515 1 1
0.835737513889448 0.827329457344668 1 1
0.745395035144439 0.737976166365893 1 1
0.863517631811388 0.854299890164247 1 1
0.755221197904501 0.747659518757744 1 1
0.779745669753619 0.771761258782555 1 1
0.7366273531291 0.729272573371311 1 1
0.863534593394346 0.854801630439706 1 1
0.690076044522247 0.68262846794893 1 1
0.726564926314029 0.718749897798221 1 1
0.84357547271844 0.834767889744847 1 1
0.965290881761739 0.956169717847936 0 0
0.914451829562074 0.905792724946295 1 1
0.844503544737301 0.836649402462641 1 1
0.689796225167667 0.682657229925137 1 1
0.812387023780604 0.804770538718454 1 1
0.876080556569746 0.86696045909755 1 1
0.863656818934377 0.85448997763245 1 1
0.726407600692131 0.719239737521473 1 1
0.726863139339443 0.71957166675555 1 1
0.752330448373939 0.744958154226999 1 1
0.681974972507203 0.675368007984093 1 1
0.83890067528168 0.830492791509106 1 1
0.833074474774432 0.825112820630436 1 1
0.732290782319328 0.725528983403412 1 1
0.938260498838837 0.928921730316677 0 0
0.791819136882024 0.783689112326714 1 1
0.827312642386863 0.818298407265094 1 1
0.764134769898132 0.755966718863552 1 1
0.867363099680501 0.858386132905231 1 1
0.833409070037617 0.825469849247174 1 1
0.916655445454908 0.908230036956684 0 1
0.812745534108909 0.804328567755534 1 1
0.723482941227422 0.716298517286226 1 1
0.839450565490448 0.830879996669183 1 1
0.882381628108673 0.873991994265026 1 1
0.771411841231165 0.763596488748175 1 1
0.835850032012469 0.826882045013536 1 1
0.77518496105249 0.767642565164875 1 1
0.759964105656578 0.752590392262709 1 1
0.90523767572908 0.896601587261486 1 1
0.769286950083914 0.760956999408556 1 1
0.84927994251633 0.840191278829479 1 1
0.703745586302917 0.696799089990198 1 1
0.66808694455261 0.661801268822596 1 0
0.886210691855255 0.877209955060232 1 1
0.796977564132494 0.789330255089795 1 1
0.795467721840051 0.786864569746613 1 1
0.785393783706229 0.777899314315702 1 1
0.78066021128553 0.773308499709026 1 1
0.687075243396597 0.680312926389282 1 1
0.800463249144254 0.792654300634858 1 1
0.69111541577189 0.683777313430426 1 1
0.837214964551774 0.828317044814037 1 1
0.905766736184681 0.895906336258496 1 1
0.86802262485663 0.859550203108154 1 1
0.817189342533466 0.80870834934458 1 1
0.831694527104328 0.823097180252326 1 1
0.807012876896319 0.798428500530798 1 1
0.747026744168902 0.74001695738901 1 1
0.780374320289833 0.772196131846081 1 1
0.783063668243388 0.775085652262701 1 1
0.809068908039944 0.801789581570459 1 1
0.8491191848919 0.84094703714374 1 1
0.737039633036314 0.729406862032994 1 1
0.819509075609275 0.811299915604582 1 1
0.798869527369595 0.790623060300819 1 1
1.03442147691188 1.02394819189104 0 0
0.702196524413116 0.695067013215819 1 1
0.891080690323841 0.882466004799177 1 1
0.72388816975378 0.715816585259232 1 1
0.865042706612509 0.856989884711863 1 1
0.840035557085497 0.831601580759486 1 1
0.569727262022204 0.564045153380568 0 0
0.730334491343461 0.722408179826979 1 1
0.809521325712715 0.800860322252861 1 1
0.797723201149665 0.789486335739969 1 1
0.749090650645377 0.741388684100354 1 1
0.801705395786346 0.792846134801509 1 1
0.827507773779914 0.819360858625644 1 1
0.693665169201187 0.686816542040511 1 0
0.798691323739573 0.789975362806141 1 1
0.862120081545751 0.853315823861654 1 1
0.767133280270732 0.758874510298496 1 1
0.735046501109076 0.727823859782665 1 1
0.681343944635277 0.674480564392737 1 1
0.788067090362858 0.779927024917141 1 1
0.899368635312796 0.890238430588622 1 1
0.70570907206241 0.698118384887174 1 1
0.897417305602946 0.889100383095165 1 1
0.801559383586354 0.793218181260817 1 1
0.819764903926857 0.811649649700698 1 1
0.931463811874467 0.921880593231508 0 0
0.761129566493316 0.753827275863936 1 1
0.807098195133129 0.797811925964785 1 1
0.821613828510444 0.812671418919315 1 1
0.766167307195688 0.758498149392726 1 1
0.734980204171578 0.727911743731533 1 1
0.765933061675084 0.7575782210668 1 1
0.887485085977453 0.878778526315395 1 1
0.848173401256941 0.839702388824155 1 1
0.846242478553702 0.837454185585128 1 1
0.725843321285558 0.718552712535391 1 1
0.828362550455821 0.820156914214311 1 1
0.844839763347479 0.835972607115255 1 1
0.617741690283136 0.611196155671281 0 0
0.7252760110056 0.717712079116642 1 1
0.798883481881676 0.791579512826261 1 1
0.763354468318866 0.755722612825153 1 1
0.871449128650926 0.861677676940134 1 1
0.720230754738944 0.712623094156463 1 1
0.714529784193952 0.706773018670403 1 1
0.795610613231036 0.787430369147846 1 1
0.754489597437003 0.746938265361681 1 1
0.813423709499428 0.805089294619674 1 1
0.766454414734519 0.758108888648609 1 1
0.843799926618686 0.834411630378235 1 1
0.78013992187991 0.7720993308707 1 1
0.720434357838915 0.712538045607354 1 1
0.872370719425983 0.864101696179661 1 1
0.67407067226339 0.666937346500987 0 0
0.84574417267565 0.837225122192252 1 1
0.706064790588204 0.698878043004467 1 1
0.806520529436302 0.798001985885782 1 1
0.870241750805998 0.86180264276734 1 1
0.76307223294519 0.755529206891722 1 1
0.850935700678828 0.84253450849389 1 1
0.864717861285593 0.856478921221572 1 1
0.738120603090557 0.730155458285166 1 1
0.710083964631962 0.702933462075782 1 1
1.02560623349433 1.01502143810194 0 0
0.802184403590374 0.793998964768552 1 1
0.703514147684279 0.697078305443482 1 0
0.789410377449121 0.781187832274407 1 1
0.819589112040379 0.811770451746745 1 1
0.732181365148459 0.725206778892395 1 1
0.78490615567303 0.777369669785165 1 1
0.811193311298369 0.803738157782267 1 1
0.820501184516353 0.812291582200676 1 1
0.813278271581237 0.80516853221492 1 1
0.778847120324495 0.771206686019248 1 1
0.886089982794336 0.87622994477939 1 1
0.876203628232877 0.867706925480329 1 1
0.709606064956799 0.702540911774507 1 1
0.888133145924298 0.878855760814605 1 1
0.921288610630111 0.912078877232959 0 0
0.764023097593166 0.755317912539467 1 1
0.834637739638172 0.826590138104943 1 1
0.692058607796914 0.685280091324553 1 1
0.851944071970399 0.843742227647842 1 1
0.816438496448182 0.808615523717578 1 1
0.837910987981303 0.829041628265376 1 1
0.767622221331575 0.760068482754229 1 1
0.75622369039958 0.747138017335 1 1
0.763832024150406 0.75576486333259 1 1
0.785774352677949 0.778140507484721 1 1
0.797790898483488 0.789378507867607 1 1
0.850480822549811 0.841793058711726 1 1
0.895477755565581 0.88651308447691 1 1
0.787472375719121 0.779956443996295 1 1
0.885161672111664 0.875681325045516 1 1
0.80163068657274 0.793458172675086 1 1
0.760451816904382 0.75245855026474 1 1
0.678246994558238 0.671327279364744 1 1
0.767940863461901 0.760004617292266 1 1
0.786094358204906 0.77883841199183 1 1
0.718713722030557 0.711855246767779 1 1
0.839419541457308 0.831184649601952 1 1
0.921004364892275 0.911684446737527 1 1
0.776280026804884 0.768286858995303 1 1
0.815152019377125 0.80733490868052 1 1
0.832698754808676 0.824252505340715 1 1
0.834234220285846 0.825592617844057 1 1
0.83367256982662 0.825429173353634 1 1
0.79819827904527 0.78974937600952 1 1
0.830216159148241 0.821238144108265 1 1
0.876917176344039 0.867614840065051 1 1
0.879579297443499 0.870485014608606 1 1
0.739634149132081 0.732227157449575 1 1
0.861012972329166 0.851624524013952 1 1
0.821908584073785 0.81362348964332 1 1
0.76264313619494 0.754821522555866 1 1
0.770459522692357 0.762472130627773 1 1
0.744930686502707 0.737142833357353 1 1
0.869855536852654 0.861277433788506 1 1
0.716438894691474 0.709694760750699 1 1
0.848049849219783 0.840262451406917 1 1
0.926621290077914 0.917833866632688 1 1
0.670656095845857 0.663392818908194 0 0
0.900208985610014 0.891484933668629 1 1
0.849548504452729 0.840647390574086 1 1
0.788124165719316 0.779387380270136 1 1
0.855445724832527 0.846241269283218 1 1
0.701607777404406 0.695160611488982 1 1
0.816871646496578 0.809346491140833 1 1
0.810078388471979 0.80201435711843 1 1
0.920098677088404 0.910712430821448 1 1
0.90050477325825 0.891263968255246 1 1
0.804190871988352 0.796046643612977 1 1
0.899041375229078 0.890297037807916 1 1
0.856173600304645 0.84764991534121 1 1
0.945933701491514 0.936229032111356 1 1
0.867221902618294 0.858782596233407 1 1
0.897241320310565 0.887812907345304 1 1
0.663059783104924 0.656194488529879 0 0
0.911176898642217 0.902122830778207 0 1
0.757419590344498 0.749385609472749 1 1
0.735948575953948 0.728921438081898 1 1
0.691753545491724 0.684222266352124 1 1
0.854099514062131 0.845323482784885 1 1
0.772114952352123 0.764007618808705 1 1
0.747989641600938 0.739929001330638 1 1
0.741334811825626 0.733356521220325 1 1
0.772031029715046 0.763808553578402 1 1
0.825745483023778 0.817465560231557 1 1
0.801553680604685 0.794446409340771 1 1
0.799387851467067 0.79060952119015 1 1
0.847865242337047 0.840430371366549 1 1
0.816740087968803 0.808252797277761 1 1
0.824730439203569 0.815692306105852 1 1
0.693150656066991 0.685835171089707 1 1
0.789609225235476 0.781500167045457 1 1
0.68759683051971 0.680095181739791 1 1
0.897263505749023 0.887838649804037 1 1
0.776943550588904 0.76909932248475 1 1
0.829434075573328 0.82056088724177 1 1
0.799825940942777 0.791776435782134 1 1
0.809056880265661 0.800740437534805 1 1
0.817581160214047 0.809436867471575 1 1
0.726707338145051 0.71949912686542 1 1
0.779686171720866 0.771740877727379 1 1
0.848852846711221 0.840638630332379 1 1
0.680412460233951 0.673714266750592 1 0
0.827194956977205 0.818986747009353 1 1
0.831425498340048 0.823801831823256 1 1
0.834340228950932 0.825775657746519 1 1
0.752338540834227 0.743938019076092 1 1
0.839665958814537 0.831144776888768 1 1
0.734664391971163 0.727677543223492 1 1
0.781157318983361 0.773237746559632 1 1
0.786016477172997 0.777825916546525 1 1
0.810606676884433 0.802031044843683 1 1
0.903981271293093 0.894400717048032 1 1
0.697268809401905 0.69073777271832 1 1
0.733686170398574 0.726248058925793 1 1
0.717635134035976 0.710135285660645 1 1
0.848089514359688 0.840121998104052 1 1
0.820744183094966 0.813066488018818 1 1
0.713811645027455 0.706838749630418 1 1
0.822650888131185 0.814050035134122 1 1
0.788959280189652 0.781001121695798 1 1
0.883564287636843 0.874183125588536 1 1
0.828252989322604 0.820436296343313 1 1
0.695003839571578 0.687859964522132 1 1
0.879074157216974 0.870263591781544 1 1
0.782495742266729 0.774717824346909 1 1
0.620398983618913 0.613478436688273 0 0
0.811608817971499 0.802180773157197 1 1
0.859634059432242 0.851283188047423 1 1
0.722567452483163 0.715287004383301 1 1
0.781724530764472 0.774377032001112 1 1
0.940639507522477 0.931587221853317 0 0
0.761804379261961 0.753955017394295 1 1
0.899722039721285 0.890175710796398 1 1
0.892187120242691 0.883053954999586 1 1
0.811647000948076 0.803819712479305 1 1
0.89617401017562 0.886908882790177 1 1
0.774147464573237 0.766877189652836 1 1
0.694046326988108 0.686388344992675 1 1
0.815591508472381 0.806949203351362 1 1
0.784939491656348 0.777298647944824 1 1
0.766250039084922 0.75819759136915 1 1
0.769366233398487 0.761498131285085 1 1
0.751976478734246 0.744514167688204 1 1
0.760582771743498 0.752515667928106 1 1
0.888659750801245 0.879418336539091 1 1
0.724147153382973 0.716529997743007 1 1
0.852946634371861 0.844358354656808 1 1
0.732955613503868 0.72521327262139 1 1
0.835401182471339 0.827541956073601 1 1
0.752217534800859 0.744779585227517 1 1
0.884569034734612 0.875364963187685 1 1
0.788955572586454 0.782079354410749 1 1
0.926496957868888 0.91709243211434 1 1
0.841158202972004 0.831940437529554 1 1
0.857409224402126 0.848743501524228 1 1
0.818709995313172 0.810753681856931 1 1
0.80825876550871 0.8005917689652 1 1
0.903759006314679 0.894379264775971 1 1
0.895112824078985 0.885825032733816 1 1
0.729548965981697 0.721576867613599 1 1
0.768284681014712 0.760450906216736 1 1
0.83524332602108 0.827308175902373 1 1
0.851313217071418 0.843330656563749 1 1
0.636881912662198 0.630449074484425 0 0
0.770406397841621 0.762861294561674 1 1
0.778724640071931 0.769967417053997 1 1
0.663497431147837 0.657558483532946 0 0
0.728680759369494 0.72188382791618 1 1
0.722966199451076 0.714927814679188 1 1
0.824529936337413 0.817330850408911 1 1
0.746884459184576 0.739400971579443 1 1
0.754470403633623 0.747334986291241 1 1
0.908802426263556 0.899711962816315 1 1
0.697078022157109 0.689686642730074 1 1
0.794425603796251 0.786574239000455 1 1
0.814271578663735 0.806900475712386 1 1
0.745347905942189 0.737803903258729 1 1
0.763165972183024 0.755201443250841 1 1
0.770420055187293 0.762912696321169 1 1
0.78008549410707 0.771919671264377 1 1
0.737936240866769 0.730364716006529 1 1
0.858347028231201 0.849474698551837 1 1
0.796145375445053 0.788013836209749 1 1
0.697854440823263 0.690949920522471 1 1
0.815111679197573 0.80711765246313 1 1
0.783538112796418 0.774635468861981 1 1
0.737794427443218 0.730009013035376 1 1
0.788778588623031 0.780572387303012 1 1
0.836534741531204 0.827472412677397 1 1
0.695574615795642 0.688800941202247 1 1
0.717624779834059 0.71063572488837 1 1
0.802174450252894 0.794643246574526 1 1
0.820148369240194 0.811784428872871 1 1
0.777539194279099 0.769416354464037 1 1
0.759982888039339 0.752071654816335 1 1
0.732690155473199 0.725186953306249 1 1
0.816641465292204 0.808523676253795 1 1
0.864132983296001 0.855965263950292 1 1
0.792591744650873 0.784973031034864 1 1
0.766076298976012 0.757788043266164 1 1
0.888572283697068 0.87966466784866 1 1
0.749324172889158 0.742140877305053 1 1
0.814434962404159 0.806208069662384 1 1
0.840599114897256 0.83214124917462 1 1
0.811975166978787 0.803785467034457 1 1
0.74051368434387 0.732462202260577 1 1
0.761284420887095 0.753609680448149 1 1
0.773048937348104 0.764851073367033 1 1
0.777032738305288 0.769138634785884 1 1
0.543624922423043 0.537720494789682 0 0
0.813175121769704 0.80498686704972 1 1
0.821958477758477 0.813511652184422 1 1
0.900593171261484 0.892137866648571 1 1
0.804517602868739 0.796181009983585 1 1
0.733671744306353 0.725784559368718 1 1
0.795702367923912 0.788180355859922 1 1
0.835186060483819 0.827475993998923 1 1
0.844628318189467 0.835406440993384 1 1
0.802879614011721 0.795143816915026 1 1
0.857750931504837 0.849495336770877 1 1
0.932173715285939 0.922118447605589 1 1
0.978190043333555 0.968970062499578 0 0
0.860173497923971 0.851251503186402 1 1
0.69914475955172 0.691930568488545 1 1
0.678003997983779 0.671324494511618 1 1
0.773839840046688 0.766321513808423 1 1
0.766056770045766 0.757606394324567 1 1
0.815365277988399 0.806301524500597 1 1
0.764902292514763 0.757410245395968 1 1
0.70822784114296 0.700598911680405 1 1
0.708224310851032 0.700952056022932 1 1
0.763140463756231 0.755976095846356 1 1
0.86784880126696 0.859302913507293 1 1
0.701692114035569 0.694309311479916 1 1
0.698369852291749 0.691619291070676 1 1
0.771179425213892 0.76280552087483 1 1
0.673216221476601 0.666538249006595 1 1
0.876804621810412 0.868225433324255 1 1
0.908847664663549 0.899811722976532 1 1
0.951843014239556 0.942810244913286 0 1
0.786342257500747 0.778553557987947 1 1
0.913558646565731 0.904804762562936 0 0
0.775567316110404 0.767476154643345 1 1
0.838219823176817 0.829378339215705 1 1
0.753947688500255 0.746490545837938 1 1
0.807605972901233 0.79961335172584 1 1
0.830320377631599 0.821785295601613 1 1
0.709955113028991 0.703124301894177 1 1
0.842558166456203 0.833688073354921 1 1
0.787942012458884 0.77970848087035 1 1
0.755817424724834 0.748228421537643 1 1
0.920535915235796 0.910904584425272 1 1
0.680056560625882 0.673392852448868 1 0
0.660012361783523 0.653015520959183 0 0
0.933621987734047 0.924992656479759 1 1
0.661253687999755 0.654490817117532 1 0
0.795728026586427 0.787605351552539 1 1
0.786177032260597 0.779350745914855 1 1
0.832019357476113 0.823330870635929 1 1
0.74667260401872 0.739377932370079 1 1
0.768143071155401 0.760257804567256 1 1
0.771195776884168 0.763216442594275 1 1
0.816612727528868 0.808313258705197 1 1
0.824822623789922 0.815749465717664 1 1
0.919882181887511 0.909962371756412 1 1
0.995342998263277 0.985386536164507 0 0
0.738466458918889 0.730842969932092 1 1
0.89049001102782 0.880596070748944 1 1
0.858336566180916 0.849566202755553 1 1
0.820419816074805 0.811955007950954 1 1
0.741991882626521 0.735024828003364 1 1
0.748404952451884 0.740735317970842 1 1
0.725147070500385 0.718219058585731 1 1
0.831548516240682 0.823478687857273 1 1
0.816549691060611 0.808207360367104 1 1
0.777830798514221 0.76968932740472 1 1
0.849586914066693 0.839982293029414 1 1
0.803483126829921 0.795149404645123 1 1
0.793322371400453 0.785569182918266 1 1
0.779664836663894 0.771657309134769 1 1
0.870781540557779 0.861993160684596 1 1
0.715855007604044 0.708042859248346 1 1
0.774815152886498 0.767207086050091 1 1
0.795431469715541 0.788128405615555 1 1
0.895169088509356 0.886455769441374 1 1
0.855401594579109 0.847752641882678 1 1
0.833328264243225 0.824477052238061 1 1
0.769435042729834 0.761796273282479 1 1
0.920756074690546 0.912258294686522 0 0
0.799231266456611 0.791334216084657 1 1
0.839934924329437 0.831351938335185 1 1
0.809184529654722 0.801289378283469 1 1
0.808962542569615 0.800703691610482 1 1
0.825713946535592 0.817230326282077 1 1
0.847496312086683 0.839505452090896 1 1
0.678957903942119 0.672230507791436 0 0
0.830077331976828 0.821701677609968 1 1
0.882620223664523 0.872085237366723 1 1
0.688791096240548 0.681524534390097 1 0
0.781767838333448 0.773732946744941 1 1
0.804970125755822 0.796495487023361 1 1
0.719228981380139 0.711198642954125 1 1
0.799383529579175 0.791876263860285 1 1
0.843842749694037 0.83521571089441 1 1
0.843795154544913 0.835073065357824 1 1
0.788374307950606 0.78026325389189 1 1
0.640797142231302 0.63416965147532 1 1
0.915881712641161 0.906919066819762 1 1
0.919946373179524 0.909989818675804 1 1
0.764394666869205 0.756379075866865 1 1
0.863931637989349 0.85517989282226 1 1
0.821057733180884 0.813707036985208 1 1
0.624726129934297 0.617778686460754 0 0
0.840041034989757 0.831497546675457 1 1
0.757757905161222 0.750548680001504 1 1
0.74475149889228 0.736906775262242 1 1
0.785255615379039 0.77634191439175 1 1
0.849316526614394 0.840834359920658 1 1
0.915674123124395 0.90643855856954 1 1
0.676954294055104 0.66929838609127 1 1
0.767703586250716 0.759451336356973 1 1
0.862966054312217 0.853696638260826 1 1
0.736640715680926 0.729376929201464 1 1
0.798860240487181 0.79067782304543 1 1
0.759885192879659 0.752090440319205 1 1
0.82012080780077 0.811975655555303 1 1
0.817364852385595 0.808698637802395 1 1
0.770406752656953 0.762416575923181 1 1
0.704168368882688 0.696985158125496 1 1
0.875129764985695 0.865771572995146 1 1
0.845703202834981 0.837436562677131 1 1
0.843644984111619 0.834866900474234 1 1
0.678812350608009 0.67168129185695 1 1
0.849589607486358 0.841279846946007 1 1
0.665347877442498 0.658487525467538 1 1
0.942702558383234 0.933662964052532 0 1
0.701492843195512 0.694574199002431 1 1
0.748215232974171 0.740434368440288 1 1
0.759498557122105 0.75215340186855 1 1
0.819279596186992 0.811448656806618 1 1
0.866237448881312 0.857394890812918 1 1
0.908713388687283 0.899771660034848 1 1
0.733620386719701 0.726236484229505 1 1
0.916258121498247 0.906953439616593 1 1
0.740251184942626 0.733399175616101 1 1
0.783449393839977 0.774083313417977 1 1
0.843583054703323 0.834696599383556 1 1
0.80591121750979 0.796992710822799 1 1
0.695835789301843 0.689134722887195 1 1
0.744441341175988 0.73699056596917 1 1
0.758956225450101 0.751684408437004 1 1
0.902086268700639 0.893123971585905 1 1
0.749362779812892 0.74182495685756 1 1
0.887375430743933 0.87882808131714 1 1
0.81680121755298 0.808306243636778 1 1
0.858696093812004 0.849274685378407 1 1
0.795877205349397 0.787789497501913 1 1
0.861173984916758 0.852992487926561 1 1
0.73978360447591 0.732326432711156 1 1
0.814583320083369 0.806725952600464 1 1
0.752817193647565 0.745626830573842 1 1
0.827779198918283 0.819057881918633 1 1
0.864421241144397 0.855364247181058 1 1
0.802248548024184 0.792996461691265 1 1
0.764649372402127 0.756918384889694 1 1
0.802453423480639 0.793685662398344 1 1
0.775743766109085 0.768009548882793 1 1
0.864872500154629 0.856693963439665 1 1
0.833188535024447 0.825109674301679 1 1
0.736182745460194 0.728949935161288 1 1
0.737548175661307 0.730483239977393 1 1
0.795091959385848 0.787587392735529 1 1
0.91490103538595 0.905134261819844 1 1
0.868137541262404 0.859014195137197 1 1
0.833522588099302 0.82566791679668 1 1
0.823458599120356 0.814348341085678 1 1
0.806655842521285 0.798386474188717 1 1
0.891220202231364 0.882187125599195 1 1
0.821576836566137 0.813189772995755 1 1
0.840510550501918 0.831734917819082 1 1
0.721112894503856 0.713894588541869 1 1
0.74144744021188 0.733587611462331 1 1
0.809690912963949 0.801998585907097 1 1
0.837274441670336 0.828341944651338 1 1
0.794081910863201 0.785924162367734 1 1
0.65592062413662 0.649107149510001 1 1
0.771235234809346 0.763074860869613 1 1
0.758771296377054 0.750927374128045 1 1
0.893205073589682 0.883686262469353 1 1
0.96149784280953 0.951210836069527 0 0
0.882949087464351 0.874544560443433 1 1
0.852581177276873 0.843705559875157 1 1
0.804681164880603 0.796839619025424 1 1
0.869282016310027 0.860588570723841 1 1
0.931379297741971 0.921258460297707 1 1
0.757631099439965 0.750092648350302 1 1
0.773804140686511 0.766191101439486 1 1
0.899657005507475 0.89102563913911 1 1
0.716158371006887 0.709474218806043 1 1
0.759901827375116 0.752608625695957 1 1
0.788932008751748 0.781074011416794 1 1
0.83892345877767 0.830423142037389 1 1
0.767261080558949 0.759727910316286 1 1
0.802511368114856 0.793227532002746 1 1
0.91159921601439 0.902599523236323 1 1
0.862422989369936 0.853978451598654 1 1
0.826434129842142 0.817874438103343 1 1
0.77036053277487 0.762350259123906 1 1
0.799950204369599 0.791686899961517 1 1
0.819305188667999 0.810714528808637 1 1
0.780464832900934 0.772563086751269 1 1
0.856474770729578 0.847661168212639 1 1
0.874459527058983 0.865710342013002 1 1
0.748198272454614 0.740068781726967 1 1
0.821527977769866 0.813596671518207 1 1
0.943543737065107 0.934146022576192 0 0
0.863863043397945 0.85529161209853 1 1
0.808860416115394 0.800358804556215 1 1
0.912801119321168 0.903439851936768 1 1
0.844331308914586 0.836127488275052 1 1
0.711911307270789 0.704300484848138 1 1
0.699682504396983 0.692739658797283 1 1
0.870538920393112 0.861804767229641 1 1
0.92383932618777 0.915427595680297 1 1
0.817642693614161 0.810017272452858 1 1
0.895772626227026 0.886245996236963 1 1
0.782738475399694 0.774496280558347 1 1
0.880742636291878 0.870830958479768 1 1
0.801789949130365 0.793867372024614 1 1
0.74230591278994 0.735368276956873 1 1
0.803224305532596 0.79473184596403 1 1
0.819018003250112 0.811001770529189 1 1
0.869446814471515 0.860465725444423 1 1
0.718766430340297 0.711700913360777 1 1
0.848342826295348 0.839968610603174 1 1
0.878402768380096 0.869432507192751 1 1
0.979646153720083 0.970297785138289 0 0
0.816752610727669 0.808449613177335 1 1
0.889641589024292 0.880989601425127 1 1
0.800034081220244 0.792059068824504 1 1
0.875447722810153 0.866143832611477 1 1
0.680441277020008 0.673627630190303 1 0
0.817046760974779 0.808186037814079 1 1
0.824591529530385 0.816141011563536 1 1
0.821859501910178 0.812871483957143 1 1
0.787295432089681 0.779743146388755 1 1
0.762092285950368 0.754216037914987 1 1
0.959478669790687 0.950017629780091 0 0
0.78483409933956 0.777137118735766 1 1
0.807771286691396 0.799229527686462 1 1
0.898231370695002 0.889146113808116 1 1
0.7414435085065 0.733904168308716 1 1
0.779691981802278 0.771388917571309 1 1
0.857762284364776 0.848924319845291 1 1
0.794409000727658 0.786225259803948 1 1
0.820795106923546 0.812044517969749 1 1
0.72304815623591 0.715640032997502 1 1
0.819888336143672 0.811023931943114 1 1
0.836487723047034 0.827891056283665 1 1
0.855320067437306 0.84709930680383 1 1
0.817169519488169 0.808635795790199 1 1
0.811367472657852 0.803024502941287 1 1
0.922174057757881 0.913473149707417 0 0
0.735196055636241 0.727669006074172 1 1
0.819447342909599 0.811451121900848 1 1
0.750848683170986 0.742782001787848 1 1
0.687950372860953 0.681364132389231 1 1
0.85645615563438 0.847947251610739 1 1
0.789203073554546 0.781920869264989 1 1
0.686125082888221 0.679153650819038 1 0
0.777209946071177 0.769287709159394 1 1
0.853530170479381 0.84538849832619 1 1
0.824873528771221 0.816438388156416 1 1
0.843281378425824 0.833873245757575 1 1
0.863880143099414 0.855429409587869 1 1
0.756805681155768 0.74959821231054 1 1
0.732807043338642 0.725482028620306 1 1
0.731033287598815 0.72381414574227 1 1
0.812083540361617 0.803704903266372 1 1
0.880243908558071 0.871446053009708 1 1
0.741229219771336 0.733659255529346 1 1
0.871698571841877 0.863788526560402 1 1
0.860452829444202 0.851751212177121 1 1
0.839018207601128 0.83047135287245 1 1
0.82442477747471 0.815316523599904 1 1
0.684803940816594 0.677109881932458 1 1
0.785984734315805 0.778439242989842 1 1
0.762464157571518 0.754707857604966 1 1
0.855404068956346 0.845814933159995 1 1
0.902013763767817 0.892769679805204 1 1
0.828470781818712 0.819917150397257 1 1
0.742212785456533 0.734926677753426 1 1
0.752441527790166 0.744329569693167 1 1
0.80701335519737 0.798748621827464 1 1
0.905970870351877 0.896600744882395 1 1
0.8003688488974 0.792554601534498 1 1
0.851520869120296 0.842866520800078 1 1
0.866211484346409 0.858203022304947 1 1
0.717154811834261 0.71028942671312 1 1
0.802328219236291 0.794651754148014 1 1
0.790827485332019 0.783056102165953 1 1
0.799845928215962 0.791809606784548 1 1
0.725031594335101 0.717720854996016 1 1
0.752837056279395 0.745220597479481 1 1
0.852508983232668 0.844068784786481 1 1
0.82256602918132 0.814491754636203 1 1
0.809071621944101 0.799403906675462 1 1
0.753701551716773 0.745855150291385 1 1
0.769175595194946 0.761475199982381 1 1
0.686945463600332 0.680256463961055 0 0
0.890240083571787 0.881584338773011 1 1
0.757400739350997 0.749806083637496 1 1
0.816434309661112 0.808209471118467 1 1
0.796710148495051 0.788298322999527 1 1
0.875526865133076 0.866517125976667 1 1
0.883246971919228 0.87401909563908 1 1
0.736839838582262 0.729032055068476 1 1
0.893201545460904 0.884886658088053 1 1
0.757645397475664 0.750537059930075 1 1
0.768837525426691 0.7613120327118 1 1
0.731899664509747 0.724981168192624 1 1
0.756055099526657 0.748841980159333 1 1
0.857593261889807 0.848960511097118 1 1
0.799980697253088 0.79223329733715 1 1
0.819759193839725 0.810377204533264 1 1
0.847158770707083 0.8376801885249 1 1
0.80971640356909 0.801061659656756 1 1
0.771023249294549 0.763720603375822 1 1
0.791267926470662 0.783649238014273 1 1
0.874061713155122 0.86589893802283 1 1
0.781033793200536 0.773013664113783 1 1
0.815834451245264 0.808084465406801 1 1
0.66231716325112 0.655227495383113 0 0
0.88840022214912 0.878899621030024 1 1
0.747700879648542 0.741122348714105 1 1
0.917886874088099 0.90845719189543 1 1
0.702825541212694 0.696030719123039 1 1
0.722386664941821 0.713980504344877 1 1
0.852746930894914 0.844596922454318 1 1
0.696533536719947 0.689682507204215 1 1
0.714770576107829 0.707318372270605 1 1
0.757659493235121 0.750273792097932 1 1
0.731894735707694 0.724659931564083 1 1
0.88385969538758 0.875379948043472 1 1
0.75262132162453 0.744580022522621 1 1
0.834739875822038 0.82610530559843 1 1
0.832688212198533 0.824734590226679 1 1
0.720369187575314 0.713058546464718 1 1
0.735844567611693 0.728791667221462 1 1
0.860732146079548 0.852383313552416 1 1
0.813512183243932 0.805964535695781 1 1
0.837102430782467 0.828798011362136 1 1
0.857617888859354 0.849134360640048 1 1
0.775729545115281 0.767386377913389 1 1
0.809887021895288 0.801719996270127 1 1
0.95031539264867 0.940757040176982 0 0
0.811373045844757 0.80362994391696 1 1
0.817780352477233 0.809944694094854 1 1
0.810946001642227 0.802891124508014 1 1
0.842495765538815 0.834589336241024 1 1
0.78460279145204 0.777023878468657 1 1
0.922741603359656 0.913965788161763 1 1
0.826935562766289 0.818701773951582 1 1
0.747200712652052 0.739646293691677 1 1
0.779854105778298 0.770899845069167 1 1
0.86041618928107 0.850999854453996 1 1
0.676741558813176 0.669136222958844 1 1
0.897078879755766 0.886887966793219 1 1
0.918958071607663 0.909718222483182 1 1
0.7399015238781 0.73198156971467 1 1
0.772094635561492 0.764656806042872 1 1
0.703996707758824 0.697351524742124 1 1
0.779858224424333 0.771629478099184 1 1
0.716393691191446 0.709538283735999 1 1
0.798503614272071 0.790525429437033 1 1
0.659855329208714 0.652565361130574 0 0
0.795819625157345 0.788089590403393 1 1
0.744714710972468 0.737683382901163 1 1
0.690254781166694 0.683058482077191 1 1
0.784888417668881 0.776106649172623 1 1
0.787206757979434 0.778844649356868 1 1
0.663399779087697 0.656853204508031 1 1
0.710018267663699 0.70222080442075 1 1
0.723815628277456 0.71582163977115 1 1
0.747047758399468 0.739417253978931 1 1
0.993559696732936 0.983964584658394 0 0
0.819389161113091 0.811321054633538 1 1
0.889851077177416 0.880820497771968 1 1
0.725638230256904 0.718660042481647 1 1
1.00346889530278 0.993042829115688 0 0
0.732275562653573 0.724439055505823 1 1
0.695880235899321 0.688275683546673 1 1
0.86075481358278 0.852434469559554 1 1
0.662809460675191 0.656970163587122 0 0
0.724518565026636 0.718063052132754 1 1
0.708905088076109 0.702037169701502 1 1
0.753518667966406 0.746183399853227 1 1
0.707081272253662 0.700033027129085 1 1
0.715898554236176 0.709066007750335 1 1
0.827458099048097 0.818529538189724 1 1
0.916178633192371 0.906121604593225 1 1
0.724520191279845 0.717546876171494 1 1
0.817652938011188 0.808841246536583 1 1
0.776948612435156 0.769182297614095 1 1
0.876265916540463 0.866252114430216 1 1
0.839189575342602 0.830579705011813 1 1
0.79029959914083 0.782140612306694 1 1
0.690463162549698 0.683350199988334 0 0
0.799504835490014 0.790834469056832 1 1
0.829457217779487 0.820472776638936 1 1
0.877643191482692 0.868806865015019 1 1
0.826758699100596 0.818598990504754 1 1
0.883396844370773 0.873759965522004 1 1
0.778270209351477 0.77011924362108 1 1
0.879842836574517 0.870666710376694 1 1
0.960932827138451 0.950899537551643 0 0
0.923640201636401 0.913802349511712 1 1
0.811083046112346 0.803301510543491 1 1
0.750359146346387 0.74239029112151 1 1
0.701930205332256 0.695334320878903 1 1
0.735584610518181 0.728446216706376 1 1
0.919607562130724 0.909911299899498 1 1
0.807911942898972 0.799229251429763 1 1
0.805098126038708 0.797309236319254 1 1
0.855283619634549 0.846464528625398 1 1
0.720040860448151 0.712926720498782 1 1
0.755547568667444 0.748459654655145 1 1
0.705328325865403 0.697880916826599 1 1
0.825841620408469 0.818270821066473 1 1
0.643977147409698 0.637308106868076 0 0
0.817956084201316 0.810023905257712 1 1
0.670509672593741 0.663980356886434 1 0
0.879618023716734 0.870639296662255 1 1
0.829285239251451 0.821444578253456 1 1
0.820328957839636 0.811849640221984 1 1
0.728622125937212 0.721460462985469 1 1
0.702140706352804 0.694223374575479 1 1
0.820660637605608 0.813305519412354 1 1
0.809546942609763 0.801677859823885 1 1
0.888540709556497 0.879701062631723 1 1
0.808862756181691 0.800993447383971 1 1
0.833684863064509 0.825053190479944 1 1
0.901864168428508 0.893275240372771 1 1
0.789965990487749 0.781978900843472 1 1
0.740552682487456 0.733443538535 1 1
0.648896256806667 0.642401480370986 1 0
0.836171490675196 0.826792810294723 1 1
0.90612534239461 0.896337474601832 1 1
0.975266465250808 0.964821734404813 0 0
0.68624416090727 0.679131865827675 1 1
0.850659186369064 0.84217421149795 1 1
0.804682360614414 0.795964672096319 1 1
0.87959684806823 0.870815186177509 1 1
0.82431252370733 0.815875546421079 1 1
0.78465057947283 0.776334902453107 1 1
0.866479444185996 0.857051836819825 1 1
0.731273739356721 0.724000379555696 1 1
0.845418087746582 0.837158542609706 1 1
0.878776469425284 0.870003478307098 1 1
0.872558045543913 0.863456180758516 1 1
0.739776619725768 0.73215356720569 1 1
0.79623417379452 0.787925669630946 1 1
0.784651943768667 0.777119179748986 1 1
0.799702360223045 0.791923791724728 1 1
0.872166521474889 0.863639545095766 1 1
0.726814461125936 0.719437834318036 1 1
0.993224203039345 0.983273111632926 0 0
0.832738417160971 0.824168712829638 1 1
0.758985921338094 0.750313297758862 1 1
0.674993662265688 0.667769242926877 0 0
0.757382326439099 0.750048734936709 1 1
0.782065383041454 0.774450594344062 1 1
0.753254927147434 0.745332628948446 1 1
0.713994886535699 0.706469890539079 1 1
0.658520085853387 0.652431509538349 1 1
0.898655644474511 0.889747622386813 1 1
0.770112714898191 0.76238177239251 1 1
0.711672760528032 0.705082185376355 1 1
0.700230563874962 0.693255585324855 1 1
0.717511546581428 0.709989955292969 1 1
0.875286563101169 0.866788058394443 1 1
0.724800578721183 0.717847391768115 1 1
0.704987386656608 0.698343150772961 1 1
0.815264784797582 0.80725417034704 1 1
0.721849559865927 0.715019506990045 1 1
0.746870836876612 0.738502574584862 1 1
0.830502519585335 0.822250205543311 1 1
0.908273268890655 0.899343049257456 1 1
0.798209604510817 0.7898198741329 1 1
0.797514033580559 0.78914181090032 1 1
0.79449248880546 0.786211690482503 1 1
0.816102178869163 0.806966051806876 1 1
0.651435130120177 0.645051793187354 0 0
0.796086357616637 0.787020293215418 1 1
0.776698859003714 0.768600861755596 1 1
0.740591324269549 0.733740695322529 1 1
0.618371179905118 0.612648262593632 0 0
0.773513243032096 0.765812480423899 1 1
0.700468494827704 0.692948727095555 1 1
0.873538368769976 0.864872273648669 1 1
0.751820099504227 0.744330290241529 1 1
0.868595043526085 0.859962165289318 1 1
0.868046409259905 0.859936277945244 1 1
0.752306602276081 0.744465727964868 1 1
0.818565459616836 0.81067128754024 1 1
0.790395833758365 0.782539738443579 1 1
0.921763889589069 0.912688476341693 0 0
0.883924092693733 0.875089989525971 1 1
0.786680287658672 0.778871931220187 1 1
0.799077194963531 0.791805346493287 1 1
0.764244279765401 0.755886172817389 1 1
0.837945352724055 0.829799421493162 1 1
0.830574853725973 0.822556464216919 1 1
0.843009962807721 0.833509650461042 1 1
0.631774337098178 0.625329711945242 0 0
0.84302709598027 0.834364624942474 1 1
0.888387297109967 0.879966377843713 1 1
0.835186135189186 0.826485808442683 1 1
0.687646742438355 0.681269864444642 1 1
0.848515720785333 0.840473731647834 1 1
0.810098768564094 0.801966147171768 1 1
0.789752356097349 0.781675554277272 1 1
0.693816377843633 0.686303208130012 1 1
0.762156460409519 0.75344629599236 1 1
0.888803275686588 0.879253164256475 1 1
0.72606871095773 0.71867262582659 1 1
0.885848982488326 0.877670743618237 1 1
0.750572918694166 0.742337940832192 1 1
0.885214700788261 0.876362173097293 1 1
0.730966686550311 0.72321277526322 1 1
0.801522359761185 0.793730954251081 1 1
0.85813449034133 0.84898276920343 1 1
0.803547761408963 0.795495303826108 1 1
0.791021078415236 0.783106636311884 1 1
0.741429927904155 0.734076479535716 1 1
0.815527015352075 0.807949400042278 1 1
0.763636904714747 0.755253504948792 1 1
0.919272582695685 0.909993392347091 0 0
0.724724728229691 0.718121319244868 1 1
0.805660002603824 0.79752918839266 1 1
0.810458507125685 0.802009229246965 1 1
0.715831416899801 0.709205610051973 1 1
0.759919714567872 0.752099434431512 1 1
0.740891478180922 0.733630498560015 1 1
0.86088152134019 0.852079444909403 1 1
0.812105414972256 0.803816574844578 1 1
0.769970852732222 0.761822426402466 1 1
0.86772041429411 0.859167075059771 1 1
0.807376836784769 0.799604309353457 1 1
0.819177659611183 0.811155262204791 1 1
0.704305964082709 0.697030168841729 1 1
0.67168428356622 0.664815485608128 1 0
0.755553256509703 0.748019482285586 1 1
0.829229744719976 0.820570300703016 1 1
0.779940519051638 0.771642410807776 1 1
0.721236984626915 0.714245207015626 1 1
0.75234864612058 0.744224655838556 1 1
0.71607662956254 0.709119127750472 1 1
0.693099200022182 0.686141528307023 1 1
0.7096030090273 0.702951072814075 1 1
0.734199567961864 0.726660536532352 1 1
0.811696392990096 0.803394876239542 1 1
0.857483210694429 0.848718154806989 1 1
0.740681487386307 0.73369059463692 1 1
0.849226132354218 0.840915994341647 1 1
0.787657940898419 0.780469411601653 1 1
0.728333334385184 0.721118411164856 1 1
0.860575758604634 0.852170317801444 1 1
0.932963505850538 0.923543550052542 1 1
0.834566644997534 0.825420877367213 1 1
0.824105077575013 0.815608303819085 1 1
0.673731914769009 0.667134161248631 1 1
0.810144256615681 0.801672035085171 1 1
0.928670122803804 0.919155847375013 1 1
0.800783962850438 0.792299083201348 1 1
0.853059853699597 0.844484569437759 1 1
0.810054647752157 0.801237262585991 1 1
0.872103326897803 0.863260638227264 1 1
0.783327869072316 0.774905610384977 1 1
0.944005543753609 0.934399188552546 0 0
0.707253036379756 0.700309814120028 1 1
0.89941040667779 0.888936122573954 1 1
0.685409557752236 0.678161275387208 1 1
0.783973764888883 0.775791623056875 1 1
0.801591023698183 0.794023335087167 1 1
0.717381673784487 0.709997544377699 1 1
0.859032978689301 0.850246434686743 1 1
0.816378440151587 0.808302387102935 1 1
0.744588385848175 0.736367256991774 1 1
0.728942695932833 0.721634887760638 1 1
0.9069781354295 0.897572675403575 1 1
0.753363273646381 0.746674360903809 1 1
0.821474146525428 0.813402647730562 1 1
0.781416963517432 0.774275439437097 1 1
0.727463716971869 0.720341298383175 1 1
0.782278331099814 0.773632935961764 1 1
0.768216366709423 0.760581325749928 1 1
0.783691013820581 0.775557480997808 1 1
0.768461171267314 0.760167161108736 1 1
0.768147699277528 0.760474032761456 1 1
0.789454466218679 0.781203963813121 1 1
0.890267852614973 0.880834852360333 1 1
0.751707507439536 0.744006921597607 1 1
0.742592760353428 0.735009680047418 1 1
0.902617453007194 0.893470339838993 1 1
0.761098489084327 0.754081031127978 1 1
0.815637432004474 0.8072632033785 1 1
0.880660623624233 0.871564566316113 1 1
0.710137090275539 0.702031884422997 1 1
0.785299399459798 0.77787391638464 1 1
0.735134687986289 0.727519691033305 1 1
0.782851777836817 0.775427598784894 1 1
0.87025686169843 0.861530407722802 1 1
0.954363881936376 0.943899208259094 1 1
0.729256338502884 0.722394576818223 1 1
0.781532775265212 0.774012348008518 1 1
0.653427739861698 0.646804006248366 1 1
0.714399163386274 0.707845167284703 1 1
0.79485509428265 0.786692426829092 1 1
0.93912052443918 0.929600843954331 0 0
0.786060409599534 0.779002164474306 1 1
0.768102335148819 0.760104145124665 1 1
0.75528538247608 0.747555873705238 1 1
0.863154954720978 0.85454199303255 1 1
0.777761061800924 0.770532675637895 1 1
0.792746137525103 0.785191707308737 1 1
0.683705070744827 0.676815755597068 0 0
0.777460700781111 0.769839162984396 1 1
0.700408926097343 0.694171109016893 1 1
0.876541639002695 0.868392282946313 1 1
0.930797628088355 0.921051705494712 0 0
0.921005439222591 0.912480117264138 0 0
0.821702183943259 0.813383999743401 1 1
0.804097363090492 0.795869496133017 1 1
0.743298923778685 0.736120653878932 1 1
0.666560228992376 0.659595282274213 1 1
0.765128897427275 0.757595633598496 1 1
0.916903184812264 0.908167065923552 0 1
0.776675484365434 0.768799474181078 1 1
0.773730835633971 0.766086356188057 1 1
0.787327269656354 0.779713240737539 1 1
0.708963407965391 0.70133220520655 1 1
0.766351119546654 0.758684049697385 1 1
0.726146244545567 0.718986016851078 1 1
0.750409151687789 0.742360497332128 1 1
0.753680369458587 0.745506772201061 1 1
0.713852486085957 0.706576985055297 1 1
0.842091444602429 0.833619446221456 1 1
0.713733342013494 0.706916753867125 1 1
0.853270129976786 0.844897480363281 1 1
0.805101347731224 0.797014374540793 1 1
0.810066174158103 0.80218682419906 1 1
0.786240254359549 0.778213462804761 1 1
0.960350245595826 0.950894086314516 1 1
0.923737663849868 0.914863138574473 0 1
0.830110706719612 0.822416583227271 1 1
0.745485091630267 0.73760272035314 1 1
0.802336922302264 0.794165663413395 1 1
0.718620150693334 0.711293121821208 1 1
0.76054261231622 0.752930599963376 1 1
0.870072191179141 0.860622738220865 1 1
0.821612412247733 0.813171806147129 1 1
0.785276516998031 0.776964018838819 1 1
0.70781998694605 0.700449463793681 1 1
0.880694203184142 0.872108189517846 1 1
0.80745144971547 0.799554911574493 1 1
0.765065640978073 0.757682775497106 1 1
0.86865977994032 0.859898709582005 1 1
0.714955628498949 0.707660837363541 1 1
0.728370112188176 0.72068412924714 1 1
0.884122812283555 0.875392665857276 1 1
0.72168681141022 0.714792377938943 1 1
0.780978403834798 0.773305627408592 1 1
0.803572703837539 0.794265123278735 1 1
0.757088647495092 0.749892416314201 1 1
0.814253363205119 0.806356017269251 1 1
0.760344316916027 0.752572048612192 1 1
0.819525693277492 0.811174879736079 1 1
0.778273435776225 0.770731505242368 1 1
0.829703405604724 0.821063499243689 1 1
0.831817322874727 0.824163966680385 1 1
0.792067555709495 0.784011224158625 1 1
0.929150332696437 0.920269806186121 1 1
0.770966283244535 0.762944113965834 1 1
0.778892127825556 0.77085240314326 1 1
0.727368683601437 0.719598208229128 1 1
0.919969666950826 0.910194153842394 1 1
0.966773805764072 0.957364325151507 0 0
0.808725549505676 0.800599718142968 1 1
0.88370648387629 0.87453653974186 1 1
0.736048710542022 0.729324571967888 1 1
0.754733939569927 0.747127007251419 1 1
0.827859804667003 0.818821427211841 1 1
0.797970803120478 0.78978740722012 1 1
0.665396056114816 0.658521644246822 1 1
0.878609504130152 0.870060577619909 1 1
0.805028682233817 0.796312073035979 1 1
0.826926493212078 0.817754876130899 1 1
0.794618009588512 0.785327324722379 1 1
0.719531466264485 0.712165671610685 1 1
0.792122581789281 0.784472488307239 1 1
0.732224124119795 0.724753360729622 1 1
0.873480399632782 0.8639207862948 1 1
0.755271410987344 0.747815865096494 1 1
0.807027962179103 0.799586278713754 1 1
0.90523861151902 0.896154595769625 1 1
0.912863856582725 0.90429353388222 1 1
0.746242257687268 0.738772126824094 1 1
0.614615174669515 0.608168541401291 0 0
0.812475809708466 0.80434163260799 1 1
0.791033904034543 0.783451210902262 1 1
0.796083612790479 0.788577226521155 1 1
0.881113398891681 0.872306469309983 1 1
0.736202274663645 0.728605281321497 1 1
0.799850972595062 0.792481332932448 1 1
0.774745954207659 0.766842587574184 1 1
0.767534783246448 0.759421301469957 1 1
0.880957293167056 0.870905737825605 1 1
0.721648122357271 0.714610115982189 1 1
0.843851515221788 0.835000893050879 1 1
0.692000941681561 0.684785035071622 1 1
0.848591394139779 0.839691077969231 1 1
0.853074069277812 0.844359451040887 1 1
0.753108819861511 0.745411926897578 1 1
0.796001531608472 0.788791776962924 1 1
0.804427218938247 0.796385009042321 1 1
0.872263689870751 0.863026513531741 1 1
0.839402172537743 0.831152803000148 1 1
0.72923584464134 0.722000452747106 1 1
0.770904948070573 0.763141049217704 1 1
0.702344302064593 0.695254485639034 1 1
0.782906149117799 0.775607925782751 1 1
0.893645052341614 0.884841682449584 1 1
0.770965923406127 0.762655524326576 1 1
0.856230017704184 0.847371348463922 1 1
0.747525584340963 0.73953161998078 1 1
0.862352379935547 0.853509567579062 1 1
0.805922638849909 0.798148072790479 1 1
0.790235194190213 0.781824509162995 1 1
0.842170960278822 0.83406749521749 1 1
0.926060414876865 0.91742168506428 1 1
0.778848017188904 0.771026593310399 1 1
0.824406695318175 0.816126017465939 1 1
0.689522879483243 0.683310286049502 1 1
0.839139431074979 0.831188607183949 1 1
0.812428816452892 0.80425564015441 1 1
0.824097459534999 0.815831610445774 1 1
0.930764663576057 0.921304597576302 1 1
0.67781284652279 0.671234733482374 1 1
0.842235704295516 0.833450837348837 1 1
0.867360768763468 0.859146741122786 1 1
0.682875327181517 0.675760285603946 1 1
0.688008102008335 0.680853006794683 1 1
0.775612295029303 0.768157162613996 1 1
0.802005239446247 0.793531413787159 1 1
0.907404841502159 0.898658224498556 1 1
0.73789243448298 0.730405748757895 1 1
0.858270265478193 0.849513768689077 1 1
0.744655649911424 0.737368931737161 1 1
0.774539531510452 0.766512990737871 1 1
0.91300121895159 0.903962515593849 0 1
0.721521566349182 0.713898669681019 1 1
0.812361054111843 0.804240385040258 1 1
0.84542979757136 0.83661506808801 1 1
0.711725716014809 0.704783937863187 1 1
0.798154682172826 0.790301267668429 1 1
0.719885282203631 0.712358272560304 1 1
0.956163422009019 0.947001592635285 0 0
0.788654457704127 0.780735314944145 1 1
0.743893463791815 0.735928287325687 1 1
0.784593119818907 0.776668741894681 1 1
0.951384617430799 0.941686104933664 0 1
0.868431942055524 0.860462339604261 1 1
0.773590132771155 0.765997529739352 1 1
0.689394408017401 0.681968334343311 1 1
0.899060896055647 0.890765364284119 1 1
0.79570775928794 0.787727763252728 1 1
0.758834289690171 0.751262030903729 1 1
0.877714977339141 0.869664433522826 1 1
0.962612647900932 0.953344672269437 0 0
0.750024916711855 0.742744789340992 1 1
0.781705096880127 0.773358943739644 1 1
0.782983913591977 0.774356316636225 1 1
0.827810433705262 0.818903166140467 1 1
0.706418447102381 0.698962974884935 1 1
0.803808082879178 0.794833929857358 1 1
0.749941621942967 0.742608321981993 1 1
0.770726778103759 0.76331395438075 1 1
0.707895867697609 0.700513982081968 1 1
0.756825108320562 0.747899987476967 1 1
0.731441683074442 0.72403075393104 1 1
0.818199206767375 0.810069174784884 1 1
0.739662695846436 0.732297872542828 1 1
0.816797080756678 0.808923340915417 1 1
0.826621780994324 0.818404428059675 1 1
0.704489687129249 0.697762997220282 1 1
0.77092054526788 0.763215710909705 1 1
0.940974682005704 0.930640915320913 1 1
0.751810668253294 0.745237257751448 1 1
0.781488572400466 0.773119536932604 1 1
0.676083134818081 0.669022208829851 1 1
0.803897745475798 0.796229249976375 1 1
0.764120206496822 0.755512086582003 1 1
0.913693045036432 0.90416927134881 0 1
0.827299970179225 0.818743143422458 1 1
0.732993621768474 0.725216587457182 1 1
0.80493895009858 0.79725419465829 1 1
0.751896138715306 0.744371971657883 1 1
0.788526736519862 0.780357780889327 1 1
0.923766470167889 0.914716128239801 1 1
0.793522949421655 0.786014967678766 1 1
0.789651177726365 0.781539478735675 1 1
0.793190646727583 0.785557964332591 1 1
0.81405174684626 0.805675837722626 1 1
0.729726723439217 0.722637946117022 1 1
0.891326183368404 0.882419215127973 1 1
0.918101817620726 0.908578163107912 1 1
0.759181094104454 0.751150172829214 1 1
0.844086723146009 0.835557272061495 1 1
0.720186177800449 0.713576346121372 1 1
0.715308309630977 0.708318825272857 1 1
0.71140968205794 0.703458333632811 1 1
0.783704985672568 0.776088079085111 1 1
0.813721277587454 0.805720934880974 1 1
0.872571663305805 0.863253805800862 1 1
0.972551092651924 0.962900084417211 0 1
0.860731669365275 0.851761346135058 1 1
0.680322830722472 0.673227033175786 1 0
0.714348442730758 0.70748660545874 1 1
0.707873937988694 0.701317756765467 1 1
0.82859279687622 0.820004674050251 1 1
0.8227082757827 0.814581704562729 1 1
0.808830877964552 0.800004533140717 1 1
0.799202643987892 0.790595718853316 1 1
0.658911300987992 0.651927324254628 1 1
0.882683783730879 0.873751315270274 1 1
0.875764043970733 0.866388684918946 1 1
0.752012373896079 0.744145297487181 1 1
0.697991479096413 0.690996831808148 1 1
0.772114279257949 0.764710594714799 1 1
0.721234125426659 0.713952057494777 1 1
0.679924178168975 0.67270917793774 1 1
0.745673568866 0.738237832160096 1 1
0.779371857315967 0.771168085222968 1 1
0.839945242794701 0.831117058321911 1 1
0.789897420635002 0.781387139355683 1 1
0.888311673776726 0.879726351881063 1 1
0.817301313843435 0.809069989522303 1 1
0.858933848910601 0.849495227412998 1 1
0.784490375485238 0.776589898023135 1 1
0.714519528084216 0.707489380364243 1 1
0.874965099088066 0.866226877363271 1 1
0.706298892462185 0.699319144147124 1 1
0.69001291023132 0.683178547763725 1 1
0.941073664342224 0.932028483781017 1 1
0.870495387135336 0.862252023839917 1 1
0.766340946463262 0.75827222168682 1 1
0.783111798205909 0.775206511922068 1 1
0.793873112960461 0.786379718628859 1 1
0.827442372231679 0.818971790086177 1 1
0.781879365658002 0.773627104432841 1 1
0.740431652933984 0.733119624381436 1 1
0.920956890786071 0.912397666169422 1 1
0.863511767801426 0.855339380389862 1 1
0.831653111755126 0.823622226901898 1 1
0.695403254416669 0.687679184891952 1 1
0.784328504191899 0.776006220914594 1 1
0.789186580879417 0.781620032961532 1 1
0.805694341645158 0.797929842108099 1 1
0.763719729573881 0.755575843892218 1 1
0.778048501253161 0.769896788124101 1 1
0.813870671230059 0.80533432026788 1 1
0.766786230693827 0.75938253149385 1 1
0.675242833353927 0.668294258119069 1 1
0.939505969025081 0.929584735959438 0 0
0.85049458909216 0.841966032039352 1 1
0.772101354546553 0.763916785745427 1 1
0.847905882994787 0.837922019543311 1 1
0.799499012693764 0.791858549929795 1 1
0.823225278722073 0.814208074905605 1 1
0.706232898594889 0.699403441305108 1 1
0.805717150139211 0.797415251101834 1 1
0.761115296809193 0.753089166846242 1 1
0.637033820332369 0.630415771667972 0 0
0.723611684257915 0.716186888564982 1 1
0.782524094725617 0.773860754368019 1 1
0.874130353489726 0.864988146716227 1 1
0.784438829254746 0.776289445677759 1 1
0.784475063004321 0.776539393629471 1 1
0.768687443761392 0.761072053793534 1 1
0.677058855296571 0.670362265262282 0 0
0.645046314441788 0.638448101654187 0 0
0.731974773855839 0.724276270542621 1 1
0.781270806377896 0.773378138587664 1 1
0.885838233854025 0.876880147269055 1 1
0.781153570307274 0.773178770195996 1 1
0.813920174920852 0.806251489674416 1 1
0.801396297399187 0.793087374369936 1 1
0.783336714448816 0.775062691666388 1 1
0.749079493259457 0.74092180810018 1 1
0.77615397183434 0.768619750052211 1 1
0.760118510787486 0.752525544547624 1 1
0.780237976553074 0.772571247946942 1 1
0.821156267987435 0.812849266235365 1 1
0.845386449943366 0.836084587694381 1 1
0.730239078698584 0.72280107230474 1 1
0.611500199787073 0.605559997501809 0 0
0.754669283514172 0.746696489171174 1 1
0.658033906439598 0.651795715731023 1 1
0.778099163891331 0.770297064030374 1 1
0.758088771939112 0.750959839072433 1 1
0.688922957073098 0.681499074163764 1 1
0.821246936431032 0.812916199618246 1 1
0.754079780012077 0.746182433539114 1 1
0.867540928853113 0.85855133404986 1 1
0.946856709187437 0.937203066379777 0 0
0.848700050597611 0.84001941232421 1 1
0.710905392270204 0.703726248545265 1 1
0.894304301386854 0.886157288171082 1 1
0.742847442060841 0.734710107617409 1 1
0.914561081143656 0.90527793767617 1 1
0.726847810779375 0.71995927485929 1 1
0.838064939499975 0.829939449806371 1 1
0.889509065097747 0.880393760595318 1 1
0.768749019480502 0.761614547622276 1 1
0.861979797545076 0.853682195684133 1 1
0.728179208678196 0.721722270936775 1 1
0.922721709839265 0.912817424751899 1 1
0.75895655081011 0.750528495507494 1 1
0.83900433448443 0.83053647711289 1 1
0.818410000189738 0.810258969128173 1 1
0.702583491681338 0.695576398641899 1 1
0.753789255449734 0.746664490744921 1 1
0.790377802228679 0.782726713920309 1 1
0.83099531799956 0.822434849565327 1 1
0.757116834248313 0.750022123720624 1 1
0.854185346711317 0.845696626379887 1 1
0.790066483977454 0.781766613951338 1 1
0.836044863638547 0.82768592549323 1 1
0.791817520221787 0.783216008670134 1 1
0.682173796972574 0.675409664815663 1 0
0.817776104620302 0.810414520994933 1 1
0.749072938148292 0.741629450419414 1 1
0.79907955910058 0.789985636562411 1 1
0.85214816425381 0.843481265012234 1 1
0.860627214894943 0.851503221667077 1 1
0.830202907069061 0.821863193234853 1 1
0.788760542812503 0.780833960278737 1 1
0.724082045653291 0.716801360675147 1 1
0.629005420545887 0.622900899253127 0 0
0.751599172362673 0.744040024097559 1 1
0.695875434665449 0.688670160521639 1 1
0.901299699881504 0.892097019639772 1 1
0.726329989462598 0.718803198909291 1 1
0.851100638194122 0.842106134058979 1 1
0.769293771851697 0.761875315264672 1 1
0.706701253423271 0.699599565390449 1 1
0.907791865813242 0.89858827361424 1 1
0.924955507040826 0.916325608373632 1 1
0.778558106676126 0.770887181423003 1 1
0.79631834001599 0.788496742248053 1 1
0.819696650330374 0.81195896608582 1 1
0.684818553858864 0.677858941143946 0 0
0.890282635234364 0.880936132363425 1 1
0.816826855558244 0.808991653188515 1 1
0.737772840943244 0.730557062490499 1 1
0.677848777866429 0.670605432715223 1 0
0.775667010378338 0.767417231285241 1 1
0.773109888608447 0.765016997927809 1 1
0.913524397497836 0.903652847763171 1 1
0.769961764621296 0.762028033385555 1 1
0.697436194820748 0.689851832541793 1 1
0.742067245401674 0.734207893813497 1 1
0.820320196578256 0.812357330903336 1 1
0.682152887668608 0.675236152233485 1 0
0.852298097252717 0.8434476139418 1 1
0.823373838481414 0.813968648943263 1 1
0.672053742182749 0.665816701142589 1 1
0.712531460613638 0.705298277101439 1 1
0.812803395606524 0.80418713259178 1 1
0.923774495117987 0.915142987926847 0 0
0.873147142545882 0.864352910345982 1 1
0.765709418043274 0.758106045111564 1 1
0.760460380731008 0.752775562599912 1 1
0.839223001980143 0.831150742995315 1 1
0.777103876987879 0.769191626061177 1 1
0.884964885253043 0.876249547349898 1 1
0.937184378685462 0.927975970245668 0 0
0.766624491253636 0.759169758729909 1 1
0.798545680258564 0.790563373650007 1 1
0.883392651758166 0.874552429445155 1 1
0.845271215130921 0.835900856664347 1 1
0.761160286976483 0.753500142442954 1 1
0.797572988404354 0.78918503223726 1 1
0.917598018846928 0.909461129701634 0 0
0.72447967626424 0.717309403944433 1 1
0.759924380533418 0.752839624321075 1 1
0.880780952157932 0.872325268326743 1 1
0.853355745721125 0.844704810877603 1 1
0.659939148452586 0.653328728233055 0 0
0.76673342279571 0.75955666154867 1 1
0.814624871115337 0.806025948559996 1 1
0.812117838719784 0.80306291151879 1 1
0.965313848610962 0.955683634566683 0 0
0.813022007110557 0.804937057963256 1 1
0.618922721504576 0.611833778121473 0 0
0.824329016452426 0.816168740553165 1 1
0.826786553166411 0.819274348585223 1 1
0.777181806539075 0.769214316508759 1 1
0.702317881671772 0.695843022558803 1 1
0.882826207399504 0.874442926266514 1 1
0.879674101255842 0.869785790958989 1 1
0.905685497608504 0.895684565618993 1 1
0.914930939214407 0.906000108643202 1 1
0.709127365841526 0.701815980078406 1 1
0.856137112870599 0.847262494121679 1 1
0.933507779499813 0.923457496654874 0 0
0.87855801259856 0.869351285899123 1 1
0.819770416968047 0.811412960172015 1 1
0.871243317057768 0.862965926079365 1 1
0.892390177945901 0.883947430656576 1 1
0.790543376690162 0.782438278434562 1 1
0.779411541985594 0.7712065491065 1 1
0.782895581146839 0.775088343697873 1 1
0.618704337901674 0.611119283889552 0 0
0.872102129783062 0.863598265689758 1 1
0.819005675282963 0.810453636352783 1 1
0.755739703877406 0.749061993704037 1 1
0.758082861479232 0.750433728659962 1 1
0.734832695348965 0.728046586716708 1 1
0.810160850584703 0.802623795797458 1 1
0.816440162693895 0.807678676145016 1 1
0.820797285421672 0.812548010629428 1 1
0.866089557324736 0.857345345727656 1 1
0.813411252163412 0.805475757859488 1 1
0.963955127359512 0.953783304632935 0 1
0.733260971341402 0.725957640564227 1 1
0.817232015025279 0.808921171855249 1 1
0.878631424745375 0.870607035120718 1 1
0.863860550594031 0.855417039945639 1 1
0.713936798614021 0.707121043266422 1 1
0.842688390000123 0.833956780062712 1 1
0.787410732879575 0.779445713644197 1 1
0.846819088212859 0.83843306329884 1 1
0.612754530584538 0.607007820686798 0 0
0.743425700123106 0.735705988120451 1 1
0.725460316262112 0.718093679937397 1 1
0.784553795440768 0.77633409555808 1 1
0.823737012210347 0.81538645986833 1 1
0.840388990648075 0.83274524373883 1 1
0.813984273233788 0.806193080896232 1 1
0.710166895416026 0.702143047069218 1 1
0.837223757148726 0.828681020477452 1 1
0.757333767469934 0.749156182700425 1 1
0.842352125006971 0.834402933799155 1 1
0.75269145572807 0.745234028599265 1 1
0.839917532900032 0.831978073663659 1 1
0.883313679782087 0.87433147818639 1 1
0.791377304639368 0.783489542806526 1 1
0.678191749427849 0.671602117132905 1 1
0.681927963394495 0.675100433162744 0 0
0.82330264660935 0.815251493098521 1 1
0.860706915553278 0.852029996344469 1 1
0.832824786343311 0.824300017709979 1 1
0.702339752445427 0.695624075476671 1 1
0.74038845193968 0.733204790361777 1 1
0.800725703741433 0.793132082140714 1 1
0.753948081438072 0.746138089678865 1 1
0.807968740943618 0.80032673055248 1 1
0.719987166104264 0.713186474265412 1 1
0.950096404389416 0.940638349618778 0 0
0.732698403838984 0.725511573753473 1 1
0.757646555477935 0.749917131495399 1 1
0.734270075551602 0.726586246466009 1 1
0.76220120007809 0.753655989047011 1 1
1.02012528103227 1.00934319210089 0 0
0.779169571604759 0.771812332915931 1 1
0.678269352873549 0.671299589043682 1 1
0.821801328504343 0.813809996694 1 1
0.800423664421304 0.793010152666469 1 1
0.772142851351941 0.763910604951132 1 1
0.884021117991964 0.875471933419573 1 1
0.795579936119207 0.788249031675984 1 1
0.770800934004652 0.763576635947004 1 1
0.735188204384542 0.727610028724751 1 1
0.768380633699583 0.759482925900323 1 1
0.829442814266998 0.821656906297911 1 1
0.763127554133459 0.755456131661136 1 1
0.773414207207734 0.765749015488303 1 1
0.804671937684386 0.796262951283991 1 1
0.760663645027619 0.752753418289326 1 1
0.706980305617641 0.699859676659544 1 1
0.807969723769578 0.799289141371072 1 1
0.8409896711667 0.832272315560835 1 1
0.83057540361469 0.822006503834409 1 1
0.862314971128626 0.854469071984273 1 1
0.990530004762721 0.980814911559842 0 0
0.768555032699639 0.760545255263674 1 1
0.703159016261329 0.696416457587733 1 1
0.754836128790968 0.747935778602053 1 1
0.818758431205432 0.810474850931215 1 1
0.833772278003109 0.825798640630271 1 1
0.862657040726456 0.853875008788519 1 1
0.892751682575248 0.882758770115816 1 1
0.884424353734064 0.875321423927393 1 1
0.790442497625714 0.782606497041298 1 1
0.712013994351376 0.705129380777785 1 1
0.915045152063806 0.905311201957664 1 1
0.773745730150947 0.765689194548488 1 1
0.878309672203138 0.869899374806913 1 1
0.7348322568602 0.72688611374159 1 1
0.736214897995011 0.729093789558434 1 1
0.762748392859433 0.755466748064298 1 1
0.836426394926886 0.828105974775244 1 1
0.745904699915475 0.73771577603816 1 1
0.697521681820225 0.690545504759998 1 1
0.874890799762443 0.866379810605606 1 1
0.884464859624386 0.875547989419376 1 1
0.838425057733393 0.830116971897746 1 1
0.846133544767812 0.837838536177467 1 1
0.794165646987562 0.785387093282602 1 1
0.899267955439364 0.890007999316793 1 1
0.721824302645489 0.714908942044065 1 1
0.770836847492183 0.763814086597151 1 1
0.833671254543648 0.825038775465691 1 1
0.877540846578466 0.868758796636276 1 1
0.782597230505477 0.774906549506039 1 1
0.802343163441592 0.794158361722198 1 1
0.807277916247007 0.798179466235807 1 1
0.870336047637818 0.861891016747203 1 1
0.718263026957589 0.711041282572532 1 1
0.837797809730517 0.829339247512224 1 1
0.895243702679916 0.886466911047576 1 1
0.743882530165935 0.73689700498746 1 1
0.881506741239934 0.873563893953971 1 1
0.681759174886368 0.674930921976674 1 1
0.83906498937485 0.829835277723841 1 1
0.720352605601874 0.712999697030899 1 1
0.883924153312323 0.875229289241174 1 1
0.799485784511261 0.792128500800627 1 1
0.825163199755833 0.81716653438221 1 1
0.872744713693372 0.864175283425776 1 1
0.922868261648567 0.913727624232642 0 0
0.825557047780235 0.816673722026282 1 1
0.676479895730231 0.668770030265653 1 0
0.781661869428868 0.773610719497488 1 1
0.726406050013554 0.719202525318967 1 1
0.830411298523926 0.822541801625874 1 1
0.831513296343181 0.823289193617298 1 1
0.829592550839691 0.821014786556453 1 1
0.771759715742896 0.763995013897385 1 1
0.784026599173597 0.776358977891273 1 1
0.725213041843527 0.717555799557279 1 1
0.781005479963631 0.772599212658936 1 1
0.90312533756053 0.894432567268339 1 1
0.858567683947392 0.851026378565527 1 1
0.69239974271475 0.685998454423847 1 1
0.808676351058908 0.800667944354853 1 1
0.797830989571939 0.790459725243253 1 1
0.779612078801921 0.772119707183584 1 1
0.866515084788618 0.857558911961061 1 1
0.94751380197295 0.937548318847108 0 0
0.776604969950654 0.768500126210997 1 1
0.738704863458242 0.731767071818993 1 1
0.796164075050763 0.788706059235058 1 1
0.755260289067122 0.747911718964808 1 1
0.799216168140371 0.791022442134262 1 1
0.727878796616978 0.720500021761169 1 1
0.770783704457077 0.763046526949287 1 1
0.783606809416698 0.775277535879044 1 1
0.886029800456605 0.877330629989064 1 1
0.858074425985229 0.849695380903983 1 1
0.74647279073129 0.739171794905581 1 1
0.78114358956136 0.772750628424851 1 1
0.86508269882069 0.856343979575727 1 1
0.888606494325894 0.880263211071132 1 1
0.942682644987988 0.932829160281416 0 0
0.814129837570367 0.806267875410691 1 1
0.766510371350277 0.758860109551982 1 1
0.919681555644491 0.911144780037199 0 1
0.745967761489634 0.738486022333862 1 1
0.857827487701456 0.848467864462631 1 1
0.849961195597097 0.840936613352563 1 1
0.757184443449895 0.749506746670433 1 1
0.793770462777555 0.785947072046079 1 1
1.02320049454478 1.01202692401001 0 0
0.859573966863155 0.850377790352399 1 1
0.752924133199293 0.744940913276833 1 1
0.729989928067846 0.723122456440676 1 1
0.809951360968158 0.801139500811152 1 1
0.792639022360904 0.784960275925676 1 1
0.790874551803413 0.782472150267868 1 1
0.819924799577152 0.810800506981368 1 1
0.923910985466164 0.914209550508537 1 1
0.751069964810556 0.743658986014607 1 1
0.640461096349489 0.633970605004297 0 0
0.825893285697351 0.817988635497297 1 1
0.792590517393575 0.784223379727908 1 1
0.788769613812658 0.780262072004371 1 1
0.866550966995247 0.858026273734696 1 1
0.766219692144399 0.758594373234617 1 1
0.795597371873385 0.787256511260528 1 1
0.74051436217269 0.733105649775524 1 1
0.932579930196019 0.923359155216692 0 0
0.898160310987341 0.890200278781289 1 1
0.797273669699745 0.788590003510478 1 1
0.791663359041445 0.783535335208528 1 1
0.836463305204193 0.828507790963507 1 1
0.81960441493807 0.8113828467575 1 1
0.91152760936929 0.902417490032969 1 1
0.800500131693578 0.792405412442195 1 1
0.936104294735545 0.925900015395323 1 1
0.847965871927763 0.839612954181575 1 1
0.68248829793656 0.674963215069236 1 1
0.714448490285166 0.70717919070222 1 1
0.79251934653044 0.784745539801841 1 1
0.871791561848742 0.862834249276965 1 1
0.81905501865273 0.811333429134616 1 1
0.837804280405779 0.8299040197121 1 1
0.662955096962353 0.656097816940001 1 0
0.811636199634744 0.803292221070155 1 1
0.711381696275748 0.703960473826859 1 1
0.768021824669368 0.760672136622114 1 1
0.845319986467312 0.837022499251244 1 1
0.925529419273843 0.916879990332732 1 1
0.79832396848783 0.790194443095402 1 1
0.732570585361786 0.725209149239301 1 1
0.827340649171733 0.819448245212378 1 1
0.906529220306268 0.897184285056913 1 1
0.828135913027708 0.819858608752541 1 1
0.856684494948375 0.847727677189099 1 1
0.793811730840033 0.785437076114797 1 1
0.827799182714965 0.818485217998523 1 1
0.614980605974953 0.608616372045339 0 0
0.935627790510271 0.926413585075518 1 1
0.782671337028784 0.774576388170283 1 1
0.811532173364646 0.803097134717834 1 1
0.800709900001381 0.792876863312892 1 1
0.957410969453211 0.947998439835182 0 0
0.793533353871639 0.785667136601836 1 1
0.862978188327392 0.855474807783764 1 1
0.832699129840071 0.824665823172315 1 1
0.828659357355668 0.82039927667242 1 1
0.727832078592902 0.720679869661051 1 1
0.842624570446492 0.834486923424961 1 1
0.85212097822185 0.843596243853365 1 1
0.904279393456546 0.895505885318055 1 1
0.842653607226673 0.83405515016722 1 1
1.04016532237281 1.02973852836879 0 0
0.787519770142649 0.779288979701118 1 1
0.794197159581443 0.786010292446326 1 1
0.737868551699688 0.730230128745117 1 1
0.837944999678646 0.829632071137362 1 1
0.724365413934195 0.716745340806367 1 1
0.845563061957575 0.837400573922544 1 1
0.663140078934818 0.656114674172674 1 1
0.613672824180305 0.606359390846414 0 0
0.690583081299615 0.684005930329772 0 0
0.771996194299216 0.764542781390424 1 1
0.705105161593054 0.698244186244131 1 1
0.729966632661218 0.722160535529255 1 1
0.902998109237938 0.893853013686461 1 1
0.946803514459387 0.937508198739402 1 1
0.820624048300602 0.812142515208525 1 1
0.730904572821602 0.723563864351202 1 1
0.75392630587271 0.74631612069893 1 1
0.748537589286278 0.740771416191618 1 1
0.837710142510015 0.829766709941959 1 1
0.872088573000692 0.862479055698041 1 1
0.808277288670222 0.799575885300698 1 1
0.794869891894606 0.786660535426358 1 1
0.786122233179148 0.778745951993246 1 1
0.837621735877429 0.829092226593063 1 1
0.86308547386603 0.854790128558586 1 1
0.857390520874078 0.849111235469468 1 1
0.916731131897165 0.907378514463373 1 1
0.816458012923496 0.808538520571424 1 1
0.948006045267838 0.937817683979249 1 1
0.888672044695496 0.879303257573954 1 1
0.823669816817257 0.81486071074492 1 1
0.872805151025336 0.863072584275617 1 1
0.837662052909113 0.82925480964981 1 1
1.04572758111731 1.03375809216122 0 0
0.838400927883211 0.830394070998151 1 1
0.800706203968092 0.792311190440291 1 1
0.729485652463634 0.721448942054461 1 1
0.843810638853541 0.834280363687777 1 1
0.805518660696827 0.797587125147356 1 1
0.84064735077315 0.832856002888761 1 1
0.681275589704709 0.674320214357478 1 1
0.849283880029091 0.839577578323609 1 1
0.922960003179181 0.913606118731363 1 1
0.70341452971116 0.696427524356102 1 1
0.934241877481061 0.924156561686103 0 1
0.752218433646986 0.74455393196977 1 1
0.791150397359664 0.783469539279256 1 1
0.868031270105162 0.859126366436557 1 1
0.911554985403649 0.9022396248573 1 1
0.806048055446544 0.797884197662007 1 1
0.841529206897329 0.83315431369691 1 1
0.708695871889033 0.701468115829953 1 1
0.859719877424283 0.85160241681357 1 1
0.867354432399651 0.859129083002582 1 1
0.79633806297978 0.788614531641539 1 1
0.810271492884165 0.802215042856414 1 1
0.716867395531878 0.709625848103192 1 1
0.845622572732369 0.837441402620036 1 1
0.812827533902443 0.805572095235342 1 1
0.73297490787386 0.725915887094391 1 1
0.74367151460135 0.73550213524641 1 1
0.739771230536831 0.731738740364199 1 1
0.802700692314396 0.794475517431974 1 1
0.840482359732769 0.831707724429871 1 1
0.798093083582241 0.790042349985595 1 1
0.820534429570263 0.813098908918254 1 1
0.721191933526567 0.713684014230164 1 1
0.808579227333392 0.800661778417448 1 1
0.71910598278104 0.711031154208669 1 1
0.852142172667303 0.843773719368917 1 1
0.733100320632675 0.725997318150175 1 1
0.757182711651737 0.749089924539611 1 1
0.798528895317797 0.789556551930779 1 1
0.818406238746291 0.810386916549763 1 1
0.825119600118173 0.816868444746398 1 1
0.830951825621822 0.821812236058941 1 1
0.8554357019521 0.845907906069068 1 1
0.830965531632707 0.822784139982234 1 1
0.738211126314824 0.731106700385596 1 1
0.786991883568117 0.778578625300324 1 1
0.789617679051822 0.781105825682244 1 1
0.870944390809524 0.862284627610031 1 1
0.737421771013141 0.729964744605831 1 1
0.860527790558549 0.85168654164538 1 1
0.823014915735428 0.815497063229123 1 1
0.724868990404579 0.717162450988661 1 1
0.758553821605953 0.751167839346618 1 1
0.78084658828619 0.772572854179552 1 1
0.808096201298706 0.800811408701173 1 1
0.838974733345086 0.830629945067314 1 1
0.831638751729482 0.823479363133202 1 1
0.728642141629545 0.720761573513963 1 1
0.729246604228725 0.721394182157126 1 1
0.810524623903672 0.802783815799156 1 1
0.764123436534604 0.75697208043583 1 1
0.856648616246788 0.848851057043285 1 1
0.871279881676403 0.863170619326623 1 1
0.814280562109375 0.805665276102845 1 1
0.853271139202008 0.845225131601586 1 1
0.937793202458681 0.927000369530239 1 1
0.769246136105181 0.761438424807538 1 1
0.854388236639219 0.845660897563512 1 1
0.779265647138956 0.770887112831212 1 1
0.789695974646595 0.781888493249015 1 1
0.706652371068239 0.69913048702357 1 1
0.760708606120882 0.753046084168816 1 1
0.804206803156358 0.795770335514525 1 1
0.920145174594375 0.911110447097722 1 1
0.897925423449085 0.88896390417362 1 1
0.811148221701106 0.802917287536441 1 1
0.778930073112393 0.770896188038557 1 1
0.800348560618592 0.792012973000472 1 1
0.871612687264829 0.862036482622421 1 1
0.712806662418579 0.705656752745679 1 1
0.855595785527085 0.846668514642691 1 1
0.753760886124723 0.746420064103575 1 1
0.772759461038214 0.765205850453063 1 1
0.796517230650808 0.788339628407884 1 1
0.862252345589534 0.85423403860396 1 1
0.904561898652569 0.895673800923923 1 1
0.687851132829659 0.680656632799523 1 1
0.783844799170195 0.775963637499119 1 1
0.715815076426002 0.708682155493478 1 1
0.6436871284484 0.636816407779082 0 0
0.805807995395421 0.796979670068202 1 1
0.920377735584674 0.911389162558116 1 1
0.776990323321797 0.76922388202822 1 1
0.778605083541856 0.77125058283228 1 1
0.858371906535708 0.849445324221126 1 1
0.858718473128823 0.849780329647597 1 1
0.741769243672929 0.734366008606035 1 1
0.820030966914506 0.811556803250462 1 1
0.795686933612222 0.78760634128658 1 1
0.733984914967794 0.725510313670389 1 1
0.844417912142039 0.835458680517117 1 1
0.938342491103046 0.92839362774631 1 1
0.758801970771921 0.751790847633995 1 1
0.830995988616581 0.822474554386504 1 1
0.77539041099542 0.767752172206199 1 1
0.88859991795014 0.879944902092753 1 1
0.759160424355789 0.75213446089777 1 1
0.780243765358057 0.772546023350962 1 1
0.735021851070895 0.72754145832665 1 1
0.81771634630267 0.809437267180911 1 1
0.762984268982181 0.755759262753976 1 1
0.726068557139426 0.718122192553452 1 1
0.661744131599736 0.655167333104572 0 0
0.777871243116731 0.770647480526151 1 1
0.84844795726054 0.83990249115824 1 1
0.821939599661185 0.813153858362991 1 1
0.864397621566489 0.855715607822904 1 1
0.754103689293716 0.746706541529404 1 1
0.844727583605884 0.835909165688918 1 1
0.827406958001402 0.818429303930902 1 1
0.840846388987356 0.832538390275781 1 1
0.693907686849493 0.686514529600848 1 1
0.897971255007227 0.888483380454378 1 1
0.724529629890328 0.716412403986825 1 1
0.638215650257912 0.631546164289585 0 0
0.77226928323898 0.764389791849076 1 1
0.933469808882342 0.924293830354703 0 0
0.820672789074916 0.811736720817994 1 1
0.76573268936458 0.758009538031696 1 1
0.779282210213739 0.772133816241779 1 1
0.731943706673577 0.724410384384658 1 1
0.808267746276222 0.800464484431734 1 1
0.737567124385682 0.73026421596623 1 1
0.879617713066247 0.871140731127231 1 1
0.880820106190903 0.872092361970022 1 1
0.790574841595823 0.782997909293038 1 1
0.773961095512986 0.765294730745701 1 1
0.74824630642195 0.740592544151585 1 1
0.817639666861047 0.809802182663667 1 1
0.816357598376668 0.80812821706144 1 1
0.913374666702704 0.903932859341294 1 1
0.81191809254716 0.803844418639423 1 1
0.829279522834296 0.820761338990023 1 1
0.854501985956032 0.846054608357782 1 1
0.839793978317423 0.830996393189154 1 1
0.837139313435815 0.828211696049288 1 1
0.83072628874514 0.822718919718288 1 1
0.883622995031275 0.874586486000229 1 1
0.839056333718824 0.830729673477089 1 1
0.945639980294934 0.937105569832904 0 1
0.750727656090684 0.743267203170934 1 1
1.0440562028139 1.03385471968152 0 0
0.720577715361757 0.713091190354463 1 1
0.737615266029942 0.730574305466811 1 1
0.835696247081292 0.826984354995435 1 1
0.873635790579977 0.863952835661597 1 1
0.953280075636456 0.944155659420496 0 0
0.732094475785924 0.7245315693099 1 1
0.931816263985098 0.922913966943564 0 0
0.829855041996502 0.821419130854614 1 1
0.75415689014734 0.746783445095889 1 1
0.9670792683195 0.957573001432871 0 0
0.8247346263157 0.816886042761684 1 1
0.843264522156591 0.83514236806733 1 1
0.786290875227773 0.778600745203724 1 1
0.84337316707598 0.834902441430227 1 1
0.853498321740156 0.84397318314264 1 1
0.726380950045287 0.719530737258218 1 1
0.920818121646417 0.911831963196919 1 1
0.834965220665413 0.826234301441493 1 1
0.68756573291297 0.679366154839447 1 1
0.762276920370711 0.754468626336355 1 1
0.797258273021149 0.789368533388417 1 1
0.822700735145093 0.813968658624079 1 1
0.773754324957458 0.765807264714189 1 1
0.81284148936056 0.80391300193622 1 1
0.883817578786824 0.875246336173731 1 1
0.875382937444955 0.86660841329316 1 1
0.743258697931016 0.736737092447224 1 1
0.8407430826525 0.83286683083694 1 1
0.927534578899203 0.918630873487816 1 1
0.834236576797575 0.826063933859738 1 1
0.822377187364919 0.813029205848867 1 1
0.719590419250552 0.712512958393433 1 1
0.677072192781096 0.670088973009387 1 0
0.685658552653853 0.678899909970173 1 1
0.77537732164036 0.76789416978987 1 1
0.791653647746229 0.783577826280818 1 1
0.786594037450446 0.778699925416865 1 1
0.772398416714403 0.764604852253432 1 1
0.851750975020875 0.843381240497815 1 1
0.890405855508929 0.88149890569565 1 1
0.897887971091831 0.888869493569387 1 1
0.834317213713695 0.826125043068907 1 1
0.645961765285583 0.639010338529894 0 0
0.877403512676554 0.868275985878672 1 1
0.802975069355239 0.795341863520856 1 1
0.847476516725541 0.838339365040536 1 1
0.838197107396866 0.830104715434418 1 1
0.842924421885063 0.834493262055173 1 1
0.817122812106832 0.808233265098143 1 1
0.748692711563442 0.741391529554056 1 1
0.683282764733507 0.676577500741143 1 1
0.795337292564914 0.787431589978408 1 1
0.886877174136578 0.877889088971555 1 1
0.81617289659595 0.808161104841194 1 1
0.787525210545062 0.779199445321668 1 1
0.792285121257626 0.784918770624067 1 1
0.873477885650145 0.864936724573641 1 1
0.835515443172883 0.827805525945356 1 1
0.667232950987434 0.660360819926284 1 1
0.795534614697194 0.787064131508182 1 1
0.772631979912938 0.76468180148834 1 1
0.894555386930349 0.886503757400328 1 1
0.713000481317787 0.7058559791127 1 1
0.906455806815782 0.897457442810035 1 1
0.679599215495737 0.672324250241989 1 1
0.66659672603894 0.65963504551918 1 1
0.874104336156561 0.864949544617795 1 1
0.878847935885664 0.870931765748536 1 1
0.791121645561994 0.782922030154793 1 1
0.904614629429131 0.895480738971055 1 1
0.800488849541825 0.792504364149401 1 1
0.814757274703949 0.806489813430983 1 1
0.858040534942397 0.849171438956494 1 1
0.776238676693437 0.768249411726361 1 1
0.884563097482484 0.875496747857784 1 1
0.903201849597096 0.893333806068686 1 1
0.9464481789667 0.935913198989699 1 1
0.701777421233887 0.694397872942437 1 1
0.857778365806892 0.848239507323893 1 1
0.745587565675595 0.737652115285741 1 1
0.813737394104478 0.805456298992751 1 1
0.84185123686845 0.833683143831872 1 1
0.764846863094846 0.757199351436705 1 1
0.640575230762505 0.633869297792359 0 0
0.774026894241254 0.76571649803974 1 1
0.934855283713373 0.925884076578747 0 1
0.842512375033841 0.833813660876536 1 1
0.811984018420001 0.803999729270724 1 1
0.871635158761941 0.862677971679994 1 1
0.865692925936564 0.857237613009181 1 1
0.858245202275404 0.849884302538721 1 1
0.822581871588365 0.81426959308229 1 1
0.82467950778222 0.816367274992035 1 1
0.730955203535613 0.723627653854632 1 1
0.695193156779367 0.688704019518054 1 1
0.726827737600093 0.7195869130006 1 1
0.755107729402159 0.74659816917692 1 1
0.830868192370481 0.821521575612203 1 1
0.863202010704636 0.85510462598846 1 1
0.907741126345397 0.898474829204821 1 1
0.796117192388422 0.788481093498052 1 1
0.68198932661783 0.674748834559814 1 0
0.938122898713827 0.929137268656349 1 1
0.759338272712464 0.752132185173828 1 1
0.712946767766447 0.705929188524622 1 1
0.786812863407217 0.778828415096961 1 1
0.78959980749472 0.781966892205953 1 1
0.829953765578601 0.821824788203841 1 1
0.81796029501796 0.810290674387029 1 1
0.826974703535159 0.817254741833901 1 1
0.753261654247366 0.746063983083446 1 1
0.778043637001982 0.769729634009742 1 1
0.887865416596159 0.879179991170037 1 1
0.656012947471126 0.648891284563851 0 0
0.90011218571426 0.890852314324516 1 1
0.756436942433205 0.748975778009383 1 1
0.626357270978783 0.620114876373676 0 0
0.813955555592581 0.80522808967115 1 1
0.787361589563809 0.778545974386031 1 1
0.75991217032237 0.752066646297437 1 1
0.781884069453181 0.773799342199523 1 1
0.849537810510338 0.840857549486382 1 1
0.841151416438989 0.832707944632342 1 1
0.719485271175219 0.712194971301052 1 1
0.787141327989155 0.77855857376314 1 1
0.867098316855702 0.857518303189828 1 1
0.590665149463627 0.584700098880337 0 0
0.946277226008944 0.936422146075918 0 1
0.737041013931024 0.729083813212915 1 1
0.783640256343508 0.775948059101195 1 1
0.836042249050866 0.827261720090059 1 1
0.737081917707674 0.729215261340326 1 1
0.709929290171106 0.702461965197978 1 1
0.968490738200707 0.958338387463453 1 1
0.721365840331021 0.713539906092947 1 1
0.671103434019163 0.664607630935075 1 1
0.715379873038953 0.707106753389905 1 1
0.775004816826263 0.767544112527325 1 1
0.621035701053258 0.614297951739469 0 0
0.710729195033746 0.703467729868417 1 1
0.76175197479368 0.754228646342235 1 1
0.919786443305479 0.910525277281257 1 1
0.818936549598856 0.810577125161705 1 1
0.79815774445486 0.790325260057891 1 1
0.781999088331215 0.774262882176803 1 1
0.848306998476029 0.839242007243468 1 1
0.823538909573489 0.815581452805806 1 1
0.824899407383677 0.816200561036129 1 1
0.885247506354823 0.876202753577018 1 1
0.780450035132676 0.77232877458375 1 1
0.811053151511017 0.803011264697952 1 1
0.833977488983341 0.826369732441942 1 1
0.7483254722077 0.741092054691671 1 1
0.806970634719323 0.798917409891519 1 1
0.778407442604093 0.770661486919655 1 1
0.827112918754836 0.818911223295631 1 1
0.803912099502982 0.796568876630918 1 1
0.813457972324881 0.805143585730145 1 1
0.742921726444709 0.735125401613256 1 1
0.695277857715239 0.688263009268977 1 1
0.860156358822589 0.85076585406461 1 1
0.777813897180833 0.769873718513857 1 1
0.728843812780876 0.721147940759127 1 1
0.840332712586379 0.832281224138647 1 1
0.836610690494979 0.828476439216812 1 1
0.821155689164945 0.812445675009186 1 1
0.794937349433384 0.787584024732591 1 1
0.738612224039295 0.731479022470015 1 1
0.868679112920001 0.859728073170815 1 1
0.78716568073959 0.779151656042044 1 1
0.69174204178473 0.684994631690202 1 1
0.768513738309065 0.761217555505325 1 1
0.86656626313673 0.857976145455178 1 1
0.854410903761606 0.846685951080258 1 1
0.868665661625463 0.859597381679961 1 1
0.71520996929556 0.708149035480076 1 1
0.80016564686875 0.792039561824857 1 1
0.778424379201438 0.771046497703967 1 1
0.896123061657858 0.887910559842915 1 1
0.869798180310069 0.861391065920736 1 1
0.879276619764952 0.870306085423416 1 1
0.823794478676989 0.815185086333469 1 1
0.842381224054538 0.83411980158704 1 1
0.806409166466616 0.797680501354663 1 1
0.840826370447467 0.833075419928625 1 1
0.79513232601219 0.786928847837924 1 1
0.873731012145082 0.865164998454884 1 1
0.907544485299061 0.897680513642434 1 1
0.77649809504189 0.768305995044097 1 1
0.728678593182612 0.72160150340109 1 1
0.673919468647789 0.667054063498731 1 1
0.728294117522427 0.721242320279608 1 1
0.893975671473627 0.884619027539959 1 1
0.68614453479974 0.679273108741474 1 1
0.714375817881198 0.707608003011747 1 1
0.829938376181977 0.821829032019062 1 1
0.841661530313012 0.833464798065728 1 1
0.756755343609493 0.749949771982775 1 1
0.781440028503588 0.773489101623969 1 1
0.709512439878109 0.702288831727452 1 1
0.689393108765889 0.682198467337267 1 0
0.741429550089331 0.734217624872672 1 1
0.792973838582582 0.785326902166453 1 1
0.738188548710379 0.729892434943858 1 1
0.744212326036766 0.736802567541504 1 1
0.768971024466894 0.761073974302625 1 1
0.691751531939282 0.683882370185548 1 1
0.882784540266934 0.873288573993565 1 1
0.634031752570235 0.628108853993262 0 0
0.858549356328755 0.849964645606567 1 1
0.821632158998343 0.81378894734353 1 1
0.765864890591916 0.75726028228923 1 1
0.83980575095221 0.83106055750806 1 1
0.848741873641627 0.840411701830311 1 1
0.763133015898619 0.756121765162561 1 1
0.740803719094818 0.734323498318333 1 1
0.787747432348605 0.779825077321378 1 1
0.772256123487795 0.764118987005886 1 1
0.707178517415812 0.700238152869444 1 1
0.858337514636221 0.85007813120202 1 1
0.891040306385383 0.881665737746843 1 1
0.71946323205018 0.712338285053615 1 1
0.931564489593554 0.922920786612887 1 1
0.730712693508138 0.72304724236603 1 1
0.750619993959967 0.742906912339983 1 1
0.778586241906533 0.77094812313751 1 1
0.783550085646677 0.775633906757153 1 1
0.790416257318199 0.781978885342951 1 1
0.809655380245329 0.800993049359534 1 1
0.913922707196116 0.904169855104726 1 1
1.00331188025424 0.992885489808727 0 0
0.733644640221959 0.726442410130582 1 1
0.774172138155876 0.766943258511252 1 1
0.887449327756386 0.879303644988681 1 1
0.764893187557183 0.756835772032793 1 1
0.832379100771108 0.823253812470723 1 1
0.845760952557252 0.837044700709469 1 1
0.688926489434625 0.681394064831891 1 1
0.79995614212761 0.792141122479841 1 1
0.726054077233269 0.717779245794096 1 1
0.692699798469976 0.68531340387458 1 1
0.75375540562099 0.746275826863936 1 1
0.776445416074267 0.768863882808329 1 1
0.767314408275274 0.759486221107888 1 1
0.96345357461993 0.953383263963127 0 0
0.925668598678507 0.916603028906102 1 1
0.789052475838206 0.780440438629263 1 1
0.9192662837039 0.909314018243843 0 1
1.05012251542495 1.04014403314701 0 0
0.796913932527625 0.789296959638734 1 1
0.74303275865832 0.735889159836504 1 1
0.911823620807623 0.902580998071103 1 1
0.777966463443831 0.770162360863137 1 1
0.775142255644673 0.766841852553268 1 1
0.857058495608995 0.848447240812031 1 1
0.867566978520586 0.858652392034774 1 1
0.880532650433793 0.871409145103943 1 1
0.788596794039618 0.779910240621118 1 1
0.737929544977623 0.731244599724781 1 1
0.91169905907208 0.902484901246899 0 1
0.852880336691832 0.844054758775383 1 1
0.757786421845815 0.749883917326395 1 1
0.741253907965032 0.734696387661177 1 1
0.807714234921191 0.799506877384105 1 1
0.919925051472651 0.911174291022633 0 1
0.853645429151848 0.845071843789269 1 1
0.87004620318067 0.861701686684275 1 1
0.738921308012934 0.731434247437014 1 1
0.708825271319321 0.701357384436457 1 1
0.763114798573132 0.754679271890924 1 1
0.73014161089978 0.722848974095096 1 1
0.877578319878308 0.868613308040788 1 1
0.821996449287335 0.813298138487469 1 1
0.77696217051363 0.768399299918681 1 1
0.717466565263189 0.710652677984066 1 1
0.820105044515634 0.811843713475588 1 1
0.82011046872673 0.811811358413673 1 1
0.845514683625241 0.837006647547672 1 1
0.665780041459667 0.658452139958934 0 0
0.894224583417612 0.885393342671947 1 1
0.819711453537556 0.811128263640965 1 1
0.895140603625391 0.885346722666578 1 1
0.799543952701306 0.791559376246826 1 1
0.760808405544089 0.753501307491682 1 1
0.860133093632536 0.85122747620855 1 1
0.815180259006111 0.80713873433266 1 1
0.740454274994642 0.733570289098956 1 1
0.839840263960548 0.830380232506183 1 1
0.72705714966316 0.719915392231072 1 1
0.773390969957188 0.766236997287026 1 1
0.760174636785266 0.752471412936439 1 1
0.631607343005956 0.624392293645323 0 0
0.788482303170369 0.780389546212917 1 1
0.857116681347226 0.848673837453012 1 1
0.762617598384515 0.754413094148455 1 1
0.632678605799444 0.626613863805719 0 0
0.639422969340334 0.633111156265328 0 0
0.71877131847057 0.711599178553736 1 1
0.760019167953277 0.752802249996403 1 1
0.776731153581345 0.768529516532535 1 1
0.811571872194037 0.804064901444551 1 1
0.707331082309335 0.699809240654714 1 1
0.805089160830367 0.796348773238514 1 1
0.859312665539859 0.850992743084642 1 1
0.78100348494701 0.772848602385221 1 1
0.903141528342866 0.893646698837978 1 1
0.870920480015997 0.863298972919804 1 1
0.926886179068009 0.918136126684615 1 1
0.776757925848168 0.767934800158225 1 1
0.637624838701487 0.631262394796043 0 0
0.840875117009358 0.832377397018638 1 1
0.725565477401179 0.718032394860283 1 1
0.772373008312801 0.763647455390462 1 1
0.801168348570586 0.793110123580191 1 1
0.842907567431632 0.834434835148657 1 1
0.770054429830316 0.761761983357689 1 1
0.905879314322531 0.896037876662784 1 1
0.674982592344093 0.668410054322957 1 1
0.88955294858926 0.881293449501181 1 1
0.794655061628334 0.786321557450821 1 1
0.7562122701771 0.748349936057788 1 1
0.801900775113163 0.793396205223002 1 1
0.728308337313868 0.721222195702273 1 1
0.762281506050873 0.754491561624514 1 1
0.929901674784679 0.921050713349114 0 0
0.800032412529036 0.791896023594031 1 1
0.759241896017251 0.750860856872817 1 1
0.743663284998234 0.735866106408621 1 1
0.695902854442033 0.689265871671465 1 1
0.771540501417335 0.763424777240547 1 1
0.642574234406938 0.63571069188254 0 0
0.623900073268778 0.617367580854418 0 0
0.808898352176754 0.800709201306082 1 1
0.871552866398805 0.862214692052263 1 1
0.740934619670138 0.733803302157768 1 1
0.803555123800573 0.796075357058026 1 1
0.824034987066059 0.815586116107793 1 1
0.952769808290274 0.943543565243069 1 1
0.899923568390639 0.891655691349023 1 1
0.797823397928213 0.789467512664676 1 1
0.712925313962024 0.705666113444717 1 1
0.670980479812373 0.664883534534593 1 1
0.88703463585329 0.878442443753735 1 1
0.721883224390933 0.714362630288691 1 1
0.940487406316514 0.931498487164018 0 0
0.84341924050316 0.83425645295324 1 1
0.807859564901077 0.799896658787345 1 1
0.746051259037565 0.738737474260465 1 1
0.789551771972007 0.781693702260537 1 1
0.684948426081601 0.678523675246448 1 1
0.793254660334885 0.785010478497642 1 1
0.787316393231322 0.779468897438006 1 1
0.767113970598559 0.759879067482139 1 1
0.764603709871652 0.756962094819393 1 1
0.770352741139261 0.763170720092762 1 1
0.811573532599452 0.803747514745041 1 1
0.750201505917027 0.742622448947697 1 1
0.798228829680036 0.790021483998519 1 1
0.775390972981146 0.767740454620467 1 1
0.790916905620495 0.781832295053821 1 1
0.823202345360179 0.814794207893906 1 1
0.771307278224214 0.763740535145733 1 1
0.830347262361687 0.821778198484969 1 1
0.71310291070025 0.706645112917188 1 1
0.771271312342006 0.764074110753022 1 1
0.872453509143944 0.863447089636733 1 1
0.951594137476368 0.94216345889184 1 1
0.780790322166917 0.773631405380529 1 1
0.831769295270547 0.824067227028701 1 1
0.764437205970689 0.756808844004694 1 1
0.686361132252192 0.679615697680065 1 1
0.765342203605146 0.757283904772101 1 1
0.793067130418748 0.784303829571016 1 1
0.892631174815026 0.884170729834432 1 1
0.792048721614557 0.784205045076967 1 1
0.847671013251921 0.839560245781454 1 1
0.857390689954469 0.848917964523273 1 1
0.76675322160506 0.75933441738564 1 1
0.841809723737341 0.834106139453935 1 1
0.901587386591067 0.893005382228235 1 1
0.825453335226259 0.817026749462227 1 1
0.850807935262344 0.842202333542122 1 1
0.891632338660989 0.882902023066133 1 1
0.896498258015711 0.887184170878108 1 1
0.764995538242837 0.757620287285615 1 1
0.677180027443418 0.670221398564132 1 1
0.788900965658842 0.780932086921081 1 1
0.850254091288472 0.842186314831794 1 1
0.834813037377983 0.826779462705193 1 1
0.841954411986441 0.83363369544391 1 1
0.788858008524801 0.780567436777283 1 1
0.840565746848151 0.832917485545764 1 1
0.692699050562684 0.685926457682026 1 1
0.861523889027645 0.852412508327165 1 1
0.819562059162157 0.811406620256496 1 1
0.711116653271922 0.704642287278536 1 1
0.699618169485873 0.692479200556089 1 1
0.756412028775402 0.748531581788643 1 1
0.779665272051111 0.771965506289387 1 1
0.718384560767837 0.71116684222511 1 1
0.684676313907302 0.677754555179001 1 1
0.976320847066019 0.966708783796358 0 0
0.847824721667846 0.839355042283089 1 1
0.681283980802729 0.674503570153854 1 1
0.911020207277042 0.90191107810239 1 1
0.711649038257935 0.704696219302989 1 1
0.802928581747748 0.795258313948037 1 1
0.744266953041041 0.736310624043256 1 1
0.812027656348985 0.804151179125673 1 1
0.904114841301553 0.894984138060128 1 1
0.651750163674945 0.64550177919369 0 0
0.779952704771267 0.772050765681494 1 1
0.812553925895895 0.804402704747778 1 1
0.892923967751078 0.883914991935237 1 1
0.72042513908462 0.713477036424208 1 1
0.838884173039613 0.830190931043834 1 1
0.708925530693249 0.701857810923476 1 1
0.678078715006164 0.671509064015288 1 1
0.809769387864067 0.801936220764303 1 1
0.763101913797064 0.755519498691343 1 1
0.831928646318674 0.823086013228361 1 1
0.727285649133066 0.72025862777509 1 1
0.726212416720814 0.719115646921752 1 1
0.648717908292013 0.642009492939842 0 0
0.886405260778387 0.877089898964602 1 1
0.743323965851306 0.735812538297936 1 1
0.819736601527113 0.811636287312448 1 1
0.823852804676391 0.81590278449535 1 1
0.747978811542259 0.740283550331666 1 1
0.750420213562867 0.742546458553931 1 1
0.756598173882338 0.748122409922034 1 1
0.886709840426453 0.878245454749975 1 1
0.602286200072289 0.595993103934904 0 0
0.784122693421788 0.775970148434915 1 1
0.761355048307418 0.754214969998691 1 1
0.847073200128877 0.838913731175794 1 1
0.839475086674746 0.830443644742664 1 1
0.90867986107453 0.900528397189084 1 1
0.871834499000733 0.863206963356079 1 1
0.838413082179752 0.830175786542229 1 1
0.702833809170493 0.696093130718856 1 1
0.754200484879201 0.746932578541646 1 1
0.712794869803057 0.705611565704573 1 1
0.754189641444059 0.746454040062812 1 1
0.855359845763649 0.846982273849573 1 1
0.820202555954315 0.811538873191655 1 1
0.72466995336697 0.716716782116362 1 1
0.775800670953167 0.767979191775556 1 1
0.897817030794343 0.889284883670139 1 1
0.806146035741872 0.798043619281666 1 1
0.817192745662068 0.809700518158736 1 1
0.869732646163069 0.860731608653707 1 1
0.66992311505904 0.662984467161709 0 0
0.787326843981101 0.779376296859463 1 1
0.778088387552424 0.769982294136973 1 1
0.679532267283641 0.672947909487526 1 1
0.705536684706291 0.698511007342435 1 1
0.695062970618 0.688476467950102 1 1
0.760743451776025 0.753700503903465 1 1
0.862324430023305 0.853977520826692 1 1
0.867607468790285 0.859005343573846 1 1
0.858172868537892 0.849283846618523 1 1
0.941355510103919 0.932222273549833 0 0
0.783754301170718 0.776542482635204 1 1
0.893327662821202 0.88430477290077 1 1
0.7471258093035 0.739729507166582 1 1
0.723882748838007 0.716913456835905 1 1
0.681747641206946 0.67485445526582 1 1
0.744405441811555 0.737344980702359 1 1
0.891257585103027 0.88212832469435 1 1
0.6781144169233 0.671206136351843 0 0
0.672417286725745 0.665694651082168 1 1
0.778386869182265 0.769734869131358 1 1
0.899722598569588 0.89021314144946 1 1
0.918957700186186 0.909765495699662 0 0
0.853499855643415 0.845589958267774 1 1
0.814222756081405 0.806605526148235 1 1
0.797491682778457 0.789581933599415 1 1
0.954863970486045 0.945394636982602 0 0
0.833698070918687 0.825065986278645 1 1
0.909907301715127 0.899199362558126 1 1
0.699716955904726 0.692860537999294 1 1
0.853552014717051 0.844910085318102 1 1
0.870905807242951 0.861882493607927 1 1
0.811372485684498 0.802639922766944 1 1
0.836460092919589 0.828175431838165 1 1
0.790905271651532 0.782980828489388 1 1
0.780473291212505 0.772650492978939 1 1
0.821169926304421 0.813264994674881 1 1
0.810223038952171 0.802019613627667 1 1
0.778327074272429 0.770925911938241 1 1
0.833968784102532 0.825633544709926 1 1
0.802214236303907 0.793869199298632 1 1
0.69498459364438 0.687783955498039 1 1
0.936944350709774 0.927302935602983 1 1
0.795181297783536 0.786981645200271 1 1
0.847006019385806 0.83910914669527 1 1
0.671511065586883 0.664539847227085 0 0
0.796983479666663 0.789571148263323 1 1
0.721170790598193 0.71444572276414 1 1
0.837219451665728 0.829364191399844 1 1
0.794917234481042 0.787324772790179 1 1
0.817075379162436 0.808824951044736 1 1
0.973127861953763 0.963598405191294 1 1
0.743069077292145 0.735687264463485 1 1
0.961450417221154 0.950989022948583 0 1
0.748934202197341 0.74168770735107 1 1
0.828653863065759 0.819786985029951 1 1
0.823668430071097 0.815599345577989 1 1
0.794679058609257 0.786766696828898 1 1
0.71632446767428 0.709719887382103 1 1
0.818104758627832 0.809995911056137 1 1
0.828982802989957 0.820544757661273 1 1
0.705798557583123 0.69907860480051 1 1
0.750881452274442 0.743957921306411 1 1
0.703407773269941 0.695703246773901 1 1
0.704950204541941 0.697792096668173 1 1
0.827015326365786 0.818898093237598 1 1
0.733648218321845 0.726220333128482 1 1
0.744709479779236 0.737436707406031 1 1
0.880198055236985 0.871201167132004 1 1
0.814126348589846 0.806014302275774 1 1
0.701879794830027 0.694609970094276 1 1
0.732858722020668 0.726008194585797 1 1
0.698375237887873 0.690887895230137 1 1
0.731380102677327 0.723891733548721 1 1
0.771182828135472 0.763088072136304 1 1
0.792764987482694 0.785812644822412 1 1
0.611579621759955 0.605141602985945 0 0
0.763170294831545 0.755721878841941 1 1
0.922446158192845 0.913037890274106 0 1
0.841871669535288 0.833918496149583 1 1
0.800649983742523 0.7924836405102 1 1
0.710308767130376 0.703340788593296 1 1
0.852185777015554 0.84378283455521 1 1
0.853247137900585 0.84475144159613 1 1
0.73740000942896 0.730304169409411 1 1
0.768388433130387 0.761243792889298 1 1
0.823930482043434 0.815945509060237 1 1
0.86693893373706 0.859286980329488 1 1
0.802691641654149 0.794332590553813 1 1
0.992188023702722 0.982185613680464 0 0
0.779220001645263 0.77075720307545 1 1
0.85179543511562 0.842979335194472 1 1
0.789921013595953 0.781458824516671 1 1
0.801739624298333 0.793930313012596 1 1
0.825316536778111 0.816163497601649 1 1
0.868706333250271 0.859987876989602 1 1
0.864028748058254 0.855052250737346 1 1
0.833732892505981 0.825409318353285 1 1
0.73711363284149 0.730166523742431 1 1
0.642018639463438 0.635777698555196 0 0
0.846910996297069 0.838678330068841 1 1
0.740720037824285 0.733287691985325 1 1
0.829488060206295 0.821230876054587 1 1
0.667597688207681 0.660894872624987 1 1
0.826170299388813 0.818068665314525 1 1
0.813751963400719 0.806087375438896 1 1
0.750159841550269 0.742107123375454 1 1
0.737758306885632 0.730121174514424 1 1
0.800862533401973 0.792987513857979 1 1
0.768889361701684 0.761185868000254 1 1
0.797781745759536 0.789337890432012 1 1
0.764668658152347 0.757438857032926 1 1
0.891028474634327 0.882212164934681 1 1
0.732183242817878 0.724448325527605 1 1
0.872155684022409 0.863397751229811 1 1
0.821335662936275 0.813168559161088 1 1
0.828094370637856 0.820057626972218 1 1
0.808557422177414 0.800379280105088 1 1
0.764567278332337 0.757440601793459 1 1
0.690067001679885 0.682696025984593 0 0
0.873146026640929 0.86371758593625 1 1
0.875618642658668 0.866729688358417 1 1
0.773422531327196 0.76537902376588 1 1
0.887981263748149 0.879638565673272 1 1
0.814688412884576 0.807060995846672 1 1
0.778237210356475 0.770739748620148 1 1
0.771465491478806 0.764436902458702 1 1
0.745131961377446 0.738144680363339 1 1
0.769713631713793 0.761854063506456 1 1
0.831865312854117 0.823637797865296 1 1
0.862562518673056 0.85389651291237 1 1
0.748084846218296 0.740484033448047 1 1
0.804847619330538 0.796514376149674 1 1
0.702733193422248 0.695754536533273 1 1
0.753680989601864 0.746190651335763 1 1
0.708940591920665 0.701767841391752 1 1
0.85763345947627 0.849391024992977 1 1
0.737071619097269 0.730094355437761 1 1
0.884036389433216 0.874831375443261 1 1
0.962432171583495 0.95209195648225 0 0
0.815447866617516 0.807197455445389 1 1
0.706969289248972 0.699520386332603 1 1
0.849609423942136 0.840354357318565 1 1
0.866952156696771 0.858914787869411 1 1
0.747533945795088 0.739596912176123 1 1
0.772543884184485 0.764901193544449 1 1
0.824753669669263 0.81707622235311 1 1
0.687831856092568 0.680998858046971 1 1
0.798146719374823 0.790279279619673 1 1
0.807098284270584 0.798890583877902 1 1
0.838705880999376 0.829663107937988 1 1
0.755710859416641 0.748299661848019 1 1
0.878991882449184 0.870334496652872 1 1
0.909135411777128 0.900437072566876 1 1
0.819883480652531 0.81117755396008 1 1
0.859710416216449 0.849572898134652 1 1
0.812120324283708 0.803762606894701 1 1
0.856828964089781 0.848825391038602 1 1
0.807985042581325 0.799895004259391 1 1
0.81348206984877 0.805163295377503 1 1
0.833625004243221 0.82547395720955 1 1
0.817303292470208 0.809124534296058 1 1
0.850044158197881 0.841743318104651 1 1
0.941548567323368 0.932846514766631 1 1
0.807880947911376 0.799657245621931 1 1
0.822712016140044 0.814635498363897 1 1
0.780497031434292 0.773132068621064 1 1
0.688962991393627 0.681982069977243 1 1
0.684402386892786 0.677497776226156 1 1
0.865950850920145 0.856840760717657 1 1
0.715815955138569 0.707635652193556 1 1
0.76743827769839 0.759294449791774 1 1
0.78725188814742 0.779903058702781 1 1
0.786816724793074 0.778911195007343 1 1
0.720404929041673 0.71324319679439 1 1
0.869140982914436 0.860921686727208 1 1
0.730763422617781 0.723128029162278 1 1
0.593951587357364 0.588033903786781 0 0
0.966069807848582 0.956310759998245 0 0
0.773610022577552 0.765704539394868 1 1
0.786851631278505 0.77940571500479 1 1
0.90295407528139 0.893356575792344 1 1
0.653078727292632 0.646074780633162 0 0
0.726313679814059 0.718530251626289 1 1
0.583734971101326 0.577987445259342 0 0
0.893873438424219 0.884812734913639 1 1
0.800018029358647 0.792243448905846 1 1
0.766973008478069 0.758883582778098 1 1
0.845887188897103 0.83809021608235 1 1
0.757469102532922 0.750355639230148 1 1
0.737641260635586 0.730199191653779 1 1
0.813048376877426 0.805446998774164 1 1
0.835250877656093 0.826193599130273 1 1
0.735134668181299 0.727973517838653 1 1
0.672343819013045 0.666284424469464 0 0
0.870362872682794 0.861622761044493 1 1
0.8195667062511 0.811385781790113 1 1
0.868788554011491 0.860906806945466 1 1
0.689144285734374 0.682396186958721 1 1
0.889703500237514 0.880573966564239 1 1
0.769744076756527 0.761706091475287 1 1
0.772303514194096 0.764612038890443 1 1
0.832656347350184 0.824433756116753 1 1
0.695193397122112 0.689177675342287 1 1
0.852215090320251 0.84208006574194 1 1
0.890037684178481 0.880300357905311 1 1
0.801218316221875 0.792955690830012 1 1
0.709905589053336 0.701904717798028 1 1
0.880064155190212 0.871304919983967 1 1
0.859932210566092 0.851629528550508 1 1
0.888603360681109 0.87924163757311 1 1
0.749957418250956 0.742450287449397 1 1
0.788321944836668 0.780673132970763 1 1
0.918937279053907 0.910331437687966 1 1
0.645042511477185 0.638843039934077 0 0
0.84797403302898 0.839627347614054 1 1
0.868039037501682 0.859512772337776 1 1
0.844843632452842 0.836384091702146 1 1
0.851512784911458 0.843253651742065 1 1
0.841738854343037 0.833504893893914 1 1
0.726582894471184 0.719254349954715 1 1
0.840642337822811 0.832664369710546 1 1
0.677127071742282 0.670619613216336 1 1
0.780051872909465 0.77283736114337 1 1
0.74988735548211 0.742148146812234 1 1
0.85520163525105 0.846803041181337 1 1
0.892922089587757 0.884002955350302 1 1
0.909158956557696 0.900401340246222 1 1
0.74290332437176 0.734764015457181 1 1
0.798343965622143 0.790104522665077 1 1
0.73338509588093 0.726220632260118 1 1
0.796173092410297 0.788166265004665 1 1
0.656967543099414 0.649817409817714 1 1
0.738503951822091 0.730724818719511 1 1
0.825048230915676 0.816842590579867 1 1
0.755897399582957 0.748633548146123 1 1
0.822533044828216 0.814329426358538 1 1
0.856197069624613 0.847034092211439 1 1
0.899402390068996 0.890681690601714 1 1
0.664703897689335 0.658396341880969 0 0
0.837102914269436 0.828239510432635 1 1
0.707909357776934 0.700113295742965 1 1
0.710077081013349 0.702733081205847 1 1
0.739549927789528 0.732008715950982 1 1
0.776178952367929 0.768098909328527 1 1
0.742236620274318 0.735381097463902 1 1
0.700473394401058 0.693705871000655 1 1
0.825848752282335 0.816889075180083 1 1
0.854738846548269 0.846113103514855 1 1
0.869307754148022 0.860808445269534 1 1
0.822125160306149 0.813416304970292 1 1
0.742805510070761 0.735033012429601 1 1
0.805922393489946 0.797846950098035 1 1
0.826917240992884 0.819016991673437 1 1
0.814931072473334 0.806414724779117 1 1
0.888029686874174 0.877973098227766 1 1
0.813884732047779 0.805106522483544 1 1
0.820659265799512 0.812671004173342 1 1
0.847073367693129 0.839149304861251 1 1
0.871687196685315 0.862714698326573 1 1
0.689289178112064 0.682917454147797 1 1
0.782573035451861 0.774030778235866 1 1
0.823131430006188 0.815629189397491 1 1
0.841456357009304 0.833854002254581 1 1
0.897256031745956 0.888491452989349 1 1
0.777348454118391 0.768269737170359 1 1
0.732583836745187 0.725217615527774 1 1
0.738512252264161 0.730776217635955 1 1
0.832314317533528 0.82371049809017 1 1
0.801093495973085 0.792864159277213 1 1
0.785663709376295 0.777533513389384 1 1
0.840236581743343 0.832633380435174 1 1
0.779691014931711 0.771777994932253 1 1
0.873967313613503 0.864200604930295 1 1
0.639990373069462 0.633190094182841 0 0
0.784479078679503 0.775678880527904 1 1
0.779865932992068 0.771549550452895 1 1
0.713227115626227 0.706600190960335 1 1
0.866719383982793 0.857839020207799 1 1
0.801953183057454 0.793969469204851 1 1
0.744981607225076 0.737157146214751 1 1
0.757132329673319 0.749345987830107 1 1
0.837087269078743 0.82879879234623 1 1
0.886081543911662 0.877426706185358 1 1
0.804654338529485 0.797092585833376 1 1
0.858963437577604 0.849921038664809 1 1
0.670674154669004 0.663766596771565 1 1
0.89189572989611 0.882420942604084 1 1
0.73955548817923 0.732693362075666 1 1
0.652401922022294 0.646097183735314 0 0
0.818538946807118 0.810622683893083 1 1
0.777840006987363 0.770325780622608 1 1
0.869514061655802 0.861556457927588 1 1
0.720424306769113 0.712627849343409 1 1
0.780893275466078 0.772610897236247 1 1
0.86684748343828 0.858482188471555 1 1
0.581074947101052 0.575387395830687 0 0
0.747417058980752 0.740414875559983 1 1
0.816357467551876 0.808984099937899 1 1
0.749457201231361 0.741856365590981 1 1
0.609882172075751 0.603729492236724 0 0
0.741468909032049 0.73336253078726 1 1
0.886119697618386 0.877285592290447 1 1
0.826016211488492 0.817450533840499 1 1
0.821325575359209 0.813670660527692 1 1
0.731913238139252 0.724964705458217 1 1
0.857064134422935 0.848864264401725 1 1
0.905500579431693 0.895487851378347 1 1
0.763177167997344 0.755245239075226 1 1
0.712215186409474 0.705428305872538 1 1
0.843512956032436 0.835551445632984 1 1
0.854298551886865 0.846174930619162 1 1
0.766066096785246 0.75846516652987 1 1
0.72245189563002 0.715512666641812 1 1
0.824989237885566 0.81642564062664 1 1
0.667968837875618 0.661110657563551 0 0
0.859106852044993 0.849940880385482 1 1
0.658437373148651 0.652135753748092 1 1
0.749222532372217 0.741859590446111 1 1
0.672110203445296 0.665146156142166 1 0
0.859285682750598 0.850932646150936 1 1
0.897907783362074 0.889218054656271 1 1
0.841912140953178 0.8331190945984 1 1
0.828669948450226 0.82116679961063 1 1
0.738435669870285 0.731215384474495 1 1
0.656229614777271 0.649883375962794 0 0
0.899685211277632 0.890650958730851 1 1
0.788944195008704 0.781843551140275 1 1
0.775506521876819 0.767750129217931 1 1
0.759927639613352 0.75200086144517 1 1
0.806583900183792 0.798509326588446 1 1
0.782443098663249 0.774563348127918 1 1
0.892574042389962 0.883123190282898 1 1
0.836155056868038 0.82797981543101 1 1
0.745210555412124 0.738134168863652 1 1
0.713185610338528 0.705816897859 1 1
0.723350239469086 0.716980916956124 1 1
0.750209838586133 0.742967217072436 1 1
0.681431161978571 0.674189471006066 1 1
0.79803545327366 0.789746891391821 1 1
0.672565722525449 0.665827916413 1 1
0.98676691475128 0.976469957212589 0 0
0.733903668383992 0.726749623237872 1 1
0.934641641757495 0.925348889385626 0 0
0.741278095003571 0.734260754180662 1 1
0.754110548975262 0.747330427651239 1 1
0.695683994487822 0.688249207544439 1 1
0.707715028576046 0.700343411304318 1 1
0.820609144731146 0.812730783151553 1 1
0.732457817169057 0.725610868599417 1 1
0.667154581698886 0.660164274159044 1 1
0.712119454116452 0.70435591576184 1 1
0.746596663409627 0.738841628881554 1 1
0.855795044382437 0.847856274785209 1 1
0.680788256016229 0.6740575224887 1 1
0.892171702800263 0.88436951383814 1 1
0.76656922723542 0.758249977557271 1 1
0.885401103583934 0.876500216279515 1 1
0.810301316582502 0.802687659299874 1 1
0.695541673213007 0.688505407463716 1 1
0.829464061950903 0.820489441728505 1 1
0.784230844251064 0.776139369312335 1 1
0.711717575278437 0.704752862829499 1 1
0.775498177568464 0.767980067919833 1 1
0.725351320618407 0.718044098553115 1 1
0.79719591132038 0.789363186766119 1 1
0.687439797048863 0.679742432366633 1 1
0.77106804889719 0.76309643927301 1 1
0.77205904653101 0.763705076411524 1 1
0.720264425775044 0.712367127797413 1 1
0.831133923134381 0.822784423945789 1 1
0.665136829250382 0.658652873198028 1 1
0.686484939758754 0.679351788821485 0 0
0.844149515681471 0.835982894973668 1 1
0.792556579302507 0.784877942258089 1 1
0.76440408703345 0.757616914031217 1 1
0.878304026748104 0.869801880876264 1 1
0.812435972025496 0.804546236260744 1 1
0.767703040840997 0.759999082057837 1 1
0.845271640397124 0.836277968142186 1 1
0.87780588799742 0.86902931092481 1 1
0.768317913123764 0.760679220581184 1 1
1.04320777139304 1.03228577071275 0 0
0.777254814276189 0.769485883916245 1 1
0.799941873458181 0.791932318449304 1 1
0.810977399815769 0.802599213787252 1 1
0.684498863678056 0.678153407352717 1 1
0.80515533637145 0.796258221477635 1 1
0.860946758034959 0.852980851732105 1 1
0.787867374208647 0.779556026995729 1 1
0.727633711087095 0.720922607346443 1 1
0.838914526808537 0.830082727182992 1 1
0.786353368827424 0.777674092047299 1 1
0.83715215938197 0.828814785045779 1 1
0.647326464870764 0.641030042665471 0 0
0.77337677630272 0.765681954972464 1 1
0.813674894525117 0.805179506628963 1 1
0.6991988097811 0.692184516208076 1 1
0.757876429182405 0.750938184111904 1 1
0.766413471224628 0.759050621937457 1 1
0.863644509533519 0.854707223107095 1 1
0.716606100828845 0.709532429187316 1 1
0.721342340625425 0.714089097880978 1 1
0.777757750083027 0.770598894378085 1 1
0.840530497480859 0.832463183976867 1 1
0.799425424390018 0.791351508454645 1 1
0.771831548477517 0.763505499984785 1 1
0.86249459814007 0.853455792977549 1 1
0.823146323816356 0.813925431982513 1 1
0.69431439063037 0.687571295850425 1 1
0.901726418663947 0.891997965324126 1 1
0.821318597065064 0.812793352736174 1 1
0.874668259291212 0.866152318611496 1 1
0.739512879368877 0.731333898002211 1 1
0.902788453649247 0.893362528278694 1 1
0.850223987643197 0.842051923392987 1 1
0.902420763927139 0.893805716080764 1 1
0.824106223244067 0.815566254136861 1 1
0.820005469620788 0.812108914557484 1 1
0.757245596394666 0.749197736363272 1 1
0.665534581477197 0.659350312921351 1 0
0.763330760846411 0.755289681017931 1 1
0.892581127488568 0.883552355943695 1 1
0.750150832136664 0.742997294861977 1 1
0.890472762803293 0.88126606607264 1 1
0.783811979908656 0.776732790784133 1 1
0.935701280939226 0.925929638285178 0 0
0.788340737174361 0.779364889355576 1 1
0.853605866047105 0.845535893433365 1 1
0.914103225161976 0.904042876601218 1 1
0.740030702468505 0.733086179692856 1 1
0.771652513829413 0.763307541363086 1 1
0.767678275836813 0.759693031450476 1 1
0.6893932798755 0.682788672213773 1 1
0.774605645500736 0.767165020941774 1 1
0.92901184422828 0.918596219671054 1 1
0.818099747445263 0.80987716265628 1 1
0.749899914155432 0.74230797233671 1 1
0.925926198396119 0.916905122995957 0 1
0.758462552993092 0.75053191819167 1 1
0.631960577264831 0.62585717899672 0 0
0.950354332554541 0.941207609674871 0 0
0.657193091885657 0.650139669216519 0 0
0.686674289410199 0.680029439034948 1 1
0.885824446505778 0.876989589151131 1 1
0.795794661840101 0.788392826255135 1 1
0.717195824011299 0.709828651288619 1 1
0.784416998399249 0.776232533806441 1 1
0.833937449141658 0.826428979295351 1 1
0.722930680501473 0.714949292230881 1 1
0.735104136050782 0.727817059130841 1 1
0.712512641802233 0.705277155564656 1 1
0.846960367910821 0.838468651546138 1 1
0.799602635605337 0.791708563791638 1 1
0.695560979800823 0.688983675753225 1 1
0.794304335304671 0.786018054060261 1 1
0.906310251264902 0.897479023058162 1 1
0.733585959576546 0.726204599070166 1 1
0.892824430933855 0.88396032749658 1 1
0.748961609568649 0.741952918342115 1 1
0.913165136662793 0.903817126320414 1 1
0.846887772232722 0.8381342683316 1 1
0.876334789803816 0.867966944906092 1 1
0.963450941507157 0.95365322023652 0 0
0.784130066830492 0.7759805074965 1 1
0.763366592034549 0.755929308485239 1 1
0.86835289371846 0.859303704044288 1 1
0.750771954317308 0.743388566435127 1 1
0.725724554883846 0.718155304845582 1 1
0.73449298996758 0.726749572714023 1 1
0.825236037344246 0.816660367466381 1 1
0.834284548552272 0.825657126277837 1 1
0.846000164309186 0.837955191960331 1 1
0.824311163382825 0.816311599015421 1 1
0.882337720479891 0.873351195009365 1 1
0.918095412803291 0.908735332413817 1 1
0.917835792636839 0.908754333703584 1 1
0.740880200810653 0.732315496015319 1 1
0.826788361962435 0.818161737737002 1 1
0.890415905335539 0.881537000314008 1 1
0.817797379586674 0.8092805128931 1 1
0.760208362054678 0.753064826496801 1 1
0.753366495336934 0.746176558371746 1 1
0.811093929168427 0.802204869158182 1 1
0.79565693865288 0.787754346784471 1 1
0.803460149341865 0.79593351589784 1 1
0.817800683651084 0.810060180107571 1 1
0.70104028488014 0.694370795014898 1 1
0.83512109524006 0.827457362027107 1 1
0.874908739057938 0.865976834260144 1 1
0.763708447596923 0.755364783197752 1 1
0.892105609807502 0.88230102519476 1 1
0.813448953050421 0.80505250532955 1 1
0.832772680678308 0.824819047038881 1 1
0.865134468928365 0.856968199621427 1 1
0.714261507821171 0.707470553903354 1 1
0.757751642385579 0.750405868312779 1 1
0.904850090548872 0.896425111974901 1 1
0.841563604206685 0.832737337158071 1 1
0.728583981087323 0.720798830096097 1 1
0.733220817304532 0.726002678354117 1 1
0.829487590043943 0.821525830662453 1 1
0.840179716896253 0.831815383389596 1 1
0.751011540612504 0.742995387472866 1 1
0.792553083798983 0.784271085175941 1 1
0.746832524426799 0.739643007365718 1 1
0.70781247432596 0.700972445898958 1 1
0.819170068477355 0.810925406814577 1 1
0.778494772739881 0.770273706834278 1 1
0.78322586099821 0.775176538547881 1 1
0.861311413652825 0.853035281877379 1 1
0.763673095795909 0.75610243905851 1 1
0.789732709519138 0.782018432025281 1 1
0.826590902715317 0.818545678722396 1 1
0.760281014680231 0.751407318739065 1 1
0.6693704068222 0.661927951894681 1 0
0.671207926301774 0.66445848496138 1 1
0.916662369060242 0.907531557965909 1 1
0.783936670464461 0.775679856302103 1 1
0.680894823274745 0.674332359389327 0 0
0.880907359461136 0.871881673812357 1 1
0.743053773728377 0.735572267721885 1 1
0.806279171154053 0.798779030788113 1 1
0.793174533677413 0.78498965760776 1 1
0.818118551578827 0.809543126890916 1 1
0.795005193567132 0.787842088375941 1 1
0.690650754127049 0.683217800353446 1 1
0.763949908966668 0.755946231207754 1 1
0.756001231851963 0.748870997274898 1 1
0.705833178131212 0.698971995076522 1 1
0.71924444030509 0.711447894326967 1 1
0.800466892575177 0.792848766481782 1 1
0.691128127756259 0.684680825566688 1 1
0.814428274823992 0.805563630378575 1 1
0.84703875994643 0.838155650264101 1 1
0.834934241582726 0.825770807374079 1 1
0.800287676515849 0.792179105268455 1 1
0.703450352914697 0.696233473255813 1 1
0.868994158744718 0.85991024170437 1 1
0.808789708888965 0.801282152096981 1 1
0.747910554035681 0.740545138117265 1 1
0.875100589157527 0.866757823880659 1 1
0.824164650917224 0.815748740061578 1 1
0.8194535418888 0.811258882454366 1 1
0.83748675338892 0.829099965403381 1 1
0.766586009485772 0.759245745717505 1 1
0.654675933553566 0.647323908975156 0 0
0.703082387884259 0.696126451429056 1 1
0.714611792625618 0.70761431009315 1 1
0.723424541373245 0.715600463984844 1 1
0.911205910413093 0.902460358814078 1 1
0.76630550392609 0.7593957314492 1 1
0.825361249952529 0.817563052682407 1 1
0.859017763313138 0.850799408614249 1 1
0.873873256654316 0.863895262942171 1 1
0.761370015400389 0.753953914495431 1 1
0.752645614665858 0.744930972208782 1 1
0.882308749777946 0.872509062066169 1 1
0.924336492564999 0.915074581994694 1 1
0.813505940694077 0.805006473528188 1 1
0.821816237904368 0.813591027494869 1 1
0.782186327305173 0.773986319688125 1 1
0.74517233031514 0.738096688352138 1 1
0.820806543817081 0.811879515276618 1 1
0.831868188967336 0.823815050413913 1 1
0.737328370498273 0.730128712959642 1 1
0.769985945230284 0.762528688039155 1 1
0.90819210761858 0.898603081750732 1 1
0.900482809469075 0.891875859404635 1 1
0.752164170446236 0.744403782475594 1 1
0.798994934793946 0.791358530972549 1 1
0.701267287008186 0.694383294013837 1 1
0.928416032100633 0.91923456334076 1 1
0.831170519854549 0.822986600080704 1 1
0.831701507006562 0.823553336006609 1 1
0.734130680349005 0.72654015717928 1 1
0.702472097744337 0.694379309243105 1 1
0.847194814350134 0.839080062578949 1 1
0.725289544404027 0.718514151477936 1 1
0.725782514523452 0.718617512490078 1 1
0.753318246449089 0.745317283177066 1 1
0.725389123392621 0.718071869152594 1 1
0.870094242005851 0.860535173001979 1 1
0.715000143183014 0.707514800100073 1 1
0.794601544966742 0.786519231557927 1 1
0.682070040320951 0.675031310425847 1 1
0.73845398669607 0.730906069648575 1 1
0.83905747369234 0.830361668227395 1 1
0.739710038103704 0.732695562151168 1 1
0.869638180892155 0.862041489846829 1 1
0.893225132315043 0.88393321425219 1 1
0.84757491623825 0.838791980737342 1 1
0.772307491764892 0.76400919152197 1 1
0.819178831974797 0.811316047001625 1 1
0.727877683965305 0.720362778903348 1 1
0.689494297802819 0.681935094087697 1 1
0.88365565654847 0.875232008718133 1 1
0.70473870955982 0.698062614516724 1 1
0.850710187440467 0.842442944838212 1 1
0.867336325919905 0.858740642878114 1 1
0.69527364923331 0.688842575741162 1 1
0.799284144918096 0.791540238642789 1 1
0.794911900308978 0.786245438319643 1 1
0.811678096500577 0.803771024876597 1 1
0.902191899677623 0.893319654266685 1 1
0.809598273495268 0.800746658589804 1 1
0.71379861001213 0.706854168932564 1 1
0.833677697815167 0.825634323744644 1 1
0.741335696246831 0.734672241589302 1 1
0.696222903240689 0.68935746827119 1 1
0.887620668081035 0.878525375082673 1 1
0.750468322581478 0.742877089214116 1 1
0.817071336679088 0.80852896491729 1 1
0.836919397978051 0.828938763312204 1 1
0.876016579810474 0.867093726782928 1 1
0.703947896711865 0.696682905647033 1 1
0.790393590840737 0.782767153061131 1 1
0.690069042559652 0.683269597344058 1 1
0.693907416134601 0.687155535526186 1 0
0.805630127863774 0.797092855436573 1 1
0.865210530983116 0.856187048869978 1 1
0.756921406882884 0.748321435297049 1 1
0.669799564377746 0.662091684104596 1 1
0.858121059073335 0.849587883911998 1 1
0.804972722329456 0.796917597410027 1 1
0.798691442735952 0.79059984291076 1 1
0.860482127980766 0.85170612253087 1 1
0.65121502595079 0.644604672047529 0 0
0.906105353875625 0.897521071500743 1 1
0.813503917151369 0.804850290561202 1 1
0.750307634844082 0.741986577585047 1 1
0.813032189997554 0.805377918204219 1 1
0.709288548589056 0.70151554632392 1 1
0.906403763233425 0.897752490553349 1 1
0.7561889105994 0.748604584233425 1 1
0.913349338527228 0.904351326089149 1 1
0.715515061011604 0.707947815698328 1 1
0.674893785306836 0.668094613076096 1 1
0.926186359475502 0.917303633291064 1 1
0.826293666792131 0.818058633917225 1 1
0.883343953102913 0.873386213383828 1 1
0.847785966504115 0.839470628020021 1 1
0.842654223213433 0.834027013905184 1 1
0.740830510467511 0.733514916189117 1 1
0.950373704246853 0.939357932864213 1 1
0.754974331097396 0.747629992175444 1 1
0.850028453203026 0.841403453491728 1 1
0.698841154104324 0.692208677197879 1 1
0.776653220288699 0.768701231926877 1 1
0.749374166727729 0.742146130203292 1 1
0.667234739021613 0.660755016816216 0 0
0.760765918807173 0.753558343672966 1 1
0.734979256262313 0.728324550422821 1 1
0.774034405143387 0.766418061293374 1 1
0.792268758244434 0.784822798404387 1 1
0.748868299384476 0.741161997973654 1 1
0.65894285725165 0.652887579651003 0 0
0.777250812479183 0.769613512235506 1 1
0.777742782541484 0.770070910820558 1 1
0.838481461739677 0.830286792271342 1 1
0.80962388476226 0.801349322526292 1 1
0.762419316790846 0.754453720695432 1 1
0.895416399608833 0.886866043781878 1 1
0.714154958145661 0.707262187075652 1 1
0.685659990195619 0.678219338990911 1 1
0.85961649834178 0.851563008634147 1 1
0.82506195630563 0.816253370309851 1 1
0.819754619534979 0.810694224457937 1 1
0.967178469296803 0.957775918415891 0 0
0.791108078648291 0.782322892561267 1 1
0.739318624565513 0.731667419186476 1 1
0.730616144159988 0.723446169385079 1 1
0.703261220755138 0.696648841687131 1 1
0.811314997577871 0.804027752604068 1 1
0.838003470478391 0.829090295042552 1 1
0.807134217837682 0.799223614910157 1 1
0.713360905044388 0.706511381161989 1 1
0.730740071853576 0.722976671833643 1 1
0.844623244862788 0.835589387463691 1 1
0.84031734389578 0.831707048564612 1 1
0.768422972639231 0.760257392875905 1 1
0.83884571676209 0.830034038281545 1 1
0.889891730637113 0.880461389493455 1 1
0.806257994202173 0.798368673106418 1 1
0.762324660001297 0.75510654928559 1 1
0.782095870906123 0.773702170775468 1 1
0.739391759814605 0.731525921446344 1 1
0.8489004801812 0.840285927157071 1 1
0.891664469383243 0.882203302214315 1 1
0.696747886140134 0.690471701208367 1 1
0.791083405973642 0.783296662448037 1 1
0.723873999285023 0.71581607256522 1 1
0.776637704445449 0.769066712203928 1 1
0.740420788090394 0.733107111848542 1 1
0.792380738449806 0.785377294229103 1 1
0.751671474554197 0.74419453139176 1 1
0.778088308282374 0.770387448277918 1 1
0.756818722524622 0.748627859227136 1 1
0.86204156988551 0.854301666745572 1 1
0.860050876190632 0.851577228367555 1 1
0.818195119272472 0.809918454216365 1 1
0.797678172117521 0.789718242657542 1 1
0.821415721368344 0.813329373619478 1 1
0.74624115899415 0.739005997607642 1 1
0.785222273627637 0.777505056744238 1 1
0.901044833476373 0.891756497599048 1 1
0.796365387540727 0.788109214866017 1 1
0.852332808384444 0.844021708213808 1 1
0.814631870381342 0.806690513079338 1 1
0.880173716520978 0.871417941889401 1 1
0.962234268556745 0.952096889315269 0 1
0.740579761582325 0.733440441829061 1 1
0.810578933689447 0.802827226766003 1 1
0.744358074676905 0.737551577998122 1 1
0.726915002619482 0.719116193104981 1 1
0.663296023056736 0.656758149352842 0 0
0.834099547305871 0.825848688297073 1 1
0.776180719092516 0.7682834371116 1 1
0.768904116123146 0.760695812549974 1 1
0.751920197721713 0.744950533216546 1 1
0.802173546854621 0.794728921095358 1 1
0.862965094418594 0.85380196966216 1 1
0.832073723117749 0.823881786812246 1 1
0.836526916805814 0.828492944406009 1 1
0.819662893131564 0.811874510660837 1 1
0.760822017718124 0.753425955737866 1 1
0.742213771670149 0.734829235161426 1 1
0.821212792170014 0.813203244201464 1 1
0.806591761914495 0.798759304605166 1 1
0.820667111880048 0.812240454911515 1 1
0.821255292398326 0.813339972832715 1 1
0.877771899734142 0.869014890692882 1 1
0.747966925182139 0.739782744832255 1 1
0.845668640245011 0.837023209301099 1 1
0.774919179390864 0.767108424899614 1 1
0.787093613042748 0.779281367809803 1 1
0.80588494320483 0.798324445071948 1 1
0.747862206345141 0.740304050875328 1 1
0.987208818846803 0.977296411812945 0 0
0.639204403899745 0.632917157507859 0 0
0.833944842337267 0.826055505295036 1 1
0.799159106059389 0.791051349332606 1 1
0.6872537300579 0.679725353742413 1 1
0.744480947003259 0.737149798207107 1 1
0.755750362359735 0.748425800774438 1 1
0.797822948658005 0.790314219637821 1 1
0.81773048451573 0.809156158241565 1 1
0.833110792602611 0.824245420222885 1 1
0.907895874688541 0.89832217209607 1 1
0.833093211270119 0.824682656867391 1 1
0.843388846690946 0.83509409494015 1 1
0.833055382306619 0.824900320592552 1 1
0.752017646189375 0.744799836122093 1 1
0.721872250922662 0.714801716704975 1 1
0.833215442197261 0.823749344467021 1 1
0.855587740405489 0.847140432527366 1 1
0.723205929774584 0.715957378838894 1 1
0.740244397051663 0.732892742833327 1 1
0.922234650358536 0.913350069132535 1 1
0.878926128386634 0.870488220962769 1 1
0.84666836949346 0.838594362241871 1 1
0.762882955971528 0.755068686740063 1 1
0.765488001193678 0.758160117725807 1 1
0.713161996310932 0.705752061783028 1 1
0.872411654553269 0.86373160312138 1 1
0.795257812395184 0.787772659066339 1 1
0.832894559718868 0.824760741001836 1 1
0.748508467040983 0.740862062743729 1 1
0.895214120114306 0.886508310453812 1 1
0.808983499326335 0.800485395581836 1 1
0.787306210434975 0.779745650777202 1 1
0.911642649818635 0.902060152699618 1 1
0.790555506371898 0.783339450438987 1 1
0.756017042292014 0.748697914639524 1 1
0.747368867061107 0.739653455472734 1 1
0.773622941522464 0.766286670648777 1 1
0.745401337180194 0.738012515449587 1 1
0.793296188754079 0.785514996824948 1 1
0.75095039033298 0.743061807530544 1 1
0.795495311956331 0.788111382867981 1 1
0.817292629872284 0.808496630488426 1 1
0.749802214114312 0.741326147172535 1 1
0.865387291957617 0.857039394670544 1 1
0.690440459717671 0.683780939328785 1 1
0.751849978594142 0.7439426640121 1 1
0.899511594643545 0.890387615881338 1 1
0.728850157524245 0.72034096266406 1 1
0.800640419015776 0.792832516242142 1 1
0.763997774663153 0.755935812704678 1 1
0.843006844525362 0.834244957724868 1 1
0.852771827885882 0.843480657556287 1 1
0.785020883053964 0.77665919332464 1 1
0.736573258156062 0.729717405121588 1 1
0.771820080222553 0.764350101910951 1 1
0.801013114283105 0.793270724090241 1 1
0.819834855173614 0.811816237479348 1 1
0.864516679989391 0.856466191885718 1 1
0.837074057177252 0.828357253294703 1 1
0.684213964743025 0.676749895192021 1 1
0.729304028008301 0.722168562302329 1 1
0.880051642854081 0.870980417884513 1 1
0.791093310269296 0.782925061303287 1 1
0.819332463424623 0.810912835845081 1 1
0.621507463227478 0.615572516488145 0 0
0.777378543633585 0.76941350355026 1 1
0.896597225949212 0.887453505179816 1 1
0.790195334287307 0.781867221034262 1 1
0.800178122509942 0.792794884695069 1 1
0.811645871785482 0.803712036051264 1 1
0.693878082415247 0.687554734325858 1 1
0.758263360158923 0.750940484226881 1 1
0.76110207905092 0.753977225117539 1 1
0.790097608499378 0.781504842640927 1 1
0.857254117245143 0.849062180201859 1 1
0.716048905178608 0.709318134879732 1 1
0.779760106894494 0.771807668841118 1 1
0.803174127857761 0.795325923009213 1 1
0.964653530747179 0.95469699797277 0 1
0.734346355125821 0.727635919929062 1 1
0.843294494203928 0.835095639874031 1 1
0.832983411907281 0.824988505064976 1 1
0.829028608022102 0.820274296841808 1 1
0.770324337432556 0.762441389795002 1 1
0.812970349188464 0.805120544632316 1 1
0.756292427177514 0.747936749196499 1 1
0.743104625915701 0.73540104874018 1 1
0.86219420738676 0.853790998678364 1 1
0.772128577646873 0.764703031665985 1 1
0.877540822403922 0.868791069910566 1 1
0.789411526695757 0.781590539543968 1 1
0.819991726333082 0.811903198611845 1 1
0.739586282722895 0.732458775130952 1 1
0.718193370717303 0.710831495762423 1 1
0.926570319312723 0.917249375932557 0 1
0.722769826320418 0.715615769369165 1 1
0.801087431164009 0.793085861856106 1 1
0.759150742071902 0.750871628202407 1 1
0.677648983602098 0.671473635415383 0 0
0.747899350940564 0.7408245711974 1 1
0.798552772760664 0.790197746879327 1 1
0.672860443744171 0.665758492880745 1 1
0.752961754163209 0.745632560640983 1 1
0.65086131518846 0.644681087427783 0 0
0.8537270324997 0.845170470166226 1 1
0.827069716591146 0.818494767375792 1 1
0.809234502455294 0.801258971725705 1 1
0.811795752692311 0.803590618533992 1 1
0.716284554891448 0.709058166997507 1 1
0.807732047099976 0.799135631621841 1 1
0.820206852213706 0.811024353185753 1 1
0.848937779153823 0.839874789338941 1 1
0.735005669658381 0.727590885900596 1 1
0.859976232798159 0.851871450296875 1 1
0.820332775735608 0.811916051949038 1 1
0.730935445047573 0.723512347911366 1 1
0.640066715199336 0.632970273980187 0 0
0.891681346434283 0.881805118889854 1 1
0.755200009387472 0.748227482820348 1 1
0.772144534831659 0.764055761016072 1 1
0.852346479173051 0.84387381850638 1 1
0.775704918631328 0.768208296934283 1 1
0.851484103186833 0.842441440090713 1 1
0.747404384546229 0.739617838241486 1 1
0.805563735300153 0.797481899043802 1 1
0.844777837718231 0.836150980028511 1 1
0.833450636718125 0.824680297720512 1 1
0.75877189020627 0.75178446637136 1 1
0.82397595899264 0.815055533332155 1 1
0.838655182571934 0.830494977832614 1 1
0.812424578460066 0.804008048694377 1 1
0.840671868458725 0.832246823715499 1 1
0.772529493242819 0.764334618974221 1 1
0.66549388735894 0.659196214035194 1 1
0.81972318260504 0.810975806356278 1 1
0.782842788577896 0.774739150984332 1 1
0.662068152837369 0.655313295655036 0 0
0.653807393762352 0.647311034920686 1 1
0.733480855267129 0.726321593306481 1 1
0.766583046137987 0.759207359775192 1 1
0.805841364496032 0.797989190991928 1 1
0.759455782366175 0.751503031568324 1 1
0.756660056387511 0.749366278640367 1 1
0.800062601848769 0.792118769481235 1 1
0.733678685428215 0.72680021364253 1 1
0.844917860021087 0.836398295034902 1 1
0.766990362342903 0.759222127637562 1 1
0.763858298782941 0.756324796186335 1 1
0.843109727972168 0.8336188302103 1 1
0.729271612523966 0.722405154177213 1 1
0.818797736134199 0.811114841784791 1 1
0.748128894588413 0.740755573480007 1 1
0.724742092797918 0.717229330916335 1 1
0.754525842401641 0.747301750689027 1 1
0.671532014746647 0.66462708980627 0 0
0.78636764654992 0.778936130013322 1 1
0.84597083693988 0.837701550653271 1 1
0.803575518256261 0.795963810220936 1 1
0.799950978137679 0.791985185590081 1 1
0.759845060505867 0.752447704741946 1 1
0.884391323229219 0.874888277208876 1 1
0.784764053513724 0.777224559760283 1 1
0.798063923492333 0.789892322509802 1 1
0.808790087170291 0.800131910331778 1 1
0.79209014616368 0.784845248806568 1 1
0.875755390358855 0.867300022632368 1 1
0.708268833835912 0.701496535084428 1 1
0.743055705356348 0.735422126589694 1 1
0.832750083801361 0.824048112054475 1 1
0.861327995344675 0.852043142714832 1 1
0.754561465622508 0.746924299811588 1 1
0.92972022215837 0.920230365039272 1 1
0.891976120262599 0.883842288037772 1 1
0.923317343658229 0.913935899400425 1 1
0.736213834195402 0.729016508708494 1 1
0.898712013880911 0.889756870742834 1 1
0.712303643424809 0.704633667480175 1 1
0.7783655847606 0.770440375405233 1 1
0.856412150335118 0.847866012392311 1 1
0.804475457728829 0.795610518531151 1 1
0.831944441206824 0.822310635966365 1 1
0.76068063085439 0.753156087718135 1 1
0.739719986499676 0.732287010507904 1 1
0.782944183278457 0.774431631994825 1 1
0.901043247222527 0.891564813516026 1 1
0.807482019579165 0.79948884865619 1 1
0.839831460037495 0.831717893127412 1 1
0.816928720685563 0.808499040017607 1 1
0.865064148519018 0.856767755309699 1 1
0.84277896865723 0.834101077961285 1 1
0.804667814879735 0.796072027333718 1 1
0.665034493351673 0.659027777416531 1 0
0.732285531939464 0.724602323655364 1 1
0.823698947231954 0.815443120099314 1 1
0.730418608445145 0.722959109584101 1 1
0.786996384859464 0.77913252320306 1 1
0.839572000990585 0.830984967267918 1 1
0.803055824510342 0.795252898631788 1 1
0.802762782452396 0.792964418347849 1 1
0.846320952504383 0.838488674972438 1 1
0.703243116951384 0.696263356782541 1 1
0.767084977649606 0.759870177035093 1 1
0.845009029260048 0.836441369163631 1 1
0.744755136943813 0.737565427877716 1 1
0.800033603317717 0.792216668611678 1 1
0.846996959277767 0.838651451221832 1 1
0.751704016314782 0.743978869936965 1 1
0.836798976349998 0.829392957037612 1 1
0.75411634465741 0.746618311082125 1 1
0.653661058789689 0.647790476746545 0 0
0.846361983332789 0.836774480607953 1 1
0.785817404212139 0.778317211419627 1 1
0.785064526327295 0.776997649596589 1 1
0.843470835464181 0.835503599112185 1 1
0.752502465666505 0.744797160360644 1 1
0.73764695646171 0.730777842850557 1 1
0.80487709333918 0.796744800543413 1 1
0.813103670555757 0.804288281668035 1 1
0.901209071156761 0.891239454978403 1 1
0.76218991109307 0.755241391340425 1 1
0.790013264536002 0.781718478518552 1 1
0.836101542163812 0.828124547114539 1 1
0.743743710650933 0.735748676149784 1 1
0.830289011632492 0.821758349629148 1 1
0.813094486098283 0.805639298642543 1 1
0.824173427043107 0.81539447782503 1 1
0.822742985317601 0.813978447092327 1 1
0.797823157584282 0.788865522153724 1 1
0.822825112706862 0.814778154524217 1 1
0.66893285015511 0.661495704692593 1 1
0.767146437449166 0.759356986062012 1 1
0.759143447938615 0.751819810934204 1 1
0.845036085678771 0.835636916180151 1 1
0.836033392739873 0.827165008566825 1 1
0.866524690910299 0.857693759439438 1 1
0.775058665151567 0.767855214395541 1 1
0.81735317757903 0.809369866335821 1 1
0.900676093833607 0.891754999567821 1 1
0.757834098648388 0.749773949453755 1 1
0.818445067926172 0.810296861026924 1 1
0.887514283741575 0.878206976341114 1 1
0.752989085336744 0.745734907418363 1 1
0.680392607960519 0.673813364322279 1 1
0.795595023709096 0.788197729848687 1 1
0.796728756177365 0.78887893764457 1 1
0.811836760083778 0.80416424852641 1 1
0.950151359680464 0.939980041040806 1 1
0.753381806442981 0.746042602515312 1 1
0.803747183502317 0.796115475420443 1 1
0.834114015540753 0.826217730911479 1 1
0.826448741157888 0.818224944633655 1 1
0.840818486763861 0.832122720803561 1 1
0.89639017409524 0.887206771544355 1 1
0.877700439810067 0.868905814933894 1 1
0.845197839071167 0.836729122338466 1 1
0.734499201057224 0.727008219244394 1 1
0.788376997217817 0.780737767664684 1 1
0.822499623387741 0.814371224811861 1 1
0.784154151137465 0.775743384670109 1 1
0.921558470976037 0.91274473451197 0 0
0.875233325868572 0.865445618468816 1 1
0.825570923430672 0.817943271916841 1 1
0.750160986054529 0.743113500264085 1 1
0.814969055861154 0.806232727699552 1 1
0.824969770166605 0.816315593306668 1 1
0.794292558484831 0.786493181774364 1 1
0.608826775729476 0.602916094132826 0 0
0.879758790546959 0.870483732252911 1 1
0.746175265234982 0.738590373291403 1 1
0.703025157423541 0.695830400713893 1 1
0.820004089983079 0.812389143070364 1 1
0.780406108439801 0.772225861194564 1 1
0.824392767944031 0.815428745425926 1 1
0.837341326639454 0.82875352144875 1 1
0.850911914200556 0.843285658947264 1 1
0.798565894718312 0.790839178523593 1 1
0.867479901630312 0.858260167308444 1 1
0.782488279189558 0.773802230059046 1 1
0.79653147495469 0.788671819124143 1 1
0.718115704168172 0.711283326936295 1 1
0.854884379782522 0.846723651512809 1 1
0.650518411453333 0.643982574370665 1 1
0.847332985328427 0.838411456356196 1 1
0.717377492019405 0.709719847052728 1 1
0.785532979356446 0.777736770193804 1 1
0.811116008769364 0.803001351405018 1 1
0.83169520564044 0.823411204370694 1 1
0.840368472561814 0.83215754522459 1 1
0.773164426441834 0.765660366269977 1 1
0.703853325740887 0.696214145803985 1 1
0.795054318643167 0.78718864836949 1 1
0.861717336420867 0.852928421894603 1 1
0.709556427950172 0.702539673329106 1 1
0.877211500266127 0.868487283527802 1 1
0.868122765385867 0.859405203970178 1 1
0.934026823694385 0.924369027023235 0 1
0.710217650426294 0.702795562527935 1 1
0.778572736735966 0.771458868751128 1 1
0.81106309626647 0.802916759259398 1 1
0.719510600746222 0.712431295432727 1 1
0.829533952737911 0.821014714363882 1 1
0.835246698290196 0.826658964381752 1 1
0.796089043047918 0.788124854793065 1 1
0.820091394111244 0.812136989726489 1 1
0.915551480657072 0.906009554242055 1 1
0.791920001919742 0.78445171144783 1 1
0.832790304950913 0.824422818920165 1 1
0.762539953175614 0.755053486905808 1 1
0.774904965175727 0.767273871872034 1 1
0.824840518769805 0.816331646467628 1 1
0.876506017351725 0.867597759523586 1 1
0.791180655871096 0.782633905291185 1 1
0.879294538596861 0.870651947839151 1 1
0.836573907733637 0.828529934440593 1 1
0.714374318040245 0.70693670475243 1 1
0.841211396965492 0.832337690136123 1 1
0.733264401782745 0.725340788238992 1 1
0.889379970129491 0.880702349738083 1 1
0.786518473842444 0.778646091339135 1 1
0.66565716722519 0.658786436462149 1 0
0.846463826945285 0.837923786542626 1 1
0.806267364420218 0.79719986899018 1 1
0.727341605797821 0.719426437970388 1 1
0.864607134592546 0.856487655765243 1 1
0.875102673829996 0.866446180503896 1 1
0.759934103822501 0.751883000426752 1 1
0.803747302109949 0.795430688177946 1 1
0.820906678245608 0.812665650030609 1 1
0.826498255915904 0.819009955084356 1 1
0.838809680491612 0.830877167481122 1 1
0.678047560746201 0.67109756258666 1 1
0.82069699346566 0.812970194269346 1 1
0.822732292294354 0.814220716262744 1 1
0.985164370570817 0.975115752024926 0 0
0.811273001676988 0.803319223540385 1 1
0.800981305487211 0.792854835437314 1 1
0.966073629658447 0.956423762275936 0 0
0.751228972972928 0.74371245564894 1 1
0.786041689612109 0.778904399388945 1 1
0.816132883484738 0.80822521350888 1 1
0.859424175320593 0.851230841126452 1 1
0.777930427998346 0.769964424895144 1 1
0.742385673510409 0.73466711594173 1 1
0.742190677576437 0.73528547956632 1 1
0.840900405996612 0.832389154252445 1 1
0.742031164532088 0.734378617903862 1 1
0.905323106001774 0.896108491189016 1 1
0.79319664647243 0.784953591021755 1 1
0.776698851823382 0.768624434798671 1 1
0.641691210373564 0.635463938888222 0 0
0.649571813717667 0.642408209826965 0 0
0.853538798606099 0.844643612726223 1 1
0.79423770079455 0.786281486826884 1 1
0.813775882314241 0.805614741434154 1 1
0.678032540171021 0.671342079076111 1 1
0.869720167139239 0.860913566259316 1 1
0.767885989768667 0.760590620996661 1 1
0.79054530861971 0.781709914854024 1 1
0.894889927176796 0.88601705205026 1 1
0.790547163741154 0.782772805052704 1 1
0.821575500003618 0.812845215992565 1 1
0.744347554620956 0.737148955418073 1 1
0.635916007428344 0.629215346594999 0 0
0.77919823648584 0.771379750406436 1 1
0.816532527242928 0.80814722433734 1 1
0.751865774591546 0.744274660037449 1 1
0.95750823290354 0.94720489183406 0 0
0.840726125961881 0.83239751482279 1 1
0.810485017100677 0.801925660863616 1 1
0.791333445950182 0.782975445990029 1 1
0.87460419806243 0.866573837563762 1 1
0.708205908376358 0.701198463176794 1 1
0.817748896080289 0.80900450049494 1 1
0.787791399984647 0.779576033206834 1 1
0.780618701979655 0.772382135157853 1 1
0.745507126332023 0.7383583770068 1 1
0.909220337856093 0.899711288664708 1 1
0.738889321519119 0.731934332741769 1 1
0.891530707471814 0.882547401482634 1 1
0.810903702036424 0.803007628509385 1 1
0.953060402828293 0.944076614803391 0 0
0.749570331115869 0.741955852010139 1 1
0.796243442934674 0.787047281293668 1 1
0.735407991747763 0.727490763772435 1 1
0.844049887952719 0.835305442622573 1 1
0.823051601441534 0.813744022291732 1 1
0.808385516986707 0.8006797757687 1 1
0.820144918654569 0.811048145463227 1 1
0.78722746938972 0.779068931858404 1 1
0.79177685244141 0.783855061854692 1 1
0.766184944414991 0.758006166183531 1 1
0.786879605022584 0.779031109158039 1 1
0.761190025695295 0.752849892756039 1 1
0.874170726316451 0.866142493163464 1 1
0.819927593787486 0.811188676072829 1 1
0.769828256974918 0.762031828725438 1 1
0.761245851355356 0.753301134057101 1 1
0.809290878840834 0.800939186523891 1 1
0.681003807751418 0.674720131228739 1 1
0.814294610856076 0.804633196608107 1 1
0.807521427397853 0.799261614510032 1 1
0.785539668812559 0.777828749324246 1 1
0.835307845065423 0.826516276048756 1 1
0.688374892197245 0.681296182889703 1 1
0.758505637224597 0.750571367791453 1 1
0.866568552114734 0.858451167091204 1 1
0.82306552520459 0.815169725212581 1 1
0.846543368571415 0.837397214797826 1 1
0.721724098767329 0.714692810815621 1 1
0.70657934957708 0.699519444318113 1 1
0.767830626360606 0.759628786175519 1 1
0.853199314506824 0.844068188789405 1 1
0.797877305236785 0.789555012144421 1 1
0.857949500852497 0.849467248963282 1 1
0.822304517381914 0.813893822066932 1 1
0.830276408954743 0.822124689142884 1 1
0.790456375752824 0.781864866478976 1 1
0.674223501999709 0.667740568492661 1 1
0.932223459722888 0.923030685377457 1 1
0.734488578924361 0.727150209890217 1 1
0.880780599989336 0.871375941656032 1 1
0.889496134095067 0.880070135541934 1 1
0.916985995505225 0.90729544427133 1 1
0.792661970352962 0.784919061218024 1 1
0.802697732453635 0.794470617844234 1 1
0.729886200948621 0.722322518627541 1 1
0.814421517554927 0.806477422466941 1 1
0.724016988474257 0.716842552131018 1 1
0.784023736632188 0.776639262547878 1 1
0.779216624546215 0.770895486697152 1 1
0.760140803077194 0.752874472154432 1 1
0.807837284201005 0.799664943346264 1 1
0.780000162007003 0.772562479696716 1 1
0.72639123208008 0.719231943384753 1 1
0.809661792975425 0.800959172363262 1 1
0.694902694992803 0.688715106537084 1 1
0.772714310670073 0.764615987728578 1 1
0.78985458520339 0.78233082621779 1 1
0.862923961546566 0.854811740914198 1 1
0.824839619974671 0.816335803920918 1 1
0.88834733661643 0.879739599260139 1 1
0.772804502684967 0.765003646158481 1 1
0.752449352280064 0.745242064908838 1 1
0.79674538747466 0.78728608237658 1 1
0.674749201060197 0.668230412070261 0 0
0.741462083927984 0.734273000139817 1 1
0.791038403568177 0.782183398997563 1 1
0.726918293575204 0.719622654110789 1 1
0.857736148968722 0.848831673097395 1 1
0.802649806123694 0.795031852885885 1 1
0.74916095755752 0.741572415033436 1 1
0.789606738230509 0.782489982020477 1 1
0.712433729076037 0.705527763952888 1 1
0.815857709651499 0.807465104697084 1 1
0.784517778934819 0.776016325417576 1 1
0.774777757893724 0.767712317439922 1 1
0.9985453553521 0.988731196414364 0 0
0.784390052049106 0.776201265978122 1 1
0.866224178609686 0.857805785799472 1 1
0.819446911044473 0.81087410605561 1 1
0.719782589048363 0.712111373422547 1 1
0.703827831571259 0.696697053985075 1 1
0.873921756307794 0.86418608176306 1 1
0.839577597054081 0.831280519145839 1 1
0.74425435711003 0.736433464227231 1 1
0.745707098047917 0.738000138933097 1 1
0.707477534720613 0.70104509478746 1 1
0.775170760029067 0.767667743088678 1 1
0.645341543549491 0.638404342840687 1 1
0.703869028128262 0.697324402865141 1 1
0.781705219575393 0.773909366228983 1 1
0.681200779405692 0.673818251673234 1 1
0.703454677042426 0.69672621573165 1 1
0.72972740693196 0.722762140414388 1 1
0.752219931046898 0.745063271304649 1 1
0.789737590699949 0.782275207487101 1 1
0.80286376988149 0.794718851988281 1 1
0.761952182170776 0.754236932932263 1 1
0.839745375952013 0.830998758023212 1 1
0.840920926528042 0.833124765617086 1 1
0.675046950213229 0.668498847822273 1 1
0.770528748611651 0.762581013339859 1 1
0.830790665826361 0.821978832530481 1 1
0.765311165796352 0.757701813699852 1 1
0.787584566875608 0.780308959401844 1 1
0.849418174713741 0.841247653111504 1 1
0.824281406997349 0.816698935985429 1 1
0.739583302353132 0.731553941193504 1 1
0.69637538624678 0.689581308449396 1 1
0.790428306614668 0.782320551229934 1 1
0.845782237866674 0.837397788679399 1 1
0.787895296846738 0.780334226746757 1 1
0.917606302141558 0.908373522162088 0 0
0.866152391328349 0.857036569994281 1 1
0.854919834850702 0.846321922136792 1 1
0.751735888411515 0.744285268734079 1 1
0.755853235514034 0.74757077504666 1 1
0.857630130323725 0.848816064255991 1 1
0.801601197947035 0.793584218959179 1 1
0.782044501158862 0.773746133128277 1 1
0.83162488999971 0.823468323350344 1 1
0.812665028535639 0.804470105051014 1 1
0.817369250914523 0.809111674348015 1 1
0.891221658829984 0.882152474800158 1 1
0.941465159487205 0.93164908787602 0 0
0.87799647512641 0.869402382913981 1 1
0.790754408199984 0.782972631612301 1 1
0.750808628999437 0.742763972935204 1 1
0.845097160113201 0.836947075393602 1 1
0.718107017869207 0.710499539972174 1 1
0.781105070727833 0.773376920889728 1 1
0.815327117182809 0.807360332004291 1 1
0.950195043138339 0.940199028122847 1 1
0.707864695849938 0.700092400263451 1 1
0.808151202390715 0.799555301741402 1 1
0.770348127667654 0.762685123707262 1 1
0.846465853603693 0.837946367110626 1 1
0.786641122311502 0.778401627193432 1 1
0.769598478542265 0.761601850103984 1 1
0.838177959196713 0.829642133367992 1 1
0.721947767460355 0.714821195736119 1 1
0.736978146705863 0.729833950340205 1 1
0.744202985847203 0.736543763827845 1 1
0.687575999082613 0.680596264756724 1 1
0.732980629683572 0.725382051828225 1 1
0.690441412320062 0.683245573453313 1 0
0.821500177610725 0.812857790957799 1 1
0.761886031727596 0.75436110891255 1 1
0.947233062411481 0.938093394798667 0 0
0.737497171639602 0.730433299738479 1 1
0.731133809598624 0.724002740955794 1 1
0.703860738898493 0.697280419845368 1 1
0.843689813705442 0.835492253711756 1 1
0.757490254317278 0.74984808499336 1 1
0.804997052330473 0.796596209920015 1 1
0.815509414913221 0.807746830260998 1 1
0.763853529580365 0.755611746496852 1 1
0.732320181353527 0.725106942861141 1 1
0.833612217492322 0.825542962398903 1 1
0.858056410133993 0.849532934514695 1 1
0.734040044655379 0.726811483251229 1 1
0.857442014195162 0.848833566080963 1 1
0.925521387462362 0.916206609553249 1 1
0.705145764388956 0.698142896783224 1 1
0.694650393458259 0.688055232766599 0 0
0.875033963274414 0.865168982300297 1 1
0.82954277199929 0.82143058615472 1 1
0.779694613238105 0.771548572787469 1 1
0.849871861482075 0.841350646644217 1 1
0.709864557725771 0.70256270436984 1 1
0.875173481147612 0.866506462174447 1 1
0.759946003637804 0.752647072253409 1 1
0.881086071502329 0.871684554685434 1 1
0.803485593633573 0.795451585845102 1 1
0.858453997313467 0.849982662536036 1 1
0.793630666796376 0.786094713857391 1 1
0.852883048403877 0.844426013422137 1 1
0.813300741552035 0.804710225356079 1 1
0.969014677512249 0.959381405585562 0 0
0.81698038655899 0.809011720454667 1 1
0.704144535311078 0.697602655713651 1 1
0.768151531476467 0.760383648537241 1 1
0.770322234358959 0.763090875224481 1 1
0.619525373073108 0.612991843228975 0 0
0.86077956580823 0.851445217358216 1 1
0.758168184680958 0.750787029318228 1 1
0.733909411264555 0.726947915660886 1 1
0.799581384597446 0.791496465272632 1 1
0.740281587831768 0.733149161681526 1 1
0.837678071931346 0.829825425833534 1 1
0.834503330953062 0.82561874383221 1 1
0.664078776146859 0.657493344196301 1 0
0.832539309960847 0.824383780610581 1 1
0.77592563956537 0.768424033562495 1 1
0.697524068881936 0.690374456447989 1 1
0.761159068278682 0.753252775618379 1 1
0.804573796734587 0.796500854331778 1 1
0.845477594884236 0.836859415566095 1 1
0.727119361133154 0.719714158107312 1 1
0.780581224810666 0.772187400446234 1 1
0.669968668984918 0.663422177035868 1 1
0.725389812647145 0.718228520958774 1 1
0.826184202573204 0.817861321466814 1 1
0.734746931227916 0.72767990938792 1 1
0.826831031653325 0.818972048182993 1 1
0.810012794234415 0.802365479206967 1 1
0.749959343880807 0.742618602457756 1 1
0.924148964339525 0.91527239029899 0 0
0.870579653373718 0.861487921510106 1 1
0.842585181439356 0.833256104202601 1 1
0.725743550072053 0.71862054134927 1 1
0.71179764547044 0.704764942872498 1 1
0.824982315744402 0.816694396798883 1 1
0.956023972909698 0.946979506857006 0 0
0.719959312615256 0.713028662059142 1 1
0.684132671222257 0.677459966901441 1 1
0.71059519758522 0.704160410846919 1 1
0.752125129334889 0.744097432293368 1 1
0.787937198278271 0.780269104424561 1 1
0.800991833873114 0.793269472996547 1 1
0.904082613780307 0.894693144996702 1 1
0.790545451604543 0.782430368107124 1 1
0.821723484202358 0.813262953295881 1 1
0.823175173080853 0.814265417034392 1 1
0.743037642607031 0.736190088771328 1 1
0.884969999383015 0.874857188693848 1 1
0.780756769444109 0.772384916664219 1 1
0.79258911214713 0.783795457790127 1 1
0.849971314295543 0.841890911896802 1 1
0.7286827984885 0.72148784695985 1 1
0.701073250316137 0.69368732181372 1 1
0.894798569729295 0.885772906774915 1 1
0.680261548571449 0.673725902869623 1 1
0.847126254620339 0.83891113561493 1 1
0.757313212783192 0.749879998356275 1 1
0.801739217227877 0.793013017920202 1 1
0.770838025373253 0.762734161006828 1 1
0.813336415908935 0.805446019243656 1 1
0.743322015026127 0.735235386530525 1 1
0.884135138773473 0.875193978231412 1 1
0.804077365165061 0.795046947002626 1 1
0.80448224029124 0.796562850167331 1 1
0.72952593519461 0.722362320107012 1 1
0.868984367989251 0.859810336495603 1 1
0.745477468988662 0.738183009546924 1 1
0.785364781064212 0.777366840006204 1 1
0.798967089069426 0.790496708775811 1 1
0.885069248753627 0.87665836388938 1 1
0.727632374161564 0.72032892079816 1 1
0.820634548903288 0.81232893899256 1 1
0.782113391298869 0.77381753221342 1 1
0.833051409721394 0.82429717416001 1 1
0.723134061610483 0.71578915815364 1 1
0.741644355369974 0.734277418814477 1 1
0.826458423751945 0.818894738879295 1 1
0.833639901300645 0.824535882086699 1 1
0.776434905140657 0.767893050792293 1 1
0.801172441297429 0.79323689810845 1 1
0.733041539825549 0.725162947369821 1 1
0.722163137539212 0.714432277617148 1 1
0.669364468703245 0.662840812221967 1 1
0.786416012277635 0.77850981768153 1 1
0.900058116250869 0.891038751471742 1 1
0.741671829353198 0.733994658941927 1 1
0.719604833522798 0.71143051304404 1 1
0.774768271974084 0.766703130219785 1 1
0.810812180976175 0.802054908098722 1 1
0.805602247580784 0.797739249586409 1 1
0.808911618138136 0.800796561931629 1 1
0.708472660110296 0.701243494526686 1 1
0.753840841871844 0.746598599247823 1 1
0.73203636264487 0.724554808869692 1 1
0.879558668746634 0.870678172714843 1 1
0.862443967554045 0.853495798749394 1 1
0.827453304507689 0.818824125199845 1 1
0.803568947269896 0.795326332858883 1 1
0.733079598888966 0.724959014418096 1 1
0.8337859858452 0.825266097624707 1 1
0.757902562320225 0.750224219586683 1 1
0.777203411984635 0.769705542200033 1 1
0.771778446472654 0.764000988839206 1 1
0.795317380995221 0.787614539949708 1 1
0.688664662370473 0.681924992647747 1 1
0.9635413492796 0.95471124554423 1 1
0.641101452818147 0.633815194598592 0 0
0.830445947022977 0.821877877457102 1 1
0.871844297649039 0.863100203965419 1 1
0.879652283056653 0.870471389754527 1 1
0.760118845336236 0.75258345832212 1 1
0.825263454390268 0.816981447443929 1 1
0.952386707368447 0.942058957020079 0 1
0.808505180420605 0.800969325874338 1 1
0.805821482193725 0.797297536715757 1 1
0.875095398213306 0.866411355693611 1 1
0.715765995790236 0.708200042651827 1 1
0.699699337414314 0.692860996286181 1 0
0.937064658294505 0.927229566387133 1 1
0.740476461260474 0.733184313341696 1 1
0.730264439240748 0.723148666867769 1 1
0.957134802534088 0.947210033748658 0 0
0.75301259966447 0.745649626959119 1 1
0.867152970745918 0.859583272247627 1 1
0.876098501115574 0.867266120203912 1 1
0.805633294604815 0.797438791395077 1 1
0.824872088718464 0.817165354632138 1 1
0.880168476836678 0.871281397882241 1 1
0.804412669565575 0.795906742495001 1 1
0.835179762611047 0.826167778427319 1 1
0.937646363246842 0.928547387647682 1 1
0.773706065255028 0.766068871288884 1 1
0.808150583424787 0.800427499452289 1 1
0.82733196727373 0.818822649297566 1 1
0.855623319238794 0.847102540824687 1 1
0.860725082855759 0.851954336355468 1 1
0.777101472466501 0.769305495831431 1 1
0.742842768419997 0.736139437277156 1 1
0.763536236288668 0.756465413908403 1 1
0.755491117784568 0.747955163765849 1 1
0.660387639807596 0.654208251360371 0 0
0.760305326402145 0.752744550468072 1 1
0.677486686015444 0.670173654093966 1 1
0.744648126889333 0.737852939635968 1 1
0.859612267308778 0.851725205795975 1 1
0.790919916426491 0.782764061254461 1 1
0.802548237125628 0.79423373014122 1 1
0.830087684400693 0.821719977507463 1 1
0.800964102979664 0.793472951412514 1 1
0.800471835555261 0.792993490685969 1 1
0.845923776942822 0.836794540753025 1 1
0.822623317736462 0.814400035623451 1 1
0.819438937184123 0.810996096748781 1 1
0.63921899005651 0.632564518600731 0 0
0.786482287271871 0.779402214333067 1 1
0.82480153628795 0.816713122319509 1 1
0.800862672835761 0.792826786435623 1 1
0.7940004057269 0.786093619094932 1 1
0.769917997632624 0.761744276763992 1 1
0.804129506611146 0.796818267782815 1 1
0.715350105380825 0.708346005209482 1 1
0.851499583854554 0.842676469108001 1 1
0.822764063450416 0.814513837424796 1 1
0.759172619121729 0.751737883932482 1 1
0.843497375338703 0.835167484246378 1 1
0.785044059188867 0.777288677152797 1 1
0.807338749071399 0.798114304889997 1 1
0.642387538488337 0.636038273460737 0 0
0.75735974877809 0.750791366792644 1 1
0.863091925639001 0.854048934521066 1 1
0.887465981724799 0.878474920658468 1 1
0.796218620261082 0.788552395334066 1 1
0.698966641948074 0.692053321500668 1 1
0.783406385773144 0.77556995091838 1 1
0.898743585929416 0.889438939002953 1 1
0.892394817922857 0.883929552159087 1 1
0.804564510422298 0.797118427080481 1 1
0.784236090296243 0.776372689686215 1 1
0.77898484113894 0.771533515184349 1 1
0.72873124723478 0.721404943207386 1 1
0.739978561335039 0.731916851621609 1 1
0.879050101829856 0.86997938870668 1 1
0.996795313184129 0.986357725440441 0 1
0.757491172144307 0.749888654326508 1 1
0.76189311702499 0.754066265538395 1 1
0.773074785695883 0.765109518046216 1 1
0.740716870229688 0.733119514648033 1 1
0.709870096280824 0.703308080358678 1 1
0.759931134453651 0.751734819052696 1 1
0.780588767591078 0.772961959175724 1 1
0.834272424045961 0.826319281807623 1 1
0.909442336507334 0.90108704403371 0 1
0.641734596924665 0.634651663669042 0 0
0.782012408737719 0.77470331513447 1 1
0.763307210163613 0.755553608261118 1 1
0.825460185386569 0.816338620251126 1 1
0.807871917277466 0.799614763943986 1 1
0.814282167350177 0.806049662020971 1 1
0.893951410757946 0.885265541526929 1 1
0.847864678170793 0.839694357184452 1 1
0.743549938560787 0.735980287972069 1 1
0.880316725145781 0.871990333091374 1 1
0.732490703588923 0.724850895221533 1 1
0.85016058118954 0.841457358182501 1 1
0.920348769016087 0.911775786453252 1 1
0.81619237029403 0.807627212955943 1 1
0.7181125054095 0.711657807209458 1 1
0.835311635483387 0.827196226116314 1 1
0.854871539979503 0.846030642068803 1 1
0.802894793447025 0.794208063806261 1 1
0.922690734492521 0.913714172564202 1 1
0.765770594356693 0.758629479130859 1 1
0.872244844063872 0.863443561590404 1 1
0.876824216137452 0.867714141154443 1 1
0.896936808321148 0.887647628067199 1 1
0.812685425146315 0.803754425118958 1 1
0.733375655633857 0.726126244239904 1 1
0.886722504835794 0.877882093456329 1 1
0.910065011676033 0.901107060375727 1 1
0.849747279335489 0.841109409970405 1 1
0.812761267390656 0.804938497826888 1 1
0.785960401301121 0.777458725553616 1 1
0.781447279469148 0.77395455876755 1 1
0.850114709882482 0.841466962830922 1 1
0.81268996147906 0.804688771052445 1 1
0.845916484945645 0.837802876717997 1 1
0.932913017277485 0.923196809806122 0 0
0.844375049194113 0.835897586632573 1 1
0.865446456177346 0.856461850431358 1 1
0.777850704979703 0.770314403691654 1 1
0.8274590761416 0.81918047128874 1 1
0.77219304574839 0.764746957907073 1 1
0.859705863172906 0.851300193255194 1 1
0.794308729881232 0.785830749614703 1 1
0.646975540128203 0.640599653564274 1 0
0.78959318140971 0.781616045686254 1 1
0.869839066130388 0.860883443483278 1 1
0.766746725257919 0.758782723117512 1 1
0.771809786543143 0.764697600466126 1 1
0.790441733307215 0.781853687117022 1 1
0.822041563634861 0.813648000396205 1 1
0.584465691092729 0.5782118050803 0 0
0.676047005175394 0.669083917511894 1 1
0.807536976112916 0.799150080016011 1 1
0.82437524839091 0.816538384427998 1 1
0.526784940140579 0.52081344024952 0 0
0.756696039388214 0.748813445615408 1 1
0.899501726127804 0.890005639247828 1 1
0.804802592907782 0.797084625663363 1 1
0.771689833573287 0.764214556817662 1 1
0.725895032016619 0.719084139424957 1 1
0.751050461495816 0.743706962373091 1 1
0.828318505674441 0.819136506313857 1 1
0.762512100614975 0.755077008197439 1 1
0.745421166680419 0.737779549685965 1 1
0.853202691906266 0.844967744490928 1 1
0.782528584215228 0.774501281531454 1 1
0.738848992520431 0.731472100366721 1 1
0.769471966995614 0.761437154207292 1 1
0.78150947472232 0.772690508845769 1 1
0.810869883975705 0.802428438500804 1 1
0.735518968930554 0.72841373831051 1 1
0.771351687257404 0.763392850088319 1 1
0.806941158221187 0.799219367352274 1 1
0.93503257938877 0.925705598775869 1 1
0.848488134289753 0.840042948512671 1 1
0.800186458931141 0.7922449298905 1 1
0.764635469646668 0.756562274436816 1 1
0.814751149026619 0.806182742217491 1 1
0.804380929038474 0.795969028626882 1 1
0.743203374784563 0.735748925906223 1 1
0.891038045371138 0.88155640059907 1 1
0.775077549419776 0.766261938928406 1 1
0.801295350540466 0.792473944853914 1 1
0.81938956696592 0.811733909491229 1 1
0.906352696527912 0.896217140190496 1 1
0.743455950584397 0.736117351676271 1 1
0.791967147275188 0.784387425874993 1 1
0.84718216955182 0.838120733805313 1 1
0.83949631468487 0.831210791591771 1 1
0.851782536559429 0.843420327480734 1 1
0.768502806851196 0.760788614098726 1 1
0.769013624325678 0.761499820250016 1 1
0.799258178974494 0.791625675090102 1 1
0.656884052929848 0.64995541388752 1 0
0.851298090797884 0.841800184043612 1 1
0.819222200649638 0.811184352528928 1 1
0.924163797960866 0.91473032477189 0 0
0.658676561714209 0.652578340178284 0 0
0.868795219590452 0.859763905442923 1 1
0.813218214310565 0.805039400220348 1 1
0.892320538673434 0.884164267494447 1 1
0.899884009627921 0.890986179915988 1 1
0.903991554728986 0.895023848955443 1 1
0.802400424357974 0.794264414222458 1 1
0.874316455191912 0.865811069675655 1 1
0.963221735422125 0.952658716347435 0 0
0.787073751340319 0.779474905578505 1 1
0.875946764916346 0.867186950117696 1 1
0.734007319699268 0.726650236594399 1 1
0.762369344850033 0.754350307022684 1 1
0.869710799819846 0.860779483139626 1 1
0.724757691012732 0.717572282640031 1 1
0.818999351453451 0.810399075974712 1 1
0.735401910899807 0.728212080944717 1 1
0.721392432328929 0.71436792178907 1 1
0.743515222433716 0.73548304498071 1 1
0.834530118782543 0.825889597717611 1 1
0.749338611492659 0.741871537678513 1 1
0.827040849244365 0.817901861932176 1 1
0.824860249409799 0.816561880999585 1 1
0.851866982578904 0.842649933962572 1 1
0.626737038248129 0.619602415494971 1 0
0.808271080819682 0.800607140054933 1 1
0.839128191621253 0.830851173627409 1 1
0.800796538425362 0.792832923746627 1 1
0.724940812002566 0.717915447103208 1 1
0.837779888097776 0.82924873115142 1 1
0.618587233810863 0.612636465911371 0 0
0.844020521320404 0.835779695803956 1 1
0.740582499834314 0.732677453434695 1 1
0.848809776902801 0.840514431466533 1 1
0.914653634670837 0.905468345797388 1 1
0.824856888757903 0.816549581865049 1 1
0.710109820334555 0.702916105270465 1 1
0.715669407685982 0.709099889080182 1 1
0.775882535418006 0.767179756512974 1 1
0.799068833851937 0.791262386387692 1 1
0.755527088281849 0.747930634978901 1 1
0.842965833756734 0.8339307567353 1 1
0.67580497706854 0.668724265320008 1 1
0.6182638646517 0.612225719369665 0 0
0.786620554455576 0.779182098377892 1 1
0.737192789028476 0.729554603070435 1 1
0.688157669147452 0.681630280281001 1 1
0.876704285030855 0.867876566878626 1 1
0.740108604909813 0.733320122325625 1 1
0.857882269371424 0.849343296874918 1 1
0.885923708308716 0.877351958852362 1 1
0.700480876684207 0.69284165023736 1 1
0.753389409819825 0.745251672978331 1 1
0.804845325814708 0.796638240320429 1 1
0.77204827038733 0.764702705154713 1 1
0.9425643799946 0.933020428163538 1 1
0.631046065672953 0.624807094226963 0 0
0.808563640226387 0.800726254716199 1 1
0.706733863952739 0.699200120957676 1 1
0.717334089822369 0.710710582699705 1 1
0.830046338118064 0.821149860653747 1 1
0.901796208660394 0.893013556852146 1 1
0.696182787323916 0.689041056464473 1 1
0.813168289031709 0.80519543242015 1 1
0.841686484067005 0.833510748968376 1 1
0.957156852846752 0.947622989400737 0 1
0.87836367123599 0.868796772715581 1 1
0.747184531615446 0.739448968076988 1 1
0.625364899878756 0.618611350277397 0 0
0.721748617820477 0.71460278345733 1 1
0.812398857313409 0.804442746303116 1 1
0.763035088423153 0.754963700625875 1 1
0.71220931444469 0.70482467216758 1 1
0.826430840680103 0.818013686281668 1 1
0.901695624798633 0.8923932643557 1 1
0.923124735749042 0.913458929878981 1 1
0.818954410394641 0.811150053566847 1 1
0.7547939690117 0.747340648203947 1 1
0.713134252334337 0.705588178060421 1 1
0.72787698723512 0.720841613496209 1 1
0.730891273821021 0.722875902777852 1 1
0.809213862990131 0.800924825365702 1 1
0.85646034087985 0.847778329140715 1 1
0.950616873634 0.940299579340275 1 1
0.795859895367114 0.787266669614592 1 1
0.894997602974483 0.885716888048962 1 1
0.710240949458607 0.702476981336874 1 1
0.737959104233818 0.730584429597078 1 1
0.680694701299906 0.673832450433179 1 0
0.749887669985271 0.741999729088013 1 1
0.81396408784987 0.804870169046586 1 1
0.820874313459379 0.812944525554529 1 1
0.84980856743172 0.841626892335911 1 1
0.749836501259774 0.741508608788592 1 1
0.816768183558363 0.808715647392005 1 1
0.926319795294118 0.916935870722315 1 1
0.83372397994008 0.825372387582262 1 1
0.740328768441321 0.733237050765198 1 1
0.861522732018995 0.852730605804396 1 1
0.711394051716404 0.703850074228494 1 1
0.67663894867479 0.669720782442847 1 1
0.734890468999562 0.727261704523847 1 1
0.869142015378007 0.860749545945548 1 1
0.775059724080555 0.767872319631922 1 1
0.807693192985273 0.799294172245076 1 1
0.770855139992128 0.763147679819182 1 1
0.939968582013583 0.930669173994232 0 1
0.903500719768303 0.894627528836842 1 1
0.847937394845033 0.839713285035119 1 1
0.837231789716232 0.827874177903493 1 1
0.837287774557895 0.828574057589784 1 1
0.745316175666901 0.738068670041004 1 1
0.804272864196843 0.796545615797364 1 1
0.794286363129256 0.786335992848389 1 1
0.809090736230781 0.801415523299544 1 1
0.674571337548498 0.668304635988015 0 0
0.815449426605071 0.80728205688967 1 1
0.862740379229395 0.853366949318861 1 1
0.823728155655267 0.81544200649612 1 1
0.803082536343955 0.794704211412887 1 1
0.811182567155705 0.804111786792947 1 1
0.902968694452002 0.893835516549615 1 1
0.753559426649638 0.746350383840917 1 1
0.879230932861414 0.868909519650333 1 1
0.797549004354253 0.789752551383031 1 1
0.87432323211681 0.866256215322741 1 1
0.640398851940487 0.634468935719457 0 0
0.825848761028986 0.817402845514739 1 1
0.68793685042385 0.680942646181136 1 0
0.802956563829846 0.794553267396383 1 1
0.830457176339461 0.82212488782028 1 1
0.653868513499569 0.647133157786129 0 0
0.939968501900973 0.930428605655005 0 0
0.784141174210473 0.775060802337222 1 1
0.854246650388663 0.844957479117552 1 1
0.751926401776712 0.743645614976074 1 1
0.895548983527086 0.886314260473406 1 1
0.870966093560375 0.861394094380308 1 1
0.791964382095779 0.784280220010329 1 1
0.793472294323764 0.785586409850359 1 1
0.822531688862272 0.813948630240781 1 1
0.785069211627925 0.777167210360955 1 1
0.638023599029784 0.631285543323631 0 0
1.06518258372859 1.05418154326894 0 0
0.812004904878575 0.803771336307435 1 1
0.895055749959355 0.886428184620175 1 1
0.878081282571988 0.869893235413494 1 1
0.889971473316287 0.880216933112477 1 1
0.712808079231799 0.705643115299202 1 1
0.774871062048555 0.767416858634138 1 1
0.704833006866788 0.69769718063341 1 1
0.681884198521763 0.675117542168437 0 0
0.849637946044489 0.840527620130349 1 1
0.670613746958559 0.664125654781905 1 1
0.708161779566223 0.701181763321036 1 1
0.658017277845359 0.650836152138953 0 0
0.815999179347394 0.806773269296039 1 1
0.877098091392354 0.867895948883568 1 1
0.833201241335235 0.825510615570448 1 1
0.752953330748552 0.745103852509417 1 1
0.826871944626774 0.818622083886778 1 1
0.701417842306895 0.694539407392013 1 1
0.741627719882519 0.734750858190001 1 1
0.76000744907054 0.753000135498215 1 1
0.888513612208566 0.880246709811392 1 1
0.7339736349751 0.726989672326114 1 1
0.882106592024861 0.873537340890787 1 1
0.709575885288602 0.702522110757715 1 1
0.946390658652981 0.936856369880952 1 1
0.870505974727063 0.861936618718857 1 1
0.937048450583995 0.927743282846739 0 0
0.880210027429903 0.871897023766471 1 1
0.764280983302965 0.756862019208259 1 1
0.833902610871895 0.826091523559479 1 1
0.730351278353187 0.722993154821924 1 1
0.801219630059955 0.793417280694886 1 1
0.724756058813373 0.716565903208504 1 1
0.821173916775239 0.811896330813793 1 1
0.88018446858726 0.871676341909725 1 1
0.71891868287784 0.712109659454991 1 1
0.717374822215479 0.710984404043024 1 1
0.817765824685071 0.809403567215075 1 1
0.869472774607406 0.860744594352785 1 1
0.735537923186608 0.727548422489325 1 1
0.833986626067443 0.825399310234529 1 1
0.76590733533643 0.758504287531797 1 1
0.826066844646068 0.818402607671916 1 1
0.7471768048516 0.739497527264821 1 1
0.798856414586579 0.791103254089141 1 1
0.742496448573606 0.735463870565847 1 1
0.790170072968105 0.782187499258515 1 1
0.845662636226335 0.836984583068164 1 1
0.706086075956049 0.69857284068305 1 1
0.809182265528467 0.801596280555481 1 1
0.846187188593629 0.837701923673178 1 1
0.711244544016871 0.704417579156331 1 1
0.710822128758399 0.703552697973378 1 1
0.730193530745147 0.722599015744113 1 1
0.739643204668501 0.732193314623833 1 1
0.704279907294635 0.697497916217964 1 1
0.825857484200067 0.81762327261316 1 1
0.712263828296042 0.705395138091871 1 1
0.7702089157177 0.761979249221341 1 1
0.744094266537279 0.736810352138675 1 1
0.815049608326636 0.807323776091001 1 1
0.705454439969111 0.698822780394246 1 1
0.809236065943566 0.801016596163558 1 1
0.830992881877626 0.822615911053589 1 1
0.850197216321966 0.841566703239952 1 1
0.83013183002623 0.821965101245887 1 1
0.826936963609851 0.818666879053451 1 1
0.721775493043496 0.714470665700864 1 1
0.744368832476459 0.736463167607602 1 1
0.752706648608062 0.745231033156554 1 1
0.851634702416841 0.843394931601837 1 1
0.661671137588169 0.655147957694399 0 0
0.729151308413168 0.7228610524948 1 1
0.828144079440743 0.81981419160344 1 1
0.76536850416104 0.756900255865596 1 1
0.915930291478805 0.907185350260423 1 1
0.752638382116992 0.744334191940651 1 1
0.839443314834098 0.831206002673358 1 1
0.779374173342003 0.770758292552372 1 1
0.66003361154381 0.652727797037572 1 0
0.915222453159079 0.905633995008775 1 1
0.790884563004795 0.78385129730446 1 1
0.874226657014118 0.865687077759492 1 1
0.746820332220885 0.739594975059462 1 1
0.827435715960995 0.8186720054444 1 1
0.900066112076544 0.890825223405412 1 1
0.695952793869833 0.688868505732339 1 1
0.821741734821803 0.813976123279551 1 1
0.796354045465437 0.789130271167146 1 1
0.696085592569686 0.689161398427665 1 1
0.795279877629607 0.787483333481664 1 1
0.7002088191294 0.693223270471868 1 1
0.900555521577314 0.89095433654682 1 1
0.864783705293334 0.856333655043506 1 1
0.885381015919149 0.87635107104141 1 1
0.894859853149296 0.886335607187532 1 1
0.874145438869184 0.865445319604829 1 1
0.76023897430964 0.752684784389131 1 1
0.782435045890026 0.774331031596783 1 1
0.807138912871978 0.798905334987559 1 1
0.838508668834766 0.829718781425854 1 1
0.863589051976626 0.854548657552588 1 1
0.774429898093645 0.766655176501627 1 1
0.822335854217617 0.813739743942868 1 1
0.73228318117212 0.7253802319355 1 1
0.796110937202609 0.787823403502478 1 1
0.77046014474572 0.763005489734462 1 1
0.73329095333221 0.726537251641011 1 1
0.8747349631725 0.865709935791412 1 1
0.794736152844134 0.786663657007933 1 1
0.90024542860735 0.891743340385365 1 1
0.700290702729474 0.692822818190985 1 1
0.877161942079386 0.867119392722018 1 1
0.887092006639994 0.877884029709658 1 1
0.864547045230989 0.856675845610721 1 1
0.81604009940226 0.807371583992269 1 1
0.862191018948334 0.853849025778312 1 1
0.716347905157607 0.70927254025185 1 1
0.703758412386252 0.696485789256896 1 1
0.782888141610302 0.77566814248616 1 1
0.761407337422686 0.753541008652037 1 1
0.68607765524556 0.678558583857295 1 1
0.717164146371035 0.709796742108561 1 1
0.803103750074811 0.794668438671062 1 1
0.902656031367258 0.89340633640438 1 1
0.793740604982319 0.785887699411047 1 1
0.75804213838334 0.750097474496447 1 1
0.814849276344616 0.806680431183835 1 1
0.8050731710118 0.796576470608355 1 1
0.757044295697938 0.748848997733588 1 1
0.826738502334667 0.818865088408164 1 1
0.826435062502273 0.817930486120432 1 1
0.677317107699299 0.670226242800025 1 1
0.816690762067422 0.807706793276269 1 1
0.839296805162706 0.830210126962908 1 1
0.742045139963779 0.734311015587015 1 1
0.780976401286491 0.772951554734135 1 1
0.781317490122343 0.77337364441812 1 1
0.768758093014826 0.760387014673387 1 1
0.848655530137432 0.840296360080906 1 1
0.858941608241174 0.850158792028398 1 1
0.868699836497316 0.860579735189092 1 1
0.854007338319588 0.844691891232721 1 1
0.783549848746048 0.775856220431781 1 1
0.881414849648603 0.873428559487374 1 1
0.703597244501437 0.696200771287237 1 1
0.741198872354366 0.732759369356435 1 1
0.887443536805404 0.878577616175947 1 1
0.862336051879979 0.853225849113463 1 1
0.745726766860722 0.738263912016659 1 1
0.830797074519128 0.822427526390912 1 1
0.757664420478944 0.751137686141339 1 1
0.752631295618225 0.745456826143602 1 1
0.817552586355165 0.809492606526372 1 1
0.859339176754194 0.850999175330569 1 1
0.852050436722038 0.843685408886177 1 1
0.698303145711573 0.691954037737264 0 0
0.745021309457341 0.738261134308697 1 1
0.710845540934291 0.703739894041187 1 1
0.723266630315134 0.715754995893552 1 1
0.726998063042829 0.718912825180921 1 1
0.705816082767677 0.6989630841741 1 1
0.689960501793165 0.683480095593447 1 1
0.848705399077778 0.839914919680177 1 1
0.732916575438187 0.725466935894015 1 1
0.751475555282412 0.744508814144193 1 1
0.795259350167995 0.787535863592257 1 1
0.888623776732079 0.879726436048627 1 1
0.653921391538071 0.647198402921534 1 1
0.801349228645753 0.79396634577729 1 1
0.741742757939788 0.734526082327123 1 1
0.773628756453608 0.76618998554987 1 1
0.802355870783415 0.794774622738048 1 1
0.685487727898306 0.678726484490926 1 1
0.862471796055186 0.853077083847743 1 1
0.692016262860884 0.685325203263244 0 0
0.805604029440402 0.797701772343193 1 1
0.813327476796241 0.805993434824393 1 1
0.647269915181432 0.641088987688797 0 0
0.782006357862774 0.77437746177062 1 1
0.737599852447189 0.729335242354369 1 1
0.958234033326558 0.94830105720887 0 0
0.835362624452647 0.826318594166892 1 1
0.866909597406649 0.858476384219812 1 1
0.808709860374539 0.800291181624111 1 1
0.845757917219279 0.837292332608404 1 1
0.736258353810265 0.728420217816351 1 1
0.835615002823507 0.826968125023796 1 1
0.82511326377838 0.816879023258386 1 1
0.751510933682073 0.743843844659002 1 1
0.751978525930633 0.744302294137663 1 1
0.84425583959678 0.835323372222037 1 1
0.852237588575155 0.843902688294762 1 1
0.704665423066133 0.697252775490553 1 1
0.820506087687627 0.812558177231202 1 1
0.724298866761188 0.716966694510049 1 1
0.686750397365848 0.680693060595679 1 1
0.810487095260939 0.802894699610002 1 1
0.850331195706203 0.842076908648848 1 1
0.6534551942102 0.64700213449314 0 0
0.750828842598799 0.742924892967916 1 1
0.828900859462597 0.820736893553467 1 1
0.748003216198039 0.740065738070708 1 1
0.910634218136592 0.901361448618667 1 1
0.825079238773648 0.817466370204888 1 1
0.720153973630011 0.713611505034015 1 1
0.765637617386777 0.757941131791772 1 1
0.82656225541129 0.818834106211484 1 1
0.677588970893949 0.670749440577657 1 1
0.859789286402586 0.852196276932972 1 1
0.679732111647935 0.671973138589022 1 1
0.8887998279022 0.879248024812434 1 1
0.812004322370995 0.803976589593244 1 1
0.866967696306046 0.858516214346958 1 1
0.666153695585749 0.659000830995914 0 0
0.703424292310248 0.697227968435167 1 1
0.840981226753074 0.832841275982662 1 1
0.785872031965201 0.777862734580948 1 1
0.815061640915713 0.806821981881509 1 1
0.750050123351349 0.742074227708464 1 1
0.788647981645805 0.78044404797938 1 1
0.848658072022358 0.839846409719752 1 1
0.832882849401737 0.82434997222624 1 1
0.822501906214673 0.813494087594985 1 1
0.748147595104528 0.740741246201516 1 1
0.750916290165248 0.743423579456761 1 1
0.849099787139491 0.840994451227694 1 1
0.688559211041958 0.682067948792436 1 1
0.914896114790404 0.905376554858465 0 1
0.852482768978897 0.844266811309593 1 1
0.7128892998485 0.705813979247058 1 1
0.816201459350645 0.808155187087787 1 1
0.747638306242825 0.740441964968618 1 1
0.898548282516081 0.889163213653035 1 1
0.83570890884544 0.827909265800292 1 1
0.938855030286211 0.928776595952622 0 1
0.74500167912887 0.737484622282605 1 1
0.814469808219854 0.805953372635521 1 1
0.817841706660092 0.809470662268874 1 1
0.967226610633099 0.956897950995629 0 1
0.770108571813863 0.762647990714347 1 1
0.781768064613079 0.774304205302088 1 1
0.785747580607442 0.777967592089123 1 1
0.873949646888372 0.866004830042697 1 1
0.750193458776976 0.742810832852498 1 1
0.887548009205781 0.878774847161668 1 1
0.688756875431025 0.681790027444362 1 1
0.806989584853253 0.799189747379871 1 1
0.80452092729241 0.796263666292196 1 1
0.704317123985867 0.69764639674469 1 1
0.790567740376937 0.782125904274599 1 1
0.791840484469266 0.783403383355345 1 1
0.684641053075748 0.677999838484515 1 1
0.756989098536161 0.749294775690471 1 1
0.670976477015488 0.664059504925177 0 0
0.913600459745911 0.904856102465422 1 1
0.82186752073804 0.813647313933206 1 1
0.91674695674711 0.907065787322811 1 1
0.761649057694205 0.752908148938433 1 1
0.843398830331327 0.834842684176644 1 1
0.820058594860239 0.811486070313423 1 1
0.804101463400725 0.796703238119104 1 1
0.8387586733414 0.830757039346537 1 1
0.770835728446296 0.762840770583859 1 1
0.805261468185607 0.797624823160146 1 1
0.733113290980402 0.725322986035861 1 1
0.805012288129657 0.796495785196001 1 1
0.826963629354925 0.818272831577924 1 1
0.755092270245305 0.748196437121622 1 1
0.841515162091335 0.833447270538107 1 1
0.823911713539994 0.81645821901875 1 1
0.838984380105103 0.830299816155574 1 1
0.816231489175044 0.807939768646853 1 1
0.800363611642695 0.791979329804053 1 1
0.796992495471134 0.789085689728321 1 1
0.734892005439985 0.727464598671126 1 1
0.787102546734092 0.779096162077709 1 1
0.863722047731859 0.854610208189069 1 1
0.66985781132258 0.662624989992654 1 0
0.891899489921028 0.882336787674447 1 1
0.758978958375307 0.751379727491495 1 1
0.705269837608637 0.698103174740145 1 1
0.78700496286618 0.779501237522837 1 1
0.907115635670679 0.897679759536717 1 1
0.806688656226526 0.79875088076738 1 1
0.79174509943506 0.783742067054029 1 1
0.750854685700519 0.743303311999236 1 1
0.759775706500857 0.751858316493977 1 1
0.862418117949291 0.853913703242636 1 1
0.813816651110675 0.804885643800212 1 1
0.877654228326726 0.868905711662968 1 1
0.773581870856286 0.764840020082647 1 1
0.819057183217974 0.810561750064629 1 1
0.809592527860983 0.800341723468458 1 1
0.777778290665734 0.770188068388948 1 1
0.779964966069714 0.772691539440267 1 1
0.750944068390123 0.743299785368536 1 1
0.683500542847527 0.676292542553026 1 1
0.773486147037897 0.765944870337442 1 1
0.820375870312418 0.811949532869792 1 1
0.929247165055046 0.92047026647613 1 1
0.799917019130278 0.791840069210414 1 1
0.904829413454443 0.896321392838132 1 1
0.667806394957598 0.660055142464607 0 0
0.844767591229482 0.835557178529195 1 1
0.809977569485228 0.802154094876303 1 1
0.799501544729549 0.791590106614462 1 1
0.894928681005975 0.886471180624529 1 1
0.767654822389156 0.759597634987748 1 1
0.928078929788791 0.918588162609405 1 1
0.699116029152513 0.692301787861045 1 1
0.813898045096695 0.805667982331728 1 1
0.803357083324316 0.794430133845474 1 1
0.733964150028109 0.727128277305006 1 1
0.831960646113206 0.823467758034947 1 1
0.805883790443972 0.796544052793601 1 1
0.909732141495307 0.900034278622404 1 1
0.794358952611075 0.786253271007568 1 1
0.819955276095557 0.812116415811167 1 1
0.822059831105909 0.814931829903906 1 1
0.888041523259733 0.879178103488789 1 1
0.827621521853829 0.818330373657311 1 1
0.676717337932994 0.67007453670206 1 1
0.830019297724016 0.820820298838235 1 1
0.820811027606738 0.812667238011923 1 1
0.821873497847206 0.814222793161215 1 1
0.757070248308164 0.749510789427747 1 1
0.980435457987996 0.970776816217547 0 0
0.848235400891341 0.839670152740439 1 1
0.748907268594504 0.741338666481395 1 1
0.797639992850102 0.789684460555854 1 1
0.812472449211816 0.804362706229322 1 1
0.752721112250539 0.744245952097897 1 1
0.842021016373136 0.833522381845831 1 1
0.742476180801922 0.734909226757273 1 1
0.780018084839001 0.772099981110663 1 1
0.859499729148529 0.851385673205708 1 1
0.741717703455519 0.734669720020603 1 1
0.798905388674775 0.791081312163073 1 1
0.720991895286236 0.712475252891929 1 1
0.756785468248214 0.748810773978563 1 1
0.73550900081568 0.727938394285535 1 1
0.943269851285672 0.934050230387885 0 0
0.686418622792544 0.678712457272284 1 1
0.780129806428808 0.772795093156683 1 1
0.728825591637071 0.722187660340013 1 1
0.819027896567072 0.810860506484859 1 1
0.808808897873795 0.800874192682265 1 1
0.859112308837578 0.850804579239361 1 1
0.737388469562938 0.729640173279462 1 1
0.935459827823501 0.925471059867087 1 1
0.850369683955922 0.841644936106928 1 1
0.699259496380951 0.691645377737723 1 1
0.816916685020182 0.808972480229 1 1
0.825309445363957 0.817211719529738 1 1
0.776402892879785 0.76835952507693 1 1
0.869318081542509 0.859903227950866 1 1
0.769349005939972 0.762074589728138 1 1
0.755834839258404 0.747997156518237 1 1
0.779090933876505 0.771786716435911 1 1
0.738726014027338 0.730811478701073 1 1
0.790519912470071 0.783243875716273 1 1
0.787347115147071 0.77899938052671 1 1
0.793244527758838 0.785244091958072 1 1
0.8362368622754 0.827582590588242 1 1
0.815871800271622 0.808272782341214 1 1
0.717053368432631 0.710239401637513 1 1
0.871170151447564 0.862211204250159 1 1
0.721990551080919 0.714969962606703 1 1
0.799959729768601 0.791805603875866 1 1
0.793496694906907 0.786254882847633 1 1
0.777246723607837 0.769670582085375 1 1
0.911797044579679 0.902722249110282 1 1
0.829289434793056 0.820936581439441 1 1
0.808101072567887 0.800178500613491 1 1
0.79009838774959 0.781909488439379 1 1
0.818236081067767 0.810154022678767 1 1
0.943807520857711 0.933308047663555 0 0
0.795413157308317 0.78771378365224 1 1
0.738129060360736 0.730464354995299 1 1
0.739790005085861 0.732142631155693 1 1
0.812733923074522 0.804818845320118 1 1
0.880259700317657 0.871406268235178 1 1
0.844362322056981 0.835981018643695 1 1
0.750265336297504 0.743252160484335 1 1
0.792860983669464 0.7852554705916 1 1
0.812428515974409 0.803299155165857 1 1
0.848109564883117 0.840433576427226 1 1
0.772336016982642 0.764696395862591 1 1
0.723074381610587 0.715267310153644 1 1
0.84444186655538 0.835374691014154 1 1
0.798265217046055 0.790369396411864 1 1
0.908160515295928 0.899068773366976 1 1
0.931573824080349 0.921504550820773 0 1
0.717791102746805 0.710863614167647 1 1
0.817736324330901 0.809506956418496 1 1
0.837033364771864 0.827754168208528 1 1
0.810646385880265 0.802676738547873 1 1
0.762442830988519 0.754643818283036 1 1
0.771170433062947 0.763265555127131 1 1
0.882719895743663 0.873728392123197 1 1
0.638091415099041 0.632222086265569 0 0
0.735607134545014 0.727906397783115 1 1
0.693603296034212 0.686430144455228 1 1
0.759782934519358 0.752440773656471 1 1
0.803685432087025 0.796276672013521 1 1
0.726173275683689 0.718483246445119 1 1
0.636280108441207 0.629718797020163 0 0
0.839274721175844 0.83093826238463 1 1
0.830894174417016 0.82156673742972 1 1
0.808954709800039 0.801250644284767 1 1
0.813456533079794 0.805692682746673 1 1
0.795656887763584 0.788015596160856 1 1
0.84959913808166 0.8407216863642 1 1
0.806019840425714 0.79821754840999 1 1
0.793828023362398 0.786344872722534 1 1
0.841064569424844 0.831702908230972 1 1
0.745945252052755 0.738375606471178 1 1
0.764528827132084 0.757017190014106 1 1
0.759490274133007 0.75199676028063 1 1
0.817422059585036 0.808833586782912 1 1
0.892174065377496 0.88290908155461 1 1
0.840592734534617 0.831624145900214 1 1
0.620453428536502 0.613942527426705 0 0
0.699573300020935 0.692853842948687 1 1
0.779825426385392 0.772161844731358 1 1
0.838252057614365 0.829794242690327 1 1
0.775207032526238 0.767102532569259 1 1
0.845724731404806 0.837580888450038 1 1
0.823713617953933 0.814963327792862 1 1
0.771189221586242 0.763294292772475 1 1
0.758364415041982 0.750409151263184 1 1
0.769037625663027 0.761530790352084 1 1
0.741514666283409 0.734153815146972 1 1
0.827584847590438 0.819532135330352 1 1
0.824872510901151 0.816835462251203 1 1
0.842449209038123 0.834334879269763 1 1
0.793382850223275 0.78511199786089 1 1
0.717884112522137 0.711292757991624 1 1
0.819098306749137 0.810226301081245 1 1
0.751010231412942 0.743143278125044 1 1
0.780521990650234 0.772406126497736 1 1
0.849263820940964 0.840893746357124 1 1
0.871136906649354 0.862628370402711 1 1
0.737380784717168 0.729726776660194 1 1
0.722830989624315 0.714616727276924 1 1
0.943104900222027 0.933452170788065 0 0
0.846976237407539 0.838493263041656 1 1
0.690776133140544 0.68346980030984 1 1
0.705240851282963 0.697916769379485 1 1
0.727378240443377 0.719506224960624 1 1
0.805301220880425 0.796794379051094 1 1
0.772515938489996 0.764554623213332 1 1
0.820259787753283 0.812419664018694 1 1
0.933147140599492 0.92450355153017 0 1
0.73463535178299 0.727278739432628 1 1
0.969990336843267 0.959801514419523 0 0
0.83965732137459 0.831568964504905 1 1
0.820981234936983 0.812550163645461 1 1
0.831280328690381 0.822488048099902 1 1
0.736389870594146 0.729249277167769 1 1
0.749321996806269 0.741286186896664 1 1
0.708033614412161 0.70035281938807 1 1
0.886274517218607 0.877737112289528 1 1
0.77536846247622 0.767750902508806 1 1
0.83728235132049 0.828722911339242 1 1
0.914236145097096 0.905103803798039 1 1
0.788226039795894 0.780304148958446 1 1
0.956845072006762 0.946799221233087 0 0
0.720609924024392 0.713537472654596 1 1
0.810702636361236 0.802251583164702 1 1
0.930475773000598 0.920459032116975 1 1
0.69890579599943 0.691303095771541 1 1
0.963451206856222 0.953273876389093 1 1
0.884011977659981 0.873902835069665 1 1
0.768964054944286 0.76138823022956 1 1
0.929921479158835 0.920610482463035 0 0
0.924197859922335 0.914192656834123 1 1
0.797358385887888 0.788703345454534 1 1
0.868142977951247 0.859130707069145 1 1
0.88384429557337 0.87461094340538 1 1
0.95499279034427 0.944921039705776 1 1
0.722439714971176 0.7152998621272 1 1
0.829584589540331 0.820342577583607 1 1
0.853822463001462 0.843873251773243 1 1
0.74046194085611 0.733203634018059 1 1
0.814295428824984 0.805630078651954 1 1
0.877744200484487 0.868730385344285 1 1
0.823313595575427 0.813770617775045 1 1
0.800678071394035 0.792806682076675 1 1
0.754033193124748 0.746352924483297 1 1
0.789743778116428 0.782302086582171 1 1
0.711326441840074 0.703730698542856 1 1
0.682164584031787 0.675235137989819 1 1
0.848645642702545 0.840540919200144 1 1
0.824105072358279 0.816141184550883 1 1
0.767697831059121 0.760503304019085 1 1
0.811025564647968 0.80323270319706 1 1
0.828518974931236 0.820039860500672 1 1
0.87158008092023 0.862888315791974 1 1
0.854525623387923 0.845450086437594 1 1
0.626604175773516 0.620293259896466 0 0
0.7898255195602 0.781952682240511 1 1
0.70423100105269 0.697315649018795 1 1
0.669126016991076 0.662663433333759 1 1
0.751805844001345 0.744899124503972 1 1
0.75911426021405 0.751548156765338 1 1
0.797064354625251 0.788541974081147 1 1
0.703146312019655 0.696186513012052 1 1
0.850875058425237 0.842542721648137 1 1
0.722496933731196 0.715541316002326 1 1
0.80703382846384 0.799139120211269 1 1
0.800122412524875 0.791914541212272 1 1
0.798640994325131 0.791102352065309 1 1
0.845686584749274 0.837456067794856 1 1
0.790623616546645 0.783100463758116 1 1
0.845498456989415 0.836814517773177 1 1
0.800160410998335 0.792626386327122 1 1
0.868915830297457 0.860090564423168 1 1
0.87759252987172 0.868082253434661 1 1
0.799234385285048 0.791601081459047 1 1
0.841681047484357 0.832791961939822 1 1
0.780097448969942 0.772187761314736 1 1
0.880878739532082 0.871456618368438 1 1
0.815084082746263 0.807175678300277 1 1
0.872507082562371 0.863703905723333 1 1
0.805262141492157 0.796971005821854 1 1
0.846928914562963 0.838915859640766 1 1
0.797513924305825 0.789294765731735 1 1
0.912406790271177 0.903697910441662 1 1
0.867209194135392 0.858863918809217 1 1
0.871689579895091 0.86282226115962 1 1
0.837564512019296 0.828976400817404 1 1
0.874028130513625 0.865078012395612 1 1
0.67654518321247 0.669850165225684 1 1
0.932697085833587 0.923281380657752 1 1
0.662400401787626 0.656055179460136 1 1
0.74610452002121 0.739119301191034 1 1
0.726227886042515 0.719126284478183 1 1
0.769955524902578 0.762060412288273 1 1
0.853277816887463 0.844188793787891 1 1
0.739114272654248 0.731680246203143 1 1
0.824045723052856 0.814788441768195 1 1
0.955566424508612 0.944592798062956 0 1
0.826505235369481 0.818140554532272 1 1
0.767522503330087 0.759096110113973 1 1
0.839626642175683 0.831161564547217 1 1
0.766858495804727 0.759357473997027 1 1
0.817399965933309 0.809358779333122 1 1
0.814899354521332 0.806951508122973 1 1
0.766513817896623 0.759067269467558 1 1
0.784182706970369 0.776225196511003 1 1
0.871735646678246 0.86266511374057 1 1
0.696416678146815 0.689268996731207 1 1
0.792171975726358 0.784583190955917 1 1
0.850487267603117 0.842182375510774 1 1
0.84850272963941 0.839025069350285 1 1
0.802916342093094 0.795225300956324 1 1
0.790078871498192 0.782677001631421 1 1
0.862088269570296 0.853813013750345 1 1
0.756890601774757 0.749617150556324 1 1
0.804789401156525 0.796324347687762 1 1
0.824191285332296 0.815760839913239 1 1
0.828259321230775 0.81954164246702 1 1
0.790219513494937 0.782293167335052 1 1
0.812385193135602 0.804075105157513 1 1
0.723139804377841 0.716222204737666 1 1
0.839780082094127 0.831050564703079 1 1
0.695630701715127 0.68841468091831 1 1
0.703583780372605 0.696620810448325 1 1
0.777613513205677 0.769303408615339 1 1
0.824068272061551 0.815495065221919 1 1
0.805489351091182 0.797577530277504 1 1
0.804792885018565 0.797232608491552 1 1
0.746626973581017 0.740060553844232 1 1
0.778415637509752 0.770455528227596 1 1
0.908289415475599 0.898762626654369 1 1
0.731923929321444 0.723885066413122 1 1
0.948092884663443 0.93847850901439 0 0
0.777514289387097 0.769491729864475 1 1
0.815581453630701 0.806037473465112 1 1
0.767649360954105 0.76013557991798 1 1
0.781789110119038 0.773772290526052 1 1
0.522619345264824 0.517311184727196 0 0
0.775059501407394 0.767667815490215 1 1
0.853874500420194 0.845286290636995 1 1
0.902465048429354 0.893921934471454 1 1
0.764741473704483 0.757862051862317 1 1
0.680790068487063 0.673992522390196 1 0
0.870031190697436 0.86170361326207 1 1
0.799759718809686 0.792796867485694 1 1
0.961865961149838 0.951881092844698 1 1
0.74915069759454 0.741755714915797 1 1
0.874302953861052 0.865211994014242 1 1
0.746803997953574 0.739186986296291 1 1
0.739062842532324 0.731654780192666 1 1
0.900533127794111 0.892044027218355 1 1
0.700966944666574 0.694782469404803 1 1
0.700169293234653 0.693706388528844 1 1
0.73261803390899 0.725549596304655 1 1
0.716429263079063 0.708873255846671 1 1
0.801167696545753 0.79272576135808 1 1
0.823882276191629 0.815578979301815 1 1
0.658002246500366 0.651456154646494 0 0
0.808902843316807 0.800860995454695 1 1
0.749807685142838 0.742713398541158 1 1
0.802609613168645 0.794589457766851 1 1
0.860635297686181 0.851939696411705 1 1
0.916380765687124 0.907681766528469 1 1
0.740232604111603 0.732537155178528 1 1
0.702137063889418 0.695312915762043 1 1
0.869555816503172 0.860838060160744 1 1
0.836060131026024 0.827867817746783 1 1
0.77662595533224 0.769713899381439 1 1
0.713835176746851 0.706698019649882 1 1
0.806602406269064 0.798667473572389 1 1
0.838348020072901 0.830994261168335 1 1
0.843456691940571 0.834701412764375 1 1
0.620905050671887 0.614541931979002 0 0
0.67090915028284 0.664200344320259 0 0
0.755053742718799 0.747323576096085 1 1
0.709869346437139 0.703333753065315 1 1
0.746644252944499 0.739595488038025 1 1
0.846506945131701 0.838467871951702 1 1
0.86106312779353 0.851280235756333 1 1
0.831155376153332 0.823488816794882 1 1
0.828033764172897 0.819671322410662 1 1
0.736335540971633 0.729389157993909 1 1
0.812353391562602 0.804425389533969 1 1
0.802010955945702 0.793431446182589 1 1
0.854146132478403 0.844827941935766 1 1
0.779827628705007 0.772001488591855 1 1
0.799446704969999 0.791103457874573 1 1
0.823389106151448 0.815167058857265 1 1
0.658692028215557 0.651511134586497 0 0
0.910573423266015 0.901459129367587 1 1
0.742234161309286 0.73451322194864 1 1
0.960332294867741 0.950230364073496 1 1
0.851544585036832 0.843392309176742 1 1
0.945951037789591 0.936004193125256 1 1
0.785541456315717 0.777782167563917 1 1
0.859753761592171 0.850870789992554 1 1
0.636037639988857 0.629750272144731 0 0
0.795896306768255 0.788021986308119 1 1
0.916080726011456 0.906752004468572 1 1
0.852384357634832 0.844272057518166 1 1
0.663332838783246 0.656525661739351 1 1
0.686745179973186 0.680192510977005 1 1
0.772574443903406 0.765238917404627 1 1
0.955169475109761 0.945664595880265 1 1
0.715419445299461 0.708410510988788 1 1
0.806875669069862 0.798708200584792 1 1
0.858556020580232 0.850158700794898 1 1
0.774448566593963 0.766513766839128 1 1
0.679176534542404 0.672289432648557 1 1
0.748928787733157 0.741419611844677 1 1
0.797088241323184 0.788978963090437 1 1
0.812716101751413 0.804703740790826 1 1
0.864021040230502 0.855935218887131 1 1
0.807002268811855 0.799496955967419 1 1
0.781121053755468 0.77216216694776 1 1
0.842562939687296 0.833287141722841 1 1
0.892262967243249 0.883421757877319 1 1
0.827439017636289 0.818703688527576 1 1
0.671157166869374 0.663796278582103 0 0
0.779119949142466 0.770987464897664 1 1
0.787377431660526 0.780320207557472 1 1
0.822167639840652 0.814315744186447 1 1
0.773078281236688 0.765000815982972 1 1
0.83624832368907 0.826944326028931 1 1
0.811906480915839 0.803622177302746 1 1
0.811641270435325 0.803807684201467 1 1
0.778483758756671 0.770901556903928 1 1
0.844476431854236 0.835854783673096 1 1
0.869152028599459 0.859794734262568 1 1
0.716628504392418 0.708905639095467 1 1
0.840167955612978 0.832218368620296 1 1
0.787170524240596 0.779681561678118 1 1
0.827510658205171 0.819915013258081 1 1
0.780457679595839 0.772466263272987 1 1
0.800691110677945 0.792983004186293 1 1
0.837075621352654 0.828412832528813 1 1
0.77621404077395 0.768138617166387 1 1
0.86919234035362 0.860613166821772 1 1
0.81581924340169 0.807608690957442 1 1
0.835370056000823 0.827150075860655 1 1
0.90204934900833 0.893144741802517 1 1
0.621519392037814 0.615494549823691 0 0
0.735137191639596 0.727881975201114 1 1
0.791517060231623 0.783983117824139 1 1
0.764139413045853 0.756492833220275 1 1
0.710311332153853 0.703470705961253 1 1
0.751317286727373 0.743142105917637 1 1
0.75145838383494 0.74364153231639 1 1
0.785435624699599 0.777728972969123 1 1
0.782336148874569 0.774507449577419 1 1
0.913392262183353 0.904618982600998 1 1
0.774038421589251 0.766401488898658 1 1
0.807010969391958 0.797840673905119 1 1
0.813252071727255 0.804816229480706 1 1
0.847592522715974 0.839045635514272 1 1
0.711953404947488 0.704927919708344 1 1
0.69372819060486 0.686668342697033 1 1
0.824418094362966 0.815859686043896 1 1
0.827614205620909 0.818795973488722 1 1
0.75925479260381 0.75229836826004 1 1
0.805253252349193 0.797518814507912 1 1
0.814665696111411 0.805941769207313 1 1
0.792907603211013 0.785290974507576 1 1
0.8275526528825 0.820165851619637 1 1
0.665454528670722 0.658264159487758 1 0
0.721439499902635 0.714709114362013 1 1
0.782002418059084 0.774380162882375 1 1
0.749370344752048 0.742083239145812 1 1
0.760379988100547 0.752483116011735 1 1
0.890539051229859 0.881974456469613 1 1
0.932243931936928 0.921853573818913 1 1
0.86307858744484 0.854338957068919 1 1
0.820568911486155 0.812835926684592 1 1
0.713529731219641 0.706029492767301 1 1
0.808018321122035 0.800022487509527 1 1
0.831661357560878 0.823128533971528 1 1
0.878645634378093 0.869497609024415 1 1
0.798951030848771 0.790617782682978 1 1
0.769759132965722 0.761973390608132 1 1
0.766134202583674 0.758328283262024 1 1
0.845488353483688 0.837094784406853 1 1
0.799952871989385 0.791672970385159 1 1
0.731505589696796 0.723570240234911 1 1
0.786717515967914 0.778730608795465 1 1
0.879539157936987 0.870294051283573 1 1
0.784715161975981 0.776628339133663 1 1
0.782235642386754 0.77443850885453 1 1
0.771348550434793 0.763930382871829 1 1
0.852433173312374 0.843386677270253 1 1
0.840241614377953 0.831791355527663 1 1
0.718154977388844 0.711466686430238 1 1
0.705372638267942 0.698591719695565 1 1
0.728028646110181 0.720978391929495 1 1
0.729521081791915 0.722437279671981 1 1
0.901736325039377 0.892314351015805 1 1
0.732940852947666 0.725294500858171 1 1
0.760665630646822 0.75313335882251 1 1
0.817971196446434 0.808618120947222 1 1
0.825864800144522 0.817027838339816 1 1
0.907485230708144 0.898417385208108 0 1
0.92509920179955 0.915230028566346 0 0
0.836348889163872 0.827469811153051 1 1
0.827259146284135 0.818902424221079 1 1
0.92872331414544 0.919268758143533 1 1
0.766091795988287 0.758455258904671 1 1
0.739203107570467 0.732382219561842 1 1
0.85065048817917 0.842027820404235 1 1
0.820486731635781 0.812431353317313 1 1
0.73222504045924 0.724760386940943 1 1
0.750523948137669 0.7435537787928 1 1
0.791490848590465 0.783533261386208 1 1
0.776586206650067 0.769119343810815 1 1
0.893025393743326 0.884287551510945 1 1
0.769682238878794 0.762116750906422 1 1
0.703610891719113 0.69633830944064 1 1
0.828827407972155 0.820462692464475 1 1
0.843705643675959 0.835025011735566 1 1
0.735480256265036 0.728581278487263 1 1
0.843674378339057 0.835478897175314 1 1
0.933059164533292 0.92356799423376 1 1
0.818343766166931 0.809337992071389 1 1
0.735180616461811 0.727496315051478 1 1
0.804392499132383 0.795951705638313 1 1
0.67896600095006 0.672673607661449 0 0
0.731547513984737 0.724555159419949 1 1
0.859028401424163 0.850822331333613 1 1
0.81951059403309 0.811543479963272 1 1
0.670754888613172 0.663845175952487 1 1
0.759796947933711 0.752540083937814 1 1
0.804602450169226 0.797154796313112 1 1
0.736750838641305 0.729440027589401 1 1
0.781238326369473 0.773774812979674 1 1
0.81483680101138 0.806068349243438 1 1
0.850958275306222 0.842575787328117 1 1
0.843104521974698 0.834240688179934 1 1
0.70082535346345 0.693901932927952 1 1
0.675867350759197 0.669185944325441 1 1
0.679885620190275 0.672739148526016 0 0
0.672966149716154 0.666744338774882 1 1
0.755466868881716 0.748020610784545 1 1
0.784157258356972 0.776191174851903 1 1
0.956843736752056 0.946612375675373 1 1
0.889658622777428 0.879782456837543 1 1
0.914263633239131 0.905325516835099 1 1
0.770385513577343 0.762164076406243 1 1
0.630114646690738 0.624528578212099 0 0
0.761777745381299 0.754068133472965 1 1
0.661332547058458 0.654722950319298 0 0
0.931026496965863 0.921153104652263 1 1
0.71587326621883 0.708325782122033 1 1
0.91996616879459 0.911090874281942 1 1
0.772692371240815 0.764291678789067 1 1
0.75469970790929 0.747481804324763 1 1
0.739530106639748 0.732512524059608 1 1
0.927934298105548 0.919402657438701 0 0
0.832683929227131 0.823992010637801 1 1
0.830117989971659 0.821800554325243 1 1
0.797266289001554 0.788235292197837 1 1
0.839849304071411 0.830491997915562 1 1
0.833800867496007 0.824846711082993 1 1
0.809647186820265 0.802150230855165 1 1
0.808612892561515 0.799314998967674 1 1
0.741289680204567 0.733503593594452 1 1
0.862758945349993 0.85342433701003 1 1
0.771272199873929 0.763537824553822 1 1
0.79428213110679 0.785712474693229 1 1
0.848932530167716 0.840712117418259 1 1
0.84691565534436 0.838844540937752 1 1
0.842524864941213 0.833372655065502 1 1
0.693173595646397 0.686270397355918 1 1
0.784746761906347 0.776841005431728 1 1
0.807916189015043 0.800305539241573 1 1
0.73835369469615 0.731146068348432 1 1
0.831488522694234 0.822547403283923 1 1
0.828465057190009 0.81993276560817 1 1
0.747456896152044 0.740363584350514 1 1
0.781131847459029 0.773616785637742 1 1
0.762403612917679 0.754564869973053 1 1
0.78194322358237 0.773135125227288 1 1
0.796601575221354 0.788936961594077 1 1
0.780619007944667 0.772052324344499 1 1
0.837386040453585 0.829645954895962 1 1
0.783632478282096 0.775018004966338 1 1
0.81801822191715 0.808361212358301 1 1
0.850440278711883 0.8415544002593 1 1
0.696272000125999 0.689521455457696 1 1
0.749138041570589 0.740598795496816 1 1
0.729677261413035 0.722567609302279 1 1
0.71845506762683 0.711709994995703 1 1
0.769694708991544 0.761973977958763 1 1
0.713533572334437 0.707103399945123 1 1
0.811452482091768 0.803710259451876 1 1
0.707348851112345 0.700183772992849 1 1
0.852506762695325 0.844433938044072 1 1
0.753685344820425 0.746170740492143 1 1
0.730297260598806 0.723353963664066 1 1
0.750917543615661 0.743319432664613 1 1
0.86307668235516 0.854873473539324 1 1
0.792706029386933 0.785430350650311 1 1
0.902745328892458 0.893687935433913 1 1
0.705321759044321 0.698537428622815 1 1
0.766293356505998 0.758492654888242 1 1
0.858808552024788 0.850451670897305 1 1
1.00328832091914 0.99239259339241 0 0
0.760215340031367 0.752865512208935 1 1
0.796058933317808 0.788533187584766 1 1
0.692970062559651 0.686094526613251 1 1
0.711355565277225 0.704856577671991 1 1
0.836012198747701 0.827217961880249 1 1
0.750799199526982 0.742948435204586 1 1
0.772074393355285 0.763783618509118 1 1
0.72311102305436 0.71562056044858 1 1
0.761659977161354 0.753171637955174 1 1
0.677055606941176 0.670303389041308 1 1
0.750431842283279 0.742612824449489 1 1
0.825192867904124 0.816447687256931 1 1
0.815188622063883 0.806825581912875 1 1
0.707476617793806 0.700397847517775 1 1
0.681927172417418 0.674673345785596 0 0
0.833455166051937 0.825203105557616 1 1
0.836283444035648 0.82700429931092 1 1
0.754637231968575 0.747643910027948 1 1
0.792885812651646 0.785107531380115 1 1
0.67881918101269 0.672224410271017 0 0
0.818552056318593 0.810869563349683 1 1
0.794385305364931 0.786519817617643 1 1
0.921261946109417 0.911830956941535 1 1
0.735822330657631 0.728477385368277 1 1
0.927118778061546 0.918280815523249 0 0
0.865397122537493 0.85692036604183 1 1
0.836466198584096 0.828187954937569 1 1
0.907476091300597 0.898069423958066 1 1
0.822868295241398 0.815116346350265 1 1
0.72635387532953 0.719120196752235 1 1
0.769095010933111 0.761507256526697 1 1
0.733642534953905 0.726580554462897 1 1
0.825340072391988 0.817179603259779 1 1
0.838202255743523 0.829312574319622 1 1
0.815045894895552 0.807026905718999 1 1
0.803505152655236 0.795388903192648 1 1
0.718533135200835 0.711792827113068 1 1
0.764055868585441 0.756226591534933 1 1
0.788303761872745 0.780005866558984 1 1
0.712755840474436 0.705814690803687 1 1
0.890560258025316 0.880455228518183 1 1
0.771665499241234 0.763855225119714 1 1
0.697982873541926 0.690251551666885 1 1
0.730619253848816 0.723293341427346 1 1
0.830303434740657 0.822771213050218 1 1
0.749903420920462 0.741541261082335 1 1
0.774997657091988 0.767480719794535 1 1
0.871715960095865 0.863303127387786 1 1
0.813134572689791 0.80505360192498 1 1
0.781758225971145 0.773921084478053 1 1
0.790408989745987 0.782721386157218 1 1
0.925314961281697 0.914479262230604 1 1
0.846504976689804 0.838288437851803 1 1
0.797513208367003 0.789885993804203 1 1
0.70665054507022 0.699804602686855 1 1
0.833160097290259 0.824820166191513 1 1
0.894089314835122 0.884957144248215 1 1
0.790293229177183 0.782814160285037 1 1
0.891583491275051 0.883353180430077 1 1
0.915529851467025 0.906928145262596 1 1
0.791310780656583 0.783683487297785 1 1
0.804326485648632 0.7959610586054 1 1
0.713790651162554 0.706630503720252 1 1
0.840674780414638 0.83210529012361 1 1
0.812141100255806 0.804318606913321 1 1
0.767922363076166 0.759716374049512 1 1
0.888232681213873 0.8792298244964 1 1
0.930935250674881 0.922216580222524 1 1
0.837851094790189 0.829704047729451 1 1
0.768764355827594 0.760732494913656 1 1
0.936392909276936 0.926737159437761 0 0
0.833344878243635 0.825058642929707 1 1
0.83641672632743 0.827564128927506 1 1
0.855122155839273 0.8454857571368 1 1
0.72044051402693 0.71329350271147 1 1
0.721572157175774 0.714107422674083 1 1
0.722240713411312 0.714721495487024 1 1
0.900987420240977 0.892190047365539 1 1
0.694255050131266 0.687092466548491 1 1
0.80992066160219 0.801384549989127 1 1
0.811988543713591 0.803262407372502 1 1
0.676306937844861 0.66875555960493 1 1
0.8447299697018 0.835927412222679 1 1
0.80324244988329 0.794866577173399 1 1
0.736808989630615 0.728859806068402 1 1
0.846038438481348 0.837450326471118 1 1
0.884736530626078 0.875606144237263 1 1
0.670835114314658 0.66359788215467 1 1
0.826374704939417 0.817807799638618 1 1
0.761973821226016 0.754019535819098 1 1
0.777376499418164 0.770018676247919 1 1
0.78956511723378 0.781552176100204 1 1
0.723340596410247 0.716079913719529 1 1
0.890692166651629 0.881949709676179 1 1
0.815676537886645 0.807525895649874 1 1
0.96516201467498 0.954860271517343 0 0
0.72226741725034 0.715308133821724 1 1
0.998863059116274 0.989270327253865 0 0
0.831209506870319 0.823053708641638 1 1
0.824111023371931 0.81507337844701 1 1
0.543132796777108 0.536128188255729 0 0
0.893667123922405 0.884823182035857 1 1
0.7067966813213 0.700209039100018 1 1
0.824633094167541 0.815711829839428 1 1
0.883076495460524 0.874760248290825 1 1
0.6839476740181 0.677191572640456 1 1
0.78647700741645 0.778463979018606 1 1
0.832992330908729 0.824931140210727 1 1
0.798557289285361 0.789868934844769 1 1
0.795254539850461 0.787880296976582 1 1
0.815758610465593 0.808375671838084 1 1
0.818618259781419 0.810508150510401 1 1
0.832829711913 0.825001444210445 1 1
0.754544744639038 0.747172761321268 1 1
0.763681915965796 0.755916863188121 1 1
0.803967330316992 0.795956023346159 1 1
0.778565070358596 0.770648472311194 1 1
0.789695642013907 0.782099156783405 1 1
0.814698431650287 0.806283145163679 1 1
0.822781216211213 0.815048500260953 1 1
0.974189701750008 0.963867524262548 0 0
0.660602560872783 0.654094166320547 0 0
0.786535704976629 0.778074406596495 1 1
0.77879110200775 0.771130440956414 1 1
0.788066122485353 0.780494896717889 1 1
0.802716103344164 0.794819292972783 1 1
0.853475469038155 0.844956045394981 1 1
0.878872552297095 0.869653577980923 1 1
0.817991975388979 0.809892707163838 1 1
0.838074406771677 0.829887270135086 1 1
0.753842426795518 0.746456262179341 1 1
0.803214342920168 0.795123149837325 1 1
0.802507166121662 0.79404589349512 1 1
0.833938753177609 0.825179068048923 1 1
0.737919309914173 0.730475877445896 1 1
0.8440419459365 0.835347981819064 1 1
0.805077744373761 0.797046394562466 1 1
0.780183092315455 0.772053288702562 1 1
0.802834988425327 0.79489653109433 1 1
0.703774068385181 0.696718919875105 1 1
0.792941849482241 0.785508033670165 1 1
0.860209464379105 0.851302331768518 1 1
0.805949805345889 0.797785105769969 1 1
0.781932760812488 0.774207907443365 1 1
0.717026665368113 0.709939543163764 1 1
0.772278672167138 0.76464985625631 1 1
0.796835554157484 0.788899530246265 1 1
0.833085462913836 0.824581945513143 1 1
0.77166096458337 0.763431738095681 1 1
0.722092636421937 0.715273409532368 1 1
0.73105735454895 0.724035434233857 1 1
0.853830658294508 0.845462130080251 1 1
0.836452645785205 0.827993526224858 1 1
0.747492240720693 0.740107568145073 1 1
0.818989185704534 0.810626117316401 1 1
0.819954179553335 0.812080179202656 1 1
0.808949676073152 0.799204381351263 1 1
0.77085191680732 0.763346489038059 1 1
0.824964552033392 0.816849380466443 1 1
0.748306693337552 0.74047862699661 1 1
0.81620490036526 0.808068769995052 1 1
0.822499354141464 0.814400460909283 1 1
0.832862841677765 0.824820875415827 1 1
0.809553501365884 0.80131057323778 1 1
0.865721712017292 0.857256751635197 1 1
0.812321437160078 0.804249641032489 1 1
0.723028708745132 0.715543183579535 1 1
0.785700100442956 0.77734946974699 1 1
0.747347411110671 0.739771411931846 1 1
0.648984836864823 0.642932819884661 0 0
0.664469000558461 0.658307788834559 0 0
0.852470363751363 0.843999562559669 1 1
0.869177637268007 0.860793020659945 1 1
0.796568003964109 0.788451873431015 1 1
0.716624019711537 0.709649757575603 1 1
0.730538371194367 0.723126783603992 1 1
0.95773831374919 0.94888942342154 0 0
0.834116968632197 0.825967065755813 1 1
0.783011617396027 0.774968518520748 1 1
0.808146090124769 0.8000788393864 1 1
0.721555468420701 0.71463212665655 1 1
0.737081596412692 0.729375442436289 1 1
0.796801094758878 0.789014452822041 1 1
0.714405866091709 0.707742044304598 1 1
0.815483120042768 0.806626771677767 1 1
0.763262572287279 0.756061988323678 1 1
0.83703864790709 0.828122448982064 1 1
0.781267757587298 0.773206613516799 1 1
0.76322740074605 0.755517569605342 1 1
0.738341095243932 0.731006022719258 1 1
0.767611324578786 0.760086870009683 1 1
0.812680558380525 0.803906817429884 1 1
0.868166668942309 0.859973287651117 1 1
0.788969524627426 0.781007234631237 1 1
0.764100578254339 0.756528007247288 1 1
0.77713935431442 0.768885975329117 1 1
0.819152619929925 0.811415278706571 1 1
0.837244125301843 0.82847019087594 1 1
0.668472672202923 0.662038442592118 0 0
0.766554796616799 0.758978131426658 1 1
0.748344068608899 0.740514268789903 1 1
0.707702044096092 0.700102046932487 1 1
0.595535656357625 0.588948619074305 0 0
0.80911015825192 0.800548374334622 1 1
0.74331857039381 0.736694936708777 1 1
0.897735731117941 0.888868079328879 1 1
0.844734035219531 0.835100396275392 1 1
0.724390429854729 0.717217218964584 1 1
0.754593772867674 0.747137925422152 1 1
0.825286929776263 0.81673663787207 1 1
0.751307240779559 0.743092266641991 1 1
0.855986437288132 0.847355575414998 1 1
0.77951558992182 0.771545199769382 1 1
0.825532795035562 0.816074178601246 1 1
0.950623516748214 0.940438649084492 0 0
0.757486314341648 0.750253278359035 1 1
0.833549655975583 0.825708934589776 1 1
0.893718691113365 0.884415567568506 1 1
0.782297459558826 0.774048196618641 1 1
0.800789428723964 0.79205774811145 1 1
0.746574199541588 0.739086173504514 1 1
0.782389600068678 0.773942325370005 1 1
0.808314709330367 0.800968095727126 1 1
0.833750544367925 0.825175408871151 1 1
0.958952264577432 0.948259895260419 1 1
0.928764124534905 0.9189981657926 1 1
0.705882596363763 0.698548087451085 1 1
0.746422133414227 0.739099013319416 1 1
0.89929883222024 0.889792694812021 1 1
0.828617304783898 0.820231183099732 1 1
0.831949025075626 0.823455692265003 1 1
0.73610330856269 0.728697166542226 1 1
0.843358318675094 0.834745695994168 1 1
0.723138211667039 0.715818337271364 1 1
0.858961360034078 0.850934785637944 1 1
0.664843039934334 0.658046217329702 0 0
0.799209090925934 0.79098851136605 1 1
0.719171460108302 0.712404419456816 1 1
0.890078673166944 0.881724014858394 1 1
0.84340975336802 0.834071864775937 1 1
0.648715938209335 0.641691563295721 0 0
0.942515352285562 0.932984380361146 0 0
0.833965066088432 0.825195760569431 1 1
0.78237390876745 0.773715450359149 1 1
0.815355534221437 0.808044492582685 1 1
0.794936708644941 0.786812632760789 1 1
0.915966576254622 0.906714103389217 1 1
0.928257254453919 0.918594861885646 0 0
0.773838414476283 0.766253438372425 1 1
0.887808946579549 0.878941318356699 1 1
0.798925314541886 0.790019652485993 1 1
0.637413814626341 0.630615358928175 0 0
0.824082775344136 0.815941331762672 1 1
0.754091154977985 0.746963744901008 1 1
0.706894429178022 0.700056106976591 1 1
0.73814332970788 0.730951088623619 1 1
0.759074454379389 0.751014801498659 1 1
0.81352201314109 0.805215269513114 1 1
0.691855648968563 0.684824671570799 1 1
0.626004702174897 0.620144151780857 0 0
0.828047643229804 0.820441004577231 1 1
0.803171927556452 0.794925448946539 1 1
0.813300479454812 0.804014142114319 1 1
0.808569420795693 0.800950000278207 1 1
0.794773208037989 0.78642924718219 1 1
0.909451781438406 0.899827292021852 1 1
0.803353728671031 0.79567166659894 1 1
0.913474913706222 0.904816778400404 1 1
0.812999382662441 0.804666810385744 1 1
0.765393866739917 0.757699618118838 1 1
0.869203418137891 0.861380394393492 1 1
0.837778831728133 0.82981426997868 1 1
0.757995581584391 0.749725326846242 1 1
0.90298110222274 0.894098082201324 1 1
0.831987939258563 0.823537360326238 1 1
0.84914506912065 0.840416431602579 1 1
0.797759586437239 0.790085320742711 1 1
0.810161722199602 0.802343679850896 1 1
0.931147979474606 0.921065498154742 0 0
0.764399913760757 0.757017706514019 1 1
0.885670369660245 0.876191179434007 1 1
0.860023308882698 0.851462099695174 1 1
0.855180557067471 0.846755358589187 1 1
0.761371750375919 0.753240660822187 1 1
0.822574937521317 0.813840796138766 1 1
0.73466569946651 0.727479675857302 1 1
0.930467326405996 0.921133716862301 0 0
0.822295566676758 0.81356524202962 1 1
0.81164618624095 0.803518266630073 1 1
0.803310913212143 0.79532002642746 1 1
0.74050898592463 0.732713495296388 1 1
0.847122477350774 0.838095400023851 1 1
0.847675047653578 0.838841909841136 1 1
0.77560392494995 0.767559811440033 1 1
0.806928654496691 0.799082873236665 1 1
0.837656432516007 0.828797948509396 1 1
0.806670879451815 0.797641673571104 1 1
0.819901139013222 0.811211979006466 1 1
0.814467876134074 0.806245732882816 1 1
0.855455959245072 0.846975772055525 1 1
0.886256352246325 0.876925550955812 1 1
0.877911664447923 0.869879391198444 1 1
0.829390713518195 0.820897355108694 1 1
0.828160994585398 0.820515138940551 1 1
0.855521571962043 0.846970961944439 1 1
0.703537456290641 0.696642776885134 1 0
0.751172962177944 0.74314637320813 1 1
0.791989384866865 0.783727898430622 1 1
0.790547345030454 0.782446561792822 1 1
0.830236826003951 0.821660628360954 1 1
0.814224309258269 0.805889149165325 1 1
0.854906255063501 0.846803049828699 1 1
0.847481052448268 0.839071720127974 1 1
0.800942205982237 0.79234340601373 1 1
0.708154613147918 0.70102028463238 1 1
0.817192257637959 0.809024955644516 1 1
0.90859362311867 0.898320709915559 1 1
0.820880784891519 0.812687296701035 1 1
0.649337769796041 0.642603604234295 0 0
0.817523290911872 0.809365812013464 1 1
0.712835421404061 0.704922188049689 1 1
0.798928998293043 0.790465652164241 1 1
0.76607623539179 0.758668076075053 1 1
0.909885546906969 0.901185002534045 0 1
0.902763486237826 0.894530358147105 1 1
0.910103229952926 0.900551357183638 1 1
0.654558028144059 0.648249552546765 0 0
0.790706998583101 0.78198869148037 1 1
0.763656991661046 0.756504981464326 1 1
0.771392458662534 0.763225033248953 1 1
0.775503470491842 0.767919703860039 1 1
0.622123278408895 0.616326780208602 0 0
0.851779721887046 0.843811925152043 1 1
0.859773075010848 0.850623625684459 1 1
0.652779078385325 0.646232209014054 0 0
0.782442955563444 0.774103425808742 1 1
0.908724459831759 0.900459853455469 1 1
0.769762638361179 0.761442268787712 1 1
0.678054529284088 0.671556264402392 1 1
0.924920153254101 0.915895167704311 1 1
0.764503474712753 0.757560343752034 1 1
0.818781064328244 0.810947161581015 1 1
0.767104062168874 0.759093916835412 1 1
0.770990088784574 0.763042917961428 1 1
0.728841433202463 0.721444759362407 1 1
0.920305729754855 0.910906677155633 1 1
0.640219474945454 0.634057600069845 0 0
0.704979204142107 0.698372885390057 1 1
0.769391371888666 0.761609099615353 1 1
0.855010760890357 0.84597906209827 1 1
0.748164515761707 0.740519401647823 1 1
0.733815725613571 0.727112478904111 1 1
0.847979856198948 0.839556973441635 1 1
0.77409889162314 0.765985856117778 1 1
0.762573206456714 0.754183352476333 1 1
0.674265806306784 0.667858147932055 0 0
0.772583518887102 0.764321597120136 1 1
0.741424927800939 0.734374527313278 1 1
0.76077758464011 0.753125792727997 1 1
0.746610336239392 0.739848305947808 1 1
0.811277199738612 0.803482794640556 1 1
0.85184459526613 0.843491600942199 1 1
0.908706608658339 0.8994094981601 1 1
0.8516204457112 0.843335745432268 1 1
0.810121629592008 0.801602335800674 1 1
0.721737757969113 0.71475296080083 1 1
0.916594097804337 0.907514942666071 1 1
0.932354995515466 0.92251805534173 0 1
0.774797954298552 0.766691169171931 1 1
0.81716148750132 0.808408366322871 1 1
0.882580892516647 0.873415327881307 1 1
0.763477206024198 0.755961429963139 1 1
0.742862934053988 0.735735341391548 1 1
0.746825522649383 0.739823109246805 1 1
0.828294190571346 0.819746741266812 1 1
0.862336168140065 0.853254463718547 1 1
0.844312604056575 0.835919433470806 1 1
0.727782886387233 0.72080885392899 1 1
0.826491406186777 0.817987938867948 1 1
0.725627118302128 0.718061457721096 1 1
0.880112603413221 0.87182050199498 1 1
0.674962221089457 0.668387935424861 1 1
0.715027547787014 0.707207439259515 1 1
0.731925771462033 0.725117754658425 1 1
0.841344457606606 0.831773215498434 1 1
0.766329053591963 0.758987179754069 1 1
0.838837758658108 0.830624804404237 1 1
0.788846210189817 0.780519455452194 1 1
0.812504909189907 0.804328988368442 1 1
0.72009805937025 0.711989682475614 1 1
0.725808636852123 0.718013775067395 1 1
0.822904442536779 0.814778148852262 1 1
0.875148464745355 0.866466639975246 1 1
0.742966050940803 0.735245305865843 1 1
0.809579474468068 0.80146430519812 1 1
0.836959803386518 0.827923316146702 1 1
0.722644772340901 0.715785754941233 1 1
0.784005183229015 0.776234252632758 1 1
0.919456434975613 0.910391240815442 0 0
0.869728032985398 0.861028052829503 1 1
0.675167466472893 0.668044978311057 1 1
0.696818949640484 0.689895744801548 1 1
0.850178052262605 0.841869728139812 1 1
0.822322905379195 0.813808944696338 1 1
0.762655967565646 0.754330119992427 1 1
0.74686153408399 0.739849238469577 1 1
0.770855222678963 0.762923400712925 1 1
0.754825610511169 0.746716585797025 1 1
0.764802584647125 0.756746877893304 1 1
0.816449728784915 0.807893932541166 1 1
0.809959002816205 0.801185232328638 1 1
0.955088080852096 0.945454696233458 0 0
0.782433934887456 0.774546660806544 1 1
0.781023684085202 0.773076474084745 1 1
0.67218858537208 0.664286054557699 1 1
0.753600793688684 0.745904896967899 1 1
0.812530192866243 0.803715768093612 1 1
0.835322085506991 0.82774154076595 1 1
0.802981283662082 0.795199459871147 1 1
0.812297102723939 0.803761288022456 1 1
0.642203524360927 0.634893030663894 0 0
0.825298777070096 0.816689364941581 1 1
0.864384663119886 0.855588676970908 1 1
0.925378630818903 0.916623455238913 1 1
0.792567777086717 0.784248033896098 1 1
0.855451187526626 0.847686534281649 1 1
0.813711643673476 0.805249363254111 1 1
0.716352341926248 0.708408324597081 1 1
0.749545007969985 0.741385696385228 1 1
0.707200240091374 0.700586840591794 1 1
0.689732547433074 0.68296919629097 1 1
0.720111793298392 0.713266922916108 1 1
0.712909179629821 0.70550222342469 1 1
0.892054873153928 0.882180845665792 1 1
0.761888909422345 0.753784809664516 1 1
0.879648252161213 0.871420979971707 1 1
0.760912953117709 0.75333104348721 1 1
0.779878294784238 0.771214624495386 1 1
0.815432138402225 0.807773788671387 1 1
0.785800172602554 0.778168718541615 1 1
0.677168993441558 0.670769062071239 0 0
0.937623782812705 0.927918854166883 0 1
0.761104273210792 0.752925629909834 1 1
0.892948556509583 0.883793221721382 1 1
0.809489707620739 0.801216094172663 1 1
0.764587921821378 0.756247201751888 1 1
0.819015573665658 0.810105583838275 1 1
0.874974610093361 0.865904119497007 1 1
0.781176468479844 0.773627992084501 1 1
0.822216914090778 0.814014383862139 1 1
0.716847109190632 0.710413738047681 1 1
0.795922384330736 0.787586731615863 1 1
0.785949337817834 0.777757728194684 1 1
0.761800742423021 0.754362737685158 1 1
0.835858175027379 0.827301856611723 1 1
0.76129989424324 0.75352969280847 1 1
0.908690689945825 0.899782651880614 1 1
0.839910966511396 0.831236312476955 1 1
0.942791489008051 0.933179156275897 0 0
0.824908776308719 0.816021095072759 1 1
0.809587084731192 0.801660557345647 1 1
0.908376678640685 0.898930086932755 1 1
0.801206147748932 0.793238184792525 1 1
0.784373232124193 0.775440540428471 1 1
0.807467136155539 0.799679964795243 1 1
0.890633380850658 0.881944325069123 1 1
0.836696798980423 0.828835766423957 1 1
0.8162195164164 0.807299603052914 1 1
0.803172180413069 0.79519895581385 1 1
0.782360851001219 0.774518585987995 1 1
0.793623219965632 0.785296486527658 1 1
0.754162804867299 0.746295992739929 1 1
0.795890581681244 0.787311587770638 1 1
0.898781928849372 0.89006044655118 1 1
0.861477088207133 0.851952776167509 1 1
0.911475187645451 0.902477765698931 1 1
0.733970210665157 0.726750371683434 1 1
0.908888032735726 0.900107603295587 0 1
0.798444290410089 0.790465457497095 1 1
0.770627937352158 0.763424141032591 1 1
0.819203427210337 0.81049088103773 1 1
0.697991936436961 0.691338636258165 1 1
0.834309545865816 0.825613068894935 1 1
0.94734649538049 0.937682366227522 0 0
0.710786535343491 0.703823143498532 1 1
0.817718472281043 0.810256097086165 1 1
0.822367610584496 0.813718030411196 1 1
0.80559827805859 0.797795067011972 1 1
0.792731309417269 0.785327392496024 1 1
0.850415000856542 0.841974313314554 1 1
0.866543414296495 0.856727076534607 1 1
0.862125782549901 0.85368031560158 1 1
0.742109141412097 0.734232449109006 1 1
0.795227442197503 0.787371380090101 1 1
0.801041984650695 0.792987015782019 1 1
0.868698468729778 0.859498688340199 1 1
0.737928105090439 0.729788642417122 1 1
0.83581825420849 0.827502231741559 1 1
0.875303176342617 0.866889717228353 1 1
0.717239703851485 0.710021339385676 1 1
0.729857441403124 0.72309760505589 1 1
0.847578375437173 0.839356108636731 1 1
0.79866480618801 0.791182588906567 1 1
0.758226387247422 0.750999881484862 1 1
0.706242486124024 0.698604445437797 1 1
0.83777258941283 0.829445211076119 1 1
0.805836771774882 0.797237028651599 1 1
0.751254509622656 0.743761797619376 1 1
0.75235428255436 0.744321934610625 1 1
0.746453829049012 0.738812247941978 1 1
0.83987746167669 0.831551283325585 1 1
0.749708235990698 0.742065991957992 1 1
0.86211441367045 0.853764222039803 1 1
0.750272290087246 0.742547733055045 1 1
0.941981808285422 0.9321512308692 1 1
0.896541680080812 0.888289661331093 1 1
0.853582928863176 0.844597616181135 1 1
0.815131557147119 0.807021258498471 1 1
0.86833039271637 0.859100301501545 1 1
0.730457492011413 0.7237204179595 1 1
0.763171657506773 0.75504952180154 1 1
0.648931536007711 0.642628318338097 0 0
0.832859976046346 0.823848212731995 1 1
0.983334265746115 0.973794693178513 0 0
0.75557916179283 0.747536515234935 1 1
0.81564134130983 0.80785761272233 1 1
0.836453841866175 0.827000996425792 1 1
0.705762933553843 0.697818554205109 1 1
0.796792791570236 0.788878310617352 1 1
0.747500918616573 0.739529740811153 1 1
1.03895582081169 1.02851243151329 0 0
0.816324164873311 0.807830733127959 1 1
0.914678995390635 0.906279072097093 1 1
0.733903205998605 0.726741859534789 1 1
0.808884161594813 0.801267925243296 1 1
0.819416890058401 0.810783450047244 1 1
0.898798321247632 0.889282880196924 1 1
0.739268607505524 0.732601442331724 1 1
0.895832929712105 0.886906917137098 1 1
0.746166602987899 0.739128614659546 1 1
0.840542367336635 0.83106502668236 1 1
0.704164903871265 0.697057221225626 1 1
0.791463949451717 0.782929174887727 1 1
0.843810157100478 0.83533457178276 1 1
0.807005002220969 0.799040385016724 1 1
0.763855305244065 0.756977733774654 1 1
0.909838969335229 0.900341574889621 1 1
0.744320020137135 0.736902147432961 1 1
0.752936547745815 0.745001547791461 1 1
0.833653180764663 0.825971016583163 1 1
0.845528179477299 0.837154048416712 1 1
0.850328431321405 0.841459192411941 1 1
0.852884002225047 0.844097489232077 1 1
0.843021773294182 0.834367662227061 1 1
0.879972087132692 0.871158845966478 1 1
0.72222823103345 0.715097713941656 1 1
0.816263706332433 0.807387931700206 1 1
0.958785718029141 0.95053185819821 1 1
0.857136930837471 0.849468451082703 1 1
0.863286566279165 0.854303260087076 1 1
0.838297206933118 0.830010661417428 1 1
0.77876646986439 0.77083367460369 1 1
0.727560208154706 0.720629221919074 1 1
0.847222208017073 0.838523174290924 1 1
0.793186341194355 0.785115796161523 1 1
0.822903423542995 0.81436428062043 1 1
0.850262402288939 0.841392106286051 1 1
0.777416932120526 0.769975123205209 1 1
0.841842666088043 0.833817264999664 1 1
0.677677620684476 0.670622595054938 1 1
0.757685685278355 0.750204746646688 1 1
0.750166758355258 0.742865523051262 1 1
0.777771795865311 0.770190729107897 1 1
0.685016129301139 0.678620991454029 1 1
0.838171965065458 0.830148838116178 1 1
0.780103441389782 0.771821733561133 1 1
0.824406999559807 0.815656157911549 1 1
0.668827858753366 0.66213097085649 1 1
0.680728442415579 0.673429244231893 1 1
0.853992665306835 0.844824078980691 1 1
0.747835812447419 0.740934476891294 1 1
0.642970203042104 0.636326537289927 0 0
0.715993399937083 0.709384809622566 1 1
0.806110073339563 0.797001667545299 1 1
0.853078085589655 0.844271228761979 1 1
0.786911950961631 0.778593599331293 1 1
0.765424091270401 0.757257351971734 1 1
0.807010188134794 0.799295176457864 1 1
0.773023379969731 0.765763637347843 1 1
0.887795722860287 0.879025798827911 1 1
0.727777947634246 0.720387149123494 1 1
0.684621648470289 0.678136703888712 1 1
0.877923165012354 0.869115822031698 1 1
0.678604176882566 0.671205494921857 0 0
0.700812616352787 0.693768859600775 1 1
0.721644002847176 0.714673932638774 1 1
0.732180519342823 0.724862533728244 1 1
0.932472181143768 0.923611689354417 0 1
0.769115044224903 0.760964415005035 1 1
0.714984529667738 0.70765244710127 1 1
0.768544768231312 0.760935620499126 1 1
0.865597908772814 0.857079878310407 1 1
0.75948798421016 0.751462193382166 1 1
0.781144195985604 0.773569569588188 1 1
0.854731135094069 0.84660439952329 1 1
0.893798115276397 0.88520222947158 1 1
0.857533269738305 0.848904511227924 1 1
0.755629382863398 0.747841313680144 1 1
0.794149409161333 0.785486689485696 1 1
0.904340639790684 0.894757674894237 1 1
0.792400269793075 0.784259427244494 1 1
0.832157523473482 0.823922865150903 1 1
0.824352900238742 0.815948961659912 1 1
0.780944849644661 0.772624249573322 1 1
0.869711371592884 0.860776188604184 1 1
0.867488324096106 0.858791950288519 1 1
0.778990287606787 0.771109576509265 1 1
0.801782068967573 0.793739328044602 1 1
0.783885371502056 0.775999905299553 1 1
0.950074875036716 0.940145619901999 1 1
0.76049115628529 0.752771697768448 1 1
0.812331835180591 0.804717715642827 1 1
0.779311826279113 0.771606832977647 1 1
0.839804385709018 0.83138163982397 1 1
0.760120871228321 0.751716174322167 1 1
0.873530276223143 0.864270218099586 1 1
0.787048766568609 0.779581752865971 1 1
0.658704695799248 0.651372375864995 0 0
0.885755046993563 0.876854268327017 1 1
1.0604309569708 1.04955091427773 0 0
1.00373541669161 0.993459930799193 0 0
0.759438354945723 0.752335731297449 1 1
0.819393666832271 0.81120790957815 1 1
0.797086316064913 0.789005344462065 1 1
0.70617651924366 0.69881548268625 1 1
0.851429215461105 0.843535386788354 1 1
0.746079526315346 0.73845260441673 1 1
0.845604927353239 0.837552482625764 1 1
0.715554047933623 0.70839688052451 1 1
0.818078194324733 0.809406992720114 1 1
0.806392216215126 0.798314145220426 1 1
0.859761204101766 0.850825654849859 1 1
0.757283775377364 0.74878634520564 1 1
0.818618813106689 0.810886237160165 1 1
0.876207248881644 0.86785565035995 1 1
0.716483494604019 0.708522716332063 1 1
0.75995941454949 0.752100646016623 1 1
0.78021669635159 0.772103546929179 1 1
0.803764124034621 0.795818547437575 1 1
0.752564367602734 0.74539443769954 1 1
0.767736030982004 0.759615931151885 1 1
0.726184733673611 0.71886511558109 1 1
0.698641568631299 0.692106690943599 1 1
0.900524741190041 0.892194124212579 1 1
0.713469995774021 0.706681827748791 1 1
0.672178498512331 0.66568660365832 1 1
0.773276352180878 0.765873098369323 1 1
0.700893709427479 0.693982243064447 1 1
0.789485006414601 0.781082659518396 1 1
0.808681073551843 0.80085304204845 1 1
0.794263450441511 0.786072931213466 1 1
0.782565156086222 0.774642949727883 1 1
0.720043643911588 0.712995443557855 1 1
0.93876919600557 0.929926138524402 0 1
0.740119399667734 0.733691893606506 1 1
0.787702678221908 0.779437166151733 1 1
0.854396084530559 0.846374272739515 1 1
0.676478084830063 0.669539095114891 1 1
0.720546753957668 0.713616509659501 1 1
0.819939237193796 0.812067030270269 1 1
0.729226247967918 0.721933975503643 1 1
0.820965377952606 0.812292052514789 1 1
0.921871466100147 0.913268668598257 0 0
0.719200586446502 0.711961924726189 1 1
0.72680034471208 0.719040903701696 1 1
0.881051947961037 0.872547043478612 1 1
0.741198257550568 0.734005027842477 1 1
0.8009409431476 0.793029755931625 1 1
0.853913378623843 0.845652260070002 1 1
0.735175268517474 0.727980548405383 1 1
0.705765028375149 0.699270546459704 1 1
0.779504896284762 0.771472356498865 1 1
0.799835472868569 0.792038733695101 1 1
0.818009269365629 0.810194373366339 1 1
0.772843675554982 0.764664841540327 1 1
0.720200620701638 0.712980753805313 1 1
0.873838622455098 0.865325980822912 1 1
0.909723433725026 0.900182957235514 1 1
0.844901295229729 0.836396973442044 1 1
0.806489997442763 0.798719907073579 1 1
0.819369518711143 0.811326924873283 1 1
0.824406338595962 0.815253195278651 1 1
0.703897014588029 0.696793187985775 1 1
0.865605200116358 0.857056180930588 1 1
0.736340150461385 0.728026028084967 1 1
0.737149749783201 0.730142809060236 1 1
0.937838341337956 0.928263919270672 0 0
0.71756993230325 0.710714326932443 1 1
0.798598180748877 0.790805707142747 1 1
0.794522725029719 0.786268709258717 1 1
0.870292653437455 0.861833601809704 1 1
0.76152691525797 0.754006749450764 1 1
0.95137749821821 0.941548784060262 1 1
0.836332651154837 0.827629615465209 1 1
0.840126331187696 0.831134458367148 1 1
0.907301027938924 0.898086550690039 1 1
0.798500385108686 0.789837933889543 1 1
0.869571358045905 0.860142559856847 1 1
0.761072361702087 0.752986023086749 1 1
0.786584572929128 0.778192534925565 1 1
0.802100852916092 0.79340076892672 1 1
0.774671309880318 0.767075129836693 1 1
0.781100934673007 0.773804483425975 1 1
0.904106352876932 0.895625241439885 1 1
0.83957435818652 0.83055779843924 1 1
0.872771708138682 0.863657819726643 1 1
0.785364954408896 0.777920236495264 1 1
0.763222097857798 0.755742359181271 1 1
0.761688852234705 0.754175299206999 1 1
0.846756395646052 0.838516794049736 1 1
0.72892274169388 0.721540232265844 1 1
0.768062002627452 0.760520314252765 1 1
0.775656975177999 0.767410713859465 1 1
0.927242787560194 0.917600790697568 1 1
0.762845291320531 0.75490514300486 1 1
0.7134129491667 0.706382055745715 1 1
0.774319672837311 0.765672564265333 1 1
0.816434491535468 0.808314137031161 1 1
0.692403083691666 0.685186919856677 1 1
0.801349048282063 0.793570591953949 1 1
0.811153375978261 0.803055032637049 1 1
0.847253976448057 0.838157634144671 1 1
0.7952821116215 0.787380815697934 1 1
0.779494120319456 0.770642711993918 1 1
0.851422547284923 0.842524587224467 1 1
0.672090504429801 0.665523592390026 1 1
0.743046937983436 0.735760245719478 1 1
0.829326490011122 0.820962492857606 1 1
0.874646658166347 0.865028948486359 1 1
0.81678824929349 0.80752850885143 1 1
0.83799714690029 0.829192674040442 1 1
0.865265815171315 0.855485469156473 1 1
0.711017484812792 0.703613190308087 1 1
0.719646727536291 0.712086976480841 1 1
0.745401673121098 0.73779526414033 1 1
0.677676237341316 0.670345520116506 1 1
0.803509839547246 0.795451069936505 1 1
0.690538852248799 0.683806076713136 1 1
0.9148877373302 0.904690228000102 1 1
0.765037609194755 0.757037702244467 1 1
1.01090403435581 1.00046247813411 0 0
0.716853394825046 0.709709863829714 1 1
0.913276490600871 0.903936860122143 1 1
0.864771171883878 0.855112846841502 1 1
0.811189204726029 0.803340290698449 1 1
0.818296038514838 0.809838566131421 1 1
0.960105205371793 0.951021618814965 0 0
0.705116477747894 0.698768432538958 1 1
0.937041437187841 0.927475582914328 0 0
0.646331810147087 0.639518518063809 0 0
0.865914081749039 0.857179124706999 1 1
0.8228523036033 0.815344138111396 1 1
0.780997595217499 0.773046692086602 1 1
0.813343706790962 0.805672380205591 1 1
0.676916150761252 0.670207142088656 0 0
0.723168833799441 0.715826609187412 1 1
0.909538494511617 0.90019695744971 1 1
0.715822938886357 0.709016038958625 1 1
0.895071691892582 0.885649102036326 1 1
0.902032126434909 0.893360121448652 1 1
0.911939423832413 0.903654941956965 1 1
0.895774904581039 0.88676706200127 1 1
0.799718548674541 0.791752598691723 1 1
0.75880477886175 0.751107706398704 1 1
0.753963204198908 0.746695709840023 1 1
0.929459848605077 0.920788282571613 0 0
0.742163117038709 0.734204041080306 1 1
0.859412827744632 0.850445063966628 1 1
0.738794397604844 0.731127070870913 1 1
0.820677262558126 0.811963717417242 1 1
0.728873970503378 0.721473791739827 1 1
0.829574545928749 0.820965632237227 1 1
0.786700817053227 0.778239409666877 1 1
0.82738406405513 0.819778562370771 1 1
0.680530048699657 0.674284723092375 0 0
0.794487208460129 0.786406821202763 1 1
0.800229197676976 0.792478085546563 1 1
0.868537138445681 0.860022724882726 1 1
0.917285728055001 0.907693685325771 1 1
0.71835723467087 0.710922364748587 1 1
0.815950431972226 0.807262894001188 1 1
0.774451785360407 0.765952450097194 1 1
0.697034482446947 0.69070313163308 1 1
0.777055894537148 0.768823046654476 1 1
0.815948701568053 0.807898609299106 1 1
0.661161478165416 0.654908037481752 0 0
0.766760501095558 0.759075560556346 1 1
0.763195878574867 0.755568595239061 1 1
0.88365397087213 0.874925329847159 1 1
0.831260311462188 0.823174095846998 1 1
0.801262214557486 0.792797896800727 1 1
0.821410191947444 0.812401762017998 1 1
0.867927127017414 0.858812158866953 1 1
0.811126295925499 0.803074226933818 1 1
0.766457117432068 0.759229909033979 1 1
0.830166420645283 0.821533301618324 1 1
0.734128927502396 0.727499727202674 1 1
0.728564495405095 0.721657283021124 1 1
0.823002412634372 0.81400849559038 1 1
0.784619751766533 0.776942628931989 1 1
0.818908877080165 0.811091676002483 1 1
0.691729218217863 0.68438428561494 1 1
0.780490565728316 0.7729168998852 1 1
0.839705468768752 0.831762949420746 1 1
0.795175974701311 0.78663501108801 1 1
0.82264757631477 0.814919557180842 1 1
0.873982606504116 0.864790758179931 1 1
0.737688297305213 0.730768818578488 1 1
0.888780527692891 0.879189792857552 1 1
0.728116709878711 0.720910250380307 1 1
0.753357462116673 0.745108290677197 1 1
0.619593518156174 0.612514476572724 1 1
0.77449085603653 0.766188582473208 1 1
0.782731579907766 0.775046624852066 1 1
0.78227590189742 0.774285401366963 1 1
0.6859358023484 0.678034599494024 1 0
0.747621495337123 0.739580778832486 1 1
0.78097422631541 0.773275027612618 1 1
0.680815103008344 0.673885274654275 1 0
0.817729675815884 0.810054902420722 1 1
0.791421043194042 0.783254686026014 1 1
0.832917727743949 0.825213290780696 1 1
0.846021356380434 0.837799643831476 1 1
0.862817596674411 0.853503044718557 1 1
0.796348614783153 0.788918712791076 1 1
0.804705784791854 0.796275450110915 1 1
0.817880338130794 0.809716767862308 1 1
0.713001113341004 0.705668469870573 1 1
0.846575443697283 0.838709566848411 1 1
0.754258234027348 0.746836693396211 1 1
0.809811627593636 0.801766930082469 1 1
0.896354224983868 0.887397054658625 1 1
0.763722237896725 0.756562528689059 1 1
0.789968229156537 0.782151652281742 1 1
0.798565683283714 0.790902674627375 1 1
0.720036055586132 0.713324262601312 1 1
0.860475870649998 0.851876565832301 1 1
0.924591031105772 0.915609407571298 1 1
0.768607144815235 0.760514513428439 1 1
0.847296168486048 0.838019241032765 1 1
0.656411334644345 0.649125673455658 0 0
0.783294894093074 0.774486642965965 1 1
0.886856061611117 0.877490785014739 1 1
0.831618728693791 0.82331786213203 1 1
0.856469351714231 0.848584753288698 1 1
0.793949619637511 0.785467771377497 1 1
0.753261976285659 0.745023749337473 1 1
0.704448208961412 0.697259238186355 1 1
0.781391087492062 0.773077686363316 1 1
0.649914573104444 0.64334257281808 0 0
0.755437762161068 0.747273266493805 1 1
0.798087373038999 0.790173410789325 1 1
0.798958968900891 0.791372337796418 1 1
0.790887590502612 0.782412868915116 1 1
0.771694834708703 0.764499297231074 1 1
0.794043769605882 0.786091825022 1 1
0.764323982372834 0.755874069254468 1 1
0.718904541084014 0.710940520431173 1 1
0.677386869992254 0.670620030185929 0 0
0.700311281904264 0.693829816094104 1 1
0.719066501214027 0.711562881799478 1 1
0.838386045466558 0.829942551458034 1 1
0.839426480968417 0.831411591348561 1 1
0.817924759621729 0.809557523690374 1 1
0.706611094586167 0.69970331147297 1 1
0.795546181173679 0.788102880359117 1 1
0.880942789787827 0.87207928095366 1 1
0.731360425758559 0.723778255292498 1 1
0.819544153739789 0.811051792410515 1 1
0.810965778647277 0.802756202695475 1 1
0.675697087683327 0.668568438153247 1 1
0.799542254028012 0.790985471631171 1 1
0.807814309820615 0.799282353579405 1 1
0.871031621568929 0.862134947102872 1 1
0.778214586580887 0.770013891042603 1 1
0.830291291504004 0.821705230275278 1 1
0.764623477716983 0.757111211301694 1 1
0.730777693431486 0.723448089480516 1 1
0.752966790918688 0.745709905406231 1 1
0.820508582259189 0.812475078103178 1 1
0.879237944785098 0.870362464549157 1 1
0.79224351007815 0.784191849568395 1 1
0.805152122334026 0.797473696518083 1 1
0.65877815314302 0.652554474279839 0 0
0.926650270903011 0.916972874760948 0 0
0.821921533723578 0.812757439632379 1 1
0.712132047008696 0.704538112816473 1 1
0.914822178044451 0.904406044516081 1 1
0.727711308853921 0.720506876870785 1 1
0.81778166466137 0.809274471117338 1 1
0.903348059600077 0.894706613100993 1 1
0.901573033691181 0.892285856745161 1 1
0.791600775253008 0.783081718307406 1 1
0.854660652780428 0.84599094760145 1 1
0.857547918578913 0.848757341973385 1 1
0.855158713218711 0.846880060009749 1 1
0.885077094501473 0.876201120562395 1 1
0.827460803032388 0.818849391783458 1 1
0.80084236622663 0.792974308887846 1 1
0.817052175102358 0.808549560673162 1 1
0.846930269319088 0.838923763914655 1 1
0.744312833951643 0.736004741229696 1 1
0.868583820090018 0.859885989864727 1 1
0.674833055840227 0.667722162806539 1 1
0.881233297765764 0.872879558407191 1 1
0.711154877631692 0.703992522682473 1 1
0.872452047209118 0.863728431477104 1 1
0.88364413613422 0.875007481821744 1 1
0.798221521933495 0.790515049157303 1 1
0.79076189823854 0.782878814718969 1 1
0.730261716062018 0.722647118436084 1 1
0.735892820740548 0.729122018639375 1 1
0.880993352663205 0.872629134800929 1 1
0.811534652874345 0.803660312331154 1 1
0.70597843914793 0.698507577506685 1 1
0.723476480570995 0.715746416586421 1 1
0.963421525062209 0.953588589623567 0 0
0.786821898230385 0.779511727906519 1 1
0.741511387332633 0.734044486540517 1 1
0.852088376099349 0.843490270428415 1 1
0.855435216609259 0.846523600346683 1 1
0.837945475197645 0.829571939515784 1 1
0.90376731820549 0.894719660779839 1 1
0.944881002589196 0.93485864226434 1 1
0.852022219824648 0.843370490242769 1 1
0.877024668544989 0.868332239383946 1 1
0.754247172352911 0.745999126007718 1 1
0.824466899949064 0.816479310144078 1 1
0.854412493712422 0.846462004278767 1 1
0.742402620022667 0.734812822213608 1 1
0.823668719524802 0.815781695769138 1 1
0.785629017121335 0.777635619136534 1 1
0.766483427701533 0.758015671221186 1 1
0.87372509043272 0.865915696658753 1 1
0.672732493396175 0.665747973293849 0 0
1.01252230605825 1.00126519990879 0 0
0.682886065305256 0.676319695448653 1 0
0.870682606964127 0.861798572305248 1 1
0.716089253488707 0.708997368882118 1 1
0.671554984635518 0.665074635635726 0 0
0.857412001931327 0.848816981268035 1 1
0.651014284446752 0.644695567359889 0 0
0.90754238464466 0.898890142578264 1 1
0.841701933376725 0.833113075765255 1 1
0.726623807859394 0.719609755863212 1 1
0.873639012897894 0.864814106486909 1 1
0.808052255641906 0.800044626347105 1 1
0.806102825018579 0.798058026036841 1 1
0.688364750058663 0.680691618393392 1 1
0.769244066248494 0.76174632096905 1 1
0.905453930928248 0.895692146783987 1 1
0.827226458766673 0.818437689593126 1 1
0.723248882088198 0.716282231654495 1 1
0.839971503841327 0.831134455208073 1 1
0.687504883832729 0.680904678013808 1 1
0.757051897268679 0.749511891859228 1 1
0.836359961391444 0.828101579323963 1 1
0.829823720089332 0.821394072456568 1 1
0.737013309283532 0.729229702364556 1 1
0.741259734179229 0.73325171642053 1 1
0.750135571395165 0.741674583963868 1 1
0.869785977520369 0.860734205449283 1 1
0.835703926323538 0.827575871305885 1 1
0.865062287530058 0.856092360618339 1 1
0.836594052114271 0.827864182744275 1 1
0.802814119753031 0.794149014302668 1 1
0.699803300757543 0.692550445139735 1 1
0.860040495209364 0.852139864776901 1 1
0.83378190855949 0.824598256906384 1 1
0.729427309796563 0.722500089175858 1 1
0.819085759880238 0.810558665909873 1 1
0.751527578022035 0.744586562254686 1 1
0.848860733225388 0.840693739325814 1 1
0.710332465619185 0.703308755434653 1 1
0.82437137511843 0.81625540047802 1 1
0.815490725517201 0.806467421123997 1 1
0.888035466021711 0.879535130611343 1 1
0.818419283170459 0.809515106118629 1 1
0.853362090374041 0.844369911087885 1 1
0.728538354466297 0.720512828855951 1 1
0.891398758992451 0.882017940459586 1 1
0.795157967557741 0.787344595008924 1 1
0.829719356836169 0.821137061720392 1 1
0.924732648802096 0.914984660551855 0 1
0.874615041265215 0.865901038388937 1 1
0.682224428713083 0.675531682079061 0 0
0.757814088458096 0.750262842821181 1 1
0.758567721407272 0.750816576998786 1 1
0.71974585943778 0.712283183789857 1 1
0.797227555643382 0.789377006426366 1 1
0.79439000482934 0.786549121930287 1 1
0.823255076660301 0.815440703894118 1 1
0.729995818449194 0.722463957481861 1 1
0.798292405745905 0.790659497479475 1 1
0.897097580980857 0.888501629417976 1 1
0.783107568816232 0.775805330339652 1 1
0.870425394461987 0.860734365040875 1 1
0.888444736480398 0.879107240405291 1 1
0.89647153805902 0.887343784051873 1 1
0.730733665014472 0.723125338104857 1 1
0.859623957290249 0.851178585291488 1 1
0.674515493611413 0.667230706763491 0 0
0.613778148766161 0.606970298257553 0 0
0.839812901296236 0.831268075869867 1 1
0.839175725631267 0.830653999719905 1 1
0.879365538739955 0.870836638960492 1 1
0.671490274333585 0.664944154960826 1 1
0.791675105642949 0.783484160321603 1 1
0.821899786033746 0.814167913141515 1 1
0.855987507827448 0.846916563427085 1 1
0.79501201930243 0.787877475774782 1 1
0.792197882410637 0.783674291631282 1 1
0.785018259035692 0.77593195556655 1 1
0.852152267358702 0.843380439546834 1 1
0.789172327248177 0.781495575702381 1 1
0.711949327658487 0.705007843056748 1 1
0.774803666099868 0.766894282332543 1 1
0.919201073895142 0.909283584674876 1 1
0.727843829217809 0.720599410502954 1 1
0.785709424274847 0.776710778647397 1 1
0.856580617410285 0.848054187983635 1 1
0.6326364329942 0.626334683501177 0 0
0.769724788548138 0.76134359242868 1 1
0.783030684885825 0.774715721826759 1 1
0.796438129822149 0.78800309552128 1 1
0.874917751100387 0.866098029702578 1 1
0.822540219432449 0.814870448751478 1 1
0.860847746121439 0.852003140378735 1 1
0.749744854830377 0.741634948948306 1 1
0.726094149218857 0.718047886954446 1 1
0.762333611464671 0.75468719809363 1 1
0.814611033723883 0.806005069261623 1 1
0.833557232306981 0.825622660606501 1 1
0.805189277620391 0.796476426828981 1 1
0.820182763664097 0.811628124356183 1 1
0.767251739655485 0.75849166026869 1 1
0.882790569869167 0.874037203167858 1 1
0.916806953381278 0.907083257483104 1 1
0.740402364877748 0.732924385075679 1 1
0.843084933368935 0.833637948546775 1 1
0.772811598093298 0.765380248295957 1 1
0.656942474320687 0.650119817521241 1 0
0.688639094124673 0.681536173067409 1 1
0.823687091710545 0.8156785473069 1 1
0.720646708967374 0.712668379928866 1 1
0.903266133169209 0.894321245281945 1 1
0.852479855330937 0.844380402716343 1 1
0.79529274386214 0.787476317156107 1 1
0.847645631103418 0.839792876882817 1 1
0.772550336867885 0.765323742883661 1 1
0.816009353503063 0.807502692303875 1 1
0.796643803323651 0.788806071813242 1 1
0.833455367714509 0.823928658070205 1 1
0.767233117650847 0.759778042370022 1 1
0.791068217100855 0.783290552441949 1 1
0.820828163077288 0.81171167079501 1 1
0.87992086725415 0.870501545911505 1 1
0.85630716629408 0.846807660936316 1 1
0.726812286930441 0.718296198014849 1 1
0.868441789069986 0.859943377859833 1 1
0.751513917737767 0.744582973022371 1 1
0.803247395979884 0.795061880483508 1 1
0.781604615279327 0.773996131696185 1 1
0.746068355131818 0.738258096610862 1 1
0.679910997762773 0.673431388243152 1 1
0.747906069387538 0.740423206451259 1 1
0.791140939615277 0.783345054547199 1 1
0.77340127029068 0.765402203812754 1 1
0.77823592763595 0.770385386274283 1 1
0.89070756917241 0.8828357195359 1 1
0.766887597828843 0.759162575054364 1 1
0.749927090327759 0.742395028208467 1 1
0.821733447014933 0.813654587477366 1 1
0.718341761960219 0.71109085356263 1 1
0.828626952194157 0.820301150225481 1 1
0.685448910475828 0.678015663160475 1 1
0.81579133365221 0.807696477136589 1 1
0.648500206555721 0.642000444756828 1 1
0.908492703616815 0.899504347125551 1 1
0.820614749097262 0.812679896704635 1 1
0.664682404367814 0.658284511219667 0 0
0.821893786420182 0.813482003047993 1 1
0.833618511965432 0.825766713188428 1 1
0.738201093356428 0.731028662912984 1 1
0.779887191211355 0.772283235393951 1 1
0.740892488610057 0.733604640675543 1 1
0.760567321346298 0.753078687730814 1 1
0.7567786012466 0.749263128456916 1 1
0.702096511454726 0.69497925775332 1 1
0.926736127207875 0.917503090072731 1 1
0.796779857598416 0.78942481821487 1 1
0.823599973790679 0.815288232546785 1 1
0.815367219662784 0.807198651112463 1 1
0.784017396447858 0.776272785646336 1 1
0.663050836889368 0.655962806210611 0 0
0.709742702331787 0.702269947175118 1 1
0.838527954368671 0.830464939309575 1 1
0.729913850360722 0.722191534487072 1 1
0.807041197541049 0.798974955972611 1 1
0.825817374785014 0.817670357726179 1 1
0.799977915404012 0.791144316307324 1 1
0.759203006104967 0.751273361204183 1 1
0.725157600687897 0.717639363382041 1 1
0.747782676502928 0.739841136043177 1 1
0.884882780618504 0.875117193638968 1 1
0.925614833309197 0.915052822038632 1 1
0.887055975898471 0.878464477111277 1 1
0.806880016608984 0.798211034248922 1 1
0.881762636844888 0.873334222614979 1 1
0.744534857928816 0.73707048552769 1 1
0.755674750745984 0.748284076492083 1 1
0.662917142466737 0.656673901019317 0 0
0.77279857912452 0.765068381410161 1 1
0.870646345306562 0.86151497395283 1 1
0.917169994941899 0.90853389171377 0 0
0.963348451813935 0.953316744837067 0 0
0.838071257656064 0.830405146188975 1 1
0.757883715164685 0.749542548013483 1 1
0.794731697602352 0.786917845336245 1 1
0.821972011919232 0.813526973345504 1 1
0.790533285144511 0.783417377771549 1 1
0.780898071941881 0.773428647169725 1 1
0.642464287432195 0.635887422987854 0 0
0.863348933959174 0.854897032788644 1 1
0.748853112384143 0.742147629189472 1 1
0.74029730111891 0.733049877393218 1 1
0.890646938530729 0.882279040404408 1 1
0.823222940888039 0.81464430850573 1 1
0.678120910219158 0.671344456939769 1 1
0.755226708991597 0.747063586518483 1 1
0.899312735445014 0.89012791686865 1 1
0.80329035146899 0.795009622366816 1 1
0.860467175378498 0.852163623183955 1 1
0.843163470825217 0.834719475904364 1 1
0.863538763635502 0.854498557851013 1 1
0.77978448094002 0.77278826208359 1 1
0.855542678884942 0.84742290931241 1 1
0.912158549201935 0.902621454640427 0 1
0.787232036264317 0.778878943908854 1 1
0.905423702158795 0.896288838535971 1 1
0.816182310790068 0.807967944555419 1 1
0.828546323176556 0.820150675707477 1 1
0.849003654949372 0.840538234025393 1 1
0.798470170584014 0.790608634059205 1 1
0.909216782376762 0.899198105787896 1 1
0.798750383637483 0.790476077253648 1 1
0.743058344439148 0.735413259363746 1 1
0.768770531199589 0.761355092349755 1 1
0.826896339450425 0.818782711055381 1 1
0.948635002538478 0.938699211907258 1 1
0.769792933883417 0.762265169038455 1 1
0.712810911178987 0.705934062278301 1 1
0.702249979900203 0.695505602630649 1 1
0.881265261850205 0.872560175590309 1 1
0.793237909515201 0.784618292303207 1 1
0.903557679834075 0.894542050851719 1 1
0.754969226292817 0.747910600890299 1 1
0.83708610071187 0.828912063922857 1 1
0.707804529949234 0.700174105646725 1 1
0.832092471073191 0.823626781551405 1 1
0.897249570259475 0.887228759938857 1 1
0.852937259703273 0.844620165446651 1 1
0.741316153674606 0.733847661775599 1 1
0.618789844342495 0.612723590394928 0 0
0.791345397160629 0.783165324015208 1 1
0.78054871540951 0.772793420172351 1 1
0.857001213070426 0.848283156694867 1 1
0.717784789914029 0.710306117899714 1 1
0.807904671126183 0.799486170386629 1 1
0.905282930178016 0.896874800533994 0 1
0.768404487858125 0.761072772182397 1 1
0.777974346333322 0.769615987315715 1 1
0.774398328264805 0.767325770560587 1 1
0.71763999814972 0.709883776759444 1 1
0.885972211564516 0.876088845939333 1 1
0.800854596129897 0.792906685933677 1 1
0.80492281519134 0.797086301136004 1 1
0.814263173174557 0.806428175230768 1 1
0.77057918274504 0.763298834353284 1 1
0.905437093842442 0.896563127937384 1 1
0.833286297239552 0.823976134543659 1 1
0.827061209481487 0.819447511211543 1 1
0.871961321310875 0.864156162868869 1 1
0.914966750694476 0.906325170218703 1 1
0.874740583877491 0.866174632163364 1 1
0.695427070524434 0.688157612203272 1 1
0.744096583287731 0.736825148868697 1 1
0.794626861661155 0.786678891754538 1 1
0.85973931917042 0.850564092207886 1 1
0.720588258242112 0.713608518671175 1 1
0.755605195824784 0.747942041714538 1 1
0.89699694893798 0.887863078465863 1 1
0.84517103790148 0.836666136534895 1 1
0.797794491617212 0.789689171788022 1 1
0.829626327919452 0.820991043793711 1 1
0.83053609879808 0.821952508137396 1 1
0.755926707948707 0.748246284669731 1 1
0.974382412359128 0.964711528222467 0 0
0.823807053822994 0.815516730042054 1 1
0.680092738038618 0.673662929597828 0 0
0.816619803357987 0.808211737022266 1 1
0.925975572032392 0.915792157836255 1 1
0.828666998819313 0.820277809606385 1 1
0.905069388211803 0.895729646235124 1 1
0.80278309518835 0.795133385744451 1 1
0.723040345886575 0.715759887584002 1 1
0.86244204768543 0.8537553077878 1 1
0.804345355863622 0.796000384897819 1 1
0.788506639449979 0.781138837591863 1 1
0.763187729931369 0.755865770941076 1 1
0.879771470760863 0.870979885220277 1 1
0.697317750685732 0.690055642232314 1 1
0.8234370004112 0.815218445818554 1 1
0.8243427934848 0.816047402433257 1 1
0.871750587683957 0.862558398813205 1 1
0.986607429865904 0.976685743072494 0 0
0.642002010971603 0.634826085860853 0 0
0.751981754812325 0.744645694416563 1 1
0.795982550509822 0.788218826288518 1 1
0.753330650562542 0.74589616086782 1 1
0.736780361450271 0.728378451110733 1 1
0.884943367792629 0.875794535878912 1 1
0.834162885665393 0.825641269175037 1 1
0.928084639653629 0.918768124728049 1 1
0.829595961418794 0.821323023146171 1 1
0.698450182491997 0.691356311004406 1 1
0.799866712817551 0.792083887994026 1 1
0.789577645112436 0.781716187192743 1 1
0.792332577515069 0.78465146592913 1 1
0.919550172407203 0.90892721299688 1 1
0.841264641543997 0.832543719999935 1 1
0.917129898909056 0.907616538789959 1 1
0.904515063374449 0.895224236064271 1 1
0.804605611504465 0.797425907493793 1 1
0.786641096770891 0.778952625888831 1 1
0.776468541759615 0.768977280185681 1 1
0.828347916592519 0.820379446143851 1 1
0.889242713843453 0.880504331378747 1 1
0.672304904261636 0.666047050029413 1 1
0.828742653534388 0.82058179530081 1 1
0.790559667506386 0.783096395080272 1 1
0.81251528275971 0.804084103105167 1 1
0.773046046326627 0.765282713566891 1 1
0.809496941098441 0.801425900324948 1 1
0.792711295793424 0.784355535088175 1 1
0.931528719861344 0.922518756056365 0 1
0.921575651284603 0.912846663483594 1 1
0.743921361722868 0.736243990528295 1 1
0.875688552001629 0.865999653268624 1 1
0.702720181984195 0.695217520048241 1 1
0.803065270448918 0.794877084962154 1 1
0.903079113006647 0.894289075531401 1 1
0.806036134105425 0.798121925780864 1 1
0.815443589956259 0.807069754482778 1 1
0.718750857804515 0.711627691940611 1 1
0.860585788508649 0.851820784838902 1 1
0.873792355415561 0.865578366086025 1 1
0.768078320054174 0.760728655141578 1 1
0.883887076103931 0.875042699469105 1 1
0.70277724436577 0.696038841226395 1 1
0.836435739927389 0.827753500408963 1 1
0.82932436438204 0.820712225891001 1 1
0.781046374447414 0.772656192275609 1 1
0.874531145276452 0.865998672694349 1 1
0.822910676786921 0.814639786585343 1 1
0.835178384859299 0.827094085909343 1 1
0.742513668218211 0.735375768073097 1 1
0.868496187860341 0.859803627764214 1 1
0.739950290938353 0.732913973425726 1 1
0.823316882750401 0.815040570824652 1 1
0.790955430571413 0.783263979296927 1 1
0.798573632349013 0.790125470498641 1 1
0.713658448111498 0.705916273839436 1 1
0.745739666776863 0.737997102886361 1 1
0.748233149974127 0.741089448677414 1 1
0.872476755267474 0.864371672009208 1 1
0.78562648566146 0.77809611245549 1 1
0.670051322982143 0.663728162937044 0 0
0.781606722270285 0.773528592759568 1 1
0.736306989279624 0.729122625868031 1 1
0.866294553962296 0.857611508304842 1 1
0.794866382565809 0.786705242710417 1 1
0.837951908938243 0.828372649559413 1 1
0.788563720581072 0.779752829516657 1 1
0.960211568049963 0.950855404374344 0 0
0.774177688420983 0.766931192155243 1 1
0.871283667376778 0.862564200598679 1 1
0.815664056406874 0.807800169010775 1 1
0.963985874009133 0.954782141183473 0 0
0.813898791742749 0.805533392656726 1 1
0.817382703650217 0.809272482261756 1 1
0.786454562282209 0.778485136228688 1 1
0.762446494838932 0.755222136566909 1 1
0.783229342886308 0.775075586425915 1 1
0.695859163957655 0.688673013187118 1 1
0.716207591133572 0.709267176090374 1 1
0.830398830745606 0.821698229754184 1 1
0.90502555935911 0.895909521443476 1 1
0.853795204820903 0.845016493349783 1 1
0.675511887328673 0.668441403088747 0 0
0.860437636557572 0.852594456882787 1 1
0.720013691957183 0.712490661135635 1 1
0.874310346262651 0.865436439153944 1 1
0.709632329082363 0.702310816446131 1 1
0.637022799622897 0.630540385798881 0 0
0.783931666052737 0.775764589603846 1 1
0.778945222633753 0.770946825404094 1 1
0.862808773897563 0.853660304058711 1 1
0.733842654159524 0.726084578520027 1 1
0.801438025038829 0.792874521946864 1 1
0.691345999199031 0.683516005525395 1 1
1.02743119583091 1.01682440863907 0 0
0.743011313385728 0.734737807767627 1 1
0.840928177605916 0.831347928208421 1 1
0.767184583950571 0.759594837869864 1 1
0.873098961737875 0.864380048457441 1 1
0.813715780041522 0.804786861749295 1 1
0.674233366324556 0.668195212707798 1 1
0.873322876326687 0.863976818663637 1 1
0.801438527850079 0.793425505217359 1 1
0.85780400681683 0.849028609488927 1 1
0.68732196129816 0.680159387086005 1 1
0.776110247714962 0.767313154902088 1 1
0.799960838233482 0.791441909168082 1 1
0.876358676200893 0.867634160253755 1 1
0.876416862101336 0.867597686367606 1 1
0.707460144871208 0.700133768287933 1 1
0.836109564721849 0.827329879213961 1 1
0.71431560930936 0.707108217114056 1 1
0.811768776328032 0.803542817021402 1 1
0.694601073376553 0.687504337744024 1 1
0.720397042078207 0.713290245429192 1 1
0.707354220052098 0.700686762529738 1 1
0.866234091114963 0.856773768314264 1 1
0.697478744791318 0.690391395257892 1 1
0.748265600369608 0.740711558566592 1 1
0.741634044051886 0.734314296831582 1 1
0.797583450565546 0.789532871008272 1 1
0.844906677998462 0.836466778093341 1 1
0.67140494834934 0.664796278749552 1 1
0.750959112171131 0.743269743258093 1 1
0.742694862758512 0.735235806177658 1 1
0.776084116428036 0.768599371836846 1 1
0.763774811543519 0.756087824923397 1 1
0.907305340113579 0.897425914003194 1 1
0.814986933357385 0.806757013775166 1 1
0.89593337261083 0.887492211710686 1 1
0.686592995912448 0.679220170212719 1 1
0.766018776706027 0.758504037927388 1 1
0.846396104350735 0.838384819158588 1 1
0.722378483644567 0.714577321151794 1 1
0.806196408993469 0.797766790544604 1 1
0.771311812262057 0.763680999728958 1 1
0.83709250070339 0.828653548703391 1 1
0.745113428614897 0.737767180003281 1 1
0.735112880608312 0.727761782013009 1 1
0.704139449479274 0.697030398284004 1 1
0.799047271343424 0.790876217910244 1 1
0.814751019982654 0.806644093935811 1 1
0.71068398460042 0.703772761053183 1 1
0.847076569180427 0.83925250358307 1 1
0.800453917087365 0.792639697598875 1 1
0.869722940192428 0.861139621459395 1 1
0.765595123979279 0.758226548645609 1 1
0.841655772837893 0.83229438523033 1 1
0.803593759593307 0.795689541403244 1 1
0.754996107024706 0.747254250523406 1 1
0.720673331109548 0.713704995696577 1 1
0.773476468109224 0.766026265709795 1 1
0.85295747702983 0.844715922946042 1 1
0.82062310425261 0.812341121472201 1 1
0.787769835101191 0.779881235717183 1 1
0.767870217285925 0.760239457955003 1 1
0.784679990657399 0.777224771432168 1 1
0.707038244108626 0.700064370959976 1 1
0.739825007267288 0.732737404505374 1 1
0.690616234498483 0.684003497347965 1 1
0.799200029547055 0.790708890173533 1 1
0.766539104941616 0.758919959356781 1 1
0.89505932197744 0.886651682221647 1 1
0.814240813426615 0.80586337099946 1 1
0.831277362028014 0.823062087601968 1 1
0.784794751698322 0.77652464110376 1 1
0.806798710474061 0.79836699608174 1 1
0.793260283117151 0.785354174724892 1 1
0.916504991125366 0.906252159385861 1 1
0.898931841409803 0.889488521198077 1 1
0.752940248205476 0.745185585367345 1 1
0.808920755902882 0.800727919734345 1 1
0.701441315913961 0.694593111914551 1 1
0.873466369902784 0.864531899097821 1 1
0.849275815927792 0.841055260364505 1 1
0.775428275396268 0.767239171663141 1 1
0.752527547473942 0.744864285070257 1 1
0.762025013261889 0.754539919488416 1 1
0.88215264816452 0.873851177201928 1 1
0.873915480803572 0.865283441038404 1 1
0.844997689880561 0.837228989117328 1 1
0.718866972932526 0.711620268064873 1 1
0.75866351468621 0.750187719590917 1 1
0.780178073934043 0.772075535767183 1 1
0.752798091375705 0.745505159693832 1 1
0.731874778967128 0.724021463397428 1 1
0.709796701139291 0.702906980666679 1 1
0.810895231338793 0.802137624866965 1 1
0.839016520663436 0.830606938413491 1 1
0.765412710287278 0.757881466514783 1 1
0.682426886027707 0.674520540730006 1 1
0.772242192575654 0.764993281232919 1 1
0.76995419354364 0.761916942958189 1 1
0.769960861103288 0.761892555407754 1 1
0.809789729578658 0.801718326062361 1 1
0.848479098589027 0.840438845433071 1 1
0.859288296150916 0.8508241719452 1 1
0.770003063562293 0.762077525707441 1 1
0.808556347765124 0.800373826109941 1 1
0.779052508709493 0.771389238362567 1 1
0.941505069128361 0.932248611590966 1 1
0.838077182916086 0.829358870713283 1 1
0.624680022936216 0.618668532503402 0 0
0.845380380306178 0.835630106987489 1 1
0.685459546954909 0.679207131442297 0 0
0.680756540860944 0.674122261061688 1 1
0.820595145617887 0.812893578285055 1 1
0.818371365691383 0.810712023456749 1 1
0.878966703080589 0.870246854038945 1 1
0.864928204224376 0.856713364282529 1 1
0.80119177600926 0.792764481017542 1 1
0.716778707510054 0.709772401776935 1 1
0.686176286523451 0.679123239897459 1 1
0.768060766107156 0.760541580537268 1 1
0.842230895100908 0.834446097244055 1 1
0.687925612735597 0.681413034022392 1 1
0.780499239246155 0.772222535763304 1 1
0.786099868194099 0.779205527258915 1 1
0.752547506233355 0.745010523732502 1 1
0.626503430678466 0.620452805954528 0 0
0.786520267394076 0.778116760577719 1 1
0.825475738861444 0.817127610995994 1 1
0.917784382302206 0.908525736335088 1 1
0.79164495460845 0.784596541720082 1 1
0.732196844758461 0.724755356470052 1 1
0.822650265653094 0.814262923282701 1 1
0.786866664774946 0.778450912887791 1 1
0.772355260113129 0.763891949195316 1 1
0.667192149655997 0.661098142906538 0 0
0.809269460581448 0.799707549874797 1 1
0.802716124449064 0.795104220397272 1 1
0.793976241188616 0.786344647268223 1 1
0.789257912943927 0.780974340696562 1 1
0.843941621680087 0.835854133829742 1 1
0.930316650218021 0.922110616511013 0 0
0.719801084532485 0.712688196138528 1 1
0.612638676573585 0.606596056748055 0 0
0.746952398225893 0.739256626125705 1 1
0.786222740147437 0.778597426719046 1 1
0.750367688185393 0.742744899091734 1 1
0.787524383339392 0.779546949764711 1 1
0.773175220915728 0.765551215831029 1 1
0.740628389690847 0.73328001355544 1 1
0.829091852813199 0.821430986005716 1 1
0.728261093287479 0.72085367427136 1 1
0.838919388258447 0.830356314802604 1 1
0.700793280222208 0.693936471870104 1 1
0.790967030938982 0.783124297673603 1 1
0.761762831677899 0.75468979220697 1 1
0.793823628177557 0.785342515700441 1 1
0.741808739884119 0.734327705340179 1 1
0.705052657570337 0.697875301555123 1 1
0.929810876360184 0.921183343977089 1 1
0.867414328552576 0.859075713762221 1 1
0.679137749163207 0.672436472634901 0 0
0.769409663412947 0.761728443849581 1 1
0.871603441490429 0.862538020058657 1 1
0.804197255914041 0.796321895241801 1 1
0.796900488352644 0.788030574063056 1 1
0.754245906729093 0.746079172449378 1 1
0.736328805173956 0.729049628334808 1 1
0.968745463809081 0.958424688528735 0 0
0.881002545938673 0.87219514448946 1 1
0.742236038752886 0.734574119905403 1 1
0.846490489938334 0.837875155179523 1 1
0.786056605401188 0.778105519228552 1 1
0.803777241860314 0.795392039790729 1 1
0.816802872339092 0.80797967886628 1 1
0.795476758453477 0.787262185339404 1 1
0.822388192697006 0.81442215241277 1 1
0.882697532640087 0.874078770742228 1 1
0.811572292534578 0.803705790481774 1 1
0.806458354097238 0.798622066259233 1 1
0.860477510303943 0.85139626342246 1 1
0.850960905558445 0.841729175892378 1 1
0.798846652195047 0.790374528205284 1 1
0.828159242619425 0.81929635717132 1 1
0.721196913534677 0.714363379708524 1 1
0.83767177077885 0.828856475481442 1 1
0.884507436525591 0.875395723540949 1 1
0.753796065498678 0.745970325202861 1 1
0.786411063352194 0.778840017714121 1 1
0.704956128133419 0.698316048673474 1 1
0.772262164755427 0.764135081128178 1 1
0.856179935256468 0.847546327078523 1 1
0.772278499307776 0.765133106422684 1 1
0.651363187748992 0.64489818479743 0 0
0.657334977292647 0.650302661241692 1 1
0.725429704791946 0.71754356153633 1 1
0.757024964038306 0.74969987447525 1 1
0.935156127140133 0.926384072103123 1 1
0.838936310846639 0.829852829427934 1 1
0.892628024340959 0.884318047841756 1 1
0.910616024080276 0.900615553281699 1 1
0.901433064741312 0.892292063523754 1 1
0.808475927334544 0.801117914709803 1 1
0.81771016721642 0.809913056703833 1 1
0.846007993831348 0.83733476109211 1 1
0.741757434503441 0.733608904576826 1 1
0.666371420382095 0.65986569030807 0 0
0.894599155757584 0.885939605151778 1 1
0.900049003798062 0.890650447359128 1 1
0.8448216005879 0.835638586476979 1 1
0.759737663207834 0.752040769635719 1 1
0.738963663551678 0.731734405213143 1 1
0.790625635577095 0.782843658821081 1 1
0.765560239858065 0.757242424363014 1 1
0.943882941016462 0.934791071205815 0 0
0.7690224642891 0.761643066876016 1 1
0.852317000665271 0.842904381180087 1 1
0.926253382543773 0.916968322402087 1 1
0.735415023045942 0.728466954456825 1 1
0.846454031352073 0.837689891205256 1 1
0.768920279676811 0.760796993967436 1 1
0.86812422053857 0.858910878538041 1 1
0.753721775557537 0.745951230053422 1 1
0.789442676291546 0.781288104038581 1 1
0.803136143950236 0.795079433519688 1 1
0.927594659639074 0.918449702395467 0 0
0.836733680935318 0.828776652776284 1 1
0.68743113632844 0.680639365109086 0 0
0.899299854513669 0.890154887751432 1 1
0.753318456748847 0.746087766833609 1 1
0.793710658942566 0.785675179577751 1 1
0.745784219865246 0.739042776947377 1 1
0.694697031061378 0.687529707625532 1 1
0.740003111186388 0.733016835039271 1 1
0.826917072035766 0.818899502448592 1 1
0.85400890356498 0.844771085868828 1 1
0.855299818012912 0.846559825875026 1 1
0.795929401750604 0.787664145646081 1 1
0.745796966408903 0.738381857684904 1 1
0.858325650122717 0.849831283129778 1 1
0.758172854075914 0.750601504458189 1 1
0.873737138146572 0.864681310070128 1 1
0.849658171294166 0.84046361693829 1 1
0.854317846709065 0.846534159720485 1 1
0.753494358453483 0.746597206315436 1 1
0.669878141305322 0.663379417458888 0 0
0.769265010647767 0.761474317137648 1 1
0.729661970229703 0.722236461569506 1 1
0.894801603769591 0.886491483555678 1 1
0.885778946579912 0.875962865363108 1 1
0.844771552792857 0.836377318540284 1 1
0.858790358927722 0.850314104461513 1 1
0.759591904091037 0.752542997815548 1 1
0.891109593463235 0.882683177880752 1 1
0.743937851387595 0.736273548700491 1 1
0.785531954256705 0.777382216747357 1 1
0.729758212460837 0.722490976623238 1 1
0.935345853681087 0.925907083592853 1 1
0.756800854369818 0.749241696476155 1 1
0.83378247672746 0.825487930043877 1 1
0.745118102495165 0.737555847464457 1 1
0.860127714404861 0.851540247912963 1 1
0.885839536735849 0.877591630244004 1 1
0.813678069750171 0.805533189006917 1 1
0.744981841258698 0.737566407954891 1 1
0.742852892446104 0.735485577041969 1 1
0.791029317556589 0.783221855052481 1 1
0.845019977125144 0.836285853682487 1 1
0.915269806060642 0.906527006119677 1 1
0.808787206370378 0.80108231889129 1 1
0.747629812758961 0.739812309338425 1 1
0.897767441567258 0.88851086703654 1 1
0.7741441046367 0.765754848930443 1 1
0.906818741060219 0.897729449095288 1 1
0.653568696463054 0.646611240354475 1 1
0.853970171169806 0.843919243380453 1 1
0.849866419751274 0.841417609722901 1 1
0.891250384574218 0.882908987364939 1 1
0.880765839353449 0.871828824312269 1 1
0.848657141915307 0.840175544750784 1 1
0.755116786359777 0.74699023403072 1 1
0.693429993418907 0.686677020317974 0 0
0.841548026505212 0.833445372850237 1 1
0.827282114121644 0.819103746793415 1 1
0.675001438375716 0.668245598358704 1 1
0.857674307068196 0.849228199926669 1 1
0.808174485757742 0.799645350931521 1 1
0.798330363278989 0.790891695740425 1 1
0.757994870573705 0.750799095945339 1 1
0.766641851008967 0.758978502302763 1 1
0.655761223430819 0.649635397978771 0 0
0.959769757483996 0.950045933328115 0 0
0.936527849302307 0.927086221856455 1 1
0.779642527284496 0.771635120004149 1 1
0.700153106039213 0.693476463741508 1 1
0.742997753845475 0.735601372971856 1 1
0.821326449974613 0.812473958247025 1 1
0.887199995651264 0.877569419317093 1 1
0.869285895619413 0.860962442831622 1 1
0.789240196691802 0.781626636201789 1 1
0.705937356470824 0.69866612922552 1 1
0.839405648348964 0.830206344583161 1 1
0.758367686394671 0.75078257262243 1 1
0.818344010393991 0.810505881052241 1 1
0.782719835557825 0.775267794730016 1 1
0.815733143106324 0.807619424126884 1 1
0.83790877816529 0.829072688385461 1 1
0.867993146960398 0.859139079401404 1 1
0.862670392741684 0.854189392285574 1 1
0.737050302753277 0.728490142311792 1 1
0.813076851111874 0.804133764892099 1 1
0.899161709931581 0.890699154958657 1 1
0.86444438798688 0.856227080016641 1 1
0.804470240525083 0.797078087087815 1 1
0.781336911404819 0.773878759910715 1 1
0.738481577368897 0.729862078577497 1 1
0.866036202700364 0.856714169031599 1 1
0.732226610123066 0.725256635280011 1 1
0.74276701204039 0.735286730088129 1 1
0.772943371615746 0.765284176667942 1 1
0.729797052721982 0.722601807119669 1 1
0.671430642456699 0.664361611373535 0 0
0.771304517125479 0.763731789141381 1 1
0.8440095561321 0.835498154360912 1 1
0.734707288605143 0.727074910449773 1 1
0.885304367688635 0.876907945046324 1 1
0.705761429564877 0.698917370906433 1 1
0.766321592526386 0.758441817171512 1 1
0.706037523491099 0.698621786659401 1 1
0.896383793138418 0.888311301887327 1 1
0.696151888713058 0.689466432291706 1 1
0.773031004275095 0.765363292631606 1 1
0.864479703390066 0.855499252607653 1 1
0.917019313292114 0.908191766214782 1 1
0.774348030486431 0.766639941642211 1 1
0.886197437252386 0.876456922342321 1 1
0.818924076571556 0.81102707801502 1 1
0.874859965095405 0.866663606428834 1 1
0.744280579783668 0.736105109951893 1 1
0.774796237366307 0.766676173433169 1 1
0.809701719947153 0.802080943691467 1 1
0.823240418086173 0.814796571133913 1 1
0.668723408590635 0.662109418156611 0 0
0.696195847599632 0.689251561448187 1 1
0.813366537278261 0.805601675094735 1 1
0.701839130677308 0.694386479886477 1 1
0.799726399979949 0.791369699575561 1 1
0.753207149556497 0.745411754558859 1 1
0.701884210173558 0.694807708491415 1 1
0.722713452252002 0.71583825820352 1 1
0.86651800357544 0.858164058730029 1 1
0.785959400303484 0.777809617541409 1 1
0.793473247645097 0.784991245296289 1 1
0.864139848447782 0.856244920793818 1 1
0.774965164696225 0.767250014647186 1 1
0.819923396260626 0.811575615773444 1 1
0.837078117846983 0.828748292033615 1 1
0.7625941893198 0.754982824952529 1 1
0.587491528893062 0.581172088616975 0 0
0.838312362292592 0.829362974901659 1 1
0.737054949893675 0.728972007496865 1 1
0.885505652143361 0.876650237186471 1 1
0.618859185153385 0.612539932142924 0 0
0.744782827396921 0.737050903342492 1 1
0.882948650673878 0.873208634528398 1 1
0.672707976597245 0.666010008997968 1 0
0.864365949897286 0.854851050231194 1 1
0.707121838189699 0.699898835340489 1 1
0.731069470240404 0.724465938761204 1 1
0.831546604456555 0.823524601722186 1 1
0.759085653294911 0.75122544245658 1 1
0.833440617772689 0.824387711271 1 1
0.75410998492384 0.745872193040061 1 1
0.675971026069447 0.669166154652445 0 0
0.776807195457409 0.768203759719416 1 1
0.763822491499932 0.755224814765747 1 1
0.818976036935567 0.810349333261848 1 1
0.791598720618114 0.783278566784697 1 1
0.751178901494438 0.744253125919505 1 1
0.797290699303056 0.789712453420988 1 1
0.788941185633489 0.780627862318703 1 1
0.790297758369319 0.783068918395223 1 1
0.795449734998589 0.787388569518222 1 1
0.781080285751929 0.773476540475555 1 1
0.720385175116416 0.712748767802689 1 1
0.657583716124262 0.650582580336094 0 0
0.755371679020863 0.74833518091533 1 1
0.692646802653274 0.685032592041562 1 1
0.701174466032434 0.69300425739212 1 1
0.86287911005781 0.854557303439467 1 1
0.749548617476645 0.741475630820044 1 1
0.792432385357906 0.78396640023057 1 1
0.911352177011064 0.902287919926215 0 1
0.803477908663066 0.795476638965368 1 1
0.808677213267136 0.799956658895477 1 1
0.684046395795281 0.677181861091325 0 0
0.861056849319386 0.851673589601551 1 1
0.928742848628871 0.919990364676358 1 1
0.848251549341496 0.839981331572516 1 1
0.655208606887204 0.648802794204765 0 0
0.810114242222335 0.80208131944532 1 1
0.753938761067877 0.746543508698465 1 1
0.838696026040308 0.829808907907104 1 1
0.753702831345728 0.746508413539322 1 1
0.783449875134565 0.774975981807428 1 1
0.759189000890394 0.751197032625049 1 1
0.795421698508218 0.786862230800189 1 1
0.693974671955268 0.687229456300689 0 0
0.734877683330317 0.727610548817599 1 1
0.825327884763058 0.816637436132903 1 1
0.70322902477971 0.695708677480302 1 1
0.74278581578048 0.73522423358937 1 1
0.905998085345365 0.896545744019279 1 1
0.777333963770355 0.769336504036023 1 1
0.948998896378964 0.939623111470607 0 0
0.75252930084361 0.744709781651358 1 1
0.722582717461981 0.715729252895118 1 1
0.775533563847371 0.767663681369091 1 1
0.693885813488535 0.686429566403856 1 1
0.850762928052241 0.842562432470309 1 1
0.810029527944827 0.802552089206839 1 1
0.816213881496881 0.80793609485947 1 1
0.830919163818036 0.82265473032642 1 1
0.801453143271159 0.793520965676481 1 1
0.850375584636538 0.841756772436287 1 1
0.776897514014116 0.768833713344196 1 1
0.853002603068857 0.843845117393552 1 1
0.789115709355097 0.781061230902222 1 1
0.665008712337568 0.658886940488755 0 0
0.915766298819198 0.906417382947297 1 1
0.892006189793051 0.883735260801604 1 1
0.862893658696135 0.854462052943128 1 1
0.778566943830088 0.770381047957475 1 1
0.810065347905014 0.801849862813637 1 1
0.875274900294111 0.866925310435916 1 1
0.846316540525915 0.83794566062306 1 1
0.801862001608688 0.793087252346867 1 1
0.779504178783367 0.77192389303422 1 1
0.640110873659319 0.634111415716122 0 0
0.742785519267936 0.735284593618335 1 1
0.731022275450099 0.723695238890637 1 1
0.774592210328306 0.766720322011129 1 1
0.791534528299823 0.78384717411421 1 1
0.74683338193037 0.73851671842194 1 1
0.762611914127399 0.755119440877895 1 1
0.759989994204992 0.752544815491363 1 1
0.901167186050071 0.891809563323914 1 1
0.716678896910776 0.709017499357479 1 1
0.884287017326519 0.875544374034331 1 1
0.828031424338922 0.819528973064237 1 1
0.800481844529016 0.792243583060049 1 1
0.74727852531702 0.740188678407399 1 1
0.911231663142911 0.90168584636608 1 1
0.698316531105864 0.691187110121196 1 1
0.798657976774389 0.790908764374978 1 1
0.858387412827624 0.849141352027229 1 1
0.898759985859784 0.88998060541497 1 1
0.741494769147692 0.733924000203654 1 1
0.776233725773342 0.768756419946998 1 1
0.708721297697922 0.701182916643707 1 1
0.898106335824975 0.888962268406033 1 1
0.886043701732182 0.877490099709598 1 1
0.637226753220553 0.631097881474303 0 0
0.696621953320741 0.689054678989734 1 1
0.633674728071387 0.627987357687353 0 0
0.713829977446876 0.706108012013537 1 1
0.75759167098151 0.750367512894511 1 1
0.836556024763931 0.828889995937923 1 1
0.732461641713009 0.72491657068903 1 1
0.832898406387736 0.824083281983817 1 1
0.879876435896841 0.871947025062662 1 1
0.912413431375485 0.903431114462292 1 1
0.747300091207868 0.739685863648459 1 1
0.885180447514953 0.876453422812845 1 1
0.844633293156881 0.83590859099353 1 1
0.73991091282908 0.731554724680731 1 1
0.910038100196024 0.901959534191605 1 1
0.828891529672584 0.820821114744357 1 1
0.725683264161644 0.718887522382215 1 1
0.913768771669501 0.904802090288012 1 1
0.687617987484338 0.680637216052323 1 1
0.644911817779736 0.638402280567045 0 0
0.835559009891051 0.827652790057821 1 1
0.785802969230812 0.777450980845171 1 1
0.89179048915824 0.882145912489547 1 1
0.757646408301885 0.750137416440245 1 1
0.791685906233338 0.782724756060624 1 1
0.762100203679847 0.753880045480977 1 1
0.784229996258087 0.77628245474986 1 1
0.696285242553071 0.689641797784335 1 1
0.782012285128235 0.773642193034616 1 1
0.712643426169146 0.705348200880174 1 1
0.742002926613559 0.734438507604955 1 1
0.851749189439311 0.842391626599489 1 1
0.799781188189584 0.792508004702809 1 1
0.875054324021359 0.866305912534524 1 1
0.834072329428848 0.825362773551203 1 1
0.772772105950195 0.764149831875634 1 1
0.776454150855868 0.768195329139686 1 1
0.904080020489891 0.895311012702389 1 1
0.812452378228201 0.805053388995167 1 1
0.895853553169033 0.88737667168133 1 1
0.780174404151417 0.772238451201962 1 1
0.840362037332089 0.832266483842428 1 1
0.766679642612953 0.759118888479619 1 1
0.78891524536707 0.78141783565035 1 1
0.717511292388339 0.710216920968286 1 1
0.861077276155878 0.853006583211491 1 1
0.72454552159601 0.717455804973291 1 1
0.730632771063741 0.72320126700662 1 1
0.837834100873001 0.82917466696528 1 1
0.847853976412156 0.839572447137504 1 1
0.653659332312303 0.647604439369066 0 0
0.956881507443156 0.947670279834793 0 0
0.722893523466598 0.716503231222077 1 1
0.824844465946414 0.816542234148293 1 1
0.829531322942741 0.821393079785163 1 1
0.762930570562693 0.75472260825573 1 1
0.958596965240669 0.947839502968397 1 1
0.790111025771249 0.781958555363439 1 1
0.795882750638699 0.788153737176769 1 1
0.827460162265493 0.81947311133528 1 1
0.708365018017791 0.701699044161381 1 1
0.869174015476257 0.860304458575188 1 1
0.665062265226456 0.658906636273085 1 1
0.744947351959237 0.736633371128559 1 1
0.810616498829787 0.80203118733672 1 1
0.84563055249395 0.837513225703757 1 1
0.857793764443863 0.848478356391296 1 1
0.855022708816609 0.846808901719338 1 1
0.815081727881872 0.806584899402309 1 1
0.826668807481026 0.819014685420639 1 1
0.803755267355297 0.79613236112984 1 1
0.760746183419332 0.752707765892058 1 1
0.757433654036724 0.749684973062804 1 1
0.797334554147551 0.789507256413337 1 1
0.796461882134915 0.788649208838639 1 1
0.854950719885105 0.847265849300727 1 1
0.76682384023625 0.758100269747864 1 1
0.731467822538578 0.724193264171828 1 1
0.795333265666383 0.787882807994036 1 1
0.806776004331055 0.798000462264511 1 1
0.813331565370277 0.804906784351502 1 1
0.688806488835979 0.681821027463676 0 0
0.831676332443117 0.822687503546757 1 1
0.836983175464278 0.828364627225013 1 1
0.823843739913019 0.816207583052367 1 1
0.72452756715699 0.717105420538721 1 1
0.755945192408149 0.748725358560673 1 1
0.820313846252521 0.812829929242641 1 1
0.794560886422915 0.786382868375442 1 1
0.740842367014307 0.733515589290568 1 1
0.867681979017707 0.859337133677926 1 1
0.828026656476302 0.819629829211355 1 1
0.857221215987281 0.849253862134704 1 1
0.729573224814419 0.722323925773268 1 1
0.816679824617908 0.808907524327351 1 1
0.777141152572465 0.76961473495621 1 1
0.848456418610989 0.840305607427554 1 1
0.816207146356855 0.807973314229281 1 1
0.819441711933958 0.810117314504632 1 1
0.925150886459311 0.915195314293337 1 1
0.712985589093319 0.705867586229138 1 1
0.708748973744403 0.701821119712456 1 1
0.746815765250646 0.739537862847115 1 1
0.800799193848431 0.79215688950023 1 1
0.837541828924424 0.828809250125669 1 1
0.77220680599022 0.764561001821155 1 1
0.909099791920819 0.900800620951858 1 1
0.754087144962157 0.746096460985787 1 1
0.787885669482347 0.780029463190825 1 1
0.732201170662604 0.724435045280109 1 1
0.801062544489261 0.793247222855695 1 1
0.843466767233131 0.834618725493594 1 1
0.746886289149048 0.739302740408494 1 1
0.767070039438406 0.759523341617771 1 1
0.856378431636053 0.84740569553763 1 1
0.844153816025739 0.835324986755321 1 1
0.784334600832606 0.776689120225431 1 1
0.788196484364857 0.779648858656902 1 1
0.750355177275991 0.742796516725464 1 1
0.710680762027778 0.702880766845502 1 1
0.721434644939356 0.714247681085029 1 1
0.740204746049843 0.733257552313252 1 1
0.749301322585775 0.742147193874714 1 1
0.785261042836961 0.777316775726789 1 1
0.865285645937471 0.856885546244753 1 1
0.844754074703517 0.836873961966001 1 1
0.81616972040802 0.808002089355545 1 1
0.770648195407449 0.763052338436949 1 1
0.777626318674374 0.770308888094143 1 1
0.736387739511704 0.729325806228044 1 1
0.825695640104079 0.817353033354122 1 1
0.938315619492842 0.92811487116004 1 1
0.810826050085823 0.802679344416581 1 1
0.876913640046961 0.868696161547029 1 1
0.821380426909056 0.813093046771474 1 1
0.940751595131809 0.931584423635715 0 0
0.71796983846937 0.710371879306744 1 1
0.893457252809482 0.885402910876982 1 1
0.805937619222489 0.797871092114573 1 1
0.799861554885571 0.791637703700987 1 1
0.778663715093524 0.771093642340564 1 1
0.80219885206502 0.794291440092616 1 1
0.765805582859563 0.758160320584321 1 1
0.761680337787852 0.754204801028227 1 1
0.805229799400633 0.797078659085661 1 1
0.763841066400216 0.755966711436481 1 1
0.826408629832798 0.817618419369602 1 1
0.727903255865265 0.720739607161442 1 1
0.716423231281014 0.709275125919292 1 1
0.839537508080364 0.831557918774905 1 1
0.668120336268307 0.661150227388902 1 0
0.933712309372596 0.924083563203296 1 1
0.823315481146753 0.814055290747167 1 1
0.836341429692878 0.827547575701423 1 1
0.838657986174285 0.829986491192661 1 1
0.833495879520032 0.82450144212355 1 1
0.799551097083027 0.791086939028766 1 1
0.852803884396907 0.844938397907713 1 1
0.864744394485435 0.855792433265518 1 1
0.877476643926481 0.869126730477697 1 1
0.914196127284031 0.904800240478786 1 1
0.878955056620211 0.869942555632313 1 1
0.784595340245558 0.776641535748856 1 1
0.725824302313243 0.718842566152383 1 1
0.847580206932413 0.839539276977941 1 1
0.841380875585909 0.832743107978266 1 1
0.778982158452963 0.771049589894678 1 1
0.871844194316359 0.86306335108509 1 1
0.87818614314981 0.869269262732772 1 1
0.722804646866818 0.715566794542425 1 1
0.699697279888465 0.692714613381967 1 1
0.994364216625765 0.984230350237777 0 0
0.778603061967378 0.770811912500446 1 1
0.93330896368141 0.923247753483749 1 1
0.734743798757501 0.728238112436807 1 1
0.752939256250436 0.745165429231656 1 1
0.779926474197046 0.772070570406871 1 1
0.779928792629032 0.772421221014241 1 1
0.807298721046012 0.799026325056474 1 1
0.792383555063505 0.785088038958153 1 1
0.861454650994818 0.852936766528545 1 1
0.768111688496284 0.76049944016883 1 1
0.868016742034933 0.859044337859816 1 1
0.709452259176972 0.701859560109699 1 1
0.801074053753215 0.792900704941397 1 1
0.833395739557768 0.825193756380909 1 1
0.819601371353621 0.811274087196967 1 1
0.875604848884429 0.866951923776494 1 1
0.718860350366293 0.711928147970516 1 1
0.711853486472484 0.70459819863857 1 1
0.836355535238902 0.827918802790152 1 1
0.811919870412584 0.804547678229502 1 1
0.87176394344356 0.862901547817843 1 1
0.742814927005857 0.735825275567086 1 1
0.752767952282492 0.744822152806941 1 1
0.851476146651011 0.841986741661631 1 1
0.81316122746744 0.804571581408217 1 1
0.90570243701318 0.896815249057235 1 1
0.735575901315655 0.728568909224804 1 1
0.832288371878265 0.824505627323794 1 1
0.786665760480799 0.779177683110249 1 1
0.681444610268749 0.675129772396741 0 0
0.846079700988833 0.837698587757883 1 1
0.751705415830891 0.744023845222995 1 1
0.66624248461548 0.658987391082432 1 1
0.899172938545826 0.890176087140872 1 1
0.737047961982008 0.72898390448419 1 1
0.89189245698015 0.882977743593694 1 1
0.853584367078256 0.844938651938037 1 1
0.66509607261881 0.658204266947892 1 1
0.70703861594417 0.699628046084213 1 1
0.925973960672962 0.916871834662681 1 1
0.721844178771641 0.714431942639013 1 1
0.696381760928344 0.689847279244502 0 0
0.823768826057419 0.81515654792045 1 1
0.690812870083366 0.682594060775944 1 1
0.744822807833915 0.737351043773822 1 1
0.75515661774524 0.747341359239615 1 1
0.825302217251096 0.817056130138019 1 1
0.802752193451862 0.795051902184553 1 1
0.729298276635967 0.721239180671062 1 1
0.787174205295008 0.779138665540169 1 1
0.926626333550281 0.918030138514031 0 0
0.797631941977897 0.789402006691433 1 1
0.845744045210605 0.836907221190015 1 1
0.670391981662547 0.664162246850414 1 1
0.905875226426709 0.896196464110815 1 1
0.785726708731482 0.777974339701153 1 1
0.936737747859528 0.927821502869095 1 1
0.964211606061764 0.954833917888417 1 1
0.796484304802541 0.788649258938589 1 1
0.877782271026095 0.868691576660967 1 1
0.796254167330982 0.789299769542368 1 1
0.831451688921286 0.823634243728961 1 1
0.805710501166795 0.797618756032844 1 1
0.800509608728999 0.792588465811047 1 1
0.633081545496126 0.627078314489423 1 1
0.704098114761575 0.697101801023326 1 1
0.845834911355282 0.836828059952534 1 1
0.76445006180379 0.757410415041811 1 1
0.836587164094084 0.827321047578534 1 1
0.842330967839833 0.834290517930035 1 1
0.862476251740847 0.854021863148435 1 1
0.875171012456093 0.866075948575239 1 1
0.779639692309143 0.771387221268524 1 1
0.915890912740688 0.906014472576459 1 1
0.73644634117293 0.729243005875943 1 1
0.767053591120073 0.759134330926775 1 1
0.911805654463512 0.903296862447882 1 1
0.807176950769039 0.799076364071279 1 1
0.729477313966991 0.723117418310886 1 1
0.692117897867006 0.684901751823569 1 1
0.714045666467749 0.706839656050129 1 1
0.830495469049614 0.822058744244297 1 1
0.762222327962529 0.754397509972993 1 1
0.756330827556189 0.748577585083891 1 1
0.795361819642015 0.787707936240945 1 1
0.831015545809296 0.822487312974392 1 1
0.767176480743305 0.75989837240237 1 1
0.847402370668335 0.838647573245705 1 1
0.820483853673934 0.812246236834488 1 1
0.748170482561731 0.740063812508413 1 1
0.726629104469748 0.71979044522874 1 1
0.708917248900139 0.70185070341119 1 1
0.855508530853688 0.845958420411856 1 1
0.855104838787609 0.84656894884029 1 1
0.883856672507513 0.874940674471123 1 1
0.82840402336564 0.820246819109126 1 1
0.639896413594251 0.633475615832093 0 0
0.854565995664136 0.846141347309728 1 1
0.865422426903764 0.856514434934562 1 1
0.858015144802513 0.84940830826478 1 1
0.77826177467135 0.77039145333146 1 1
0.837760508840833 0.828964991684343 1 1
0.737900484553071 0.730297287435334 1 1
0.731626976654714 0.725237118704983 1 1
0.674135493066895 0.667163831794681 1 1
0.827515369073096 0.819137448118139 1 1
0.885400389278255 0.876630986471967 1 1
0.735605383025145 0.728177519047708 1 1
0.782754311880709 0.774960116124306 1 1
0.766145783531307 0.758225598632996 1 1
0.848584728136245 0.840041366219484 1 1
0.869915730992292 0.861765753555915 1 1
0.816358877243149 0.808513112055676 1 1
0.670929903705 0.664561771054348 0 0
0.837122005408374 0.828531728118636 1 1
0.744538403185289 0.736853271918393 1 1
0.747820772117784 0.740433607622626 1 1
0.803911348964017 0.79600191611567 1 1
0.867735019715804 0.858755242718803 1 1
0.88731813622824 0.878536422632205 1 1
0.742216068481861 0.735190201165818 1 1
0.823829170704284 0.81574267818039 1 1
0.904141768733342 0.894224331741214 1 1
0.762253690909932 0.75472980067893 1 1
0.758862981855067 0.75089393396722 1 1
0.779942650559036 0.772092742636821 1 1
0.735278196153268 0.728564009643758 1 1
0.728442779764639 0.721464421683824 1 1
0.884051525876025 0.874899457508044 1 1
0.763289123034129 0.756331417362268 1 1
0.66849065013917 0.661934344629208 0 0
0.736992747228963 0.729782660405073 1 1
0.879762924199355 0.871114350972901 1 1
0.676423457068235 0.668489929504002 1 1
0.877902360978537 0.869655022114055 1 1
0.818935024766692 0.810819537787814 1 1
0.820982405267783 0.812371714806067 1 1
0.626894016656099 0.620547669864932 0 0
0.925154912355715 0.916369687420259 0 0
0.747293288614732 0.740023503900058 1 1
0.656574100344533 0.649777333737665 1 0
0.77721418840674 0.769342821206564 1 1
0.839590595947436 0.830671900248394 1 1
0.844306660038567 0.836168344699804 1 1
0.897156723533295 0.887368532745854 1 1
0.722799249583998 0.714614201297833 1 1
0.792541017240114 0.784133156645295 1 1
0.820640754350728 0.812657147729301 1 1
0.825230140742159 0.816326381050369 1 1
0.854560830379379 0.844783235268498 1 1
0.814238207338657 0.806217621913819 1 1
0.810496428970184 0.801680870496716 1 1
0.664894175814227 0.657517892425933 0 0
0.790502057430283 0.782514088199792 1 1
0.722716349268948 0.715941687889403 1 1
0.837255509999698 0.828655115809101 1 1
0.89874709655302 0.889239931388474 1 1
0.768136740527451 0.76043477845344 1 1
0.756553766394732 0.7486500957577 1 1
0.891456287847853 0.882809154257583 1 1
0.656751758547169 0.650127747334087 0 0
0.718072115118694 0.710493013411 1 1
0.886418288494024 0.877759103165546 1 1
0.784236132628736 0.776573468826738 1 1
0.781269657412973 0.773893644117039 1 1
0.768487997691083 0.760925591685475 1 1
0.797512159014891 0.789353175123042 1 1
0.840901529999579 0.832314340118969 1 1
0.773972715495268 0.766463587078574 1 1
0.706342760746165 0.699073417991501 1 1
0.842994807152388 0.834748896884293 1 1
0.763536251880624 0.756197505224413 1 1
0.883445735657725 0.874058439122422 1 1
0.796293465506248 0.787867088003997 1 1
0.872311247820688 0.862972178340257 1 1
0.841929180791049 0.833580711740681 1 1
0.862624518085533 0.854020510609396 1 1
0.8003385075221 0.792681624744654 1 1
0.761122088489376 0.753729345240722 1 1
0.795404167705791 0.788058457286027 1 1
0.778092018320103 0.770663659955226 1 1
0.76640753294508 0.758487983933725 1 1
0.760107090568094 0.751473574947133 1 1
0.776364196288084 0.768925086247465 1 1
0.77256017884777 0.764969794943146 1 1
0.658789582612495 0.652429603214144 0 0
0.781653144831122 0.77429381603249 1 1
0.757459920081848 0.749278768654331 1 1
0.812576088277585 0.804151112848761 1 1
0.754479946444519 0.747052970186387 1 1
0.833250599459845 0.824473835418582 1 1
0.734282980813758 0.726874682351983 1 1
0.833654281886581 0.825513779070162 1 1
0.794975430701468 0.786852625490303 1 1
0.769453662161394 0.759846965130127 1 1
0.77647599190394 0.769288542283381 1 1
0.881024146511883 0.871911509838422 1 1
0.801885909478628 0.794175753332857 1 1
0.823657379814733 0.815884001824711 1 1
0.800434362182246 0.793029795689676 1 1
0.65584598335109 0.649052408898333 0 0
0.825752781170079 0.817650595940819 1 1
0.747501455391789 0.739550594491553 1 1
0.819413732647763 0.812065774826243 1 1
0.610071045312928 0.603777769327039 0 0
0.728631347775281 0.721309693036708 1 1
0.903066381701552 0.893109192384057 1 1
0.845281116471672 0.837203937111775 1 1
0.832132423802636 0.823998121658614 1 1
0.871610749549981 0.863006431487175 1 1
0.738038844938689 0.730805900940109 1 1
0.671201009388188 0.663327456200686 1 0
0.830917230399589 0.823201021460373 1 1
0.858385316211587 0.848915806866343 1 1
0.780128265918222 0.772115607703425 1 1
0.767933274114316 0.760499347652539 1 1
0.836838358694442 0.828715883299243 1 1
0.807648176618343 0.799999192847932 1 1
0.885129463321913 0.876771775959796 1 1
0.761405225262682 0.753476075924151 1 1
0.839261009936246 0.83049457874113 1 1
0.815423595627145 0.808007825813773 1 1
0.762153627981136 0.754839077862699 1 1
0.822709528012848 0.81443472285448 1 1
0.833553342659351 0.825621431783787 1 1
0.739594839383645 0.731578741852831 1 1
0.835012105737597 0.826156574714052 1 1
0.875277829032029 0.866416625659395 1 1
0.76859754742317 0.761257368697875 1 1
0.80457426945777 0.796729183772463 1 1
0.856786413921593 0.848707057651349 1 1
0.783470467609335 0.775645191151984 1 1
0.880776519919066 0.872449123478201 1 1
0.852340001089179 0.843362301268812 1 1
0.880105817992451 0.870749624141976 1 1
0.909984776611304 0.901310342890233 1 1
0.794760692431217 0.786897383747639 1 1
0.789435907850184 0.781408288448011 1 1
0.749746547343794 0.742901512061323 1 1
0.81172606771261 0.803285455686185 1 1
0.749770701989118 0.74246299393293 1 1
0.915716365461813 0.906610064426509 0 1
0.808861020607751 0.800767245882684 1 1
0.678731989762834 0.67213808833935 1 1
0.694226361624798 0.687337465904258 1 1
0.984957550433916 0.974154148634919 0 0
0.747071073046302 0.739737851346339 1 1
0.762813241817544 0.755170318706432 1 1
0.706986837706645 0.699888964938396 1 1
0.899600899752863 0.890614995425802 1 1
0.900985439955925 0.892306174824974 1 1
0.897941077124136 0.889329735198851 1 1
0.785227588958804 0.777637182205491 1 1
0.797401458750008 0.789415077530616 1 1
0.684889638521277 0.677499101375885 1 1
0.772629858469473 0.76470148442044 1 1
0.819700348107619 0.810997889637776 1 1
0.791887013936898 0.784164604862276 1 1
0.680882065921427 0.67411330761376 1 1
0.88262334405718 0.874096706632377 1 1
0.779349390249753 0.771451587266238 1 1
0.806808306182048 0.799263222162387 1 1
0.839059162946428 0.830630990218491 1 1
0.768894700842475 0.761471579813447 1 1
0.869259799121432 0.860579835313737 1 1
0.841958198058654 0.833616208272387 1 1
0.688356988566083 0.681723336177873 1 0
0.852563979849072 0.844587506159827 1 1
0.736660917482302 0.72900343813611 1 1
0.735661649089055 0.728340682938097 1 1
0.892359120325625 0.883785514239815 1 1
0.819253075124485 0.810935227626422 1 1
0.805396902653151 0.796970565971572 1 1
0.816762264159132 0.808684841661279 1 1
0.674496094871522 0.668300385549787 1 1
0.807834613419042 0.799834335057021 1 1
0.853247721372406 0.845168452342686 1 1
0.813667137391084 0.805321733812519 1 1
0.764196676650088 0.757017249723273 1 1
0.747154102889627 0.740039493565464 1 1
0.799001203411886 0.790923438903278 1 1
0.756867397688924 0.749270241827369 1 1
0.701034977483902 0.69424351429399 1 1
0.825536334617587 0.816773813298338 1 1
0.816075486863451 0.807806985164115 1 1
0.960372503444558 0.950333619540212 0 0
0.681904905439956 0.675416846662251 1 1
0.896133559858406 0.887435774298891 1 1
0.739668304829435 0.732399581658938 1 1
0.86699152924031 0.857983473929669 1 1
0.887175021294809 0.878298934223339 1 1
0.782986314103139 0.775944023159022 1 1
0.737532216941593 0.730435833407008 1 1
0.876331441625502 0.866900694966186 1 1
0.78198032893122 0.773220143493802 1 1
0.817860666471395 0.809934609743999 1 1
0.828999966055537 0.821305159296118 1 1
0.597586426573839 0.59090605040959 0 0
0.827950525703888 0.819284335931922 1 1
0.926442877534697 0.916918276299423 1 1
0.920621377387998 0.910665138672529 1 1
0.910882641403642 0.901055790341828 1 1
0.829770475102045 0.821361063607123 1 1
0.756810498994528 0.749569519236774 1 1
0.788313737260363 0.780364058137127 1 1
0.647671316359961 0.641162827971635 0 0
0.786726956830347 0.779876044225886 1 1
0.672474340954032 0.665919938374762 1 1
0.932015329763345 0.922325025691592 0 1
0.851562254533588 0.843622340534185 1 1
0.782916738307973 0.774506182497181 1 1
0.771731030000501 0.763616198387287 1 1
0.626140719128292 0.619290969416992 1 0
0.76502520176848 0.757264231186136 1 1
0.798064551193946 0.7904864311752 1 1
0.759866568567625 0.75206285027243 1 1
0.767328022969167 0.760105308760022 1 1
0.781371584593761 0.773649320623311 1 1
0.792393030768295 0.78515351236735 1 1
0.885848181405867 0.877096703671286 1 1
0.808694284266868 0.80055744571682 1 1
0.86053195472086 0.851739345254723 1 1
0.777190066602176 0.769590715738348 1 1
0.7988434952196 0.791049115831638 1 1
0.786571756234271 0.778234152435774 1 1
0.779377025077387 0.772166208152403 1 1
0.768532411828584 0.761559458331549 1 1
0.808213193107693 0.800846235639556 1 1
0.820481753430675 0.812076819747651 1 1
0.808701915759386 0.800519971760712 1 1
0.882245006884929 0.872767615925999 1 1
0.872947584044257 0.863836317070585 1 1
0.857081010371484 0.848827788558607 1 1
0.821309700887108 0.812483633384949 1 1
0.74788898856832 0.740860118431059 1 1
0.732772807831384 0.725485166616793 1 1
0.87333021302584 0.865157629949508 1 1
0.807156013798251 0.798969163723971 1 1
0.791156661129513 0.78413722451099 1 1
0.939365923233113 0.930229537091225 0 0
0.849822625690276 0.840976256796573 1 1
0.844748340089442 0.836635966214555 1 1
0.842189170688614 0.833701261110193 1 1
0.824286001383522 0.815595154596467 1 1
0.829825454084523 0.821210147530238 1 1
0.757709540551736 0.749623218694128 1 1
0.703959209204505 0.696801685812703 1 1
0.780203040555817 0.772299687153345 1 1
0.85686800046832 0.847615375027718 1 1
0.92847896262381 0.919492533117546 1 1
0.85861207536356 0.849828876710803 1 1
0.742993561992178 0.735323281285491 1 1
0.820404706420718 0.81270596974514 1 1
0.721954746638659 0.714425643727378 1 1
0.897982439436084 0.888666734143306 1 1
0.825251532151039 0.816067501711246 1 1
0.753920007305759 0.746007815259915 1 1
0.71402565974881 0.70673710359858 1 1
0.937053974014229 0.928204445078779 0 0
0.751493961631449 0.744290108510472 1 1
0.807270587190484 0.798541222689005 1 1
0.673293069873806 0.665691776862214 0 0
0.745751784403286 0.737700623708064 1 1
0.761925348617583 0.754086927891102 1 1
0.878345503392615 0.87021860525863 1 1
0.6513107868578 0.644843471895181 0 0
0.857774761737412 0.849907896797018 1 1
0.811790044223468 0.804345696114776 1 1
0.818510944987524 0.810451928909695 1 1
0.900779893964057 0.891882192778983 1 1
0.714963204605482 0.708003511391205 1 1
0.823982432283505 0.815619621514666 1 1
0.756198369117945 0.748575074980177 1 1
0.815169480009099 0.80715362551272 1 1
0.74827500812686 0.740876634234484 1 1
0.859681499256682 0.85094396066784 1 1
0.712106672839494 0.705080204717183 1 1
0.820149261726899 0.811914055412258 1 1
0.804800340088443 0.797087601321262 1 1
0.87995360278534 0.871121759720136 1 1
0.805064387992058 0.796859964197807 1 1
0.875215870971107 0.866748943964992 1 1
0.761629708530367 0.753271124835527 1 1
0.692575415515642 0.685255851065903 1 1
0.845129440959279 0.836450741228416 1 1
0.783655272281972 0.775438630407038 1 1
0.786171348808702 0.778354922288326 1 1
0.901221657080637 0.89161947908143 1 1
0.841344371996312 0.833518260566214 1 1
0.839628718376039 0.831821289573468 1 1
0.704667163906238 0.698080527359696 1 1
0.712523239047835 0.705444089806479 1 1
0.894905912194699 0.884397305749226 1 1
0.702234064041502 0.694960349445664 1 1
0.819297442580974 0.811161498179515 1 1
0.696201908929524 0.689535312930012 1 1
0.715452954046829 0.708650302561548 1 1
0.89120928869429 0.881877754575091 1 1
0.866509807552316 0.857594624989181 1 1
0.720506126242561 0.713030926622284 1 1
0.768444249514048 0.761008258011058 1 1
0.776228583657756 0.768309062762926 1 1
0.855796295962601 0.846844882989862 1 1
0.708965862817722 0.702006621878999 1 1
0.761843249410227 0.753505230139813 1 1
0.806679818321702 0.798854615672694 1 1
0.767567349235004 0.759910936809206 1 1
0.882003164259041 0.871786348597496 1 1
0.937217977760661 0.928072707124105 0 0
0.64648802630219 0.640293928166223 0 0
0.792275400772865 0.784092738700342 1 1
0.821674740666253 0.813483614608074 1 1
0.902506478932565 0.892952930027839 1 1
0.707191893360678 0.699743317601685 1 1
0.827903274769344 0.819347099291789 1 1
0.745168249110434 0.737759046543261 1 1
0.944983256655303 0.935899756617193 1 1
0.733548932536176 0.72650185634498 1 1
0.734672027898724 0.726346569824837 1 1
0.809284552027705 0.800038347701807 1 1
0.751861749145435 0.744364780461711 1 1
0.814162265606155 0.805114844255401 1 1
0.710413738704249 0.703513399611717 1 1
0.888884926964229 0.879727250380679 1 1
0.861852141611448 0.85190609405175 1 1
0.922300071695857 0.913264995662767 1 1
0.874590386534547 0.865264621931091 1 1
0.66526063325598 0.658286723270962 1 0
0.773917473626735 0.766232096567071 1 1
0.831195430643606 0.822854822348742 1 1
0.742884880165509 0.735229710342039 1 1
0.761985623958031 0.753998720086152 1 1
0.758269872164457 0.750603941329299 1 1
0.907401254271203 0.897678592034095 1 1
0.756219119069061 0.748216232491535 1 1
0.797853528636109 0.789669569316815 1 1
0.670399160942824 0.663888914846695 1 0
0.669957528381108 0.66379839703592 0 0
0.896652526597919 0.887360036603949 1 1
0.833555078673585 0.824889805860188 1 1
0.913210013664499 0.903517570420779 1 1
0.821518225924731 0.813646529063221 1 1
0.874350532508363 0.865571049961485 1 1
0.794950239546487 0.786844512934339 1 1
0.81798199098391 0.809076262416737 1 1
0.753806012806957 0.747120753697984 1 1
0.783618342298006 0.775816614256901 1 1
0.754293503547257 0.746819371149313 1 1
0.844836125439445 0.836058578760935 1 1
0.769131772646965 0.760813329060088 1 1
0.881197803801849 0.872182252574777 1 1
0.764714919881581 0.757308399378829 1 1
0.702605455325288 0.695878434888757 1 1
0.908756512232661 0.899523654041858 1 1
0.816440424605081 0.808160613961587 1 1
0.737176595628903 0.729898761839987 1 1
0.760275324852635 0.752526616907216 1 1
0.785524998368125 0.778033262368844 1 1
0.799693077688119 0.791198831514424 1 1
0.851506506375816 0.843213680682749 1 1
0.772422023326703 0.764854492308831 1 1
0.901727244952131 0.892466423147707 1 1
0.758254326337766 0.750901464522195 1 1
0.84797719612188 0.839078996512179 1 1
0.79045921769916 0.782909336627435 1 1
0.757027681597587 0.749385684129261 1 1
0.848359726718886 0.839987392253349 1 1
0.822179345094167 0.813480388199899 1 1
0.99167059877249 0.981356680295414 0 0
0.74420232335203 0.736881260363256 1 1
0.81274223367892 0.804720456018487 1 1
0.775087875475561 0.76725536826962 1 1
0.73870043514091 0.731638489950914 1 1
0.672089342115202 0.666151493439288 1 1
0.846604362938634 0.838690844350044 1 1
0.686848387890214 0.679431116960402 1 1
0.815197757567729 0.80702085898258 1 1
0.683945400535784 0.676174821890744 1 1
0.719294327343805 0.712858278496021 1 1
0.840043492405492 0.831231499254015 1 1
0.869372731887953 0.860738158039888 1 1
0.909452791140714 0.899787953583053 1 1
0.77258493510396 0.764762133045314 1 1
0.800485546446566 0.791313064389064 1 1
0.826025570001128 0.817471733997215 1 1
0.795024791220357 0.78723095707613 1 1
0.79055939142482 0.782287815142677 1 1
0.871199610292903 0.863140587147661 1 1
0.823831632447767 0.815625739013533 1 1
0.641926944277582 0.635190469843761 0 0
0.878563935465989 0.869816899363839 1 1
0.752519625546962 0.745207564466874 1 1
0.728036704569476 0.719980313989116 1 1
0.868538168706307 0.859303401025912 1 1
0.8005862193011 0.792312673542564 1 1
0.74912984391329 0.741786197913569 1 1
0.834967209201204 0.827078977270032 1 1
0.860258200062634 0.851243446270762 1 1
0.773886061985809 0.765693784263506 1 1
0.810866664003595 0.803375495043128 1 1
0.721443643090999 0.714076483632351 1 1
0.913265517266352 0.904077389353328 1 1
0.863774300580614 0.854948520528478 1 1
0.889563789636015 0.881205079204717 1 1
0.758855868030313 0.751294929087034 1 1
0.92608571698307 0.91594659665527 0 1
0.750721516607599 0.742705175338392 1 1
0.862897427166306 0.853857246813338 1 1
0.614504150723316 0.607945505638597 0 0
0.759127632407299 0.751789759743317 1 1
0.801942421554176 0.793504144866042 1 1
0.804668451597765 0.796413335021013 1 1
0.806764650628472 0.798812760053438 1 1
0.809758594315125 0.802469346517566 1 1
0.817327364926748 0.808258684309335 1 1
0.846441888052953 0.837549557032737 1 1
0.950869339290027 0.941836587578328 0 0
0.937699915594126 0.928507528196843 1 1
0.920344033047892 0.911016778609381 1 1
0.959422283868317 0.949722092971323 0 1
0.846640152073183 0.838372891717208 1 1
0.891409073499066 0.882710190143636 1 1
0.878225210777271 0.868938409935399 1 1
0.766307096762937 0.758830183731524 1 1
0.741111014552886 0.732782136804597 1 1
0.907161677149749 0.898369801170419 1 1
0.742853479291305 0.73541222537054 1 1
0.755616096812471 0.747264856321584 1 1
0.704876136525148 0.697854132807006 1 1
0.798477387924632 0.791081330039148 1 1
0.724520422468765 0.717627860854349 1 1
0.90447698862846 0.894979568513925 1 1
0.64308260983259 0.636419513199198 0 0
0.789972302259585 0.782466106536059 1 1
0.823224780761072 0.815120916319087 1 1
0.787796775301752 0.780108095375123 1 1
0.868736453363407 0.860789108308389 1 1
0.737616373265199 0.72987313993358 1 1
0.732821945795705 0.724864193456864 1 1
0.850379427498755 0.842292269572647 1 1
0.849102004592014 0.83987920741479 1 1
0.754517304795205 0.747630189990438 1 1
0.714904985468564 0.707687090856566 1 1
0.90870544471726 0.898650029871877 1 1
0.857869114359961 0.849999771126275 1 1
0.821215240467911 0.81268601410982 1 1
0.887010887324932 0.877504353174333 1 1
0.809225957949946 0.800868653773557 1 1
0.835768865764811 0.827613433412646 1 1
0.724011351027849 0.716980183053457 1 1
0.742802523999745 0.734528668827389 1 1
0.731159703267452 0.723177711038304 1 1
0.827319700557093 0.818397056886172 1 1
0.766078631211555 0.758118202216994 1 1
0.801415831623464 0.793163576753427 1 1
0.685756352212 0.678937139299393 1 0
0.877051427268394 0.868869680459074 1 1
0.696015530239996 0.688807136115905 1 1
0.776371240862676 0.768557251375693 1 1
0.819153706520875 0.810796249355517 1 1
0.842306085049525 0.833796592302407 1 1
0.869210816635603 0.860262302060995 1 1
0.828363808324415 0.819841703438533 1 1
0.860847469887441 0.852709193669288 1 1
0.841643943794918 0.833483758266374 1 1
0.696467607076482 0.689880827392424 1 1
0.74447964164825 0.737183067655028 1 1
0.689358028639534 0.683030832487374 1 1
0.800877127053263 0.79207415907783 1 1
0.894048959694338 0.884939165811031 1 1
0.942244639713413 0.932757314953775 0 0
0.903811226709374 0.894116673864633 1 1
0.863629620684725 0.855503343150148 1 1
0.608604713992664 0.602211582442324 0 0
0.77029702461788 0.762262163675925 1 1
0.839150329890181 0.831283654808725 1 1
0.815569765404335 0.807537040697388 1 1
0.927478984812275 0.917707821861189 1 1
0.806350737966132 0.797868496963773 1 1
0.888087582673457 0.879240182044562 1 1
0.851188915433126 0.842044052444303 1 1
0.882650082775343 0.873184538434918 1 1
0.786927742929429 0.778617700495774 1 1
0.76820643454495 0.759774914766893 1 1
0.859017457934172 0.850698594788341 1 1
0.840010566573906 0.83175046242429 1 1
0.86798436582209 0.859904360855404 1 1
0.791194486841417 0.783672792685928 1 1
0.735036397215579 0.728170189308235 1 1
0.808683515363962 0.800693175901874 1 1
0.806880963766054 0.798044868548851 1 1
0.762475489285198 0.755033206263526 1 1
0.799777456595761 0.791793234953763 1 1
0.795572979487372 0.787634595037998 1 1
0.818064745760697 0.810047605626489 1 1
0.774990685000225 0.766617388492997 1 1
0.774791260244965 0.766964702877544 1 1
0.682379255527279 0.675499848796692 1 1
0.834943157375461 0.826900415857366 1 1
0.890872064029146 0.882470091731289 1 1
0.790318841308849 0.782610049488535 1 1
0.786810765026527 0.778616147785621 1 1
0.850117037176051 0.841947870227365 1 1
0.754358624489243 0.746838901187163 1 1
0.791049792427184 0.782220927153146 1 1
0.846184936273811 0.837674434558043 1 1
0.68679200410467 0.680037216585474 0 0
0.74101851822248 0.733764841323848 1 1
0.947946575207028 0.937876033241635 1 1
0.818214029688319 0.810297451155292 1 1
0.753156791878293 0.74578987824505 1 1
0.789592674176599 0.781450745644105 1 1
0.671712271695802 0.66463203841173 0 0
0.809726744419967 0.801995371267607 1 1
0.787579461318673 0.779889760934951 1 1
0.780454986143447 0.773080105817957 1 1
0.815912677745477 0.807084365471286 1 1
0.860994413991574 0.851813351845225 1 1
0.87561057587301 0.866854606418896 1 1
0.785038484910311 0.777382771098578 1 1
0.768590406674597 0.760258466060959 1 1
0.858701478824116 0.849567870322131 1 1
0.834336488125727 0.826339623735642 1 1
0.772148702177372 0.76452677953912 1 1
0.838154781419981 0.82911949662409 1 1
0.798562482271737 0.790091194854719 1 1
0.893566184142633 0.884835222608929 1 1
0.758040324803004 0.750978194495802 1 1
0.858785513640332 0.850037910082095 1 1
0.811400552660177 0.803315346681867 1 1
0.627105812169674 0.620702391614579 0 0
0.869909863077032 0.861381001377429 1 1
0.77998559975851 0.772788107239091 1 1
0.774271576651626 0.767203024943143 1 1
0.732387767259459 0.725012084225201 1 1
0.759337839370473 0.752567839980449 1 1
0.829488822879382 0.821064127570827 1 1
0.800537062611154 0.792803095016483 1 1
0.829206303090399 0.822082098141964 1 1
0.866704698953413 0.858028914512247 1 1
0.788033521975309 0.77993815676539 1 1
0.734483629609882 0.727123981524318 1 1
0.793819534252138 0.786335702725753 1 1
0.803642784239002 0.795618877276674 1 1
0.80801138752924 0.799654103037881 1 1
0.900274343693868 0.8914232407134 1 1
0.779368708634999 0.77131478676469 1 1
0.802845723315103 0.793983957899272 1 1
0.808898237906735 0.801338241597017 1 1
0.735862056891348 0.729325629852498 1 1
0.950313580950919 0.94082535424622 0 0
0.72561405272852 0.717882427671831 1 1
0.751003370811923 0.743216389228516 1 1
0.854094067845042 0.844984322941451 1 1
0.866584898199063 0.85814224755133 1 1
0.690139966980852 0.683586351411752 0 0
0.739694299920291 0.7322580443244 1 1
0.74276318088901 0.735604648980416 1 1
0.802169490958084 0.793648972496354 1 1
0.777908752092176 0.769327484619237 1 1
0.781286989628938 0.77372229303796 1 1
0.77395229663564 0.766143778518595 1 1
0.661410726970277 0.654389502947628 1 0
0.846122906500068 0.837051972716244 1 1
0.824898393660291 0.816503968875308 1 1
0.778124489630545 0.769789786435488 1 1
0.753071629327635 0.745740987664703 1 1
0.748793628474328 0.741542244367771 1 1
0.725253844315356 0.71818034755504 1 1
0.848335323518048 0.83971806369599 1 1
0.808366602539747 0.79971582523861 1 1
0.890022439601731 0.880781618842988 1 1
0.858638827974405 0.850013371095258 1 1
0.712463426582961 0.704634792181696 1 1
0.780606692577947 0.771579937140977 1 1
0.67823317779484 0.67134483489563 1 0
0.835100503524006 0.827052141740762 1 1
0.881903428035062 0.873374545746341 1 1
0.75708877508552 0.750073516876431 1 1
0.759642313283955 0.752108485265534 1 1
0.717489370675285 0.710632256819579 1 1
0.803355634664492 0.794755732778952 1 1
0.797110772706068 0.788807112569917 1 1
0.688169038518297 0.681646211492001 1 1
0.780953148145295 0.773343761179911 1 1
0.793886264208815 0.785599872318126 1 1
0.833125694420458 0.825294622563986 1 1
0.773046339477092 0.765367241204427 1 1
0.745433270036293 0.7383307249922 1 1
0.758073802412851 0.750306650337357 1 1
0.863606959383999 0.855088783871781 1 1
0.758839197091329 0.750285510929895 1 1
0.727373848264757 0.720197820347067 1 1
0.831834161534561 0.823200410666138 1 1
0.805256412114759 0.79786998611773 1 1
0.838238294202131 0.830459463654536 1 1
0.87486594170934 0.866557867680301 1 1
0.715317463338977 0.70831098120876 1 1
0.798622153333878 0.790839197021311 1 1
0.78400960622812 0.776393530618779 1 1
0.696829982132764 0.689913837122158 1 1
0.81529727703961 0.807246451581228 1 1
0.690021636842241 0.682683000649175 1 1
0.887018695023824 0.878023227734811 1 1
0.794962915015034 0.787401964108498 1 1
0.92185937004652 0.911571918192563 1 1
0.803948226897773 0.795772089888293 1 1
0.76933354715035 0.761943519944328 1 1
0.779010195098652 0.770840854561019 1 1
0.814374754309503 0.805619494002031 1 1
0.795678524406073 0.787959392898555 1 1
0.868296544311227 0.859958647425338 1 1
0.832642110520597 0.824598733643178 1 1
0.767457025354176 0.760345382458773 1 1
0.695095183578355 0.687416422244152 1 1
0.932625870318453 0.922616185277287 1 1
0.938389122538646 0.928332577727311 0 1
0.835656795843704 0.827048499753435 1 1
0.846331794237239 0.838559437240652 1 1
0.777773195566497 0.769186654877987 1 1
0.926779106992557 0.916124149237281 0 1
0.919874741820021 0.910840768039782 1 1
0.717649842076364 0.710734635022191 1 1
0.786058125498568 0.778165268109376 1 1
0.795758539933888 0.788181827825292 1 1
0.882595627912419 0.873764595531202 1 1
0.801191943437877 0.79344334683597 1 1
0.849743319233728 0.841564022189989 1 1
0.690653331169499 0.684067763666125 0 0
0.801751289781135 0.793448798699219 1 1
0.934492290271955 0.924804494430107 0 1
0.66465917718698 0.657823060615293 0 0
0.768077161894182 0.760394313988319 1 1
0.882389407855136 0.874060917566822 1 1
0.865116469842484 0.85671112059285 1 1
0.852120662588814 0.843213283032066 1 1
0.958292762883728 0.94799142868791 0 0
0.856462574605824 0.847423348817717 1 1
0.845481957691621 0.836264207624601 1 1
0.80729016416709 0.79949371757102 1 1
0.697970647345429 0.691151896174393 1 0
0.877622705330289 0.869198143890297 1 1
0.797496180123003 0.789379265337202 1 1
0.676230327225584 0.66926810473373 1 1
0.777355507182959 0.769730016024667 1 1
0.72830726893639 0.721085825251262 1 1
0.808835837212376 0.800669148003782 1 1
0.783659399858442 0.775402782659065 1 1
0.793662378961278 0.785272304527958 1 1
0.802759656087235 0.795030853593946 1 1
0.727463485037853 0.720548901211234 1 1
0.776479619531352 0.768821397528983 1 1
0.815650307028628 0.807652620138653 1 1
0.869036893145586 0.85971060375089 1 1
0.761449023836301 0.753781848896914 1 1
0.739707282712841 0.731961066677491 1 1
0.673192863148836 0.665559986359986 0 0
0.855351110423231 0.846294463792238 1 1
0.755172496516791 0.747951184593175 1 1
0.695937324713311 0.689115685844409 1 1
0.891093590314507 0.882137895523695 1 1
0.743907525948295 0.73561863102242 1 1
0.845828875512423 0.836963964989698 1 1
0.79657362127293 0.788618440301023 1 1
0.750868740825598 0.74259954769308 1 1
0.873217084626823 0.864466267690204 1 1
0.851238016264362 0.843146690265842 1 1
0.862180310049244 0.853473514295586 1 1
0.850956968652203 0.842514759249375 1 1
0.932195534038198 0.92249495176718 1 1
0.741800953197369 0.734656173757902 1 1
0.76612117161753 0.758340100424583 1 1
0.868960712270888 0.860665830035133 1 1
0.846115543198031 0.837825128122003 1 1
0.904814583256869 0.896230429407471 0 1
0.751331440409163 0.742776851087543 1 1
0.873737007643924 0.864922371493517 1 1
0.674059264996454 0.666864481534083 1 1
0.85217676543129 0.844125623099099 1 1
0.798934938340619 0.790478786176886 1 1
0.796178822839098 0.78840690033059 1 1
0.733507850652098 0.72564270595217 1 1
0.7720325228765 0.764533431870346 1 1
0.948188494195406 0.937782928193744 1 1
0.81365579994959 0.806135885296515 1 1
0.823796278832262 0.81494294127075 1 1
0.76916701505303 0.761370149126704 1 1
0.788452687175068 0.780701420922711 1 1
0.810789521450684 0.802693994610779 1 1
0.784141103520651 0.776233975775532 1 1
0.752580991018134 0.745561204686928 1 1
0.839891245641967 0.831666184955572 1 1
0.839448963973469 0.831091340816519 1 1
0.872762033924054 0.86291227582282 1 1
0.828899120429685 0.820779721930589 1 1
0.705845591093176 0.699030145660512 1 1
0.855254831343293 0.847204878613366 1 1
0.755109977782102 0.747860167657437 1 1
0.613494585615522 0.606654221961045 0 0
0.805463730660633 0.797694342741141 1 1
0.75001195402834 0.742727867370166 1 1
0.852000684946166 0.843555481086972 1 1
0.805068104357607 0.796363850503933 1 1
0.863272594302187 0.854415540406228 1 1
0.850223571675916 0.84187826349991 1 1
0.748459699605293 0.74090458704925 1 1
0.805658486333409 0.797315255266978 1 1
0.893117065924533 0.883661079072231 1 1
0.86317128684329 0.85483715999943 1 1
0.749073598934474 0.741176079135518 1 1
0.940261706270683 0.929482353630747 0 1
0.744284373886142 0.736126644545253 1 1
0.843810785353196 0.835140136680304 1 1
0.894955359958685 0.884758789326621 1 1
0.843063287779378 0.834084695366145 1 1
0.67472497751339 0.668494579622548 0 0
0.761070312017933 0.753612786349119 1 1
0.870134269844788 0.861230118354903 1 1
0.8511645588552 0.843108572994084 1 1
0.932610278472082 0.922469049681738 1 1
0.858052183505685 0.849473305599648 1 1
0.813918892748202 0.805761716837261 1 1
0.773186575426582 0.765342087005999 1 1
0.872032224589723 0.863504876232806 1 1
0.736438866805191 0.728426226068968 1 1
0.834550672517938 0.826008479984887 1 1
0.87545288453483 0.866575454773372 1 1
0.813540555936203 0.805480852408971 1 1
0.621620350325517 0.614785838241379 0 0
0.778184584375091 0.769524022243076 1 1
0.645886677473342 0.639604255586621 1 0
0.830520877867956 0.821880879670414 1 1
0.813594662932017 0.805825250811601 1 1
0.896416062693182 0.886909558563758 1 1
0.889439267926024 0.880898554601802 1 1
0.698099888873637 0.691235749523932 1 1
0.745290315622295 0.737293791392109 1 1
0.746746821517612 0.739279371561091 1 1
0.913280297299722 0.902994270021894 1 1
0.735467974663656 0.727235989530799 1 1
0.853020837542466 0.844445287935583 1 1
0.868995594441154 0.860370989941637 1 1
0.751034228156747 0.743481836029704 1 1
0.935046752783279 0.925297718066709 0 0
0.805070073796988 0.797058022136758 1 1
0.743827759736928 0.736935891548791 1 1
0.731215453526364 0.724188952163932 1 1
0.889286827431074 0.880692513322519 1 1
0.82509446563848 0.817675452082 1 1
0.937758737973404 0.928750023593124 1 1
0.762754494194888 0.754696128051007 1 1
0.855130977693211 0.846715094844536 1 1
0.767842508831614 0.759881908139614 1 1
0.663299153476803 0.656562794394685 0 0
0.65031153714057 0.643045154202017 1 1
0.771049167869596 0.763516817504323 1 1
0.779473762276259 0.770537567208836 1 1
0.838502189113444 0.829844444823293 1 1
0.634992719189986 0.628819156700525 0 0
0.65794064030265 0.650939860634784 0 0
0.909539090507675 0.900962722241206 0 1
0.841402613863663 0.833285408550793 1 1
0.938423150213593 0.929826723513933 0 0
0.982980660859322 0.973182391175274 0 0
0.762842437006377 0.754528975525356 1 1
0.77254759498741 0.76493934992888 1 1
0.833524564858612 0.825451671408117 1 1
0.746700260185221 0.739032678255963 1 1
0.68156522143976 0.674949878371106 0 0
0.799841281437803 0.792019364779326 1 1
0.957194991905816 0.946235084169181 1 1
0.823610424532211 0.815298305207661 1 1
0.824282688648679 0.816309018664677 1 1
0.834322230951121 0.82470818199713 1 1
0.715812488791331 0.70903925621692 1 1
0.912646303333009 0.903604965829111 0 1
0.879942191905772 0.870370925453608 1 1
0.941387864226991 0.931728548895681 1 1
0.806498190107689 0.798350667156311 1 1
0.830221874529882 0.822119874531402 1 1
0.828295735794198 0.820419807845301 1 1
0.761390826240298 0.754147212189478 1 1
0.69735305908091 0.690413417673905 1 1
0.79109080688496 0.782804971333936 1 1
0.791530876090253 0.783587924486709 1 1
0.810881820595787 0.803206421839181 1 1
0.797022062614704 0.789423776019546 1 1
0.854785542918353 0.84674076403424 1 1
0.75232299247638 0.744606966343713 1 1
0.851720212756353 0.842397619760183 1 1
0.875126993565016 0.866536082582664 1 1
0.896031225973864 0.887017197313527 1 1
0.858739602187685 0.850065094074426 1 1
0.89644941812482 0.887472890309694 1 1
0.753175447259515 0.745444588996064 1 1
0.892532770142302 0.883531696578472 1 1
0.807788956096338 0.800161907499244 1 1
0.715721685214286 0.708280250625752 1 1
0.706692775154075 0.699481381652263 1 1
0.811307721249138 0.803545307733073 1 1
0.830694699405552 0.822560592425552 1 1
0.716275545620019 0.709424691459614 1 1
0.775313243745657 0.767754946608987 1 1
0.74196997398209 0.734495108819537 1 1
0.865773807846244 0.856573371910881 1 1
0.750201065776742 0.74273844329756 1 1
0.755859608381778 0.748671380522816 1 1
0.574880517367851 0.568957444705016 0 0
0.648953221466226 0.642674286840824 0 0
0.828468561392785 0.820245937013686 1 1
0.789073790931702 0.781706300097533 1 1
0.783561311993295 0.776025582523122 1 1
0.769169352782816 0.761193527390351 1 1
0.737297235251257 0.729520942591125 1 1
0.839379464348876 0.831435490353267 1 1
0.748154240605665 0.740612747235101 1 1
0.877422157875017 0.868243952631045 1 1
0.833383860435405 0.824594866555245 1 1
0.70514039051039 0.698236077374138 1 1
0.750888882118705 0.743280551568821 1 1
0.813944087329927 0.805576488605745 1 1
0.767705304551629 0.759476029519755 1 1
0.68748349547378 0.67990109237494 1 1
0.764964021775688 0.757097515568135 1 1
0.828863778684265 0.820164620970587 1 1
0.69049900063173 0.683644310753956 1 1
0.794537426999865 0.786555356697239 1 1
0.881168498291282 0.871755779915076 1 1
0.799024626092694 0.791422310102462 1 1
0.746875299385793 0.739131699384962 1 1
0.753608525077102 0.746253021530621 1 1
0.804879838991284 0.795811529866049 1 1
0.814724477212442 0.805834212167556 1 1
0.809744370733775 0.802440697251916 1 1
0.801251941185655 0.793731900702126 1 1
0.683880965649988 0.677452297896341 1 0
0.692925466033327 0.685714073545623 1 1
0.81252877032257 0.802659260427284 1 1
0.853740238773396 0.84502722929735 1 1
0.716064893243679 0.708215682327405 1 1
0.873432038292299 0.864517890226919 1 1
0.719898704038481 0.712654699940624 1 1
0.827928497690025 0.819830607679861 1 1
0.75040603828942 0.742431562737799 1 1
0.930191874887054 0.921690450388964 1 1
0.891586075017423 0.88224295885159 1 1
0.780778416277228 0.772627141428333 1 1
0.748641019619353 0.740853079610269 1 1
0.92251498916238 0.913058273078418 0 1
0.750361448623596 0.741826563132063 1 1
0.810146616969823 0.801191009508567 1 1
0.902141969871129 0.893531859599647 1 1
0.935540786654885 0.925834423491148 1 1
0.8324294634338 0.823979475955486 1 1
0.733002595075794 0.725870026430531 1 1
0.876300722904314 0.86703459347499 1 1
0.791551392017509 0.783040845834065 1 1
0.898218472091138 0.888865832864098 1 1
0.938140004440802 0.928522335426317 1 1
0.828397376260972 0.820133516912742 1 1
0.88908114104627 0.8793010413666 1 1
0.783931694336648 0.776386977476816 1 1
0.992967981175205 0.982406393235806 0 0
0.681949756899771 0.674486323152671 0 0
0.671846913418746 0.664808274958074 1 1
0.799208442752263 0.791152016800762 1 1
0.811159845996411 0.802554345603438 1 1
0.933100572830217 0.924510000912924 1 1
0.874595634047129 0.866093963908929 1 1
0.672333095574 0.665671306795385 1 1
0.8537687986039 0.846005037612337 1 1
0.800287886736706 0.792406927645034 1 1
0.845337520741465 0.837006255151025 1 1
0.815196328294664 0.807681193127816 1 1
0.833962733992847 0.825160162633227 1 1
0.790508733739405 0.782919971408801 1 1
0.777341040946605 0.768578410860199 1 1
