# Supplementary material for: Bias caused by sampling error in meta-analysis with small sample sizes
Source: PLoS One. 2018 Sep 13;13(9):e0204056. doi: 10.1371/journal.pone.0204056 (PMC6136825; doi:10.1371/journal.pone.0204056)
Supplement: S4 File — (ZIP) [file pone.0204056.s004.zip › results N = 20 theta = 0.8 tau = 0.2 sz = 500-1000.txt]

"cohen.dl.theta" "hedges.dl.theta" "cohen.dl.cp" "hedges.dl.cp"
0.75102379075216 0.75018806648469 1 1
0.788974354427066 0.788101859274018 1 1
0.776182118071729 0.775378731247926 1 1
0.8362011541816 0.835312999356577 1 1
0.815900971996854 0.815027698884485 1 1
0.821696141858178 0.820842023075219 1 1
0.768628292703614 0.767893580262917 1 1
0.771650966069136 0.770850906296592 1 1
0.731061627184619 0.730253563122924 1 1
0.828174805633952 0.827358877462719 1 1
0.753109334179618 0.752323823569107 1 1
0.816512296108573 0.81569351514919 1 1
0.755308166796165 0.754503088899913 1 1
0.815734592165135 0.814864883016195 1 1
0.87391792042508 0.873035055105137 1 1
0.740056965158323 0.739224055051124 1 1
0.826972188885751 0.826195943943378 1 1
0.77915330505977 0.778343774767974 1 1
0.759963376282688 0.75918354733478 1 1
0.80228136024623 0.801406304009247 1 1
0.846742025554151 0.845848942123347 1 1
0.777678751257057 0.776813277424139 1 1
0.829046080400421 0.82820317470733 1 1
0.798440058856326 0.797685812430261 1 1
0.765256497104927 0.764524110917295 1 1
0.785973630713948 0.785216592510808 1 1
0.848235507135846 0.84735884836256 1 1
0.760038867008616 0.759270442883484 1 1
0.839168596280185 0.838256317017127 1 1
0.805652340084166 0.804859528004906 1 1
0.828457042868237 0.827615349369975 1 1
0.77322745258694 0.772476140437373 1 1
0.767677173244093 0.7668659521055 1 1
0.895406829590814 0.894468348545436 0 0
0.8905268925871 0.889539088828938 0 0
0.704008336778023 0.703282137986737 1 1
0.789624879066339 0.788790300702547 1 1
0.880330528387027 0.879416700805088 0 0
0.813629049952898 0.812818224299 1 1
0.856855194839816 0.855900476848576 1 1
0.83036530074767 0.829614951086748 1 1
0.711504418033879 0.710853157364061 0 0
0.797371974553298 0.796543372044385 1 1
0.831317926511064 0.830488874815691 1 1
0.768892358584991 0.7680580618292 1 1
0.750505981881595 0.749742747050128 1 1
0.847826822910688 0.846947334988875 1 1
0.831310975816921 0.830508639788668 1 1
0.775275320764696 0.774446124920042 1 1
0.848593784433517 0.847717180452527 1 1
0.780817497455557 0.780026177188052 1 1
0.745897029997802 0.745072377604069 1 1
0.843176795407478 0.842239104614047 1 1
0.9373625820509 0.936363227196964 0 0
0.813395190705909 0.812554413481676 1 1
0.886096786111773 0.885176786593955 1 1
0.771057270040017 0.770182955204268 1 1
0.807525060385251 0.806698596542639 1 1
0.808016830365598 0.807152277298906 1 1
0.777362877069528 0.776556989919734 1 1
0.801327908804131 0.800520951083745 1 1
0.764561986447255 0.763799093996323 1 1
0.740827147107128 0.740000542308718 1 1
0.809500111866017 0.80869711143315 1 1
0.730990619185728 0.730276144677877 1 1
0.851227320440639 0.850319250189578 1 1
0.854356601060541 0.853444986061398 1 1
0.800067662573797 0.799229784401413 1 1
0.787578030766237 0.78678465738313 1 1
0.754074970923674 0.753281168761741 1 1
0.731130250520699 0.730400104282118 1 1
0.835498846568355 0.834574563419045 1 1
0.805252279744671 0.804345435854001 1 1
0.756418148378147 0.755648300408711 1 1
0.778902841340726 0.77811996717834 1 1
0.792294579283341 0.791447037690062 1 1
0.772956057469897 0.772085791541947 1 1
0.870583496263096 0.869701542154298 1 1
0.830534169511507 0.829743569847636 1 1
0.755487865556462 0.754704325156532 1 1
0.833575994321455 0.832701126882151 1 1
0.782200606154724 0.781445581813418 1 1
0.807880088916479 0.807115622737473 1 1
0.85281814860106 0.851979877094525 1 1
0.765377389181698 0.764624889377234 1 1
0.803717922785611 0.802922098143956 1 1
0.847861919539927 0.846944504684933 1 1
0.884192453770364 0.883299580536427 1 1
0.818008657433148 0.817174900979361 1 1
0.821843831473092 0.820957457981885 1 1
0.798854528526885 0.798043286181419 1 1
0.799456591570888 0.79867145451843 1 1
0.787130279110689 0.786330585087116 1 1
0.871234886870816 0.870291147302074 1 1
0.766242252396698 0.765477163651752 1 1
0.760912930656443 0.760119493988261 1 1
0.73060877499356 0.729855514873284 1 1
0.780239983429444 0.779438095087483 1 1
0.790717148687548 0.78995021032144 1 1
0.705962847875593 0.705166819997353 1 1
0.839573390734596 0.838781708471764 1 1
0.870866819597446 0.869960594946582 1 1
0.825393085771573 0.824523123351939 1 1
0.798085550568073 0.797262825970306 1 1
0.79538305724802 0.794544806472386 1 1
0.792874096594791 0.792032168224775 1 1
0.741198543391955 0.740390879212236 1 1
0.84379005841278 0.842900978466336 1 1
0.747993852119155 0.747212078510898 1 1
0.76800682290198 0.76713580637394 1 1
0.839900509353684 0.838999143429646 1 1
0.82601683212096 0.825122240477823 1 1
0.807639549317653 0.806862634861516 1 1
0.874052139997392 0.873218391328729 1 1
0.84292137219011 0.842115341829836 1 1
0.871234683334267 0.870248223446749 1 1
0.894662656165612 0.89370058758872 0 0
0.826365463070642 0.825478025330724 1 1
0.813696028542544 0.812901568055201 1 1
0.712860267774121 0.712196455295973 1 1
0.796139870249259 0.795359681364247 1 1
0.79000793556108 0.789223226985746 1 1
0.792961853441249 0.79205737254402 1 1
0.798655948391503 0.797870918736336 1 1
0.7342127122596 0.733488071221011 1 1
0.804487243813255 0.803588958701969 1 1
0.865304665899862 0.864425652339382 1 1
0.742476343348891 0.741718557024445 1 1
0.834775268225973 0.833929688665145 1 1
0.83035610035672 0.8294756331561 1 1
0.812391595002161 0.811563544610564 1 1
0.902518558357202 0.901603998522167 0 0
0.798385492139266 0.797573310817512 1 1
0.811084440166093 0.81027171606814 1 1
0.788100798063874 0.787310284706107 1 1
0.743245474674697 0.74240843091554 1 1
0.855755325062879 0.854827082034423 1 1
0.786569254297444 0.78578447788626 1 1
0.828848506450595 0.828082206589949 1 1
0.827223886636915 0.826360664954279 1 1
0.846494871826685 0.845565864417802 1 1
0.922614307844038 0.921628325684662 0 0
0.828576404015617 0.827663277811221 1 1
0.901439431746566 0.900401313958079 0 0
0.902831150974028 0.901963122894193 0 0
0.74635509083376 0.745553430051409 1 1
0.791198609475604 0.7903720154386 1 1
0.85561705009624 0.854751661646143 1 1
0.802624801982231 0.801748169946528 1 1
0.706586519981085 0.705837436234886 0 0
0.781154795303735 0.780329327897384 1 1
0.79334184094781 0.792547889207862 1 1
0.808169531393707 0.807375727935142 1 1
0.78751509764345 0.786656930420042 1 1
0.797720791653937 0.796926912090815 1 1
0.757249635936797 0.75643292314111 1 1
0.818159658333654 0.81722574102365 1 1
0.817275838438031 0.816413328621119 1 1
0.779144973826262 0.778336912713689 1 1
0.784690990237703 0.783902755826452 1 1
0.852857233284014 0.852005770747414 1 1
0.849071839885936 0.848214111963183 1 1
0.785550035800342 0.784801016518228 1 1
0.838164080763289 0.837234662225489 1 1
0.753149244162288 0.752372693838485 1 1
0.776007585675344 0.775196841800949 1 1
0.966285640197994 0.965170514542855 0 0
0.828399378553473 0.827574505829385 1 1
0.841508704222414 0.840620404981409 1 1
0.784445032203971 0.783692512253503 1 1
0.804153205638394 0.803332493253946 1 1
0.774528805646415 0.773720072056101 1 1
0.76059421111418 0.759723619444117 1 1
0.908918695585371 0.908008053316616 0 0
0.825241305334421 0.824342981518277 1 1
0.836456320953735 0.835596096857257 1 1
0.770095282276651 0.769303627894623 1 1
0.736912439196407 0.736197513884901 1 1
0.800430549845198 0.799570728549093 1 1
0.736860257073843 0.73611436826945 1 1
0.747882764056913 0.747122267349639 1 1
0.740459842893235 0.739695302944637 1 1
0.848940613733386 0.848068635050619 1 1
0.792054270506935 0.791266851646341 1 1
0.764514953677331 0.76376854436993 1 1
0.822624692899993 0.821774877621971 1 1
0.831778653512853 0.83090000541211 1 1
0.78659087662066 0.78581204659224 1 1
0.843044291134409 0.842144484391294 1 1
0.815994497523855 0.815141000246355 1 1
0.808979161369602 0.808143895214426 1 1
0.870792124538787 0.869863020442745 1 1
0.815221169028946 0.814425783812531 1 1
0.890098238348804 0.889162469269884 0 0
0.813289300241479 0.812432716627385 1 1
0.76535705294485 0.764525216551299 1 1
0.78803084729457 0.787306124531587 1 1
0.793854165048876 0.792961335095265 1 1
0.817455690084621 0.816557872150707 1 1
0.899942802695828 0.898945211573885 1 1
0.746928212320199 0.746094160162114 1 1
0.717639220980263 0.716923434601499 1 1
0.819103800630018 0.818323161721351 1 1
0.761718951411953 0.760933167273437 1 1
0.711601172632379 0.710834464459193 0 0
0.801430260397188 0.800567724723942 1 1
0.779353854667619 0.778616795928117 1 1
0.82125494334102 0.820444833736667 1 1
0.800595964797076 0.799856466909797 1 1
0.728713021658035 0.728023464353094 1 1
0.862731374902267 0.861808095828937 1 1
0.893179120015965 0.892205412677567 1 1
0.792567790467899 0.791720615012581 1 1
0.828607405422357 0.827691857409632 1 1
0.817874561498338 0.816983078486794 1 1
0.766635124573292 0.765800620613925 1 1
0.802404308000965 0.801573598908657 1 1
0.83143458573565 0.83058146487716 1 1
0.751416900937424 0.750690700666008 1 1
0.900174890954004 0.899196036581119 0 0
0.84334629013309 0.842446219252187 1 1
0.831420335184817 0.830556081702314 1 1
0.752624885608353 0.751824134919981 1 1
0.822749766052258 0.821913533988621 1 1
0.783067498831058 0.782309882875835 1 1
0.784919304824643 0.784075277425647 1 1
0.843167417044309 0.84229636368481 1 1
0.755072464288513 0.75429447951755 1 1
0.872592538768599 0.871663064410739 1 1
0.78747196701761 0.786667906457762 1 1
0.847831039124141 0.846937146052429 1 1
0.801928211638098 0.801173604647368 1 1
0.788885522710788 0.788083516256751 1 1
0.775927014850235 0.775133609709358 1 1
0.805175287163225 0.804422125960735 1 1
0.836495865336505 0.835687726839398 1 1
0.869886539090009 0.868953102594437 1 1
0.780657774458912 0.779899106933801 1 1
0.912830826087106 0.911893561531911 0 0
0.855656719923377 0.854771962587225 1 1
0.793564736966553 0.792736837999261 1 1
0.838856357660739 0.837988598229664 1 1
0.800560441533684 0.799701558968744 1 1
0.752050019424151 0.75123285903717 1 1
0.818640739674276 0.817845196022872 1 1
0.761228361065877 0.760442213533698 1 1
0.810729491830118 0.809956269570306 1 1
0.82181085094443 0.821007495399409 1 1
0.816120659214663 0.815369314371311 1 1
0.807080253708005 0.806275511982769 1 1
0.872079854291829 0.871191216244408 1 1
0.748950241570498 0.748193654394277 1 1
0.711982789449186 0.711292416962456 0 0
0.903986194396665 0.903004670795328 0 0
0.857158859856357 0.856263569966678 1 1
0.849849464354667 0.848979989609749 1 1
0.833927643062657 0.832979374640111 1 1
0.779644606359296 0.778925589446487 1 1
0.8192900021041 0.818415351228652 1 1
0.792506175329609 0.791727555035692 1 1
0.826292102773009 0.825485572681934 1 1
0.823303951290032 0.822452950438078 1 1
0.788665418027419 0.787848906436508 1 1
0.833344542711629 0.832439729167403 1 1
0.776809135029875 0.776020342662657 1 1
0.770760154538773 0.769970720073478 1 1
0.778561458279957 0.777720854454809 1 1
0.777131638361442 0.776371085860621 1 1
0.740159426511004 0.739383905318102 1 1
0.814677118364168 0.813775687365071 1 1
0.768935367365063 0.768192436796565 1 1
0.854649941114348 0.853692149071721 1 1
0.795228735667425 0.794417470955731 1 1
0.843949014710013 0.843041657161897 1 1
0.755548512100693 0.75472501919901 1 1
0.833940282181159 0.833128147824136 1 1
0.813570817604913 0.812710316963027 1 1
0.819322931848347 0.818538564431066 1 1
0.927914319767437 0.92683771687322 0 0
0.755215838332728 0.754402985313287 1 1
0.746009789621274 0.745241114082905 1 1
0.846520514366379 0.845675635838614 1 1
0.859659028414971 0.858789553937947 1 1
0.832365072634624 0.831465453314315 1 1
0.743124646297678 0.742376241326464 1 1
0.836041140616271 0.835200317179143 1 1
0.815781677056986 0.814945412003063 1 1
0.805607725095732 0.804787739934312 1 1
0.745082607870027 0.744280153850475 1 1
0.795484811470781 0.794634778785136 1 1
0.727784426322495 0.727059882036471 0 0
0.853891124718113 0.852995019035377 1 1
0.785357081700445 0.784528538163669 1 1
0.801446684378823 0.800527760047677 1 1
0.816679143123276 0.815912142751628 1 1
0.706714923859576 0.706045338686698 0 0
0.837840105855221 0.836898480639646 1 1
0.778111089055805 0.777276762822426 1 1
0.802484854970108 0.801707301235121 1 1
0.7900764676058 0.789300307089375 1 1
0.886057488919732 0.885201668948712 1 1
0.719797673611273 0.719027869092894 1 1
0.849831665407289 0.848992350705987 1 1
0.774972619360429 0.774206240095327 1 1
0.736541866824604 0.735779581511476 1 1
0.868822776221116 0.86795771433619 1 1
0.753820154665873 0.753064141822385 1 1
0.868903780933683 0.868040014112697 1 1
0.767433597453921 0.766665608873158 1 1
0.829063606776783 0.828194185792628 1 1
0.78538357195611 0.78459918623996 1 1
0.823478012194288 0.822655899692942 1 1
0.830217564857804 0.829344527237202 1 1
0.807367877759405 0.806537292855043 1 1
0.773259021944718 0.772430971374243 1 1
0.81084824680565 0.80995096377597 1 1
0.792642405946221 0.791795957751231 1 1
0.794394423538352 0.793570310232953 1 1
0.749452543735189 0.748665784108099 1 1
0.807046312658576 0.806234984769915 1 1
0.810508046457882 0.809700309260042 1 1
0.761523758950775 0.760751813196005 1 1
0.842725328301296 0.841828737028741 1 1
0.912281202784798 0.911333586418377 0 0
0.804288153245997 0.803430653041996 1 1
0.8422410053511 0.841361798031953 1 1
0.796020528905021 0.79521081316996 1 1
0.87146841933137 0.870512659157773 1 1
0.85607184192926 0.855215866210638 1 1
0.830748251912784 0.829907735386299 1 1
0.813116294726144 0.812306195685184 1 1
0.805632157728503 0.804810698177403 1 1
0.802217991718694 0.801378533972228 1 1
0.858064008312003 0.857254408719192 1 1
0.760452451444146 0.759706467789021 1 1
0.843515435597178 0.842704430128351 1 1
0.824951094305085 0.824082935910001 1 1
0.801176883869909 0.800343650011197 1 1
0.862591407767027 0.861701292653358 1 1
0.835505378788164 0.83454767106341 1 1
0.762503033971083 0.76175633013991 1 1
0.851155526450214 0.850231274509853 1 1
0.704403139257972 0.703728657398178 0 0
0.846373965190934 0.845499490375621 1 1
0.826512727684514 0.82567484273228 1 1
0.85774532425196 0.856906005146561 1 1
0.754420709543069 0.753578720798762 1 1
0.708877071064642 0.708095132717159 1 1
0.763043744498329 0.76227647485276 1 1
0.818352634826081 0.817492869037154 1 1
0.865519424011084 0.864590602721958 1 1
0.684072797442905 0.683379473987176 0 0
0.782661455086936 0.781845957451486 1 1
0.778060108376283 0.777258448991557 1 1
0.684849603964627 0.684168358716673 0 0
0.832489097312024 0.831609004413518 1 1
0.825029345437893 0.824182949903908 1 1
0.776745280023565 0.775915302071116 1 1
0.784499940648093 0.783717301170555 1 1
0.786945035792815 0.786140919324384 1 1
0.752735441643644 0.751978839335311 1 1
0.842122485322781 0.841246889177739 1 1
0.803442320957916 0.802620550206351 1 1
0.806406168441011 0.805593744110719 1 1
0.818826596620847 0.817969891311451 1 1
0.811251960398182 0.81037255051246 1 1
0.814055024406669 0.813154021507006 1 1
0.786102544089479 0.785351345123653 1 1
0.821355036762423 0.820500382247701 1 1
0.786830599801271 0.785971121569931 1 1
0.77745681887513 0.776629365440617 1 1
0.748026414254527 0.747267584702169 1 1
0.824471117661712 0.823544482681373 1 1
0.857986838753259 0.857074203005895 1 1
0.783654076469799 0.782849709280678 1 1
0.839165683883647 0.83827562907094 1 1
0.806037387036547 0.805248428985377 1 1
0.802108431735395 0.801230983599311 1 1
0.761855441807642 0.761146098043988 1 1
0.751841446733061 0.751057451328197 1 1
0.816424865208974 0.815551021073956 1 1
0.817094114949672 0.816302695509753 1 1
0.882728932486136 0.881843548542297 1 1
0.761362751418303 0.760544146167814 1 1
0.843278602567538 0.842447679815655 1 1
0.806979289509205 0.806096269619885 1 1
0.776007052875207 0.77514197586947 1 1
0.830999863236775 0.830201186510287 1 1
0.699073724058011 0.698357602138879 0 0
0.81808709353514 0.817222035533944 1 1
0.824324632238532 0.823451450290421 1 1
0.862655867677083 0.861756018466312 1 1
0.839189040782382 0.838234701746108 1 1
0.861424095295521 0.860479441066745 1 1
0.802351709845842 0.801466407816937 1 1
0.79420522087974 0.793382596445006 1 1
0.744703223990949 0.743943216244935 1 1
0.760818872019743 0.760042067581743 1 1
0.849676052956466 0.848715977902729 1 1
0.797181396433865 0.796333694501745 1 1
0.820432325900968 0.81956996723124 1 1
0.753040693361813 0.752213120635652 1 1
0.857600036250377 0.856737673958064 1 1
0.748837106027485 0.74802493204558 1 1
0.780487330322016 0.779616089177784 1 1
0.807559194256616 0.806743376833412 1 1
0.672937675037667 0.672224558698456 0 0
0.846211698864661 0.84532497454274 1 1
0.794198611448131 0.793409352752501 1 1
0.905588462887445 0.904645371318575 0 0
0.873064253018621 0.872206530420417 1 1
0.869892117292218 0.868956794007883 1 1
0.777191169219485 0.776378140946217 1 1
0.672189057008905 0.671489464370121 0 0
0.828867334854045 0.827988281136495 1 1
0.791318625899792 0.790500158463622 1 1
0.814026251286147 0.813175306763809 1 1
0.761554300706919 0.760728056247891 1 1
0.742930283501818 0.742223310504891 1 1
0.741485894178991 0.740692317453011 1 1
0.797480656405457 0.796614262738911 1 1
0.829413124318339 0.828482921009438 1 1
0.799561442333787 0.798754383285451 1 1
0.790804193417547 0.789981458166311 1 1
0.72962427433471 0.728859187145193 1 1
0.780012611882273 0.779186161120906 1 1
0.89106762531626 0.8901053443069 1 1
0.772582643862478 0.771731823010033 1 1
0.85193024008934 0.851049748960508 1 1
0.835471813063098 0.834612619293842 1 1
0.786971724331522 0.786178929734574 1 1
0.71380188993262 0.713095724559711 1 1
0.753883322713749 0.753126280437356 1 1
0.834548399297229 0.833686100489183 1 1
0.83289264890603 0.832030133455718 1 1
0.811599613660337 0.810652852421516 1 1
0.744894137532298 0.744091967538846 1 1
0.767279190749928 0.766534541702928 1 1
0.766289476912474 0.765493128731069 1 1
0.705659014335952 0.704901178107186 1 1
0.790838391207599 0.79000636969015 1 1
0.780633232556449 0.779767578654974 1 1
0.815444384153619 0.81462217130058 1 1
0.869022121913747 0.868089738296733 1 1
0.81778124884384 0.816928929464803 1 1
0.809051390990936 0.80823265423966 1 1
0.81149259024811 0.810677781951774 1 1
0.832447382534581 0.831536966246624 1 1
0.830750756652097 0.829940202188246 1 1
0.750191502311574 0.749349322140754 1 1
0.797070560752328 0.796241186017413 1 1
0.767045167570979 0.766212523249982 1 1
0.896764459932208 0.895897814470091 0 0
0.760364723383261 0.759579318464332 1 1
0.728011081885277 0.727313266397306 1 1
0.756188275782883 0.755434952006147 1 1
0.670537212850987 0.669834509747415 0 0
0.804790482768168 0.80395652769512 1 1
0.791758302840401 0.791021411893928 1 1
0.830772051979175 0.829990103989596 1 1
0.845025267278063 0.844156060820521 1 1
0.855689870645744 0.854684028317743 1 1
0.858453849959023 0.857541699299984 1 1
0.844508641313329 0.84365683169477 1 1
0.852904913266247 0.852091885234114 1 1
0.823202115629329 0.822340447477332 1 1
0.811757765148644 0.810921484153672 1 1
0.721515028098288 0.720774174526946 1 1
0.733537628596361 0.732809975125502 1 1
0.722231817773964 0.721395687214635 1 1
0.662624554732205 0.661964051068877 0 0
0.877824467630308 0.876912252884279 1 1
0.851468250754289 0.850600664739573 1 1
0.859102730515012 0.858191844212733 1 1
0.741207791633408 0.740421707386241 1 1
0.813496001144068 0.812613090800481 1 1
0.791950122518044 0.79121913736996 1 1
0.742114592271988 0.741393493362386 1 1
0.753038236927753 0.75223454066613 1 1
0.858294975906658 0.857423130126002 1 1
0.794274860175204 0.793460573333674 1 1
0.78140495703638 0.780626994959158 1 1
0.772778474826284 0.771964216312459 1 1
0.751517946011275 0.750789976294501 1 1
0.75599423190971 0.755214506520545 1 1
0.756091921683543 0.755290135203346 1 1
0.751283384922875 0.750558208220405 1 1
0.804405777212677 0.803573045534986 1 1
0.7931771434995 0.792423532407225 1 1
0.741870573669704 0.741090795542199 1 1
0.797060871923076 0.796271824447566 1 1
0.855011005607921 0.854147043867461 1 1
0.742495861783902 0.741738833782043 1 1
0.818303080430032 0.817566451678041 1 1
0.828495718176086 0.827674344196453 1 1
0.829858414446682 0.829026548136918 1 1
0.801901150960602 0.801033146522484 1 1
0.805891875518236 0.805097695952582 1 1
0.760860258846712 0.760059250735035 1 1
0.81193280471996 0.811120971123751 1 1
0.691757868436508 0.691042597959583 0 0
0.728895794134878 0.728132957960707 1 1
0.748829187670657 0.748092867420725 1 1
0.772774007512777 0.772024134285208 1 1
0.769564532075905 0.768848478091832 1 1
0.813089378135098 0.812280950927721 1 1
0.797315013937234 0.796538574697164 1 1
0.804734954156755 0.803876036730331 1 1
0.795788038972037 0.794962504889453 1 1
0.809318120984232 0.808523446221033 1 1
0.827847846635755 0.826968989254723 1 1
0.754926846558667 0.754133793254995 1 1
0.787990960066935 0.787135651010299 1 1
0.848148949991526 0.847308828788674 1 1
0.830641757672929 0.829763710184592 1 1
0.848442928002703 0.847601134273723 1 1
0.869027725911821 0.868064717761131 1 1
0.796538164393427 0.795735858280828 1 1
0.83777264517712 0.836863479501513 1 1
0.928075040142505 0.927113764372586 0 0
0.811668474984868 0.810857553083709 1 1
0.838197474751397 0.83731377128122 1 1
0.789558825137951 0.788692464230076 1 1
0.772938257336485 0.772119504717888 1 1
0.741569795205767 0.740854285444841 1 1
0.810045835141687 0.80920212894778 1 1
0.765604134522173 0.764796596322979 1 1
0.795781452716214 0.794900215444874 1 1
0.800745833673185 0.799917168708414 1 1
0.789296546795979 0.788502466030826 1 1
0.774341599464412 0.773496932482948 1 1
0.850217525922826 0.849309931911339 1 1
0.84185987100757 0.840977281001021 1 1
0.855753277092201 0.854827140870934 1 1
0.769021491057114 0.768202232231272 1 1
0.738874879289513 0.738094011953611 1 1
0.909346061284919 0.90841083237539 0 0
0.714694429765004 0.713945926168954 1 1
0.72947144642517 0.728751409620529 1 1
0.781214540429513 0.78040684371059 1 1
0.843496009375002 0.842665052061246 1 1
0.807005128568963 0.806184509148138 1 1
0.80060648285814 0.799799387203263 1 1
0.811152390474129 0.810335390800257 1 1
0.814384671995587 0.813574521644611 1 1
0.817281748886534 0.816415378385049 1 1
0.781042464747247 0.780189821174158 1 1
0.786639540734985 0.785881442353228 1 1
0.771924220227968 0.771130827470988 1 1
0.723522680448609 0.722752161918315 1 1
0.786582089455154 0.785792000306492 1 1
0.855778424527414 0.854867989963208 1 1
0.814142311311504 0.813250503010303 1 1
0.911100361150854 0.910169184184793 0 0
0.759774297495353 0.758965474678641 1 1
0.766530117719875 0.765790872971822 1 1
0.799319047598258 0.79851992946909 1 1
0.699690210945856 0.698938618224482 0 0
0.858708579030051 0.857799406817149 1 1
0.825214249236854 0.824362313523053 1 1
0.835507926809916 0.834720073841187 1 1
0.820554146556448 0.819699396670042 1 1
0.770579521112664 0.769666779257003 1 1
0.788119387940356 0.787309824125028 1 1
0.822021348940803 0.821206294384295 1 1
0.803010765391265 0.80217509868994 1 1
0.792718438678667 0.791899408500931 1 1
0.88372162529468 0.882884885631083 1 1
0.884728956126035 0.883777831859209 1 1
0.729035632174213 0.728231771284935 1 1
0.796547033232218 0.795750714401384 1 1
0.742960854740496 0.742157312031248 1 1
0.823457265776486 0.822640011726597 1 1
0.768020777030564 0.76726085889443 1 1
0.833687626364244 0.832820526588165 1 1
0.787122850733322 0.786328248483569 1 1
0.783862593977202 0.78308603726712 1 1
0.730070783301702 0.729326559961568 1 1
0.737852001963669 0.737058649536613 1 1
0.842819680324568 0.841909982499553 1 1
0.784767280579272 0.783986016125822 1 1
0.717997681481827 0.717270805717652 1 1
0.809873684681665 0.809071023064824 1 1
0.86210224266052 0.861187441569026 1 1
0.76614692412987 0.76533561193775 1 1
0.803998903235271 0.803140656420716 1 1
0.737944927381288 0.737246822191943 1 1
0.712464350760069 0.711716103267512 0 0
0.857085562050882 0.856192212380169 1 1
0.78797875478177 0.787162779104514 1 1
0.755789958050346 0.755028618980465 1 1
0.812847649140766 0.81197388450527 1 1
0.780266550422383 0.779432875312871 1 1
0.870044616024354 0.869094168805615 1 1
0.778004000043302 0.777153224758676 1 1
0.797506169628216 0.79671737813983 1 1
0.785808461145589 0.784970513144358 1 1
0.788369344940977 0.787560981151614 1 1
0.832810536467712 0.831917095648186 1 1
0.813123532578762 0.812216607540556 1 1
0.818050607549051 0.817263291072342 1 1
0.736190439368628 0.73535727627685 1 1
0.824285195784136 0.823447360197113 1 1
0.748974444014168 0.748225317350479 1 1
0.827827532436583 0.826989598610937 1 1
0.833488458429317 0.832669531460022 1 1
0.776582320243324 0.775780371282131 1 1
0.818406208007487 0.817566019938453 1 1
0.855924979872145 0.855062152452409 1 1
0.7199520053722 0.71920149670392 1 1
0.875425551331899 0.874585567125116 0 0
0.743365746812372 0.742557031316946 1 1
0.787304606659107 0.786465683219375 1 1
0.787680140495588 0.786876032118157 1 1
0.831081076057851 0.830211395058353 1 1
0.855782171681608 0.854927378460917 1 1
0.690179074935819 0.689425876683987 0 0
0.793544275718323 0.792820155508901 1 1
0.821805996580236 0.820948713720663 1 1
0.783970303278714 0.783175802461677 1 1
0.820722073416362 0.819798343872999 1 1
0.821132416171139 0.820252822712094 1 1
0.805882567889539 0.805005363811293 1 1
0.822443310680125 0.821640616494637 1 1
0.851670238009519 0.850836587527543 1 1
0.877564979012832 0.876679541475909 1 1
0.855674780877396 0.854754883470108 1 1
0.827031217483645 0.82623358940239 1 1
0.880109789549069 0.879102121795067 1 1
0.725877475774016 0.725133921587956 1 1
0.825505583864342 0.824650551937933 1 1
0.877443315249245 0.876529435544058 0 0
0.832500654373221 0.831628502360978 1 1
0.800900610779459 0.800141329355523 1 1
0.881436422570669 0.880566072541876 1 1
0.799236050980419 0.798417183295214 1 1
0.822284120995003 0.821360720884763 1 1
0.75881269174178 0.758024128780121 1 1
0.847507597589557 0.846634791875963 1 1
0.836372025031157 0.835525679924067 1 1
0.723718617258398 0.722940354812943 1 1
0.768464617462135 0.767687921801303 1 1
0.920223159426328 0.919330854310344 0 0
0.769456140666381 0.768653928112547 1 1
0.779918578228952 0.779140112103077 1 1
0.763991329616721 0.763171308036412 1 1
0.723338905612503 0.722609392130261 0 0
0.821955138591054 0.821128471334541 1 1
0.815375836433086 0.814587108465317 1 1
0.739630872405433 0.738879073337487 1 1
0.835888062991537 0.835038222372202 1 1
0.775533584469878 0.774716880241451 1 1
0.783147446508558 0.782309196982887 1 1
0.791067604058383 0.790263851850965 1 1
0.807867893143586 0.80700639926244 1 1
0.775489955521059 0.774640326697399 1 1
0.789920252976237 0.789035930686193 1 1
0.746795535513208 0.746054467325877 1 1
0.82420555892671 0.823375204272832 1 1
0.81801411101614 0.817210926229595 1 1
0.778808908474272 0.777935159126873 1 1
0.775341280861367 0.77461056829413 1 1
0.813793667362168 0.812950661346777 1 1
0.850305417888504 0.849431787955793 1 1
0.801710075153206 0.800916017581583 1 1
0.795521245324315 0.79476543482141 1 1
0.799880893987763 0.799080265670978 1 1
0.867988794787921 0.867080514605823 1 1
0.858430410238479 0.857453483272013 1 1
0.77694606481171 0.776150712327643 1 1
0.85352677731281 0.852656805129934 1 1
0.81697217177527 0.816139400827984 1 1
0.736440000070573 0.735718349706172 1 1
0.834188618731766 0.833306726834065 1 1
0.748601889016593 0.747856874282733 1 1
0.927898478199414 0.926892015393826 0 0
0.789048660218684 0.78824946626879 1 1
0.847268568300225 0.846436876408047 1 1
0.787984952268959 0.787251092358762 1 1
0.789896476979236 0.789066996631435 1 1
0.739197363397496 0.738432021009879 1 1
0.793876384771193 0.793066800673505 1 1
0.816394179870629 0.815513510077403 1 1
0.734880399363617 0.734146717871974 1 1
0.799941766314391 0.799095788031219 1 1
0.850091564697866 0.849113880546805 1 1
0.831562754730686 0.830649655484466 1 1
0.745187475899533 0.744468860734884 1 1
0.74359961763876 0.742838414251163 1 1
0.748631194372382 0.74789280005337 1 1
0.755295765701182 0.754514967408014 1 1
0.850445419218125 0.849550305056973 1 1
0.855045655147796 0.854191311676115 1 1
0.702093782319296 0.701337231586042 1 1
0.850404039162252 0.849527274707345 1 1
0.74441213736736 0.743622178152786 1 1
0.78412657542728 0.783352964873968 1 1
0.79952140701404 0.798704946797384 1 1
0.822444402850398 0.821636106619787 1 1
0.681554983509614 0.680905191992586 0 0
0.827830505844992 0.826989114400935 1 1
0.836790095698386 0.835886421692247 1 1
0.830870596057123 0.830012769712113 1 1
0.800847946749001 0.800006446997676 1 1
0.831195456703462 0.830342561420232 1 1
0.876693254609091 0.875804144925579 1 1
0.768349023001818 0.767525534533771 1 1
0.791933181169899 0.791082242058458 1 1
0.809217529563534 0.808313255393089 1 1
0.778793082520577 0.777961390729746 1 1
0.822148096836716 0.821198082556118 1 1
0.768556642608006 0.767728279329047 1 1
0.730005437114439 0.729242791919761 1 1
0.774619391081177 0.773830295907577 1 1
0.777561478730375 0.776736809799413 1 1
0.711561656131848 0.710838830143916 1 1
0.715269965402023 0.714530574589994 0 0
0.824668893612872 0.823900375940756 1 1
0.79483847843047 0.794036152899247 1 1
0.814882004251403 0.814029368627144 1 1
0.795710478896712 0.79491074193311 1 1
0.79860741363943 0.797793388809849 1 1
0.755352885553444 0.75456987797976 1 1
0.780173119705459 0.779351431291673 1 1
0.799197863485262 0.798417490525484 1 1
0.825726141927285 0.82488436984776 1 1
0.787020946490241 0.786219294980723 1 1
0.777283233921276 0.776475275617226 1 1
0.842967398530623 0.842054979892392 1 1
0.78643980987772 0.785692490284581 1 1
0.80467268286051 0.803780358274948 1 1
0.795876072008368 0.795017574355047 1 1
0.769281042961644 0.768428241396167 1 1
0.826380653063032 0.825525594636367 1 1
0.864857556612443 0.863985435540309 1 1
0.781237776219721 0.780444107635887 1 1
0.821189766079837 0.820360501048683 1 1
0.797145659197621 0.796312346233607 1 1
0.819183501417869 0.818364377400167 1 1
0.790813479608099 0.79004377114435 1 1
0.811497269441779 0.810622898333691 1 1
0.778257822836861 0.777439532911065 1 1
0.716148118551785 0.715410666268418 0 0
0.799240013293705 0.798410171360732 1 1
0.870458910223415 0.869577674343834 1 1
0.867936620320822 0.867030944664227 1 1
0.815685346965303 0.814872809101204 1 1
0.839890050934717 0.839079010690027 1 1
0.810210842256654 0.809439482317306 1 1
0.77933898909488 0.77850332534201 1 1
0.788248761586273 0.787421754777189 1 1
0.846471911763674 0.845496813866351 1 1
0.793508038585917 0.792699903749735 1 1
0.85737498193513 0.856492170117034 1 1
0.850344245984271 0.849391882275758 1 1
0.794273212091817 0.793450296061623 1 1
0.889137846216586 0.888169595328698 1 1
0.670293536618409 0.66955325372856 0 0
0.688076328750175 0.687384873357046 0 0
0.762115322482405 0.761326244292838 1 1
0.818117383186174 0.817293136200398 1 1
0.765052724589206 0.764227445862052 1 1
0.800071684216429 0.799280969475575 1 1
0.822444457392848 0.821605346048129 1 1
0.923770221557368 0.922844635581869 0 0
0.772734339534666 0.771970983768713 1 1
0.764626148575714 0.763858862579365 1 1
0.788021687841738 0.78719339618755 1 1
0.706578636243107 0.705870741408792 0 0
0.744133722518219 0.743313707577688 1 1
0.767778602817955 0.767033396852458 1 1
0.824356660474614 0.823469247572123 1 1
0.849018394969765 0.848214897802545 1 1
0.858306922928567 0.857409823297381 1 1
0.714741681502002 0.713991332877703 0 0
0.704990766159599 0.70429871973825 0 0
0.860504513024829 0.85964245642953 1 1
0.770036264836005 0.769277887401022 1 1
0.783329268953841 0.782541599530462 1 1
0.830095547718068 0.829234078599078 1 1
0.750750206489757 0.750018623671161 1 1
0.801215345543416 0.800373349818054 1 1
0.882014510505226 0.881134120938391 0 0
0.828900863669884 0.828051456190311 1 1
0.75052151265426 0.749802322380091 1 1
0.703020528345147 0.702273654901359 0 0
0.82005708713281 0.819190245692209 1 1
0.780659546441949 0.779872598293181 1 1
0.827091274269686 0.82626043158011 1 1
0.810731264867222 0.809972627264749 1 1
0.822871474365101 0.822051255588865 1 1
0.821669896606213 0.820855795817775 1 1
0.791196841930564 0.790406766868175 1 1
0.944872911377797 0.943859429336734 0 0
0.897653058441698 0.896800156001334 0 0
0.843070598632148 0.842211902592249 1 1
0.834490859407565 0.833628561856634 1 1
0.74017310128671 0.739409714115918 1 1
0.777008632605522 0.776217226120218 1 1
0.788009604963515 0.787233110280937 1 1
0.857594310906804 0.856648679141703 1 1
0.81955776977538 0.81875317880446 1 1
0.777692821486401 0.776917943307987 1 1
0.844050343789834 0.843215924463161 1 1
0.795587690934551 0.794735252284132 1 1
0.842121471019959 0.841235480396313 1 1
0.736632052337376 0.735847183271833 1 1
0.851633621476607 0.850819696682508 1 1
0.873705754839411 0.872769773596128 1 1
0.808825523978166 0.808012493566021 1 1
0.752710580811313 0.751972241370724 1 1
0.89413480680608 0.893231528021748 0 0
0.863045704273302 0.862155459205186 1 1
0.806749581807491 0.805953424423318 1 1
0.806608976478442 0.805792097845512 1 1
0.789209657021085 0.788414437785714 1 1
0.82630148823458 0.825408253040621 1 1
0.763642548777549 0.762874631306223 1 1
0.836174115994259 0.835347187523911 1 1
0.800034967207945 0.799236316130748 1 1
0.789566555021284 0.788793388428182 1 1
0.743170363561972 0.742460770877367 1 1
0.813884014542597 0.813031614138013 1 1
0.782789927307573 0.781986966651176 1 1
0.804049454946634 0.80318368668607 1 1
0.805613577157083 0.804812098813236 1 1
0.747193660632206 0.746441659728382 1 1
0.84299054929643 0.842198368468464 1 1
0.842207308664627 0.841299957636423 1 1
0.803509216806639 0.80270444469174 1 1
0.828664965759629 0.827827256430449 1 1
0.868337611623319 0.867445714762355 1 1
0.714241413820362 0.713514808761808 1 1
0.682400422148328 0.681749597744741 0 0
0.781824055246804 0.780979132172532 1 1
0.925132157597279 0.924170186724938 0 0
0.917560251779559 0.916574818073026 0 0
0.796768297701833 0.795952136023109 1 1
0.766247786181513 0.765473986815889 1 1
0.700051599818698 0.699341129312378 1 1
0.76775002135719 0.767052705202749 1 1
0.713001605875618 0.712302310963133 1 1
0.883742815954427 0.882821764923742 1 1
0.767467292976277 0.766656487001884 1 1
0.746604945922179 0.745884952962289 1 1
0.791008180720105 0.790186174082444 1 1
0.816364664139032 0.815566105431352 1 1
0.833962774654254 0.833081541866847 1 1
0.825672943265156 0.824824874674452 1 1
0.772835398450689 0.772025721162178 1 1
0.850951236231979 0.850031586222709 1 1
0.711374819133029 0.710688064175014 0 0
0.812328554056469 0.811534131509536 1 1
0.832425247220841 0.83155259555639 1 1
0.858783884323214 0.857924684316155 1 1
0.81757500409818 0.816726547101691 1 1
0.737151376366633 0.736294317320198 1 1
0.742913252727245 0.742117052907877 1 1
0.791510236350708 0.790682212077073 1 1
0.894351839077692 0.893438011659819 1 1
0.795569571834592 0.794774849911701 1 1
0.843881750518821 0.842996515636095 1 1
0.807761400332874 0.806895014182019 1 1
0.770179285005354 0.769395985933136 1 1
0.72192814288019 0.721182203524662 1 1
0.750819860439369 0.750084391313434 1 1
0.802668723657862 0.80178244553589 1 1
0.775517337472504 0.77470972577725 1 1
0.843312101582225 0.842413370769019 1 1
0.828433949409045 0.827552120739141 1 1
0.795548176366924 0.794705497274928 1 1
0.762256853809037 0.761477960987494 1 1
0.858270985522006 0.857329322429417 1 1
0.732995472906751 0.732269629847104 1 1
0.844573263765894 0.843726368875903 1 1
0.847403545518571 0.846564445157967 1 1
0.849530719144685 0.848582777750572 1 1
0.796186572711934 0.795322292974057 1 1
0.8264641283211 0.825685560466154 1 1
0.801799529803737 0.800941931797271 1 1
0.758368887019641 0.757606037719504 1 1
0.721791393524156 0.721034551790377 1 1
0.816702811678195 0.815893176184758 1 1
0.801537159071494 0.800697224486022 1 1
0.701940157318455 0.701259275110291 0 0
0.702047384091429 0.701334788226542 0 0
0.71590731287757 0.715201966516644 1 1
0.817314608930308 0.816445008261494 1 1
0.773163055130738 0.77238116321413 1 1
0.75583243844054 0.755052915056094 1 1
0.788955988548109 0.788108999992723 1 1
0.914252659827852 0.913295224636024 0 0
0.821341044856619 0.820513153950393 1 1
0.781573853648002 0.780748209726096 1 1
0.886981048057599 0.886127811719487 0 0
0.835264166177136 0.834419452675077 1 1
0.781604056159148 0.780839683139519 1 1
0.843180880142857 0.842346520854844 1 1
0.832392145575787 0.831569213238839 1 1
0.786375478801419 0.785551913344381 1 1
0.778635796755674 0.777841436460524 1 1
0.754360400361558 0.753563269794325 1 1
0.826224723970906 0.825409637940476 1 1
0.675311233784564 0.674564460868407 0 0
0.863515893809014 0.862723396816896 1 1
0.82583746916548 0.824923576265388 1 1
0.81594242413007 0.815074786773794 1 1
0.763820977682171 0.763034073216985 1 1
0.833591037651232 0.832723046364439 1 1
0.807903927484676 0.807101471991521 1 1
0.743731375684234 0.742950643674773 1 1
0.767376043938846 0.766571118099424 1 1
0.911621231155673 0.910653543625293 0 0
0.733824035187561 0.733109692783512 1 1
0.761346664695202 0.760588398594654 1 1
0.909123663084242 0.908153013725454 0 0
0.769582314479246 0.768820950685873 1 1
0.820422054936545 0.81957628556351 1 1
0.804521001829358 0.80374188961239 1 1
0.862539470987723 0.861628344555309 1 1
0.755588344077202 0.754886825022685 1 1
0.79356207633002 0.792724514875126 1 1
0.803843209038954 0.802976450214415 1 1
0.803383450718882 0.802573836302157 1 1
0.784501425986587 0.783695679102915 1 1
0.772818168895323 0.771982037295056 1 1
0.869251811355769 0.868377492578614 1 1
0.7838250155188 0.783053082767301 1 1
0.799936522832112 0.799030712695416 1 1
0.756860273806518 0.756091346013396 1 1
0.744445574579481 0.743706356909084 1 1
0.812263134379518 0.811447644445772 1 1
0.896200488738607 0.895314334880791 1 1
0.747687054684948 0.746831613181436 1 1
0.796715853459742 0.795848062887328 1 1
0.821158652276178 0.820311051270796 1 1
0.80424862189984 0.80333831380756 1 1
0.743028747999906 0.74222216276907 1 1
0.818152610213362 0.817265125209534 1 1
0.696653725506882 0.695959209819592 0 0
0.814094517132595 0.813283517992475 1 1
0.778865413600578 0.778130463528794 1 1
0.83509398666878 0.83424313663827 1 1
0.855486243161837 0.854567370116791 1 1
0.83658934690504 0.835765212832263 1 1
0.857278233729837 0.85640353278344 1 1
0.757448309352745 0.756654155785329 1 1
0.765351704909886 0.76458674554476 1 1
0.847348225185642 0.846431825057193 1 1
0.819657247281386 0.818865432842074 1 1
0.808187522747134 0.807337053979469 1 1
0.7891760264258 0.788361482371479 1 1
0.888500817525715 0.887595672646224 0 0
0.857179851410651 0.85623925140007 1 1
0.769813779503545 0.769068047582834 1 1
0.854972008775756 0.854142554625661 1 1
0.907152188330955 0.90624370031474 0 0
0.799694028792603 0.798854524275054 1 1
0.863680965775054 0.862788539054013 1 1
0.797212162617486 0.796377619525458 1 1
0.771320961178645 0.770463401971668 1 1
0.789780450822369 0.788989102310136 1 1
0.759543790874005 0.758722736893897 1 1
0.795714923144307 0.7948417912591 1 1
0.826950068037559 0.826139631405451 1 1
0.914352672265272 0.913372297228555 0 0
0.818587102830139 0.817785424639759 1 1
0.740780043641917 0.740032975607988 1 1
0.773640419570019 0.772825201677419 1 1
0.785253356765138 0.784460797790294 1 1
0.76513904395447 0.764324598010573 1 1
0.786452162729453 0.785604309559757 1 1
0.733606540812273 0.732791457987976 1 1
0.889088056363327 0.88812497553401 0 0
0.783993957260335 0.783174241160079 1 1
0.750885626812763 0.750088450757497 1 1
0.812533176263084 0.811715377764472 1 1
0.749471945632351 0.748726816500391 1 1
0.940464771524078 0.939510376858194 0 0
0.823334558109417 0.822423587383041 1 1
0.860923781059699 0.859973798302236 1 1
0.858363290540389 0.857490711495491 1 1
0.814351471615573 0.813542961499102 1 1
0.805659397538876 0.804830891290697 1 1
0.769126545640027 0.768382565786164 1 1
0.823340449669628 0.822422550776676 1 1
0.778378317094206 0.777616203630948 1 1
0.730093672021196 0.729314911532481 1 1
0.768856805384269 0.768079887444516 1 1
0.844171142382473 0.843348770239313 1 1
0.805512337686627 0.804675000008655 1 1
0.782888041372006 0.782086607634213 1 1
0.774359816949938 0.773591425403712 1 1
0.758837507377883 0.758039511632652 1 1
0.753230629981079 0.752460031284415 1 1
0.866944443724896 0.86605619797744 1 1
0.768868105034172 0.768054035782022 1 1
0.789887323963637 0.789096298947225 1 1
0.7880046412502 0.787164991144699 1 1
0.820447991094962 0.819555656816926 1 1
0.785882531099747 0.785066143398861 1 1
0.861504736025959 0.860676748449342 1 1
0.794707365531765 0.793956111212985 1 1
0.79003532723548 0.789201906247291 1 1
0.850300076578829 0.849393118934539 1 1
0.773683070186482 0.772855076063349 1 1
0.770027056848628 0.769259479407167 1 1
0.8416497203457 0.840770690101785 1 1
0.705059383308623 0.704322619113804 0 0
0.858852853968856 0.858014622789093 1 1
0.85106822632549 0.850226134320274 1 1
0.837229999962761 0.836408005816969 1 1
0.725773813964364 0.725039942627609 1 1
0.763090654516308 0.762313629694085 1 1
0.805263726829582 0.804418856237295 1 1
0.879581531369087 0.878653291096059 0 0
0.797308085529033 0.796493890162621 1 1
0.842309863072061 0.841466075782618 1 1
0.729198393522047 0.728433387471978 1 1
0.748797220551481 0.748057315212007 1 1
0.825118771710921 0.824288555302957 1 1
0.678482364744845 0.677758261395538 0 0
0.714608621468072 0.713886822127331 1 1
0.787234468248375 0.786374045634955 1 1
0.79104538081914 0.790215543218325 1 1
0.896601362614168 0.895681276892295 0 0
0.815261357744291 0.814450252260982 1 1
0.75688047510668 0.756103829025478 1 1
0.746479083135121 0.745750087615609 1 1
0.758718097741322 0.757968610361712 1 1
0.790033229105943 0.789248169553503 1 1
0.91458414038572 0.913629192628675 0 0
0.773266982087996 0.772499697647736 1 1
0.856750188509371 0.855849545513602 1 1
0.821093175713082 0.820258870713744 1 1
0.891165801430969 0.890247078371385 1 1
0.809592739283573 0.808710370822774 1 1
0.761150244193403 0.760406337654298 1 1
0.74654680109107 0.745708598220787 1 1
0.759051435255599 0.758305548996476 1 1
0.928306208445622 0.927376147977421 0 0
0.786613610176751 0.785749877273285 1 1
0.74720504724372 0.746412898774673 1 1
0.748334183067293 0.747526633023197 1 1
0.77253039222672 0.771758601682483 1 1
0.809182423908169 0.80832488067485 1 1
0.795512730427912 0.794722054488022 1 1
0.77360883881587 0.772833481269772 1 1
0.847834818925693 0.847043311760543 1 1
0.849011063944793 0.848057440248571 1 1
0.802674676774796 0.801871391461093 1 1
0.974998224964299 0.973981949258433 0 0
0.766554241226394 0.765783039453283 1 1
0.832478313177051 0.831582263564574 1 1
0.792534490290036 0.791773774732632 1 1
0.82665998843224 0.825761276191826 1 1
0.868004471669248 0.867092367479756 1 1
0.803722768163762 0.802941934115664 1 1
0.754542482795086 0.753774255603918 1 1
0.797622747639607 0.796745985456073 1 1
0.811101435787047 0.8103163858836 1 1
0.801822755716859 0.800962898249252 1 1
0.791568323432921 0.7907804581714 1 1
0.746787106384911 0.74604396108898 1 1
0.761027072965011 0.760246514213661 1 1
0.837458870579491 0.836533162035537 1 1
0.802869347432553 0.802050423421826 1 1
0.792580836545431 0.791763115028896 1 1
0.733629948790037 0.732879362570774 1 1
0.785217910572538 0.784413105224297 1 1
0.854455384470439 0.853543118114808 1 1
0.841067570739532 0.840314801170593 1 1
0.808116610657478 0.807297908507218 1 1
0.80409152949697 0.803253539890439 1 1
0.83567720339146 0.834847318218082 1 1
0.702601740010519 0.701898247347579 0 0
0.838859666549835 0.837970590587662 1 1
0.782124957925128 0.781393175086033 1 1
0.738099957354479 0.737332076381559 1 1
0.888631197830336 0.887666968216214 0 0
0.862773891040784 0.861832878439797 1 1
0.7998710076332 0.799076799885675 1 1
0.810853837225515 0.810026598606811 1 1
0.796831124286811 0.79602568811916 1 1
0.791073323587045 0.790248710843381 1 1
0.811067039008801 0.810242316639625 1 1
0.849429301510035 0.8485820467025 1 1
0.814992752702674 0.814174725636954 1 1
0.82666354132815 0.825736335787945 1 1
0.825477506920628 0.824653570777439 1 1
0.841540337966737 0.840661632967217 1 1
0.775853862253936 0.775045101727602 1 1
0.800672860866638 0.799855738622437 1 1
0.769419090165215 0.768585584656798 1 1
0.730532287464121 0.729840427085392 1 1
0.852313198293141 0.85150059801951 1 1
0.777992956047242 0.77713029791437 1 1
0.828879536547951 0.828069159255171 1 1
0.80477118206858 0.803941928517587 1 1
0.797928108752407 0.797122582293469 1 1
0.845651273297854 0.844809619571371 1 1
0.723261569309467 0.72254249264414 1 1
0.830398309365661 0.829538425425226 1 1
0.771748863898879 0.770995852290761 1 1
0.768408776464421 0.767571004046591 1 1
0.790072062766015 0.789214850196554 1 1
0.78562943590829 0.784759810307471 1 1
0.771350119062799 0.770545829132479 1 1
0.869500987395048 0.868616484623208 1 1
0.78360141289127 0.782782785288881 1 1
0.865891708114748 0.865011786807916 1 1
0.802584835222155 0.801784525121891 1 1
0.755041332505762 0.754251715345035 1 1
0.788072188822837 0.787196501900912 1 1
0.822970941876069 0.82223489793306 1 1
0.783917055645495 0.783102944008968 1 1
0.790394540607518 0.789563858532539 1 1
0.783813293066954 0.78298594670766 1 1
0.805536731046588 0.804651277844572 1 1
0.797897295225804 0.79711522424199 1 1
0.758560781982445 0.757751896886906 1 1
0.753864627356435 0.753010352099516 1 1
0.807018365145048 0.806109036597394 1 1
0.803667506020172 0.802817195837824 1 1
0.822729647504367 0.821909956513538 1 1
0.849724551405566 0.848881085628503 1 1
0.765696759228132 0.764865330093427 1 1
0.752672489371069 0.75184286901751 1 1
0.789617250327073 0.788771711261612 1 1
0.781502643217924 0.780704448961392 1 1
0.770848326494584 0.770089607103561 1 1
0.701274154879543 0.700522551011058 0 0
0.803588054826556 0.802718086196804 1 1
0.738271084389071 0.737552391482261 1 1
0.757743218465572 0.756967872121392 1 1
0.795344262438726 0.79449621072688 1 1
0.765225580780065 0.764364815091386 1 1
0.819047328052974 0.818191769818534 1 1
0.803219846784373 0.802453231365763 1 1
0.766964078296456 0.766137450371592 1 1
0.764672915188854 0.763917730445111 1 1
0.899818115248231 0.898835028417737 0 0
0.808875307951815 0.808069202704921 1 1
0.874661470905448 0.87374325026747 1 1
0.816609057663142 0.815739007421576 1 1
0.841390656154179 0.840554773949952 1 1
0.816989483575841 0.816072348246875 1 1
0.87877816655694 0.877903867503626 1 1
0.805393489326456 0.804633210723617 1 1
0.779702902272798 0.778922369739933 1 1
0.817033837220602 0.816205075236735 1 1
0.757788256898674 0.756958885803811 1 1
0.813357045404659 0.812494520330343 1 1
0.899858166679459 0.898879217897141 0 0
0.838204622820346 0.837310716152272 1 1
0.728068932499854 0.727306334977229 1 1
0.808865065890441 0.808065375574621 1 1
0.767359670472575 0.766564547354059 1 1
0.856466100128738 0.855579588811268 1 1
0.6705446274772 0.669929681915209 0 0
0.78059505996845 0.779770987107043 1 1
0.774682082448975 0.773885835991299 1 1
0.779480899478861 0.77860922926271 1 1
0.757004850437533 0.756234270119746 1 1
0.843894493156139 0.84306639980328 1 1
0.84296346784348 0.84212467120316 1 1
0.804777260489021 0.803968657019424 1 1
0.828386385582545 0.827516201783503 1 1
0.760645739336852 0.759837554736076 1 1
0.89147290663447 0.890598150008266 0 0
0.822374201269221 0.821488173729717 1 1
0.770860526388763 0.770112108981914 1 1
0.797999551536994 0.797154842998225 1 1
0.798339299657955 0.797589954042309 1 1
0.764158412336858 0.763358927452323 1 1
0.696062900201657 0.695317372690193 0 0
0.770019075981453 0.769273422336253 1 1
0.773958267323152 0.773180489390228 1 1
0.793702627388069 0.792846242780221 1 1
0.783940122458083 0.783187439546443 1 1
0.803403250668814 0.802538668344261 1 1
0.817433743578345 0.816604722797933 1 1
0.753894153618559 0.753137993729317 1 1
0.802225281898393 0.801388614737273 1 1
0.788999456115953 0.788221951396388 1 1
0.798699962688399 0.797882146872712 1 1
0.733193708230997 0.732493463368311 1 1
0.880597254365011 0.879766484611883 1 1
0.897499781247126 0.896508063471613 1 1
0.737709541379186 0.736921037544941 1 1
0.778969296781054 0.778205575522444 1 1
0.735910377678577 0.735117683933507 1 1
0.845368452114326 0.844458163983825 1 1
0.891582625855087 0.890625783288357 0 0
0.813219074067815 0.812359829757575 1 1
0.824735733208802 0.823910955808149 1 1
0.836125823602144 0.835222221541684 1 1
0.795156415807959 0.79438498242674 1 1
0.7944257720562 0.793596363552821 1 1
0.767450688596565 0.766712625387033 1 1
0.797211225204249 0.796432199099493 1 1
0.658513794538276 0.65785445878704 0 0
0.866737399856686 0.865809608192534 1 1
0.806066090853864 0.80528860515508 1 1
0.809982428053847 0.809204842739225 1 1
0.720401564210756 0.719717853417855 1 1
0.794598013729268 0.793763951781395 1 1
0.80352202922082 0.802696055503656 1 1
0.772545687504379 0.771699989095595 1 1
0.75637987180783 0.7555986227522 1 1
0.741913338726956 0.741110195168112 1 1
0.827294469921231 0.826373983433938 1 1
0.856140687490161 0.855278761184125 1 1
0.770653594709831 0.769786043485226 1 1
0.841251807648137 0.840383226674495 1 1
0.824066986086737 0.823203681531611 1 1
0.774778423111587 0.773921345721665 1 1
0.79425507654699 0.79338897808581 1 1
0.77704158053206 0.776267044897444 1 1
0.775590817953212 0.774810426737147 1 1
0.855102702395866 0.854200922695264 1 1
0.881792674777641 0.880885642513692 1 1
0.788600564489877 0.787840844284102 1 1
0.839381491464413 0.838489398424278 1 1
0.861486547487658 0.860524072628674 1 1
0.804056165758593 0.803225956630896 1 1
0.764344769164803 0.763540885049035 1 1
0.819458291786397 0.818679440001469 1 1
0.740259875650703 0.739572444254217 0 0
0.83272492318619 0.831789649490835 1 1
0.86492572245888 0.863980602631666 1 1
0.85721166819707 0.8563828627533 1 1
0.772240293829748 0.771460117243264 1 1
0.695307633606101 0.694573068615519 0 0
0.717547658167689 0.716824821278612 0 0
0.857742512685343 0.856870919345274 1 1
0.776204105483569 0.775417858934613 1 1
0.843358723658949 0.842465816524625 1 1
0.822034713020747 0.821199007078817 1 1
0.759016259239736 0.758165315824634 1 1
0.818240790018029 0.817431755975396 1 1
0.844163340657044 0.843277620236936 1 1
0.836492429081941 0.835596313680091 1 1
0.837754094729742 0.836944544192823 1 1
0.800416214127117 0.79959143730219 1 1
0.795090650171674 0.794314668596691 1 1
0.788567379201455 0.787782402709367 1 1
0.772396445960155 0.771589709941376 1 1
0.725183707470345 0.724425360761992 0 0
0.708002457845273 0.707245340950955 0 0
0.792330020947006 0.791513033021083 1 1
0.766709018212835 0.765921439579934 1 1
0.861386552441907 0.86044278484721 1 1
0.811523687366193 0.810642059488254 1 1
0.808648544553514 0.807877426705573 1 1
0.723091642197762 0.722312894875368 1 1
0.780359284481638 0.779475181427702 1 1
0.833250398359084 0.832371085157434 1 1
0.796215130553494 0.795411919133756 1 1
0.708916023248204 0.708214926335114 1 1
0.739033828104208 0.738319821158921 1 1
0.829664834567665 0.8288416049371 1 1
0.80021300676073 0.799398025500121 1 1
0.73991996198683 0.739148041350399 1 1
0.862496137618057 0.861580250233885 1 1
0.814575773774918 0.813697658364388 1 1
0.793167435096267 0.79229842025854 1 1
0.851489269970313 0.850591361478856 1 1
0.785162668064212 0.784353933532352 1 1
0.780630846384389 0.77982820454286 1 1
0.86624317140997 0.865389022505148 1 1
0.842376261494099 0.841484194835408 1 1
0.724878582768852 0.724091071137356 1 1
0.852491087000383 0.85162122311233 1 1
0.805781684458707 0.804948206467014 1 1
0.818637538461688 0.817761278120207 1 1
0.823138962309381 0.822297644015969 1 1
0.835537049477279 0.834759586545437 1 1
0.7539028078718 0.753160946135214 1 1
0.767411481807598 0.766647956466575 1 1
0.806337078777341 0.805529165227439 1 1
0.740246879819438 0.739515613112742 1 1
0.881793784986453 0.880933078512701 1 1
0.878978479719564 0.878035915070021 0 1
0.836610337062593 0.835707105583278 1 1
0.865929232073853 0.864993905508794 1 1
0.903427646253563 0.902415546298506 0 0
0.816262020246901 0.815418829630193 1 1
0.735674363256264 0.734882866900272 1 1
0.762920912848381 0.762136376149538 1 1
0.755051137003625 0.754223073908663 1 1
0.826418500545901 0.825569188323546 1 1
0.814705346240257 0.813911441159654 1 1
0.71213322466111 0.711430826516406 1 1
0.733136361158084 0.732412060997791 1 1
0.732111936652142 0.731316277168208 1 1
0.866471411809497 0.865553251553427 0 0
0.703590635907036 0.702886004433748 0 0
0.907539925323012 0.906600502721921 0 0
0.895480932766979 0.894580952532107 0 0
0.754897108749579 0.754123686724614 1 1
0.818946589947245 0.81807430089003 1 1
0.780077738645405 0.77928264408684 1 1
0.785210551319792 0.784436593939992 1 1
0.745595878517669 0.74479063721976 1 1
0.898622644660177 0.897650939564045 0 0
0.813597495772247 0.812774032272881 1 1
0.833946561316473 0.833059102819233 1 1
0.823123182620259 0.822219317086452 1 1
0.84002601254397 0.839053360872208 1 1
0.700383909220655 0.699673981206622 0 0
0.910693388050935 0.909740050550263 0 0
0.872367272309988 0.871477293336317 0 0
0.790879706798881 0.790013468103064 1 1
0.890027585724142 0.889045064735472 0 0
0.741618027627098 0.740842246677389 1 1
0.862252474674262 0.861448662922886 1 1
0.763165997022654 0.762378123797121 1 1
0.811626809536378 0.810789763574166 1 1
0.843059901448411 0.842220349554829 1 1
0.844153626209156 0.843318492568531 1 1
0.877578961486257 0.87665624201821 1 1
0.752743201532756 0.751990222049736 1 1
0.765680966910849 0.764882317100695 1 1
0.806262541973169 0.805389018143116 1 1
0.8045924724393 0.803733493998774 1 1
0.779601978944916 0.778798561158532 1 1
0.830592777199314 0.829709822979316 1 1
0.838991988687853 0.838154875511318 1 1
0.780335233827036 0.779543345924074 1 1
0.732582957708615 0.731840960430191 1 1
0.848460812287219 0.847583899547043 1 1
0.80425244649549 0.803449674319187 1 1
0.797259245563814 0.796459103728322 1 1
0.714547480409994 0.713742883419459 1 1
0.790943772658404 0.790153444463843 1 1
0.768518276185312 0.767733508483213 1 1
0.722901660041753 0.722148761682643 1 1
0.788614984170994 0.78776617289695 1 1
0.827959844330103 0.827137529175173 1 1
0.806453872190958 0.805642628674468 1 1
0.802054413303497 0.801204362338062 1 1
0.826068298975241 0.825229829872538 1 1
0.776308052780306 0.775513168475231 1 1
0.759873311881289 0.759076743146753 1 1
0.792171437375918 0.791429519145076 1 1
0.877689971692434 0.876816612605652 1 1
0.808549048756508 0.807781069806107 1 1
0.802134546936285 0.801255255408 1 1
0.758665900773123 0.757843581166698 1 1
0.773810717328213 0.773027848811993 1 1
0.854870874837916 0.854020640508883 1 1
0.802079467026935 0.801252025344013 1 1
0.717418377034845 0.716686802362619 1 1
0.857930749434203 0.857052146738624 1 1
0.741421972166444 0.740616977234125 1 1
0.773312777241214 0.77254766371302 1 1
0.747358185438029 0.746561063787207 1 1
0.758412965373254 0.757583519059268 1 1
0.770604147043691 0.769869538719953 1 1
0.757748817793671 0.756957091425989 1 1
0.726843017180529 0.726041031110274 1 1
0.812161988340658 0.811316382309575 1 1
0.817658776796395 0.816823715239038 1 1
0.769914078756636 0.769080027017904 1 1
0.752104859795248 0.751268537933163 1 1
0.780356155667891 0.7795482834707 1 1
0.73716202319439 0.736426197826433 1 1
0.80348202499374 0.802694787345888 1 1
0.742119631276857 0.741287554905527 1 1
0.86359895824499 0.862691517644112 1 1
0.943628966795244 0.942719937348824 0 0
0.725136069825979 0.724396344587776 1 1
0.797897589338732 0.797071462267226 1 1
0.839261097299978 0.838370743233463 1 1
0.760170180135749 0.759328626096518 1 1
0.813933618540008 0.813087653538118 1 1
0.876357678457182 0.875386972891686 1 1
0.7318808357926 0.731044654062372 1 1
0.765089683772697 0.764318232433219 1 1
0.88831970701933 0.887373544825894 1 1
0.811338611507694 0.810524575480469 1 1
0.927844913471165 0.926927731935903 0 0
0.886249080102665 0.885268216885613 1 1
0.74704537161638 0.74629434958365 1 1
0.858140383303235 0.857291479586897 1 1
0.845998857755806 0.845080840341925 1 1
0.739746604132153 0.738927992994886 1 1
0.785253087869187 0.784473780487379 1 1
0.853000451849647 0.852096074651257 1 1
0.835304940086485 0.834403373259284 1 1
0.917614137142042 0.916584237327726 0 0
0.759505200357874 0.758703587956827 1 1
0.836833512491121 0.835981256160135 1 1
0.79695188430017 0.796125090351203 1 1
0.775993225530925 0.775222472924934 1 1
0.813438442813279 0.81254564460783 1 1
0.748915192465102 0.748124191236568 1 1
0.728290455363682 0.727595493384701 1 1
0.827850111387731 0.82698040646113 1 1
0.868399142803539 0.867546407416215 1 1
0.780059880018192 0.779234142830848 1 1
0.767828370407713 0.767011601157141 1 1
0.822891573439856 0.822069474425541 1 1
0.76367987228396 0.76288651870635 1 1
0.799095133491892 0.798264008959066 1 1
0.842706107544077 0.841797881230864 1 1
0.766327067312969 0.765562747805609 1 1
0.829826023589936 0.828955905780348 1 1
0.845807681480425 0.844955737156268 1 1
0.801510615158946 0.800622601466384 1 1
0.741895718999617 0.741048812209657 1 1
0.832377714047097 0.831521511396358 1 1
0.876445434632792 0.875518642659355 1 1
0.746506933008502 0.745684833982386 1 1
0.885968586489519 0.885058346178769 1 1
0.739701069423278 0.738940806842527 1 1
0.756273401939498 0.755427526412918 1 1
0.776855183878118 0.776123424020796 1 1
0.789494931827045 0.788696458151464 1 1
0.873930968236496 0.87299385589298 0 0
0.794203935340094 0.793411279825589 1 1
0.815156961846864 0.81430307692433 1 1
0.821336584036764 0.820503845375215 1 1
0.709888015851234 0.709189862500309 1 1
0.792257687998008 0.791381088258777 1 1
0.682974974606591 0.682347032058925 0 0
0.715446983226277 0.714757904564914 1 1
0.694564229789602 0.693874072732633 1 1
0.854694377433409 0.853846595298375 1 1
0.789856053623547 0.788997829531901 1 1
0.840505065824669 0.83965468610186 1 1
0.728886570996691 0.728089293240582 1 1
0.768066027795409 0.767255861836591 1 1
0.81533350384525 0.814530232546319 1 1
0.775704524296414 0.774933668051051 1 1
0.761823937719102 0.761053233411991 1 1
0.829539011147421 0.828635876740391 1 1
0.862288618233549 0.861387446756917 1 1
0.851925076246735 0.85104936451518 1 1
0.754101598238305 0.753322266769147 1 1
0.811939767916237 0.81107365948224 1 1
0.809547463222099 0.808716780728339 1 1
0.77336866879646 0.77254559077672 1 1
0.745110198371143 0.744364638425343 1 1
0.737087821213622 0.736338326723474 1 1
0.785363411208433 0.784532235916592 1 1
0.872717049239163 0.871830761248247 0 0
0.763572522860729 0.762823433495836 1 1
0.80952536090897 0.808736248778562 1 1
0.76557460468195 0.764802092219445 1 1
0.8942995384031 0.893429731220147 0 0
0.680832880647281 0.680156653335115 0 0
0.874295291734657 0.8734249195809 1 1
0.770864429074428 0.770101442454983 1 1
0.816255482718502 0.815429841436012 1 1
0.829304753303761 0.828430199736391 1 1
0.851326114936077 0.850462865491853 1 1
0.798944509574846 0.7981385906412 1 1
0.771190038016753 0.770418640334847 1 1
0.823151634814231 0.822297041808599 1 1
0.720135055868505 0.719373388535941 1 1
0.851752013480025 0.850859212023332 1 1
0.79551703456058 0.794767389497992 1 1
0.707087096622041 0.706341683359985 1 1
0.821019386369588 0.82012542792184 1 1
0.84215618105017 0.841269215046787 1 1
0.753351460606114 0.752574234891331 1 1
0.756094781821547 0.755307394650578 1 1
0.814294359139702 0.813520222290723 1 1
0.81507769895914 0.814216228864545 1 1
0.759298412547799 0.75852236382419 1 1
0.811548917634651 0.810716533534375 1 1
0.766529075777255 0.76574881214647 1 1
0.797186266402175 0.796445420865283 1 1
0.71278976214748 0.712082001920211 1 1
0.768200765356321 0.767380565291488 1 1
0.845191794538098 0.84429254432119 1 1
0.781721197213138 0.780874730253755 1 1
0.85442321537503 0.853491980468687 1 1
0.783119645125653 0.782330624760409 1 1
0.81825367154127 0.817396262515449 1 1
0.799537280167245 0.798702580950112 1 1
0.801473201414453 0.800489643361939 1 1
0.803953074346106 0.803087528305273 1 1
0.750199576040378 0.749408294965711 1 1
0.79344590130782 0.79262583910382 1 1
0.824402156596172 0.823530095922503 1 1
0.826580621696903 0.825685676086832 1 1
0.844233448384987 0.843340136800068 1 1
0.804360456950112 0.80352596041231 1 1
0.794998562297943 0.794161874379773 1 1
0.691167842155867 0.69048711463532 0 0
0.762202955095879 0.761427030374802 1 1
0.859971711534132 0.859055570283242 1 1
0.753049455442024 0.752276859703781 1 1
0.775047329471324 0.774146987163389 1 1
0.70586630668971 0.70515000877148 0 0
0.812268013900989 0.811460358403891 1 1
0.761456100339424 0.760663011573594 1 1
0.784452464056243 0.783632965567745 1 1
0.807693756794216 0.806846352468817 1 1
0.821339243601481 0.820456232050266 1 1
0.866259817495959 0.865417659954062 1 1
0.832258012260134 0.83137963332876 1 1
0.821141061344465 0.8202600625886 1 1
0.784885905599264 0.784083541532829 1 1
0.776246974642367 0.77549153133352 1 1
0.840130410304513 0.839224335099472 1 1
0.854422486154379 0.853491639434172 1 1
0.759195497967913 0.758374676169225 1 1
0.768132952655793 0.767319744332883 1 1
0.741541104688571 0.74077688014257 1 1
0.834878621117931 0.834011164040562 1 1
0.798123076218598 0.797288712484423 1 1
0.832558485958661 0.831706408449675 1 1
0.80957463469945 0.808804220852661 1 1
0.779408864135732 0.77856325367563 1 1
0.745691568602992 0.744914162181508 1 1
0.729723080037602 0.728959751680273 1 1
0.798468603320925 0.797621584364875 1 1
0.840384952312489 0.839522047119793 1 1
0.83800558385512 0.837124639412372 1 1
0.864729712077777 0.863814242121445 1 1
0.795569001369835 0.794744611072961 1 1
0.743645419143611 0.742908075652324 1 1
0.880564774256945 0.879650850908928 1 1
0.858706689206195 0.857791478835067 1 1
0.777755906826618 0.776903175459092 1 1
0.800512081018851 0.799707009091575 1 1
0.820409362153698 0.819486664320931 1 1
0.795816022215097 0.795038467211533 1 1
0.800773675764369 0.79989147299109 1 1
0.761281281846266 0.760502173444072 1 1
0.83929100227351 0.838379321742084 1 1
0.771738867317955 0.770977606299942 1 1
0.712600263365583 0.711837652695007 1 1
0.853685672419336 0.852820675166924 0 0
0.800044381584852 0.799233463037106 1 1
0.728916645761072 0.728155202917733 1 1
0.694793192467983 0.694095484178135 1 1
0.700678714898373 0.699983522840921 1 1
0.756404759249312 0.755596163691007 1 1
0.852410127254205 0.851456036201873 1 1
0.824013562270775 0.823143825987411 1 1
0.81384672846038 0.812983133509129 1 1
0.793271741193011 0.792416386579871 1 1
0.7833739832103 0.782534056994974 1 1
0.807958226731698 0.807119904664449 1 1
0.84396503366417 0.843053275899605 1 1
0.912182734354416 0.911250591580654 0 0
0.848402876130809 0.84757022201425 1 1
0.784574941216183 0.783823364719681 1 1
0.737501157539341 0.736729750889245 1 1
0.816540007910301 0.815660323829856 1 1
0.80522740657723 0.80444143198118 1 1
0.816605824024441 0.815743873911887 1 1
0.793080525409757 0.792221724839819 1 1
0.789873780849679 0.789017180418523 1 1
0.765490236641368 0.764642319003275 1 1
0.818309893685371 0.817482704045759 1 1
0.835711722019434 0.834836432900262 1 1
0.815953763030792 0.815067493169975 1 1
0.722013235436168 0.721289280027972 0 0
0.778716263601694 0.777855634972508 1 1
0.805157167498146 0.80434219653113 1 1
0.79119809515571 0.790315613997818 1 1
0.820970100893156 0.820146250138749 1 1
0.790363673900289 0.789504632504673 1 1
0.813385175414699 0.812585674452537 1 1
0.842500345343631 0.841596677992926 1 1
0.798534032469512 0.797675728773335 1 1
0.755347783434498 0.754553197905632 1 1
0.840807400331341 0.83990630803412 1 1
0.791632944005313 0.790810645568234 1 1
0.8260059951087 0.825206201511599 1 1
0.789578771048768 0.788735269403329 1 1
0.792086284740785 0.791304580504846 1 1
0.765155764186205 0.764363874947074 1 1
0.780782377346081 0.779902474871277 1 1
0.793560210011939 0.792706664847141 1 1
0.839628695663524 0.838688553861307 1 1
0.773334740808227 0.772495801963157 1 1
0.778750452985303 0.777855644865348 1 1
0.799777045667886 0.798897209225678 1 1
0.828403682514438 0.827549217391892 1 1
0.781756917281397 0.78098214558829 1 1
0.766411912958503 0.765625318164682 1 1
0.839291393035675 0.838408440722394 1 1
0.831366421439189 0.830492126616912 1 1
0.78072790997684 0.779895111289023 1 1
0.772274629804645 0.771510009209833 1 1
0.859061879281391 0.858198867040594 1 1
0.796031147327145 0.795239732499489 1 1
0.723973133482791 0.723201377679587 1 1
0.756865065195113 0.756068272446378 1 1
0.880132279882746 0.879195363198828 1 1
0.775800144816513 0.774912835825662 1 1
0.665567636627146 0.664929182437702 0 0
0.788102105540937 0.78730724349116 1 1
0.771982306173988 0.771231661351318 1 1
0.796848091671463 0.796036781005092 1 1
0.846887028908534 0.846099824694477 1 1
0.907506735000088 0.906607564224571 0 0
0.830073561784834 0.82923636448338 1 1
0.802030610288147 0.801222745693713 1 1
0.728883200617185 0.72814350736238 0 0
0.843151845181652 0.842302650417077 1 1
0.812797302868121 0.811909744359136 1 1
0.738200806580114 0.737429285693229 1 1
0.818299703829951 0.817489026570285 1 1
0.867524217278636 0.866598355184214 1 1
0.760399627761228 0.759555223198046 1 1
0.860938893621017 0.860033433719053 1 1
0.800635576203404 0.79980728983338 1 1
0.790759488182025 0.789985571507708 1 1
0.825812348858551 0.824937395134102 1 1
0.728413715803462 0.727650222323622 1 1
0.800302906449512 0.799500623133093 1 1
0.742958750726305 0.742150757094418 1 1
0.785756598766348 0.784938694732136 1 1
0.783009558612681 0.782236513184517 1 1
0.7489681279619 0.748161123830489 1 1
0.809299162339717 0.808513360672165 1 1
0.819236270676616 0.81834146233907 1 1
0.828214028546217 0.827324406089995 1 1
0.72451817272569 0.723774046152707 1 1
0.756189018363237 0.755411455024023 1 1
0.73991664732672 0.739130110161785 1 1
0.803593127047173 0.80276207055604 1 1
0.792913729253241 0.792087903411578 1 1
0.781099602448816 0.780278836637716 1 1
0.748867100590979 0.748072095803028 1 1
0.754194335828067 0.753395716773199 1 1
0.871536507638477 0.870589819115452 1 1
0.782540853318259 0.781809334500964 1 1
0.878345993410361 0.877458887863252 0 0
0.848275122177673 0.847392585197459 1 1
0.84274122998236 0.841889683673026 1 1
0.689099621556377 0.688352031133427 0 0
0.789419672838121 0.788614618714146 1 1
0.804523873038521 0.80368098024864 1 1
0.794539262522723 0.793790695144547 1 1
0.815340148176573 0.814483571838149 1 1
0.856842381462769 0.855957791364933 1 1
0.838598432687233 0.837763192538534 1 1
0.854954123491806 0.854038032171481 1 1
0.829269472167181 0.828433822512572 1 1
0.818392438375695 0.817604181571682 1 1
0.865431042915436 0.864524592891788 1 1
0.782053706898337 0.781205902457435 1 1
0.817474146852474 0.816597064394478 1 1
0.813533418549868 0.812673834259356 1 1
0.843666409643147 0.842768342084037 1 1
0.804326320505764 0.80354734584229 1 1
0.795553792696748 0.79476715772275 1 1
0.788190335636125 0.787439331272972 1 1
0.861429592860504 0.860531069815832 1 1
0.729471675230971 0.728701411718886 1 1
0.791971398690853 0.791051323183161 1 1
0.71442162829464 0.71372475834754 1 1
0.790375295466499 0.789551859218368 1 1
0.79453517151192 0.793718972533463 1 1
0.833746245267712 0.832899607894983 1 1
0.836501538275542 0.835646664370548 1 1
0.784861529408917 0.784058719973234 1 1
0.776684942823297 0.775893416355773 1 1
0.855179030593517 0.854231835093318 1 1
0.864833942043032 0.86393538022917 1 1
0.7804302895419 0.779628659588585 1 1
0.800609118219198 0.799786209205447 1 1
0.851432113710967 0.850545270402975 1 1
0.810137753441128 0.809273670349435 1 1
0.839373829277168 0.838469330686918 1 1
0.867648269180368 0.866777528802328 1 1
0.85510165933573 0.854265937260757 1 1
0.773395422776233 0.77261194686157 1 1
0.902363250685673 0.901491059819847 0 0
0.872930294655963 0.87205524866939 1 1
0.887114049463056 0.88620388428434 0 0
0.802019794503316 0.801197931337617 1 1
0.783371528241839 0.782620080461205 1 1
0.856892545312597 0.856088625977824 1 1
0.880491483441317 0.87959025427781 0 0
0.835582479541327 0.834682937793553 1 1
0.79963067261759 0.79881974446012 1 1
0.825395150269563 0.824478832627855 1 1
0.819563244677101 0.818739398141692 1 1
0.752207605103 0.751454688038674 1 1
0.699516378233893 0.698704546624115 0 0
0.811221899572411 0.810382341835682 1 1
0.885743606583151 0.884861375828678 0 0
0.772989304450934 0.772186987257199 1 1
0.87286859093086 0.872012213020647 1 1
0.85564755603535 0.85474736510018 1 1
0.841278277755219 0.840409660029694 1 1
0.855350500977262 0.854476929420893 1 1
0.83179939049513 0.830990102688377 1 1
0.718239490783621 0.717447487274083 1 1
0.699761805261718 0.699035835463685 0 0
0.802224462241068 0.801376383758788 1 1
0.816090947493794 0.815257344226301 1 1
0.797311059351575 0.796491626513058 1 1
0.778517388804793 0.777670946535335 1 1
0.819161317771755 0.818316587258751 1 1
0.721530903369023 0.7207419246337 1 0
0.80967754925606 0.808874227797791 1 1
0.756031257927921 0.755292861912652 1 1
0.76653092284943 0.76563634481654 1 1
0.757813228756687 0.757068137775203 1 1
0.759979851898061 0.75921677155209 1 1
0.799512414160846 0.7986427723758 1 1
0.76588247690292 0.765086475441043 1 1
0.78732527715591 0.786498357817811 1 1
0.757525076717062 0.756779006446451 1 1
0.841014325153592 0.840146043859106 1 1
0.857275038653435 0.856382562578766 1 1
0.744467501032565 0.743720298276366 1 1
0.795659464572421 0.794900222651687 1 1
0.779506893201434 0.778725660467352 1 1
0.779279286968749 0.778525633238615 1 1
0.793604678419592 0.792798718462861 1 1
0.891333173469382 0.890403094901233 0 0
0.668853633381715 0.668165332570756 0 0
0.806666455194828 0.805829169236724 1 1
0.818607645111826 0.817747162578621 1 1
0.757032642544886 0.756261821429851 1 1
0.735706979568158 0.734934331465122 1 1
0.868984189083429 0.86808234368311 1 1
0.795683333274108 0.794862581104511 1 1
0.871370916513163 0.870533944461263 1 1
0.802805868360931 0.801968086303386 1 1
0.79897553413738 0.798182021245124 1 1
0.837659916096925 0.836769519745607 1 1
0.754837710091589 0.754057046259798 1 1
0.807170892637745 0.806303436933126 1 1
0.804328189608571 0.803534773353134 1 1
0.859279497626275 0.858436922670497 1 1
0.835335275644299 0.834452591215125 1 1
0.910971494156619 0.910059624513195 0 0
0.879896058574764 0.878993879750044 0 0
0.777188288187034 0.776415969874734 1 1
0.744714168347795 0.743968612553592 1 1
0.752896919988833 0.752096496015515 1 1
0.715807660300101 0.715026365994767 1 1
0.793252288356537 0.792416827250932 1 1
0.787245249726995 0.786443022448558 1 1
0.771019705033204 0.770190738892179 1 1
0.75244892594872 0.751590462850232 1 1
0.769053219198837 0.768293065560025 1 1
0.812745084350195 0.811890782257314 1 1
0.784458732478275 0.783639586992161 1 1
0.800599939126391 0.799800034317752 1 1
0.920083061025212 0.919082053871576 1 1
0.748991394238855 0.748183427775244 1 1
0.865808848818927 0.864998521760238 1 1
0.821171432178262 0.820325598540462 1 1
0.814059586769845 0.813285475045136 1 1
0.804896148612122 0.804019373348436 1 1
0.857879126948454 0.8569868591362 1 1
0.879819313714644 0.878903423085903 1 1
0.738564623803493 0.737800072353508 1 1
0.887400959211878 0.886532266154649 1 1
0.707347266315484 0.70659178924403 1 1
0.81531405579685 0.814478470634351 1 1
0.787597748864434 0.786785362616542 1 1
0.790719490193929 0.789910412151572 1 1
0.778280082238243 0.777491997672362 1 1
0.754670146824646 0.753947682050436 1 1
0.784751415787035 0.783935243574259 1 1
0.822551052484433 0.821725576061338 1 1
0.816479486564208 0.815671377442203 1 1
0.849947154279708 0.848948330299462 1 1
0.788147194786464 0.787342980429886 1 1
0.79230098557329 0.791520283279202 1 1
0.843545295188469 0.842664444347811 1 1
0.834183643359035 0.833361683896681 1 1
0.809348277304341 0.808542163139013 1 1
0.802340450775695 0.80149359904076 1 1
0.790998951274869 0.790126106614317 1 1
0.797888341908994 0.797046484200296 1 1
0.766850155890042 0.766058950565524 1 1
0.802691925168962 0.801892910795886 1 1
0.862672799308441 0.861823262378966 1 1
0.836051616262276 0.835204629356828 1 1
0.863084034983765 0.862247411716453 1 1
0.803423205166437 0.802614498159656 1 1
0.857983758744445 0.857068809400323 1 1
0.808278992719049 0.807400189645596 1 1
0.685959905938837 0.685342098594291 0 0
0.75977258404746 0.758983662010753 1 1
0.833643247745893 0.832804259226255 1 1
0.870367516682337 0.869523841318461 1 1
0.790991885903596 0.790151979160581 1 1
0.767996088685784 0.767223929860497 1 1
0.814895462219318 0.814045083197465 1 1
0.836614422851979 0.835709546650713 1 1
0.843414158997138 0.842563041382882 1 1
0.830680062627937 0.829849701389533 1 1
0.828706293744066 0.827851136146157 1 1
0.855709868748988 0.854877070209261 1 1
0.854557460962496 0.853687534458972 1 1
0.787886568046527 0.787127550414633 1 1
0.793953470606411 0.793213755101087 1 1
0.812317809363851 0.81151709832996 1 1
0.777565646766386 0.776776329298658 1 1
0.80597250734228 0.805130452660739 1 1
0.72156782134163 0.720823362112572 0 0
0.768769361444057 0.76801258890889 1 1
0.713798291601658 0.713080664356878 1 1
0.739317433571993 0.73852680766459 1 1
0.821506059041159 0.820635289268244 1 1
0.718795250415098 0.718038971978645 1 1
0.810226484510545 0.809318269000049 1 1
0.807062152316989 0.806185628322837 1 1
0.755378644543278 0.754637601131757 1 1
0.715022921129491 0.714319296979101 0 0
0.767548943690089 0.766676477442317 1 1
0.739238670243416 0.738440327937132 0 0
0.745984327710659 0.745246485312167 1 1
0.814425452541176 0.813607754023892 1 1
0.690236083179958 0.689566908691068 0 0
0.835500734631583 0.834648265757586 1 1
0.878153097051424 0.877217468992135 0 0
0.755631085691079 0.754867892226238 1 1
0.81445739527926 0.813540790757086 1 1
0.743695034573552 0.742875429121105 1 1
0.798245185943794 0.797444754941572 1 1
0.784611157506593 0.783764037883727 1 1
0.728038111544358 0.727211159053582 1 1
0.74654386314303 0.745775142919704 1 1
0.733266885154524 0.7325117927684 1 1
0.727229116167173 0.726436969041969 1 1
0.793219636303344 0.792422547734547 1 1
0.785461586177084 0.784686450524931 1 1
0.776059397206784 0.775255034657129 1 1
0.73977352044647 0.739027773247177 1 1
0.78207279922262 0.781299371092408 1 1
0.797617456847145 0.796780462383016 1 1
0.839962838657065 0.839177151988361 1 1
0.754029576164999 0.753292995318873 1 1
0.698469947139848 0.697812083353969 1 1
0.809087167748721 0.808280078198443 1 1
0.809084949759515 0.808257549674447 1 1
0.827921074084547 0.827078595120817 1 1
0.793535366326034 0.792751903073519 1 1
0.943984427017649 0.942934830946278 0 0
0.823933184494626 0.823100021853265 1 1
0.845334320348656 0.84441052970069 1 1
0.840620746743701 0.839779678205515 1 1
0.844832836667746 0.844009088427295 1 1
0.781838035759622 0.781018009333469 1 1
0.792885708301338 0.792058879070057 1 1
0.795991150935901 0.795071839691016 1 1
0.854467070910851 0.85353801972215 1 1
0.769596548968565 0.768825584598564 1 1
0.819218017409172 0.818347416484229 1 1
0.759239295158311 0.758426102785686 1 1
0.819882283772615 0.819029890314886 1 1
0.775047017781633 0.774290926118323 1 1
0.815645402692572 0.814839660631644 1 1
0.763094480311121 0.762255071630093 1 1
0.797355168545806 0.796543411222699 1 1
0.721981067570841 0.721286685207558 1 1
0.814034555810986 0.813162808863287 1 1
0.781667984710337 0.780896782898642 1 1
0.792955425881399 0.792144174617588 1 1
0.774446875391227 0.773633594326062 1 1
0.806229553010183 0.805428986603352 1 1
0.828194980003945 0.827340228966687 1 1
0.835640173932327 0.834761117069858 1 1
0.804228995440088 0.803360779556148 1 1
0.80413496571616 0.803315410350461 1 1
0.84963535790611 0.848793843405273 1 1
0.800560226026359 0.799727261772894 1 1
0.756384614325244 0.755567457192688 1 1
0.779398043544718 0.778575171581525 1 1
0.792266892048401 0.791384208484884 1 1
0.814093618937551 0.81317654828215 1 1
0.729924902625148 0.729177009743225 1 1
0.752499238155802 0.751747685067608 1 1
0.839284966094631 0.83847267507068 1 1
0.804480005945441 0.803598546055954 1 1
0.767666167685323 0.766892564691842 1 1
0.736889740384525 0.736134866576629 1 1
0.750243906236605 0.749465335009553 1 1
0.666254710691286 0.665528082241551 0 0
0.811903984539125 0.811072289884236 1 1
0.688773939287875 0.688090089758399 0 0
0.853218185613476 0.852337470765704 1 1
0.73680508780517 0.736075741048854 1 1
0.712580113845152 0.711852601172451 1 1
0.793011140623634 0.792180207978723 1 1
0.773252951656222 0.772444490621494 1 1
0.839690128585217 0.838847706302291 1 1
0.817280142080685 0.816469174153899 1 1
0.792297785494498 0.791440278230138 1 1
0.747586389715632 0.746767270592094 1 1
0.774078470408982 0.773246848730857 1 1
0.750071431915296 0.749290731421255 1 1
0.809826926757843 0.809001651710495 1 1
0.80215246449681 0.80129305555788 1 1
0.701584382428505 0.700865124963875 0 0
0.705411214138296 0.70467548629431 0 0
0.770103431490846 0.769323674593263 1 1
0.833981011761726 0.833194072211647 1 1
0.724668403849566 0.723916560455658 1 1
0.854196738916013 0.853343944454206 1 1
0.793112342572536 0.792361311308238 1 1
0.752267578014312 0.751541447254586 1 1
0.885232559243651 0.884359787232624 0 0
0.817633844364958 0.816798659154425 1 1
0.825570787414232 0.824702414944352 1 1
0.838178701713106 0.837374832229006 1 1
0.796797292938748 0.796034725191584 1 1
0.858430729889337 0.85755589030659 1 1
0.719362403799189 0.718662136099211 1 1
0.816228091168663 0.815421791825045 1 1
0.671385163049376 0.670677425071569 0 0
0.764110520607834 0.763352666561421 1 1
0.810266682000025 0.80940483740094 1 1
0.884010623411885 0.88298329122427 1 1
0.812238854857367 0.811379035222265 1 1
0.809022502805964 0.80818277100929 1 1
0.808368907728556 0.807479653912102 1 1
0.8100848972536 0.809221472172985 1 1
0.825142021532378 0.824212943778946 1 1
0.811103209842161 0.810240248217821 1 1
0.750017993872797 0.749230334590736 1 1
0.83765574513388 0.836723649279686 1 1
0.763852722580422 0.763053545932318 1 1
0.727404821015951 0.726694841237129 1 1
0.812977434999185 0.812122809802352 1 1
0.725753625703064 0.725045533274509 0 0
0.878294701641144 0.877375765866384 1 1
0.733682917432809 0.73290676717389 1 1
0.73306684002994 0.73230999158916 1 1
0.762599038024578 0.76179914299116 1 1
0.76400272441902 0.763198016209677 1 1
0.747325103932567 0.746550531452664 1 1
0.807917779925564 0.807106764535316 1 1
0.728217129279521 0.727443971133992 1 1
0.798469792107686 0.797683585400837 1 1
0.7722812173068 0.771525127784786 1 1
0.870542589818836 0.869636213681006 1 1
0.82489677017801 0.824065854473858 1 1
0.806183367777017 0.805376109358073 1 1
0.773408695033914 0.772567213280653 1 1
0.790438193968726 0.789603245972495 1 1
0.708873658068515 0.708172971275596 1 1
0.754401747606806 0.753634818173485 1 1
0.866025597495461 0.865149703296804 1 1
0.801242223030862 0.800436576196738 1 1
0.835559833567222 0.834718437331164 1 1
0.736884996400046 0.736117510154722 1 1
0.89985681277735 0.898952329716965 0 0
0.810294048273477 0.809456746550425 1 1
0.779476396780448 0.778725785398416 1 1
0.758764322340233 0.757970467345031 1 1
0.735612376650887 0.734811354007068 1 1
0.789516668701564 0.788578574840323 1 1
0.914590986247421 0.913625713987555 0 0
0.720550106358876 0.719798454695466 1 1
0.780920008481765 0.780092724335835 1 1
0.68517390720187 0.684418988952625 0 0
0.814187127707627 0.813290694854073 1 1
0.812989062873642 0.812107853910939 1 1
0.828036370018602 0.827164678943816 1 1
0.847069957083187 0.84621533782928 1 1
0.748263287991377 0.747517973634863 1 1
0.712996379690775 0.712339696733746 1 1
0.874155789402219 0.873256913692493 1 1
0.790880991983179 0.790051750911337 1 1
0.889396740176184 0.888528544368753 1 1
0.784352249569639 0.783544945367226 1 1
0.736778532250227 0.736047657239177 1 1
0.841250189988222 0.840393143915925 1 1
0.80670476938501 0.805817981587824 1 1
0.817636746295634 0.816740137295292 1 1
0.781002556709853 0.780197181304095 1 1
0.755521650325729 0.754723337440148 1 1
0.792786819096755 0.791995461676879 1 1
0.749636769961445 0.748867424765943 1 1
0.758753017732557 0.757954493416746 1 1
0.89994317284989 0.899017446495071 0 0
0.748730209510447 0.747978590391735 1 1
0.868837884091107 0.867939078324433 1 1
0.722661020341216 0.721894933026297 1 1
0.747839568899469 0.747045544988837 1 1
0.848862092744048 0.847951111904494 1 1
0.786550024303135 0.785715821331745 1 1
0.735360675345127 0.734563059799666 1 1
0.801340972070445 0.800531359183494 1 1
0.852523953449787 0.851615887511255 1 1
0.810415966871599 0.809626361036849 1 1
0.78223565197713 0.781360972790615 1 1
0.798764439767916 0.797989537396294 1 1
0.836115171391739 0.83527507234048 1 1
0.785629604932036 0.784774145351029 1 1
0.811913688685222 0.811102132128342 1 1
0.809760024804304 0.808895486247111 1 1
0.796282624104266 0.795411343256393 1 1
0.728784292612288 0.728060250141598 1 1
0.726193358471523 0.725427484850186 1 1
0.83144647061819 0.830537802169995 1 1
0.749726862275776 0.74894140695601 1 1
0.812595837330433 0.811783679585825 1 1
0.945153339702242 0.944230935079782 0 0
0.803674721478378 0.80286674371999 1 1
0.810155628869796 0.809307370398864 1 1
0.793722670311742 0.792915534256933 1 1
0.769233904417919 0.768422529687213 1 1
0.878162722470624 0.877283342945556 1 1
0.757001649924662 0.756200806117585 1 1
0.790198159321431 0.789425074986886 1 1
0.742381769358809 0.741556094470027 1 1
0.862926333313973 0.861996677314812 1 1
0.826306740261976 0.825516549049504 1 1
0.692815306964124 0.692119435230262 0 0
0.778190200565621 0.777394181966883 1 1
0.758612300724435 0.757832877984569 1 1
0.796818667821895 0.795969247493326 1 1
0.87204446628358 0.871161490000227 1 1
0.762980732435883 0.762171245329496 1 1
0.765355129874547 0.76453269900714 1 1
0.803791783041155 0.80299004814404 1 1
0.781943922766937 0.781154570320536 1 1
0.765510764944834 0.764660214260088 1 1
0.815696563716366 0.814862578421766 1 1
0.787451786974837 0.786660255902412 1 1
0.817217347455399 0.816405086367684 1 1
0.793712634490624 0.792941783778962 1 1
0.862690591475543 0.861758277529348 1 1
0.849176568553734 0.848220724154098 1 1
0.748399879689505 0.747633348927941 1 1
0.776667795470095 0.775860986060276 1 1
0.868505101075736 0.867635423726659 1 1
0.763846356681115 0.763065985122776 1 1
0.839073676179077 0.838217571089104 1 1
0.796173846945473 0.795336083497169 1 1
0.852074819092541 0.851146542758148 1 1
0.825166076292877 0.824194093309344 1 1
0.77619034919147 0.775310747608785 1 1
0.799487622331116 0.798647802741006 1 1
0.773429638714537 0.772652094137392 1 1
0.814802859532533 0.81395552785906 1 1
0.827953105028516 0.827086030923707 1 1
0.802795115311322 0.801939712689474 1 1
0.820425703906858 0.819595115096559 1 1
0.754395068547614 0.753590252822931 1 1
0.699396958987123 0.698715871052374 0 0
0.760636891867911 0.759900734032418 1 1
0.776074855532841 0.775245960331864 1 1
0.77190521898795 0.771183823641643 1 1
0.75061610307475 0.749871161954424 1 1
0.729774842659717 0.729039528126828 1 1
0.791849392582044 0.791002866088009 1 1
0.719816921692435 0.719022857490262 1 1
0.832422699970703 0.831555672760558 1 1
0.848916613468472 0.848128987811366 1 1
0.785405378583033 0.784655080659903 1 1
0.859575015652985 0.858703924386641 1 1
0.708250312093361 0.707537751969793 0 0
0.828400798184191 0.827570128628962 1 1
0.907567104198833 0.906679395786905 0 0
0.808189340213117 0.807408591857646 1 1
0.830300708201892 0.829434082905815 1 1
0.790441618134162 0.789587577354716 1 1
0.744632841819793 0.743867296493203 1 1
0.886446238656927 0.885487921006065 1 1
0.846824853569569 0.845925913689015 1 1
0.693158031418888 0.692427968153467 0 0
0.762730929700746 0.762000815601097 1 1
0.797583182629075 0.796832900676308 1 1
0.810171284445058 0.809350046124033 1 1
0.834266715886725 0.833378436124357 1 1
0.779198380546271 0.778432591621951 1 1
0.821837259376906 0.820955071259554 1 1
0.805970888500982 0.805075865170543 1 1
0.80245709876172 0.801582746411906 1 1
0.72308828232466 0.72235444653194 1 1
0.74871067615798 0.747964768716334 1 1
0.734771855413116 0.734007738136157 1 1
0.790801746264926 0.789973230589173 1 1
0.849862573275803 0.848988177696317 1 1
0.768056174777771 0.767217379435285 1 1
0.766501583274905 0.765700803186606 1 1
0.790217072079027 0.789389575454377 1 1
0.813007571118609 0.812074785145605 1 1
0.804488673482578 0.803641380629618 1 1
0.780742054790582 0.779909549889044 1 1
0.791237223269173 0.790436324273838 1 1
0.770989190911123 0.770157821180173 1 1
0.784612212609337 0.783812937354966 1 1
0.806875275197345 0.80594048013616 1 1
0.804120837961406 0.80327491729311 1 1
0.785562126225641 0.784715483647363 1 1
0.876748381170995 0.875727573920007 1 1
0.787404859698239 0.786587029103155 1 1
0.853745030574604 0.852868037024859 1 1
0.761651457375888 0.760925480179846 1 1
0.750536085928367 0.749763650254591 1 1
0.801967617529807 0.801192500389947 1 1
0.763932448544818 0.76316596823324 1 1
0.883877905542658 0.882910117841538 1 1
0.844767569654109 0.843829129365053 1 1
0.83869186771967 0.837786953031794 1 1
0.742045875726631 0.741262188817496 0 0
0.868602498657353 0.867679272810238 1 1
0.848029851337598 0.847104709549681 1 1
0.771996463545426 0.77120434683629 1 1
0.776558286980065 0.775742336600586 1 1
0.810466865736849 0.809595569276624 1 1
0.703089388100302 0.702372580523383 0 0
0.93291946837654 0.93200480297198 0 0
0.794214232805518 0.793412937299059 1 1
0.829084174869909 0.828232787147644 1 1
0.741686744512877 0.740886962158111 1 1
0.783896831261196 0.783062080749395 1 1
0.812697103418144 0.811816265484584 1 1
0.810791845599467 0.809971961952891 1 1
0.730349403777986 0.729575998443083 1 1
0.899544010371075 0.89863554637085 0 0
0.821952670283207 0.821072999661079 1 1
0.738704011350567 0.737973048354502 1 1
0.77776833815344 0.776955426332039 1 1
0.837335323145938 0.836463977261323 1 1
0.780482432505245 0.779657626699007 1 1
0.740638672038578 0.739868455660347 1 1
0.780072688488279 0.779243737659089 1 1
0.786634414500269 0.785894625989016 1 1
0.827791367277229 0.826910965849061 1 1
0.703606640375334 0.702863521422382 0 0
0.7887029530612 0.787865681969542 1 1
0.808513721577241 0.807604425750815 1 1
0.865962079760564 0.864957752330562 1 1
0.736867924189329 0.736118382139729 1 1
0.85978045753816 0.858965765172309 1 1
0.849869972680744 0.849026675429569 1 1
0.794211222652053 0.793368589581856 1 1
0.793325807744157 0.792497163736331 1 1
0.852619340257138 0.851763814496036 1 1
0.81250812999943 0.8116838336532 1 1
0.867411958323926 0.866478044259482 1 1
0.786489802026264 0.78569260283276 1 1
0.852037007650725 0.851188787363226 1 1
0.839557200686969 0.838701712899104 1 1
0.762120028702037 0.761279214972623 1 1
0.887230722543493 0.886340417639011 1 1
0.794319136392101 0.793541465298068 1 1
0.807377785790609 0.80649069158626 1 1
0.834144814309638 0.833315982388357 1 1
0.826676594717492 0.825851215043607 1 1
0.847221853313326 0.846357799376874 1 1
0.815107962275678 0.81429463873179 1 1
0.782263377180142 0.781435276261956 1 1
0.798499159851986 0.797727883238546 1 1
0.815229656144424 0.814471366322478 1 1
0.773416137106446 0.772660817510669 1 1
0.917005779448777 0.916009727613684 0 0
0.786083923174244 0.78531332983959 1 1
0.873901789010484 0.872934100488533 1 1
0.800998959685656 0.800220527623049 1 1
0.879791247545185 0.878966821004813 1 1
0.914035608851538 0.913140377328802 0 0
0.804405264203302 0.803607805365376 1 1
0.803059538950915 0.802233691977984 1 1
0.877800031516555 0.876912614152019 1 1
0.853249079073949 0.852367611326108 1 1
0.862228866744999 0.861340455552382 1 1
0.806245475763208 0.805453753225421 1 1
0.815392909104539 0.814562656500229 1 1
0.714999605793395 0.714291221247113 0 0
0.787616088478172 0.786812377034312 1 1
0.733717739017769 0.732986373716999 1 1
0.800844381040931 0.79999801023185 1 1
0.817645289491303 0.816826061298164 1 1
0.729104914984026 0.728313378331795 1 1
0.794895430962374 0.794099477253353 1 1
0.832951243637803 0.832084086952015 1 1
0.781659007227758 0.780877539676416 1 1
0.78712432747768 0.786326355136644 1 1
0.844144315464826 0.843291694869031 1 1
0.792626843218523 0.79185128382604 1 1
0.785866583043588 0.785093107169738 1 1
0.839581506734421 0.838677967507351 1 1
0.788753928822352 0.787957326734195 1 1
0.817364921970324 0.816489688054102 1 1
0.84211487211905 0.84130861963073 1 1
0.778203503732276 0.777405628754921 1 1
0.763926779167304 0.763093329558741 1 1
0.848615347620178 0.8477589983369 1 1
0.79410356203761 0.793324270152235 1 1
0.710035688872452 0.709318144736821 1 1
0.774066663285733 0.773277983159133 1 1
0.776399480696727 0.775585947672251 1 1
0.734617408831088 0.733880121673607 1 1
0.791879822787492 0.791148537688967 1 1
0.813253764036717 0.812442964857421 1 1
0.797839790587733 0.796961532355957 1 1
0.737084491870319 0.736349462922115 1 1
0.807798549274206 0.807041487948718 1 1
0.75923324377045 0.758425250225643 1 1
0.823174484873996 0.822327832293346 1 1
0.783433351831841 0.782514593789154 1 1
0.790197053494748 0.78940125847789 1 1
0.657946161135771 0.6572929504122 0 0
0.80710676720791 0.806262353558695 1 1
0.872381133545818 0.871476450511547 1 1
0.817911372078826 0.817025655922311 1 1
0.804302514309863 0.803453687992422 1 1
0.859117269380561 0.858193907978117 1 1
0.756905617756877 0.756118183839541 1 1
0.746949969678254 0.746208067114804 1 1
0.789826782998884 0.789058012943981 1 1
0.79234221539664 0.791521126090242 1 1
0.835953129342974 0.835133104239782 1 1
0.7802905532261 0.779512606030842 1 1
0.78768809869212 0.786862193951272 1 1
0.812305643193566 0.811434935263837 1 1
0.807049750355943 0.806172162588109 1 1
0.821908240526992 0.821010706449526 1 1
0.752369455501802 0.751576227862431 1 1
0.757348259846835 0.756580940953361 1 1
0.796596431665849 0.795770720528159 1 1
0.905445373275127 0.904566381431073 0 0
0.780764231576965 0.779993337364438 1 1
0.833316446572621 0.832380335976876 1 1
0.783287867058395 0.782560998375561 1 1
0.787809592750397 0.786970261705797 1 1
0.721503184584597 0.720778740795665 1 1
0.800591692875748 0.799778368069844 1 1
0.793691414558837 0.792833127594461 1 1
0.799108844435784 0.798218134621871 1 1
0.769145498496259 0.768401326183693 1 1
0.780276875830579 0.779442060461274 1 1
0.834919454196215 0.83399247114236 1 1
0.746412366423152 0.745568041316924 1 1
0.759695254723807 0.758927047157023 1 1
0.799009492938149 0.798148030093233 1 1
0.822094813754795 0.821295081713142 1 1
0.749499062504762 0.748756861018148 1 1
0.785238591433046 0.784391801536656 1 1
0.78114746905159 0.780284936327889 1 1
0.75573655868084 0.755040503018951 1 1
0.755286535103979 0.754412193411461 1 1
0.766680076757863 0.765890510183499 1 1
0.782126474166557 0.781328240292638 1 1
0.742178694686089 0.741450658099928 1 1
0.788692930074162 0.787860333336483 1 1
0.833143661152078 0.832277476219183 1 1
0.747996011881875 0.747182892460223 1 1
0.823896343820811 0.823065406290665 1 1
0.864453172177951 0.863555297728838 1 1
0.758381637665455 0.757673666236973 1 1
0.790294654885744 0.789511759920495 1 1
0.75728688921372 0.75654573729426 1 1
0.784079735557472 0.783330278996266 1 1
0.779166703278255 0.778401051206455 1 1
0.851731408541487 0.850858850024143 1 1
0.813076944497084 0.812284282545006 1 1
0.764004393146314 0.763201948653238 1 1
0.786181186735226 0.785432023667074 1 1
0.792272751211103 0.791472748794934 1 1
0.650069705849418 0.649372245557786 0 0
0.731637368692621 0.730819985230065 1 1
0.80018073968372 0.799351576950223 1 1
0.767930285925155 0.767199524364324 1 1
0.749424648006639 0.74867055359689 1 1
0.789966392836403 0.789165699144999 1 1
0.80811897987696 0.807246946987302 1 1
0.834398318520224 0.833493268364587 1 1
0.835794651480821 0.834925803428372 1 1
0.827456800729677 0.826609546357957 1 1
0.7913317097694 0.790515628078544 1 1
0.806870647604419 0.806011796662422 1 1
0.844287263640182 0.843374689053249 1 1
0.812211503696183 0.811355768058273 1 1
0.796433501494129 0.795596097127476 1 1
0.804204264286606 0.803387112914134 1 1
0.756432868396559 0.755646346822603 1 1
0.747338600319099 0.746556796192769 1 1
0.822193157220728 0.821323557370301 1 1
0.835545360911537 0.834722735027946 1 1
0.857397909852647 0.856544912221 1 1
0.848759097386021 0.847948782664851 1 1
0.761105818861997 0.760328270329995 1 1
0.796260858114104 0.795502905301557 1 1
0.819583365035551 0.818731328735419 1 1
0.806949823483756 0.806112881445662 1 1
0.780040221649061 0.779239284722383 1 1
0.790793256628599 0.78998652738687 1 1
0.823560552768739 0.822685927098184 1 1
0.74566194555478 0.7449345922234 1 1
0.817592295438983 0.816766805496713 1 1
0.841099680255306 0.840280298141476 1 1
0.732763354571672 0.732047680607141 1 1
0.800620987537611 0.799807338576978 1 1
0.766987940406946 0.766181844330792 1 1
0.739573363206596 0.738763715181585 1 1
0.797759422599483 0.796895849262485 1 1
0.828600058181183 0.827737240796441 1 1
0.756314004759097 0.755574529847634 1 1
0.820488791386311 0.819706720295207 1 1
0.856508149793972 0.855579375892109 1 1
0.74524831201358 0.744495399707798 1 1
0.804990184730774 0.80414866135377 1 1
0.809479644390913 0.808700965973433 1 1
0.833619438278139 0.83271461992908 1 1
0.774993660614083 0.774138974557129 1 1
0.768675755746268 0.767909874514147 1 1
0.750162162197281 0.749374507480539 1 1
0.85826745569654 0.85743962552676 1 1
0.74175477872213 0.740945559791615 1 1
0.87673754402549 0.87575523773762 0 0
0.69983703447018 0.699098634096392 0 0
0.735647446735219 0.73493803933747 1 1
0.753915265756369 0.753124284514636 1 1
0.839356126232191 0.838514502836733 1 1
0.774556908782132 0.773738163073497 1 1
0.828174785685601 0.827363810443507 1 1
0.795584794537563 0.794843014442659 1 1
0.77890023338462 0.778122282898437 1 1
0.755749771028016 0.755001529150759 1 1
0.798562881465946 0.797733498576224 1 1
0.845821667554014 0.844928418457053 1 1
0.766637394793613 0.765767086275219 1 1
0.901673512831111 0.900764761526582 0 0
0.760962824010297 0.760153009863339 1 1
0.803273073032677 0.802425690395901 1 1
0.858682948633285 0.85777637876117 1 1
0.724347602818354 0.723686268047459 1 1
0.77387136104737 0.773041756305943 1 1
0.787619389386705 0.786774745391527 1 1
0.799533026778464 0.798794893362696 1 1
0.817045932444037 0.816233013409843 1 1
0.791766476667901 0.790947429142984 1 1
0.848425738973584 0.847565947977762 1 1
0.777473980590448 0.776642122582039 1 1
0.857634644912407 0.856769719591332 1 1
0.725886772899626 0.725135886105959 1 1
0.845048978943577 0.844209375886691 1 1
0.770118097592531 0.769233451922952 1 1
0.836718970387477 0.835900487593134 1 1
0.775438156812361 0.77464360054034 1 1
0.710799962680005 0.710039667482956 1 1
0.775137324204677 0.774297743476189 1 1
0.748209455257565 0.747394844759301 1 1
0.765742096706027 0.764933421605611 1 1
0.6971032976622 0.696383620536575 0 0
0.775050686833881 0.774217946956099 1 1
0.802375496829747 0.80156430003119 1 1
0.716767988645261 0.716063509421608 0 0
0.815945381129181 0.815030613970046 1 1
0.85823984937257 0.857378466611962 1 1
0.757716789422828 0.756910585617073 1 1
0.83973970381521 0.838864837060689 1 1
0.737513635533543 0.736751871066852 1 1
0.790694643343148 0.789875367702046 1 1
0.849027971120301 0.848137848536354 1 1
0.763794118348246 0.762930696188934 1 1
0.854560953896992 0.85374235409101 1 1
0.791150965690787 0.790278654622978 1 1
0.868824656321008 0.867932896000621 1 1
0.831165850175656 0.830299576857619 1 1
0.775066231731944 0.77428749022524 1 1
0.809018764719934 0.808085029676674 1 1
0.842585823931368 0.841667853759316 1 1
0.813412684344459 0.812572122658781 1 1
0.806494761064033 0.805702826406498 1 1
0.805877190884997 0.805012119315448 1 1
0.794361796497766 0.793578512533192 1 1
0.847037838799842 0.846141560141273 1 1
0.79453802563859 0.793705312012826 1 1
0.697256974263594 0.696524599529627 0 0
0.84821494313201 0.847365383594214 1 1
0.854949626693802 0.854002221075962 1 1
0.749951286479201 0.749127027908123 1 1
0.781641808700323 0.780833611218865 1 1
0.790514299658009 0.789758477444465 1 1
0.875281130197659 0.874370005918215 1 1
0.763882774686244 0.763035689191377 1 1
0.798742778072694 0.797892437040029 1 1
0.739420976821033 0.738591812104493 1 1
0.781228036899999 0.780391162679278 1 1
0.759305787954049 0.758539657830609 1 1
0.806338129011178 0.80545983412794 1 1
0.801320460421476 0.800446314159954 1 1
0.791978846114656 0.791125582086274 1 1
0.829523887331485 0.828665060404084 1 1
0.819118665009688 0.818198681478191 1 1
0.770258676538648 0.769506887376977 1 1
0.788603257848279 0.787752048791399 1 1
0.845056253596414 0.844197852779388 1 1
0.835625644061577 0.834765033162787 1 1
0.767952047588637 0.767120713496283 1 1
0.839068047895859 0.838245546651797 1 1
0.813975735331791 0.813149944093684 1 1
0.814793595968965 0.813968316514892 1 1
0.832273868387765 0.831462486460959 1 1
0.733521994026467 0.732739697168736 1 1
0.818873706153468 0.817993560434623 1 1
0.830651100463716 0.82978381418935 1 1
0.812515014743082 0.811657353401353 1 1
0.780320970639079 0.779574901698493 1 1
0.81992571990171 0.819031219233507 1 1
0.817340518754806 0.816532501750212 1 1
0.801857803035239 0.801060034237099 1 1
0.767435957313158 0.766665914199951 1 1
0.796394296903335 0.795645243552972 1 1
0.789037759756691 0.788211449141289 1 1
0.781770361903297 0.780992225639506 1 1
0.857684380605215 0.856812213748166 1 1
0.803228262147729 0.802353353888356 1 1
0.778639717664591 0.777868179024111 1 1
0.748358721589068 0.747601568802245 1 1
0.754348724500919 0.75355393910296 1 1
0.806398105428957 0.805551806589697 1 1
0.76998766633317 0.769106882306327 1 1
0.857812090947858 0.856954350220855 1 1
0.718434870769619 0.717713222684434 1 1
0.862842491941038 0.861971831411532 1 1
0.769401520442966 0.768609240378202 1 1
0.776359746788854 0.775551761901267 1 1
0.771413275356945 0.770660827262849 1 1
0.785126848279265 0.7842125316866 1 1
0.744439597369604 0.743615805297761 1 1
0.752002566097673 0.751237427515973 1 1
0.781534641238327 0.780703885038292 1 1
0.81520203311956 0.814341043300975 1 1
0.809872155930565 0.809046651863202 1 1
0.822416180158973 0.821589742784988 1 1
0.778674538421399 0.777865293494963 1 1
0.800102381662354 0.799282685370171 1 1
0.751106608681212 0.75032512070896 1 0
0.710631658281747 0.709886995295118 0 0
0.791433468415967 0.790595091523154 1 1
0.821857053466003 0.821060459607805 1 1
0.756851341503896 0.756095756237338 1 1
0.822365845633252 0.82155184657763 1 1
0.890930494428895 0.89003272546459 1 1
0.840265637383437 0.83935700094989 1 1
0.828364251373358 0.82752153812429 1 1
0.793927657998078 0.793124357884054 1 1
0.842308723572617 0.841414753518342 1 1
0.77891067445233 0.77812186103877 1 1
0.764812366733419 0.763995740952933 1 1
0.898512568934411 0.897510057116147 0 1
0.859470677683075 0.858521871095936 1 1
0.813629248012952 0.812749143806955 1 1
0.801932602564369 0.801092375292419 1 1
0.815230260065933 0.814324796640344 1 1
0.823146752015499 0.822324446339638 1 1
0.791575218021093 0.79073453381351 1 1
0.797193910273477 0.796366765027044 1 1
0.764642321654677 0.763838273063705 1 1
0.776410522224487 0.775599676767068 1 1
0.636588485771797 0.635951504454538 0 0
0.834102264056423 0.833296437490591 1 1
0.886152168080264 0.885294574478429 0 0
0.70656321223651 0.705808186312118 0 0
0.781573291681739 0.78081632210025 1 1
0.792161165756538 0.791339619267923 1 1
0.730710477211952 0.729898356622935 1 1
0.817128234743048 0.816232624895348 1 1
0.805345290546929 0.804561139028004 1 1
0.779089729771218 0.778354375506994 1 1
0.805570179324677 0.804730292017818 1 1
0.817366566078013 0.816503599259491 1 1
0.899419797826497 0.898480949719575 0 0
0.824657409624929 0.823771293142167 1 1
0.866573262638578 0.865705998176212 1 1
0.837083511138262 0.83623188461716 1 1
0.886564149092849 0.885642918291363 1 1
0.813232937710006 0.81242935064853 1 1
0.891397338022669 0.890432422006339 1 1
0.728634644507559 0.727859265381325 1 1
0.907397457601135 0.906445936611547 0 0
0.778055564559746 0.777216683981407 1 1
0.790285570832538 0.789500142410166 1 1
0.751583825317846 0.750724748908627 1 1
0.848893565328477 0.847996773654818 1 1
0.784364922487371 0.78350645412474 1 1
0.850312371402163 0.849362374474885 1 1
0.764610336343009 0.763781113665614 1 1
0.815420400877424 0.814519785731019 1 1
0.807215908562582 0.806369728841703 1 1
0.78296840312175 0.782232206588788 1 1
0.850372167396433 0.84944719240487 1 1
0.797993691700355 0.797271023422894 1 1
0.807692367242278 0.806833789201758 1 1
0.852114082263067 0.851192282491617 1 1
0.740423353171286 0.739667530354184 1 1
0.782839482324323 0.782023601983077 1 1
0.763271267563275 0.762441276770978 1 1
0.894044112110228 0.893093711184723 0 0
0.821436265312839 0.820575143714267 1 1
0.813374803345845 0.81250253993767 1 1
0.784816540633664 0.783948839295698 1 1
0.743929314775011 0.743173069896404 1 1
0.850338026812915 0.849481815745487 1 1
0.806512275113817 0.80570206551233 1 1
0.848174875644084 0.847291678385565 1 1
0.763503355304684 0.762720186782639 1 1
0.753128601208066 0.752362424557612 1 1
0.844502939869419 0.843638700126095 1 1
0.802230603101946 0.801461752254992 1 1
0.815447772172282 0.81461424691746 1 1
0.748526405041193 0.747693604102607 1 1
0.783068583911786 0.782224266236498 1 1
0.796956645823935 0.796169386965546 1 1
0.841073975064661 0.840170439173969 1 1
0.817956058558222 0.81710745804553 1 1
0.821440548083611 0.820549270221164 1 1
0.841040742673569 0.840139236431613 1 1
0.70383673970141 0.703145595109737 0 0
0.875897334790802 0.874997725242453 1 1
0.830008677886619 0.829131381247605 1 1
0.853887869755114 0.85305520215315 1 1
0.765616123250791 0.764905920424354 1 1
0.773357143702943 0.772601687207899 1 1
0.794619849445423 0.793727120551326 1 1
0.786756627701324 0.785955980039896 1 1
0.765068343935389 0.764195713902566 1 1
0.831944031512706 0.831131653292945 1 1
0.750912913258459 0.750151538092137 1 1
0.865862554456083 0.864973839978869 1 1
0.822275759812264 0.821417805756811 1 1
0.763349828398032 0.762460908822176 1 1
0.783602912486005 0.782684183281437 1 1
0.794138895218495 0.793374176222441 1 1
0.776510819325774 0.775694542697283 1 1
0.795400846332616 0.794629563822419 1 1
0.880493097725168 0.879636340150636 1 1
0.854466237612122 0.853575488526432 1 1
0.749902073904506 0.749112296605882 1 1
0.805975186094585 0.805146070905548 1 1
0.802392374633533 0.801578066770927 1 1
0.81035118437977 0.809463144702333 1 1
0.821534942958279 0.820739997067917 1 1
0.70933408053265 0.708587512987616 0 0
0.820965031719678 0.820068478841897 1 1
0.787235545671924 0.786442842474741 1 1
0.805842879455319 0.804995074647741 1 1
0.757847043942179 0.757050719474827 1 1
0.821675143687707 0.820846250988013 1 1
0.791133552091358 0.790271566045709 1 1
0.820482465863047 0.819598834468007 1 1
0.795845831454432 0.794977853495835 1 1
0.928756181429771 0.927801001836377 0 0
0.75978412774415 0.758991646060962 1 1
0.843425379146391 0.842626447771894 1 1
0.809090766778764 0.808284744954825 1 1
0.801058934965288 0.800198690499072 1 1
0.810275925486061 0.809544666401042 1 1
0.864530764808991 0.863647783161368 1 1
0.792413331595072 0.7915303510261 1 1
0.813313456088312 0.812456431127386 1 1
0.857241976526245 0.856363948195426 1 1
0.790399796918562 0.789621417149994 1 1
0.837959054538167 0.83709577478097 1 1
0.840409131402413 0.839532689779765 1 1
0.768948453569939 0.768093971534423 1 1
0.760940044834627 0.760146362916144 1 1
0.786333892980081 0.785552850824599 1 1
0.842140195752832 0.841328817769207 1 1
0.682847888163213 0.682099109352235 0 0
0.808571921144572 0.807762341149933 1 1
0.847188355076607 0.846242951428025 1 1
0.731581625092747 0.730886880230103 1 1
0.714494242817814 0.713805924014582 1 1
0.72973368413322 0.728927574772009 1 1
0.79409492857904 0.793391334740081 1 1
0.767642578810287 0.766843520823959 1 1
0.777569182068773 0.776776405526898 1 1
0.867494652541738 0.866602836416193 1 1
0.851426131664437 0.850517826531672 1 1
0.771332461576455 0.770553539410747 1 1
0.8209121697779 0.820137430260594 1 1
0.781061538844048 0.78024698726531 1 1
0.800552453569274 0.799702299677941 1 1
0.748924535276798 0.748147216453765 1 1
0.814172259723727 0.813295925513895 1 1
0.800803779362584 0.799943336697418 1 1
0.82395977315263 0.823050107505855 1 1
0.779964654255925 0.779169388906366 1 1
0.756886904601954 0.756096397516847 1 1
0.827726158249449 0.826894489940386 1 1
0.806641830283189 0.805760701964934 1 1
0.771920465049726 0.771069598372944 1 1
0.829570245565416 0.828713984940211 1 1
0.835424549083878 0.834501235427847 1 1
0.77878177641243 0.778021241098913 1 1
0.8591306517428 0.858276114400871 1 1
0.747365192295486 0.746626892007139 1 1
0.82743203510267 0.826572345101503 1 1
0.829975429571263 0.829093721513043 1 1
0.765910631959652 0.765125969467399 1 1
0.736821864072477 0.736048773409067 1 1
0.809105345485033 0.808273353566835 1 1
0.827247719964282 0.826432786247918 1 1
0.788254952208552 0.78745375311451 1 1
0.766975999903013 0.766174940271981 1 1
0.824092531414395 0.823268487030505 1 1
0.771150892247666 0.770401273210102 1 1
0.803515816101877 0.802689963717781 1 1
0.782818774202527 0.782026352355056 1 1
0.82950547220008 0.828647690211138 1 1
0.792704101522854 0.791888189004815 1 1
0.791136585512811 0.790336975226987 1 1
0.801713888735357 0.800873739589728 1 1
0.75084623164328 0.750088411817924 1 1
0.707747842215942 0.706967995025798 0 0
0.80054187058623 0.799702810473344 1 1
0.861013128150397 0.86008765429629 1 1
0.866779280516255 0.865958892253077 1 1
0.774591623423451 0.773784619783717 1 1
0.800032337713008 0.799191385111253 1 1
0.833384690142848 0.832523421996753 1 1
0.816038068511147 0.815247234348598 1 1
0.783241730900264 0.782394938798045 1 1
0.859419854942888 0.858562443993836 1 1
0.884665361315091 0.883799912356833 1 1
0.826142789734202 0.825226442270853 1 1
0.880869984558888 0.879999579046699 1 1
0.778874694882807 0.778048116927585 1 1
0.707538921580787 0.706824721242906 0 0
0.719725807945032 0.718985820560008 1 1
0.814944779339859 0.814127226433329 1 1
0.781481769026672 0.78063591717987 1 1
0.784031027241003 0.7831629501881 1 1
0.812496530351452 0.811694639393737 1 1
0.725539063606318 0.724775685087829 1 1
0.789856623037324 0.789067935714185 1 1
0.764174024074001 0.763427725711935 1 1
0.796070527203186 0.795281077375274 1 1
0.778500878471064 0.777660766104002 1 1
0.707523109749827 0.706795852786575 1 1
0.742575977473291 0.741760457607667 1 1
0.792275925959929 0.791459138375171 1 1
0.84020501088124 0.839377952928156 1 1
0.81889629108698 0.818051100321624 1 1
0.896930001803314 0.89605521643735 1 1
0.807761076791115 0.806937457501441 1 1
0.877745032385928 0.876859440292144 1 1
0.778748007067598 0.777930398633734 1 1
0.847888128822336 0.846978335328354 1 1
0.746232039873158 0.745483406215719 1 1
0.756264021525987 0.755519297542623 1 1
0.807022519937942 0.806195757825651 1 1
0.792466514476951 0.791666204525924 1 1
0.768909457878167 0.768087286735001 1 1
0.760674871444686 0.759861412887638 1 1
0.714182211888598 0.713447470278355 0 0
0.814178109607407 0.813318262417709 1 1
0.683989923237791 0.683267150356305 0 0
0.765061003716246 0.76423730744835 1 1
0.79513834904491 0.794379671605583 1 1
0.7706425922215 0.769852066651807 1 1
0.791873879215499 0.791017799092926 1 1
0.861410741243498 0.860650941992771 1 1
0.894736102550207 0.893764955699189 1 1
0.845762596729423 0.844928097560752 1 1
0.748158304876872 0.747347641350782 1 1
0.855345862370524 0.854443761685361 1 1
0.770521802768691 0.76975250397569 1 1
0.765054429085576 0.764190266028262 1 1
0.771798802917684 0.770979978916759 1 1
0.905906369730185 0.905000033176362 0 0
0.801706393243248 0.800847535268031 1 1
0.84463749294307 0.843701739266072 1 1
0.809776224892036 0.808894460329167 1 1
0.812208038005407 0.811356432957316 1 1
0.758332951481262 0.757612430879419 1 1
0.752076778395661 0.751274102610619 1 1
0.775311964108183 0.774511192345695 1 1
0.832850018348255 0.832044806145992 1 1
0.778138849764887 0.777350666467136 1 1
0.800321988400114 0.799468369536576 1 1
0.779594183112919 0.778721426589374 1 1
0.818489214870927 0.817636844071559 1 1
0.801970630955393 0.801160908157796 1 1
0.875305122442263 0.8743638520302 1 1
0.790062242648715 0.789223132995597 1 1
0.791610357659345 0.790743857590625 1 1
0.737155563788248 0.73640006391932 1 1
0.767764706357662 0.767041827493713 1 1
0.862512079823741 0.861662241578183 1 1
0.777952366262271 0.777237354660609 1 1
0.819984947303956 0.819112976608592 1 1
0.893872421257367 0.89295082307127 1 1
0.808898577046554 0.808088960975832 1 1
0.743421808306455 0.742655666543869 1 1
0.874527374588711 0.87360273961056 1 1
0.793928197998577 0.793151585353822 1 1
0.79976290224426 0.79893165346146 1 1
0.826029098839623 0.825204268287049 1 1
0.864840812800669 0.864020777659587 1 1
0.776248484459008 0.775459280166326 1 1
0.749683872777525 0.748917380499629 1 1
0.790803157834576 0.789869390857299 1 1
0.757442086746874 0.756626420565768 1 1
0.807271272951008 0.806446953805552 1 1
0.806933938662531 0.806093285355777 1 1
0.74322226926338 0.742402505698533 1 1
0.816613523822036 0.815820014715832 1 1
0.861537457079491 0.86065569107799 1 1
0.806028737092677 0.805216446098333 1 1
0.846285192919408 0.845392850720805 1 1
0.731640875234135 0.730867918590628 1 1
0.843065467364289 0.842233013699115 1 1
0.857666534859377 0.856736629956649 1 1
0.72788746898207 0.727104798980626 1 1
0.851309027926065 0.850394417820682 1 1
0.799541504822805 0.798788876534259 1 1
0.721297242032481 0.720510293522342 1 1
0.841569374385413 0.840646317499055 1 1
0.86106930083309 0.860187542924695 1 1
0.863109472774558 0.862172094610405 1 1
0.77677306202421 0.77590801390774 1 1
0.766806567046271 0.766024712846163 1 1
0.794710790734465 0.793865640133264 1 1
0.698287469967914 0.697505544538905 0 0
0.840241096182 0.839318406172858 1 1
0.840191887922533 0.839263840509033 1 1
0.767324504344705 0.766508922309677 1 1
0.807223944721077 0.806401586176869 1 1
0.786460621626813 0.785609659881783 1 1
0.81804211765434 0.817213223777299 1 1
0.801640945541489 0.80079563928374 1 1
0.741544821573775 0.740777313935092 1 1
0.731720883582628 0.730992496795395 1 1
0.823847406385317 0.82297472884609 1 1
0.873188182599619 0.872309791893339 0 0
0.825203101119218 0.824331760407709 1 1
0.703618608795428 0.702841135682923 0 0
0.845845877749096 0.84498460126804 1 1
0.769710477417657 0.76891048703522 1 1
0.82203396784538 0.821214524882744 1 1
0.729055950258597 0.728308261289109 1 1
0.80955904908154 0.808690077250872 1 1
0.838082427742912 0.837241286352306 1 1
0.749070540218573 0.748321116112651 1 1
0.720513277418227 0.719767117829268 1 1
0.860715937037938 0.859862897825576 1 1
0.766692369371287 0.765877909480883 1 1
0.862596928666852 0.861702847653952 1 1
0.782694966151252 0.78195611752122 1 1
0.807068674092159 0.806162114962533 1 1
0.768426128788785 0.767590791845584 1 1
0.749200040820166 0.748356506886601 1 1
0.716350533211119 0.715636823303462 1 1
0.758058525839443 0.757284930992652 1 1
0.754246618985063 0.753528195039002 1 1
0.80188646681603 0.80106182470887 1 1
0.864561184749813 0.863687681681036 1 1
0.840496050384394 0.839677418619053 1 1
0.805292015088275 0.804408543265808 1 1
0.775942664776396 0.775078516987907 1 1
0.831219368849672 0.830408722508156 1 1
0.800271943770533 0.799499769007719 1 1
0.850171555329434 0.849308418946595 1 1
0.753027231063723 0.752295670480236 1 1
0.721071639665473 0.720345240174537 0 0
0.801466683712854 0.800598500975726 1 1
0.800791002327476 0.799967037042958 1 1
0.838934638027485 0.838033699072539 1 1
0.788093299299128 0.787274220154991 1 1
0.711628287087594 0.710861003348783 1 1
0.779502962115539 0.778666475294773 1 1
0.804445219014586 0.803654768125237 1 1
0.817540564232068 0.816735775462129 1 1
0.845717917537175 0.844857087573012 1 1
0.758622442105096 0.757865061792072 1 1
0.866178197675083 0.865300742398836 1 1
0.846542019955395 0.845630201559177 1 1
0.878428297062634 0.877488169723961 1 1
0.825829527058987 0.825032895017176 1 1
0.874192504772203 0.8731809408222 1 1
0.796474588300683 0.795656252918701 1 1
0.882185449732356 0.881284161754596 1 1
0.81828946298521 0.817440955475628 1 1
0.841312818288745 0.840399594725866 1 1
0.76449152034686 0.763706761628381 1 1
0.897772885577722 0.896771734378362 0 0
0.854109664444915 0.853229775759078 1 1
0.756202309547884 0.755335100032156 1 1
0.685165758081553 0.684463522730992 0 0
0.792075893580833 0.791257567266188 1 1
0.828322898470865 0.827446817188706 1 1
0.75480295223091 0.754024949588112 1 1
0.837388610617877 0.836493898780467 1 1
0.868043838330202 0.867109756479146 1 1
0.865379169127074 0.86452299301945 1 1
0.835216457681173 0.834288552935323 1 1
0.769357017952708 0.768601616225991 1 1
0.747621051155579 0.746869731493992 1 1
0.817441688737768 0.816535368188702 1 1
0.762544532163337 0.761726381841329 1 1
0.726755638781035 0.726017745618128 1 1
0.848308784680862 0.847489455482176 1 1
0.688131033294273 0.687453149469399 0 0
0.8428925627746 0.842080788855154 1 1
0.770151964592237 0.769351968081443 1 1
0.792637263198297 0.791758744776297 1 1
0.865070840178778 0.864173345535475 1 1
0.864990561986632 0.864009844740305 1 1
0.86122217396594 0.860364559247269 1 1
0.82359136057375 0.822720643992182 1 1
0.817111562971241 0.816214536451707 1 1
0.745973303552762 0.74516655111652 1 1
0.850583332203279 0.849700496272361 1 1
0.809215198026519 0.808376567361104 1 1
0.805132829370448 0.804290980671648 1 1
0.873962730126724 0.873075062174862 1 1
0.80081746420379 0.800000008503228 1 1
0.805464881605753 0.804611898168919 1 1
0.760065753151302 0.7592882995469 1 1
0.90013536635755 0.899222981453002 0 0
0.816300004487111 0.815478323768828 1 1
0.755114616487848 0.754307754101619 1 1
0.85331787360009 0.852425482473055 1 1
0.833030495426263 0.832180923219404 1 1
0.794760501064016 0.793867279196844 1 1
0.747819236237858 0.747070606811751 1 1
0.768139912838427 0.767328794417408 1 1
0.860892313162341 0.860063761973611 1 1
0.769448453518106 0.768700488222724 1 1
0.829249801724096 0.828330154262848 1 1
0.857804064797829 0.856864417534219 1 1
0.829193867268532 0.828218107893437 1 1
0.799217784699762 0.798426481302947 1 1
0.725003729923053 0.724319511683477 1 1
0.773537643679054 0.772679108735612 1 1
0.849120897226457 0.848264329009333 1 1
0.856163689302826 0.855241898781506 1 1
0.764414295577536 0.763637090565437 1 1
0.797334705971614 0.796543462826926 1 1
0.822853548293143 0.821978380816163 1 1
0.913408842388003 0.912505840136339 0 0
0.862303045622134 0.861378119042484 1 1
0.871862626088472 0.870977541999297 1 1
0.71581731546838 0.715076895037676 1 1
0.810428279687824 0.809523190257968 1 1
0.75095575076034 0.750167711759091 1 1
0.864214045844934 0.863262429956023 1 1
0.762961063070809 0.762162483628408 1 1
0.856886297153616 0.855985548197349 1 1
0.7793959406356 0.778603922892209 1 1
0.810333118380902 0.809455614623803 1 1
0.858110717265437 0.857232601594722 1 1
0.811883369239077 0.81104901779364 1 1
0.823910156978203 0.823050270153845 1 1
0.815133098718404 0.814257381246689 1 1
0.801312911783175 0.800483319832887 1 1
0.709127801367615 0.708345223564885 1 1
0.834502979428457 0.8336255230654 1 1
0.755494436336036 0.754678074639011 1 1
0.813769802207561 0.812899168395892 1 1
0.755574053304771 0.754797925628989 1 1
0.832351701899684 0.831426659629983 1 1
0.756134100594983 0.755344675340265 1 1
0.833111720236896 0.832303070781589 1 1
0.837853095091357 0.83695045485002 1 1
0.76509621062928 0.764294314334815 1 1
0.920961329371959 0.920079325556944 0 0
0.733937474611366 0.733184829660138 1 1
0.859584291372092 0.858728823115733 1 1
0.764366250923406 0.763551285311288 1 1
0.789905553232318 0.789109768934679 1 1
0.849325178169784 0.84846528256134 1 1
0.833925636025611 0.833161025373439 1 1
0.77829960368307 0.777490571857645 1 1
0.837251790223246 0.836364811665091 1 1
0.856261864473682 0.855412828788988 1 1
0.809148542664325 0.808305320097811 1 1
0.757858753019713 0.757042202256703 1 1
0.823573266043457 0.822739382872943 1 1
0.766524707727546 0.76576064387223 1 1
0.778564446939124 0.777758494963215 1 1
0.772747454259721 0.771961661230123 1 1
0.751475082651244 0.750689882513146 1 1
0.805434288233119 0.804626058227955 1 1
0.781419807870514 0.780634770025646 1 1
0.805781696219868 0.805023770095652 1 1
0.862631551803932 0.86174448011215 1 1
0.77504652083909 0.774222559321555 1 1
0.77184531597301 0.771005839223402 1 1
0.778907096496833 0.778048341871399 1 1
0.820400159608233 0.819606863392371 1 1
0.789890765534751 0.789076540588412 1 1
0.810267642395785 0.80936863500439 1 1
0.814598603384305 0.813754296551519 1 1
0.889775521844077 0.888849060932178 0 0
0.782809365340993 0.781986854283105 1 1
0.768244673651487 0.767421959030473 1 1
0.821140430103795 0.820278952228458 1 1
0.82168717054451 0.82083436538007 1 1
0.734228059463232 0.733490303678988 1 1
0.813375621871934 0.812551692938311 1 1
0.876485483115403 0.875642950897834 0 0
0.821212367128983 0.820410425535097 1 1
0.826751338868893 0.825916194156751 1 1
0.815398480677066 0.814565799524565 1 1
0.826725682951692 0.825881922411401 1 1
0.795088547690479 0.794265219410855 1 1
0.749979629853715 0.749188887390811 1 1
0.749898286693654 0.749129537192442 1 1
0.796922932241008 0.796091050996322 1 1
0.815364205210842 0.814443939620667 1 1
0.781605393052776 0.780780360283889 1 1
0.846161088288416 0.845291414941362 1 1
0.705584040233518 0.70488822678054 0 0
0.822328985598575 0.82151276441275 1 1
0.774909747123007 0.774104113548678 1 1
0.866461166648829 0.865550208297296 1 1
0.799403423065729 0.798566350021794 1 1
0.845340392812894 0.844432432504604 1 1
0.799081133830628 0.798254922406596 1 1
0.773085593056563 0.772269736098532 1 1
0.830121947563243 0.829337264377708 1 1
0.791343455805121 0.790581098489672 1 1
0.796254582225004 0.795457329447656 1 1
0.779141917176054 0.778367132179752 1 1
0.736568014592039 0.735847009547767 1 1
0.855727805903513 0.854801294155878 1 1
0.784726896924325 0.783962168653215 1 1
0.823685058064883 0.822774545125508 1 1
0.855912401435647 0.854941489320565 1 1
0.825030514034089 0.824174805945896 1 1
0.773598566366821 0.77281738519439 1 1
0.784005783623206 0.783207253423866 1 1
0.861814869413461 0.860973423302419 1 1
0.777054359802335 0.776223611020122 1 1
0.893647549475358 0.892775882376084 1 1
0.785019582748979 0.784158945955591 1 1
0.840051805248108 0.839139276564709 1 1
0.777587309735014 0.776868097360053 1 1
0.845409145684962 0.844530302858068 1 1
0.761734931947683 0.76095077874734 1 1
0.746052684646854 0.745218326372293 1 1
0.793258877232039 0.792458071717795 1 1
0.720154324175641 0.719442415028055 1 1
0.732886139626649 0.73212939296759 1 1
0.775712996887927 0.774953170731581 1 1
0.804506060860993 0.803661270160856 1 1
0.872475208591799 0.87159179165435 1 1
0.814021775382958 0.813176839676434 1 1
0.819847047867132 0.818927395096426 1 1
0.809154950497698 0.808363466181278 1 1
0.772164578130636 0.771347558743311 1 1
0.723818067035498 0.723104807642784 0 0
0.827506944031231 0.826669749488886 1 1
0.787959189236523 0.787184587880472 1 1
0.776070460123842 0.775294297948487 1 1
0.83703624477692 0.83619592203722 1 1
0.737327724399525 0.736544666319207 1 1
0.887640530751311 0.886724657086703 0 0
0.819691072402241 0.818854301003255 1 1
0.838405764406314 0.83754478749784 1 1
0.800548367163659 0.799759644333761 1 1
0.825558753500833 0.824696742589398 1 1
0.80248263075101 0.801700911063308 1 1
0.777135701082331 0.776362604946487 1 1
0.859226765982232 0.858410818524425 1 1
0.803732064292315 0.802950603633055 1 1
0.76866938698095 0.767853152211943 1 1
0.814297950298371 0.813388171514844 1 1
0.778316617846762 0.777447585687078 1 1
0.754139899495423 0.753283953324784 1 1
0.787007713712803 0.78611222960177 1 1
0.843267464057537 0.842401561679776 1 1
0.759733466556764 0.758934778069326 1 1
0.763628982525321 0.762863885707947 1 1
0.818483666008819 0.817702487774069 1 1
0.850175867397175 0.849249154849306 1 1
0.748966804593716 0.748203776726182 1 1
0.861803052004533 0.860895216810304 1 1
0.773805433667109 0.772911985421448 1 1
0.795525795526925 0.794722148687511 1 1
0.764702979214873 0.763922500439646 1 1
0.800200022319488 0.799361320964252 1 1
0.760205548880929 0.759369465478125 1 1
0.708025837045388 0.707256903132732 1 1
0.719181084086105 0.71843966784871 1 1
0.783259072148346 0.782392169126715 1 1
0.793770771046498 0.792852525897935 1 1
0.744900542129384 0.744144939321612 1 1
0.899547209525729 0.898649209406525 0 0
0.831222582245451 0.830391358608467 1 1
0.823692044557509 0.82282955400917 1 1
0.848681545813347 0.84786228406037 1 1
0.831954959304472 0.831057362907732 1 1
0.796370372228477 0.795512794404764 1 1
0.776630030165758 0.775816017970425 1 1
0.786770116225348 0.785996566650791 1 1
0.75000504864148 0.749316004749184 1 1
0.80687780419357 0.806123486212324 1 1
0.788332830807905 0.787524531127542 1 1
0.836158099276726 0.835346836591142 1 1
0.787413436025253 0.786570413042111 1 1
0.689692250096861 0.689009066230093 0 0
0.828081913613085 0.827196221424855 1 1
0.821710191392216 0.820789469276619 1 1
0.765803393964118 0.765052440732154 1 1
0.771843989864455 0.771028113600137 1 1
0.803485723807934 0.80265562486894 1 1
0.862519567346551 0.861547645416226 1 1
0.89367164991324 0.892738120251747 0 0
0.797041830160636 0.796180073134654 1 1
0.679851712641596 0.679108167375214 0 0
0.840214673993446 0.839304435111927 1 1
0.849604620058168 0.848642642755915 1 1
0.833180231187962 0.832319230678524 1 1
0.73575602642179 0.734996464014519 1 1
0.792463284407016 0.791595899942492 1 1
0.785126632433041 0.784302767537723 1 1
0.819371109569849 0.818475897471684 1 1
0.955825022847494 0.954791107455366 0 0
0.797738321712974 0.796877566164954 1 1
0.814657618208267 0.813871367301433 1 1
0.810758653129445 0.809885166024589 1 1
0.728292348339673 0.727580172562566 1 1
0.729967597358154 0.729216560780664 1 1
0.874732217748803 0.873813589849858 1 1
0.84444217326778 0.843557688583027 1 1
0.763899486890519 0.763116283321387 1 1
0.83135454803816 0.830458478278328 1 1
0.723029255642343 0.722304677904997 1 1
0.831000128175033 0.830153173582428 1 1
0.80737735502722 0.806474701466378 1 1
0.834497427972326 0.833691433970652 1 1
0.773837399396937 0.773025384712632 1 1
0.806989291990276 0.806191056032468 1 1
0.772478156860722 0.771672223044909 1 1
0.840334295955748 0.839481923731109 1 1
0.816015289171084 0.815213176389344 1 1
0.861813065369942 0.860942683800823 1 1
0.751964647936151 0.751160921966073 1 1
0.667853414114468 0.667096178667894 0 0
0.81810771900213 0.817355184658795 1 1
0.747559692201512 0.746808520769138 1 1
0.897820700637419 0.896889099231459 0 0
0.756409659121121 0.755621645654872 1 1
0.821929310928485 0.821026501682333 1 1
0.838296867798842 0.83748665298232 1 1
0.750957427731268 0.750187986373276 1 1
0.760909526101325 0.760156822429584 1 1
0.805452876948478 0.804640100204133 1 1
0.803453483888768 0.802566145947131 1 1
0.853433260533595 0.852481158777762 1 1
0.832081024895861 0.831176468270357 1 1
0.674086057949799 0.673367987878872 0 0
0.806938432013703 0.806068076362227 1 1
0.770682725510049 0.769850122050921 1 1
0.842138475716525 0.841265045491085 1 1
0.807040800323749 0.806169992233061 1 1
0.797326472281799 0.796438978116849 1 1
0.839619836276694 0.838717868352418 1 1
0.853547135231406 0.852683569242491 1 1
0.743636898442346 0.742881565239082 1 1
0.745487749352972 0.74468814527785 1 1
0.864542171446058 0.863624900274959 1 1
0.728486114023827 0.727720538936065 0 0
0.778824465703513 0.778007171155475 1 1
0.796501602485469 0.795687464957637 1 1
0.838902626225619 0.838087963164059 1 1
0.811330868158378 0.810528956505526 1 1
0.790991407977632 0.790161926637944 1 1
0.983260941234228 0.982259119984962 0 0
0.877185686611968 0.876237483978101 1 1
0.73863619157623 0.737804773542888 1 1
0.772290365338872 0.771411293540135 1 1
0.78882668954351 0.788044837347161 1 1
0.780587530492967 0.779829907164599 1 1
0.769903485333555 0.769052849432437 1 1
0.740600635522869 0.739804873103817 1 1
0.698125994524408 0.697436943889689 1 1
0.827885453122096 0.827053967200542 1 1
0.770042774694303 0.769226040529193 1 1
0.71735402667015 0.716678551814594 0 0
0.77079481966557 0.770024389213124 1 1
0.810834721740815 0.809990762443317 1 1
0.769041359278918 0.768275155119177 1 1
0.845256669813259 0.844412887785325 1 1
0.70022797117993 0.699564267852887 1 1
0.82309210889508 0.822289591822874 1 1
0.800962330979126 0.800131604832338 1 1
0.83248215249268 0.831517891402326 1 1
0.868682098847011 0.867755117765929 0 0
0.833073425909331 0.832189341933806 1 1
0.836928472721538 0.836013336432646 1 1
0.773385481184765 0.772580234474433 1 1
0.790006208679923 0.789192220719672 1 1
0.88266018141502 0.881680648816429 1 1
0.757011857469587 0.756236374399816 1 1
0.74298441062592 0.742164678014391 1 1
0.81403738240658 0.813158690465487 1 1
0.721233953608073 0.720548613973066 1 1
0.762858041044173 0.762122662986916 1 1
0.825548773558498 0.824715125372355 1 1
0.710165033169349 0.709402086939481 0 0
0.859509067220829 0.858615966731625 1 1
0.752172270789662 0.751377787860986 1 1
0.826008299079893 0.825130471831736 1 1
0.829467374857817 0.828669615355864 1 1
0.794245747649668 0.793407178695161 1 1
0.835644990017342 0.834792845083594 1 1
0.827345436541218 0.82652387060334 1 1
0.907661759940163 0.90676366865728 0 0
0.848769551269452 0.847887048791149 1 1
0.838173314678586 0.837293957592828 1 1
0.793178411832901 0.792420228542214 1 1
0.740878108660464 0.740077755105158 1 1
0.81422467357956 0.813406167673798 1 1
0.796253127388307 0.795464747400436 1 1
0.865087041750349 0.864148336580667 1 1
0.743445040053022 0.742669688700834 1 1
0.756585150364397 0.755795530142555 1 1
0.835712639530282 0.834882581502276 1 1
0.797530980174973 0.796684906263287 1 1
0.751997299615732 0.751256836384794 1 1
0.828390659394169 0.827573594274763 1 1
0.756719109278213 0.755919471563365 1 1
0.800971518237825 0.800139630569559 1 1
0.680416017451386 0.679646538658689 0 0
0.759185956721837 0.758335689600488 1 1
0.858623279468461 0.857685403700104 1 1
0.76981626219097 0.769040402663598 1 1
0.81716266714273 0.816375354470922 1 1
0.76000697758132 0.759190665321707 1 1
0.805858327139811 0.805020226210969 1 1
0.773456228458445 0.772652048581202 1 1
0.810410413731706 0.809589853783752 1 1
0.830211232045237 0.829323060423554 1 1
0.80291163522472 0.802105273362306 1 1
0.781663669146242 0.780846281540294 1 1
0.754721026328232 0.753949173751923 1 1
0.841904636359901 0.841094826979739 1 1
0.859312879375075 0.858342502176793 1 1
0.872135641277443 0.871227151929579 1 1
0.75585608632091 0.755142342763099 1 1
0.814129318427187 0.813278205198182 1 1
0.769569007396798 0.768729139290647 1 1
0.824221310860795 0.823442796585347 1 1
0.772378279008742 0.77158910172359 1 1
0.758037335539474 0.757255871395101 1 1
0.791070284106914 0.790228777377216 1 1
0.753580240653068 0.752803298683543 1 1
0.870046398646206 0.869105362585719 1 1
0.810846668186918 0.810027519826827 1 1
0.816105135572089 0.815300026360471 1 1
0.734011342832835 0.733286019361204 1 1
0.776491268464516 0.775656950398405 1 1
0.736690699147119 0.735927405187307 1 1
0.743976342440864 0.743184161947186 1 1
0.759992742653407 0.759204734876417 1 1
0.755530654655783 0.754705906490035 1 1
0.80575918820458 0.804926462743512 1 1
0.79214475362063 0.791281364493076 1 1
0.785280699158593 0.784494065339446 1 1
0.77453763114984 0.77373362933905 1 1
0.811825336578682 0.8110097645087 1 1
0.778869803268475 0.778062032493247 1 1
0.760585032173947 0.75981248315954 1 1
0.860723585046215 0.859834068903943 1 1
0.835177866498894 0.834353792044939 1 1
0.81403979891206 0.813207082944142 1 1
0.820623725783063 0.819853779851057 1 1
0.736465830750202 0.735687896413712 1 1
0.769251956287244 0.768439472043317 1 1
0.811393895520616 0.810546860576434 1 1
0.78603025376805 0.785145329696085 1 1
0.876846036382708 0.875915960101478 1 1
0.784018092899486 0.783229599491296 1 1
0.735684497438029 0.734898302210109 1 1
0.846967951895441 0.846090994969679 1 1
0.860480759375061 0.859552423260052 1 1
0.820205566613186 0.819358710010032 1 1
0.795010400040228 0.794171354888841 1 1
0.843359803647854 0.8424911414755 1 1
0.79591687341096 0.795046186603179 1 1
0.820793737320476 0.819949709858932 1 1
0.803761981647524 0.802965584668335 1 1
0.805012596337666 0.804074640648526 1 1
0.765445006271583 0.764635938223509 1 1
0.797714529874139 0.796867128418524 1 1
0.794233690770486 0.793428361239383 1 1
0.816098650844987 0.81524120830071 1 1
0.827786535488213 0.826929611659202 1 1
0.835210286977921 0.834352307473683 1 1
0.769133163253085 0.768323313384253 1 1
0.816774755044522 0.8159543003078 1 1
0.818988972600592 0.818141131114126 1 1
0.712106187109859 0.711452047746092 1 1
0.8358479989041 0.834998404969275 1 1
0.829371740599899 0.828554230819442 1 1
0.776298408141147 0.775506638914282 1 1
0.773239684937806 0.772357902684938 1 1
0.76096453128864 0.76016789467629 1 1
0.809912673569931 0.809082358481136 1 1
0.802764773177257 0.801846878882273 1 1
0.800920958674974 0.800075178053278 1 1
0.793957729316936 0.793123808463405 1 1
0.830658591600301 0.829770259577627 1 1
0.742904466789766 0.742150086566062 1 1
0.783243362018137 0.782441210458408 1 1
0.878577851140119 0.877663708869597 1 1
0.82407313144876 0.823245874143853 1 1
0.812124813134473 0.81131593040209 1 1
0.886940323480279 0.886010051042258 1 1
0.829798876629639 0.828876149935475 1 1
0.763984802454233 0.763255797278302 1 1
0.775175249399241 0.774325427866737 1 1
0.821775081271877 0.820956043590524 1 1
0.837002772519357 0.836137480712094 1 1
0.812180705795215 0.811269619842206 1 1
0.753858317950971 0.753108837778559 1 1
0.759094122481576 0.758318727616334 1 1
0.781379865978971 0.780543315461082 1 1
0.69471864351126 0.694061367165929 0 0
0.745596860710401 0.74483777849341 1 1
0.8875740576217 0.886659657219212 1 1
0.782319554511673 0.781589566533337 1 1
0.783313008342909 0.782482536953232 1 1
0.779053619291247 0.778235799539619 1 1
0.820097141449032 0.819252801412483 1 1
0.769785886941622 0.769035744376513 1 1
0.810005268077316 0.809226476174139 1 1
0.761087895575268 0.760297623705711 1 1
0.7546826454491 0.753927614509531 1 1
0.761657293260617 0.760926192209378 1 1
0.827886248411921 0.827119623701376 1 1
0.863450109337964 0.862524526791088 1 1
0.802406144913412 0.801627099936258 1 1
0.873268426681487 0.872386363609448 0 0
0.771108082354574 0.770289590994408 1 1
0.816689712069339 0.81591581968093 1 1
0.727881826751141 0.727156086206207 1 1
0.785580390416285 0.784763996806113 1 1
0.778411981065277 0.777632603792761 1 1
0.771033349983845 0.770263384260721 1 1
0.833266595255256 0.832384404124081 1 1
0.78819946890088 0.787400699653461 1 1
0.796193276909203 0.795343795109483 1 1
0.826642642898123 0.825790904806215 1 1
0.778304236632485 0.777491941268386 1 1
0.800397268552888 0.79953562709015 1 1
0.784741731207622 0.783890739853373 1 1
0.795809892375846 0.794982362879723 1 1
0.841866075051353 0.841022405102919 1 1
0.765669941823522 0.764923036398936 1 1
0.79957489552369 0.798801086016968 1 1
0.737203892346041 0.736421963420114 1 1
0.794021792778272 0.793226226538869 1 1
0.758223574505083 0.757438661460734 1 1
0.900336645268107 0.899439066244113 0 0
0.816825595167207 0.816011323593139 1 1
0.839878456799262 0.83907414675443 1 1
0.812169701412525 0.811337548367484 1 1
0.788267950550453 0.787456027073697 1 1
0.744500042440382 0.743729070996692 1 1
0.734731513439222 0.733967320229631 1 1
0.78537758464445 0.784555974465098 1 1
0.87071147867155 0.86981225980946 0 0
0.790383375597072 0.789557458462368 1 1
0.763487059754175 0.762645320236243 1 1
0.872147871903341 0.871254871950777 1 1
0.78882886159331 0.788021785139011 1 1
0.776872972813945 0.776104884011174 1 1
0.810500004419869 0.809716808677745 1 1
0.750825367127375 0.750036660923169 1 1
0.775103302949983 0.774291883094642 1 1
0.809537029485759 0.808692987187934 1 1
0.7425219757187 0.741778931688098 1 1
0.797690945945608 0.796892816900818 1 1
0.815724627900735 0.814806157577647 1 1
0.752670683474621 0.751939446390966 1 1
0.84537385803299 0.844532511486302 1 1
0.812397776026304 0.811549943743229 1 1
0.896404929860676 0.895463842634045 0 0
0.761280630772211 0.760504110029063 1 1
0.816321730751883 0.815437347339277 1 1
0.837886616356075 0.837090872268977 1 1
0.754080505048406 0.753300082477957 1 1
0.868676607396651 0.867827902799066 1 1
0.751554511426915 0.750806665782637 1 1
0.829245187032851 0.828388771787675 1 1
0.74623848498235 0.745443226029375 1 1
0.841314393904783 0.840426214299573 1 1
0.87972277117878 0.878832531316721 0 0
0.845306905074429 0.844422971491557 1 1
0.826444376818958 0.825570140585128 1 1
0.718795765456919 0.718112715024281 0 0
0.788633098305975 0.787822525317941 1 1
0.819840350612647 0.818922917222965 1 1
0.820649003588899 0.819766426258434 1 1
0.827708604878046 0.826809535761453 1 1
0.865565007765365 0.86470073729272 1 1
0.842794127684296 0.841835453507735 1 1
0.863937455373841 0.862956912110449 1 1
0.762397318125248 0.761505123226192 1 1
0.829342499280604 0.82847335841907 1 1
0.86853025908651 0.867645855917939 1 1
0.783849764296223 0.783018177364347 1 1
0.85265014973036 0.851708145572759 1 1
0.872441274152107 0.871565795653622 1 1
0.813111042168508 0.812315342224 1 1
0.782692732406821 0.781886195675457 1 1
0.797864913694214 0.797100097231075 1 1
0.755932229545203 0.755171586525978 1 1
0.703581154735175 0.70282845698633 0 0
0.864426520628587 0.863531624761297 1 1
0.812524779271934 0.811704726876714 1 1
0.747472205421044 0.746742638591147 1 1
0.839813821230972 0.838946856664913 1 1
0.736514945161669 0.735730423170945 1 1
0.764527503954369 0.763777322090265 1 1
0.762044929635493 0.7612714899061 1 1
0.802218443254696 0.801354111896294 1 1
0.892782067103841 0.891803544762715 0 0
0.824585735283623 0.823723891298836 1 1
0.726099370549993 0.725351653994683 1 1
0.785570133818413 0.784765368036315 1 1
0.842028618753328 0.841142468575177 1 1
0.8565261931536 0.855649681126914 1 1
0.767219590100647 0.76643526878823 1 1
0.83683822248239 0.836055497059875 1 1
0.795185303835526 0.794362792885408 1 1
0.859915385293462 0.858972394512166 1 1
0.805713359097904 0.804861405132255 1 1
0.724210889443053 0.723470501263796 0 0
0.75408955846157 0.753338985629556 1 1
0.791852173646953 0.791037281052191 1 1
0.760663990748848 0.759906123518905 1 1
0.826704947640195 0.825862216907697 1 1
0.851315045225852 0.85038342792173 1 1
0.814371222231775 0.813552115945768 1 1
0.772534390199492 0.771705642616669 1 1
0.834353530570095 0.833468486314186 1 1
0.779096304724418 0.778316711617359 1 1
0.791905924971839 0.791075786583969 1 1
0.783907140827794 0.783118372568412 1 1
0.839553132861096 0.838730289104079 1 1
0.778354555257789 0.777600926530829 1 1
0.741344178983048 0.740561885902943 1 1
0.730820121923176 0.730167927340536 1 1
0.908905743835956 0.908001534248499 0 0
0.795717465921508 0.794891263912101 1 1
0.747674684618063 0.746896710400169 1 1
0.875049428068734 0.874107034921958 1 1
0.716251761761 0.715539867808079 0 0
0.835230382749464 0.834342006859327 1 1
0.856479090829431 0.855628618528295 1 1
0.718782001088791 0.718008125250115 1 1
0.73497234526604 0.734190182157196 1 1
0.793308204758672 0.79249659388513 1 1
0.765220041820364 0.764415808927022 1 1
0.868924673417123 0.868076756887217 1 1
0.733450558258268 0.732672739391805 1 1
0.770905486384001 0.770115530875147 1 1
0.74402289756405 0.743222597639933 1 1
0.831292349028454 0.830400565488876 1 1
0.848564891082018 0.847691117423266 1 1
0.758551674684335 0.757729376285225 1 1
0.876884562697807 0.875959265191914 0 0
0.818173161642593 0.817332268281397 1 1
0.76653217584648 0.765754939465771 1 1
0.730718299162887 0.729984745365737 1 1
0.814168168899253 0.81329633450707 1 1
0.891690556200615 0.890813012769959 0 0
0.787710640758348 0.786901163324634 1 1
0.760024601363442 0.759206729256109 1 1
0.879286943438701 0.878380117232288 1 1
0.789370775924946 0.788563561117301 1 1
0.817436399954119 0.816660154664964 1 1
0.712066158973022 0.711352418728156 0 0
0.758372384050075 0.757548240356904 1 1
0.780559067386571 0.77982750307211 1 1
0.824986968745984 0.824143397144091 1 1
0.77339721574389 0.772574693087248 1 1
0.821730916559413 0.820947797334058 1 1
0.809121677792873 0.808316036777568 1 1
0.765577871226675 0.764834450735304 1 1
0.833176268769919 0.832264867122896 1 1
0.801687454392581 0.80081455732324 1 1
0.854398627987394 0.853451460302719 1 1
0.784525245430092 0.783688368165573 1 1
0.775472179653176 0.774622710516624 1 1
0.802580323750346 0.801743616112465 1 1
0.871374435481412 0.87048411858263 1 1
0.757569110199567 0.756747394305915 1 1
0.801711979642997 0.800773731719334 1 1
0.790705044988308 0.789877132335502 1 1
0.830347522882501 0.829520186878989 1 1
0.74681013526684 0.746008163305805 1 1
0.787118912563302 0.786329282423144 1 1
0.84022556670608 0.839332286708535 1 1
0.819975113193327 0.81918143776707 1 1
0.777971462364683 0.777183232110556 1 1
0.891241819269048 0.890286253386451 1 1
0.86787896009145 0.86704537053142 1 1
0.775815804965713 0.774942059641728 1 1
0.80836468936538 0.807523366591478 1 1
0.847598594180274 0.846737246165647 1 1
0.793821141517175 0.792960006367085 1 1
0.89010173756699 0.889129536944273 0 0
0.823519768309599 0.822637757065571 1 1
0.732216753746422 0.731463458171626 1 1
0.80120593114078 0.800433162677025 1 1
0.848673290698557 0.847798108118521 1 1
0.744336820271321 0.74355576146955 1 1
0.905844387506108 0.904919296346578 0 0
0.826950057546306 0.82614842590269 1 1
0.779868611666409 0.779071702908558 1 1
0.897930277174873 0.897020700780249 1 1
0.7812911107237 0.780455313077078 1 1
0.79592962813576 0.795108461851229 1 1
0.806079225787169 0.805252552136235 1 1
0.807432190621835 0.806629601400492 1 1
0.752565440498009 0.751752472141635 1 1
0.757776298138872 0.756962876896527 1 1
0.793228122460631 0.792471608166212 1 1
0.776267049288019 0.775458733676138 1 1
0.73325728114791 0.732472492606352 1 1
0.738641250036578 0.737924107292539 1 1
0.819190194077088 0.818347701973161 1 1
0.807781799490145 0.806933521641271 1 1
0.811194979608712 0.810390963806442 1 1
0.847625860831831 0.846729419230491 1 1
0.781427472480099 0.780583599989318 1 1
0.726155631958308 0.725417883351783 1 1
0.760453628107136 0.759692953345646 1 1
0.765054031738492 0.764263673682705 1 1
0.801356557684391 0.800552037787069 1 1
0.784346162646118 0.783505979588952 1 1
0.776818383468676 0.775979743932436 1 1
0.77244040560817 0.771588953378574 1 1
0.883537523343884 0.882622613234266 1 1
0.847006954173551 0.846106387376115 1 1
0.825698295878545 0.824789771618275 1 1
0.779790692103148 0.778953137865357 1 1
0.81889112095753 0.81805452445772 1 1
0.750882558409112 0.750072567564546 1 1
0.783985193589559 0.783192041336 1 1
0.799030830766275 0.798198761342569 1 1
0.776210759640157 0.775375097336323 1 1
0.818408794337673 0.817537296691759 1 1
0.764035781688244 0.763184557115815 1 1
0.83552656512107 0.834701363411692 1 1
0.808768884592842 0.807919261606128 1 1
0.781541953919553 0.780667024063366 1 1
0.776111164438164 0.77531405561104 1 1
0.805629684451355 0.804834831685034 1 1
0.848264070888328 0.847374591760157 1 1
0.688798169732363 0.688065261176133 0 0
0.737577059787149 0.736842621141389 1 1
0.851234520725614 0.850394753208184 1 1
0.746613219660793 0.745862274961474 1 1
0.803988176086979 0.803096173571125 1 1
0.822238753693731 0.821358418198664 1 1
0.808057014658987 0.807289187546163 1 1
0.807278168387217 0.806449169215309 1 1
0.797932915426996 0.797095354212381 1 1
0.789348874182812 0.788521465551561 1 1
0.834412413002248 0.833585411067627 1 1
0.817227413774011 0.816445476835626 1 1
0.842920489862678 0.842055463515836 1 1
0.794830724078673 0.793950596943094 1 1
0.787017907479783 0.786173217994959 1 1
0.817770098795553 0.816946244546059 1 1
0.763950052676419 0.763153863470284 1 1
0.699977333493433 0.699233890248584 0 0
0.806699666577521 0.805883001545938 1 1
0.787357906055344 0.786492421941409 1 1
0.817394494269642 0.816561097859319 1 1
0.718149579140915 0.717386319015392 0 0
0.828136241504736 0.827216525461931 1 1
0.817174343814319 0.816322107426918 1 1
0.830148306016624 0.829220087699987 1 1
0.824302488614106 0.823385028588588 1 1
0.816107949302407 0.815319610042842 1 1
0.818852752543399 0.817944587125203 1 1
0.799211419329244 0.79839999260422 1 1
0.80338941086968 0.80255938919981 1 1
0.740918981349341 0.74013318433872 1 1
0.723215454062545 0.7224414691248 1 1
0.802140869126282 0.801288874903737 1 1
0.781064267930318 0.780213483366975 1 1
0.837643078857714 0.836781206862142 1 1
0.798746108882108 0.797935903363872 1 1
0.760733776237984 0.759950569687235 1 1
0.771264286026865 0.770484240679685 1 1
0.818977283325863 0.818119686899439 1 1
0.704013267866433 0.703283858005508 1 1
0.750393102371329 0.749606768802363 1 1
0.782990485232024 0.782163332396219 1 1
0.806024122278343 0.805202697615395 1 1
0.728372469693147 0.727621139487822 1 1
0.818281768762995 0.817509777375448 1 1
0.797886173845733 0.797020737943579 1 1
0.775375249153688 0.774556731772156 1 1
0.773762647042569 0.772939913009513 1 1
0.724141063555418 0.723409156219412 1 1
0.798703346277965 0.797866841192136 1 1
0.780019819425539 0.779217630030445 1 1
0.835626274325576 0.834768882312975 1 1
0.786620345439443 0.785759272516491 1 1
0.746855333801698 0.746088093804408 1 1
0.712319405682706 0.711577008761125 1 1
0.821987421907783 0.82108578485401 1 1
0.677845142430706 0.677162408225066 0 0
0.836913561684242 0.836077167158314 1 1
0.730079309451194 0.729356554569154 1 1
0.770827614288047 0.770006574212722 1 1
0.816880407596537 0.816047517927022 1 1
0.807455327454505 0.806554514359283 1 1
0.756223613235525 0.755414392665242 1 1
0.841347135719901 0.840460655828798 1 1
0.81440150952133 0.813532073846398 1 1
0.703661751548402 0.702905920508017 0 0
0.786678289208732 0.785952282856646 1 1
0.774701626495939 0.773866339025915 1 1
0.858536063322789 0.857698353360884 1 1
0.848255357375303 0.847404250741513 1 1
0.856217285807943 0.855375902771486 1 1
0.809214020091464 0.808365994747453 1 1
0.723297133675604 0.722604363915482 1 1
0.830232281830652 0.829398254222704 1 1
0.751046526813066 0.750345023613337 1 1
0.872318005787557 0.871365202561055 1 1
0.822288353894132 0.821380585801357 1 1
0.820276439925707 0.819428535577033 1 1
0.824812583956135 0.823954254831739 1 1
0.821822635849418 0.820951633677702 1 1
0.824543334459511 0.823748783983006 1 1
0.855528897081985 0.85470398676157 1 1
0.805368517915131 0.804487574372749 1 1
0.74625604113743 0.745510151659193 1 1
0.871019244740539 0.870120912413219 1 1
0.809364248214321 0.808486767613103 1 1
0.833989069674555 0.833122371127652 1 1
0.856274290130345 0.855358659649983 1 1
0.744459162203882 0.74368885568161 1 1
0.815975070732594 0.815198759165507 1 1
0.772662688234412 0.771853729401885 1 1
0.723297885654116 0.722467217931174 1 1
0.849461290537236 0.848556383533609 1 1
0.860800012933587 0.859889488675796 1 1
0.846340317675455 0.845454150941204 1 1
0.772895636541165 0.772087827462812 1 1
0.746677911086904 0.745933470943551 1 1
0.672143167312017 0.671451973759967 0 0
0.825230373483025 0.824400789615539 1 1
0.769736280019654 0.768914287766354 1 1
0.852208391056935 0.851309485349041 1 1
0.737891309455004 0.737096020870437 1 1
0.819546147904191 0.818663556142759 1 1
0.789508572505473 0.788716216788449 1 1
0.747263729856602 0.746517967106508 1 1
0.862586234523613 0.861677204378434 1 1
0.853198022211136 0.852374416664422 1 1
0.729183293598911 0.728454357204656 1 1
0.814302637518589 0.813483971260309 1 1
0.835341544003381 0.834542214374375 1 1
0.699769192918097 0.699048402499408 0 0
0.867305874264308 0.866398625734538 1 1
0.773296583756946 0.772534855439174 1 1
0.74657442047563 0.745826754450834 1 1
0.75280047218944 0.75196002040892 1 1
0.769781055844686 0.768946073497009 1 1
0.836335130269517 0.835429049791604 1 1
0.892212131647331 0.891240109880268 1 1
0.784812443781373 0.783978476891493 1 1
0.771408150621283 0.770526271266164 1 1
0.77203733924599 0.771218158266361 1 1
0.794642609143515 0.793846010673592 1 1
0.795697722097255 0.794862787316324 1 1
0.808292927024185 0.807435032193741 1 1
0.770343777867492 0.769473157015909 1 1
0.787000366000015 0.786209524979071 1 1
0.846206685710677 0.845333379280535 1 1
0.80205604450045 0.801171147473196 1 1
0.856423060268848 0.855587339533476 1 1
0.810642937288767 0.809772235841879 1 1
0.793118282630716 0.792300368580954 1 1
0.756926950906191 0.75613622743949 1 1
0.868537092341576 0.867669420273132 1 1
0.866067937086536 0.865141817425464 1 1
0.890551935628584 0.889646659224052 1 1
0.853540243557985 0.85266869915264 1 1
0.790496382133925 0.789701542958614 1 1
0.773746334356201 0.772968888921914 1 1
0.796125921840784 0.7953064703079 1 1
0.892704123653778 0.891708349973922 0 0
0.804298520352293 0.803437577308309 1 1
0.817450572391613 0.8165532538594 1 1
0.865306322310594 0.864510595545161 1 1
0.679766033183158 0.679043171740266 0 0
0.78806009046494 0.787300696221734 1 1
0.856097132069511 0.855275402890644 1 1
0.788682268391923 0.787898592421648 1 1
0.762927849218038 0.762106771673963 1 1
0.796795926537446 0.79602450594858 1 1
0.777685796458151 0.776827544146962 1 1
0.785453167955111 0.784579305887714 1 1
0.911341507135599 0.910446479710819 1 1
0.787280834973288 0.78645217143342 1 1
0.736099106690756 0.735209943869096 1 1
0.800498467094938 0.799673581001209 1 1
0.738757993917598 0.738074921291173 1 1
0.79548397912484 0.794684830902698 1 1
0.845719656707804 0.844939445204002 1 1
0.860127687966425 0.859273748739629 1 1
0.893552817288604 0.892553348237436 1 1
0.936733761957534 0.935678880517193 0 0
0.888778886103986 0.887901895590282 1 1
0.750579485761559 0.749769551161591 1 1
0.836762877638174 0.835907212336539 1 1
0.891811842507224 0.890825759416985 1 1
0.847396092521415 0.846540986468789 1 1
0.785491091310416 0.784639550246874 1 1
0.814514942450035 0.813737811485947 1 1
0.838251585640769 0.837416016671008 1 1
0.783466467134378 0.782617217534853 1 1
0.794361281899327 0.793529361614416 1 1
0.775684580076871 0.774868634400049 1 1
0.783326641542915 0.782449161595469 1 1
0.808135863225952 0.807348502251786 1 1
0.796405005416699 0.795572407734816 1 1
0.763495985745278 0.762788955750988 1 1
0.749662146686579 0.748897031171469 1 1
0.782809933107076 0.782052811679032 1 1
0.772271690225473 0.771532423775659 1 1
0.806546023776625 0.805668653372436 1 1
0.801802989403112 0.800975967820886 1 1
0.823957779102238 0.823121108803679 1 1
0.826104063317139 0.825247377453629 1 1
0.868710522949261 0.867811127907666 0 0
0.750905271570548 0.750147815718511 1 1
0.766302130978425 0.765491959195091 1 1
0.814187666687403 0.81343769602941 1 1
0.819443045228021 0.818594643515962 1 1
0.762209703191011 0.761459785045246 1 1
0.853951005207026 0.853080953669123 1 1
0.81483534443333 0.814020552157144 1 1
0.840573520700332 0.839690722137997 1 1
0.693501985220616 0.692817539588755 0 0
0.782274706318018 0.781468452071506 1 1
0.784727531842598 0.783917216257554 1 1
0.760830540549754 0.760066257027898 1 1
0.832182764693226 0.831348137136662 1 1
0.78283184763987 0.782120364774144 1 1
0.831093753643091 0.830261967065673 1 1
0.705402145762632 0.704636357163535 0 0
0.75283766731509 0.752036749792836 1 1
0.829869829028286 0.829029382715824 1 1
0.84301090237574 0.842158764859508 1 1
0.760134779222344 0.759360947238572 1 1
0.828269446387587 0.827493420370564 1 1
0.830183045822158 0.829317042320658 1 1
0.807707030413536 0.806874152096121 1 1
0.767660729248678 0.766895886045781 1 1
0.763812090986091 0.762996021809553 1 1
0.78401100942337 0.783210811411535 1 1
0.845371425507163 0.844531739204635 1 1
0.840868934996687 0.839988677015592 1 1
0.73290548676663 0.732174577759644 1 1
0.789068617132512 0.788278982118079 1 1
0.813790776154775 0.812984616247793 1 1
0.771759790404948 0.770956789134537 1 1
0.786129264427779 0.785359283689685 1 1
0.755928331040668 0.755186507494663 1 1
0.894432259429641 0.893524494450876 0 0
0.740247680954047 0.739509363119874 1 1
0.846296182892751 0.845378251620338 1 1
0.770062719039914 0.769207236366049 1 1
0.760390599448925 0.759521258247657 1 1
0.893732323520634 0.892792341145075 0 0
0.784026038270657 0.783237371121284 1 1
0.764855383497285 0.764038076100082 1 1
0.804681213035063 0.80387466051603 1 1
0.868254370702956 0.86738029250161 1 1
0.749875921625676 0.749070285947049 1 1
0.822164405284545 0.821365126810904 1 1
0.862486138104799 0.861645948228081 1 1
0.724323561675366 0.723632982659136 1 1
0.715402499479721 0.714673944123994 1 1
0.738688532415633 0.737873117011221 1 1
0.853161573175902 0.852342067186036 1 1
0.758467279092016 0.757670993861938 1 1
0.811779913222655 0.81091261255054 1 1
0.770581756072567 0.769788567467598 1 1
0.752136555363139 0.751321551800474 1 1
0.82022828753414 0.819379711793074 1 1
0.814695029674453 0.813799565030473 1 1
0.729995457611069 0.729228560969708 0 0
0.844576992178458 0.843686591403312 1 1
0.871272880035554 0.870452609907455 1 1
0.883908307209212 0.883008951391696 1 1
0.761339528518024 0.760546903001855 1 1
0.798562969482211 0.79775199770571 1 1
0.783583734606128 0.782857074288081 1 1
0.73907013066086 0.738313346091351 1 1
0.830402847539657 0.829572906445204 1 1
0.799800438479944 0.798956261175129 1 1
0.893535913281007 0.892503067578601 0 0
0.848289092489578 0.847363434487617 1 1
0.816453922244217 0.815611888261813 1 1
0.733190875297374 0.732422531459798 1 1
0.811031077571009 0.810178251085748 1 1
0.793931067246875 0.793075777232517 1 1
0.850879334980174 0.850057630728362 1 1
0.77868329913861 0.777845655278213 1 1
0.71150762816226 0.710795201861239 1 1
0.807497791399731 0.806707444885312 1 1
0.838625555862338 0.837775790697814 1 1
0.781407617671445 0.780528992400829 1 1
0.729669574362298 0.728921014345092 1 1
0.866797802964925 0.86593921873266 1 1
0.849511693081409 0.848644433997125 1 1
0.829102707112369 0.828266158557025 1 1
0.862019093316506 0.861151113051007 1 1
0.892043006459858 0.891059093897789 0 0
0.769480128124091 0.768698772754837 1 1
0.747099730112726 0.746361501305833 1 1
0.773600165492336 0.772867331044262 1 1
0.86342384392547 0.862490237042108 1 1
0.814384116730796 0.813547376128696 1 1
0.83055040759039 0.829701104552849 1 1
0.784362784631979 0.783578023694156 1 1
0.879624354099968 0.87860695089904 1 1
0.793213768825578 0.792410110007682 1 1
0.772143842564241 0.771319418009081 1 1
0.809024492749657 0.808188572269382 1 1
0.873863589239632 0.872977225236621 1 1
0.720144017032866 0.719425405918974 1 1
0.814566230665928 0.813789303429654 1 1
0.753686262983879 0.752928880637806 1 1
0.819819025153404 0.818928596533701 1 1
0.782545769719042 0.78169269044854 1 1
0.85703063369442 0.856158040418044 1 1
0.806581656338026 0.805811662698601 1 1
0.769461921829605 0.768686928178664 1 1
0.813011479931217 0.812179486281176 1 1
0.815036682757727 0.814195301598741 1 1
0.816178032434395 0.815299384226365 1 1
0.691089583647558 0.690329985010976 0 0
0.808940647380512 0.808092821804376 1 1
0.732538806184904 0.731798319470389 1 1
0.855341447459303 0.854510972412567 1 1
0.747884093896739 0.747166266031571 1 1
0.817998116112564 0.817164679153944 1 1
0.83263051028534 0.831790708153792 1 1
0.842854733925417 0.842011170038135 1 1
0.794651208886457 0.793810116788176 1 1
0.698129460211264 0.697386846448908 1 1
0.831115054705128 0.83028472005031 1 1
0.849395708449543 0.84863485826625 1 1
0.710257412715085 0.709542415257046 1 1
0.760239006085016 0.759468274205617 1 1
0.744500220103729 0.743765967825009 1 1
0.83995185735911 0.839155828852879 1 1
0.869373637725815 0.868470288573585 1 1
0.842045026619232 0.84112253072934 1 1
0.817503691898472 0.816642266852577 1 1
0.796414543553649 0.795655842362307 1 1
0.820027705088756 0.819232542647396 1 1
0.821053635004805 0.82021455142697 1 1
0.686286459980797 0.685567081940323 0 0
0.752312435659915 0.751534530592354 1 1
0.834509518487367 0.833636289728056 1 1
0.802267856115259 0.801425137917337 1 1
0.847803390769939 0.846984535819747 1 1
0.816921402900873 0.816089218981777 1 1
0.678328135694159 0.677658465307837 0 0
0.824962941516771 0.824068442159474 1 1
0.817153167493551 0.816318458726464 1 1
0.823513717940534 0.822692074525505 1 1
0.883521158545908 0.882599137659202 1 1
0.758324552927803 0.757589135671243 1 1
0.778641584624827 0.777821531609093 1 1
0.866487948279703 0.865654623552072 1 1
0.727274354432166 0.726497867616555 1 1
0.773132530662818 0.772322610529051 1 1
0.777129827790561 0.776329663407267 1 1
0.752654131833908 0.751861407040432 1 1
0.772676300903209 0.771877353347271 1 1
0.958577522472379 0.957528081281113 0 0
0.790956714329054 0.790107963615651 1 1
0.766331991070324 0.76550132864801 1 1
0.828715241984758 0.827920164827406 1 1
0.786692277459948 0.785791104374613 1 1
0.747006651323171 0.74625882259852 1 1
0.781107433533508 0.780246953409569 1 1
0.825981355956401 0.825060512723673 1 1
0.914836857136411 0.913869297487715 0 0
0.799338830359034 0.798508227965089 1 1
0.712889612568479 0.712101633970941 0 0
0.846049641441565 0.845176880117995 1 1
0.817819317239391 0.816964839846053 1 1
0.795840808645085 0.79498715591402 1 1
0.809505489947459 0.808704506089709 1 1
0.803588813423263 0.802776828313516 1 1
0.795880061403863 0.795015201473044 1 1
0.859255816481059 0.858375135835601 1 1
0.801444454836564 0.800620257921201 1 1
0.797450164973154 0.796715059954936 1 1
0.859956281449183 0.859003263701591 1 1
0.850678514542239 0.849832822675199 1 1
0.818467940172013 0.817666522054233 1 1
0.793816068874142 0.792978684938359 1 1
0.775663001084852 0.774857065312567 1 1
0.844000879360168 0.84309496223569 1 1
0.884330324301008 0.883365845135878 1 1
0.837284312165664 0.83644815115473 1 1
0.741401481393721 0.740577501208768 1 1
0.766754535019168 0.76595671154081 1 1
0.804339925226172 0.80351585418002 1 1
0.844445164636119 0.843561060580806 1 1
0.769534641674265 0.768765335153002 1 1
0.8746594116349 0.873826918812739 1 1
0.797077635384741 0.796255681931789 1 1
0.784083668714021 0.783269657294824 1 1
0.760972764843808 0.760156727452596 1 1
0.785584217519373 0.784804161911422 1 1
0.810192914873101 0.8093554251476 1 1
0.858443870502423 0.857629933285058 1 1
0.765668633555168 0.764904582604678 1 1
0.879080186719915 0.878152596147798 1 1
0.789760537718165 0.788966926759787 1 1
0.918288322235473 0.917309221904461 0 0
0.859487408555746 0.858618342653708 1 1
0.819395566182477 0.818556962844837 1 1
0.765057166246354 0.764242067472568 1 1
0.794885660615829 0.793996422442876 1 1
0.738956516784784 0.738184334368353 1 1
0.887262440264747 0.886351687463401 0 0
0.774068469295679 0.77326493087692 1 1
0.842563469940728 0.841670632468465 1 1
0.807935566525127 0.807125241944397 1 1
0.907886011775172 0.906939077955864 0 0
0.769406126932344 0.768623432869672 1 1
0.8399697641513 0.839191573840617 1 1
0.779428008378143 0.77865705657316 1 1
0.804630147873207 0.803805889601881 1 1
0.763764051874284 0.762974834422105 1 1
0.824335171867276 0.823503728416649 1 1
0.73542656417356 0.73469093575559 1 1
0.810789242195305 0.810014313143281 1 1
0.825927322080671 0.825067940383893 1 1
0.835366292682151 0.834511019486502 1 1
0.817399722886053 0.816527662704907 1 1
0.829291198090535 0.828425669496921 1 1
0.76505229885949 0.764225959517127 1 1
0.842709863298277 0.841833471148499 1 1
0.819270549080278 0.818415781706912 1 1
0.862138619875925 0.861313013838614 1 1
0.726187757913749 0.725411609686954 1 1
0.72755411875306 0.726727421712679 1 1
0.738157824138673 0.737441899819166 1 1
0.786813129013243 0.786058283759054 1 1
0.756797102805454 0.756022184994528 1 1
0.785791974339912 0.784962663575544 1 1
0.802901767858077 0.802088792667135 1 1
0.888845576492262 0.887949433741009 0 0
0.771158745287551 0.770346295480114 1 1
0.780090241143037 0.779278512042829 1 1
0.770552599032943 0.769745090576694 1 1
0.795999769936485 0.795170541490936 1 1
0.784379701474122 0.783607086463723 1 1
0.806371701347934 0.805482411699741 1 1
0.821121213835641 0.820192117856074 1 1
0.7915919196137 0.790749960406046 1 1
0.73902324062585 0.738293871408502 1 1
0.842959552509819 0.842056949686298 1 1
0.802419636658488 0.801600082467933 1 1
0.861407558541845 0.860578300833048 1 1
0.887114069356503 0.886218632051449 1 1
0.814701407115941 0.813846668649099 1 1
0.839339030603569 0.838428220342819 1 1
0.806445879756624 0.805583101212158 1 1
0.793213156337249 0.792373270403812 1 1
0.858266311516137 0.857312795961922 1 1
0.787224522531739 0.786413003979974 1 1
0.893523977765303 0.892526329677014 1 1
0.776629023541217 0.775864991417912 1 1
0.800973368581332 0.800122017131751 1 1
0.788154552064103 0.787275721076555 1 1
0.819876209290989 0.818942839497972 1 1
0.741133694980262 0.74037619840696 1 1
0.813678598937208 0.812908675541015 1 1
0.689721797606263 0.689003300181939 0 0
0.852224903219102 0.85123602731871 1 1
0.848106588962763 0.84725210704053 1 1
0.773647612234688 0.772872029973666 1 1
0.83788949671023 0.836963104603295 1 1
0.839489200894839 0.838615265016065 1 1
0.846773802691957 0.845950082878456 1 1
0.851672500454669 0.850793961014745 1 1
0.908659268116818 0.907747077396772 1 1
0.840387612714197 0.839554322851385 1 1
0.7896290168908 0.788798787740314 1 1
0.797512312475041 0.796671098733174 1 1
0.8350276974689 0.834215539530722 1 1
0.873338678777504 0.872482580423687 1 1
0.819179087871869 0.818324911585785 1 1
0.750740832891638 0.749963747549129 1 1
0.81346151956941 0.812615762986983 1 1
0.903916593548046 0.902986345438798 0 0
0.858518894024644 0.857733542208923 1 1
0.773498007884394 0.772718558755731 1 1
0.778833061623236 0.777977301963861 1 1
0.803613416790056 0.80272974044105 1 1
0.758830275946119 0.758024422271865 1 1
0.831887525733782 0.830987327174223 1 1
0.751800076931384 0.751043396224114 1 1
0.824576710691356 0.823803474592426 1 1
0.781576686681341 0.780755330257112 1 1
0.800511303161457 0.799692846233246 1 1
0.82666574211353 0.825733118467615 1 1
0.876051108381498 0.875146141543611 1 1
0.771771220605063 0.770994823389753 1 1
0.830147768260404 0.829251517821456 1 1
0.745746097853184 0.744923055804813 1 1
0.842329733665889 0.841478636389968 1 1
0.822164152747363 0.821340699498652 1 1
0.752192291385637 0.751357223041513 1 1
0.86284717602179 0.861868934346444 1 1
0.821647628544142 0.820809143936942 1 1
0.678444391957987 0.677755880980574 0 0
0.849837064691567 0.848954399378192 1 1
0.837574577484692 0.836634768383458 1 1
0.785303812808511 0.784474560049775 1 1
0.686279321863331 0.685545708582133 0 0
0.791240115367379 0.790437028771998 1 1
0.795225132583035 0.794450280524987 1 1
0.723859639769806 0.723055919994851 1 1
0.703473046915623 0.702752190815378 0 0
0.799303875454811 0.798442825506872 1 1
0.803743923021519 0.802966356367451 1 1
0.842668786170216 0.841790100935878 1 1
0.843990707589898 0.843147290783817 1 1
0.789389872242397 0.788508361931235 1 1
0.766199999871725 0.765343793453561 1 1
0.882745317898305 0.881866937644328 1 1
0.784710784121891 0.783922701796481 1 1
0.907135201394607 0.906300944533063 0 0
0.856241277195873 0.855388655841495 1 1
0.819470913771561 0.818624930711542 1 1
0.836252863329725 0.835479088617666 1 1
0.892982149646251 0.891969085855366 1 1
0.809365078898115 0.808521143994544 1 1
0.907524640587926 0.906570590518583 1 1
0.784319242898149 0.783451864193301 1 1
0.846560012661774 0.845705031109091 1 1
0.754778149071213 0.754000293849087 1 1
0.744467614757441 0.743660503182758 1 1
0.774946402940056 0.774128059338067 1 1
0.886704490392755 0.885807722552182 1 1
0.820411440723081 0.819581564584741 1 1
0.852520868496856 0.851658464719194 1 1
0.803840679999656 0.8029812928805 1 1
0.797351870075626 0.796507345114752 1 1
0.774957307967279 0.774088691593606 1 1
0.801494311529965 0.80067473612254 1 1
0.827530805432251 0.826651388903368 1 1
0.788045120958416 0.787281337525192 1 1
0.778949825209422 0.778166773229513 1 1
0.772104559771622 0.77129643971838 1 1
0.830128500496792 0.82933020823929 1 1
0.776033541708856 0.775260226121012 1 1
0.656099383209417 0.655418336406656 0 0
0.764277441406009 0.763466618850125 1 1
0.74640919675107 0.745638679983641 1 1
0.696071499749799 0.695316489763682 1 1
0.877771070831097 0.876814699966662 1 1
0.818600167160144 0.817771611512254 1 1
0.775694274302545 0.774889141865816 1 1
0.757110114366366 0.75636147526027 1 1
0.807610349927779 0.806760233357869 1 1
0.816846852110608 0.815972008385549 1 1
0.73663643185516 0.735888260962088 1 1
0.836322951458695 0.835476522347712 1 1
0.804405461956295 0.803557307020722 1 1
0.817499824571412 0.816581424036793 1 1
0.830297963171774 0.829429559785977 1 1
0.885084055705252 0.884162970459204 1 1
0.799732938980571 0.798977929508784 1 1
0.792695841833378 0.791882107974372 1 1
0.776904411831483 0.7760967116167 1 1
0.759326702874297 0.758559068310206 1 1
0.776675297419572 0.775940073465408 1 1
0.712858516771793 0.712123729021858 1 1
0.786527749546772 0.785683700009085 1 1
0.777155826147985 0.77632118500784 1 1
0.744598435398738 0.74387592595773 1 1
0.76959813745657 0.768803661540632 1 1
0.762035054026055 0.761253914643164 1 1
0.797889499554079 0.797102591862442 1 1
0.917074211083215 0.916099765133111 1 1
0.788307391310303 0.787460408232479 1 1
0.79251756256092 0.791737925171978 1 1
0.757464761395955 0.756694518674443 1 1
0.755233165992928 0.754456269640335 1 1
0.824446552588954 0.823570832136107 1 1
0.776191827694119 0.775407739813543 1 1
0.790067319885075 0.789176323436594 1 1
0.875455990184251 0.874549889362293 1 1
0.835792476183436 0.834829170329287 1 1
0.73578850253835 0.734999464563024 1 1
0.796768921555354 0.795972475761036 1 1
0.855514194295464 0.854654504857612 1 1
0.823665201559253 0.822798001104821 1 1
0.802785306614373 0.801972823820913 1 1
0.810520111187936 0.809745535886573 1 1
0.755911316287708 0.755149920026831 1 1
0.78116460194118 0.780390698559618 1 1
0.734909830087021 0.734150198384088 1 1
0.788545733225992 0.787754715084525 1 1
0.921009486536451 0.920079019138246 0 0
0.817391323273704 0.816586491463409 1 1
0.830512024752886 0.829602654406223 1 1
0.740358305187158 0.73954792017291 1 1
0.803468550033385 0.802665063651192 1 1
0.749415560294139 0.748647667954696 1 1
0.812875320856575 0.812027064544977 1 1
0.819588731880652 0.818752862829721 1 1
0.85625314150966 0.855337657171783 1 1
0.829979121441943 0.829102480502164 1 1
0.777914087134434 0.77706388051354 1 1
0.878966944559747 0.878005113460058 1 1
0.807734108778534 0.806943797652536 1 1
0.816016384712775 0.815170117772534 1 1
0.766638139440833 0.765833112490636 1 1
0.857093784222015 0.856299372166319 1 1
0.811142146972651 0.810296170955056 1 1
0.927228439205598 0.926292222056878 0 0
0.822453797697403 0.821594789329669 1 1
0.767740356237765 0.766986153556692 1 1
0.813592786609226 0.812708676497392 1 1
0.794339312992583 0.793483354590839 1 1
0.858390935728554 0.857542164221809 1 1
0.780647133131886 0.779777409185571 1 1
0.874963284855421 0.874090495873892 0 0
0.737483712294185 0.736698136318275 1 1
0.851125057966554 0.850297459095381 1 1
0.886965310606573 0.886056268589048 1 1
0.785006246791905 0.784206873720043 1 1
0.830097456533411 0.829246666002198 1 1
0.784748494740679 0.78394015129552 1 1
0.854909824699506 0.853994287793692 1 1
0.754032023944971 0.753199564464551 1 1
0.763794783361319 0.763033168178891 1 1
0.870233045254843 0.869341430639882 1 1
0.791631736615151 0.790791429413007 1 1
0.805062665820672 0.804133153095772 1 1
0.843554535432234 0.84265079797158 1 1
0.790951465602088 0.790130515345104 1 1
0.765688472623955 0.764866002914368 1 1
0.79859273494784 0.797746384237246 1 1
0.819973109493622 0.819078437996521 1 1
0.840696640968561 0.839847604659147 1 1
0.797330192805883 0.796526335381249 1 1
0.776697660220638 0.776004259719831 1 1
0.836409459722487 0.835621875503916 1 1
0.85509803710263 0.854271604272938 1 1
0.775634045952241 0.77485918370009 1 1
0.736789022108131 0.735993896550264 1 1
0.751158423312944 0.750375546159891 1 1
0.71414411583968 0.713372607620196 1 1
0.744259638505137 0.743535041652736 1 1
0.778003642932068 0.777211228160672 1 1
0.782769735576944 0.781963607595196 1 1
0.781960154156999 0.78116148386221 1 1
0.798277093418669 0.797425900495449 1 1
0.826470903943122 0.825669722144218 1 1
0.857955745375095 0.857085950428933 1 1
0.85523820863805 0.854367568788632 1 1
0.819273568795791 0.818437603671012 1 1
0.741327493542824 0.740459251088535 1 1
0.877003129421567 0.876055688477061 1 1
0.793373211733048 0.792630097479019 1 1
0.736413956971728 0.735627013627935 1 1
0.838519464263443 0.837678108980016 1 1
0.792914459446216 0.792105145962117 1 1
0.795535614928324 0.794651653926272 1 1
0.761788403748035 0.760999655557747 1 1
0.748165876843375 0.747422417022983 1 1
0.781752591398583 0.780954401421289 1 1
0.856411921663548 0.855551350664461 1 1
0.834595874961422 0.833723671374203 1 1
0.762770247218139 0.761981014718974 1 1
0.821809400827882 0.821014491638579 1 1
0.864335644443581 0.863463610843166 1 1
0.759756118120325 0.759022430502842 1 1
0.748547696966034 0.747738468553354 1 1
0.759769438893633 0.758942797099045 1 1
0.842768722940544 0.841877145986091 1 1
0.835789365710461 0.835021154532641 1 1
0.771332316156971 0.770542045507789 1 1
0.780318447070111 0.77952040802802 1 1
0.709197258688581 0.708448967447614 1 1
0.818197630317595 0.817328701647576 1 1
0.886525613890653 0.885606727546147 1 1
0.843103790289077 0.842343126021446 1 1
0.790824323834458 0.789959720340327 1 1
0.871826760315089 0.870886093548497 1 1
0.750697815063939 0.749915198817772 1 1
0.794121753507138 0.793277528309381 1 1
0.818714109346022 0.817876267709666 1 1
0.821531392708184 0.820643492613833 1 1
0.825551090340131 0.82472093084739 1 1
0.907259227061915 0.906279169468122 0 0
0.854098301439619 0.85311437740781 1 1
0.773528112150257 0.772716795038802 1 1
0.808429857871645 0.807543295877532 1 1
0.754000779258229 0.753172487853614 1 1
0.80433998937299 0.803515094167088 1 1
0.752801374495022 0.752039834066106 1 1
0.782614115760738 0.781811595956723 1 1
0.759198670023218 0.758399075690274 1 1
0.764353183914297 0.763539010330048 1 1
0.777172880815626 0.776392650638801 1 1
0.798392378580184 0.797557701783806 1 1
0.733452000806866 0.732713312319444 1 1
0.827399492140632 0.826544811216054 1 1
0.851123319021354 0.850278624577791 1 1
0.851580878574181 0.850728360539173 1 1
0.72970658776491 0.728925953162771 1 1
0.809815101918839 0.808975102530659 1 1
0.7591821110842 0.758390018124912 1 1
0.690732944097712 0.690081281904695 0 0
0.730291998525939 0.729526115861849 1 1
0.74574115233248 0.744910773423157 1 1
0.754913610573287 0.754073286795006 1 1
0.802670260825121 0.801880518886023 1 1
0.854227182318503 0.853329665369065 1 1
0.852815652116764 0.851972648377871 1 1
0.730095314994455 0.72929293781897 1 1
0.797374602725468 0.796605789140117 1 1
0.740616391554604 0.739884012851145 1 1
0.755167994406395 0.754401406899872 1 1
0.806513272721642 0.805667544057095 1 1
0.838176033960872 0.83733667811621 1 1
0.809587791384652 0.808758349295057 1 1
0.778804841463845 0.778060566633628 1 1
0.865856700452021 0.864872947878917 1 1
0.781051907060306 0.780286139546944 1 1
0.706855276489787 0.706087600919318 0 0
0.80744019426619 0.806600514989094 1 1
0.773809345061578 0.772967331078608 1 1
0.821655166831718 0.820784473073913 1 1
0.848558411945509 0.847649438636036 1 1
0.678516591761762 0.677792103330783 0 0
0.838976036062429 0.838046855117573 1 1
0.759121543455791 0.758329739335181 1 1
0.806728082228765 0.805888566760464 1 1
0.812665850961076 0.811805110411838 1 1
0.810769257420567 0.809962229663616 1 1
0.794597902411581 0.793795080965339 1 1
0.842600618308236 0.841741689016793 1 1
0.825784251323146 0.824867028282791 1 1
0.816533398241675 0.815645582838302 1 1
0.677899867536297 0.677165328348127 0 0
0.918371727143813 0.917398181300928 0 0
0.779613854682419 0.778725482324795 1 1
0.771603334427206 0.77080202537745 1 1
0.797501904814112 0.79666327617237 1 1
0.753198330573327 0.752404574415763 1 1
0.768354098337615 0.767541739087638 1 1
0.817955663917906 0.817078014569617 1 1
0.811228025978542 0.810381982787776 1 1
0.791016144715426 0.790184855584308 1 1
0.761298542904479 0.760468953320394 1 1
0.805996973436843 0.805181842111822 1 1
0.706113597865924 0.705343557249048 0 0
0.836382757829259 0.835517729946427 1 1
0.77761742015336 0.776832928041549 1 1
0.934356980913685 0.933356872531783 0 0
0.780261876656376 0.779460229465375 1 1
0.788323136994859 0.787516717517217 1 1
0.780172051677246 0.779341475838551 1 1
0.851081089378687 0.850128343110733 1 1
0.815928378088918 0.815104555101041 1 1
0.771238389525381 0.770386849734439 1 1
0.755907643121042 0.755112134778094 1 1
0.754534673520932 0.753765627873339 1 1
0.762767100036141 0.76196360590736 1 1
0.804691299686059 0.803927726472005 1 1
0.761342306879952 0.760578640085448 1 1
0.822047048838996 0.821199873442589 1 1
0.806510851673676 0.805680030605366 1 1
0.833816720639268 0.832974187907197 1 1
0.843415378171808 0.842627370536811 1 1
0.778059819802257 0.777254030232301 1 1
0.744063041435182 0.743263299848786 1 1
0.758083316137524 0.757293130165213 1 1
0.797401063410539 0.796551686475711 1 1
0.827109461361053 0.826224934046161 1 1
0.817194668193819 0.816308011693839 1 1
0.794812700720451 0.794027669543283 1 1
0.869726118918316 0.868852267457794 1 1
0.829980221760285 0.829063147671281 1 1
0.841561200491052 0.840736829440772 1 1
0.820573606177038 0.819770906451527 1 1
0.834848101887155 0.833986913992747 1 1
0.853471233656667 0.852586305157869 1 1
0.835899230434963 0.835018948350496 1 1
0.77421737686171 0.773455622750206 1 1
0.864794908930526 0.863916304410612 1 1
0.792263766810634 0.791519069498374 1 1
0.769409141496147 0.768590820819887 1 1
0.804722834302795 0.803908661746341 1 1
0.792011611432797 0.791159262530216 1 1
0.803703611783758 0.802890137845427 1 1
0.837728508889173 0.836938375051976 1 1
0.885825171248268 0.884965292393224 1 1
0.850435165332799 0.849557620844798 1 1
0.787172192400049 0.786357110762888 1 1
0.911765182342948 0.910861405590085 1 1
0.88052099235288 0.879564765536734 1 1
0.798248775337533 0.797457231777374 1 1
0.831645138610129 0.830779541475503 1 1
0.780175528931112 0.779409498590477 1 1
0.868325874521348 0.867365496652964 1 1
0.796738237120223 0.795879445115791 1 1
0.74043911408839 0.739707933486401 1 1
0.703989456609606 0.703281798971506 0 0
0.801314603495231 0.800546293043542 1 1
0.855462739609289 0.854545096215196 1 1
0.744712730319477 0.743953997816988 1 1
0.75463734157368 0.753906645645877 1 1
0.843599424904906 0.842765181407325 1 1
0.802272613481662 0.801452981656841 1 1
0.719101155892493 0.71842069462105 1 1
0.754907947933888 0.754116801770767 1 1
0.835219547188997 0.834338162488179 1 1
0.754629590625592 0.753825055076274 1 1
0.779908200466269 0.77913328229186 1 1
0.842343091545617 0.84151143127419 1 1
0.733682175228012 0.732872981364462 1 1
0.720277623280304 0.719497824829262 1 1
0.809448618656186 0.808593077115387 1 1
0.785241806459958 0.784311982439212 1 1
0.855927239365402 0.854987420418171 1 1
0.695335979421719 0.694638696136153 1 1
0.845130333880813 0.84424273363246 1 1
0.739561004171055 0.738830124597441 1 1
0.829254644163109 0.828316247286289 1 1
0.807779604314564 0.806903688635167 1 1
0.806407959368589 0.805598375164216 1 1
0.692301156181032 0.691629260724766 0 0
0.762519959488936 0.761828085555794 1 1
0.784473897345429 0.78368052734086 1 1
0.764547182669712 0.763729427323723 1 1
0.770080857581606 0.769284481663231 1 1
0.78617257578664 0.785383469447716 1 1
0.866285963256818 0.86531188578153 1 1
0.782665407400112 0.781845726427644 1 1
0.881093845769796 0.880262418564645 1 1
0.792207035067072 0.791343757195106 1 1
0.789472754255016 0.788653678319232 1 1
0.811208932310692 0.810381070467467 1 1
0.806281412607109 0.805452937837905 1 1
0.769548483666686 0.768734200148854 1 1
0.863593245157577 0.862667385384593 1 1
0.809672788685618 0.808849008970605 1 1
0.861689078346044 0.860789532151511 1 1
0.785431600437594 0.784661350888695 1 1
0.743211532421295 0.742489552410654 1 1
0.834653320830673 0.833850189312743 1 1
0.821172610143275 0.820340823575737 1 1
0.783879950301699 0.783019578712377 1 1
0.742384206147644 0.741582076424606 1 1
0.731453889070409 0.730655008075158 1 1
0.809592944124742 0.808791428489678 1 1
0.731008692937262 0.73020593791641 1 1
0.732917774491595 0.732097768856494 0 0
0.753445351534179 0.752651260490806 1 1
0.763240428685668 0.762452954319797 1 1
0.841624630189101 0.840744412269619 1 1
0.802184193291553 0.801343935085233 1 1
0.825284927469238 0.824456854527118 1 1
0.771060865943421 0.770182410880784 1 1
0.840933074076381 0.839980247962632 1 1
0.903714335973285 0.902809713873055 1 1
0.808069425108819 0.807258359195331 1 1
0.82339939941741 0.822576685052525 1 1
0.854408899141029 0.853533270148012 1 1
0.808326511187065 0.807497403292994 1 1
0.819240827226655 0.818363501263703 1 1
0.737422258805602 0.736689497749278 1 1
0.876752568653701 0.875838769989413 1 1
0.845518276782229 0.844619984954601 1 1
0.807116644646414 0.806239454749066 1 1
0.869968010303525 0.869143485383106 1 1
0.855767282298325 0.85486045653699 1 1
0.811274234737439 0.810399155829913 1 1
0.793701467269938 0.792819239661127 1 1
0.82301686107569 0.822243523637639 1 1
0.800642178613341 0.799814023024 1 1
0.845098564324284 0.844279332733512 1 1
0.808317141166438 0.807495425481984 1 1
0.809086752479537 0.808281410089719 1 1
0.857355258920844 0.856424770728013 1 1
0.699519378487592 0.698745871318758 0 0
0.681403051170815 0.680650692151454 0 0
0.706905949268841 0.706180520811473 0 0
0.813897781457317 0.813052326081537 1 1
0.794018663378604 0.793179297169411 1 1
0.780528640890782 0.779683651200499 1 1
0.734829432023016 0.734104552453627 1 1
0.823548719350918 0.822736294686664 1 1
0.85796243357116 0.857082499666124 1 1
0.77929013337156 0.7785150070576 1 1
0.712485379539168 0.711724313852028 0 0
0.861509056095757 0.860613178728291 1 1
0.827997846123673 0.827125171605917 1 1
0.90177307925141 0.900769068838776 1 1
0.793549243719041 0.792736210784632 1 1
0.776789420404497 0.776015409029307 1 1
0.871996938684092 0.871072803880335 1 1
0.824013961206045 0.823206389093674 1 1
0.720958323397135 0.720268205805613 0 0
0.774899752190281 0.774052854434276 1 1
0.730745146659339 0.729963046122761 1 0
0.763409939553988 0.762692340003894 1 1
0.771808489171085 0.771024588691338 1 1
0.74523045019856 0.744426726773018 1 1
0.856669881581463 0.85575417912607 1 1
0.861804581289659 0.860938921712669 1 1
0.815668576947855 0.814812380832762 1 1
0.758978912563901 0.758215459732022 1 1
0.799612609310749 0.798794956707411 1 1
0.699666919036074 0.698970271803201 0 0
0.793940527929463 0.79313858988901 1 1
0.844755103635541 0.843805652022202 1 1
0.786528957738345 0.785806372950397 1 1
0.774100785183276 0.773256049931873 1 1
0.779451025595026 0.778557353934152 1 1
0.834056512951052 0.833220621338761 1 1
0.780258031305699 0.779422379221874 1 1
0.796599894277861 0.795759926507764 1 1
0.854282383581539 0.853508884076342 1 1
0.927330355305345 0.926410741187455 1 1
0.816287230325115 0.815359159230652 1 1
0.729984757679975 0.729258376212524 1 1
0.75256003359236 0.751796874333497 1 1
0.784875600932101 0.78407519371613 1 1
0.820241118799532 0.819331081183132 1 1
0.776039402491734 0.77522222323929 1 1
0.8684857746962 0.867580018620163 1 1
0.864988104687396 0.864056800151098 1 1
0.829778396682006 0.828865360574381 1 1
0.817709549168703 0.81689907649569 1 1
0.774500092838773 0.773754919407834 1 1
0.840450293260681 0.839537081880876 1 1
0.835964160496662 0.835061688433798 1 1
0.8452485483138 0.844347799878438 1 1
0.7451038336526 0.744362644660748 1 1
0.748672204118074 0.747910073673334 1 1
0.898948676409186 0.898049988406864 0 0
0.868778246559872 0.867882285333233 1 1
0.791051127161667 0.790149173807129 1 1
0.750057384667342 0.7492442601167 1 1
0.733344179267001 0.732603555999105 1 1
0.820828556769292 0.819946233982985 1 1
0.773172769338096 0.77237931235841 1 1
0.718862711432568 0.718086920614324 1 1
0.81446408246359 0.81360144134665 1 1
0.833432133115747 0.832543198914794 1 1
0.751035945070643 0.750298289923881 1 1
0.826405331379114 0.825599426179211 1 1
0.756652773561478 0.755879519017691 1 1
0.800485426664237 0.799693025179704 1 1
0.812531306547224 0.811750286866363 1 1
0.795711793811084 0.794883195479452 1 1
0.733906925954939 0.733155923640785 1 1
0.757603363388526 0.756875073990291 1 1
0.883028733767443 0.882124686573523 0 0
0.839688618344931 0.838803608840388 1 1
0.877739399031066 0.876866840100464 1 1
0.862290280428592 0.861342879435472 1 1
0.732599082512852 0.731858519125667 1 1
0.754102117247278 0.753350336661088 1 1
0.755643720875713 0.754867678967384 1 1
0.729375756917165 0.728653186177242 1 1
0.817360633076386 0.816523339148951 1 1
0.730424123402316 0.729667456494115 1 1
0.794608000736007 0.79382145679638 1 1
0.791317247493007 0.790504698743364 1 1
0.807731069089432 0.806951318710444 1 1
0.844779610153867 0.843940709987727 1 1
0.744605442569928 0.743868230092011 1 1
0.849539561735111 0.84863891299362 1 1
0.791133018956328 0.790331675742713 1 1
0.823219296259038 0.822311498424031 1 1
0.839932151107325 0.839082783738306 1 1
0.808000573700214 0.807209898190384 1 1
0.749836125537075 0.749011149905315 1 1
0.78948087974435 0.788744052769571 1 1
0.693224423192988 0.692566704974899 0 0
0.856815799285651 0.855886764672302 1 1
0.820631485960964 0.819796282537497 1 1
0.803995478411529 0.803225415647878 1 1
0.837248309237394 0.836456065231217 1 1
0.782026779885467 0.781241004562296 1 1
0.725549710454746 0.724830497717158 1 1
0.795604361185492 0.794789690561103 1 1
0.809215389543995 0.808309438899955 1 1
0.90050878128321 0.899649937790411 0 1
0.76303262899279 0.762262708926132 1 1
0.791340781925542 0.79053234996199 1 1
0.896549260546956 0.895654761559813 1 1
0.842569984049496 0.841711760819063 1 1
0.820592385203334 0.819821257235114 1 1
0.832274590456579 0.831426207891829 1 1
0.782231313234192 0.781412822548117 1 1
0.778212527922547 0.777400588699454 1 1
0.84839524750717 0.847538369344763 1 1
0.860120667341792 0.859204855277906 1 1
0.760844346337186 0.760075682616605 1 1
0.78031747501268 0.77949078866007 1 1
0.853704922100352 0.852832526832328 1 1
0.850750936933875 0.849929877793617 1 1
0.729144894455854 0.72842414729156 1 1
0.834526426754191 0.83367529587595 1 1
0.856074131571942 0.855165707828005 1 1
0.853057677331632 0.852252307710413 1 1
0.748441035842624 0.747704316522356 1 1
0.789788622118019 0.788978723534257 1 1
0.829927374666192 0.829053471014136 1 1
0.753411590360627 0.752695396382923 1 1
0.767528731621401 0.766710529102356 1 1
0.791221463444193 0.790396677747512 1 1
0.793291980519018 0.792471018844628 1 1
0.723912384847574 0.72317997859612 1 1
0.702911433865888 0.702208792120993 1 1
0.809980861074632 0.809169997122809 1 1
0.854424272362832 0.853544417047248 1 1
0.669077799006059 0.66840792567251 0 0
0.785998896072276 0.785212153512355 1 1
0.757970784500332 0.75720596500668 1 1
0.813019433115759 0.812203792079567 1 1
0.789006299692447 0.788144911237993 1 1
0.795648969954728 0.794844068522064 1 1
0.793029174329696 0.792202175056669 1 1
0.78668934062476 0.785885167907223 1 1
0.814189213580614 0.813361367393167 1 1
0.789420974067157 0.788622643007495 1 1
0.848206270729132 0.84733590439511 1 1
0.729354822725558 0.728615021046282 1 1
0.773750599944086 0.772947393691153 1 1
0.820178192885359 0.81933447758408 1 1
0.772238471923128 0.771444865437974 1 1
0.77246479416708 0.771673377359731 1 1
0.736621218271131 0.735869794818625 1 1
0.759102052126611 0.758311053682728 1 1
0.770846199918901 0.770071885780381 1 1
0.768402876429331 0.76765995631134 1 1
0.735123370691418 0.734369244431158 1 1
0.930782047733706 0.929783212182958 0 0
0.758313474666981 0.757516597287117 1 1
0.757565032263046 0.756805485420748 1 1
0.808295464065998 0.807485864926322 1 1
0.778469738315118 0.77765017754853 1 1
0.860200569423471 0.859265822533262 1 1
0.733063424160705 0.732208116416107 1 1
0.832358305204653 0.831576999141329 1 1
0.715080629907938 0.714334886441021 0 0
0.815816201210796 0.814963144215281 1 1
0.783914287063506 0.783138526260914 1 1
0.725155465819553 0.724451257997688 1 1
0.754280223804192 0.753420831711022 1 1
0.812138992572822 0.811381626210026 1 1
0.873346876397728 0.872444396462444 1 1
0.794309832691976 0.793517900728113 1 1
0.723825803933395 0.723105825667118 1 1
0.681235111858772 0.680559059920197 0 0
0.783075789416659 0.782251398184028 1 1
0.806684668755944 0.805798238750152 1 1
0.809539927527874 0.808679255795042 1 1
0.847149765878618 0.846257224707367 1 1
0.772936897901975 0.772119452517405 1 1
0.77832658118367 0.777530016953374 1 1
0.879325040510888 0.878465805536842 1 1
0.81374093908129 0.812908861796788 1 1
0.82415038124385 0.823358220769676 1 1
0.830014185832101 0.829112586673403 1 1
0.750617218305546 0.749808758645312 1 1
0.746941504276305 0.746187876828357 1 1
0.803540854921057 0.802693748982296 1 1
0.732687959542641 0.731983048518939 1 1
0.745768557582507 0.744980059858835 1 1
0.780480864356332 0.779716388455969 1 1
0.787274930908695 0.786508652497019 1 1
0.823667206321012 0.822823460503271 1 1
0.815006442291797 0.814221004815717 1 1
0.851148350970636 0.850236337027672 1 1
0.79212101344666 0.791316432896755 1 1
0.777621717775507 0.776878242833641 1 1
0.800623550172796 0.799775191226563 1 1
0.804562712581414 0.803752757650876 1 1
0.762640860753547 0.761855108591689 1 1
0.825612149892116 0.82471089494007 1 1
0.794378725104462 0.793582752597586 1 1
0.833876489687786 0.83297463409712 1 1
0.75739846579569 0.756621719926892 1 1
0.734459750989777 0.733714247315245 1 1
0.782505887489833 0.781626477993085 1 1
0.910329323666466 0.909336756958593 0 0
0.841860063533798 0.840977966105126 1 1
0.832802457550031 0.832003813111093 1 1
0.799916942205752 0.79916164402265 1 1
0.801640649001482 0.800827545500473 1 1
0.880870415522565 0.879958390563903 1 1
0.865534856855391 0.864628413331826 1 1
0.871871828240383 0.870861001447317 1 1
0.750444529671346 0.749686991773591 1 1
0.762254954658739 0.761466157619609 1 1
0.888682782498764 0.887724480331012 0 0
0.755210922034651 0.754391163283575 1 1
0.764822553891033 0.764054125089313 1 1
0.796074863280816 0.795230753585017 1 1
0.865421305239747 0.864519480424234 1 1
0.749991782549723 0.749241170599296 1 1
0.794831015562138 0.79399850408026 1 1
0.772591599774038 0.771789073215496 1 1
0.803472508054412 0.802674709654486 1 1
0.839721991609487 0.838819359248961 1 1
0.754740342831089 0.753959404535021 1 1
0.822546202340739 0.821678340640038 1 1
0.839454952648138 0.838552263230582 1 1
0.806758608866222 0.805977275523304 1 1
0.717484353297993 0.716739277527014 0 0
0.834669690336793 0.833867461883337 1 1
0.765688831067924 0.764955062188796 1 1
0.844644443260803 0.843845025321199 1 1
0.783534645300063 0.782742964908327 1 1
0.855869187705349 0.854979562620629 1 1
0.86087848968957 0.860031329006365 1 1
0.786542776380177 0.785741386172802 1 1
0.858724203617701 0.857817476418987 1 1
0.813401117554613 0.812606484214057 1 1
0.869370267672471 0.868408816636774 1 1
0.810962035863447 0.810158892981636 1 1
0.807790158099291 0.806980222307398 1 1
0.726808331043137 0.72611191756215 1 1
0.75488366898663 0.754086736491038 1 1
0.825704833363093 0.82485403181363 1 1
0.754819515482876 0.754060541807711 1 1
0.708405988662385 0.707734031237141 0 0
0.771423916559592 0.770581553353531 1 1
0.741824887189004 0.741045864465086 1 1
0.843767198780265 0.842924795098293 1 1
0.754432868914071 0.753657040889215 1 1
0.778980630330915 0.778192090531471 1 1
0.852631682636188 0.851718575856259 1 1
0.838013729313015 0.837171839688323 1 1
0.765858247502028 0.765044186777522 1 1
0.792311495164145 0.791524764644334 1 1
0.763188163053714 0.762369162605894 1 1
0.77506732728755 0.774295613611677 1 1
0.84200214891451 0.841061084351039 1 1
0.805133151935571 0.804382409774963 1 1
0.695268317101657 0.694549973645723 0 0
0.840826563176356 0.839954037584156 1 1
0.88513087680857 0.884186873243048 0 0
0.779111821724041 0.778370686601498 1 1
0.708728264162592 0.707987282467465 1 1
0.755339370487616 0.754601697731034 1 1
0.782191340158685 0.78139119636422 1 1
0.861257055922386 0.860372005819707 1 1
0.750250628022306 0.74946416816123 1 1
0.718798264101793 0.718082591219993 1 1
0.793942457983735 0.79314361586109 1 1
0.843075281871271 0.842313493006228 1 1
0.787780025998865 0.786918557985677 1 1
0.883559067722134 0.882626597019504 1 1
0.76113534747843 0.760313373469481 1 1
0.840275267714363 0.839383648217456 1 1
0.835650880737179 0.834721118833465 1 1
0.806028654747171 0.805210516367466 1 1
0.867327897707116 0.866316546147504 1 1
0.899031226468327 0.898095777318426 0 0
0.799335268993023 0.798469322478501 1 1
0.924782406939487 0.923818791616799 0 0
0.712804131574482 0.712117006202135 0 0
0.740846225849343 0.740123520702767 1 1
0.749539988455395 0.748768357291407 1 1
0.794612648191754 0.793804664781167 1 1
0.840894770692323 0.840044302331198 1 1
0.773489014390683 0.772694339910481 1 1
0.763678360219774 0.762905411401689 1 1
0.811399884567587 0.810576716943242 1 1
0.793868377947529 0.793006011060049 1 1
0.788321398645581 0.787470785964502 1 1
0.771326511946178 0.770530661119908 1 1
0.815320021683681 0.814511573584856 1 1
0.843592610603984 0.842684901184727 1 1
0.850026137270175 0.849202688070624 1 1
0.870672718264459 0.869792445826817 1 1
0.74268362323651 0.741878263758498 1 1
0.866586647162741 0.865715436920299 1 1
0.826786238422591 0.825949995657588 1 1
0.82491538177975 0.8240988191397 1 1
0.876909460779516 0.875979150106456 1 1
0.800437700050157 0.79963847310409 1 1
0.762867289398978 0.762000285836983 1 1
0.872652990073232 0.87174457582394 1 1
0.78870085932885 0.787897015574909 1 1
0.84116243601945 0.840262601434723 1 1
0.84547289237448 0.844656162753093 1 1
0.824851559889619 0.824069052571352 1 1
0.789590052916496 0.788784943929416 1 1
0.770564079081565 0.769847596387862 1 1
0.733045142074288 0.732337999167036 1 1
0.769734973336734 0.768918034685407 1 1
0.801689661559198 0.800841059196729 1 1
0.778125153517407 0.777315734777673 1 1
0.763030795485015 0.762242641899836 1 1
0.82150417586829 0.820639890341001 1 1
0.744531003044475 0.743735473623572 1 1
0.766531699525038 0.765725696555917 1 1
0.840221925294587 0.839346891450609 1 1
0.804566848226404 0.803764626256587 1 1
0.776023623775893 0.775261909553694 1 1
0.865739542212495 0.864825250596657 1 1
0.81935005211191 0.818442711746491 1 1
0.778242720122768 0.777450982505045 1 1
0.738092626561684 0.73733260317857 1 1
0.822092696572783 0.821191622125001 1 1
0.820354746713985 0.819563530333266 1 1
0.729188041125056 0.728393350543797 1 1
0.775624069136498 0.774831179208314 1 1
0.780772550788853 0.780008121715022 1 1
0.688416472887486 0.687723448744906 0 0
0.815276774811404 0.814444710882402 1 1
0.76850380310744 0.767716148674797 1 1
0.757094456979266 0.756276223458582 1 1
0.860433769486597 0.85955921826467 1 1
0.815485952638294 0.814686440241012 1 1
0.810893485310155 0.81006230712783 1 1
0.810478173429057 0.809632843411663 1 1
0.867025897313369 0.866026112806147 1 1
0.756648330078954 0.755863446625339 1 1
0.811626695809398 0.810832602116052 1 1
0.753243531880691 0.752478110547334 1 1
0.856964541657822 0.856090830341729 1 1
0.842984078086691 0.842129561923267 1 1
0.790054074612116 0.789262170237817 1 1
0.821086133912241 0.820222044164752 1 1
0.831217159934607 0.830420874870786 1 1
0.783012413151187 0.782197603893324 1 1
0.820784075972079 0.819924350772759 1 1
0.799958776789284 0.799180212197137 1 1
0.716169732746262 0.715428346373925 0 0
0.741807615474159 0.741067351729996 1 1
0.833044508207053 0.832173686568146 1 1
0.712508795640333 0.711687989444412 0 0
0.76631153052927 0.765503455232569 1 1
0.741085391175274 0.740403657109012 1 1
0.876309241594252 0.875415144183633 1 1
0.749288055931917 0.748521759651048 1 1
0.823163206145184 0.822370011382987 1 1
0.766739633473744 0.765924302250093 1 1
0.72522721744577 0.724441911096186 0 0
0.829742311090952 0.828866596231586 1 1
0.800933885983444 0.800101883281353 1 1
0.821476082259912 0.82066895603324 1 1
0.829870574173779 0.82899482889741 1 1
0.804988253909017 0.804102112622367 1 1
0.742529696685416 0.74173806923997 1 1
0.718583649942583 0.717835287053484 1 1
0.873337113156274 0.872388155536906 1 1
0.760346925563523 0.759601265962801 1 1
0.822706203812905 0.821830621854886 1 1
0.85534062913826 0.854526482866201 1 1
0.745587075891113 0.744860486351572 1 1
0.738828552485336 0.738066545364937 1 1
0.808578677206784 0.807799190534372 1 1
0.822668984022036 0.821751119217035 1 1
0.79416655062051 0.793358278154829 1 1
0.780110812477556 0.779388350589476 1 1
0.832846186439832 0.831992852869943 1 1
0.743619216411498 0.742857335713914 1 1
0.767231610656041 0.766517974259818 1 1
0.741275702748 0.740520387392495 1 1
0.834395600894654 0.833519204637901 1 1
0.800519372091764 0.799659179377642 1 1
0.728048615008342 0.727312435500694 1 1
0.824298531636352 0.823447275696299 1 1
0.733199996968423 0.732523240451519 1 1
0.807495715207251 0.806576653316429 1 1
0.760349190526264 0.759508118483937 1 1
0.826819341537647 0.825951928760256 1 1
0.752293311296242 0.751495143399947 1 1
0.82065373491001 0.819801955793565 1 1
0.825139478509173 0.824317143122149 1 1
0.854612356975946 0.853690209520366 1 1
0.810297808605085 0.809462108023271 1 1
0.831728396294948 0.830901081082709 1 1
0.870311516200501 0.869474025774493 1 1
0.691513661366243 0.690814891011495 0 0
0.832021461236568 0.83116714644269 1 1
0.835974467711535 0.835122836796151 1 1
0.785582023116957 0.784761490441022 1 1
0.760026270182527 0.759270975388096 1 1
0.72383706887217 0.723101352401908 1 1
0.813408537424549 0.812572132937583 1 1
0.844580172338334 0.843725124769234 1 1
0.772424678688576 0.771684241109076 1 1
0.814121054303871 0.813347500496872 1 1
0.791066622839853 0.790258713083596 1 1
0.854769290509415 0.853910455357292 1 1
0.809682222048069 0.808865499361489 1 1
0.855197851622894 0.854333016654441 1 1
0.734586548195564 0.733760905464844 1 1
0.824087597707963 0.8232231408149 1 1
0.736388029958867 0.735652857483941 0 0
0.805042593342449 0.804231583420421 1 1
0.74302519244534 0.742203312104789 1 1
0.740320963383909 0.739561368271555 1 1
0.813397417896356 0.812573198130396 1 1
0.873735982284251 0.872852287965711 1 1
0.69652832607479 0.695787100567885 0 0
0.818447898866373 0.817559853263086 1 1
0.81339252552435 0.812596274099645 1 1
0.728758932095523 0.728039762526833 1 1
0.75196324920225 0.751176594527162 1 1
0.759773852932823 0.758938000768817 1 1
0.762825124574233 0.762009095243736 1 1
0.733795057739425 0.733006037685169 1 1
0.788853521360512 0.787989641274905 1 1
0.752108413495854 0.75137063611423 1 1
0.75229969256361 0.751523823324967 1 1
0.801881807934269 0.8010156583547 1 1
0.783095567422343 0.782282387422861 1 1
0.734179002448536 0.733424577734456 1 1
0.811561520188896 0.810695379195941 1 1
0.845657268819823 0.844772917368187 1 1
0.772700912645357 0.771917660489358 1 1
0.693810731286489 0.693118576622169 0 0
0.797495279600994 0.79665689137204 1 1
0.929931213331552 0.928886407762253 0 0
0.86394524907555 0.86300543750521 1 1
0.823123631667963 0.822296806163209 1 1
0.892181224699401 0.891298716120184 0 0
0.804596077114138 0.803753274780315 1 1
0.795602082626075 0.794809768036242 1 1
0.773942486567716 0.773126508625128 1 1
0.743908304202001 0.743208935600731 1 1
0.801105633435792 0.800355774337801 1 1
0.880351406482933 0.879462554311628 0 0
0.821734688752961 0.820799119598485 1 1
0.740046792785385 0.739276052543336 1 1
0.833141766333814 0.8322791175321 1 1
0.827388235691631 0.826543647508877 1 1
0.796745936007111 0.795911602197549 1 1
0.830038935964407 0.829178630141466 1 1
0.821115580389317 0.820343925925549 1 1
0.767146802278983 0.766356966194538 1 1
0.82747347733547 0.826569983217432 1 1
0.774184464676211 0.773385530822 1 1
0.806483918321163 0.805597597747272 1 1
0.858609565923142 0.857657375277225 1 1
0.755623906557532 0.754860807711368 1 1
0.92759274316327 0.926601667045824 0 0
0.775435953308937 0.774658320575963 1 1
0.793002834725001 0.792188231273547 1 1
0.789209930917968 0.788399799373956 1 1
0.745753716916232 0.744989619957822 1 1
0.873048465482765 0.872186397217665 0 0
0.849483662426269 0.84866208777074 1 1
0.850214183983153 0.849300272975914 1 1
0.844949416666101 0.844036063171335 1 1
0.845869299226166 0.844953553417241 1 1
0.799586820902781 0.798800101631933 1 1
0.762983692795551 0.762207900848466 1 1
0.776141412083808 0.775383854584435 1 1
0.832037759100421 0.831194958594628 1 1
0.791437962202312 0.790708192673686 1 1
0.812466122901441 0.811614744315225 1 1
0.814539520265525 0.813664229618286 1 1
0.863618945354397 0.86273488238206 1 1
0.707734784901413 0.70700670607506 1 1
0.749719169421162 0.748975839724889 1 1
0.782179633066118 0.781437518134961 1 1
0.739168583408668 0.738416535351836 1 1
0.711582805090825 0.710853172001059 0 0
0.748610620774842 0.747790558957581 1 1
0.849749346839215 0.848907421560591 1 1
0.777059066434619 0.776246771222721 1 1
0.779118384865981 0.778351213457375 1 1
0.706724034140587 0.70603688943571 0 0
0.792244446214932 0.79143342969026 1 1
0.789126422290247 0.7882371867484 1 1
0.86614560214758 0.865233080653017 1 1
0.792967451297387 0.792150126854677 1 1
0.788945073244336 0.788154739878339 1 1
0.821060415878793 0.820252132580521 1 1
0.777453919699831 0.776667924843358 1 1
0.806888893030386 0.806099114983252 1 1
0.772568501028096 0.771753189462944 1 1
0.789771935366167 0.788926334758553 1 1
0.866317438054964 0.86536095461676 0 0
0.755725925818738 0.754953708103503 1 1
0.775856214593611 0.775067010332396 1 1
0.794951974730283 0.794115481264707 1 1
0.748127748905978 0.747389999127193 1 1
0.819542132989864 0.818749154527136 1 1
0.78233679232431 0.781493830907569 1 1
0.825625846971479 0.824843675169105 1 1
0.735574859819051 0.734829571806283 1 1
0.735291372669641 0.73456178998225 1 1
0.905454194687953 0.904510067079957 0 0
0.863759027167387 0.86296489110359 1 1
0.799105997437831 0.798277267346432 1 1
0.793028241686818 0.792161134315712 1 1
0.826219756722422 0.825379228590983 1 1
0.785851622629329 0.785037661920841 1 1
0.787947848806547 0.787130645862298 1 1
0.848833999591645 0.847990243771277 1 1
0.786739036001647 0.785931024506882 1 1
0.765072051993355 0.764269696354342 1 1
0.85864824261444 0.857840026250462 1 1
0.711544968137159 0.710827097271422 1 1
0.679831373786995 0.67912911925202 0 0
0.82903627085264 0.828136946875971 1 1
0.782016168875952 0.781211111658439 1 1
0.905739957911206 0.904729417716762 0 0
0.773883135073205 0.773092344465382 1 1
0.844518311698436 0.843643776184142 1 1
0.712709960856849 0.712020088313036 0 0
0.763317127040383 0.762622818109434 1 1
0.796310046442664 0.795436373050292 1 1
0.792519647932426 0.791692957595809 1 1
0.795612409511653 0.79484219292272 1 1
0.76686970599609 0.766104240189217 1 1
0.776215138103044 0.775384837416367 1 1
0.785704919320283 0.78481832729477 1 1
0.73376826916808 0.73301485286156 1 1
0.825958557352409 0.825159067062095 1 1
0.696742468602504 0.696015726833125 1 1
0.811229456351404 0.810499847513302 1 1
0.785284127789333 0.784415262067072 1 1
0.804208077745644 0.803359144804339 1 1
0.780996984431715 0.780242104014991 1 1
0.759659223444163 0.758873563180888 1 1
0.84229138559019 0.841384283717235 1 1
0.822719999912946 0.821865789359822 1 1
0.806325979486677 0.805516358612505 1 1
0.806763515660063 0.805958214216509 1 1
0.745337096284569 0.744579152638393 1 1
0.792288295609282 0.791485297922984 1 1
0.694249578849723 0.693495543756717 1 1
0.773905592201066 0.773087078825845 1 1
0.841224140511738 0.84030977137415 1 1
0.719569986704157 0.718767010924281 1 1
0.763339668077475 0.762548760547334 1 1
0.775955103723858 0.77518795774008 1 1
0.738969553988282 0.738206166522347 1 1
0.805140477746903 0.804354292869192 1 1
0.839858337940733 0.838988169321293 1 1
0.843036817245291 0.842263505976726 1 1
0.813439257731292 0.812638854720452 1 1
0.827291701129852 0.826456275233696 1 1
0.763904535034049 0.763135716488879 1 1
0.799243416081 0.798413409782506 1 1
0.806478366989843 0.805651489696528 1 1
0.803011150443736 0.802212347378927 1 1
0.894426501602177 0.893480957947068 1 1
0.785601183586115 0.784809315110709 1 1
0.693893531114237 0.693184534502839 0 0
0.788170214835902 0.787330750886382 1 1
0.790236575460075 0.789439571041331 1 1
0.814868612760209 0.813997001987144 1 1
0.856968903986274 0.856147037162359 1 1
0.834804539806165 0.833932787916705 1 1
0.770473580293817 0.76970484681405 1 1
0.837350396122587 0.836447267160886 1 1
0.817961459798285 0.817062238831177 1 1
0.811138628521153 0.810290912052903 1 1
0.750245034768028 0.749537077086113 1 1
0.805569802283189 0.804737741488214 1 1
0.808685892982109 0.80783794181878 1 1
0.757226257911636 0.756454707639186 1 1
0.824987719412297 0.824210135575064 1 1
0.81720517644844 0.8163857667173 1 1
0.863212656184373 0.862296522986893 1 1
0.777152948131937 0.776351004415459 1 1
0.754456819458525 0.753672012233509 1 1
0.798123784355863 0.797370858542282 1 1
0.858824269480001 0.85798802397696 1 1
0.817964881477842 0.817069920710445 1 1
0.734819267378853 0.734029549831437 1 1
0.820352895483794 0.819487863374243 1 1
0.720073944234819 0.719255190919435 0 0
0.76229683336139 0.761548460478767 1 1
0.838443622593401 0.837528176257148 1 1
0.815481923537471 0.814615957900931 1 1
0.767745076529928 0.766964424513153 1 1
0.806352259355125 0.805471604234383 1 1
0.869789813959432 0.86889670953624 1 1
0.805554699484285 0.8047360531652 1 1
0.801256372456115 0.800448105259862 1 1
0.779477656127431 0.778670721476043 1 1
0.785666544308137 0.784868516111617 1 1
0.837407765652457 0.836506391674225 1 1
0.699927078285147 0.699268392297385 1 1
0.811091734381853 0.810232296114625 1 1
0.818515900946168 0.817652275943218 1 1
0.835776858367926 0.83494093656672 1 1
0.840989027508522 0.840097742233971 1 1
0.813358802400414 0.812617637876143 1 1
0.863135178289552 0.862219682986016 1 1
0.818369982364545 0.81743997784066 1 1
0.826476962814684 0.825664446455137 1 1
0.896143716432042 0.895136393502743 1 1
0.782096748562739 0.781339642215812 1 1
0.742009101045814 0.741173990236241 1 1
0.733344928809917 0.73256637316211 1 1
0.834129974497673 0.833289321477401 1 1
0.776581875218073 0.77581132364401 1 1
0.805077444752306 0.80420281116358 1 1
0.832509855141245 0.831673901954165 1 1
0.803251971847213 0.802422284321819 1 1
0.933518073282496 0.932582410174396 0 0
0.786732431895903 0.785882017040036 1 1
0.693546917614012 0.692830549868877 0 0
0.866163882454108 0.865301870985364 1 1
0.77710917337077 0.776288134108366 1 1
0.70560397150818 0.704899923512946 0 0
0.857904890036617 0.857031726267861 1 1
0.869696190979306 0.868850534287631 1 1
0.810284812706905 0.809416374187636 1 1
0.789950326699305 0.789131100818346 1 1
0.823951329886875 0.823179799037846 1 1
0.829337341704086 0.828404939216679 1 1
0.74943087365269 0.748676923101015 1 1
0.796969460663318 0.796151103657372 1 1
0.829477838170303 0.828644581632807 1 1
0.767847441854403 0.767058809670633 1 1
0.84279584975041 0.841955776794265 1 1
0.777815425091269 0.776990012659735 1 1
0.786064383498812 0.785232034559481 1 1
0.804165409759378 0.803371431806711 1 1
0.853680654341308 0.852828211030181 1 1
0.796527127601458 0.795745181843955 1 1
0.836392586993134 0.835521867905478 1 1
0.895771342550837 0.894818456843955 0 0
0.757182458918391 0.756424770159621 1 1
0.854837951329673 0.853950143401766 1 1
0.788657107241106 0.78785359866805 1 1
0.765348839784879 0.764573795240655 1 1
0.806364329017896 0.805505991635839 1 1
0.731727736717226 0.730958272392683 1 1
0.837368045948216 0.836464191139335 1 1
0.722338924552595 0.721598743675001 1 1
0.822204799371254 0.821337182283683 1 1
0.766207563712831 0.765397554434389 1 1
0.844348295785351 0.843510308208971 1 1
0.84756080984653 0.846705464446472 1 1
0.826755524332589 0.825905117205077 1 1
0.919412655637127 0.918433804163216 0 0
0.833674511672553 0.832798399911726 1 1
0.735173365564359 0.734352683902948 1 1
0.771788257799693 0.770994959290778 1 1
0.851426721808873 0.850539793012081 1 1
0.84653329349202 0.845601582844068 1 1
0.775175876705757 0.774385637582525 1 1
0.853920407013301 0.853119330358642 1 1
0.826637499895678 0.825705931729309 1 1
0.803295865421198 0.802494115117378 1 1
0.810423983663878 0.809623940986563 1 1
0.745608636519426 0.744856175624693 1 1
0.718033005244155 0.717296637749531 1 1
0.822891014867232 0.822110220760243 1 1
0.863533284246523 0.862625169945515 1 1
0.7617966244506 0.760930759266595 1 1
0.839461437472838 0.838543082044253 1 1
0.783798940334411 0.782970098408864 1 1
0.765929365889244 0.765199870003975 1 1
0.794852605561888 0.794070259283273 1 1
0.803125309977164 0.802305370219135 1 1
0.833282090879654 0.832428708963275 1 1
0.822723407346749 0.821936635339344 1 1
0.800365238176889 0.799558862410921 1 1
0.77680042251183 0.775952964070673 1 1
0.765125892742692 0.764384291436019 1 1
0.825041541028291 0.824209190200571 1 1
0.798663772072476 0.797847383771472 1 1
0.771168165056205 0.770342754929543 1 1
0.779827426388384 0.779021195573066 1 1
0.859803862518134 0.858907486147698 1 1
0.781349658594701 0.78053536785174 1 1
0.794825933119153 0.794000801307957 1 1
0.744138026029654 0.743344905807211 1 1
0.71388819794758 0.713129873559195 1 1
0.785813960846008 0.785028513347692 1 1
0.833668728881917 0.832799099829271 1 1
0.832176821325724 0.831359198505107 1 1
0.838182883852372 0.837314322782518 1 1
0.802058984046185 0.80113831369956 1 1
0.749366893018844 0.748534668072645 1 1
0.773851301501792 0.773024377191193 1 1
0.85811091940586 0.857224146945851 1 1
0.74220850460392 0.741421193544574 1 1
0.746503714369213 0.745756930875858 1 1
0.878838401021987 0.877931338361595 1 1
0.708766319160848 0.70802474512307 0 0
0.883825553515751 0.882945531414368 1 1
0.830245243124825 0.829380291221886 1 1
0.875996715875543 0.875055419698336 1 1
0.755724430577684 0.755036674826537 1 1
0.755882903495831 0.755076028759729 1 1
0.81880859813014 0.817963556749684 1 1
0.740691261248757 0.739972629374711 1 1
0.759659764615074 0.758915509473548 1 1
0.759725431004077 0.758872907303669 1 1
0.827183742886722 0.826358271303222 1 1
0.76321183888849 0.762478693210929 1 1
0.811451559219009 0.810587543229922 1 1
0.778746243786374 0.777893492612095 1 1
0.804031918141658 0.803167605407427 1 1
0.713109747719192 0.712359158720758 1 1
0.738072957729737 0.737303971354816 1 1
0.874681523216387 0.873743969697992 1 1
0.838959941670204 0.83813942350952 1 1
0.789238833427674 0.788462774864534 1 1
0.869929460222784 0.869061040865107 1 1
0.756795515781954 0.756001982198806 1 1
0.839935924166282 0.839047991298968 1 1
0.762493813157906 0.76171907770965 1 1
0.814281177997623 0.813458654801765 1 1
0.823666900250746 0.822764999337197 1 1
0.731865673317504 0.731123460117706 1 1
0.744943422965591 0.744199046065626 1 1
0.820258363800316 0.819356778183052 1 1
0.821724283163843 0.82093780766949 1 1
0.788775909797838 0.788014612405255 1 1
0.802828835142676 0.802038138976303 1 1
0.839321614969423 0.838489607156788 1 1
0.81192694067648 0.811017876760266 1 1
0.744359556762786 0.743599163651145 1 1
0.797754230360672 0.796925644719363 1 1
0.944645742881322 0.943576416063005 0 0
0.813688433789694 0.812879531940513 1 1
0.798923779267151 0.79809255731571 1 1
0.827986894485496 0.827140281701305 1 1
0.852115011100895 0.85121559448398 1 1
0.807826849770742 0.807021272013159 1 1
0.854748046167112 0.853782761746806 1 1
0.809618805990216 0.808788941608975 1 1
0.716555814591955 0.715846642929358 0 0
0.786706165264496 0.785914334504012 1 1
0.816870556781124 0.816010774051788 1 1
0.816342746192621 0.815514113550042 1 1
0.771031959407513 0.770213854434337 1 1
0.855603517687803 0.854773491264987 1 1
0.730055550772066 0.729293765091374 1 1
0.886094635023775 0.885202900142518 1 1
0.766599764251435 0.765832453172816 1 1
0.785929864029529 0.78513289693928 1 1
0.781631789574944 0.780783466338999 1 1
0.722064941753648 0.721280278100118 1 1
0.79961903838595 0.798798425103477 1 1
0.775522144278794 0.774753647734816 1 1
0.778578466890792 0.777784986978522 1 1
0.710170768247889 0.709410364815663 0 0
0.752013362808093 0.751228726239777 1 1
0.731404895901775 0.73060751029744 1 1
0.860427222226884 0.859512506756523 1 1
0.725376208266376 0.724653389652351 1 1
0.798095189949692 0.797292693909401 1 1
0.810554088001934 0.809698175281042 1 1
0.754056725043567 0.753300858299096 1 1
0.787930380242896 0.787178163031498 1 1
0.859624996075215 0.858825025400383 1 1
0.831065951101741 0.830204661557382 1 1
0.835888150540935 0.834972820236167 1 1
0.802673453560166 0.801788737545478 1 1
0.819441805049718 0.81864194124946 1 1
0.719154220062824 0.718436949037396 1 1
0.772543218492522 0.771697944357175 1 1
0.785657698009951 0.784914056943202 1 1
0.751712636766851 0.751004889367457 1 1
0.802072043318096 0.80126020995528 1 1
0.854857481863819 0.854002080975166 1 1
0.710097177250786 0.709418283769601 1 1
0.796480211271628 0.795679533225993 1 1
0.793467893942524 0.792581719461067 1 1
0.881547653159487 0.880672642578472 1 1
0.822644746668296 0.821774312334045 1 1
0.814762015594059 0.813839853140109 1 1
0.825023934674811 0.824188592886579 1 1
0.832103584449239 0.831294362736533 1 1
0.817744971667597 0.816955280177941 1 1
0.693811113070647 0.693098669076984 0 0
0.748386879427464 0.747590306015484 1 1
0.757118944387977 0.756351579310145 1 1
0.870753567331415 0.869812761094677 1 1
0.801156641763738 0.800374730169741 1 1
0.844806670007538 0.843956189985491 1 1
0.74611092999912 0.745306626649588 1 1
0.728225541124238 0.727507856714445 1 1
0.795190322024798 0.794362711933349 1 1
0.809957329904455 0.809170855229806 1 1
0.822383231213512 0.821503732936832 1 1
0.848680778875894 0.847763761741359 1 1
0.76932329601893 0.768449869956393 1 1
0.778560986033179 0.777715288093396 1 1
0.847465829871874 0.846601047296121 1 1
0.81577082663708 0.814908428825761 1 1
0.898482663648481 0.897549186452751 1 1
0.782045144321651 0.781236903239479 1 1
0.74730834037533 0.746558479923332 1 1
0.779453970299538 0.778677743398869 1 1
0.807113605509525 0.806199443435881 1 1
0.732487927710874 0.731709959437186 1 1
0.779610247404258 0.778851411194453 1 1
0.73951965860022 0.738662493436477 1 1
0.843821115299765 0.842977672745325 1 1
0.806330973408123 0.805540082637412 1 1
0.857259447725721 0.856383601399574 1 1
0.745561775145736 0.744749483292971 1 1
0.779697320489751 0.778862352162588 1 1
0.866514875553578 0.865647875103826 1 1
0.823408758596846 0.822557392325211 1 1
0.771438028281422 0.770552999500098 1 1
0.795169401801779 0.794368075159397 1 1
0.876892072904285 0.875978488471941 1 1
0.70601600994049 0.705310910853797 1 1
0.779428375566093 0.778524629234508 1 1
0.723319959434333 0.72259104514541 0 0
0.811401005455499 0.810590509836866 1 1
0.754681316846279 0.753955688871603 1 1
0.807623729402683 0.806790360361199 1 1
0.76871592046299 0.76791751868877 1 1
0.709675827125708 0.708964770652231 1 1
0.795899522171619 0.79509314800322 1 1
0.780160977928691 0.779430218997413 1 1
0.773392886082803 0.772604068310883 1 1
0.791286046656247 0.79051471430556 1 1
0.784489735300469 0.783686864346916 1 1
0.789175554399464 0.788399817543544 1 1
0.833186493268983 0.832370267818323 1 1
0.801462993906585 0.80065642563726 1 1
0.785028728684074 0.78424265432104 1 1
0.844082427407547 0.843204841554806 1 1
0.779297107858375 0.778482216558868 1 1
0.843205330136966 0.842387280429145 1 1
0.838303744063823 0.837456115969253 1 1
0.759693169878012 0.758907246775605 1 1
0.821854326526682 0.821061957927687 1 1
0.832095454593942 0.831194623027693 1 1
0.893038898832454 0.892049649076995 1 1
0.859031884730216 0.858193989058322 1 1
0.783717539852703 0.782849328097529 1 1
0.76642110653425 0.76562921060387 1 1
0.776133947190951 0.77536777738614 1 1
0.796101693352785 0.795300536444211 1 1
0.781046715792304 0.780312454002108 1 1
0.833631400549651 0.832749287285018 1 1
0.785326780110028 0.784557939018485 1 1
0.784588576994203 0.783795612175807 1 1
0.769744150239095 0.768915254970646 1 1
0.816351292423686 0.81548327513092 1 1
0.846955517878355 0.846077847606387 1 1
0.756179418139867 0.755381176285018 1 1
0.8348020282723 0.833912102707123 1 1
0.794325057447043 0.79346084331806 1 1
0.823298869463548 0.822481030583956 1 1
0.786332456808331 0.785538314347878 1 1
0.782352188490645 0.781538231261445 1 1
0.733976494291103 0.733204735832355 1 1
0.825514677339182 0.824637667169323 1 1
0.871171847185109 0.870211682004847 1 1
0.729690980113992 0.728991466056843 1 1
0.797260406844578 0.796461650271798 1 1
0.81043011460301 0.80953587487525 1 1
0.820996186543342 0.820180130816076 1 1
0.749869850497804 0.749112249539535 1 1
0.82805802772163 0.827279601782827 1 1
0.844891021798876 0.844027869222527 1 1
0.821773176858423 0.820940166038624 1 1
0.754197208838223 0.753347685382117 1 1
0.795560237534836 0.794850149192539 1 1
0.802344835890099 0.801546495310359 1 1
0.776578217051934 0.77576366376757 1 1
0.80035220088991 0.799519115657437 1 1
0.85306718644305 0.852187270074687 1 1
0.807991472730295 0.807163153074838 1 1
0.839136222884882 0.838294349546546 1 1
0.830139009574726 0.829294227223755 1 1
0.792073843447757 0.791226177081742 1 1
0.81443132232547 0.813583471905534 1 1
0.763799667917632 0.763037297505834 1 1
0.859195871117274 0.858319870892988 1 1
0.881115190376622 0.880175618038781 1 1
0.780301597716828 0.779512499182971 1 1
0.785624612078754 0.784860784790648 1 1
0.749176883749298 0.748468886971729 1 1
0.74104997874009 0.740209778053517 1 1
0.644113627742199 0.643455719925546 0 0
0.809517294654033 0.808671776012033 1 1
0.865517532405333 0.864632233123327 1 1
0.779142666163799 0.778317721028756 1 1
0.788350370300465 0.787601437978704 1 1
0.793573976270189 0.792810330588727 1 1
0.756063561960983 0.755275995986507 1 1
0.826311741764643 0.825493192090896 1 1
0.825501498702044 0.824671712101699 1 1
0.803809977089586 0.803023020396825 1 1
0.777883638579699 0.77709346364659 1 1
0.803083300862153 0.802266308406652 1 1
0.787779548054996 0.787012486686204 1 1
0.892888207969401 0.892013981739911 0 0
0.792163764484993 0.79132065661557 1 1
0.851930434936817 0.851092136015032 1 1
0.835990516876111 0.835127406118043 1 1
0.865125929296453 0.864184263976055 1 1
0.812814953891895 0.811994620014828 1 1
0.730687403786677 0.729921841496735 1 1
0.823054361997509 0.822215071837169 1 1
0.832867334572898 0.832050154117411 1 1
0.760117863305887 0.759346223300898 1 1
0.859805275604775 0.858906021424745 1 1
0.749315402850698 0.748547761299308 1 1
0.754330557518028 0.753593970118086 1 1
0.813839545752663 0.812998671413558 1 1
0.819640758856219 0.818736862443663 1 1
0.804974045469729 0.804142540152119 1 1
0.797820996261623 0.797027273089968 1 1
0.828562728560478 0.827754055955341 1 1
0.791795149756734 0.790920231433764 1 1
0.81178781646476 0.810936881059559 1 1
0.849848430815114 0.848968649171815 1 1
0.761662637216667 0.760879602861093 1 1
0.774951679121229 0.774213355467813 1 1
0.816145150102219 0.815294908024491 1 1
0.828697838014266 0.827884419846441 1 1
0.760101875164602 0.759348469153779 1 1
0.834524459152131 0.833587665223195 1 1
0.8765727775812 0.875680439591387 1 1
0.761577214637624 0.760820161906546 1 1
0.772897746523941 0.772106796705779 1 1
0.810749967770066 0.80993401273389 1 1
0.853290794037959 0.852478675525529 1 1
0.762972504570561 0.762216029453106 1 1
0.851644432973377 0.85078931721994 1 1
0.775641006373023 0.77484608643591 1 1
0.759435919495508 0.758632487687537 1 1
0.830332650991308 0.829452571668811 1 1
0.809978093809394 0.809192501630251 1 1
0.724757386046865 0.724032089411675 1 1
0.803361799799046 0.802550402035841 1 1
0.849433997490189 0.848615264714838 1 1
0.738354916985203 0.737584577398914 1 1
0.794917695965548 0.794113182247582 1 1
0.788984700850577 0.788114437141065 1 1
0.75480830978227 0.754100981336783 1 1
0.765575248393569 0.764803030760508 1 1
0.777421905368134 0.776618210947104 1 1
0.821811773252609 0.820989549619067 1 1
0.767248006389222 0.766429995613572 1 1
0.792374325203993 0.79158834173494 1 1
0.854638824451635 0.853712925411213 1 1
0.82186780847869 0.821090439269131 1 1
0.761870834129989 0.761026477838482 1 1
0.820076627304041 0.819161179580322 1 1
0.826771114649086 0.825959360728216 1 1
0.755078205882532 0.754304950990771 1 1
0.741409911064341 0.740578784588391 1 1
0.856505326406299 0.855626631668487 1 1
0.675558868807219 0.67478368424984 0 0
0.808626802599933 0.807803383592752 1 1
0.827087987320866 0.826200803266823 1 1
0.912515457622477 0.911556984546569 0 0
0.792981034438261 0.792144554460648 1 1
0.76947166639704 0.768623251981507 1 1
0.763934718733525 0.763200559888872 1 1
0.775015132213755 0.774249595862886 1 1
0.785495708369355 0.784713117349436 1 1
0.843641252855511 0.842801484885308 1 1
0.767608852276649 0.766866771095704 1 1
0.800149973817703 0.799281097550185 1 1
0.742476264846458 0.741671283618966 1 1
0.832125856365106 0.831313943101703 1 1
0.845927854411948 0.845066443258918 1 1
0.806253131684534 0.805405341769361 1 1
0.857989048297034 0.857084317932127 1 1
0.670530724486762 0.669845460189187 0 0
0.783515465529102 0.782693373329776 1 1
0.784825856072714 0.784023062737596 1 1
0.845401957677417 0.84449256902367 1 1
0.873461490156916 0.872629017901306 1 1
0.806806827311707 0.806021460771838 1 1
0.778631954896126 0.777890329089222 1 1
0.731804083998637 0.73107963446215 1 1
0.763683467416232 0.762946493444209 1 1
0.76528632040704 0.764429043852429 1 1
0.862584239733344 0.86174288860287 1 1
0.73936832747597 0.738630701922686 1 1
0.777561243008428 0.776741213695245 1 1
0.826514091904671 0.825674367067205 1 1
0.870899421547521 0.869974919425608 1 1
0.861055574061777 0.860224054132089 1 1
0.827933516205943 0.827100658979329 1 1
0.859482037221496 0.858591562328058 1 1
0.842701296496776 0.841761162916216 1 1
0.775141194259135 0.774316787650132 1 1
0.826387116145226 0.825566241958503 1 1
0.778082516092645 0.777208871278933 1 1
0.831830018832255 0.830938434879575 1 1
0.767063031004872 0.766278264407523 1 1
0.799319951542326 0.798486080708147 1 1
0.871510512276845 0.870598655035629 1 1
0.760982419747639 0.760222161161887 1 1
0.828872403525365 0.828078681019245 1 1
0.716068701809893 0.715313445968575 1 0
0.751601137634226 0.750812613666972 1 1
0.90791964866095 0.906933674183709 0 0
0.737670780689725 0.736910330920062 1 1
0.7301708149237 0.729437682489402 1 1
0.759829748256377 0.758975741229138 1 1
0.721975301975448 0.721294415760461 1 1
0.777665617654891 0.776912074182845 1 1
0.86312552474668 0.86222686536147 1 1
0.784768382347307 0.783940507629366 1 1
0.71582402027496 0.715119726076053 1 1
0.732968909480592 0.732226214315508 1 1
0.831660306042112 0.830821697555205 1 1
0.846476288528665 0.845582862657901 1 1
0.823868220356729 0.823054017967117 1 1
0.806842083456097 0.80599227818854 1 1
0.784472720224111 0.783686481631178 1 1
0.846583159019558 0.8456414834916 1 1
0.759971426175626 0.759091205391835 1 1
0.80409732271482 0.803227265894408 1 1
0.794054209409069 0.793233817471787 1 1
0.818009480621922 0.817201252397489 1 1
0.736074542483659 0.735302731693526 1 1
0.813737164468093 0.812890509580589 1 1
0.707895316090904 0.707149808154184 1 1
0.851769080309726 0.850859762694105 1 1
0.758121144952616 0.757394446343031 1 1
0.763506399554855 0.762721817356979 1 1
0.825493959666417 0.824643456596615 1 1
0.719202177808292 0.718492635643598 1 1
0.911593520404025 0.910629969070603 0 0
0.732755246420487 0.731995738143083 1 1
0.783113077660496 0.782328583677229 1 1
0.780761901825637 0.779953102779108 1 1
0.839491070295978 0.838596337453535 1 1
0.792248558294566 0.791466239110843 1 1
0.806249490352338 0.805381595391598 1 1
0.803806185186361 0.802984602910774 1 1
0.778111476944606 0.777298743303211 1 1
0.917411263529265 0.916436427709832 0 0
0.803581846111272 0.802731204917962 1 1
0.7166017183513 0.715885545675455 1 1
0.787011091511527 0.786156285398967 1 1
0.843527080484598 0.842643944201644 1 1
0.789134554585952 0.788301487742079 1 1
0.729627901551577 0.728879339089189 1 1
0.767702914795765 0.766903499074097 1 1
0.811582758701036 0.810768002222142 1 1
0.865059084609024 0.86419298847232 1 1
0.747170033388125 0.746410635983735 1 1
0.756892943844007 0.756100535379973 1 1
0.754177886760035 0.753431510818455 1 1
0.77448681985137 0.773710518376127 1 1
0.837994390222691 0.837125188799793 1 1
0.746909097862959 0.746121226716553 1 1
0.777614480629547 0.776809471005148 1 1
0.775449785049234 0.774618889770816 1 1
0.736448404342899 0.735689267621544 1 1
0.771364914263588 0.770594388327508 1 1
0.715089672284824 0.714367105623599 0 0
0.757810876606896 0.757025799581749 1 1
0.761370496042639 0.760594872930691 1 1
0.768666340841863 0.767866004845789 1 1
0.8162327499212 0.815447793206099 1 1
0.8343349067621 0.833479915538365 1 1
0.822148389587397 0.821329444583816 1 1
0.770281925268685 0.769483166163505 1 1
0.776109493402154 0.775330613698609 1 1
0.835722486137161 0.834835909485471 1 1
0.822262942414535 0.821399802366529 1 1
0.817576664795071 0.816725683367796 1 1
0.83398048128965 0.833059994140536 1 1
0.854020481597423 0.853210608291348 1 1
0.821155020521268 0.820333173151563 1 1
0.773222080311555 0.772428772017119 1 1
0.82223459205798 0.821400121401889 1 1
0.826336642838657 0.825434013560123 1 1
0.814115415077123 0.813199407618063 1 1
0.757813456831713 0.757028000970005 1 1
0.852950601127516 0.852072652786814 1 1
0.872487396678856 0.871669416486195 1 1
0.820360537025828 0.819511242330896 1 1
0.853996716116972 0.853119299243076 1 1
0.80705680415959 0.806230022588659 1 1
0.714689182820198 0.713887858892956 0 0
0.868574213427716 0.867677989378826 1 1
0.827844871147119 0.826986462755923 1 1
0.81117858196444 0.810252795598833 1 1
0.707445687643773 0.706627265748378 0 0
0.784810001381988 0.784032952887063 1 1
0.77850140694769 0.777712605421076 1 1
0.806130846177158 0.805245159614823 1 1
0.852169623366171 0.851240466670212 1 1
0.846797190392528 0.845934209476222 1 1
0.846037493019153 0.845191805253665 1 1
0.789850033256678 0.789007063044435 1 1
0.805517849944726 0.804742619267088 1 1
0.819859680369447 0.818960837428262 1 1
0.805770700540005 0.804876421498559 1 1
0.720127300789697 0.719428586357439 1 1
0.820246688662454 0.819366265566261 1 1
0.842214257470267 0.841345183037908 1 1
0.820909146277256 0.820080171942489 1 1
0.827165955751546 0.826302718986142 1 1
0.798035779545615 0.797197620430231 1 1
0.696449194439762 0.695761210882621 0 0
0.87411747897263 0.873091314334772 0 0
0.85524709524445 0.854423205935186 1 1
0.73088007886472 0.730117883182312 1 1
0.790906550936382 0.790136666766871 1 1
0.759735112790749 0.758961977987115 1 1
0.840396977306067 0.839578402932118 1 1
0.803445545317889 0.802627350540333 1 1
0.774530050590922 0.773746874144495 1 1
0.777006788371087 0.776209835690259 1 1
0.828350752229232 0.827577857269078 1 1
0.766502200195233 0.765708575053617 1 1
0.736668624296353 0.735984300065895 1 1
0.80731617828284 0.806453493863951 1 1
0.852157823685196 0.851318088692726 1 1
0.771515878616778 0.770678088299777 1 1
0.830075370191546 0.829239929559442 1 1
0.838183610910488 0.837326121060012 1 1
0.707875602076044 0.707190801587158 0 0
0.847507535795794 0.846601834299429 1 1
0.761664217865557 0.760812167250161 1 1
0.869467702562839 0.868476597367294 1 1
0.786385541833597 0.785634547924323 1 1
0.764465948568847 0.763656869265357 1 1
0.873582655404495 0.872734117501583 1 1
0.822295358262018 0.821417446778704 1 1
0.800843718455851 0.800011248533733 1 1
0.762992794102138 0.762287038949482 1 1
0.791281527163718 0.790399036041397 1 1
0.763361086826942 0.762533765787467 1 1
0.790179876709299 0.789277632796705 1 1
0.774974351790873 0.774198063586528 1 1
0.700627010305895 0.699864985059233 1 0
0.786699855724013 0.785909027518237 1 1
0.733029424229584 0.732301754364251 1 1
0.812270135506529 0.811393356876232 1 1
0.752534182132585 0.751738107513374 1 1
0.804593812237193 0.803744013737659 1 1
0.712681472176907 0.711978826781849 1 1
0.859137757099636 0.858280740592861 1 1
0.891653691574257 0.890747536092055 0 0
0.721391729060433 0.720604961264569 0 0
0.867598118472061 0.866683517976444 1 1
0.791138926707374 0.790309617028688 1 1
0.799282702294604 0.798480070219654 1 1
0.796192764670101 0.795423919382326 1 1
0.810411410480584 0.809657753093479 1 1
0.823929883081943 0.823094786264627 1 1
0.716057356907687 0.715376832452354 0 0
0.934751979035972 0.933775521876974 0 0
0.834081210555912 0.833234024106812 1 1
0.792905394136071 0.792088674471755 1 1
0.788677973872192 0.787913144682929 1 1
0.803284338369208 0.802493436636324 1 1
0.87503476854997 0.874094381984496 1 1
0.894088919324507 0.893173823084998 0 0
0.831412661732485 0.830605109072864 1 1
0.881523740415734 0.880617353996849 1 1
0.793989429903931 0.793181632894493 1 1
0.806335383446786 0.805539411301454 1 1
0.84137135009885 0.840509713642296 1 1
0.853507865798796 0.852590870221973 1 1
0.868643008505136 0.867766423376885 1 1
0.820869544608639 0.819964592203285 1 1
0.796802062354408 0.796004505666249 1 1
0.753817721829092 0.753031077005177 1 1
0.796074640570889 0.79519192445416 1 1
0.828801025794717 0.827947085759103 1 1
0.871791774222407 0.870870115261162 1 1
0.65116178900608 0.650498127703813 0 0
0.8486612835291 0.847741894915668 1 1
0.810436996468157 0.809576173599322 1 1
0.786340956192966 0.785508129970661 1 1
0.778326333462819 0.777556356655924 1 1
0.823451938540965 0.822556621207599 1 1
0.776562095756737 0.775744946630805 1 1
0.774190786192356 0.773364781973935 1 1
0.847946411676071 0.847144668712396 1 1
0.837953647312899 0.837131005192087 1 1
0.850234631271248 0.849305547275934 1 1
0.84047505673606 0.839582356470004 1 1
0.772422726973443 0.771618733793006 1 1
0.748749200363063 0.748006640239357 1 1
0.843605799710089 0.842759887598833 1 1
0.747319036882409 0.746531430834444 1 1
0.886513149528019 0.885556243895064 0 0
0.734182731725132 0.733417187809464 1 1
0.80729292939192 0.8064645733073 1 1
0.794571198980513 0.793723017441435 1 1
0.807837256538069 0.806999650754051 1 1
0.840975724612204 0.840136239500222 1 1
0.847694088287538 0.846854071674822 1 1
0.736115789943609 0.735331400563002 1 1
0.850816159346659 0.849956537189135 1 1
0.887026360922287 0.886096252339364 0 0
0.777471581284807 0.77666865249581 1 1
0.846115923145691 0.845268926914656 1 1
0.888617913878734 0.887711195211487 1 1
0.952706930433578 0.951712529359821 0 0
0.746181296802826 0.745422080322805 1 1
0.817517405665058 0.816744475633646 1 1
0.805182768359964 0.804346642086897 1 1
0.758467844699147 0.757675055435097 1 1
0.862609994423671 0.861704419942297 1 1
0.762712184632384 0.761900944335755 1 1
0.833386350431015 0.832516732083076 1 1
0.84484625263162 0.844021389145733 1 1
0.821030075199921 0.820120294612733 1 1
0.810104175309595 0.809305005198896 1 1
0.730876015479072 0.730138234823386 1 1
0.823218000507352 0.822404830258366 1 1
0.801946830999922 0.801131307161127 1 1
0.800858897407936 0.800027865266409 1 1
0.882256469363333 0.881318751883349 1 1
0.865316938170689 0.864376973503379 1 1
0.844266339068317 0.843418971909478 1 1
0.836182948973586 0.83533393026912 1 1
0.741282324305996 0.740503845454746 1 1
0.873723829873895 0.872775153433373 0 0
0.80244162660124 0.801579375756249 1 1
0.850569946154841 0.849704076786742 1 1
0.820957125033043 0.820126466274717 1 1
0.70560378338188 0.704868168096251 0 0
0.755017285349558 0.754199470618752 1 1
0.852419321471989 0.851456961191018 1 1
0.817830412072995 0.816937225616808 1 1
0.916112802105827 0.915235853243677 0 0
0.843149240324767 0.842290567065509 1 1
0.747127343341817 0.746326397713462 1 1
0.783653973347924 0.782838740794372 1 1
0.810442028673957 0.809599452656578 1 1
0.835672917711102 0.834879721279825 1 1
0.811019160472004 0.810218487923497 1 1
0.75137191536089 0.750588416737986 1 1
0.795170307148863 0.794397897355104 1 1
0.789446602918525 0.788619186024877 1 1
0.873192690404638 0.87230368566662 1 1
0.784523402135346 0.783738057814535 1 1
0.764158008123183 0.763400120392493 1 1
0.811644460639943 0.810824156850488 1 1
0.751350095447544 0.750580657618792 1 1
0.774592755752949 0.773847814892414 1 1
0.798686131655803 0.797855884971743 1 1
0.792464354376489 0.791689684754009 1 1
0.75457516554851 0.753734681507236 1 1
0.705226041564837 0.704503690306189 1 1
0.77059504946255 0.769856672131974 1 1
0.784567873765625 0.783778135868873 1 1
0.771260499073206 0.770411579348042 1 1
0.89899663720319 0.898067588379649 0 0
0.769642369821129 0.76878392340118 1 1
0.769005539417772 0.768210941354804 1 1
0.785521241650616 0.784704365180706 1 1
0.704801931110295 0.704054942908387 0 0
0.836260753082824 0.835339502404096 1 1
0.818410293886185 0.817554866829085 1 1
0.848526173527108 0.847636724334537 1 1
0.75143739885928 0.750671406479831 1 1
0.811049255531702 0.810202429359883 1 1
0.758137302145048 0.757393003675512 1 1
0.841323082258111 0.84040067516397 1 1
0.813800202917753 0.812974002901951 1 1
0.782829805445972 0.782016807875066 1 1
0.800048616079289 0.799195734545551 1 1
0.769010647894277 0.768219772809474 1 1
0.715774911698237 0.714975394175417 1 1
0.808926690176858 0.808093899056471 1 1
0.843366488371991 0.842479094801366 1 1
0.793068888360481 0.792249931247922 1 1
0.884508691064713 0.883555905074736 1 1
0.863010557691245 0.862124224929715 1 1
0.808918887421139 0.808047191617621 1 1
0.864280233711621 0.863363103773963 1 1
0.814689061655347 0.813908184710095 1 1
0.729396186542936 0.728661314318162 1 1
0.804184661197212 0.803306175814137 1 1
0.797041408245506 0.79619998006362 1 1
0.741212688895963 0.74036984495297 1 1
0.732198609723548 0.73144825502764 1 1
0.793324164147951 0.792461801944595 1 1
0.832804792706802 0.831984350198771 1 1
0.846948702602516 0.846054190851032 1 1
0.898019743857988 0.897079713301098 0 0
0.869315121053592 0.868475472696064 1 1
0.775734980910631 0.774907257645577 1 1
0.835390773277424 0.834457644079784 1 1
0.854788847358352 0.853858947277085 1 1
0.808156445163797 0.80727200600619 1 1
0.832151097887553 0.831222819934552 1 1
0.784262053759057 0.783520363610118 1 1
0.799884218576562 0.799035808950158 1 1
0.853710408265192 0.85280930863697 1 1
0.768500296533369 0.767711769478935 1 1
0.792697206560065 0.79185235870951 1 1
0.730440063432826 0.729685919475639 1 1
0.794842650069236 0.794000541037808 1 1
0.817464651849048 0.816680401048854 1 1
0.806190605347755 0.805348061984898 1 1
0.811929050557549 0.811092514808949 1 1
0.748755980066672 0.747966775582211 1 1
0.728738061870056 0.727971569448804 1 1
0.744544844424411 0.743824217928821 1 1
0.818028858707408 0.817077796478807 1 1
0.790341530194449 0.789563218673377 1 1
0.785127399051875 0.784336367586498 1 1
0.828451130033888 0.827557389222691 1 1
0.776009666769199 0.775199291771781 1 1
0.835839713887744 0.834984635057766 1 1
0.832053987758438 0.83125065736287 1 1
0.818190235553926 0.817376442373749 1 1
0.803197341692083 0.802328476292998 1 1
0.770820017149778 0.770025517996745 1 1
0.846710967214667 0.845878193021561 1 1
0.76885347218127 0.768028039677103 1 1
0.783437832486338 0.782588525272938 1 1
0.815471047178368 0.81462472845833 1 1
0.838885956370759 0.838035578039874 1 1
0.768057954981896 0.76721704768201 1 1
0.814628950014008 0.813835322791328 1 1
0.767070542984085 0.766213409721914 1 1
0.731577712457923 0.730835113710473 1 1
0.87761362669829 0.876716381221164 1 1
0.749456268237478 0.748682258218362 1 1
0.845973933982935 0.845037455814337 1 1
0.786129580295603 0.785258126459984 1 1
0.85916448876545 0.858242218156927 1 1
0.852791901313576 0.851932933687499 1 1
0.760619056937443 0.759842135552582 1 1
0.765533746171617 0.764703583867455 1 1
0.805551928992698 0.804739812349564 1 1
0.775967016056822 0.775163577034037 1 1
0.799083096010037 0.798310009118783 1 1
0.798156807511856 0.797323100884128 1 1
0.777464538123728 0.776674432746353 1 1
0.80254843674303 0.801728984909917 1 1
0.796582066735408 0.795760024780853 1 1
0.808133094420077 0.807319694234782 1 1
0.843206988914936 0.842307540015961 1 1
0.763934994642968 0.763204626496424 1 1
0.726349922010597 0.72558799462349 0 0
0.779412885240278 0.778607642770484 1 1
0.786856819371796 0.786112768057863 1 1
0.76671494011806 0.765889597471295 1 1
0.825504309096929 0.824678474763199 1 1
0.697687313674637 0.696965228414386 0 0
0.812127245541388 0.811323665151305 1 1
0.817003553509504 0.816072672162418 1 1
0.789044291248397 0.788195154253926 1 1
0.728604814746814 0.727873403475271 1 1
0.777025475151166 0.776125832163477 1 1
0.782289223366852 0.781484790547144 1 1
0.834725032318573 0.833851218524084 1 1
0.811788368990739 0.810979316719615 1 1
0.806490170008514 0.805711458317824 1 1
0.780838130069292 0.780108279530159 1 1
0.735489993569874 0.734761254240941 1 1
0.830442222652488 0.829545869783222 1 1
0.793629858879851 0.792785239818158 1 1
0.871378131231408 0.870562128508082 1 1
0.88253711704293 0.88162170181743 1 1
0.766496874194844 0.765670573562951 1 1
0.842722549120376 0.841863455512782 1 1
0.812742700929637 0.811892014195112 1 1
0.770309206026417 0.769489464190985 1 1
0.766413882980534 0.765614412844837 1 1
0.79410810108044 0.793222978206281 1 1
0.82052278889772 0.819701333286515 1 1
0.750798961156695 0.750008623959324 1 1
0.846317680727255 0.845390794554744 1 1
0.780875692052242 0.780102376868213 1 1
0.773008090548912 0.772214389791263 1 1
0.722280708730858 0.721490318780461 1 1
0.794787940154457 0.794003452494187 1 1
0.813386146332546 0.812530868660997 1 1
0.687096237598257 0.686381948351151 0 0
0.762518387827907 0.761752671931131 1 1
0.760001476884786 0.759239903336167 1 1
0.822171137137286 0.82135716541291 1 1
0.820030324656254 0.819223424073097 1 1
0.784398770206749 0.783559080641232 1 1
0.820467653617157 0.819633485431794 1 1
0.816260419150272 0.815390615676537 1 1
0.799874046399163 0.799110022074501 1 1
0.836811370663081 0.835974470915871 1 1
0.836002866905737 0.835116337220715 1 1
0.845079293158545 0.84416318111065 1 1
0.758930354887444 0.758146368495112 1 1
0.811963567036228 0.81117695054684 1 1
0.838889296210276 0.838059424608689 1 1
0.788895268912254 0.788134400239818 1 1
0.772039386542877 0.771219514940459 1 1
0.656055944995112 0.655385269720776 0 0
0.806690697304623 0.805829159647921 1 1
0.877508521704918 0.876581856840423 1 1
0.868640772782648 0.867747505127597 1 1
0.864315685154739 0.863406237930113 1 1
0.846180417451846 0.845288889608747 1 1
0.81080058040678 0.809960636198626 1 1
0.791974361565917 0.791200957043255 1 1
0.782336195014638 0.781484293105984 1 1
0.866052237556586 0.865122094315322 1 1
0.76207315990854 0.761257787576137 1 1
0.766794095582007 0.765985840887182 1 1
0.734864465977002 0.734083934791605 1 1
0.810700740388901 0.80988524645262 1 1
0.818664732682475 0.817830962398598 1 1
0.834313229089235 0.833455700753745 1 1
0.915737046711273 0.914769039962098 0 0
0.838182372480533 0.837332503993789 1 1
0.77689635738971 0.776083210732688 1 1
0.793021034792928 0.79218318637395 1 1
0.855238868610279 0.854410062293348 1 1
0.816282611994052 0.81538377702906 1 1
0.835665035527412 0.834812407384545 1 1
0.730088689854591 0.729370261909799 1 1
0.837221962187563 0.836305474756931 1 1
0.800707039698495 0.799819483709792 1 1
0.767069569711658 0.766229989495719 1 1
0.811826544944627 0.810986925958912 1 1
0.803464462877931 0.802631717367634 1 1
0.775952077699514 0.775133257830149 1 1
0.797355665618113 0.796538593885853 1 1
0.787132900548726 0.786325675841204 1 1
0.742462978617807 0.741688292623411 1 1
0.773927867361725 0.773168169716004 1 1
0.757423692546858 0.756612254893599 1 1
0.785646219342786 0.784867897010343 1 1
0.78303064316502 0.782206597535855 1 1
0.796515506548971 0.795670637301686 1 1
0.73083041808898 0.730020811366378 1 1
0.893138007847215 0.892220058886634 1 1
0.839232383771077 0.838383104435943 1 1
0.848813917894626 0.847980369435139 1 1
0.737688998818054 0.73693402236375 1 1
0.766310023610942 0.765553883728412 1 1
0.805472952717721 0.804632360237421 1 1
0.760237973233287 0.759467136291589 1 1
0.790134770243799 0.789272317313629 1 1
0.842287282226066 0.841463558038463 1 1
0.758517065334891 0.757717742270046 1 1
0.796895449189717 0.796060352066093 1 1
0.837327935306399 0.836482217541727 1 1
0.821307698635409 0.82048064316745 1 1
0.817911664661599 0.81712259776818 1 1
0.836662282966999 0.835798178057637 1 1
0.823490328818045 0.82265661076469 1 1
0.774376281812285 0.773604640087504 1 1
0.670148040416844 0.66945634552274 0 0
0.778063051124293 0.777200503424575 1 1
0.850842730019531 0.849958984332365 1 1
0.781688262184963 0.780854629424933 1 1
0.834001076320321 0.833164877143004 1 1
0.789499264683915 0.788655053760174 1 1
0.765852787546499 0.765064782975094 1 1
0.805970451445431 0.805170825844405 1 1
0.717481418266364 0.716718980654807 0 0
0.791704412614368 0.790919915475679 1 1
0.856715078701379 0.855842436678232 1 1
0.799933936397743 0.799133212932093 1 1
0.881408387405394 0.880505363021822 1 1
0.779238879889797 0.778433146646249 1 1
0.89263593467463 0.891720890019158 0 0
0.737113678030214 0.736378044517512 1 1
0.717298080456455 0.716619765020405 1 1
0.831529358664707 0.83066742608639 1 1
0.814919893296746 0.814138775419501 1 1
0.714341345440229 0.713551073857898 1 1
0.835902948653587 0.835030586000748 1 1
0.773848132251015 0.773075090482345 1 1
0.764622127018533 0.763882572716633 1 1
0.802928198832505 0.802120622428755 1 1
0.772373706941514 0.771629996594413 1 1
0.757925236143248 0.757186866923788 1 1
0.805090074886341 0.804217028887376 1 1
0.726891119944882 0.726171945596672 1 1
0.801664824049846 0.800853127610768 1 1
0.779944938850686 0.779111943337355 1 1
0.795750116723871 0.794929478421903 1 1
0.746309687427317 0.745530929936492 1 1
0.785422133535724 0.784619111949892 1 1
0.73075873381615 0.730005337607847 1 1
0.771967188571457 0.771173231031958 1 1
0.746153813050546 0.745354478748204 1 1
0.712138969631868 0.711412097978153 1 1
0.824409074716996 0.823575818706984 1 1
0.791485174195722 0.79064943825434 1 1
0.778803249890599 0.778020228233701 1 1
0.814737709756719 0.81393082261495 1 1
0.80739422490765 0.806604328404081 1 1
0.781209220841608 0.780387942752544 1 1
0.730732902898653 0.729987559891808 1 1
0.860117375787697 0.859174514215548 1 1
0.856174912255509 0.855214477394544 1 1
0.762785311003718 0.762001114849078 1 1
0.746077832893008 0.745277801066292 1 1
0.810915808715909 0.810082810722787 1 1
0.815388997623213 0.814568027533698 1 1
0.778929412483861 0.778143186481354 1 1
0.677375749530595 0.676705365963068 0 0
0.831244982576286 0.830466167415957 1 1
0.797838897468469 0.796981278186123 1 1
0.850899687897682 0.850036180718193 1 1
0.787155803113003 0.786400050020225 1 1
0.819408267090002 0.81852774665692 1 1
0.777438006567801 0.776600856514807 1 1
0.911364906621062 0.910412935515818 0 0
0.8382930914781 0.837396070825157 1 1
0.818958996744055 0.818170040025435 1 1
0.835734439694478 0.834767375554059 1 1
0.787521404007674 0.786669877164168 1 1
0.826136065595298 0.82521401688948 1 1
0.872102521629115 0.87124618438881 1 1
0.789559811050037 0.788752690001063 1 1
0.783231590568151 0.782408227842795 1 1
0.852095268594972 0.851238427949902 1 1
0.730804071819209 0.730065448872312 1 1
0.886171483942585 0.885278118518005 1 1
0.832782835731188 0.831928904451409 1 1
0.81757555524062 0.81666457163894 1 1
0.69695919056309 0.696210223091125 0 0
0.808358949797474 0.80751847918848 1 1
0.759795240237087 0.758994613447803 1 1
0.89312381854661 0.892195729814069 1 1
0.814087562143773 0.813163913057042 1 1
0.847589259791621 0.846735524081961 1 1
0.836634354500169 0.835802521233883 1 1
0.849275851004921 0.848364683888362 1 1
0.723514259330375 0.72278850104226 1 1
0.793016721046525 0.792210460900201 1 1
0.781578337390519 0.780706903064736 1 1
0.867470464138479 0.866606250149985 0 0
0.802621366968352 0.801816623768646 1 1
0.876751961603434 0.875838028328745 1 1
0.804898443355506 0.804036821268391 1 1
0.820994705400942 0.820101796983233 1 1
0.753486820817658 0.75271913602821 1 1
0.730777845136069 0.730026136675543 1 1
0.752166677317441 0.751447563369161 1 1
0.833354015304428 0.832463537831744 1 1
0.783733921214585 0.782893562785877 1 1
0.842513313420767 0.84169876374151 1 1
0.740052988023173 0.739226025689476 1 1
0.738144532727875 0.737389862980612 1 1
0.68371040369045 0.68301774917575 0 0
0.766834968992793 0.76601871430644 1 1
0.831956786476459 0.831107696299576 1 1
0.742230485489091 0.741410870409932 1 1
0.758556823651432 0.757717669886068 1 1
0.746477275096795 0.74568069438907 1 1
0.768241262261393 0.767421116728068 1 1
0.858007886914301 0.857150640243716 1 1
0.822387576401032 0.821518610573103 1 1
0.742602839902926 0.741861719630665 1 1
0.788972068580888 0.7881976716444 1 1
0.811593353285346 0.810733548661163 1 1
0.81673869365836 0.815911726285448 1 1
0.819955963583239 0.81907454412677 1 1
0.838545844808593 0.837683008494812 1 1
0.883393249919741 0.882489477699563 1 1
0.692666311963157 0.691858106188416 0 0
0.822290895331894 0.821415754756455 1 1
0.852989097330143 0.852088116938743 1 1
0.817959197713612 0.817140557015873 1 1
0.805673643914098 0.804839487437014 1 1
0.82029782095995 0.819473653393873 1 1
0.719250772216893 0.718537726524594 1 1
0.798661623099851 0.797912657909953 1 1
0.707764656413158 0.706957267755908 0 0
0.807295943774305 0.806440262840601 1 1
0.788842482937162 0.788015048806275 1 1
0.869101670609909 0.868159824561947 1 1
0.792607390069885 0.791785133300502 1 1
0.774307465489498 0.773526180303611 1 1
0.838448296756584 0.837556430562367 1 1
0.737513259115588 0.736797713989081 1 1
0.798766729926279 0.797889506842745 1 1
0.738678325268482 0.73789968078475 1 1
0.802425956199921 0.801567819764408 1 1
0.791252620528619 0.790408172120061 1 1
0.857151410777165 0.85627026288243 1 1
0.757843489815635 0.757070881189827 1 1
0.780616363039868 0.779833427063254 1 1
0.902149333972953 0.901180581940144 0 0
0.70706998630028 0.706386864232272 1 1
0.839788372532464 0.839011044589151 1 1
0.856002462870892 0.855108541935632 1 1
0.799970598460892 0.799130008228671 1 1
0.780859950297725 0.780108936403843 1 1
0.900845528394765 0.899938649908913 1 1
0.828471064129229 0.827583508336117 1 1
0.830399506618444 0.829518841719826 1 1
0.843544482154309 0.842701958705892 1 1
0.799878588898145 0.799061801278436 1 1
0.868238611093491 0.867349708910169 1 1
0.802191365689715 0.801342467466944 1 1
0.892464656855365 0.891515678834267 0 0
0.867423117759032 0.866526596624778 1 1
0.843349228805173 0.842501457379883 1 1
0.716015326011786 0.715329728609088 0 0
0.811714303481097 0.810943510262875 1 1
0.779659300408651 0.778878829718546 1 1
0.723073971558106 0.722364444376262 1 1
0.81609482861481 0.815283045433828 1 1
0.764763104002876 0.763959071029673 1 1
0.80220403042188 0.80141383549442 1 1
0.845788010913524 0.844978977503811 1 1
0.812565169362155 0.811677072004003 1 1
0.771956034135708 0.771118525581331 1 1
0.808709722815029 0.807860861157153 1 1
0.76535347543718 0.764622631012407 1 1
0.832512683004279 0.831679176668293 1 1
0.798483865498641 0.797587007127709 1 1
0.869248929212664 0.86833904508588 1 1
0.771095477868734 0.77030026470776 1 1
0.706509112629297 0.705743099374857 0 0
0.780324554216178 0.779579819723015 1 1
0.834130706479951 0.833279287306298 1 1
0.783797712080182 0.782975775083396 1 1
0.782944630739323 0.782137662750066 1 1
0.77278584165702 0.771938745379927 1 1
0.790618649438864 0.789872185515691 1 1
0.700762485996948 0.700030631096859 0 0
0.777674305676751 0.776875253534939 1 1
0.76845736276869 0.767652750297643 1 1
0.812304280953699 0.811477576947112 1 1
0.854325655212337 0.853457992064804 1 1
0.838216271845228 0.837355201014329 1 1
0.84270894414655 0.841797623028384 1 1
0.746677098746879 0.74592992947464 1 1
0.803795310834397 0.80307600861763 1 1
0.851526461859265 0.850645437621367 1 1
0.82950068638642 0.82862832748559 1 1
0.814868912767799 0.81406112970223 1 1
0.749428691186307 0.748657811269411 1 1
0.803422468313791 0.802597294376816 1 1
0.820862190194488 0.819990204625414 1 1
0.779263124913336 0.778478920555669 1 1
0.823000470666049 0.822225960778175 1 1
0.773900997372137 0.77309216558895 1 1
0.788532046294486 0.787736311562641 1 1
0.793942619179028 0.793099799625761 1 1
0.851817712147168 0.850924925751784 1 1
0.812734555599688 0.81189988641505 1 1
0.895113694565601 0.894161615034968 0 0
0.750206132973713 0.749418488104995 1 1
0.751859595733957 0.751046966971465 1 1
0.700658635306539 0.699936913199514 1 1
0.751108647307076 0.75033298470407 1 1
0.696372428395994 0.695668515153949 0 0
0.791035328544113 0.790168861108096 1 1
0.778792043761456 0.777977273980297 1 1
0.8611401562086 0.860281088925454 1 1
0.859750949393695 0.858912869327732 1 1
0.771065915948862 0.770232971201629 1 1
0.798361652638429 0.797604830080763 1 1
0.752912541086073 0.752146785024297 1 1
0.761147892971586 0.760313308045901 1 1
0.747599846529071 0.746833537978419 1 1
0.79366161199603 0.792822862453738 1 1
0.789768720492673 0.788953424337047 1 1
0.849602548792544 0.848771893808708 1 1
0.741121456365017 0.740317352059455 1 1
0.800792130079531 0.800010511767554 1 1
0.776782672219129 0.775972251848611 1 1
0.752443425206024 0.751640437514504 1 1
0.838475909299311 0.837679764426127 1 1
0.795334454911901 0.794480203375018 1 1
0.767904740070622 0.767181500097556 1 1
0.801183990526204 0.800373091450597 1 1
0.816950896121496 0.816088568734633 1 1
0.786106236923588 0.78525913609019 1 1
0.901306450947945 0.900392941392046 0 0
0.775836298530151 0.775093916252497 1 1
0.806770153536587 0.805937200302378 1 1
0.859446788012286 0.858528039238566 1 1
0.736083794442122 0.735328029554925 1 1
0.758522024533577 0.75769259407005 1 1
0.767224292467934 0.766447434517726 1 1
0.786813764460331 0.785996380315065 1 1
0.788460515712485 0.787672261212547 1 1
0.836517872826019 0.835634943932232 1 1
0.78597434276964 0.785174576106431 1 1
0.794645126412891 0.793763174063629 1 1
0.892280063683091 0.891408145855272 0 0
0.836962573237868 0.836096642573879 1 1
0.767451859790744 0.766689933702118 1 1
0.788336130698576 0.787563040721977 1 1
0.765103829911989 0.764290323694582 1 1
0.80114960207987 0.800299578125694 1 1
0.797360194690061 0.79654186772116 1 1
0.78400388327065 0.783249982557584 1 1
0.838991428877738 0.838143161235455 1 1
0.740938031731566 0.740184206138045 1 1
0.869725371515626 0.868815142714649 1 1
0.864870153070348 0.863896642145617 1 1
0.761501844032554 0.76072331740835 1 1
0.80372543614998 0.802908841855248 1 1
0.782362116906636 0.781529408804649 1 1
0.798658374074364 0.797811674071551 1 1
0.73594591255343 0.735231450230533 1 1
0.829866057144567 0.828980049938589 1 1
0.804592622472416 0.803747708339878 1 1
0.731798300785747 0.731036234226564 1 0
0.811499117709441 0.810669251530039 1 1
0.812558922288252 0.811717012362081 1 1
0.780748343663558 0.779949018167304 1 1
0.673390813894032 0.672621754767906 0 0
0.818936851847428 0.818089466160766 1 1
0.828187953023139 0.827302073087526 1 1
0.883576713136495 0.882712492619425 1 1
0.815034344867417 0.814223152166644 1 1
0.815555021718876 0.814754445612695 1 1
0.76051549174253 0.759739106705418 1 1
0.837390167426768 0.83642256121082 1 1
0.773604517174917 0.772837457668109 1 1
0.750558780499409 0.749754807857747 1 1
0.866753684079306 0.865914954800272 0 0
0.8300967222405 0.829252903002277 1 1
0.747778847720459 0.746967011887863 1 1
0.773262147406955 0.772453276877369 1 1
0.788817096346366 0.787917328846815 1 1
0.867007263660396 0.866078585878954 1 1
0.834449054897118 0.833583995997159 1 1
0.790292716469266 0.789468654937679 1 1
0.835640395630148 0.834842536400279 1 1
0.840709537380299 0.839821413583038 1 1
0.842507243897374 0.841640261371815 1 1
0.806374304588371 0.805580912110885 1 1
0.799518605663468 0.798656816987674 1 1
0.799780758466631 0.798946361495561 1 1
0.767754374386265 0.766954149668508 1 1
0.76480000774561 0.763992243316907 1 1
0.860525275257827 0.859639424278585 1 1
0.806898546317792 0.805990910682773 1 1
0.816800199503715 0.815897126109045 1 1
0.788791632585819 0.78803219702859 1 1
0.879206527863872 0.878230947202438 0 1
0.805540458220342 0.804742539571582 1 1
0.786508570928667 0.785750990860139 1 1
0.737411126835881 0.736608746366868 1 1
0.814092587973027 0.813286457576371 1 1
0.846636216058575 0.845766409184911 1 1
0.841470577389363 0.840606731139834 1 1
0.8076365413558 0.806824006232867 1 1
0.861085608535853 0.860215018262613 1 1
0.708559657143167 0.707804677406866 1 1
0.860283256643392 0.859326718330607 1 1
0.844384583415301 0.843520360312645 1 1
0.832071178427386 0.831208268608196 1 1
0.687996575864102 0.687315421686625 0 0
0.883544990099076 0.882589909801691 0 0
0.863671002412872 0.862803989544598 0 1
0.884695375898544 0.883852033988991 1 1
0.848393168796451 0.847537591939726 1 1
0.76572119615952 0.764936073990167 1 1
0.850724458729454 0.849809779658335 1 1
0.797498441927033 0.796707749420411 1 1
0.872455085372691 0.871497572714163 1 1
0.831041007190851 0.83021771008654 1 1
0.847492457051463 0.84663408730112 1 1
0.699188738796315 0.698481982656764 1 1
0.772167092500406 0.771350811952857 1 1
0.800373367762864 0.799512372442083 1 1
0.779307524892663 0.778502343346165 1 1
0.796996686894545 0.796100835115885 1 1
0.712369401652373 0.711650139592596 1 1
0.858475191297828 0.857621859925419 1 1
0.766167753278186 0.765340926595498 1 1
0.816734740628168 0.815888808687478 1 1
0.747846766846296 0.747070706060513 1 1
0.793301377971681 0.792400063313728 1 1
0.812755446836604 0.811937543185448 1 1
0.809829520897343 0.808958677978243 1 1
0.715592358476264 0.714769941876552 1 1
0.773506408774513 0.772738526356244 1 1
0.826125662279253 0.825287715706524 1 1
0.845879264022365 0.844986264234094 1 1
0.761156974113306 0.760377463723359 1 1
0.815671501290887 0.814833771454027 1 1
0.705912090663597 0.705215885293093 0 0
0.845549511025403 0.844700642461554 1 1
0.82669911473239 0.825734933008763 1 1
0.816741220458668 0.815935777415142 1 1
0.845616493436446 0.844725214466211 1 1
0.840995416157334 0.840119885507232 1 1
0.820107090484857 0.819211201794747 1 1
0.786493813339469 0.785727103562793 1 1
0.739221331833568 0.73838846101518 1 1
0.75545110401218 0.754711656858427 1 1
0.721447016570591 0.720696538408211 1 1
0.86404341543386 0.863127228925154 1 1
0.785819167272817 0.784970644380213 1 1
0.779676228888313 0.778887239298442 1 1
0.853905229075563 0.853070617053047 1 1
0.772328779768189 0.771521466011713 1 1
0.709434365955338 0.708729737877594 1 1
0.760619895961046 0.759830854304085 1 1
0.777903769132853 0.777193063421269 1 1
0.779645310665802 0.778854894730921 1 1
0.812078884171867 0.811281070650469 1 1
0.751784745329046 0.750948450296043 1 1
0.831329281794437 0.830433542649612 1 1
0.813912438556666 0.813050947254147 1 1
0.796949887607419 0.796165749263831 1 1
0.804023876646775 0.803171839934376 1 1
0.718002128821237 0.717259667704868 1 1
0.788099326357456 0.787294662248585 1 1
0.846301135555538 0.845407930447544 1 1
0.746616085055937 0.745883753949103 1 1
0.852553725773078 0.851652593111908 1 1
0.891605670262291 0.89072497511911 0 0
0.727823739422809 0.727043454645048 1 1
0.771548696716897 0.770803495885215 1 1
0.77113851343518 0.770372681362087 1 1
0.828527002244725 0.827669802534976 1 1
0.844475861879292 0.843559153182614 1 1
0.833165703950187 0.832303941606265 1 1
0.685500681682333 0.68477746105993 0 0
0.757412490713991 0.756627997682149 1 1
0.80484050914367 0.80400863201951 1 1
0.772531971606442 0.771684900786777 1 1
0.775386262592598 0.774558011088943 1 1
0.840819342835697 0.839951666480767 1 1
0.907592268371269 0.906630403155565 1 1
0.858293948319655 0.857375314666813 1 1
0.800427332539944 0.799621125948441 1 1
0.779320197500194 0.778511261375946 1 1
0.772883713206497 0.772073955994766 1 1
0.760318923508943 0.759540904946633 1 1
0.778159065100603 0.777322110923397 1 1
0.732706964906894 0.731929012901833 1 1
0.83232899814208 0.831456662711629 1 1
0.858934152832843 0.85797974771949 1 1
0.747539226141088 0.746735304696691 1 1
0.792260774569036 0.791424772428827 1 1
0.785186239623538 0.784339376878622 1 1
0.764213512189644 0.763450512825086 1 1
0.722601199179698 0.721864343409974 1 1
0.784790501620659 0.783963242200522 1 1
0.849916233572187 0.848971417548892 1 1
0.803601723011442 0.802805174170195 1 1
0.797154774376943 0.796337796697502 1 1
0.74928688882965 0.748471057711608 1 1
0.794958583659109 0.794139779155298 1 1
0.873600834481258 0.872680307769271 1 1
0.859799663090087 0.858926947602279 1 1
0.746403482996896 0.745653315636588 1 1
0.81654475440765 0.815698792564169 1 1
0.763603807524462 0.762801056210026 1 1
0.774112087957791 0.773287405920427 1 1
0.777704171052853 0.776914055126919 1 1
0.829112206267408 0.828309631652472 1 1
0.77926556326286 0.778496174011995 1 1
0.815690770672846 0.814805717196178 1 1
0.765837156922162 0.765056154660844 1 1
0.865809030515911 0.864917625246255 1 1
0.852470187139392 0.85158193334673 1 1
0.772418589021428 0.771669337563014 1 1
0.761933555627239 0.761109077078841 1 1
0.807108880284941 0.806250887211831 1 1
0.776599523541879 0.775801428502268 1 1
0.787793162481107 0.786995134844815 1 1
0.793164311917002 0.792393260782144 1 1
0.760443942414542 0.759703397235877 1 1
0.723232007659959 0.722519648979102 0 0
0.897835234144496 0.896887971905848 1 1
0.924198528192235 0.923194589449755 0 0
0.77754034619401 0.776735249852994 1 1
0.826415250159371 0.825542080039717 1 1
0.834507576664202 0.833753000610724 1 1
0.848593674744509 0.847705903431791 1 1
0.780598483992991 0.779816478235073 1 1
0.869365796513044 0.868370098266258 1 1
0.805001911573968 0.804167090074048 1 1
0.80855299419986 0.807777761752684 1 1
0.685736719254334 0.685100612603726 0 0
0.861369315347422 0.86045391954459 1 1
0.764593477545607 0.763803860220962 1 1
0.767647989152074 0.766835660442222 1 1
0.816585959509165 0.815740273431706 1 1
0.778488215582877 0.777696816548928 1 1
0.838952365877337 0.838058787191791 1 1
0.776703848444063 0.775810015092079 1 1
0.853171601858692 0.852222250314126 1 1
0.741031648185667 0.740209015733849 1 1
0.773824327495231 0.773009931027496 1 1
0.858051928351983 0.857136256403784 1 1
0.847112545351978 0.846256229376186 1 1
0.85772351599181 0.856847689433503 1 1
0.839440062191992 0.838584269233712 1 1
0.845659398832997 0.844756466657112 1 1
0.742642182338893 0.741830955679628 1 1
0.901546673960923 0.900593095140302 0 0
0.807502456491885 0.806690381715591 1 1
0.838001078262371 0.837170145813 1 1
0.904930241649236 0.904092718991927 0 0
0.805306865627861 0.804442521827341 1 1
0.746446853606779 0.745650611040403 1 1
0.778242850071545 0.777465972304837 1 1
0.72642086323678 0.725672714525856 1 1
0.721648238502169 0.720899496963213 0 0
0.84589491562597 0.844946605375752 1 1
0.818115407466324 0.817292652836399 1 1
0.775825542575423 0.775036492450986 1 1
0.760035070153388 0.759166062377442 1 1
0.854282168424228 0.853360481593255 1 1
0.835364419707091 0.834457081781383 1 1
0.777339687035487 0.776597036169754 1 1
0.796320154272524 0.795492965970464 1 1
0.84157831881861 0.840732944015488 1 1
0.727696442148212 0.72697045137575 1 1
0.798044188869405 0.797274021220336 1 1
0.836940826711928 0.836125222889816 1 1
0.869800880121218 0.868953414114539 1 1
0.750263045903317 0.749511084529001 1 1
0.798273994572329 0.797482813214577 1 1
0.765460911742958 0.764685931927814 1 1
0.861671364867178 0.860802046732882 1 1
0.865103248688886 0.864218695003705 1 1
0.867197744897994 0.866305430303247 1 1
0.738347151494986 0.73762989382842 1 1
0.805152446258254 0.804357895248311 1 1
0.85389855862559 0.853052464228297 1 1
0.763925457089297 0.763138163241369 1 1
0.698904466363694 0.698215002769056 0 0
0.77878722851014 0.777931216414791 1 1
0.867689218870863 0.866669256323937 1 1
0.836704091084754 0.835886169575278 1 1
0.736274259747989 0.735539703380258 1 1
0.787824794172544 0.78709733037825 1 1
0.864114369804694 0.863183886239033 1 1
0.854773719972305 0.853867724074377 1 1
0.756073238130993 0.755253001616946 1 1
0.844873383586716 0.844007219584522 1 1
0.771177066685358 0.770384667163689 1 1
0.772605669145238 0.771881306907709 1 1
0.741017979549981 0.740233303256835 1 1
0.731920511820045 0.731182354333513 1 1
0.759704308010526 0.758979375736125 1 1
0.781727946596964 0.780926185828247 1 1
0.799720151483153 0.798877698357034 1 1
0.802342608054888 0.801479961920957 1 1
0.811212102058492 0.810400170154969 1 1
0.786368178742087 0.785537076515847 1 1
0.820508559587692 0.819677325906309 1 1
0.806318885457142 0.805450618823742 1 1
0.78707305703438 0.786255716519042 1 1
0.800962901135317 0.80017189226125 1 1
0.704259940094568 0.70355276654771 1 1
0.796060182805496 0.795259186819418 1 1
0.763637929444137 0.76285611852347 1 1
0.723788047820441 0.723033962806742 1 1
0.80396886804366 0.803162452448952 1 1
0.826700891480512 0.825877568402069 1 1
0.837583462632226 0.836769284097804 1 1
0.790419825555954 0.789609479474534 1 1
0.78863284033605 0.78783457414753 1 1
0.806733496939436 0.805918829763454 1 1
0.848467918717156 0.847595969021417 1 1
0.8019034400975 0.801100321510441 1 1
0.712015215835263 0.711270166717737 0 0
0.710651379159489 0.70991112317924 1 1
0.699170357557485 0.698454888547547 1 1
0.835013634005705 0.83417034792969 1 1
0.709148159305314 0.708435298097346 0 0
0.762916779066642 0.762196115673342 1 1
0.885120571331821 0.884181238263965 0 0
0.818295365492872 0.817377565554682 1 1
0.928474667214906 0.927548593885929 0 0
0.760827657032135 0.759981381019859 1 1
0.800885306706879 0.800063138530711 1 1
0.81876320790091 0.817830740495748 1 1
0.713631920171037 0.712825416597445 1 1
0.870131711876933 0.869210406582055 1 1
0.79582592037934 0.795087967619527 1 1
0.826518430254718 0.825651394385078 1 1
0.761195296908229 0.760452604552691 1 1
0.801739239084998 0.800883812814329 1 1
0.814567762779081 0.813725920027841 1 1
0.811044398655478 0.810207686455432 1 1
0.903753403643507 0.902849792474896 0 0
0.7548192464029 0.754110035025484 1 1
0.747097310446519 0.746290026676474 1 1
0.767439890152175 0.766657596073869 1 1
0.7245974445329 0.723862415741484 1 1
0.859387964352692 0.858471290961361 1 1
0.837160386140033 0.836311141807216 1 1
0.779811184436482 0.779015232809908 1 1
0.905888851203978 0.904998044345285 0 0
0.820904414226743 0.82006107467817 1 1
0.79869044977043 0.797889323401486 1 1
0.750836208868702 0.750054325214953 1 1
0.789414177951828 0.788588583907626 1 1
0.830381446663835 0.829491489922777 1 1
0.830684017804288 0.829795939372828 1 1
0.784963562642577 0.784167510585484 1 1
0.810985131317062 0.810094731230594 1 1
0.732688228990232 0.731956264073009 1 1
0.788131213644858 0.787290294275256 1 1
0.7995630285607 0.798744615469529 1 1
0.818305527982434 0.817519037172442 1 1
0.793241140886392 0.792384299408664 1 1
0.793416724779174 0.792577710067241 1 1
0.880584843243539 0.879732726736962 1 1
0.755312687597846 0.754480195465327 1 1
0.855598517389742 0.854623115283684 1 1
0.814043222837942 0.813197748544851 1 1
0.871620230485554 0.870819003014491 1 1
0.82732158387728 0.826440327521459 1 1
0.775757975092968 0.774997596736151 1 1
0.716371999493243 0.715607019569806 1 1
0.725442073073265 0.724672195902499 1 1
0.8717346641992 0.870897746166364 1 1
0.823439288574978 0.82256821264293 1 1
0.785308137595379 0.784423837026369 1 1
0.74986487036547 0.749091251616108 1 1
0.74090534292129 0.740114739027535 1 1
0.840921135872837 0.840057603511818 1 1
0.770239856341882 0.769467682701513 1 1
0.766615886911083 0.76581766709813 1 1
0.88405882989157 0.883142004374876 1 1
0.770613078403874 0.769770705442926 1 1
0.802947706506147 0.802070247620363 1 1
0.870433738901644 0.869593247161747 1 1
0.827779822423657 0.826896364702697 1 1
0.750455648814701 0.74964898506354 1 1
0.848713966981636 0.847774358902606 1 1
0.834858603947761 0.833951774755473 1 1
0.780075840383921 0.779271356187876 1 1
0.802296014488042 0.801445239306173 1 1
0.792835777122982 0.791994066805949 1 1
0.793281659978196 0.792437379862815 1 1
0.844549100451208 0.84367240328422 1 1
0.784678725369886 0.783820067747282 1 1
0.798903000876925 0.798154876842655 1 1
0.820668553322769 0.819792179702149 1 1
0.778861893641232 0.778072883901987 1 1
0.849750700107633 0.848936390517378 1 1
0.76872060231935 0.767896484196939 1 1
0.825637936314328 0.824696842862978 1 1
0.86573805725727 0.86484980087646 1 1
0.817902452409891 0.817037354508715 1 1
0.673087750487546 0.672364755024749 0 0
0.826499036640598 0.825638328503392 1 1
0.816171683038002 0.815414153017916 1 1
0.800050255401486 0.7992655652663 1 1
0.866576914386972 0.865660719273945 1 1
0.815519749317964 0.814681872273578 1 1
0.799736083221557 0.798935221217336 1 1
0.781869283323489 0.781124079003947 1 1
0.781082379341616 0.780306269470389 1 1
0.791914979496792 0.791102726596574 1 1
0.825777930825403 0.824905808302419 1 1
0.757401280595394 0.756531190619358 1 1
0.808693165737324 0.807866842929678 1 1
0.745442755965317 0.744732887756585 1 1
0.829049381692711 0.828158646146051 1 1
0.788978686533874 0.788138943653249 1 1
0.710408293101343 0.709717076531635 1 1
0.754342463959374 0.753588235508591 1 1
0.8030984613191 0.802274915604115 1 1
0.744862207022898 0.744063661136069 1 1
0.766926061561597 0.766175968169641 1 1
0.77921736753001 0.778477321457488 1 1
0.78193604008992 0.781149106710258 1 1
0.676845791224175 0.67618602998201 0 0
0.696447733616829 0.69574568657438 1 1
0.805484899913491 0.804635247270984 1 1
0.789271563207795 0.788452198470574 1 1
0.806561129499568 0.80574485043545 1 1
0.806118921883293 0.805370037200632 1 1
0.784584405057349 0.783781396242799 1 1
0.783391686631315 0.78261452146952 1 1
0.76031100455013 0.759480439981177 1 1
0.821394800550653 0.820525592337051 1 1
0.788238185271699 0.787364711305014 1 1
0.808315659329724 0.807504397481512 1 1
0.882759138428313 0.881851352040288 1 1
0.810382589112472 0.809541173154248 1 1
0.815177116560583 0.814324481409973 1 1
0.775230880217502 0.774457120393615 1 1
0.772387866866842 0.771619362089437 1 1
0.750435120781095 0.749665764472048 1 1
0.692063603145445 0.691336399359973 0 0
0.782904442977537 0.782093451407664 1 1
0.741261460838024 0.74053848388037 1 1
0.764427845412361 0.763646322853125 1 1
0.732249445739689 0.731527959434027 1 1
0.702951076316604 0.702187822974133 0 0
0.787952701157404 0.787213887949899 1 1
0.822052628927398 0.82122652586986 1 1
0.834225028353737 0.83338837237268 1 1
0.74868897265203 0.747904508029977 1 1
0.802641110281964 0.801772215589025 1 1
0.823405077343221 0.822562459585285 1 1
0.826056280457102 0.82515065878154 1 1
0.848308205282285 0.847420690778574 1 1
0.766701901481826 0.765969072231023 1 1
0.719049713523279 0.718371025283514 1 1
0.745624378598211 0.744863464372036 1 1
0.82855140322494 0.827803336002048 1 1
0.700008616188231 0.699302563909991 0 0
0.761486825192195 0.760781457459475 1 1
0.753074915644594 0.752243923858907 1 1
0.874126063212453 0.873150557474207 1 1
0.851267628424383 0.850392272618372 1 1
0.852082638065983 0.851227000885211 1 1
0.754845098313086 0.754057956818904 1 1
0.733146388567137 0.732465035518307 1 1
0.801469874529156 0.800668831862163 1 1
0.825311139380975 0.824426015036658 1 1
0.832716579521833 0.831835653598101 1 1
0.789459289618061 0.788617581537065 1 1
0.869090327146962 0.868198118755003 1 1
0.773748571693548 0.772968193586243 1 1
0.799007015858667 0.798166795745758 1 1
0.799279396747922 0.798368270444421 1 1
0.794671436682353 0.793891394941267 1 1
0.7822074977128 0.781402439872246 1 1
0.78858534695159 0.787797564629823 1 1
0.714620547876807 0.713908805353541 1 1
0.856914442625486 0.855992833970872 1 1
0.897461807007353 0.896546440836534 0 0
0.783807988548836 0.783004822559238 1 1
0.853903950621814 0.853000623990939 1 1
0.75487306886697 0.754118513989595 1 1
0.846407398176779 0.845517432106331 1 1
0.857225972242241 0.856369155475553 1 1
0.833214276990375 0.832302619669049 1 1
0.79174248504141 0.790915517352742 1 1
0.755766574009571 0.754965921872333 1 1
0.782619599701303 0.781827414251644 1 1
0.846919166918433 0.8460058107319 1 1
0.799023354131642 0.798234389449647 1 1
0.800871426867448 0.800093656298605 1 1
0.777077508857593 0.776297603303923 1 1
0.878874698270554 0.878061267890466 1 1
0.769594622007286 0.768802802719559 1 1
0.842728080328324 0.84186504280907 1 1
0.722790177386051 0.722041390581715 1 1
0.842460594313735 0.84162448226412 1 1
0.835327927115646 0.834458830948126 1 1
0.805640474297282 0.804828792030271 1 1
0.815865787335165 0.814983549818097 1 1
0.770028879545393 0.769193392456098 1 1
0.756903996514099 0.756154361900382 1 1
0.714750344419829 0.713992240062975 1 1
0.796595981840229 0.795727587198464 1 1
0.836137724457509 0.835310724471049 1 1
0.813916587867017 0.813083168091564 1 1
0.807048383036212 0.806211836195526 1 1
0.791198208398674 0.790281366844663 1 1
0.801089355024434 0.800244522337396 1 1
0.804592702936024 0.803746569448009 1 1
0.816586765406427 0.815765141653786 1 1
0.806371889248195 0.805584616579143 1 1
0.843920186831631 0.843010791965224 1 1
0.790844813593977 0.790049219736466 1 1
0.857665157892326 0.856753322395915 1 1
0.799050988145153 0.79817747675053 1 1
0.740286098098756 0.739521186857033 1 1
0.706714661179002 0.706050313567685 0 0
0.815126384252232 0.814308408932916 1 1
0.71692239752176 0.716257465532472 1 1
0.779969480138991 0.779132951564785 1 1
0.862643477579132 0.861727374863906 1 1
0.768188206480322 0.767359580184133 1 1
0.781874593860888 0.781039677393813 1 1
0.768106250272903 0.767330820225428 1 1
0.789220809801811 0.788371511286987 1 1
0.783782851879122 0.782948237490145 1 1
0.78407160375417 0.78323433120607 1 1
0.829366372560244 0.828483692364238 1 1
0.793347034854105 0.792518271265273 1 1
0.817971491986106 0.817139769635565 1 1
0.860612186475428 0.859759866556558 1 1
0.833485748462903 0.832608912416725 1 1
0.767647050089218 0.766865513889534 1 1
0.74820068046081 0.74742037715027 1 1
0.758595939721863 0.757812450823422 1 1
0.798500897947806 0.797657302566293 1 1
0.87833977391311 0.877474933707889 1 1
0.909477569022903 0.908468413653893 0 0
0.870296001294308 0.869429403827515 0 0
0.758462402792324 0.757657730133479 1 1
0.729061693080482 0.728313392548829 0 0
0.775687703439353 0.774838891581346 1 1
0.743183213458033 0.742418765589592 1 1
0.706027741273452 0.705308522945465 0 0
0.779962862724548 0.779142496209493 1 1
0.809686292127127 0.808779178088939 1 1
0.812907161924332 0.812086550779737 1 1
0.832897711714371 0.832009078584532 1 1
0.824851309197562 0.824030749562792 1 1
0.697227187467603 0.696521292362801 0 0
0.925941227713434 0.925033178510704 0 0
0.721011627309892 0.720193152929186 1 1
0.767879941209495 0.767028449046068 1 1
0.816851831036097 0.816028156158263 1 1
0.777750465970564 0.776929973275812 1 1
0.836239154750553 0.835408233638198 1 1
0.772005170034281 0.771193492199553 1 1
0.885751252467549 0.884805751538683 1 1
0.774356663981298 0.773571137564225 1 1
0.825175942248279 0.82430051296626 1 1
0.81067793550285 0.809800466486864 1 1
0.771157496685683 0.770398414909125 1 1
0.862221968290326 0.861316509605861 1 1
0.827242677018347 0.826293466390162 1 1
0.871731566637769 0.87077804010042 1 1
0.829046910735072 0.828199040772115 1 1
0.805140317801561 0.80435525877066 1 1
0.865522116770834 0.864753089037789 1 1
0.850139331699665 0.849242062457942 1 1
0.817662370528031 0.816801987311707 1 1
0.641280142208436 0.640613526051364 0 0
0.836082970154492 0.835175450279033 1 1
0.73437241278289 0.733619872328282 1 1
0.789348021583662 0.78858446402982 1 1
0.805374294038838 0.804581572412155 1 1
0.836840811356853 0.83599107830702 1 1
0.810266562310594 0.809426122518122 1 1
0.789580897574368 0.788746422195073 1 1
0.845176309401815 0.844309939698761 1 1
0.861911542365088 0.86105520470142 1 1
0.764453971519174 0.763599958303284 1 1
0.772475139084707 0.771655016056498 1 1
0.792169693977268 0.791317902136623 1 1
0.802924235137348 0.802116012663133 1 1
0.810419072662978 0.809650000791083 1 1
0.766493742558054 0.765700626805987 1 1
0.850800063056646 0.849927893210529 1 1
0.783239992169404 0.782322694566378 1 1
0.796047589505713 0.79519181036802 1 1
0.823218384785653 0.82235319737666 1 1
0.818745311541337 0.817932463341705 1 1
0.682599933363921 0.681805786750041 0 0
0.832455095216326 0.831621732744702 1 1
0.771304766777373 0.770542825251986 1 1
0.845744960113859 0.844889183955511 1 1
0.750194781541623 0.749450648776058 1 1
0.808170248265096 0.807386167731146 1 1
0.786198818314627 0.785372636926364 1 1
0.877545662915066 0.876590978931221 1 1
0.798516029521363 0.797679009188892 1 1
0.809501315079941 0.808599106024235 1 1
0.775286775784873 0.774545249191501 1 1
0.797240361843704 0.79640615377326 1 1
0.81369143281327 0.812809362938139 1 1
0.781313290439152 0.780467640957526 1 1
0.735894729751359 0.735165308973944 1 1
0.82039574133253 0.819537048860161 1 1
0.792859864350961 0.792083309812168 1 1
0.721779870451937 0.720998949648837 1 1
0.792345707543511 0.791584017628782 1 1
0.740230413424635 0.73943553329893 1 1
0.806504488516006 0.805672839111702 1 1
0.764841057110745 0.764063943736697 1 1
0.830545478863587 0.829730211220011 1 1
0.7991664519936 0.798353893165679 1 1
0.78350113218047 0.782667565004609 1 1
0.779081076136322 0.778292570821464 1 1
0.83304751227848 0.832164510259937 1 1
0.809080869624898 0.808310640651082 1 1
0.817292685183564 0.81649669372579 1 1
0.803433909416923 0.8026292699263 1 1
0.753585787595316 0.75283670718135 1 1
0.812755068103205 0.811910816167372 1 1
0.787600934496275 0.786790807192809 1 1
0.744007186444604 0.743258133628242 1 1
0.886421764768585 0.885408552842535 0 0
0.789838155342572 0.789043156507213 1 1
0.810734674668379 0.809895221098481 1 1
0.846937412076806 0.846029153803867 1 1
0.806626666369051 0.805822214601624 1 1
0.837714769279653 0.836852245552389 1 1
0.894744176866822 0.893840899736843 1 1
0.752996346441491 0.75222624260732 1 1
0.823227530301764 0.822434639773406 1 1
0.867556368319458 0.866614231259574 1 1
0.84390310695999 0.843127910991697 1 1
0.797820709135052 0.797022344041091 1 1
0.822082313007972 0.821215516888077 1 1
0.811832967715099 0.810956115250975 1 1
0.813454191826519 0.812614373728895 1 1
0.832361543551886 0.831474283241711 1 1
0.83516838800145 0.83427398398858 1 1
0.780924352881615 0.78013839027593 1 1
0.757656974880827 0.75691798917712 1 1
0.83820826737337 0.837293711236084 1 1
0.782542111522201 0.781729376397334 1 1
0.764568710423539 0.763807460357267 1 1
0.779246869631647 0.778452102837469 1 1
0.797289969459162 0.796473056757798 1 1
0.677890123346536 0.677229440688621 0 0
0.827859167139161 0.826979968864147 1 1
0.740369951535925 0.739561033078487 1 1
0.7796931834134 0.778894332388873 1 1
0.817610291215171 0.816834659960998 1 1
0.792809551543402 0.791955987140656 1 1
0.784953699817034 0.784078644945706 1 1
0.841290636651744 0.840421565588052 1 1
0.714210140878146 0.713410832395626 0 0
0.762711438378583 0.761959746571014 1 1
0.894260321988742 0.893369793076768 0 0
0.803221334185269 0.802416756021371 1 1
0.858794351130079 0.857866318969422 1 1
0.834746976185497 0.833940750611307 1 1
0.812219515003782 0.811406694021874 1 1
0.840651497750304 0.839703390777407 1 1
0.767835852568797 0.767021518984253 1 1
0.772108298180405 0.77129731842688 1 1
0.797818534349786 0.796999790800296 1 1
0.798513008419324 0.797661123967088 1 1
0.798113816002366 0.79726858816755 1 1
0.834262715020077 0.833314258929826 1 1
0.804559486139689 0.803726759876541 1 1
0.770775477678957 0.770003239809589 1 1
0.80627028460218 0.805454016392271 1 1
0.792249093567448 0.791434551237569 1 1
0.79454714769705 0.793684198460408 1 1
0.824900070155616 0.824066250571853 1 1
0.741920029168608 0.74112258110857 1 1
0.834403151160188 0.833570127555266 1 1
0.72764457799487 0.726878115769782 1 1
0.777674816914859 0.776899045369648 1 1
0.76771378954716 0.766918625197118 1 1
0.830218935431044 0.829387682635602 1 1
0.748107184089956 0.747350432499922 1 1
0.858473225222811 0.857604546526151 1 1
0.691337123630363 0.690624716665925 0 0
0.71360807718492 0.712926488129852 1 1
0.835505713124349 0.834611004156327 1 1
0.778143681682814 0.777321146507472 1 1
0.789702554524387 0.788909281480117 1 1
0.764535601972035 0.763772791709756 1 1
0.853248066954166 0.852410989160304 1 1
0.830813118159178 0.829947117000289 1 1
0.724382713529248 0.723578564421684 1 1
0.819093579973921 0.818241962156369 1 1
0.934634766577173 0.93363554944548 0 0
0.815206872702322 0.814350355220441 1 1
0.764465056013948 0.763683837533172 1 1
0.787701842192552 0.78680463869885 1 1
0.855659140761349 0.854769955701495 1 1
0.814458976987957 0.813565675389737 1 1
0.899597587000198 0.898698789233881 0 0
0.801806364987557 0.801022708861541 1 1
0.77352909465474 0.772725155682318 1 1
0.898999383975402 0.898028127693657 1 1
0.832943616250479 0.832127277831627 1 1
0.757663003053257 0.756861120049502 1 1
0.808489871712821 0.807632722212974 1 1
0.877348467536559 0.876446041521022 1 1
0.764525644106535 0.763684966234837 1 1
0.717250824018236 0.716485884297979 0 0
0.756936348146244 0.756169107031533 1 1
0.764314626476078 0.763523363087878 1 1
0.732366150705378 0.731590603816798 1 1
0.900699326532113 0.899785503046254 0 0
0.837249798099791 0.836375182195315 1 1
0.938896682131339 0.937918394111107 0 0
0.729828699850294 0.729085089780337 1 1
0.796709928651915 0.795869198004627 1 1
0.765976234575633 0.76513658158949 1 1
0.729756094772861 0.728942566078894 1 1
0.845200563608725 0.844288027141574 1 1
0.88587797437218 0.884880259461829 1 1
0.74324282368611 0.742459678391327 1 1
0.857216540088735 0.856328031844779 1 1
0.853100195310584 0.852150885862892 1 1
0.802849347824659 0.802001580401378 1 1
0.819274461200403 0.818433352735639 1 1
0.837811814136425 0.836930890643671 1 1
0.79891601935816 0.798051254535919 1 1
0.780424800833207 0.779632271848839 1 1
0.826489445382139 0.825575890899464 1 1
0.73839044161665 0.73756943536613 1 1
0.778834131675829 0.778002341983532 1 1
0.795293960214231 0.794413652229748 1 1
0.846995925971471 0.846094817036716 1 1
0.815227709802244 0.81427652940351 1 1
0.818362706770945 0.817529711401676 1 1
0.844624047557067 0.843720446538522 1 1
0.8222495850376 0.821432503619338 1 1
0.678845756744015 0.678105268319033 0 0
0.79222468398983 0.791379548970553 1 1
0.913596986026101 0.912653550496132 0 0
0.741367546037301 0.740614191909876 1 1
0.807395323831503 0.806579780614936 1 1
0.756582165054803 0.755831049708779 1 1
0.846510123666826 0.845660439892164 1 1
0.849102759432662 0.84824103872737 1 1
0.812049657374103 0.811207510434845 1 1
0.697410333487791 0.696706186568051 1 1
0.784315265207507 0.78352903368684 1 1
0.801131366389942 0.800332792097237 1 1
0.814103637150142 0.813267159392814 1 1
0.765517739888385 0.764790363536532 1 1
0.739362340343428 0.738615537039286 1 1
0.865300322437435 0.864344928920238 1 1
0.763364646137417 0.762583461376674 1 1
0.825745732707647 0.824911604215741 1 1
0.807462238346388 0.806625558557574 1 1
0.839650212081636 0.838756373181132 1 1
0.750302143560839 0.749532775603712 1 1
0.764343657798459 0.763596208633868 1 1
0.760584668487153 0.759824625195043 1 1
0.796283731631997 0.795494997858376 1 1
0.770046436080996 0.769186899678338 1 1
0.840142939294893 0.839325891561644 1 1
0.837588865154517 0.836691649341661 1 1
0.789651358336155 0.788766212706929 1 1
0.789275750691775 0.788493534534303 1 1
0.757883034287286 0.757082869667827 1 1
0.805345265534485 0.804499245527496 1 1
0.809290030272497 0.808413926535208 1 1
0.818550173008962 0.817698204712257 1 1
0.789960353994326 0.789117536363483 1 1
0.880019084141535 0.87907199050024 1 1
0.845069553027369 0.844249785869422 1 1
0.813868720813437 0.813029574556159 1 1
0.84570033053293 0.844870467479941 1 1
0.828206081996898 0.827410230368491 1 1
0.823026053016073 0.822186237889601 1 1
0.79982710797853 0.798961739240228 1 1
0.768261885520975 0.767447944172069 1 1
0.708278366954575 0.707578314745239 1 1
0.877536059900853 0.87663389855878 1 1
0.828405287924348 0.827571955131534 1 1
0.767786126173346 0.76704039763551 1 1
0.807862018338883 0.807015546602983 1 1
0.752594855343118 0.751801361150376 1 1
0.840395991709349 0.83948610893848 1 1
0.75834264156177 0.757590152456637 1 1
0.853165283357871 0.852220863738192 1 1
0.91550746703521 0.91448463719734 0 0
0.805311180667111 0.804446008155103 1 1
0.857291157321305 0.856337144957309 1 1
0.797075754481854 0.796255653756511 1 1
0.822819205895635 0.821979219521937 1 1
0.847258698275863 0.846359721691336 1 1
0.807505211811133 0.806691016005227 1 1
0.799554882997733 0.798747130671452 1 1
0.885201334911947 0.884299634126834 1 1
0.829750939181483 0.828838247596468 1 1
0.768590825250546 0.767799619911255 1 1
0.767956341085871 0.767216122744797 1 1
0.779331355209413 0.77853778582315 1 1
0.833636796021101 0.83270728526654 1 1
0.816564845631982 0.815734065279125 1 1
0.825105028342198 0.824287966630319 1 1
0.810663185533089 0.80984854263487 1 1
0.82145997748583 0.820629085234841 1 1
0.788890564940103 0.788074193120616 1 1
0.782945151352357 0.782130840355019 1 1
0.798053236859716 0.797188859650435 1 1
0.841787181603855 0.840885163113832 1 1
0.777585231846783 0.776768775384567 1 1
0.787007941174984 0.786216807695563 1 1
0.78564457459515 0.784819891042524 1 1
0.734269806688603 0.733500321208453 1 1
0.760068881309124 0.759250311447747 1 1
0.741826297557275 0.741037846316127 1 1
0.797546722363426 0.796705557928631 1 1
0.836320449405552 0.83545234643319 1 1
0.769131752310437 0.768373114637643 1 1
0.777846775292251 0.777115092049601 1 1
0.835293930485797 0.834390981956884 1 1
0.867089336500607 0.866181126190941 1 1
0.799519094840277 0.798630352888824 1 1
0.79960312539096 0.798770463716713 1 1
0.795822174770322 0.794990085958575 1 1
0.751317070575163 0.750436945792366 1 1
0.76209395597001 0.761321334446884 1 1
0.797232334927792 0.796357165254445 1 1
0.692166255160419 0.691446680128236 0 0
0.781939906543109 0.781178641806678 1 1
0.791911531207613 0.791081310332659 1 1
0.877409327236807 0.876534317414666 1 1
0.709560350657909 0.708894268228891 1 1
0.74570796053046 0.744938903406699 1 1
0.880284625243592 0.87942240546955 0 0
0.778474724049569 0.777789362540612 1 1
0.889210787420829 0.888272610031149 1 1
0.728840749094441 0.728114352520251 1 1
0.808035650227502 0.807194811393342 1 1
0.724709688276355 0.723948241227906 1 1
0.692341870905468 0.691663984555612 0 0
0.879450159188803 0.878586879798586 1 1
0.734181352959672 0.733510560749696 1 1
0.723148945298021 0.722435418161661 1 1
0.763338415377963 0.762571254513916 1 1
0.82907078128079 0.828141648852539 1 1
0.832566337414403 0.831661975355842 1 1
0.815288128203221 0.814460264553755 1 1
0.721191067621212 0.720458921377158 1 1
0.79672425218136 0.795936406699314 1 1
0.816140387130087 0.815346670499298 1 1
0.813392102130897 0.812556167495544 1 1
0.80076208329502 0.79993248632191 1 1
0.822269427707104 0.821467349505083 1 1
0.74543290193506 0.744627090681561 1 1
0.752814999885067 0.752097568211951 1 1
0.817751265840866 0.816898251732691 1 1
0.78082691249755 0.780047425677772 1 1
0.809410347192002 0.808644513400384 1 1
0.781287762067104 0.780462785116273 1 1
0.80226008935723 0.801478625290397 1 1
0.832399193651814 0.831636441764043 1 1
0.82316808413757 0.822323228349633 1 1
0.712656868700314 0.711910284845433 1 1
0.719675752060365 0.71888915804432 0 0
0.80706531175648 0.806218295827328 1 1
0.685622882732527 0.684973344859825 0 0
0.757907198602852 0.757159914510041 1 1
0.885176383898009 0.884296309094754 1 1
0.816185433862932 0.81529728169643 1 1
0.841002729062172 0.84019885760103 1 1
0.794889618061358 0.794061929030854 1 1
0.805131410386301 0.804337988004762 1 1
0.77167820953882 0.770896803263799 1 1
0.723540893438507 0.722756727090649 0 0
0.748235143642765 0.747409906718307 1 1
0.818455369724157 0.817600323013841 1 1
0.770315460648633 0.769481110064749 1 1
0.832576407280854 0.831744660104894 1 1
0.82435667979814 0.823480503289952 1 1
0.778484100107033 0.777675747521895 1 1
0.773837326528879 0.77302419151746 1 1
0.86386268866218 0.862929132497332 1 1
0.860775233455545 0.859947151603997 1 1
0.854985242395318 0.854063061733668 1 1
0.794052522163212 0.79324411502374 1 1
0.830462011242133 0.829535435297943 1 1
0.677005955019017 0.676271660041272 0 0
0.782725996850386 0.781928207294003 1 1
0.867106925205075 0.866186831460062 1 1
0.864531783051194 0.863663500571464 1 1
0.835248359445529 0.834379774605598 1 1
0.696401034693856 0.695692292063218 1 1
0.776602234924176 0.775819373289257 1 1
0.860942718052983 0.860074922958844 1 1
0.818078762787655 0.817220649348901 1 1
0.809992283129026 0.809155931423954 1 1
0.900909279402826 0.90000382472473 0 0
0.731800291315875 0.731002629998909 1 1
0.757201782354644 0.756401017595095 1 1
0.813732786348191 0.812880161018842 1 1
0.754007996287881 0.753173838929638 1 1
0.841305699452904 0.84042670257572 1 1
0.843638973867857 0.842801190706148 1 1
0.827028642325246 0.82622076557652 1 1
0.768373015906634 0.767533188057907 1 1
0.806303880932682 0.805437264697512 1 1
0.835030950149703 0.83419280285142 1 1
0.771946739880345 0.771153156519022 1 1
0.747256991535815 0.74640983795433 1 1
0.861262402342778 0.860348603210114 1 1
0.814044558940488 0.81326575571484 1 1
0.857755889662022 0.856906589576068 1 1
0.77788064021318 0.777026190765615 1 1
0.771428732191722 0.770555072257015 1 1
0.841992236596929 0.841133056421966 1 1
0.797655134079005 0.796848561586501 1 1
0.780377999971873 0.779609495738475 1 1
0.806860012527904 0.806017654497186 1 1
0.800000865184495 0.799091621022875 1 1
0.78987287969869 0.789016579552854 1 1
0.824134646617031 0.823320455776656 1 1
0.741627089632761 0.740899948053041 1 1
0.832700443208594 0.831905073831191 1 1
0.805421939407003 0.804554578838162 1 1
0.797566754632962 0.79675805466095 1 1
0.810750964090178 0.809898491239378 1 1
0.828537265373668 0.827610454514693 1 1
0.893341299746646 0.892445768935972 0 0
0.797132332610355 0.796316018699468 1 1
0.817921116034614 0.817078600269245 1 1
0.782358206292813 0.781581205096853 1 1
0.721419758399697 0.720713171303822 1 1
0.784330662491575 0.783526389298425 1 1
0.777756829310133 0.776978561557202 1 1
0.836038907488904 0.83516540956938 1 1
0.727295089559468 0.726554460188969 1 1
0.778160798793126 0.777293426196942 1 1
0.777444287595521 0.776578115814479 1 1
0.793542872956825 0.792756818322987 1 1
0.859905076327882 0.85899761509047 1 1
0.838194578599259 0.83735936697385 1 1
0.778747590173663 0.777962287506934 1 1
0.846703120416957 0.845744845869071 1 1
0.796022613464997 0.795188767991001 1 1
0.829841711247956 0.828967178754007 1 1
0.755716619315851 0.754954019291731 1 1
0.761540776709583 0.76075826271828 1 1
0.810129863947211 0.809234718668123 1 1
0.764402487567845 0.763600903088956 1 1
0.769297043073304 0.768575540494979 1 1
0.816747614376262 0.815943758144074 1 1
0.768270847774759 0.76743969184837 1 1
0.797176248485232 0.796404109521435 1 1
0.785534689248508 0.784785135012872 1 1
0.76632702407293 0.765529158001316 1 1
0.807963979849951 0.807179511342388 1 1
0.780898739701129 0.780105276558128 1 1
0.801294171022884 0.800501475161389 1 1
0.725934429874952 0.725167986876544 1 1
0.832021438448884 0.831195177288966 1 1
0.893217881253733 0.892231156825503 0 0
0.81831735712171 0.817480623833268 1 1
0.793100694674449 0.792316254911181 1 1
0.70257138067293 0.701797244118645 1 1
0.80738636469776 0.806582982877242 1 1
0.751063126595684 0.750280027721631 1 1
0.866662094704669 0.865756786232908 1 1
0.821685324830358 0.820812793526828 1 1
0.800945300233852 0.800088019987741 1 1
0.838991731733541 0.838120608855714 1 1
0.83347117080455 0.832594658875323 1 1
0.802137397585476 0.801270099032961 1 1
0.777677026025118 0.776832130393186 1 1
0.779093793548348 0.77827885216721 1 1
0.874178397580201 0.873302914015183 0 0
0.795611544422833 0.794757139592312 1 1
0.781653660913925 0.78084131610707 1 1
0.773643953007042 0.772873228552493 1 1
0.82758523584686 0.826706744118136 1 1
0.772315596968067 0.771496211921372 1 1
0.816001115755449 0.815169884851536 1 1
0.754199607810264 0.753449906736081 1 1
0.750164628715418 0.749403857566137 1 1
0.776890564186626 0.776101590838758 1 1
0.839214272391761 0.838344017472236 1 1
0.753330025774773 0.752542750803724 1 1
0.778404147446293 0.777613920037313 1 1
0.809905766273594 0.808990914076956 1 1
0.767938910994916 0.767114304658352 1 1
0.859604058727561 0.858711032247777 1 1
0.794487279970914 0.79360594497951 1 1
0.855120960649938 0.854183069793623 0 0
0.84991877737226 0.849044025150725 1 1
0.843608335321271 0.842755282664363 1 1
0.819400250377053 0.818532613723575 1 1
0.803498546316996 0.802704770919467 1 1
0.765060366399267 0.764260789259264 1 1
0.758112793834697 0.757362904086353 1 1
0.741663788331097 0.740869182993315 1 1
0.762717097584732 0.761971505510718 1 1
0.782987532239091 0.782191596051231 1 1
0.771093774313885 0.770316176048574 1 1
0.829515976249357 0.828660450292688 1 1
0.797145513908469 0.796382016160962 1 1
0.817750826970895 0.816911475908696 1 1
0.832407088891335 0.831518243403827 1 1
0.770682496512951 0.769838867300445 1 1
0.704185293514926 0.703493208350571 1 1
0.81731816760695 0.816492252618408 1 1
0.849244898408694 0.848351330271539 1 1
0.805901528691627 0.804995461273541 1 1
0.759808301661562 0.758963545643523 1 1
0.831555677428751 0.830686283123652 1 1
0.692806505564596 0.692147137444011 0 0
0.771750128668884 0.770990636369383 1 1
0.876918351459352 0.876057885475713 1 1
0.81097033843534 0.810124421240279 1 1
0.704776553795191 0.704058683177654 1 1
0.78365055388638 0.78284947655827 1 1
0.837830601094684 0.837032138825764 1 1
0.786837304149042 0.785999589388828 1 1
0.842836765029585 0.841986293115981 1 1
0.772839395972557 0.771991123308747 1 1
0.827843339105936 0.826999856172798 1 1
0.78715116271195 0.786291287009125 1 1
0.776922195679159 0.776120790991181 1 1
0.765389330209624 0.764586103110656 1 1
0.736020819564766 0.735226400892479 1 1
0.763881165616053 0.763148638371124 1 1
0.787788669018878 0.786983859427548 1 1
0.857535821385385 0.856629303655953 1 1
0.799852515555905 0.799004892536358 1 1
0.834623298207891 0.833738789447297 1 1
0.800833262272615 0.800034178775006 1 1
0.79199220865289 0.79113756014322 1 1
0.735916614343032 0.735215580061287 1 1
0.811668895968937 0.810831689793707 1 1
0.744085627670789 0.743313518266132 1 1
0.900781270399564 0.899804364040513 1 1
0.750403194306603 0.749583500983073 1 1
0.791793101410139 0.790990157069572 1 1
0.735020327174693 0.734193174819629 1 1
0.786945810082029 0.786190844015242 1 1
0.823115511026754 0.822303919894026 1 1
0.86599419593645 0.865144834393696 1 1
0.779525672864648 0.778702193994444 1 1
0.785012130357557 0.784191883756277 1 1
0.711265202777988 0.710483129593344 1 1
0.806076153136664 0.805208150491113 1 1
0.788220796242791 0.787346942880461 1 1
0.704027673460009 0.703352380616803 1 1
0.747434181641569 0.746565627380796 1 1
0.744782612645075 0.744038522902168 1 1
0.767710975688131 0.766846431183238 1 1
0.794493796746659 0.793684632745036 1 1
0.780268142117846 0.779416591773636 1 1
0.744462213434421 0.743701530616226 1 1
0.849061629857673 0.848190468076931 1 1
0.826050133817882 0.825178768862009 1 1
0.755121233140265 0.754354392110836 1 1
0.831680280757055 0.830836355634109 1 1
0.836553769334689 0.835724090346014 1 1
0.820804654405194 0.819985085534689 1 1
0.848660833541018 0.847713999718187 1 1
0.766955148236682 0.76617042014091 1 1
0.792403720097114 0.791620041851701 1 1
0.750030080298395 0.749306931314327 1 1
0.797934629745741 0.797060606472474 1 1
0.838104858329399 0.837176414452713 1 1
0.853474176575868 0.852613545892994 1 1
0.772305318129622 0.771463946402731 1 1
0.827247675968316 0.826449406811732 1 1
0.740162556379801 0.739357077777642 1 1
0.801985635726871 0.801072288568819 1 1
0.859204152155426 0.85827455808009 1 1
0.755757023955879 0.755025193361302 1 1
0.77833651447967 0.777467546921902 1 1
0.752149930074301 0.751370213114272 1 1
0.824297938798387 0.823462927519985 1 1
0.801938807204392 0.801112584636713 1 1
0.793224201180566 0.792488633796308 1 1
0.804162343480024 0.803367088513879 1 1
0.71755599109838 0.716814614096782 1 1
0.7889115803999 0.788124706696779 1 1
0.791492304603191 0.790626012735854 1 1
0.807018855360033 0.806205317766564 1 1
0.794542492497103 0.79371657473127 1 1
0.854228724234458 0.85338946574912 1 1
0.812475944315069 0.811681955901301 1 1
0.787765388529048 0.786953818561449 1 1
0.730645582061108 0.729912907241519 1 1
0.783814146173019 0.783014891720478 1 1
0.82292385454577 0.822081693262429 1 1
0.911889823168974 0.910877013837869 0 0
0.800878165017847 0.800045229549524 1 1
0.740096927720799 0.739376544037406 1 1
0.699283923814515 0.698562635280606 0 0
0.748287749527369 0.747580706124286 1 1
0.767124355882139 0.766300913380216 1 1
0.772948158527534 0.772093783973399 1 1
0.857244961329806 0.856273359903526 1 1
0.78054418992475 0.779738443790017 1 1
0.836746808381184 0.835807724729608 1 1
0.727522128049807 0.726792663464245 0 0
0.810539636575928 0.809652929945067 1 1
0.764281567121632 0.763487321723559 1 1
0.807424528339795 0.806578868572808 1 1
0.833851043768379 0.83299646992293 1 1
0.806105399607877 0.805250524494951 1 1
0.840809479363154 0.839950166195929 1 1
0.808680072074999 0.80777177073462 1 1
0.799235104367724 0.798439581566105 1 1
0.826804579335599 0.826000603431193 1 1
0.707247906253912 0.70651712239527 0 0
0.833533111120429 0.832702691836062 1 1
0.780733544857584 0.779922369430862 1 1
0.84267480952252 0.841788278508244 1 1
0.694953868984799 0.694212105438515 1 1
0.858777827708558 0.857917481096079 1 1
0.836980056914382 0.836146793110565 1 1
0.819402573648352 0.818596844756612 1 1
0.859610504326038 0.858694141512657 1 1
0.780185183071006 0.779427339631447 1 1
0.757408773064454 0.756613891104282 1 1
0.744800381961898 0.744042356309787 1 1
0.764441551114661 0.763663275397293 1 1
0.823395930239124 0.822549864988587 1 1
0.851678725281625 0.850761338862439 1 1
0.845859623366706 0.844973199523975 1 1
0.786881400280426 0.786088434474548 1 1
0.78289953982929 0.782165496617315 1 1
0.737088677575 0.736322037479541 0 0
0.740377905922766 0.739578276183681 1 1
0.78049927750648 0.779709378414214 1 1
0.836817777142132 0.835830210643592 1 1
0.772125437084639 0.771311834142271 1 1
0.721405901769672 0.720623158913142 0 0
0.777458608793791 0.776634082703817 1 1
0.799426537434889 0.798687295145203 1 1
0.768133034379485 0.767305415219762 1 1
0.724850279274052 0.724102184532917 1 1
0.811983411234202 0.811160891242398 1 1
0.751441760978958 0.750643405843752 1 1
0.758781196704218 0.757976054848541 1 1
0.774510959228343 0.773730831802323 1 1
0.862281053679814 0.861274769785986 1 1
0.867992325772421 0.867116502551193 0 0
0.780870952146273 0.780097342545996 1 1
0.736954527661099 0.736206147942129 1 1
0.789964402128188 0.789110114377452 1 1
0.840807826376277 0.839945971493564 1 1
0.810577845143045 0.809781802737007 1 1
0.871672470218788 0.870809178277845 1 1
0.907729211596222 0.906834094331339 1 1
0.829758899731677 0.828939265168151 1 1
0.777530284460371 0.776725430734882 1 1
0.810608819360824 0.809786888871651 1 1
0.851416432592206 0.850521568784861 1 1
0.883200439925269 0.882302627704693 1 1
0.771275288570457 0.770423325340479 1 1
0.79916363345879 0.798345851603882 1 1
0.865973474071506 0.865138827508757 1 1
0.851582723141774 0.850716508182693 1 1
0.730052211028933 0.729235768952573 1 1
0.883671253807768 0.88274244509619 0 0
0.811818226573221 0.810993713849035 1 1
0.797689049441835 0.796870472227679 1 1
0.782321493305663 0.781433681429199 1 1
0.737062073352136 0.736301685159707 1 1
0.76348291515335 0.762691399259574 1 1
0.774495535370348 0.773685878456136 1 1
0.789659080955101 0.78887578526589 1 1
0.74077141326124 0.739983044870291 1 1
0.849230119329249 0.848320722164338 1 1
0.802169309926016 0.801280498651525 1 1
0.758718657345052 0.757839331084506 1 1
0.847593619351675 0.846699043426768 1 1
0.830274007937813 0.829366336029159 1 1
0.837309726044052 0.836410623480829 1 1
0.816188222649058 0.815329217448419 1 1
0.872489297629258 0.871588577380845 0 1
0.732104288471032 0.731336875269399 1 1
0.82790991737512 0.827061440913724 1 1
0.717066363327414 0.716302354423158 1 1
0.845736501457443 0.84489709376133 1 1
0.827492070666439 0.82664023729054 1 1
0.691474139054742 0.690772543413444 0 0
0.77990392259209 0.779112074676584 1 1
0.87295008756796 0.872067853605584 1 1
0.829892276766723 0.8289853032334 1 1
0.773951367430037 0.773180292569646 1 1
0.892758217659291 0.891854453977134 0 0
0.802299119215174 0.801511331349401 1 1
0.827758970163007 0.826809311696102 1 1
0.70564850185524 0.704853502140396 0 0
0.911206748727242 0.910249777560765 0 0
0.82739453129583 0.826601881781323 1 1
0.839826642523391 0.838918260397503 1 1
0.87434099706697 0.873498252017661 1 1
0.691674181714486 0.690954763746668 0 0
0.858884768451638 0.858025903724767 1 1
0.759578511573525 0.758842207831954 1 1
0.841903686789923 0.841006653046445 1 1
0.771223636053405 0.770487244320919 1 1
0.771965105444276 0.771236178564361 1 1
0.801530257540017 0.800740557062098 1 1
0.87068688006244 0.869831726509548 0 1
0.820332423804817 0.819473068068092 1 1
0.754191801752683 0.753418189516467 1 1
0.816404986424782 0.815592535566718 1 1
0.808282364457094 0.807417017352583 1 1
0.695411632076291 0.694729679180165 0 0
0.803045196237114 0.802216586495017 1 1
0.873945838357428 0.87306049228791 1 1
0.848434498855717 0.847509066473589 1 1
0.77177161683026 0.770968121621162 1 1
0.837553240836227 0.836666561548046 1 1
0.798579899364899 0.797778129043944 1 1
0.83128786234339 0.830495461495656 1 1
0.855905139235386 0.855019369124059 1 1
0.869485995140023 0.868588333575321 1 1
0.749011748957462 0.748215114406785 1 1
0.798406788725713 0.797599864657281 1 1
0.829436734038691 0.828599438144765 1 1
0.780466121462468 0.779662842045018 1 1
0.808676852083569 0.807790811540261 1 1
0.807563772285064 0.80670564047312 1 1
0.825468007033427 0.824587079256928 1 1
0.707979202180516 0.70721966383478 1 1
0.799686156146711 0.798864387673179 1 1
0.781240971031868 0.780438228401708 1 1
0.797529964202055 0.796721735462101 1 1
0.784934318784745 0.78411657538336 1 1
0.853259704474806 0.852371784784267 1 1
0.794581227571157 0.793811394922409 1 1
0.796871780352743 0.796039901126247 1 1
0.728367838534714 0.727611100497444 0 0
0.755779050952851 0.755015945829124 1 1
0.77614409463855 0.775356916764822 1 1
0.872548719420443 0.871650396015215 1 1
0.817570798135261 0.816722321120504 1 1
0.82625594197361 0.825374693034388 1 1
0.781224368127403 0.780394045965686 1 1
0.863302504239006 0.862450344161262 1 1
0.813154397498535 0.812335840638673 1 1
0.762404452524167 0.761645611246573 1 1
0.773731330987946 0.772919753836865 1 1
0.798658639750194 0.797837358797863 1 1
0.780549570940149 0.779708541741244 1 1
0.805906092653719 0.805095657676908 1 1
0.824826912838163 0.823843241497566 1 1
0.770627116818982 0.769844042017621 1 1
0.777929236147767 0.777145880932079 1 1
0.792210985264409 0.791369069027311 1 1
0.773396943784266 0.772596585788599 1 1
0.815400081391773 0.814564846097561 1 1
0.810104094674117 0.809306082083513 1 1
0.800587523931898 0.799746220689329 1 1
0.821346933480933 0.820534122142462 1 1
0.771023901865331 0.770252562978478 1 1
0.775464722087268 0.774639054679554 1 1
0.798738410631706 0.797872497966081 1 1
0.83161876353197 0.830731325213528 1 1
0.668796935739659 0.668132027976265 0 0
0.760998248966923 0.760248696634568 1 1
0.821200966740424 0.820336624189812 1 1
0.81594646125141 0.815142711911883 1 1
0.814723281738839 0.813886598254806 1 1
0.781954511811467 0.78117443678298 1 1
0.800377443650127 0.799513151718391 1 1
0.843902591587847 0.843108518703078 1 1
0.809933668637348 0.809113347741855 1 1
0.719377634254476 0.718610850104589 1 1
0.884920357647868 0.883991603519647 0 0
0.76065515957592 0.759904108529271 1 1
0.731662793567937 0.730911046056139 1 1
0.801596729104037 0.800785070958162 1 1
0.77832017155243 0.777556687234045 1 1
0.847514972829489 0.846583743338545 1 1
0.812212599682443 0.811407732902127 1 1
0.77937767347785 0.778512482814826 1 1
0.755711324354967 0.754909586853534 1 1
0.810991860317952 0.810165718456233 1 1
0.776109768996025 0.775313555309061 1 1
0.731145921917538 0.730413583057838 1 1
0.80844332509349 0.807578552257095 1 1
0.777151416908491 0.776371311540075 1 1
0.824682366950639 0.823818468073508 1 1
0.842634577458819 0.841740282412887 1 1
0.820594809079774 0.819729799436643 1 1
0.826878752086205 0.82607746488221 1 1
0.744576549024471 0.743784102000531 1 1
0.773741635153856 0.772993901793325 1 1
0.800242331849597 0.79943655473936 1 1
0.789147317027499 0.788324822816593 1 1
0.735466985596356 0.734658018735488 1 1
0.735995161204935 0.735202987862131 1 1
0.76455083168614 0.763750731207599 1 1
0.787095929987602 0.786359899828701 1 1
0.91493184516258 0.91398773508413 1 1
0.801087739858325 0.80020313223725 1 1
0.816880789105275 0.816040566488831 1 1
0.739252665548237 0.73851559417387 1 1
0.819991459477038 0.819123513442388 1 1
0.773890580159535 0.773034047115072 1 1
0.809769801117669 0.808957518947957 1 1
0.77972807354415 0.77891322985176 1 1
0.723623700712783 0.722839286361929 1 1
0.828768322097313 0.827891742117616 1 1
0.816615917145063 0.815810618846612 1 1
0.821319874928632 0.820516115191262 1 1
0.893520575508224 0.892560284429576 1 1
0.76945508405917 0.768598931914933 1 1
0.819379380958376 0.818491848019967 1 1
0.751588811383637 0.750841286929603 1 1
0.806931928599554 0.806049952593544 1 1
0.759982703775069 0.759265966081112 1 1
0.836075304967482 0.835186733160588 1 1
0.820335691810822 0.819461373509455 1 1
0.834124428054619 0.83324488801906 1 1
0.760434506446263 0.759642621450021 1 1
0.723116115581011 0.722375042260593 1 1
0.795737762729551 0.794857792723717 1 1
0.852157372001644 0.851235820037054 1 1
0.838019346755584 0.837124582132996 1 1
0.794629828033952 0.79382444468133 1 1
0.860175381821494 0.859248540935367 1 1
0.824462550895596 0.823595125549726 1 1
0.857988866310479 0.857155407223218 1 1
0.717651303407385 0.716896965708413 0 0
0.831077704340671 0.830200997187653 1 1
0.750296601691446 0.749549291606394 1 1
0.858400970827476 0.857569233947724 1 1
0.812871526350741 0.811989241570503 1 1
0.714705602461258 0.713924111174706 1 1
0.867916444842271 0.867007046595959 1 1
0.787391788473648 0.786559818593368 1 1
0.755568633341476 0.754719536405265 1 1
0.811908088081532 0.811114166509471 1 1
0.834913632729787 0.834061242570408 1 1
0.868102578533048 0.867227604888049 1 1
0.853722075188042 0.852812315506899 1 1
0.853857755923787 0.853000805385767 1 1
0.860448351683245 0.859556733981875 1 1
0.790665781502022 0.789802795625296 1 1
0.739509364978405 0.738706159116397 1 1
0.793108620110737 0.792293995801314 1 1
0.739821377546973 0.739084377329049 1 1
0.815516752294864 0.814691511514284 1 1
0.740389967153276 0.739628357666448 1 1
0.776292143033385 0.775451491575012 1 1
0.754701065533248 0.753919226877808 1 1
0.782860852426578 0.782052733208873 1 1
0.739658258229285 0.738954920479087 1 1
0.76822512783715 0.76749925411949 1 1
0.79320081070255 0.792357630264854 1 1
0.75826864993392 0.757390459285611 1 1
0.77816510431744 0.777401692647159 1 1
0.781557666008436 0.780726208325273 1 1
0.840717390251739 0.839808799629376 1 1
0.805766338266139 0.804947095358433 1 1
0.82076017530179 0.819938907214819 1 1
0.808182159421608 0.807355624446496 1 1
0.73903538780376 0.738251447141211 1 1
0.784222832690525 0.783476591210966 1 1
0.823151135359774 0.822331738058151 1 1
0.797452176140117 0.796539239404123 1 1
0.896696673123544 0.895810250607995 1 1
0.819945386231241 0.819077174602679 1 1
0.89447766227485 0.893497358382408 1 1
0.84622040669806 0.845355251750434 1 1
0.770728413174389 0.769946482962414 1 1
0.859267266494478 0.858320367847852 0 0
0.756476960140196 0.755704578420565 1 1
0.792983402418902 0.792129509358913 1 1
0.747464815410265 0.746697450820408 1 1
0.854045631980329 0.853185625206297 1 1
0.798233607990221 0.797387329679542 1 1
0.826373724487239 0.825484387088262 1 1
0.706696168184034 0.705966498009944 0 0
0.879656092661915 0.87873694646704 0 0
0.867380960316879 0.8664368090756 1 1
0.845594650305281 0.844729861188423 1 1
0.867683469882384 0.866801381799709 0 0
0.840782068700079 0.839856338618169 1 1
0.779336069813349 0.778501718864602 1 1
0.888765512435986 0.887799501413219 1 1
0.775311465339736 0.7745175209539 1 1
0.77791886044166 0.777137931509998 1 1
0.836875592090148 0.83597077566651 1 1
0.759519757165551 0.758662297612402 1 1
0.841343639516214 0.840474364809622 1 1
0.817271563539758 0.816443239489795 1 1
0.7993438701443 0.798522639068352 1 1
0.806493286043931 0.805600779792729 1 1
0.824517437852444 0.823750242982718 1 1
0.802075986510941 0.801213845681721 1 1
0.764658682838524 0.763959950940908 1 1
0.799272383418313 0.798448455848946 1 1
0.676048689686929 0.675373368890786 0 0
0.81470302897314 0.813845965005669 1 1
0.738481433383143 0.737688249685972 1 1
0.76539512855463 0.764609888021681 1 1
0.805511744156888 0.804661589389455 1 1
0.805196775381407 0.804363636491776 1 1
0.837772650514055 0.836952188032124 1 1
0.770522541096477 0.769766569082749 1 1
0.777407743946676 0.776552582894514 1 1
0.794054300468587 0.793212098250203 1 1
0.831988133922256 0.831151429123766 1 1
0.83349070102474 0.832549293435838 1 1
0.756614994807038 0.755854577374046 1 1
0.737564649062511 0.736801283898071 1 1
0.830780538581175 0.829931052303646 1 1
0.746995666121402 0.746196832251393 1 1
0.800922742450175 0.800077108747172 1 1
0.788378890402485 0.787589149969135 1 1
0.864929950274144 0.864065561951505 1 1
0.835819353757656 0.835028226796666 1 1
0.826082980511952 0.825182838922444 1 1
0.710935363461409 0.710246765214328 1 1
0.833232308536233 0.832327362784149 1 1
0.787560419777466 0.786799842325673 1 1
0.823872984783981 0.822976559339402 1 1
0.726708769602866 0.725958366692049 1 1
0.683882131723192 0.683195659813541 0 0
0.806488669963714 0.805707843277878 1 1
0.835555217133577 0.834627182454055 1 1
0.655412129069676 0.654712964490203 0 0
0.811760619398736 0.810882252597017 1 1
0.847662993394845 0.846868016909645 1 1
0.758846397547985 0.757995014853989 1 1
0.73156979380543 0.730877056046364 1 1
0.829737310129638 0.828889126635196 1 1
0.796629056922783 0.795843348603964 1 1
0.772012570899238 0.771259049146112 1 1
0.75353852342108 0.752727776950682 1 1
0.798531211170305 0.797691565423322 1 1
0.746574813556835 0.745762265438673 1 1
0.780980899301823 0.780168234776806 1 1
0.762750116349323 0.761998416798697 1 1
0.728457302747296 0.727713804873424 1 1
0.769193959990145 0.768392015374438 1 1
0.796325549136084 0.795467752420511 1 1
0.782227171500264 0.781389396090468 1 1
0.767990531315522 0.767256745716039 1 1
0.774939742210179 0.774143679944924 1 1
0.82799745922406 0.827113309583843 1 1
0.7822359697328 0.781351337438929 1 1
0.690590150662065 0.689922859275979 0 0
0.777720957302469 0.776894877874513 1 1
0.8073621853345 0.806578174656009 1 1
0.767597662702413 0.766813445836508 1 1
0.827918787319787 0.827112283651404 1 1
0.858200084066226 0.857316897979432 1 1
0.8276504454341 0.826805946574626 1 1
0.854206234493156 0.853341037109172 1 1
0.846314710704575 0.84546914217653 1 1
0.842470979264766 0.841559294656155 1 1
0.758903928260354 0.758154893004086 1 1
0.860110694711372 0.85924383097866 1 1
0.907689108323532 0.906720853426078 0 0
0.824518559745892 0.823657993040541 1 1
0.808202593432372 0.807332172443102 1 1
0.797734850449206 0.796867340593722 1 1
0.811081961231117 0.810238518595082 1 1
0.748784074842452 0.748066903948865 1 1
0.750076750415768 0.74935852603514 1 1
0.78688793773153 0.786072806091644 1 1
0.877333325150125 0.876383724874675 0 0
0.780892513589487 0.780095334956338 1 1
0.79242240502477 0.791641759039648 1 1
0.79145651768549 0.790617815622343 1 1
0.743405240639938 0.742645978610139 1 1
0.818117049146459 0.817314007173745 1 1
0.706698564460617 0.705991840494746 1 1
0.722707979449324 0.721901411444859 0 0
0.745480634811893 0.744719340138034 1 1
0.849992676298845 0.849031711515932 1 1
0.748628316808666 0.747881105961257 1 1
0.736501464770549 0.735760661865422 1 1
0.780035613428417 0.779210779495985 1 1
0.770728075845393 0.769935716383536 1 1
0.751107799235096 0.750282629757383 1 1
0.829908689723493 0.828979208578376 1 1
0.80443792689984 0.803596214787754 1 1
0.833034289798488 0.832193887196272 1 1
0.801415493943658 0.80056952807233 1 1
0.743784185204171 0.743016825678721 1 1
0.80004506673783 0.799160516565608 1 1
0.770509928127611 0.769740144655107 1 1
0.751761708245477 0.751026374259238 1 1
0.833836153392652 0.832979409553014 1 1
0.818125577704476 0.817261387684301 1 1
0.773066851436839 0.772233721915769 1 1
0.708867197954484 0.708142031172664 1 1
0.78066736868716 0.779855053278606 1 1
0.825370995891126 0.82453453706642 1 1
0.794255265735069 0.793395200409207 1 1
0.778668108836205 0.777886230763496 1 1
0.800688827785053 0.799853841885766 1 1
0.718214719411274 0.717454938632438 1 1
0.747596535517958 0.746787611250821 1 1
0.808768089547647 0.807918359028089 1 1
0.827790791930396 0.826930709376091 1 1
0.819970202203456 0.819118571099257 1 1
0.834831680589532 0.833976337469938 1 1
0.821183978060271 0.820324093581187 1 1
0.801860488598788 0.800951089581764 1 1
0.743487981893182 0.742714133794812 1 1
0.743793863028819 0.74296937357803 1 1
0.829129106707761 0.828340705579204 1 1
0.820541530095751 0.819728879242325 1 1
0.824041129896782 0.82317509967156 1 1
0.757548471668643 0.756691349509927 1 1
0.773167917510469 0.772366765019348 1 1
0.906439423511321 0.905493243380685 0 0
0.836533826773849 0.835713586218721 1 1
0.7746817079671 0.773867576965324 1 1
0.840158507750598 0.839348221053055 1 1
0.81479440262797 0.813901493775858 1 1
0.798309401975098 0.797442649821001 1 1
0.787925158039219 0.787074433911855 1 1
0.773550182757538 0.772800827420471 1 1
0.7700143877031 0.769216862624631 1 1
0.798639498121117 0.7978468811779 1 1
0.778388620423628 0.777584341473707 1 1
0.842721177658454 0.841765949588779 1 1
0.827510863681234 0.82661063604188 1 1
0.869109653430948 0.868253062798738 1 1
0.823029518271552 0.822157402643088 1 1
0.79471662651168 0.793859774116268 1 1
0.813586170480622 0.812805827541758 1 1
0.799737409208366 0.798938717119092 1 1
0.739013503244473 0.738277314905032 1 1
0.824558246261575 0.823692842998309 1 1
0.80104085377316 0.800158907993444 1 1
0.786118443901628 0.785304684083243 1 1
0.77304250408291 0.772245887275797 1 1
0.806023708278957 0.805110841623832 1 1
0.756996494759383 0.756150700612748 1 1
0.81029919250569 0.809432073714376 1 1
0.7485785408134 0.747850233418863 1 1
0.811783171831141 0.81096336707159 1 1
0.759892635758909 0.759184116330995 1 1
0.833813864324238 0.832911259905972 1 1
0.814874674038563 0.814047859683326 1 1
0.754568868694226 0.753788887490218 1 1
0.853238408268249 0.852361399841476 1 1
0.765045419534852 0.764233850722175 1 1
0.795127060531219 0.794332012361751 1 1
0.83726053729502 0.836406305402442 1 1
0.867289008138922 0.866363151029046 1 1
0.805587410716888 0.804697327573054 1 1
0.812965970252988 0.81215715704323 1 1
0.831156040587244 0.830257812439558 1 1
0.819805571682436 0.818938543001141 1 1
0.749897694930724 0.74906490135513 1 1
0.765834080126499 0.765047855642201 1 1
0.865594301710568 0.864734814905076 1 1
0.863180313241175 0.862311971234307 1 1
0.806124985454175 0.805204908997996 1 1
0.849111830077134 0.848208553745779 1 1
0.817905639206678 0.81707370333975 1 1
0.803721408345505 0.80284815531597 1 1
0.812634219842879 0.811786601643484 1 1
0.776260247275836 0.775412056369879 1 1
0.937858753728997 0.936907317731998 0 0
0.828645241987535 0.827715600643846 1 1
0.877151639614747 0.876272860933167 1 1
0.805895799615513 0.805061370910349 1 1
0.810245917363467 0.809436502916673 1 1
0.772559360681142 0.771758336468498 1 1
0.777177797879202 0.776424372199223 1 1
0.851056575515652 0.850151153714678 1 1
0.694627273105194 0.693940597582083 0 0
0.835349407238703 0.834435084789732 1 1
0.935264258990142 0.934286566869739 0 0
0.739782211415798 0.73898897557883 1 1
0.826311361390849 0.825534518740275 1 1
0.77973744483174 0.778883331889638 1 1
0.809744018166164 0.808917826210846 1 1
0.753505847516868 0.752786320566945 1 1
0.84957362503403 0.848698161226178 1 1
0.852610039847509 0.851643731620047 1 1
0.857027965313262 0.856157610005732 1 1
0.762931862140641 0.762127943174891 1 1
0.818112497974562 0.817273888238905 1 1
0.843311578669085 0.842418981995983 1 1
0.834346114494927 0.833488491876314 1 1
0.762800744216486 0.761960722791328 1 1
0.801401803125624 0.800599896724261 1 1
0.803899344912941 0.803088304506674 1 1
0.84165020934876 0.84078762325293 1 1
0.731846844254845 0.731149750685528 1 1
0.873062907786133 0.872158845020598 0 0
0.809072285594177 0.808285588963251 1 1
0.742377669485675 0.74162633683356 1 1
0.762249329167171 0.761427877717881 1 1
0.831677851133933 0.83084918627598 1 1
0.738079211274383 0.737252474186903 1 1
0.8194570021948 0.818596514084072 1 1
0.855529371047386 0.854603313496214 1 1
0.728694583775135 0.727941900206666 0 0
0.807166157094113 0.806336274329609 1 1
0.788282172876251 0.787445134454259 1 1
0.883634015500712 0.882771149818848 0 0
0.804741245653735 0.803848694273705 1 1
0.873235623041973 0.872325022176042 1 1
0.835843803900025 0.835057853756087 1 1
0.7697147011462 0.768912215164006 1 1
0.787624909151615 0.78678089878448 1 1
0.899746211884406 0.898776876993436 0 0
0.699372152065217 0.698692716254553 0 0
0.78573533588196 0.784867281981203 1 1
0.716816985618031 0.716100367003273 0 0
0.823855486417074 0.822965375828782 1 1
0.879501561851061 0.87861460249421 1 1
0.75880919740091 0.75798452643905 1 1
0.865619981713351 0.864750369144922 1 1
0.831925600793285 0.830975388194257 1 1
0.738756103820802 0.737937380360429 1 1
0.814106551363481 0.813300696992493 1 1
0.804130378902606 0.803282172317902 1 1
0.947675187137635 0.946695372317416 0 0
0.754324851864478 0.75349763457129 1 1
0.807501043819264 0.806743170764726 1 1
0.690661361843846 0.689971323404715 0 0
0.798682821726684 0.797905079523661 1 1
0.890795462057763 0.88983859241203 0 0
0.868783555301552 0.867851067169563 1 1
0.723026796589411 0.722349385260085 1 1
0.88242967261418 0.881538660922337 0 0
0.764941488862079 0.764199287846328 1 1
0.817691779382752 0.81681714864386 1 1
0.783619346368505 0.782757255895869 1 1
0.854911983483906 0.853966471897281 1 1
0.807526186921425 0.806689509514873 1 1
0.861301844073668 0.860399865368721 1 1
0.813783640563083 0.813009877711138 1 1
0.86403222326555 0.863105121848122 1 1
0.805536681687296 0.804706592449458 1 1
0.813780402957068 0.812892470526323 1 1
0.790236009754557 0.78950483945098 1 1
0.755773458041147 0.755014463180191 1 1
0.835860456531697 0.834964264132354 1 1
0.827548959949948 0.826694018163061 1 1
0.777848947384796 0.777047463781103 1 1
0.770706670738744 0.76992130762212 1 1
0.748694127074473 0.747914811719937 1 1
0.878181060053671 0.877228139732173 1 1
0.790886276269422 0.790179669633417 1 1
0.78397373177901 0.783230445568006 1 1
0.815341775497938 0.81448929895017 1 1
0.822060582961953 0.821205279507031 1 1
0.788974377148714 0.788136616901584 1 1
0.80978095629091 0.808977542493819 1 1
0.814235971693337 0.813397118877342 1 1
0.790498905726697 0.789658005481557 1 1
0.834063547064708 0.833199226977193 1 1
0.815496512225439 0.81461942888916 1 1
0.831320169663121 0.830500300659958 1 1
0.84011554107442 0.839287464626699 1 1
0.717691702019845 0.716954142554573 1 1
0.761036375065072 0.760253790067966 1 1
0.759041712015138 0.75827625958228 1 1
0.766268393745312 0.765492985314325 1 1
0.733851592869967 0.733134024714416 1 1
0.886797497026536 0.885905684568404 0 0
0.787457436039442 0.786646744434072 1 1
0.830175324735385 0.829313881704708 1 1
0.732276073861009 0.731495978994687 1 1
0.73602515086973 0.735218517919848 1 1
0.86318644608869 0.862245842701131 1 1
0.760169448520149 0.759415739115834 1 1
0.756541605302201 0.75577335998925 1 1
0.750479657361921 0.749761896644947 1 1
0.82896601578445 0.828069112368347 1 1
0.866323187370881 0.865413340176688 1 1
0.832995631898982 0.832074638735956 1 1
0.807527916626442 0.806699194206335 1 1
0.785244543276087 0.784486161585146 1 1
0.770974502066334 0.770213651552219 1 1
0.845823129495188 0.844963762550426 1 1
0.804598095147443 0.803791074498621 1 1
0.766608625229534 0.765864900600773 1 1
0.841344753364565 0.840472453354312 1 1
0.757370813822733 0.756515957072902 1 1
0.76271046075337 0.761928235039518 1 1
0.743679136944498 0.742951360678162 1 1
0.733057387856774 0.732287906583102 1 1
0.89086129743203 0.889948806470383 1 1
0.772882587083297 0.77208797479614 1 1
0.733495093137604 0.732776047923987 1 1
0.84054907239647 0.839696760649888 1 1
0.822329471300105 0.821487202124469 1 1
0.78694136273873 0.786067697053318 1 1
0.834070463590359 0.833252652993996 1 1
0.891240430760359 0.890357766975577 0 0
0.863855961173127 0.863008321855955 1 1
0.759437832004779 0.758664732937253 1 1
0.768553561510167 0.767768303938862 1 1
0.851805793370903 0.850857223367155 1 1
0.823908378436594 0.823010191690212 1 1
0.758742623569169 0.757957703125031 1 1
0.739481439667862 0.738700049629337 1 1
0.749124763241372 0.748363740942384 1 1
0.787528837291809 0.786685186366557 1 1
0.865158564638114 0.864240362173443 1 1
0.825357972134738 0.824526248868696 1 1
0.834071276394645 0.833204699905958 1 1
0.794319540948704 0.793552027201443 1 1
0.746561640972797 0.745787796907554 1 1
0.871286837549639 0.870357079642978 1 1
0.689426989589026 0.688701897146071 0 0
0.770646632210933 0.769853141823422 1 1
0.794259693042877 0.793447877212444 1 1
0.718576770764256 0.717821315268019 0 0
0.751224632220527 0.750409325406573 1 1
0.84193909486496 0.841000188642888 1 1
0.767713926068077 0.76693346249581 1 1
0.771197647487808 0.770369782154211 1 1
0.877732843911054 0.876833142123851 1 1
0.941581357621408 0.940589485047296 0 0
0.859839551351993 0.858928496168496 1 1
0.846829909036661 0.846003098387332 1 1
0.848992200077874 0.848096529632374 1 1
0.810917988656731 0.810053363184508 1 1
0.790252580995796 0.789456093125681 1 1
0.79098230423026 0.790178561884605 1 1
0.847535853852171 0.846656475070719 1 1
0.825056976129272 0.824258115265526 1 1
0.784135877503363 0.783314884168416 1 1
0.852710122217774 0.851802411350426 1 1
0.763249418439188 0.762447072220242 1 1
0.748059622745906 0.747284922541402 1 1
0.789764429586697 0.788911394105134 1 1
0.847779954058613 0.846959312184895 1 1
0.848230405653373 0.847374738436292 1 1
0.758358909164573 0.757502001894275 1 1
0.734257951558429 0.733480952369017 1 1
0.777407776369245 0.776591626010653 1 1
0.749915521131204 0.749158752945081 1 1
0.789038154717989 0.788251884818398 1 1
0.769995690454605 0.769157362259174 1 1
0.79483382283969 0.794000932791904 1 1
0.766434475163341 0.765678404261445 1 1
0.819099687301678 0.818313320677474 1 1
0.790912268768614 0.790123175452698 1 1
0.715835435627663 0.715132662708021 1 1
0.791965751974818 0.791160423885023 1 1
0.828864119611605 0.828032411112636 1 1
0.827135560827331 0.826242369724502 1 1
0.735917641528734 0.735178834829786 1 1
0.768866699883734 0.768044273119299 1 1
0.810322329232208 0.809494165797879 1 1
0.7971871000662 0.796377952635001 1 1
0.855040041646889 0.854199699089954 1 1
0.811232868767841 0.810486436231561 1 1
0.844691441880852 0.843779552884069 1 1
0.842647750884567 0.841822801356656 1 1
0.762709726579162 0.761916210050595 1 1
0.810664865506558 0.809816407973368 1 1
0.773032409563164 0.772292658757489 1 1
0.814337805308161 0.813488401424727 1 1
0.844734237341871 0.843839716739063 1 1
0.823791622315407 0.82299895334204 1 1
0.731043494618779 0.730274359437286 1 1
0.766280912309218 0.765441490955622 1 1
0.823923482575933 0.823092967137698 1 1
0.843113958990281 0.842251221662871 1 1
0.684985633778422 0.684290343447127 0 0
0.756446163582526 0.755692762669028 1 1
0.748801211836664 0.748032545466937 1 1
0.841551955725793 0.840724726574894 1 1
0.831364369595068 0.830471656091349 1 1
0.891903914497478 0.89100151438846 1 1
0.819008048206112 0.8181839789088 1 1
0.728271193179396 0.727467079279029 1 1
0.7220943979017 0.721340660013535 1 1
0.77023566797716 0.769460907130448 1 1
0.849935830276892 0.849059781673063 1 1
0.851647229024569 0.850797253538238 1 1
0.874019680533113 0.873163011339889 1 1
0.842585547481132 0.841723221964988 1 1
0.833819366716614 0.832919258098894 1 1
0.729185209177939 0.728410981281931 1 1
0.87953618798467 0.878639297937693 1 1
0.777112484929003 0.776230197146934 1 1
0.75230953676403 0.751552811854338 1 1
0.825365813863009 0.824481404855023 1 1
0.842657525287638 0.84185339759382 1 1
0.78996034388528 0.789140780644156 1 1
0.808358708980319 0.807475556605332 1 1
0.862390162174519 0.86153988406537 1 1
0.736225868091413 0.735448068015657 1 1
0.859698314742685 0.858799924952627 1 1
0.810737573606519 0.809871529622751 1 1
0.813011811210491 0.812142097261565 1 1
0.806699516733861 0.805857115046012 1 1
0.809070317870074 0.80819350884623 1 1
0.870689820980569 0.869701680910597 1 1
0.737056220084169 0.736257802336142 1 1
0.846020978089797 0.845104632666917 1 1
0.742996147965321 0.742188477797611 1 1
0.798379761537233 0.797548866727801 1 1
0.856068543815998 0.85523168069267 1 1
0.84435024562257 0.843548728955124 1 1
0.829061905211253 0.828184131736618 1 1
0.850045607187661 0.849144711751741 1 1
0.822438717537618 0.821642517102248 1 1
0.825474542859263 0.824658427411292 1 1
0.808680955257901 0.80787399051624 1 1
0.817572224442353 0.816758004129571 1 1
0.751392486971736 0.750583599171323 1 1
0.811906866130276 0.811059266552167 1 1
0.838485210059753 0.83758120372691 1 1
0.818723194959927 0.817862120198467 1 1
0.848283130369525 0.847391576735158 1 1
0.760911419152305 0.760142970092031 1 1
0.771667166735661 0.770825743196701 1 1
0.842405803362474 0.841598430606385 1 1
0.748528114785781 0.747772423257149 1 1
0.813297508719831 0.81248231157269 1 1
0.85201612447161 0.851157363481312 1 1
0.848265073557693 0.847357479729316 1 1
0.80426898016884 0.803434734825723 1 1
0.804441922207745 0.803532871558557 1 1
0.927009085271979 0.926030120025853 0 0
0.728826841403544 0.728120114198607 1 1
0.761885644583738 0.761122823230328 1 1
0.838124961401407 0.837281694541534 1 1
0.812868405969144 0.81197205512192 1 1
0.824981897494436 0.824068112325137 1 1
0.804377920174912 0.803528544719253 1 1
0.82793069464937 0.827024232115858 1 1
0.811110910675796 0.810249996658597 1 1
0.814330797044335 0.81345806475198 1 1
0.761163366600984 0.760346451527059 1 1
0.702015713617001 0.701253091917201 0 0
0.872381262801195 0.871463641471698 1 1
0.725760567605709 0.725022288484668 1 1
0.813689489668826 0.812775767944036 1 1
0.783285233921574 0.782479130855467 1 1
0.842894809363756 0.842032904406944 1 1
0.713655917976995 0.712921425239817 1 1
0.829750141141621 0.828918995665225 1 1
0.875060747842878 0.874098674068718 1 1
0.83039153284005 0.829554121754911 1 1
0.786321052419555 0.785485319642245 1 1
0.849024013843973 0.848183245224631 1 1
0.785436267578043 0.784684786953771 1 1
0.894365678893071 0.89346767563495 0 0
0.78846134940952 0.787568466296191 1 1
0.870104731481846 0.869186335103764 1 1
0.83460521875967 0.833781467517845 1 1
0.811159356331039 0.810307610791394 1 1
0.740361741276792 0.739630050172395 1 1
0.816499957391257 0.815703744098937 1 1
0.810959549995801 0.810129442347171 1 1
0.80872502613061 0.807879247053335 1 1
0.773129476632353 0.772341463241555 1 1
0.843276181527035 0.84237646983442 1 1
0.842698187624768 0.841865734486043 1 1
0.889015522673196 0.888169195155694 0 0
0.81647290633061 0.815638893859038 1 1
0.814467136825685 0.813609743281939 1 1
0.852142653066301 0.851304377625447 1 1
0.786015940264599 0.785246971377932 1 1
0.807900672303454 0.807123884952183 1 1
0.862942335226383 0.862021657002658 1 1
0.812845874315712 0.811978812646939 1 1
0.823749522066281 0.82288710126933 1 1
0.841397915396439 0.840479822164965 1 1
0.801241653504293 0.800404985882579 1 1
0.818559259911727 0.817685872261838 1 1
0.86051015193784 0.859584270855524 1 1
0.843333935319072 0.842486992912938 1 1
0.725580803603434 0.724850189169695 0 0
0.787709855015777 0.786895053081987 1 1
0.801602280969352 0.800786087057023 1 1
0.846136568337985 0.845271250308797 1 1
0.842046390218793 0.841163999476033 1 1
0.735449790785554 0.734642072797449 1 1
0.862974740056907 0.862004629880302 1 1
0.793709766232219 0.792831251155375 1 1
0.684749395239975 0.684079979130696 0 0
0.791733090483629 0.790878870456147 1 1
0.747866951520695 0.747091877510599 1 1
0.764072185279377 0.763329974820971 1 1
0.788536521352867 0.787741110198714 1 1
0.837354031541474 0.836465167472804 1 1
0.866764529081371 0.865876212376549 1 1
0.827970794145562 0.827129627301546 1 1
0.720335413153474 0.719591030828457 1 1
0.776864099910122 0.77603817281508 1 1
0.851044610807413 0.850126430908742 1 1
0.828814319080253 0.827964640874054 1 1
0.828751045043144 0.827943426046246 1 1
0.760970270293199 0.760201466749922 1 1
0.716691234394281 0.715994664006239 1 1
0.820604749982913 0.819819972733622 1 1
0.76860807601426 0.767726341032819 1 1
0.729050591706222 0.728306885850485 1 1
0.807843055241761 0.8070294821857 1 1
0.704818082883188 0.704081012566627 0 0
0.855970753913496 0.855097765225115 1 1
0.814543382188682 0.813728085882109 1 1
0.749477503122956 0.748664432300118 1 1
0.750535162345273 0.749800664492074 1 1
0.820464507148949 0.819592165146207 1 1
0.721828289835216 0.721128916453325 0 0
0.871108359018652 0.870179403773941 1 1
0.782862831030484 0.78206197307054 1 1
0.755198638499838 0.754353450406131 1 1
0.69723151575156 0.696463387030638 0 0
0.849166116937641 0.848272593029285 1 1
0.827521345403178 0.826651649656823 1 1
0.767111658913828 0.766292077410754 1 1
0.757053903258856 0.756252080466212 1 1
0.754208844638755 0.753398140146909 1 1
0.85110713665203 0.850234664270155 1 1
0.697265636634104 0.696531261667331 0 0
0.85525300200547 0.85441295717616 1 1
0.820791898734531 0.819919108074468 1 1
0.850574108317975 0.849761156764486 1 1
0.839932312761109 0.839096530513318 1 1
0.825551224064431 0.824647597489255 1 1
0.835409498650736 0.834587937340871 1 1
0.799872716052874 0.798992767602189 1 1
0.820739382471653 0.819879218935987 1 1
0.734544231225086 0.733802442340151 1 1
0.760182891496419 0.759437249265426 1 1
0.806952699694285 0.806114636520885 1 1
0.769897262648658 0.769123703696233 1 1
0.780653252637238 0.779844750306067 1 1
0.783509516770496 0.782743812071615 1 1
0.773215586127628 0.772395419948248 1 1
0.803148764682418 0.80237277545255 1 1
0.688113093311172 0.687433415408075 0 0
0.841514001676114 0.840648358143785 1 1
0.88228997364684 0.881397820535906 1 1
0.783616836036285 0.78279751442669 1 1
0.894766235322299 0.893787306934879 1 1
0.742499996195244 0.741695803614596 1 1
0.787665674459452 0.786733774058337 1 1
0.867222717283785 0.866324518732505 1 1
0.878307342586454 0.877382112336051 1 1
0.834251679662429 0.833465174469241 1 1
0.718618331264859 0.717835674638502 1 1
0.796754162519063 0.795839992877124 1 1
0.747318888769962 0.746525450016019 1 1
0.738960594104473 0.738187741792333 1 1
0.728142386580399 0.727416734988698 1 1
0.743514222037447 0.74269762143499 1 1
0.851738692622058 0.850900424010068 1 1
0.75703157316117 0.756259326718662 1 1
0.771674834811254 0.770831844055767 1 1
0.769913729003417 0.769154517954394 1 1
0.772667857446091 0.771890540972296 1 1
0.762183542131816 0.761347990754108 1 1
0.753414310298715 0.752574889629532 1 1
0.783326169152184 0.782498627427401 1 1
0.747413491275492 0.74670509742515 1 1
0.770463307573458 0.76961609872786 1 1
0.847720614700685 0.846844434013571 1 1
0.851981896399694 0.851120431788417 1 1
0.819714951621205 0.818829414053032 1 1
0.729837551194834 0.729106786508721 1 1
0.805433450318423 0.804619652130092 1 1
0.864799776631723 0.863926410503513 1 1
0.726746271180389 0.726000184500427 1 1
0.826112451548812 0.825252881468813 1 1
0.771866675676563 0.771058216240748 1 1
0.683549301373367 0.68281714335536 1 1
0.748460353041012 0.747678620398942 1 1
0.807094734688872 0.806217163953442 1 1
0.860540825036151 0.859640072401478 1 1
0.780043179688352 0.77920027563846 1 1
0.790013257927872 0.789203919990859 1 1
0.775342605270423 0.77453257001691 1 1
0.782980467752973 0.782157069193475 1 1
0.746381506523377 0.745606519368237 1 1
0.833280108866729 0.832457957926598 1 1
0.835476815337313 0.83462485486367 1 1
0.81532670651956 0.814461508386359 1 1
0.910514336135462 0.909593230903371 0 0
0.669028294252417 0.668382432508609 0 0
0.892259651118324 0.891261806814336 0 0
0.732661394461035 0.731848231092445 1 1
0.835589834595648 0.834658922721624 1 1
0.815539725041991 0.814613193586145 1 1
0.796426916719174 0.795624795778139 1 1
0.753419668862511 0.752633117301389 1 1
0.825306940381814 0.824493183277405 1 1
0.811268827973035 0.810413480512598 1 1
0.791159550997748 0.7902941246518 1 1
0.879856218398598 0.878911081089164 1 1
0.87239551950753 0.871476265414902 1 1
0.846547999332727 0.845683433789361 1 1
0.921749348413001 0.920768104021855 0 0
0.724626880910204 0.723820441559139 1 1
0.78889307743606 0.788097945187457 1 1
0.840138416206725 0.839263712743346 1 1
0.794072341125471 0.793282114667157 1 1
0.843210781744362 0.842319175611433 1 1
0.776254714636614 0.775435673903205 1 1
0.756744256329147 0.755960761089317 1 1
0.810796633782591 0.809997056877403 1 1
0.787270588155852 0.786448573322692 1 1
0.79330052397513 0.792505483166396 1 1
0.808167279347833 0.807344965013197 1 1
0.793717371289152 0.792909543588383 1 1
0.795278030920181 0.794477828104079 1 1
0.73316857323911 0.732401270434382 1 1
0.813346834314793 0.812528671466999 1 1
0.820598370821013 0.819784626708254 1 1
0.754589363968195 0.753847786539211 1 1
0.707329852389435 0.706578483231435 1 1
0.775933007608673 0.775105109972825 1 1
0.83573162874619 0.834846394818206 1 1
0.768628196773416 0.767884519093597 1 1
0.732416356148583 0.731658087324786 1 1
0.827627265858939 0.826734296731369 1 1
0.850556655551256 0.84968407781048 1 1
0.865056034194846 0.864170827763394 1 1
0.775161144224252 0.774393770845366 1 1
0.942992887853473 0.942002295981192 0 0
0.849117123115737 0.848250988810204 1 1
0.820952852217801 0.820100731916413 1 1
0.758594957698844 0.757761571286741 1 1
0.855649858213046 0.854782218372097 1 1
0.84769645081029 0.846879465911619 1 1
0.74234280700393 0.741530897456976 1 1
0.801678536342447 0.800908383662548 1 1
0.792372176053291 0.791564714002805 1 1
0.712883700315766 0.712090147116846 1 1
0.796623124992574 0.795874928539107 1 1
0.768504217073352 0.767670607197129 1 1
0.900096814033566 0.899068394021472 0 0
0.757477999752359 0.756732037367302 1 1
0.794638955473227 0.793779031284394 1 1
0.71777366509387 0.717013774976897 1 1
0.725477464806063 0.72479082103915 1 1
0.887941713823934 0.887027187762822 1 1
0.700695278904414 0.699999760187329 1 1
0.833212331294662 0.832376385585085 1 1
0.784428365415993 0.783621411767403 1 1
0.785294265237606 0.784493531056456 1 1
0.833347439204847 0.832486093736651 1 1
0.795448921830312 0.794627123233415 1 1
0.815987980862779 0.815166361626318 1 1
0.798633840974441 0.797779394055713 1 1
0.811283654295612 0.810457152459888 1 1
0.891998305508294 0.891052707251707 0 0
0.721878083576371 0.721057057690625 0 0
0.774904300622142 0.774118376881868 1 1
0.816210992981683 0.81533579758931 1 1
0.758388477669936 0.757612054193052 1 1
0.810219406874373 0.809374214985019 1 1
0.851325750733858 0.850458132189591 1 1
0.783059919214229 0.782275120664796 1 1
0.75918160627067 0.758393032220194 1 1
0.758576408975246 0.757760771943416 1 1
0.74521087227131 0.744388583840498 1 1
0.908528276533394 0.907579041319933 0 0
0.769255703303826 0.768492906443704 1 1
0.756357707501397 0.755514612789611 1 1
0.868180566898659 0.867252342697588 1 1
0.833743169978595 0.832834100554288 1 1
0.736250016516448 0.735486094365201 1 1
0.787072380051702 0.786293295411313 1 1
0.870776805768359 0.869818363987531 1 1
0.759769093268561 0.759003150899102 1 1
0.755795775888055 0.754991487211041 1 1
0.771593326613949 0.770827801218664 1 1
0.831834283197119 0.831032047783408 1 1
0.840462636548075 0.839612273696424 1 1
0.84090261325336 0.840059402486001 1 1
0.864020972096125 0.863069879471481 1 1
0.873582722810228 0.872712950819146 0 0
0.802797249489788 0.801941733311928 1 1
0.815756574854698 0.814873644597416 1 1
0.817971883943143 0.817085154461676 1 1
0.818415764432265 0.817566054732922 1 1
0.736157770231323 0.735388976543771 1 1
0.832798660226869 0.831898202507801 1 1
0.862132898547348 0.861179458647481 1 1
0.877730893204393 0.876810626769529 1 1
0.742835468224169 0.742071791727415 1 1
0.876930354709174 0.876010163226196 1 1
0.689250945402298 0.688508774022704 0 0
0.701004850315933 0.700285992350719 1 1
0.705288936224758 0.704569335267034 0 0
0.835877934275181 0.835047608693992 1 1
0.828314624515788 0.82751265088435 1 1
0.808209767222643 0.8073664228576 1 1
0.776216508886441 0.775476245798429 1 1
0.876621437821096 0.875749345206934 1 1
0.837703665601473 0.836899635726155 1 1
0.864598946389908 0.863621824659682 1 1
0.778473976951272 0.777651345071718 1 1
0.838647655227857 0.837786345599677 1 1
0.860783914392401 0.859842175666381 1 1
0.846332700128787 0.845464388599815 1 1
0.723083929735056 0.722274023006645 1 1
0.700399894212789 0.699637572200818 1 1
0.828938870556552 0.828075676487635 1 1
0.746831855032874 0.74603823121513 1 1
0.787035086801964 0.786230522970795 1 1
0.738545085704145 0.737808424033273 1 1
0.794662562606009 0.793824254697283 1 1
0.841761112450509 0.840963614328431 1 1
0.799539470349365 0.798698910438483 1 1
0.782610101235111 0.781861811471551 1 1
0.780796834013638 0.779942569106769 1 1
0.805317372813138 0.804439185265715 1 1
0.85798518662571 0.857109671887927 1 1
0.73584740595934 0.735119178157165 1 1
0.787212457105843 0.786429206780326 1 1
0.768400821388324 0.76760561435415 1 1
0.834603095780271 0.833698663278544 1 1
0.709793030264293 0.7090507256441 1 1
0.744374617847976 0.74353461122921 1 1
0.841966080405725 0.841078341301678 1 1
0.687084364585909 0.686361237330515 0 0
0.826308517743139 0.825422052878493 1 1
0.878237445191657 0.877235659405067 1 1
0.823640916569479 0.822732076714966 1 1
0.826494878331135 0.825625039074916 1 1
0.833596110753393 0.832796464244338 1 1
0.875720510928436 0.874826484670928 1 1
0.781979739736209 0.781122469266938 1 1
0.750848032580492 0.750030158751544 1 1
0.731740336866565 0.730983392280113 1 1
0.82661124199361 0.825744466453551 1 1
0.782334248675398 0.781554214002432 1 1
0.846374476817052 0.845465620600783 1 1
0.855251836462274 0.854309393796547 1 1
0.799304583633498 0.798416651465297 1 1
0.822629322034386 0.821769260373031 1 1
0.841395004802465 0.840502238956588 1 1
0.814236965088044 0.81336781540382 1 1
0.793936355422053 0.793056760538006 1 1
0.831124520717439 0.830288850043718 1 1
0.710580515750138 0.709853010702308 1 1
0.772869467170147 0.772081895892861 1 1
0.797855806795526 0.797046997776234 1 1
0.772763097498312 0.771905699349442 1 1
0.843623886594952 0.842763329971866 1 1
0.757755000712415 0.75701520672481 1 1
0.818227511999666 0.817393073099228 1 1
0.836394416268919 0.835585189541143 1 1
0.79412432948639 0.793369454900687 1 1
0.801094671135872 0.800266191150734 1 1
0.735088321943673 0.734328208797703 1 1
0.833629491664358 0.832691541602875 1 1
0.81170626155744 0.810870255997239 1 1
0.735707540092719 0.73496949139736 1 1
0.763302873214633 0.762428291457349 1 1
0.853267534839668 0.852339831086229 1 1
0.86141681996157 0.860477572882752 1 1
0.778892242910458 0.778017157653396 1 1
0.877802045135594 0.87688431223918 0 0
0.782863340167032 0.782109240384244 1 1
0.792054057937481 0.791222071469953 1 1
0.742054551752013 0.741330305459646 1 1
0.793901296981187 0.793026126355729 1 1
0.722736202998092 0.722029514710558 1 1
0.767652762629212 0.766860203391424 1 1
0.767275981034355 0.766497870185682 1 1
0.819549067307438 0.818725004919079 1 1
0.8029756771597 0.802153177432985 1 1
0.81117393123578 0.810425249890318 1 1
0.770540705027384 0.769718278808132 1 1
0.835200988077002 0.834336591964398 1 1
0.817208035714514 0.816367325992733 1 1
0.818473830709885 0.817633344839053 1 1
0.793640649823768 0.792814480380079 1 1
0.73897333931181 0.738137273114896 1 1
0.848424369191583 0.847543995836348 1 1
0.802015041541232 0.801201658077234 1 1
0.798721819070225 0.797904235158794 1 1
0.901447820892447 0.900536619933535 1 1
0.754863266804481 0.75410192758273 1 1
0.7690149428774 0.768162819459989 1 1
0.864910150904261 0.86405312575572 1 1
0.834881135337616 0.834014586591768 1 1
0.812134359123942 0.811303497472829 1 1
0.792403357235059 0.791565402684079 1 1
0.770026310553812 0.769276552017618 1 1
0.742755761081543 0.741953296958569 1 1
0.712531943900885 0.711781580888183 1 0
0.874885059433556 0.874021918710372 1 1
0.797212683143017 0.796452088582911 1 1
0.828873682872453 0.828033305326349 1 1
0.772218414212571 0.771406409235528 1 1
0.811584954237889 0.810757060361129 1 1
0.717182918858316 0.716381379205849 1 1
0.831770039383849 0.830864030853651 1 1
0.862190258944855 0.861344304648876 1 1
0.770817910665029 0.770003165347594 1 1
0.801411648126049 0.800574668899764 1 1
0.803646311055012 0.802864324627876 1 1
0.877001551568841 0.876012453525109 1 1
0.775972866348548 0.775139656596785 1 1
0.804233166981361 0.803403933755041 1 1
0.739289920547085 0.738497237163451 1 1
0.829390454263241 0.828474402435061 1 1
0.792703135198249 0.791788033018926 1 1
0.860113145069922 0.859284300597597 1 1
0.750570604774197 0.749749648300198 1 1
0.862738486011222 0.861901769677593 1 1
0.740950506304399 0.740157886612251 1 1
0.77347570134328 0.772669141976233 1 1
0.701779383735174 0.70110886765972 0 0
0.793903373104498 0.793113104666084 1 1
0.850454940010231 0.849559410221017 1 1
0.783725549249747 0.782968988162567 1 1
0.894355691439163 0.89339365156628 0 0
0.783209755487679 0.782454365670438 1 1
0.786684822854685 0.785812463431567 1 1
0.86673169883638 0.865836234441021 1 1
0.748516245453954 0.747740909023898 1 1
0.750653519517033 0.749946257036903 1 1
0.831617179343933 0.83078697703443 1 1
0.750752421276692 0.749975783911645 1 1
0.863225148257497 0.862334625540789 1 1
0.7853089970209 0.784553860844402 1 1
0.701383901764871 0.700686765311661 0 0
0.89766056129806 0.896786210893485 0 0
0.82678044362838 0.825908666745288 1 1
0.749866294868651 0.749106948493933 1 1
0.767729810576723 0.766881550835521 1 1
0.864561898045082 0.863669052271937 1 1
0.852597151472555 0.851712281547917 1 1
0.793482191547668 0.792712563470874 1 1
0.888602946843524 0.887704925910959 0 0
0.781649187294858 0.780798823318626 1 1
0.719268121782635 0.718595650560907 1 1
0.841370917454053 0.840551917748997 1 1
0.924778222093932 0.92378559346668 0 0
0.786033377308291 0.785191427600869 1 1
0.789867676185717 0.789048880887247 1 1
0.775598023502683 0.774835522908019 1 1
0.750036194348688 0.749268947040682 1 1
0.796402410860921 0.795597541332225 1 1
0.757342254464706 0.756549289116726 1 1
0.790954782031827 0.790056790075039 1 1
0.833195983829166 0.832328988818605 1 1
0.804359306113455 0.803505478301841 1 1
0.733251639517693 0.732500162232566 1 1
0.855912827751912 0.855036613287151 1 1
0.815639687616054 0.814751118093015 1 1
0.824055240023651 0.823212089745913 1 1
0.749673908109019 0.748932240257019 1 1
0.716950889080165 0.716230893394482 1 1
0.838455947386808 0.837598272975415 1 1
0.784758120557593 0.783882776043007 1 1
0.867797736448241 0.866936785563911 1 1
0.805611241173141 0.804866502117252 1 1
0.821405717331446 0.820568351936699 1 1
0.809092091266935 0.808229225468477 1 1
0.774118260637559 0.773297139896146 1 1
0.811587571827735 0.810663249537995 1 1
0.837248244513133 0.836388017892043 1 1
0.791251671894709 0.790407903814066 1 1
0.705423081524452 0.704697392732474 0 0
0.760776306723009 0.759964629965694 1 1
0.756857275090126 0.756108373527024 1 1
0.821911244522215 0.821075114253267 1 1
0.783173826641312 0.782358559718283 1 1
0.798237122438689 0.797334984302952 1 1
0.827964435691096 0.827157859685171 1 1
0.753315654669428 0.752573119389794 1 1
0.863818768805149 0.862877555890174 1 1
0.817942357175657 0.817164508862827 1 1
0.804050401801238 0.80322760532592 1 1
0.871718815394207 0.870746840864275 1 1
0.80969680406712 0.808875669708245 1 1
0.802948588489591 0.802126274496821 1 1
0.805349815096068 0.804553438679294 1 1
0.774862720627426 0.774077484095401 1 1
0.848880920018312 0.848025063538556 1 1
0.822159968008645 0.821244878598378 1 1
0.853627209625291 0.852798279165877 1 1
0.844822825171819 0.844043648513302 1 1
0.847797143395976 0.846979508382716 1 1
0.810465323715201 0.809617205960585 1 1
0.725523683371907 0.724744983769729 0 0
0.73127937455831 0.730539584630878 1 1
0.81016100121715 0.809313642657072 1 1
0.791330439778408 0.790508661285245 1 1
0.68389755317128 0.683241497258872 0 0
0.730256688856493 0.729507122761103 1 1
0.81438503137844 0.813518607185482 1 1
0.821672048576069 0.820840870481023 1 1
0.810211020921411 0.809338210607705 1 1
0.832859201681216 0.831955418609097 1 1
0.778175313430059 0.777359310067151 1 1
0.696786791605031 0.696089910554972 0 0
0.894544650955688 0.893614039614221 1 1
0.827312776634806 0.826468403566215 1 1
0.667944660017736 0.66729509775397 0 0
0.837825658875817 0.836900028105993 1 1
0.861576548736461 0.860664685681746 1 1
0.780984834016993 0.780207141107109 1 1
0.815562096381715 0.814710515744911 1 1
0.833932100820628 0.83309835535051 1 1
0.823274332721205 0.82242234857368 1 1
0.864446270020771 0.863563699035447 1 1
0.80129388729782 0.800428085448 1 1
0.76874462206347 0.768005539338589 1 1
0.812963375480527 0.812193543919938 1 1
0.84711743085176 0.846252804854474 1 1
0.762405484708057 0.761613612822908 1 1
0.917553475986026 0.916589576091268 0 0
0.857679335601652 0.856778878836034 1 1
0.820259199482261 0.81939037696382 1 1
0.842578815301254 0.841741119025704 1 1
0.760765395386208 0.759904697925263 1 1
0.802728931994099 0.801917045899204 1 1
0.783851486018602 0.783039116340268 1 1
0.78310828432226 0.782288356939268 1 1
0.806482487429496 0.805585237094211 1 1
0.859495162956226 0.858614381278497 1 1
0.866691091672783 0.865794553889169 1 1
0.85220669427617 0.851308837809507 1 1
0.866891874004292 0.866018696976855 1 1
0.79504331504646 0.79420527793925 1 1
0.780248149953784 0.779477178775184 1 1
0.884682560940655 0.883770774941501 1 1
0.775318058839539 0.774552598059527 1 1
0.845992492565744 0.84501474272971 1 1
0.797036664251489 0.79619009162041 1 1
0.898007395149293 0.8970922260282 1 1
0.840134481721806 0.839283972272783 1 1
0.751799978800795 0.751100235879386 1 1
0.849645137630303 0.848796413323115 1 1
0.865648866942162 0.864792160946986 1 1
0.826266105996016 0.825442534987279 1 1
0.807832124730568 0.8070247978576 1 1
0.729020693747365 0.728319950770983 1 1
0.77946099627967 0.778638507883689 1 1
0.784071895985996 0.783294899702357 1 1
0.789880344458874 0.789067763617318 1 1
0.831557612368376 0.830708303688233 1 1
0.808296487282698 0.807482603039617 1 1
0.764905091617049 0.764106526655662 1 1
0.826767154887654 0.825957851591322 1 1
0.844836893491756 0.844014186968118 1 1
0.807929890882796 0.807065753583694 1 1
0.904389961792283 0.903407344840991 1 1
0.699221539274335 0.698444218920675 1 1
0.873506254932997 0.872594305724451 1 1
0.826884698805115 0.826054370499148 1 1
0.835313172114245 0.834466135670402 1 1
0.900969021036609 0.899995362369893 1 1
0.729552202230744 0.72881435855662 1 1
0.859200444390565 0.858305281535706 1 1
0.896270755334809 0.895421266524466 0 0
0.803308741343272 0.80250137893946 1 1
0.791052088600483 0.790225192101214 1 1
0.721862127151013 0.721139535020929 1 1
0.835453224424127 0.834587618237095 1 1
0.844776375265753 0.84387739116097 1 1
0.744570787059441 0.743763929351044 1 1
0.856569719346753 0.855720201814943 1 1
0.769716605868479 0.768939777652951 1 1
0.809226081394407 0.808401104870054 1 1
0.712904575571343 0.712173179884763 1 1
0.830691009065351 0.829854539203957 1 1
0.794935518905433 0.794148414898706 1 1
0.843353066649449 0.842444160013968 1 1
0.775108187368529 0.774318010999692 1 1
0.885493098511807 0.884541672118575 0 0
0.783415203765879 0.782569359169291 1 1
0.78532150795437 0.784484534389364 1 1
0.763526430716204 0.76277354886186 1 1
0.823034833772177 0.822253724346361 1 1
0.860655840284177 0.859809975220069 1 1
0.773933429352009 0.773152915381165 1 1
0.803444847959057 0.802602188174133 1 1
0.819142159359867 0.818322263448923 1 1
0.791969457617447 0.79114350126562 1 1
0.823920791573069 0.823054051158765 1 1
0.811615297695228 0.810689773403445 1 1
0.745100394656618 0.744300738150808 1 1
0.917347497451983 0.916438266304823 0 0
0.807808162890586 0.807000736190098 1 1
0.759621108965007 0.758834392917555 1 1
0.817893333050588 0.8170649206839 1 1
0.887440588929871 0.886587969988319 1 1
0.80801513677698 0.807174850759859 1 1
0.860572597019871 0.859690287441318 1 1
0.798639534397492 0.797791641051323 1 1
0.759689050431734 0.758947855405947 1 1
0.784941865669668 0.78409425488609 1 1
0.765428716045803 0.764620724503046 1 1
0.775891092511184 0.775125949657411 1 1
0.852613777690608 0.851720290287765 1 1
0.874356754424166 0.873478877078758 1 1
0.786093545465651 0.7852770341698 1 1
0.756382185371365 0.755551163795061 1 1
0.850195899738342 0.849391109564812 1 1
0.760907729265647 0.760101786775018 1 1
0.831099330637122 0.830209670552333 1 1
0.709419329425409 0.708682113443151 1 1
0.708052849332299 0.707311181192593 1 1
0.797668733220674 0.796811225404083 1 1
0.741167739606202 0.740393732051239 1 1
0.774805457930044 0.773953759891432 1 1
0.770399758239121 0.769590282818069 1 1
0.793444466388277 0.792573811804235 1 1
0.810226234690995 0.809314211941585 1 1
0.894482347070819 0.89351048488236 1 1
0.734531839583314 0.733694967548639 1 1
0.830968808824646 0.830054425712727 1 1
0.802948520796535 0.80210952514712 1 1
0.854806455615107 0.853929103416885 1 1
0.851780742446189 0.850832067080001 1 1
0.699645766978384 0.698957298844287 1 1
0.803865520446091 0.803011398422687 1 1
0.765410109630811 0.764628348663591 1 1
0.86057628365179 0.859699946890532 1 1
0.73152575509748 0.73074595958247 1 1
0.90288035965052 0.901845216538097 1 1
0.851965217705883 0.851040439262134 1 1
0.804842582182165 0.804035085234322 1 1
0.789349869652574 0.788538481105723 1 1
0.777383258999531 0.776572174286836 1 1
0.810943987433127 0.810068378210232 1 1
0.771602723934426 0.77078207789644 1 1
0.781767831909725 0.780976803896536 1 1
0.795078784012741 0.794245583886667 1 1
0.778568467395595 0.777766851879968 1 1
0.737294272112018 0.736556315995297 1 1
0.809459977178158 0.80857457763788 1 1
0.745589142125244 0.744852059638303 1 1
0.802951075334468 0.802144558840797 1 1
0.833162404150993 0.83232385491145 1 1
0.846480142238171 0.845588642167178 1 1
0.833965051370548 0.833086096363428 1 1
0.772112269340496 0.771359400931492 1 1
0.780532587547831 0.77972504093527 1 1
0.759185954715524 0.758404323890943 1 1
0.749995943203546 0.749256378210362 1 1
0.823832543985202 0.822975404813597 1 1
0.898813375940548 0.897849777188789 1 1
0.813896490958619 0.813047088173574 1 1
0.817724265476586 0.816910201189342 1 1
0.838545464012161 0.83763281162727 1 1
0.758857901844674 0.758047808505625 1 1
0.885165351407805 0.884308555304193 0 1
0.803645686496366 0.802774159753282 1 1
0.805770058642827 0.804920989667257 1 1
0.831647923741948 0.830784694659517 1 1
0.849543249811303 0.848674528750226 1 1
0.725675200585544 0.724930576256075 1 1
0.835263962813183 0.834402070037383 1 1
0.854655231615496 0.853784014003724 1 1
0.711781638227663 0.711021498427957 1 1
0.779056151383532 0.778274559045125 1 1
0.754760574126596 0.753994146600611 1 1
0.849992223027949 0.849153350066424 1 1
0.846602862517563 0.845740829156937 1 1
0.785811696761429 0.78502095536745 1 1
0.779052187874074 0.778256325809448 1 1
0.857967309782098 0.857012141698575 1 1
0.790044631268172 0.789248169565292 1 1
0.808107182187429 0.807248641233389 1 1
0.795032223936277 0.794206116146945 1 1
0.719493342612274 0.718775852575854 1 1
0.808368846424554 0.807573006302995 1 1
0.80376369756154 0.80294124423445 1 1
0.839409444949464 0.838580165386982 1 1
0.795061794223358 0.794243561227846 1 1
0.828634996902016 0.827817275558538 1 1
0.732597421215478 0.731855981303443 1 1
0.77930941355305 0.778521398954242 1 1
0.795026964130228 0.794261541834788 1 1
0.7646043386255 0.763801926044414 1 1
0.840882399573645 0.839997486255552 1 1
0.840674956881105 0.839875835433082 1 1
0.76417232802543 0.763349555371187 1 1
0.904824424115815 0.9039086614159 0 0
0.789778541484953 0.788920764611996 1 1
0.737944037171553 0.737113014012571 1 1
0.810046108218997 0.809213680092806 1 1
0.867052921838728 0.866091130335596 1 1
0.879662990782868 0.87876512930331 1 1
0.780235321766058 0.779388035392888 1 1
0.80149342079367 0.800666006719324 1 1
0.758180162399611 0.757419694893847 1 1
0.850769451863347 0.849841510905218 1 1
0.799931550310786 0.799114269868416 1 1
0.759668406295831 0.758818049212729 1 1
0.789607800228226 0.788785498079352 1 1
0.804525665679496 0.803736294570346 1 1
0.800893376983475 0.800124519614943 1 1
0.804742365078377 0.803946510851049 1 1
0.890273112228612 0.88939720746591 1 1
0.757315300026659 0.756550977727358 1 1
0.846005244265562 0.845086867003339 1 1
0.827123128401838 0.826271489071064 1 1
0.781530688380553 0.780750568020796 1 1
0.76029897838418 0.759446981782159 1 1
0.759408198717996 0.758658559720423 1 1
0.832170034280276 0.831258624744617 1 1
0.820507781738854 0.819673101661138 1 1
0.784145373932694 0.783356456414719 1 1
0.672852003364509 0.672060939404821 0 0
0.741030061373396 0.740324516200921 1 1
0.827889114245786 0.827002528956981 1 1
0.763477563521375 0.76265993257252 1 1
0.831705946586218 0.830845989883856 1 1
0.838809952458642 0.837974676939196 1 1
0.90517326402027 0.90424124901637 1 1
0.761506925198251 0.760640149751556 1 1
0.795939621813896 0.795099864025535 1 1
0.802354548185035 0.801530361353748 1 1
0.838855542379114 0.838024819625181 1 1
0.884492198245377 0.883573793219827 1 1
0.788729133952706 0.787962920011373 1 1
0.8036679011361 0.802736677595368 1 1
0.776410098334 0.775646043284056 1 1
0.772160064799678 0.77134459078082 1 1
0.874391990914107 0.873511585495441 1 1
0.862977182992726 0.862131697512267 1 1
0.850518864269096 0.849654881191038 1 1
0.796753855757054 0.795980600761589 1 1
0.811126259623818 0.810277712117748 1 1
0.738082960954948 0.737362160621175 1 1
0.7368387326178 0.73604677012539 1 1
0.73607314770186 0.735316036175594 1 1
0.861429543988047 0.86057757505461 1 1
0.755755204707766 0.75500713232274 1 1
0.794490360367952 0.793660540189665 1 1
0.81121717871296 0.810453022800198 1 1
0.768588294190982 0.767767606311891 1 1
0.710607611489626 0.709904992934468 1 1
0.795617023720009 0.794767115979725 1 1
0.765726795097631 0.764927882943503 1 1
0.836082659508223 0.835219792815994 1 1
0.798897086066594 0.79812987396791 1 1
0.806960955892291 0.806151651280568 1 1
0.774131373769794 0.773331467570197 1 1
0.784142965227983 0.783316896995819 1 1
0.714621509536334 0.713868724067946 0 0
0.740078153851742 0.739362521672979 1 1
0.857374210800042 0.856436533654454 1 1
0.842360374294094 0.841527728794726 1 1
0.868247911341636 0.867388381930639 1 1
0.705573697981003 0.704838259525133 0 0
0.801815978836426 0.801042476006494 1 1
0.908056163827557 0.907217850686203 0 0
0.802566728902275 0.801734829085184 1 1
0.696900353969122 0.696181778973939 0 0
0.759325269336741 0.758525294708752 1 1
0.784715206975008 0.783953797046653 1 1
0.809175084643547 0.808360562860446 1 1
0.7950588495627 0.794261596796563 1 1
0.924344294543625 0.923417311869821 0 0
0.843148165969334 0.842294220939949 1 1
0.860792244302927 0.859943249227055 1 1
0.837405739226954 0.83653925529535 1 1
0.83587219897586 0.834964165388179 1 1
0.739035564570388 0.73827959087315 1 1
0.768350939750653 0.767571169953888 1 1
0.757048661520376 0.756307426749338 1 1
0.84782854363193 0.846881222532484 1 1
0.762040422811686 0.761207366009048 1 1
0.74020813637087 0.739412502331397 1 1
0.880837135872329 0.879978526053802 1 1
0.844923643947961 0.84409003042915 1 1
0.72382677423907 0.72312746543338 1 1
0.713774276150808 0.713045022047974 1 1
0.794215069285022 0.793355384028459 1 1
0.832852731679848 0.831986560505616 1 1
0.802045238316498 0.80120045101995 1 1
0.792754310075341 0.791897255057718 1 1
0.733908635319792 0.73313330371006 1 1
0.840630420906641 0.8397111211715 1 1
0.781092030206033 0.780303593341133 1 1
0.769043077849936 0.768268247751147 1 1
0.780370742898891 0.779583711782277 1 1
0.772243272547292 0.771423680776184 1 1
0.770954916097579 0.770143027124114 1 1
0.804169437735436 0.803302111464622 1 1
0.810203625463789 0.809349361926631 1 1
0.841660189789497 0.840846206444686 1 1
0.784957813077312 0.784146436065583 1 1
0.795565720497296 0.794772900543352 1 1
0.883617279574789 0.882750281470311 1 1
0.798548403549923 0.79769555683133 1 1
0.836265116290843 0.835364431020423 1 1
0.764203222933528 0.76336738709896 1 1
0.795864631538012 0.795008599477596 1 1
0.669771970523909 0.669115499534914 0 0
0.759056484010864 0.758259787711242 1 1
0.823795019586395 0.822923619619116 1 1
0.823729696172131 0.822853267509077 1 1
0.784460392382544 0.783644670758664 1 1
0.744638590611679 0.743919513816734 1 1
0.800399933300021 0.799568129118942 1 1
0.847560523678689 0.846738109345392 1 1
0.774099258428559 0.773362516190999 1 1
0.733311245683342 0.732527436695141 1 1
0.778913315519627 0.778095155909759 1 1
0.752118768013217 0.751331189125995 1 1
0.755194459849157 0.754426408270635 1 1
0.84551608714088 0.844692002181155 1 1
0.856518924600316 0.855562846232708 1 1
0.85758919679581 0.856767389361464 1 1
0.83327557758528 0.832361279495854 1 1
0.823272946074242 0.822391266366277 1 1
0.860729646124589 0.859893378677044 1 1
0.839385935923294 0.838546226702501 1 1
0.824630806652282 0.823769449157488 1 1
0.741690640740505 0.740870763753338 1 1
0.752108608511574 0.751347825881518 1 1
0.875703135383076 0.874857833078764 1 1
0.843871874603094 0.842984001032031 1 1
0.875426136904299 0.874428115682603 0 0
0.829725913155292 0.828878807358943 1 1
0.744576911170304 0.743827300289851 1 1
0.725949460410656 0.725208832363028 1 1
0.817278658041828 0.81639573685831 1 1
0.829725207864951 0.828875796389748 1 1
0.851249767842726 0.850369527355211 1 1
0.809126465235124 0.808246552976742 1 1
0.868699621523984 0.867793631459445 1 1
0.792410616189732 0.791597789395676 1 1
0.860352371926149 0.859441403489649 1 1
0.752823095720985 0.75201822951372 1 1
0.791730633266968 0.790898760754893 1 1
0.746804369133289 0.745997222620916 1 1
0.795058568836175 0.794230644582298 1 1
0.794163039764225 0.793323714861964 1 1
0.885605599879567 0.884719679101207 1 1
0.89190867384326 0.891018682869497 0 0
0.786615353988411 0.785811796922745 1 1
0.723731247849402 0.722964640841749 0 0
0.722054667832108 0.721340023499461 1 0
0.792030743690465 0.791164076193051 1 1
0.736844733985142 0.736143822056608 1 1
0.736108343032473 0.735359651506143 1 1
0.829746328072515 0.828952629688293 1 1
0.783516701596435 0.782732087982362 1 1
0.808262592377356 0.807369586380289 1 1
0.809412619557061 0.808567782914112 1 1
0.890213501856156 0.889224547503798 0 0
0.744369647261415 0.743607838872967 1 1
0.866588505167196 0.865680910765206 1 1
0.770595865442379 0.769802539229647 1 1
0.782832009069287 0.781979679818587 1 1
0.863399008649322 0.862452161483776 1 1
0.863867526250688 0.863042948282979 1 1
0.847818048316986 0.846995896589988 1 1
0.775700449486675 0.774915449191838 1 1
0.800996369822902 0.800188395863031 1 1
0.80012159874488 0.799260198753967 1 1
0.814449312467736 0.813662651728551 1 1
0.907756013021229 0.906700069830942 0 1
0.859706187428289 0.858819229779354 1 1
0.743705344552106 0.742956388932356 1 1
0.804670446293897 0.803890376776515 1 1
0.831746926156826 0.83090999725996 1 1
0.836967762559348 0.836075901012685 1 1
0.795576626481268 0.79471940696324 1 1
0.824809294021884 0.823954656038876 1 1
0.786246776926623 0.785457068604748 1 1
0.731525789491957 0.730773918420328 1 1
0.77525664977002 0.774444212196332 1 1
0.789737378551213 0.788895295356897 1 1
0.871409191373566 0.870493999749261 1 1
0.846316387139124 0.845481551431735 1 1
0.77718427590988 0.776364908586622 1 1
0.83959918337658 0.838705625042296 1 1
0.78917309502199 0.788378649543501 1 1
0.803287984871786 0.802483869683159 1 1
0.758882157140719 0.758079389772989 1 1
0.830213518348062 0.82938825741827 1 1
0.853252095455027 0.852426922715251 1 1
0.749968985803164 0.749156600157495 1 1
0.862981316047732 0.862045316230497 1 1
0.733640050598986 0.732864803256868 1 1
0.865419292924109 0.864506006235228 1 1
0.782678903756132 0.781883574600421 1 1
0.830815465786375 0.829810240934132 1 1
0.806799593529856 0.805986326322637 1 1
0.771647747416519 0.770907613240726 1 1
0.941584181604969 0.940653961296355 0 0
0.777142619798758 0.776338467623877 1 1
0.756620443310286 0.755774192540945 1 1
0.775909168191164 0.775134405510643 1 1
0.858631303492313 0.857790837944518 1 1
0.754599238938737 0.753829359252504 1 1
0.664064336510168 0.663348459385167 0 0
0.873416919361439 0.872556178360219 1 1
0.7888490497834 0.787990683275969 1 1
0.798512910864448 0.797745159729326 1 1
0.743111097501639 0.742367839807329 1 1
0.755679070486201 0.754915338948094 1 1
0.742579954499555 0.741858749323045 1 1
0.868781033266971 0.867890961225284 1 1
0.848908710250028 0.848015603708665 1 1
0.747214023150985 0.746458697338029 1 1
0.761493876109546 0.760753878815953 1 1
0.790553671875316 0.789737104875364 1 1
0.81886602707628 0.817987356540835 1 1
0.920656045201483 0.919651129570453 0 0
0.921532982216083 0.920606031356675 0 0
0.838340598822743 0.837487408687822 1 1
0.738713391302948 0.737885625078235 1 1
0.814918087206702 0.81403358488818 1 1
0.843302235548873 0.842407487601542 1 1
0.763919968522088 0.763166299644565 1 1
0.770413979526014 0.769663722638863 1 1
0.791651292702213 0.790849711945108 1 1
0.789227902034563 0.788399466524384 1 1
0.768519241055857 0.767686467800814 1 1
0.878591224767322 0.877699526121328 1 1
0.769816658913317 0.768939479198234 1 1
0.763114040444187 0.762232647558078 1 1
0.76025124790351 0.759508710810103 1 1
0.950364411243021 0.94938423426749 0 0
0.758966179664059 0.758266655785605 1 1
0.800509173327807 0.799721990329992 1 1
0.801130221104692 0.800251391279081 1 1
0.809994309815272 0.809128416603742 1 1
0.721717458140358 0.720986840907125 1 1
0.767188904281096 0.766394574412752 1 1
0.77076522425432 0.770001463784223 1 1
0.797801659958142 0.796960167488761 1 1
0.787018957531753 0.786169347954501 1 1
0.792027273001862 0.791206459212524 1 1
0.778528196132347 0.777731302168585 1 1
0.784997271842893 0.784209384195981 1 1
0.818434440305072 0.817634028578055 1 1
0.794156298295672 0.793349601936961 1 1
0.734497374298903 0.733737770801664 1 1
0.75668601294932 0.75590686391478 1 1
0.804443071384466 0.803715762803714 1 1
0.737023413640941 0.736333953684708 1 1
0.796868362970445 0.796070732599205 1 1
0.760761491961489 0.759958298137048 1 1
0.834415170837113 0.833576927622686 1 1
0.769344828225506 0.768544056005545 1 1
0.820037805217444 0.81915397486095 1 1
0.786507041885791 0.785722684990175 1 1
0.792071757054718 0.791300663135454 1 1
0.660806520001972 0.660069180728884 0 0
0.786089267399564 0.785251691942826 1 1
0.804871037043355 0.804093552855087 1 1
0.812272389364834 0.811417008210162 1 1
0.693052547330137 0.692366525574453 0 0
0.721456591767693 0.720747235150302 1 1
0.811553312018471 0.81073934344286 1 1
0.693225410233124 0.692510292742957 0 0
0.734469832792464 0.733717218149067 1 1
0.794165313292249 0.793311356795743 1 1
0.785635887048945 0.784760435702992 1 1
0.733405234762355 0.732675664407664 1 1
0.845709635913279 0.844871103799376 1 1
0.816810425129935 0.815955718356182 1 1
0.859449642757408 0.858536912548978 1 1
0.829055413267171 0.82828924352675 1 1
0.837191913755927 0.836334483576046 1 1
0.83814395303772 0.837257948116825 1 1
0.8234623217903 0.822624871780038 1 1
0.834126058149195 0.833297009942667 1 1
0.683450938338549 0.682740661495133 0 0
0.831020878940161 0.830133614287108 1 1
0.775941139302072 0.775110788122775 1 1
0.896555892209233 0.895619148323184 0 0
0.686544091778412 0.685846674880062 0 0
0.802969911920398 0.802099082943548 1 1
0.790172411346106 0.789253995302795 1 1
0.773720775096289 0.772940732567586 1 1
0.875130304973955 0.874155809726325 1 1
0.738162124739149 0.737420541138577 1 1
0.765207139374622 0.764454177539871 1 1
0.790058959121025 0.789267077709742 1 1
0.869432023674642 0.868519595891019 1 1
0.787536687613229 0.786645386757918 1 1
0.7838500379791 0.783008398541994 1 1
0.79544720074043 0.794610997528652 1 1
0.820849693626076 0.819974334291598 1 1
0.799520561310463 0.798633796900749 1 1
0.844044810637504 0.843122549213342 1 1
0.762969039171031 0.762190003158652 1 1
0.833836731556168 0.833033106187562 1 1
0.816499778823705 0.815638474297223 1 1
0.834088286246718 0.833188853013697 1 1
0.79172403406066 0.790994598091472 1 1
0.788250280154818 0.787434467131097 1 1
0.777275309824449 0.77649604317294 1 1
0.753368153104236 0.75254851552008 1 1
0.793576857863477 0.792731705611691 1 1
0.730215752231685 0.729512199149925 1 1
0.785758497566479 0.78491605991192 1 1
0.786246236743636 0.785351074697909 1 1
0.873259293376381 0.872381709187101 1 1
0.774032554780258 0.773182743314223 1 1
0.750144513581756 0.749368490971149 1 1
0.852413368714415 0.851522975532506 1 1
0.862362888752745 0.861482565070297 1 1
0.846634847575996 0.845723710421497 1 1
0.690633903666314 0.689909537847483 0 0
0.839833085675767 0.838926051540501 1 1
0.863347647163952 0.862469805410896 1 1
0.776895274917046 0.776135982608372 1 1
0.681365915100534 0.680683132868165 0 0
0.799766995413647 0.798967790220151 1 1
0.760932433203009 0.760149030490678 1 1
0.832276688376666 0.831410894021528 1 1
0.817207369288167 0.816391730944457 1 1
0.77841736969865 0.777541460883722 1 1
0.846712534625707 0.845810125716094 1 1
0.774944653781231 0.77409387908829 1 1
0.730945692760521 0.730171564677276 1 1
0.770580328425645 0.769820025187171 1 1
0.795428381779371 0.794572366126215 1 1
0.739950019535626 0.739196393624804 1 1
0.781137519658373 0.780329223813988 1 1
0.824086384191043 0.823222572007667 1 1
0.834787852955666 0.833938096502005 1 1
0.826257432323311 0.825405692389747 1 1
0.833877182196327 0.833002575070202 1 1
0.71051659745441 0.709814153562793 0 0
0.766766260621786 0.765988980234165 1 1
0.770235398733681 0.76940467916212 1 1
0.819678902528558 0.818857586819828 1 1
0.817867550081346 0.81709759800654 1 1
0.742937082315012 0.742131942136961 1 1
0.850058521863491 0.849191584648895 1 1
0.794619176184607 0.793832108384474 1 1
0.872913643840889 0.871985218465453 1 1
0.820081510226685 0.81919277736445 1 1
0.762753646530782 0.761928074529175 1 1
0.781631836023471 0.780834203057016 1 1
0.689653639156042 0.688977232412394 0 0
0.862824371608419 0.861936161595636 1 1
0.827561211807008 0.826762793729045 1 1
0.874428883024086 0.873537310294229 0 0
0.862189409399786 0.861259534474999 1 1
0.828356332075889 0.827496534222557 1 1
0.840401822446378 0.839566845774828 1 1
0.811283104969066 0.810442579796192 1 1
0.801478488423655 0.800597952712369 1 1
0.78252473628229 0.781726996261478 1 1
0.706322348768835 0.705608647685899 1 1
0.778278326078933 0.777437904536954 1 1
0.798930180667763 0.798119890492837 1 1
0.770607745234251 0.769789469620469 1 1
0.772296764217279 0.771506311048695 1 1
0.756830083988832 0.756004234415967 1 1
0.796093515553526 0.795261880431017 1 1
0.768300477774033 0.767495865293815 1 1
0.858191012311592 0.857250640654134 1 1
0.830553357591626 0.829657785075509 1 1
0.786668100655846 0.78585491460722 1 1
0.831004802620977 0.830150599892213 1 1
0.861040644954573 0.860169382418796 1 1
0.748912887896177 0.748163076254522 1 1
0.880394713706143 0.879460825738617 0 0
0.799025592389551 0.798201981596225 1 1
0.772174043572188 0.771386114658456 1 1
0.78144130281835 0.780548560679191 1 1
0.877196961023435 0.876326939746363 1 1
0.721889465852105 0.721121801642648 1 1
0.747649543613513 0.746883924462826 1 1
0.766665870973013 0.765850274035491 1 1
0.780913729091388 0.780107756747983 1 1
0.912089104147892 0.911176693366186 0 0
0.711243250501071 0.710549896399961 1 0
0.70828640953348 0.707567721603653 0 0
0.681241419778654 0.680601745640688 0 0
0.688991097530354 0.688236506627572 0 0
0.717049147904916 0.716339146607415 1 1
0.880465056941209 0.879624349826551 1 1
0.793292803650888 0.79243036593891 1 1
0.7722430410584 0.771449880012162 1 1
0.796422318746938 0.79567501063733 1 1
0.874474776100208 0.873584572385724 1 1
0.826487268635857 0.825631034824048 1 1
0.858665530382209 0.857806034613411 1 1
0.799708176349399 0.798890937548429 1 1
0.789505176573574 0.788621541891482 1 1
0.853958268416571 0.853172254132737 1 1
0.843875496239201 0.843010847454813 1 1
0.766091318138608 0.765352109920851 1 1
0.896562987353454 0.89562033113755 1 1
0.783253877707348 0.782440408865759 1 1
0.777382887864539 0.776585324268138 1 1
0.744060940002729 0.74332886451294 1 1
0.798905725005274 0.798072702388724 1 1
0.908281470978034 0.907283955233824 0 0
0.823286370737029 0.822429471038779 1 1
0.816814196439021 0.815899136585138 1 1
0.777042555648018 0.776153138989508 1 1
0.802367497095395 0.801562391057066 1 1
0.762882902627073 0.762144024136425 1 1
0.809987792512692 0.809079534364602 1 1
0.786210798481618 0.785383509411742 1 1
0.732818773139457 0.732053920175084 1 1
0.792573072695359 0.791670167001307 1 1
0.833071124657983 0.832276770660728 1 1
0.80052304395517 0.799703772882185 1 1
0.838220290187013 0.837350294036318 1 1
0.718263209888628 0.717438869422068 0 0
0.772325329915501 0.771483196901525 1 1
0.888997870212099 0.888115438810553 0 0
0.804198149474864 0.803418759234651 1 1
0.863902762244562 0.863033364190336 1 1
0.812998569279032 0.812126647719861 1 1
0.791671491944814 0.790885422823793 1 1
0.767510263966425 0.766743521781555 1 1
0.836981707060607 0.83612401214334 1 1
0.720195578861087 0.719430480398105 1 0
0.837378836575543 0.83657069549639 1 1
0.756908700133129 0.756133023110551 1 1
0.731637288202917 0.730863458635664 1 1
0.779123907569627 0.778277225634502 1 1
0.83356802574752 0.832739654318397 1 1
0.703659206733911 0.702966392730946 0 0
0.871035340662553 0.870155714526303 1 1
0.768826711135175 0.768111651794743 1 1
0.896154562547716 0.89520417522192 0 0
0.839424385613591 0.838587994033846 1 1
0.783924467275437 0.783047945834078 1 1
0.797175774467695 0.79629406351174 1 1
0.852147695503421 0.851271137539079 1 1
0.878963803142337 0.878074661777506 1 1
0.801814255880147 0.80100305080428 1 1
0.75177674139434 0.751040173870514 1 1
0.861118458439949 0.860238538047517 1 1
0.736270866213818 0.735569011434501 1 1
0.729710013944201 0.728903647543238 1 1
0.785660918343952 0.784832609907465 1 1
0.858422078761197 0.857553921164893 1 1
0.828003097358009 0.827114618385126 1 1
0.826799589824209 0.826006092814103 1 1
0.813973086636416 0.813072510305882 1 1
0.774159987232308 0.773416660192005 1 1
0.795431992231713 0.794636849906055 1 1
0.743918137274663 0.743100398891924 1 1
0.850771586195583 0.849844027509194 1 1
0.783944739787935 0.783119298326846 1 1
0.81892767097331 0.818067092129635 1 1
0.809404043462176 0.808638878689834 1 1
0.764310359386587 0.763423822994171 1 1
0.727253079146521 0.726519299324965 1 1
0.793347761874193 0.792572920771037 1 1
0.753752751596238 0.752921445919842 1 1
0.816540084827019 0.81563249919233 1 1
0.764413330406365 0.763592466221977 1 1
0.83555710995504 0.834604149296091 1 1
0.87901302628079 0.878119565130383 1 1
0.846089984154333 0.845252410786002 1 1
0.712569721335412 0.711826112982235 1 1
0.774626462750772 0.773841570043128 1 1
0.768065141759939 0.767334061958706 1 1
0.751975063602643 0.751174366377654 1 1
0.783810455829938 0.783029624213311 1 1
0.832948002323482 0.83213310235045 1 1
0.915555169934444 0.914591437623281 0 0
0.861521428769471 0.860704966906774 1 1
0.729792961392504 0.729067925514433 1 1
0.740606492612306 0.739843660550926 1 1
0.760162866014216 0.759395643082608 1 1
0.757194015793511 0.756448101041766 1 1
0.839530679307947 0.838642946773537 1 1
0.834680190687024 0.833754359268232 1 1
0.788985678489553 0.78812960060942 1 1
0.798977401068605 0.798171950334548 1 1
0.745480119267499 0.744735451715779 1 1
0.727453177540914 0.726705747923331 1 1
0.817988329643341 0.81710679370948 1 1
0.789817901754773 0.789002390185918 1 1
0.765790909967267 0.764975090201844 1 1
0.851470803800813 0.850666455285768 1 1
0.771331055147625 0.770468570288885 1 1
0.808354795527116 0.807518378457284 1 1
0.785792750268402 0.784944754566705 1 1
0.776156740949375 0.775350193496899 1 1
0.86110016548975 0.860160160898196 1 1
0.842038888645479 0.84114256752965 1 1
0.820017340218174 0.819182406696485 1 1
0.76128233718085 0.760461325991442 1 1
0.825496901094511 0.824629407049738 1 1
0.761648851664759 0.760897534875946 1 1
0.8575278997166 0.856583874174038 1 1
0.814496615501999 0.813625693982296 1 1
0.707726322300352 0.706939066926014 0 0
0.758443845047414 0.757678882901684 1 1
0.760206013883307 0.759446333250419 1 1
0.768751415952273 0.767986972033229 1 1
0.80134672590364 0.80053077016041 1 1
0.752718735962981 0.751978702253077 1 1
0.85950829811846 0.858673277520079 1 1
0.815849363253307 0.81501884874378 1 1
0.785191143896845 0.784376178351025 1 1
0.821108480655304 0.820311928771678 1 1
0.778994711446599 0.778240872997859 1 1
0.756993254579655 0.75616877457801 1 1
0.842444416255361 0.841513916983151 1 1
0.842227433724632 0.841344825952207 1 1
0.893338743596443 0.89249216225038 0 0
0.780017414980861 0.779235617815682 1 1
0.861889983275032 0.861018756075553 1 1
0.751549937975947 0.750713706639553 1 1
0.871438593661898 0.87061171047235 1 1
0.84235238951984 0.841502893927496 1 1
0.797788642624107 0.79694331902609 1 1
0.824735378242481 0.823941751730092 1 1
0.838071808240627 0.837201499368284 1 1
0.801422623023436 0.80060246404922 1 1
0.796729768991204 0.795953781640957 1 1
0.824881353689204 0.824004249741327 1 1
0.798532530737946 0.797657378626517 1 1
0.805775980199524 0.804919565716404 1 1
0.785498279955241 0.784684632965605 1 1
0.824120176154615 0.823244085933605 1 1
0.854099075070008 0.853265472307898 1 1
0.707937009271291 0.707188641557271 0 0
0.825681072903319 0.824821735588146 1 1
0.834668720436304 0.833770220837436 1 1
0.828638588734503 0.827774018894117 1 1
0.866662879395186 0.865735266289625 1 1
0.853995166934802 0.853071126035753 1 1
0.754052204418751 0.753252897742384 1 1
0.757779964813995 0.757064268224609 1 1
0.841118765950915 0.840224283612291 1 1
0.815203990539495 0.814409312852533 1 1
0.879238720793713 0.87830888673499 1 1
0.843487594749462 0.842579378413949 1 1
0.730439942655305 0.729699272645763 1 1
0.758903381648481 0.758158464333353 1 1
0.87736201382553 0.876501822626444 0 0
0.747051757333893 0.746254775734925 1 1
0.816612411667352 0.815768264528696 1 1
0.796458528049208 0.795618977837395 1 1
0.721891980923467 0.721179593704387 0 0
0.746045522090446 0.745297470032691 1 1
0.74931478602243 0.74854647545684 1 1
0.939275943744343 0.938319058238948 0 0
0.835383658207453 0.834507536704886 1 1
0.819429149766033 0.818511856445036 1 1
0.755553407798496 0.7548529708924 1 1
0.706584275994743 0.705862493121534 0 0
0.799186941326326 0.798365527091602 1 1
0.824492166181283 0.823640292775063 1 1
0.810878708071384 0.81004899410725 1 1
0.730817715574617 0.730130673146069 1 1
0.812292013440658 0.811478464093768 1 1
0.751270398249559 0.750509198489839 1 1
0.810338466355976 0.80949437125693 1 1
0.739500750196488 0.73870510743789 1 1
0.805294503827642 0.804482980417639 1 1
0.789747051690375 0.788993522698456 1 1
0.768771608734114 0.767962688281263 1 1
0.805152486636939 0.804346088718101 1 1
0.769395652869175 0.768619995759073 1 1
0.882062064907036 0.8811357167461 1 1
0.796963382608426 0.796168872971062 1 1
0.810012364389845 0.809257537044362 1 1
0.849714942654895 0.848841734402954 1 1
0.756409934055655 0.755651455033902 1 1
0.771947494139676 0.771137377380019 1 1
0.862149407981887 0.861188173063645 1 1
0.738016156175793 0.737248904244012 1 1
0.879091443426225 0.878181757470833 0 0
0.800887318622823 0.800079857084893 1 1
0.821141258529903 0.820341547548997 1 1
0.804880268874828 0.80407320201171 1 1
0.784617689904817 0.783876914226627 1 1
0.785860256925087 0.785073627596471 1 1
0.778713071548595 0.777892999807604 1 1
0.828968173174846 0.828056264809166 1 1
0.833234788839392 0.832370204907644 1 1
0.809126713436066 0.808209613423608 1 1
0.85626266048039 0.855398247253916 1 1
0.836187990115608 0.835335848383852 1 1
0.762286404987567 0.761521114739796 1 1
0.766003828107818 0.765169920966264 1 1
0.849031889461812 0.848170732078496 1 1
0.8163077511807 0.815442282998122 1 1
0.739709857553155 0.738958304159627 1 1
0.813548264028909 0.812678759353016 1 1
0.808947621326131 0.807993319666424 1 1
0.77939699601686 0.778609364502622 1 1
0.832582046147407 0.831686482481197 1 1
0.836422602745334 0.835517740525319 1 1
0.80233695747194 0.801554122778128 1 1
0.797799237847252 0.796899272686968 1 1
0.826964072137618 0.826113647016682 1 1
0.855403427775172 0.854564139829003 1 1
0.816765593764356 0.815901704307881 1 1
0.810399948724326 0.809542898981569 1 1
0.700342946757707 0.69968165734688 1 1
0.786620814615112 0.785754429930654 1 1
0.796629329334527 0.795855210396347 1 1
0.867038558671477 0.866156492539045 1 1
0.908627440278553 0.907732095065886 0 0
0.78091166383194 0.780127695907891 1 1
0.826359094529159 0.825492370809242 1 1
0.793859193457223 0.793112968083846 1 1
0.759587526435132 0.758852229404125 1 1
0.753616438678467 0.752834119449837 1 1
0.81112579663498 0.810304340578956 1 1
0.69652652329478 0.69582927239235 0 0
0.742737052088646 0.741994711470074 1 1
0.822705813118118 0.821818627850798 1 1
0.797691337901852 0.796908232456493 1 1
0.768968814860153 0.768123252501919 1 1
0.816590772740701 0.815808056058138 1 1
0.853359749087203 0.852487375613616 1 1
0.824995807136327 0.824140936943456 1 1
0.749841584202291 0.749049192122702 1 1
0.825524650483425 0.82462557188994 1 1
0.832025641136694 0.831176496870342 1 1
0.804323921791926 0.803460658971865 1 1
0.932042245837993 0.931123007173071 0 0
0.784852348279653 0.784021200165629 1 1
0.793707381242766 0.792980729148991 1 1
0.808794990768745 0.807914569387146 1 1
0.811546019423753 0.810678569041336 1 1
0.835374297736513 0.834530790199403 1 1
0.77600785483265 0.775170647197279 1 1
0.758246064096728 0.757469825383689 1 1
0.856695429133778 0.855842321963816 1 1
0.759435945700008 0.758626992655774 1 1
0.764375354979215 0.763623818521429 1 1
0.830755201585746 0.829887062118751 1 1
0.823057701106642 0.822221728460446 1 1
0.750799969849372 0.750003950223319 1 1
0.770151166256574 0.769400521050275 1 1
0.709429015035493 0.708690793935473 1 1
0.774746418133086 0.773883483471614 1 1
0.789651132106772 0.788858288043475 1 1
0.859284889723206 0.858432779425388 1 1
0.917183953367648 0.916223487068964 0 0
0.764559746093344 0.763739543152437 1 1
0.79177352224258 0.79096146680016 1 1
0.867145682022953 0.866241373581494 1 1
0.842346735596249 0.841466899820029 1 1
0.856111129196796 0.855258255631559 1 1
0.825771360710654 0.824885261601149 1 1
0.756404579492572 0.755593507863573 1 1
0.822285905113382 0.821495349532629 1 1
0.732233515870353 0.731478375276468 1 1
0.849450588658154 0.848573496551515 1 1
0.905562036922358 0.904665344456281 1 1
0.8089079103343 0.808077131346003 1 1
0.808345628761418 0.807522704932231 1 1
0.813617898785202 0.812777736613072 1 1
0.855022347754812 0.854103967565566 1 1
0.806181143508778 0.805412183904856 1 1
0.810096839340414 0.809282285277958 1 1
0.743335830979538 0.742616147232151 1 1
0.815554476452958 0.814723502315021 1 1
0.809148379267064 0.808273973970144 1 1
0.78999105519284 0.789231866178654 1 1
0.800389352403466 0.799573513786277 1 1
0.763449668476206 0.762653050477681 1 1
0.860451388569865 0.859540417272187 0 0
0.817199297094776 0.81638648947048 1 1
0.766157225965199 0.76539201195736 1 1
0.854786031643285 0.853835978338953 1 1
0.80422398822 0.803398952033798 1 1
0.776784996137609 0.776018673506113 1 1
0.780504645108636 0.779697796314868 1 1
0.82535831885643 0.824568483504457 1 1
0.836038788236314 0.835214405502018 1 1
0.840195350963457 0.839284592445036 1 1
0.787604457776163 0.786868413239868 1 1
0.765182594438187 0.764380283480106 1 1
0.763961636284019 0.763192143055677 1 1
0.817701940549583 0.816856251552521 1 1
0.757690787981062 0.756790638279081 1 1
0.846954254214193 0.846165133425094 1 1
0.747191503037142 0.746424617011769 1 1
0.824038354399507 0.823174766510887 1 1
0.760628537610409 0.759814522674418 1 1
0.881346921358435 0.880460937905894 0 0
0.78509950788375 0.78431010255763 1 1
0.790527376195977 0.789686502459531 1 1
0.727478430877392 0.726728874549588 1 1
0.80245772424128 0.80160812991712 1 1
0.855714691445281 0.854849715872701 1 1
0.864573943703496 0.863620322721962 1 1
0.823243937223568 0.822301041342398 1 1
0.796138034009002 0.795260495973401 1 1
0.784481165477254 0.783701759199887 1 1
0.782925268874981 0.782061001547851 1 1
0.808680407050968 0.807758544906821 1 1
0.805110542978389 0.804296761575525 1 1
0.836817873584281 0.835926088698809 1 1
0.752741169325948 0.7518933594363 1 1
0.818540191562445 0.817638024689568 1 1
0.714532211762954 0.713837765367492 1 1
0.828111889387453 0.827272280119123 1 1
0.759841544308043 0.75905600779635 1 1
0.796547537549536 0.795703158293461 1 1
0.78279625229026 0.781975144002852 1 1
0.848919861942761 0.848088820134732 1 1
0.686603751169058 0.685880841056189 1 1
0.760300555929953 0.759485879747453 1 1
0.890462954547869 0.889579765017741 1 1
0.759201883242864 0.75841484502186 1 1
0.796871867633211 0.79611839549118 1 1
0.818892328277326 0.818032689687187 1 1
0.811168668165786 0.810315386721814 1 1
0.819484488110221 0.818617683039166 1 1
0.861021841985054 0.860167927611593 1 1
0.760615961103357 0.759820338848861 1 1
0.813214274809501 0.812411369340437 1 1
0.722380429550342 0.72165004455062 1 1
0.846981168241071 0.846049285186573 1 1
0.871762657900613 0.870812608523316 1 1
0.844302019395516 0.843416434745208 1 1
0.769713629553129 0.768927484635603 1 1
0.846534628130069 0.845644968596336 1 1
0.764997749847648 0.764269846687608 1 1
0.748416044415315 0.747641591864336 1 1
0.831224017520075 0.830423209162876 1 1
0.801676470030864 0.800886098944272 1 1
0.789510858384979 0.788684800199489 1 1
0.791688895964736 0.790791839649554 1 1
0.778745674518011 0.777998462179818 1 1
0.803434073081741 0.802606426631507 1 1
0.729210856749251 0.728489016100274 1 1
0.7728543922112 0.772082695409211 1 1
0.738925079408628 0.738117757304165 1 1
0.858161926013574 0.857262321250339 1 1
0.808072635272052 0.807258309938223 1 1
0.756956122235595 0.7561410663808 1 1
0.731281520106887 0.730524052283379 1 1
0.759994007776697 0.759217414651998 1 1
0.843452109367825 0.842589049254112 1 1
0.820650877646388 0.819694016813993 1 1
0.709539192724686 0.708862006610923 1 1
0.87374996405268 0.872785036246324 1 1
0.825749488847429 0.824918660982265 1 1
0.88625492777044 0.885373833346351 1 1
0.779188322371594 0.778454179272219 1 1
0.767835289873513 0.767027523879089 1 1
0.785903480508391 0.785081723328187 1 1
0.743853633855313 0.743018441496274 1 1
0.861828414260659 0.86101244117243 1 1
0.747090319146582 0.746344691128067 1 1
0.785715983135906 0.784914836615173 1 1
0.766211464199877 0.765380595911836 1 1
0.772727045571436 0.771984800328462 1 1
0.850665154028741 0.849833365911567 1 1
0.857918801193101 0.85707920354977 1 1
0.734079809596604 0.733324320588101 1 1
0.703352206020275 0.70255128637245 0 0
0.845749404081099 0.844921365220144 1 1
0.803828166322299 0.802941967799456 1 1
0.822589970322885 0.821737494035648 1 1
0.820664575363242 0.819839274571017 1 1
0.820085399082675 0.819235010477186 1 1
0.789347598928104 0.788553214676936 1 1
0.801361248554053 0.800586680378759 1 1
0.838760295732347 0.837845247066978 1 1
0.797617178522824 0.796783007655739 1 1
0.764188032366796 0.763478012350895 1 1
0.765856989493573 0.765092768067896 1 1
0.793448617558245 0.792628757373407 1 1
0.799058245862243 0.79828494248333 1 1
0.859532761564777 0.85854102074182 1 1
0.743951551710286 0.743140906731664 1 1
0.896588428945977 0.895609247654597 1 1
0.773280158753407 0.772512420272902 1 1
0.848117764953118 0.847254422561582 1 1
0.798087313198924 0.797290074366845 1 1
0.767079437016965 0.766273682057936 1 1
0.798740595364648 0.797960264902137 1 1
0.805734576087367 0.804870688898859 1 1
0.794240999911384 0.793406203261177 1 1
0.827087811401206 0.826272269647357 1 1
0.842653616274995 0.841782732620688 1 1
0.781943852626595 0.781147947775544 1 1
0.799994144266437 0.799241757959286 1 1
0.749379371429994 0.748586928130923 1 1
0.777381795130702 0.776629839318583 1 1
0.893765210287983 0.892828095950063 0 0
0.835862293606292 0.834983404973197 1 1
0.753963580962697 0.753216501685466 1 1
0.776255343582456 0.775444980115403 1 1
0.795753965717597 0.794884217046301 1 1
0.823146971919115 0.822316313405673 1 1
0.779305583609365 0.778496948061381 1 1
0.753574857007582 0.752782042774454 1 1
0.848055415519733 0.84721474466231 1 1
0.800084263182144 0.799290770776598 1 1
0.930734072803065 0.929809617225171 0 0
0.733882697265065 0.733125818190327 1 1
0.81846228199983 0.817627723103361 1 1
0.821318882615055 0.820457228390286 1 1
0.781363560228231 0.780541805738892 1 1
0.765457995688058 0.764642727769795 1 1
0.836407637474457 0.835553292323337 1 1
0.784420411568126 0.783604166804743 1 1
0.82630941947675 0.825495452013015 1 1
0.793455737977501 0.79262363190027 1 1
0.799220478662808 0.798460978577154 1 1
0.743534487891745 0.742789361592128 1 1
0.761649131889555 0.760903270197132 1 1
0.87378016667263 0.872880540689656 1 1
0.743559668530948 0.742763256065078 1 1
0.747108516163593 0.746385268303496 1 1
0.747993325612467 0.747264572562505 1 1
0.786246983662344 0.785403507375691 1 1
0.734317046985392 0.733570060687401 1 1
0.766982200099874 0.766230733116335 1 1
0.827439233995003 0.826590007256858 1 1
0.815716388378956 0.814873500623472 1 1
0.867198108666373 0.866314480788156 1 1
0.806073860016348 0.805281757366523 1 1
0.748663719268843 0.74788042078656 1 1
0.859243547097727 0.858363167966763 1 1
0.85934156164324 0.858470170227904 1 1
0.807857172403762 0.807095554987865 1 1
0.785264971951582 0.784461329078093 1 1
0.827007692418545 0.826159473276257 1 1
0.810967577284847 0.81012094349126 1 1
0.723691223743108 0.722964298377637 0 0
0.800293044050689 0.799431638210704 1 1
0.849165892170027 0.848306628752171 1 1
0.837663172850259 0.836762235552704 1 1
0.761218729822896 0.760445908811113 1 1
0.829894757600002 0.82907405297428 1 1
0.770659961221082 0.769883621752313 1 1
0.819230668255182 0.818365938442637 1 1
0.787185981253591 0.786381288308636 1 1
0.797717676307296 0.796958356068192 1 1
0.769424760042881 0.768667347081455 1 1
0.799816044615718 0.798941398948375 1 1
0.781226955578453 0.780363357645124 1 1
0.864107412725228 0.863220081070092 1 1
0.90908431483133 0.908201315375244 0 0
0.772758215683324 0.771941296842926 1 1
0.77911359657543 0.778302328889286 1 1
0.887494322475615 0.886552995027359 1 1
0.856278463381413 0.855360219182466 1 1
0.89575990698703 0.894794786478304 1 1
0.751596280532172 0.750788240124436 1 1
0.814257328130045 0.81343469064716 1 1
0.792381167523024 0.791581600797756 1 1
0.746441775120639 0.745663652169693 1 1
0.83957903972319 0.83879892591085 1 1
0.765673341079745 0.764932244020279 1 1
0.845016463801323 0.844160192464768 1 1
0.79909646346799 0.798346283097641 1 1
0.81597635103921 0.81509175417011 1 1
0.794293503835612 0.793418008413093 1 1
0.746432560614198 0.745609421851056 1 1
0.761455892997118 0.760659054395537 1 1
0.783825882890742 0.783069482861735 1 1
0.79697467601203 0.796146787482543 1 1
0.785420201330478 0.784654069481995 1 1
0.753327325315105 0.752572880352309 1 1
0.826122949599214 0.825343029320379 1 1
0.854016980912025 0.85314540319633 1 1
0.841323448458675 0.840461658253588 1 1
0.775039780308098 0.774225297884022 1 1
0.796245632987239 0.795437172776101 1 1
0.744924054506142 0.7441531708634 1 1
0.804126517489677 0.803268398466506 1 1
0.889909438417883 0.889028934427034 1 1
0.737232912688769 0.736521073186861 1 1
0.80765430314813 0.806892871671933 1 1
0.776101322462836 0.775298744771483 1 1
0.823680232038958 0.822816364127406 1 1
0.767187751464554 0.766336577815575 1 1
0.782081898417902 0.781283263626286 1 1
0.774909705608608 0.774124745038744 1 1
0.777922580585996 0.777104502346526 1 1
0.752695954537491 0.751977237675945 1 1
0.806960262248482 0.806125589855138 1 1
0.816216930782237 0.815429275935487 1 1
0.842234871571255 0.841381486031576 1 1
0.771262803158309 0.770551455439288 1 1
0.874469256117724 0.873557069282877 0 0
0.871600180725577 0.870674959886461 1 1
0.793316724099513 0.792529104194906 1 1
0.75875642167242 0.757974534634047 1 1
0.778767968876669 0.777940245326436 1 1
0.793916650300963 0.793076780505679 1 1
0.758283306981029 0.757445965354472 1 1
0.757227696564358 0.756459657576513 1 1
0.830442373446615 0.829568391833495 1 1
0.839551485338782 0.838659402812233 1 1
0.86247323843027 0.861600638394758 1 1
0.822324486246003 0.821438508598703 1 1
0.806413665252265 0.805556063579691 1 1
0.803886353450134 0.803110409606544 1 1
0.817903107507334 0.817002066762062 1 1
0.860566242143526 0.859649706108868 1 1
0.785986782533495 0.785149897281172 1 1
0.822439884832959 0.8215522324563 1 1
0.750205744433841 0.749433339910333 1 1
0.956328804936002 0.955386507233147 0 0
0.762153569440362 0.761382088981549 1 1
0.815139119478398 0.814265038055981 1 1
0.783091772276443 0.782229232349064 1 1
0.791180919433032 0.790328154320569 1 1
0.794921891195257 0.794078329574479 1 1
0.837071344420098 0.836285910833858 1 1
0.832809981325957 0.831943305648337 1 1
0.873250495208769 0.872419939086998 1 1
0.833363358346106 0.832576136359421 1 1
0.846507106924475 0.845670897404647 1 1
0.878705774974565 0.877816508108223 1 1
0.725027557626817 0.724315175231113 1 1
0.754963021758893 0.754168391877142 1 1
0.746476637751729 0.745696974377424 1 1
0.80800727238332 0.807215557753248 1 1
0.786741491173349 0.785919704620918 1 1
0.808439307661724 0.807592092078554 1 1
0.75665267160023 0.755886190964216 1 1
0.833718163642291 0.832831586881446 1 1
0.733804727132863 0.733070865231809 1 0
0.87605798172446 0.875172490592986 1 1
0.812212364865053 0.81137903522576 1 1
0.841463662771773 0.840626335264412 1 1
0.751267378633803 0.750441743863164 1 1
0.774432710873345 0.773588822022124 1 1
0.864145351215258 0.863235232870222 1 1
0.8480376642641 0.847131249088641 1 1
0.858072015506855 0.857210379689763 1 1
0.813270659914224 0.812391938754498 1 1
0.80990855222417 0.809130952111376 1 1
0.832275025142552 0.831456133327924 1 1
0.779179584947449 0.778433292805034 1 1
0.792801474171646 0.7919930028376 1 1
0.795013410351004 0.794116823264521 1 1
0.747329458322837 0.746533143636455 1 1
0.803443389427027 0.802673201977723 1 1
0.719561652614563 0.718821055428519 0 0
0.713860765979103 0.713145910712332 0 0
0.807313807520919 0.806453391282947 1 1
0.794297055233601 0.793469575804588 1 1
0.772896062080819 0.772058314505466 1 1
0.832062023200537 0.831202007967293 1 1
0.716116154335467 0.715354944994895 0 0
0.862654540902335 0.861751307379131 1 1
0.827895113602269 0.827074730566504 1 1
0.823312933021267 0.822433117794475 1 1
0.796498724601921 0.795692940548009 1 1
0.814039446325414 0.813172795913648 1 1
0.8004237668326 0.799506350124924 1 1
0.829635627438253 0.828816015465845 1 1
0.781389490348693 0.780610318192641 1 1
0.720527043127124 0.719781639609565 1 1
0.926184440207204 0.925279968407576 0 0
0.86654455955183 0.865612379825711 1 1
0.815752527475568 0.814893354161605 1 1
0.850672400500233 0.849768449536481 1 1
0.721812129686932 0.721088357407415 1 1
0.882354696518146 0.881483818837516 1 1
0.792492793355335 0.791711524729856 1 1
0.820535695024598 0.819576059748784 1 1
0.778979373614334 0.778103627814994 1 1
0.812439744858128 0.811605044590751 1 1
0.872440184506867 0.871438688194472 1 1
0.752033391101791 0.751256748909544 1 1
0.84983210208883 0.848943621021057 1 1
0.818726939363876 0.817777990800152 1 1
0.873759545256534 0.87288257817876 1 1
0.836054299884311 0.835157716467117 1 1
0.700255112513886 0.699538932233853 0 0
0.793599335678299 0.792771986591794 1 1
0.815749457097049 0.814915567046939 1 1
0.746549306438571 0.745781160938338 1 1
0.777152139049045 0.776297487666793 1 1
0.783589948408629 0.782764050423952 1 1
0.850594104922368 0.849639326939633 1 1
0.791451109063436 0.790648818978461 1 1
0.740231939641953 0.739467439046677 1 1
0.739808545837659 0.739083278042278 1 1
0.789147339367954 0.788403844056348 1 1
0.813971980643079 0.813131395814208 1 1
0.798887816931776 0.798033889256171 1 1
0.885516167640286 0.884548507905419 0 0
0.77094492619873 0.770186802067843 1 1
0.88022227091296 0.879307863197644 1 1
0.8351394909367 0.834252916059355 1 1
0.813742801019841 0.81284974273755 1 1
0.851912138251791 0.851091525837361 1 1
0.758764411165197 0.757984130617939 1 1
0.761977974170248 0.761186875387048 1 1
0.783057972192188 0.782232011233865 1 1
0.795974759521914 0.795138110572834 1 1
0.813808808490591 0.812965133818478 1 1
0.804324962009783 0.803539160768893 1 1
0.716570461651694 0.715842862077886 1 1
0.785747152937178 0.784938587252058 1 1
0.809729999016433 0.808899740546186 1 1
0.789171355008679 0.788386099217391 1 1
0.767128641509601 0.766329194952565 1 1
0.824377830479989 0.823553711741774 1 1
0.80416831053209 0.803305974190797 1 1
0.809417086083397 0.808602183999605 1 1
0.764272837151639 0.763510446424735 1 1
0.818894906849535 0.818037691076949 1 1
0.749542731849318 0.748772111376373 1 1
0.865399498744934 0.864474371905115 1 1
0.752442697581298 0.751683161014142 1 1
0.769656238746854 0.768831736090983 1 1
0.834868793145304 0.834040555842539 1 1
0.842334562619063 0.841433744290421 1 1
0.943299704694102 0.942293428950752 0 0
0.728431944140267 0.727692016933635 1 1
0.785971548599407 0.785177505756256 1 1
0.805487225542371 0.804650058129537 1 1
0.749959354479949 0.749215818815472 1 1
0.767426697207283 0.766678862631849 1 1
0.81911319251513 0.818318464491404 1 1
0.775879358436626 0.775054683175408 1 1
0.819336859925267 0.818478925274368 1 1
0.715086594862702 0.71426844557162 0 0
0.784983308642846 0.784238246245337 1 1
0.837479201149564 0.836582457531889 1 1
0.820516159098883 0.819683615522425 1 1
0.791945911984508 0.791091003182089 1 1
0.72524551668369 0.724490667362979 1 1
0.764702525022135 0.763832031237757 1 1
0.782914449955771 0.782059578667092 1 1
0.809729720427054 0.808858521938932 1 1
0.768559741742641 0.767760950615605 1 1
0.821449116125769 0.820659095313537 1 1
0.7810311623197 0.780234438219012 1 1
0.75351215597114 0.752757226073865 1 1
0.890308727748213 0.889350033345077 0 0
0.775701285176842 0.774910974118885 1 1
0.732089936225712 0.731298764440289 1 1
0.779389022992939 0.778544712357989 1 1
0.749235375943529 0.748419137278536 1 1
0.828754242985509 0.827884835397146 1 1
0.779019020900593 0.778249716039571 1 1
0.761646095003012 0.760806517338969 1 1
0.78890921579391 0.788088499736136 1 1
0.726195710956252 0.725489735094361 1 1
0.802741814119738 0.801886998106694 1 1
0.894067478923929 0.893171470000517 1 1
0.782180562580429 0.781376199387419 1 1
0.788703885210554 0.787941462008373 1 1
0.804072806244217 0.803224136144521 1 1
0.914713822928036 0.913701306873064 0 0
0.729605958232255 0.728792007283071 1 1
0.776596755058359 0.775776839527418 1 1
0.701430485542496 0.70069318975415 1 1
0.787456248534092 0.786687052489888 1 1
0.768216717166583 0.767348500363263 1 1
0.786726280220617 0.785912457218832 1 1
0.764880219272927 0.764084651586487 1 1
0.802135842993664 0.801355803316024 1 1
0.826122905818342 0.82521027764762 1 1
0.817095019007604 0.816236942024665 1 1
0.890858201615408 0.889959160645182 0 0
0.830747924554544 0.829904812574465 1 1
0.882614710688975 0.881687165270993 1 1
0.92645331742526 0.925484401084848 0 0
0.785570363185198 0.784772438630783 1 1
0.730783893797158 0.730035673798295 1 1
0.835062996164576 0.834177629022287 1 1
0.764640862292803 0.763874893599537 1 1
0.798373264951791 0.797499190769656 1 1
0.796563217433845 0.795777007571161 1 1
0.760587745106728 0.759805150726911 1 1
0.805383175322092 0.804504392642553 1 1
0.670457749230685 0.669741927297552 0 0
0.779880847302786 0.77915254527555 1 1
0.765850651180162 0.765088544506129 1 1
0.82695543000349 0.826103739265097 1 1
0.769530502052461 0.768734320943774 1 1
0.799610569905374 0.798825511005472 1 1
0.792417776498523 0.791583072599711 1 1
0.848350526607675 0.847469729110457 1 1
0.770681137433202 0.769954264063335 1 1
0.87689588578535 0.875991969963302 1 1
0.78646480880308 0.785550735506417 1 1
0.831848403892681 0.831037471751349 1 1
0.793856987160762 0.793011989791832 1 1
0.82098717362425 0.820210767815967 1 1
0.737410084474475 0.736655645793865 1 1
0.84389455736791 0.842953900584935 1 1
0.821862947274665 0.821068852990874 1 1
0.782902792245403 0.782117328609686 1 1
0.824783776172417 0.823875695573146 1 1
0.840595583936447 0.839704213214815 1 1
0.812406569238932 0.811567585594696 1 1
0.8015263814484 0.800742612634929 1 1
0.720962470555609 0.720167632729925 0 0
0.781813436035434 0.780925444945566 1 1
0.819014489286281 0.818152861142227 1 1
0.787523967621657 0.786701619355678 1 1
0.845913407773372 0.845041389758751 1 1
0.704929144903298 0.704221283133966 0 0
0.821639855968334 0.82083610951338 1 1
0.787461212975014 0.786630133829415 1 1
0.790198993604651 0.789366710817751 1 1
0.785884153060721 0.785087187950465 1 1
0.903286418287381 0.902350035956144 0 0
0.815639546408154 0.814779630104185 1 1
0.800076046311475 0.799233924167256 1 1
0.884961293869106 0.884102804307371 1 1
0.898817805086679 0.897935604535702 0 0
0.73881205490894 0.738057432373262 1 1
0.801911598981052 0.801071329217879 1 1
0.802964849957827 0.802213453019809 1 1
0.789518423337772 0.788689344475577 1 1
0.904001698275825 0.903038835960994 1 1
0.849885674550433 0.848996139632676 1 1
0.818016439730759 0.817133016593393 1 1
0.799436734902894 0.798682372902456 1 1
0.700548800723783 0.699808603263313 0 0
0.797477402700835 0.796601024131505 1 1
0.823297020202372 0.822489246790593 1 1
0.772827906072566 0.77207127591251 1 1
0.890389389792991 0.889431614119322 1 1
0.828222989326673 0.827365880066774 1 1
0.776661136077955 0.775882958926104 1 1
0.798885267792569 0.798023068043525 1 1
0.817133087483387 0.816241361409024 1 1
0.778695200466871 0.777834445520598 1 1
0.700722926902861 0.699963905483854 0 0
0.789080129956942 0.788293919564867 1 1
0.751399682859715 0.750628879002532 1 1
0.858955032382156 0.858123661788029 1 1
0.690315592231663 0.689650328463413 0 0
0.807343521440889 0.806544660060442 1 1
0.775781272069319 0.774973814209772 1 1
0.781300045608795 0.780461674947702 1 1
0.825156064984171 0.824344254655208 1 1
0.759831844729327 0.759092223944453 1 1
0.829488448880293 0.828642635013595 1 1
0.790771628919817 0.789936331758407 1 1
0.79937535937225 0.798533670347728 1 1
0.898040266350251 0.8970958628324 0 0
0.734561356779923 0.733821437023525 1 1
0.819595477157426 0.818774702082544 1 1
0.84993243759569 0.849135091890141 1 1
0.755894420083124 0.755092469946599 1 1
0.758457484546628 0.757628602121223 1 1
0.822234259474939 0.821442945501021 1 1
0.81297275475021 0.812138544963388 1 1
0.762651747280366 0.761822432184599 1 1
0.826371586587551 0.825516120633781 1 1
0.760798749315498 0.7600070943312 1 1
0.756277704641113 0.755522236089679 1 1
0.89277039730047 0.891818963845903 1 1
0.863198797248929 0.862365896004332 1 1
0.844664210070129 0.843820267912468 1 1
0.815779739616815 0.814921277829788 1 1
0.726815613789207 0.726037840115497 0 0
0.780146045991978 0.779362381392213 1 1
0.796512006823928 0.795728027338325 1 1
0.757977696979845 0.757250288708943 1 1
0.884006174609852 0.883037824585231 0 0
0.885240862081433 0.884301911682753 1 1
0.867113409393629 0.866219822749762 1 1
0.825696858354283 0.824858140976656 1 1
0.83236762589391 0.831456624343556 1 1
0.819192339268958 0.81833470924831 1 1
0.774864004811938 0.77409651031935 1 1
0.79337347960547 0.792556183033285 1 1
0.831197337325314 0.830277852382625 1 1
0.822580565302145 0.821678127871272 1 1
0.806751373085348 0.805920753587732 1 1
0.736924524247403 0.736221854827693 1 1
0.824868393874543 0.824035659219671 1 1
0.817681720847593 0.816860163631187 1 1
0.685642243509383 0.684910632763611 0 0
0.825303337838856 0.824453100263363 1 1
0.704208495468847 0.70352870219498 0 0
0.773747182530656 0.773013921455168 1 1
0.817943253229882 0.817126701131116 1 1
0.791923444777908 0.791175367336252 1 1
0.760624658228363 0.759852913401375 1 1
0.830489701233181 0.829654465207979 1 1
0.815111612694573 0.814368354452973 1 1
0.7981298214039 0.797296735201688 1 1
0.774377437774708 0.773582663462212 1 1
0.770065954592623 0.769294783380799 1 1
0.811600364465854 0.810805143117238 1 1
0.781594621277777 0.780788430598299 1 1
0.763131258830513 0.762347990786559 1 1
0.832044675158266 0.831214130341706 1 1
0.70297729052114 0.702267236518961 0 0
0.830974238752127 0.830086014545028 1 1
0.801132460251674 0.800342348223285 1 1
0.760905979615537 0.760218945087682 1 1
0.907867608975447 0.906947236103655 0 0
0.767522794566243 0.766712514331269 1 1
0.743348273876203 0.742530495557431 1 1
0.792794882682118 0.791929117724035 1 1
0.83484296624091 0.833978995436971 1 1
0.762484797510578 0.761718904767947 1 1
0.806203860982949 0.805380976089867 1 1
0.716386471784192 0.715683251928825 0 0
0.790015840347605 0.78915372946703 1 1
0.80448072502769 0.803620492847003 1 1
0.76097455984634 0.760186570671418 1 1
0.835679535225712 0.83479755867986 1 1
0.799620753423215 0.798720340722672 1 1
0.810428735340638 0.809554177352722 1 1
0.814007378420601 0.813167764247498 1 1
0.82181817063968 0.820937707569873 1 1
0.776198494415903 0.77543179031577 1 1
0.745765725716212 0.745029712951835 1 1
0.809469496656874 0.808639946817138 1 1
0.80924797592249 0.80839890415927 1 1
0.768562519565723 0.767721959102403 1 1
0.844502198296646 0.843639881124991 1 1
0.848252120966354 0.84738493800803 1 1
0.804143462169415 0.803268652844609 1 1
0.817527556741072 0.816616272414562 1 1
0.786041176604688 0.785215401174304 1 1
0.788257400562114 0.787480959772438 1 1
0.757265838400912 0.756528108947915 1 1
0.777879991087297 0.77712381211891 1 1
0.77469518700069 0.773874078682734 1 1
0.731475248954811 0.730772011997585 1 1
0.83068186989247 0.82978676862128 1 1
0.787765707254772 0.786975508158854 1 1
0.810783624437417 0.809948925008349 1 1
0.857182239588857 0.856338356230323 1 1
0.774873044594267 0.774049784782453 1 1
0.806441870852508 0.805656274516027 1 1
0.794002682745824 0.793228606031873 1 1
0.84387838719844 0.84304637730478 1 1
0.842845877462268 0.84198064372783 1 1
0.790409621957939 0.789587210264473 1 1
0.836626362797145 0.835661777181393 1 1
0.735609020504089 0.734840962581963 1 1
0.794399947321896 0.793583152294704 1 1
0.899080947323666 0.898222399464952 0 0
0.745429927096601 0.744713291449028 1 1
0.888972540820325 0.888108726537754 1 1
0.792104273857292 0.791251896722501 1 1
0.856188515019779 0.855313939365972 1 1
0.797499518640989 0.796717375663632 1 1
0.71961733132064 0.71888238797851 1 1
0.874163961014345 0.873270343977017 1 1
0.745644597132978 0.744809456481719 1 1
0.894851287594306 0.893940464899099 0 0
0.819133407329205 0.818325555119871 1 1
0.815955919188124 0.815039338330942 1 1
0.754097198054625 0.753322886340232 1 1
0.726166013407164 0.725457601614857 1 1
0.77384264535248 0.772993976175757 1 1
0.837069667968336 0.836138558132398 1 1
0.774679516581902 0.773892000202452 1 1
0.90959529048757 0.908659731894094 0 0
0.85490522983787 0.85406001042086 1 1
0.803654404985288 0.802866704499968 1 1
0.742513048122426 0.741691174551158 1 1
0.883022135546531 0.882049838109011 0 0
0.894444851172953 0.893461298658375 1 1
0.809246760644784 0.808351181373397 1 1
0.833964928661966 0.83316135364651 1 1
0.753027285623611 0.752186914330101 1 1
0.854535169218681 0.8535731647429 1 1
0.872270226572283 0.871384626224856 1 1
0.782882211297957 0.78213621127423 1 1
0.74874442506786 0.747946164875661 1 1
0.79122848369187 0.790465695915556 1 1
0.88597359301034 0.885069313499126 1 1
0.7036827915335 0.702986789050122 1 1
0.853400452531883 0.852554711957428 1 1
0.750287741531645 0.749534905342474 1 1
0.845733732186062 0.844823735470708 1 1
0.826075064005613 0.825207732572248 1 1
0.836307594222781 0.835459318865468 1 1
0.768493578057704 0.76770456015203 1 1
0.805682463097219 0.804896167528557 1 1
0.840390624094138 0.839530147066002 1 1
0.825646995540384 0.824757114966837 1 1
0.865027793343668 0.864092261940557 1 1
0.788021507532474 0.787179632267868 1 1
0.755355769657827 0.754529467171209 1 1
0.843414561953978 0.842558794750217 1 1
0.718586567869771 0.717862554125564 0 0
0.82983395064688 0.829011929759714 1 1
0.827053561746627 0.826188766884797 1 1
0.747190886829794 0.746397911741857 1 1
0.767316901432701 0.766522979637018 1 1
0.688783290874041 0.688075539012398 0 0
0.806252379469814 0.805399208896833 1 1
0.751350454530278 0.75053249489904 1 1
0.823739226709792 0.822863053860673 1 1
0.803076554356609 0.802258628892086 1 1
0.756129384861467 0.755364704112337 1 1
0.856767599151987 0.855902994391069 1 1
0.756862751667389 0.756099735145872 1 1
0.797281284354624 0.796413837208668 1 1
0.77111932885012 0.770333532402436 1 1
0.747613709246313 0.746845422943968 1 1
0.7627465750851 0.761882104913407 1 1
0.80183771047216 0.800979853269166 1 1
0.84095917335611 0.840089007049703 1 1
0.776602262255136 0.775820167968522 1 1
0.855315955015001 0.854422403200094 1 1
0.826996480053968 0.826095550400989 1 1
0.889642861375208 0.888723252957932 1 1
0.837032202074426 0.836185736378355 1 1
0.768504064107783 0.76770284292932 1 1
0.803221479081489 0.802411596842391 1 1
0.780095276348944 0.779327965140196 1 1
0.799112606299409 0.798276550279948 1 1
0.866466182087204 0.86559666871008 1 1
0.845222506985428 0.844362730372791 1 1
0.792937843881878 0.792127056908191 1 1
0.753330323076916 0.752536694537305 1 1
0.734651153992377 0.733914238493394 1 1
0.81903807344339 0.818200073192403 1 1
0.888481777893043 0.887592958898933 0 0
0.754242269032191 0.753412759459707 1 1
0.811374135528521 0.81055127538969 1 1
0.762442015506721 0.761647310130751 1 1
0.77092938644266 0.770188397450245 1 1
0.797389421057112 0.796530079730994 1 1
0.771640566683763 0.770850020725339 1 1
0.783650303777108 0.782828826153346 1 1
0.810682627719833 0.809877826749856 1 1
0.876328004219676 0.875391247666673 1 1
0.803811584436685 0.803038379585887 1 1
0.803614797499443 0.80273472510251 1 1
0.7924089510836 0.791611385518136 1 1
0.744408025203803 0.743679721408129 1 1
0.798254567426518 0.797426015048106 1 1
0.786353305709558 0.785528522307854 1 1
0.783416158846551 0.782626410422752 1 1
0.830652089817945 0.829805741001257 1 1
0.842454135488605 0.8416020052541 1 1
0.795726103874628 0.794836553642873 1 1
0.864125753820267 0.863246851063773 1 1
0.772023357622601 0.771223616996884 1 1
0.801209321775276 0.800444401492556 1 1
0.830024225872112 0.829207646775384 1 1
0.733237993803231 0.732415337973073 1 1
0.804997915439399 0.804187423373101 1 1
0.772076403997608 0.771297278340831 1 1
0.846119159502951 0.845260889944823 1 1
0.810802486603042 0.80990269885392 1 1
0.899109283565084 0.898183988339183 1 1
0.796602440307986 0.795786277547138 1 1
0.782883385104335 0.782052911871952 1 1
0.78264801159504 0.781813752231187 1 1
0.836694122855635 0.835836874570368 1 1
0.816437973092778 0.815630224142312 1 1
0.758583266952165 0.757781528670453 1 1
0.83919379056822 0.838244339025473 1 1
0.823169987893137 0.822285562347992 1 1
0.814419803741869 0.813610056898038 1 1
0.861480641308524 0.860527361947311 1 1
0.825782630946205 0.824936662205028 1 1
0.744621287838464 0.743914532138342 1 1
0.770081655587024 0.769308755832406 1 1
0.822182553857864 0.821326655966717 1 1
0.840635590913317 0.839816063725026 1 1
0.865016302728404 0.864063615167408 1 1
0.806411197673116 0.805591631508759 1 1
0.744792718477221 0.744030571272081 1 1
0.830406953219471 0.829548396850026 1 1
0.790228209248978 0.78942316106173 1 1
0.793343191890203 0.792514494024376 1 1
0.821447409817179 0.820622645111453 1 1
0.845432569108146 0.844556698157795 1 1
0.862267474225742 0.861360115330446 1 1
0.657004564168033 0.656304951805745 0 0
0.7551071021718 0.754295268973478 1 1
0.805791511736482 0.804981677135717 1 1
0.85195559784632 0.851022258082214 1 1
0.778525575094512 0.77776250890729 1 1
0.815608275879961 0.814739295049044 1 1
0.82889724397292 0.828073401581883 1 1
0.69139808273093 0.690688555289297 0 0
0.759340589618277 0.75853612559178 1 1
0.841580659067162 0.840678519392148 1 1
0.815983437617169 0.815051971537591 1 1
0.707711215562498 0.706937789918322 1 1
0.786839964003445 0.786021380141529 1 1
0.868230846021956 0.867332796546863 1 1
0.782557479108877 0.781778808235288 1 1
1.00561999662846 1.00454430832177 0 0
0.864218750363921 0.863300248040444 1 1
0.743792619724547 0.743069890928201 1 1
0.703375147497454 0.702654578286097 0 0
0.828030547137128 0.827225649039954 1 1
0.844191208040185 0.843396821931043 1 1
0.771925767277189 0.77115676356111 1 1
0.797325205832013 0.796490364961498 1 1
0.789513838438876 0.788716083746822 1 1
0.77650640047982 0.775710259362995 1 1
0.774380364817878 0.773552774152579 1 1
0.701015875036615 0.700234818122733 0 0
0.7184731848945 0.71775130288015 1 1
0.784014483419686 0.783120086117491 1 1
0.838331725181886 0.837445750602607 1 1
0.780429387895426 0.779649107035741 1 1
0.746001786459386 0.745209135080215 1 1
0.874365925406166 0.873499742120909 1 1
0.832071173492746 0.831262524783674 1 1
0.795333173502723 0.794562135411556 1 1
0.843207164394845 0.8423544314266 1 1
0.8043446962024 0.803500461970075 1 1
0.826312689120676 0.825516327911375 1 1
0.83427616245016 0.833423715163313 1 1
0.776070047929564 0.775285178707746 1 1
0.744664521070127 0.743928969614181 1 1
0.84141238727828 0.840556786193907 1 1
0.817933252752789 0.817029752944271 1 1
0.873945994586071 0.873037616118184 1 1
0.826107151096254 0.825283164323042 1 1
0.807845377643524 0.806928331889943 1 1
0.794829544464872 0.794063330000822 1 1
0.815910092827751 0.815058760095458 1 1
0.80468138763135 0.803763515836659 1 1
0.833099405444767 0.832226618674084 1 1
0.78428669510196 0.783465461237699 1 1
0.806736389450446 0.805935739659974 1 1
0.800410054146837 0.799633048824663 1 1
0.795516048281793 0.79473474066389 1 1
0.786906238984854 0.786081153809099 1 1
0.793788971907136 0.792950938918942 1 1
0.861489221068041 0.86062454624742 1 1
0.831204629523174 0.830403799542884 1 1
0.792970307986323 0.79221498482848 1 1
0.819629286235618 0.818831182519787 1 1
0.774855715867402 0.774036871565453 1 1
0.799255570160847 0.798380945284217 1 1
0.800953645441243 0.80015657251651 1 1
0.874544580666681 0.873659139237694 1 1
0.833092404536952 0.832225852755348 1 1
0.853600878388577 0.852756601687418 1 1
0.783821359504404 0.782984301547903 1 1
0.821106156242075 0.820240594047518 1 1
0.85559180214541 0.854735229056873 1 1
0.727210583223386 0.726423226410986 1 1
0.709964700446416 0.709233465327146 1 1
0.846898429962494 0.846050189308807 1 1
0.784451926706623 0.783672580321007 1 1
0.777050206235628 0.776276142778101 1 1
0.747496988057843 0.746734655187149 1 1
0.760456420908262 0.759644123359579 1 1
0.849293673288642 0.848384384609891 1 1
0.780034628561432 0.779249549972137 1 1
0.779876811354498 0.779090017166366 1 1
0.694857855489252 0.69412790925752 0 0
0.766583772611437 0.765826589366916 1 1
0.773624284004706 0.772845977447162 1 1
0.798297741867831 0.797480590502229 1 1
0.76737868691158 0.766590073448469 1 1
0.793889030402564 0.793028020292864 1 1
0.824833252726803 0.823940936423085 1 1
0.795654778149767 0.79487763337074 1 1
0.760115988900178 0.759332543762062 1 1
0.784573662973993 0.783767376016538 1 1
0.76333234884256 0.762520133459952 1 1
0.802115288198993 0.801304073060906 1 1
0.741045455577929 0.740316877819458 1 1
0.730419035299771 0.729650667333867 1 1
0.720328867907156 0.719548514223871 1 1
0.724078413053429 0.723288264228359 1 1
0.774278053694286 0.773453365081678 1 1
0.815543997703549 0.814671164313833 1 1
0.716209615043245 0.715459311404609 1 1
0.797480307656499 0.79667099412332 1 1
0.858865935751674 0.857983398186818 1 1
0.836051437324284 0.835229835307851 1 1
0.762086393912176 0.761262389838906 1 1
0.740516356138654 0.739778592788854 1 1
0.822254510881061 0.821317034193681 1 1
0.802254271467937 0.801398975768339 1 1
0.875047147059232 0.874203033146294 1 1
0.802508711303313 0.801712258366116 1 1
0.745944696922914 0.745213555460136 1 1
0.772927190714392 0.772113185853799 1 1
0.839602767494423 0.838660663777342 1 1
0.868914567462971 0.868031042657191 1 1
0.74900690851632 0.74819364046057 1 1
0.759543774090049 0.758751583411879 1 1
0.763817844496855 0.763036105747918 1 1
0.780940214125416 0.780145793095832 1 1
0.799139288583289 0.79829874915549 1 1
0.874565281777735 0.873713869395767 1 1
0.823710464254899 0.822789829342154 1 1
0.803538139043112 0.802651502140397 1 1
0.766234680187285 0.765385514414612 1 1
0.871397459336403 0.870516286935637 1 1
0.741932875582069 0.741126223398245 1 1
0.768473016939712 0.767653937379562 1 1
0.802212786463536 0.801412532717277 1 1
0.829355057150977 0.828463050977899 1 1
0.822331495361251 0.821464080403032 1 1
0.728638720380934 0.72790068864137 1 1
0.851820795581916 0.850902007175653 1 1
0.778753839120299 0.777930852723499 1 1
0.829191539861623 0.828332380898031 1 1
0.945237934074797 0.944285256290005 0 0
0.883367022632767 0.882464239309391 0 0
0.828653949548152 0.827716493992042 1 1
0.825337490840048 0.824509157286866 1 1
0.917194478194517 0.916203359198471 0 0
0.778691408464007 0.777828999794253 1 1
0.747944168272318 0.747150922817874 1 1
0.807312075644 0.806446361870339 1 1
0.787394056878959 0.786546463001243 1 1
0.826270703666671 0.825493242587851 1 1
0.811795139732939 0.810973321888673 1 1
0.724597015644028 0.723837888915967 1 1
0.810988756176947 0.810211635747989 1 1
0.820796231588033 0.819946924221709 1 1
0.831105616322305 0.830281962196601 1 1
0.81346671472086 0.812715780580128 1 1
0.838820162614229 0.837890135580619 1 1
0.765424566715486 0.76467283393793 1 1
0.867729414737553 0.866780814040177 1 1
