# Supplementary material for: Bias caused by sampling error in meta-analysis with small sample sizes
Source: PLoS One. 2018 Sep 13;13(9):e0204056. doi: 10.1371/journal.pone.0204056 (PMC6136825; doi:10.1371/journal.pone.0204056)
Supplement: S4 File — (ZIP) [file pone.0204056.s004.zip › results N = 20 theta = 0.8 tau = 0.5 sz = 10-20.txt]

"cohen.dl.theta" "hedges.dl.theta" "cohen.dl.cp" "hedges.dl.cp"
0.642499944941345 0.612501133772464 1 1
0.499069104920362 0.473236597234299 1 0
0.730422672247323 0.69241146834221 1 1
0.736340294648989 0.695328563404215 1 1
0.748378942957865 0.706814344731391 1 1
1.05608913012362 1.00714839864421 0 1
0.825116393887635 0.791774086695752 1 1
0.722213513673196 0.681527315467411 1 1
0.47911998553142 0.470191834658466 1 1
0.970243044110609 0.925782317292304 1 1
0.76466715632677 0.730711772616953 1 1
0.575447978129019 0.551739044467584 1 1
0.490483381958999 0.477860750303287 1 1
0.752035474091164 0.717345380457793 1 1
1.1753259046418 1.11863293684632 0 0
0.640719902716434 0.609047521947269 1 1
0.812482117083248 0.774377071802886 1 1
0.670549562053151 0.63648239951121 1 1
0.817366898270392 0.778520445650935 1 1
0.937759542306541 0.885607765607897 1 1
0.941113827126094 0.898821192707828 1 1
0.814903754631447 0.775260917961953 1 1
0.978382982885993 0.934610623513098 1 1
0.700821414905025 0.667171106053445 1 1
0.626110001814528 0.596407434505826 1 1
0.730359231330834 0.6953445056708 1 1
0.774928866682152 0.736645374083079 1 1
0.577852720903819 0.552452917630419 1 1
0.787343539662345 0.751962289516488 1 1
0.684288525422456 0.65263175190975 1 1
0.799098852969687 0.765201950301269 1 1
1.16831897503321 1.11770727164984 1 1
0.818319987853344 0.772501400356761 1 1
0.779810165864017 0.735989660988233 1 1
0.982837058231608 0.936300747323192 1 1
0.715566900523228 0.678774613889679 1 1
0.891787446352209 0.848202540381659 1 1
1.11414130667787 1.05810648592891 0 1
0.955413694550264 0.917231323030503 1 1
1.07342010713575 1.01938933321637 1 1
0.891815895869642 0.853407880915159 1 1
0.494565785249438 0.471639680442041 0 0
0.798067038015411 0.761017285267933 1 1
0.897424490477786 0.85876794393327 1 1
0.921885746781961 0.870782024688909 1 1
0.636026842450352 0.606922309764442 1 1
0.921365290891879 0.872195944790902 1 1
0.759548196080266 0.729405756923726 1 1
0.733864169329884 0.693675038673242 1 1
0.847338408841095 0.804891306358887 1 1
0.803868342790936 0.768628881553549 1 1
0.532386547528863 0.506204418770895 1 1
0.877799261859809 0.83415225196138 1 1
1.08030457518462 1.02551757808151 1 1
0.68613865054339 0.655479027012186 1 1
1.12896193422234 1.06887908871259 1 1
0.892151979395401 0.840800836842384 1 1
0.914293508938691 0.87150804778632 1 1
0.62390520605657 0.591999493873022 1 1
0.517203076424356 0.495225034044201 1 1
1.00525258057209 0.956701795721277 1 1
0.933708645564679 0.894844951117548 1 1
0.725343946161753 0.691503260309931 1 1
0.789533919822417 0.749741435861561 1 1
0.532530863248485 0.514950864628929 1 1
0.942773589733308 0.895732630703013 1 1
1.06313075993342 1.01161986539258 1 1
0.869901055770525 0.826075029298704 1 1
0.755976219819874 0.715970851840419 1 1
0.616885476181698 0.58291669988284 1 1
0.502239552229316 0.482224288126833 1 0
0.661313720854534 0.627499377959253 1 1
0.684866034690957 0.65071683225965 1 1
0.81060271293862 0.772809021070758 1 1
0.62700784427368 0.593733567493292 1 1
0.404350711726323 0.377714061381846 0 0
0.666115056068292 0.630235072887178 1 1
1.01697141566938 0.969431771380176 1 1
0.911756968584107 0.874998173301625 1 1
0.577278344541731 0.550171397929121 1 1
0.92285814669957 0.874418318491112 1 1
0.763438226312148 0.73203940140645 1 1
1.06627640020388 1.02341307027375 1 1
0.966648831617081 0.92629001316347 1 1
0.870946358076439 0.828398001387218 1 1
0.957399712659747 0.913892743790983 1 1
1.00063628540184 0.94596676357478 1 1
0.844676728865403 0.800799369498201 1 1
0.84490477095674 0.79818995723477 1 1
0.716099498968505 0.67957581564541 1 1
0.849605330510173 0.807681701535662 1 1
0.739181964838214 0.707008955937204 1 1
0.827704914758869 0.787578548245725 1 1
1.03997153989104 0.984768286495194 1 1
0.841177065123048 0.800197288864515 1 1
0.805001121802947 0.770579861297353 1 1
0.565470828753094 0.539392026631713 1 1
0.830113620586416 0.800220760314701 1 1
0.909555674215931 0.869375384698006 1 1
0.43799585162402 0.416048737437056 0 0
1.01177803040444 0.966795983197971 1 1
0.855466301388759 0.811902932972902 1 1
0.564208358949054 0.539727741283336 1 1
0.866741639246721 0.826808327744088 1 1
0.780268155063063 0.758314114549339 1 1
0.705898272587749 0.671341747121016 1 1
0.69919636240916 0.665146107491827 1 1
0.685590792395911 0.651288280673528 1 1
0.667342607090789 0.63811338396939 1 1
0.605089918939608 0.574711292115258 1 1
0.706648926757775 0.672392891397406 1 1
0.63711592349987 0.600047809320425 1 1
0.907718647419761 0.868584839243052 1 1
0.744957339339173 0.710372629617639 1 1
0.86437774609468 0.825544016219509 1 1
1.03206303313668 0.980491544098289 1 1
0.965446431650374 0.919102490861381 1 1
0.826155157062006 0.786370398621736 1 1
0.582782853320185 0.558649681044768 1 1
0.520980289113725 0.493737318405289 1 1
0.84831947296549 0.80853525972309 1 1
0.630523306797841 0.603710096577204 1 1
0.840654750674662 0.796730000240796 1 1
0.73079581150395 0.697112818475404 1 1
0.773608514919624 0.738913538777844 1 1
0.627468686727215 0.58853727126268 1 1
0.815382059607261 0.773963639148091 1 1
0.663992887939891 0.633178501686731 1 1
0.807922861414071 0.768465718806156 1 1
1.01114930630377 0.964090779019417 1 1
0.963897282623425 0.919522130644079 1 1
0.922816994866315 0.879784697585563 1 1
0.881788792418266 0.842323293149843 1 1
0.839082683458799 0.798314401507979 1 1
0.7458139512217 0.708402460394488 1 1
0.6916755864184 0.649003434726242 1 1
0.92040297649345 0.872020499057713 1 1
0.969843130897833 0.921142810176068 1 1
0.867032070817816 0.828554192678464 1 1
0.848308233208909 0.804736385781078 1 1
0.737482053257881 0.692079690689788 1 1
0.873552576745593 0.828109125365525 1 1
1.06531611663033 1.00656710090277 1 1
0.981719922374801 0.926399321075808 1 1
0.943154474489514 0.903658621728453 1 1
0.629807338247023 0.591995608798175 1 1
0.853110137468365 0.803007802422727 1 1
0.791214077911761 0.758549829539965 1 1
0.544369702719513 0.51656500258169 1 1
0.584089140988298 0.559216503726541 1 1
0.79175670260627 0.751493923375557 1 1
0.600739337145861 0.56792425735385 1 1
0.778756020479463 0.745862362461276 1 1
0.740937779762329 0.700666701899201 1 1
0.739113438150018 0.704669332072714 1 1
0.825758638194148 0.781954852849977 1 1
0.92901456002077 0.886762397656311 1 1
0.7843586312598 0.743830586915987 1 1
0.756633917309453 0.717083404236786 1 1
0.655894779140203 0.627013524601309 1 1
1.13119928604863 1.07678957647522 0 0
0.874196300974905 0.832365868851091 1 1
0.667967094492659 0.640857935684387 1 1
0.800158145324858 0.76089837987932 1 1
0.697380396181572 0.663684010560566 1 1
0.630829568605217 0.601073897699257 1 1
1.18335280357667 1.1179985265192 0 0
0.918679560414664 0.879608367291567 1 1
0.870141915598315 0.824497342968276 1 1
0.879652941214952 0.84145699147819 1 1
0.86515656820347 0.823088986101333 1 1
0.611491042287862 0.58400577972336 1 1
0.876527581310352 0.830477471482016 1 1
1.17768752041959 1.12291517922405 1 1
0.775429855700144 0.738626915695545 1 1
0.851095678315086 0.805392384595027 1 1
0.620076988368785 0.593019415153726 1 1
0.5704124458259 0.550057729187685 1 1
0.692760740613238 0.651458049466694 1 1
0.589199501451617 0.56618843911306 1 1
0.512247342320531 0.491152910902386 0 0
0.626323067041547 0.593277103172149 1 1
0.999041107106807 0.950128407656764 1 1
0.634399340267394 0.60798132471701 1 1
0.619943789376896 0.59090099055237 1 1
0.797386417325283 0.761253867878321 1 1
0.763961269845058 0.731806822268159 1 1
0.971234341598757 0.93320116961734 1 1
0.872288683706882 0.831121346808757 1 1
0.913763089730342 0.867902386360129 1 1
1.00473637233691 0.955777275775974 1 1
0.734216185206858 0.697225362073875 1 1
0.617903012016907 0.591561685263883 1 1
1.02508302307323 0.96868476335607 1 1
0.855571292524341 0.816531431691507 1 1
0.749357851016286 0.704939954175474 1 1
0.733552837622156 0.706521102970604 1 1
0.592778455268239 0.559582266873687 1 1
0.772539536450592 0.726569283042793 1 1
1.2071436743189 1.13763431670882 0 0
1.14352359084515 1.07765225559166 1 1
0.555989453319793 0.531226804469074 1 1
0.927084357464616 0.88460520364004 1 1
0.678097191957859 0.644497651547301 1 1
0.561531816795807 0.538556877938557 1 1
0.610526623242682 0.581768457126372 1 1
0.62225729134514 0.596468763935575 1 1
0.779305682930819 0.740295193177355 1 1
0.659105507652346 0.633973331745089 1 1
0.644117411624509 0.619706752488652 1 1
1.10717196246721 1.0477062154516 1 1
1.05089554684276 0.992986497404976 1 1
0.758197564693091 0.719505048847836 1 1
0.933774206825111 0.889697822339075 1 1
0.745454094592229 0.708989610926862 1 1
0.659301595106823 0.616548245393011 1 1
0.724769200292957 0.684349067358778 1 1
0.69356430253952 0.662325148170307 1 1
0.54783708974083 0.525135787345739 0 0
1.07365820634378 1.02070441279346 1 1
0.910072027100442 0.857577941058741 1 1
0.947498414222539 0.898707347772689 1 1
0.701627352758257 0.663506745816097 1 1
1.02459868138422 0.976318844951773 1 1
1.02409651421058 0.977586112589556 1 1
0.650410655874274 0.615772129489915 1 1
0.830226090478649 0.795312891253786 1 1
0.904024293841546 0.861647565964244 1 1
0.935732519507468 0.890306670358289 1 1
0.892395256414964 0.848099972828164 1 1
0.835373051330284 0.792804288814667 1 1
0.78217626669114 0.748290776641728 1 1
0.894189417414713 0.850435290510364 1 1
0.735447708588833 0.701529968116538 1 1
0.949593642357717 0.907781968648006 1 1
0.769883781433724 0.736686859824818 1 1
0.98378950907955 0.938401189389336 1 1
0.907779427614844 0.870354415181181 1 1
0.926127161302027 0.884299665050495 1 1
0.838750401383221 0.801377392330372 1 1
0.953758558843013 0.911498557277824 1 1
0.861035791407678 0.820239683324349 1 1
0.650761049915718 0.611679329863513 1 1
0.563512414431567 0.53876775446542 1 0
0.757561044630577 0.722445284940777 1 1
0.612597145110889 0.582219118418947 1 1
0.894312517811314 0.8529388920648 1 1
0.862320465123424 0.821790731505401 1 1
1.00498956584364 0.963085745900644 1 1
0.600236153802686 0.574384770686424 1 1
0.913636603117386 0.873089077631523 1 1
0.471600571720428 0.452253215181929 0 0
0.454959092161814 0.435448653491903 0 0
1.16736696832326 1.10225165863115 1 1
1.09791244480561 1.04298896431635 1 1
1.05249979583301 1.0047510900312 1 1
0.870117383017179 0.822456894915344 1 1
0.839020211509896 0.804597868988383 1 1
1.01238458546742 0.956708825363667 1 1
0.597349765317719 0.569067768660814 1 1
0.817653775163956 0.78033453513527 1 1
0.973444360594019 0.937723482811161 1 1
0.916789560924474 0.871845049587238 1 1
0.724169084225444 0.683806509981091 1 1
0.784943117442231 0.750914294859965 1 1
0.714807290464543 0.680213307596248 1 1
0.692104987733754 0.657728340135008 1 1
0.620544255378771 0.596666220442668 1 1
0.566258931127093 0.540463451160492 1 1
0.931058960450475 0.880266962653972 1 1
0.799226709253684 0.762666107399297 1 1
0.912558296535004 0.867697222218892 1 1
0.896687067383574 0.849669268883552 1 1
0.881210656470991 0.840432709382969 1 1
0.792675173327842 0.741640047077619 1 1
0.773774902594391 0.744847972761521 1 1
0.663574231640902 0.638245857328964 1 1
0.868234976878819 0.828428650281538 1 1
0.806816026862212 0.765287775416292 1 1
0.923737014926573 0.876752439946468 1 1
0.528885779271012 0.502222155463211 1 0
0.813009293760626 0.772659503073426 1 1
0.981743334227048 0.935379121641233 1 1
0.938387793028704 0.883704741668841 1 1
0.832912673207712 0.797930201135318 1 1
0.692723372876758 0.657626608995418 1 1
0.91722823705036 0.870305066892161 1 1
1.11336590124701 1.05790218175014 1 1
0.560779824229391 0.535939698426616 1 1
0.747707425552748 0.71251130805491 1 1
0.578746437663284 0.556878297635457 1 1
0.949175043057106 0.901356024276427 1 1
0.997200322350477 0.943067097406645 1 1
0.847950424820809 0.80776838181973 1 1
0.756895042820553 0.725566206221174 1 1
0.683517654876973 0.653501020101607 1 1
0.743555791201383 0.704973019537326 1 1
0.49434392880451 0.4741337627234 0 0
0.823837538890689 0.785934543181503 1 1
0.799208756069769 0.760855168715688 1 1
0.807668133175671 0.770504620387798 1 1
0.4610980960971 0.44013713583545 0 0
0.8186004986373 0.783499587518012 1 1
0.67067319210183 0.63784403009808 1 1
0.932409339926966 0.892513092770661 1 1
1.16457398480408 1.10947158595383 0 0
0.720464591238761 0.693936696603911 1 1
0.93607781253769 0.896871964504473 1 1
0.718988880553987 0.689140864615445 1 1
0.812516115543684 0.773025440810352 1 1
0.691841804348372 0.665053606843916 1 1
0.9307604250478 0.885900277265396 1 1
0.943543920425821 0.894935452467183 1 1
0.680117858103422 0.64973531351581 1 1
0.752627287601258 0.713074212514908 1 1
1.01671058912106 0.978741293767476 1 1
0.855473796822664 0.809650353855211 1 1
1.02290342301712 0.973892681547556 1 1
0.85638476162152 0.813457234491036 1 1
0.656960675399478 0.634235921513689 1 1
0.913054022320636 0.875931147801435 1 1
0.911483622776018 0.868224352242208 1 1
1.06522872072239 1.01203300296517 1 1
1.07379533185253 1.02538484117918 1 1
0.626187386786028 0.593679934379563 1 1
1.06226740940235 1.01239128818287 1 1
0.482011679846917 0.45162886095739 1 0
0.996610901252161 0.945932309236206 1 1
0.928463035536768 0.884033307288881 1 1
0.857813744658789 0.815661004093578 1 1
0.760881958261967 0.725620170355872 1 1
0.679040020543718 0.63991338460434 1 1
0.883728107125544 0.842982299120615 1 1
0.913637221276043 0.873815323215438 1 1
0.844323379867904 0.807763408287472 1 1
0.902216691696532 0.865362070996248 1 1
0.630288239099856 0.606627133664025 1 1
0.723438247097739 0.684165291810526 1 1
0.753624139317217 0.715166395257439 1 1
0.941567197244461 0.889041405554237 1 1
0.746926104209123 0.710528012028783 1 1
0.803202326116856 0.763002068831676 1 1
0.688236376511302 0.659155541667903 1 1
1.00386621025065 0.954920041892279 1 1
0.706340874846388 0.669219722579249 1 1
0.884108729243926 0.844178755787279 1 1
0.946477121493572 0.894735529487892 1 1
0.558736155808649 0.526661091473229 1 1
0.713438187654798 0.67874161326254 1 1
0.882076293136546 0.832075385961081 1 1
0.811463293260716 0.772979336728776 1 1
0.438368277250546 0.420942385403724 1 1
0.512469173209335 0.486850110802991 0 0
0.711686586205085 0.682108934099945 1 1
0.766482296296723 0.731209126030133 1 1
0.576851316158741 0.559872164377166 1 1
0.722502298793712 0.687989875575462 1 1
0.87361758590878 0.825668846082889 1 1
0.592649527951595 0.569297026965222 1 1
0.835124223826356 0.79436923839349 1 1
0.726150440172366 0.690984919445579 1 1
0.809712653274417 0.766454108695469 1 1
0.782512588320694 0.74499758521814 1 1
0.911727065130838 0.873211257883679 1 1
0.935819754455376 0.887047684485135 1 1
0.798671537712999 0.755418630298709 1 1
0.90587705497189 0.86122760490343 1 1
0.742306698584861 0.708058578941621 1 1
0.831142774879264 0.792768174276474 1 1
0.598815810367425 0.57509337764398 1 1
0.840772058829937 0.796499319020053 1 1
0.584303325341452 0.553654538632429 1 1
0.741396331663824 0.697974334104038 1 1
0.949947565971082 0.905876272304153 1 1
0.740487125946316 0.700803160003945 1 1
1.1928483277851 1.13284867474189 0 1
0.577054244603467 0.55200702297505 1 1
0.767714801869179 0.730037734109214 1 1
0.906918237690107 0.869732152009948 1 1
0.591296619062509 0.562602312983981 1 1
0.67126328283214 0.6418365400152 1 1
0.85510473773583 0.817595729076752 1 1
0.968033278040564 0.916440393894287 1 1
0.614474146908352 0.587718946146524 1 1
0.813071913188026 0.774986326124462 1 1
0.882830320824003 0.834863409662806 1 1
0.740865235199798 0.70274387676137 1 1
0.808440591213418 0.770355785667502 1 1
0.360273530173919 0.344298140222028 0 0
0.598157848115305 0.564977402749072 1 1
0.836914948044252 0.798284912817721 1 1
0.897604945538298 0.855575648995065 1 1
0.85878760495026 0.813024495262591 1 1
0.960569052734704 0.908167719689836 1 1
0.860370926250398 0.811922705187173 1 1
0.851890747103448 0.811767755181065 1 1
0.776325011981417 0.742305679440596 1 1
0.763438530302282 0.729598120594682 1 1
0.672027886947181 0.641920103268296 1 1
0.828458011762314 0.782920605557504 1 1
0.749044502890403 0.706827555270447 1 1
0.863373253482767 0.824795644537763 1 1
0.798177055151765 0.756132054722192 1 1
0.447111016791278 0.427151891926556 0 0
0.554582014041037 0.522023464626329 1 1
0.694671086581343 0.664662226347539 1 1
0.455196546643007 0.431442969704924 1 0
1.03921028277136 0.986868310634103 1 1
1.15809484685046 1.10639295539744 0 0
1.17009449368779 1.11019829787122 1 1
1.08400842747775 1.02594813933195 1 1
0.89380913933374 0.839663173258935 1 1
0.701312533408402 0.666854806012184 1 1
0.74685945106949 0.714387023267157 1 1
0.9771946428074 0.929272152465656 1 1
0.788032736116189 0.743010904833427 1 1
0.833844990913868 0.79702717606404 1 1
0.729867179537386 0.69333278622351 1 1
0.722511502513519 0.689642401334034 1 1
0.588418934760637 0.559263939263291 1 1
0.680896692517111 0.646937162620779 1 1
0.788834202925415 0.753688145152404 1 1
0.807413837412687 0.76983593281973 1 1
0.879797090548498 0.828883603979983 1 1
0.531819246848606 0.505643353888433 1 1
0.725422927255493 0.690271911866236 1 1
0.81714050295038 0.776682620696283 1 1
0.717404346065339 0.6808576254621 1 1
0.691080244848344 0.655300438631959 1 1
1.16424625089667 1.10183796335498 0 0
0.727403473976802 0.694654105865375 1 1
0.563425425414527 0.54110033329836 1 1
0.679648817100852 0.645511414397893 1 1
0.920309873595536 0.87108584612418 1 1
0.898562884513755 0.848392676705123 1 1
0.853956817781173 0.807422348050161 1 1
0.775058650892672 0.734614660962206 1 1
0.672019345017445 0.643356957455248 1 1
0.565353451731432 0.540833951532604 1 1
0.479585675425264 0.450853160454144 0 0
0.788227495468544 0.749605225073761 1 1
0.618458342745109 0.583344703158956 1 1
0.989243195868312 0.934848697421387 1 1
0.812213096732385 0.778474293336409 1 1
0.774274612192768 0.739194670068521 1 1
0.773297784042467 0.738373476331901 1 1
1.07999468934553 1.02970599733532 1 1
0.837791828865455 0.798422087035675 1 1
0.743487273342349 0.706014005070801 1 1
0.59973615744225 0.572722600897073 1 1
0.734048882248629 0.704150272792074 1 1
0.662624853684305 0.628297143686014 1 1
0.914546727927815 0.875890461572601 1 1
0.798034790110642 0.760098098256432 1 1
0.772199617798411 0.739816159142425 1 1
0.601478896830231 0.578616756333506 1 1
0.566646765618216 0.540511523938648 1 1
0.821274079088477 0.781700933067365 1 1
0.81752667783715 0.78627658169331 1 1
1.10837760734768 1.05958756514263 1 1
0.99877670082752 0.947352006794971 1 1
1.08904031182752 1.02193518450011 1 1
0.958016552317781 0.913298953192071 1 1
0.938997710908234 0.887440715497439 1 1
0.833967071543042 0.800964026232663 1 1
0.923767419783981 0.885140754748703 1 1
0.976986775879657 0.933096480150541 1 1
0.756550421380597 0.721589533112311 1 1
0.637389029755579 0.608467499182576 1 1
0.462835614507246 0.43975653279598 0 0
0.407940536123214 0.387033573267214 0 0
1.00997680274064 0.97326498001209 1 1
0.890085854824123 0.846709950260585 1 1
0.993301330635097 0.938889592330538 1 1
0.85145654332757 0.80190779218579 1 1
0.921141498971249 0.875901084779192 1 1
0.64613230401669 0.618944708898763 1 1
0.599486671366637 0.570524431901017 1 1
0.605999585143549 0.576778722670298 1 1
1.195581968371 1.14329337957918 1 1
0.893410314794703 0.849540267100884 1 1
0.564080581993762 0.533285923205107 1 0
0.896988608468594 0.852402138503521 1 1
0.893120195423477 0.853336021078991 1 1
0.716539268280736 0.682321980848281 1 1
0.799972493539353 0.761182901886134 1 1
0.931680892233384 0.886859724614808 1 1
0.68772112500282 0.659101906163156 1 1
0.78178461781452 0.748226277647163 1 1
0.584144978354944 0.553020312564454 1 1
0.820556759870921 0.786992824830963 1 1
0.859095132670808 0.823216468788393 1 1
0.572098136872928 0.54156911808186 1 1
0.683293043859804 0.65632790305343 1 1
0.987862989153228 0.949658529913675 1 1
0.843134579074577 0.80606287951838 1 1
0.809087024228723 0.76591196140816 1 1
0.679939564954345 0.65020698376831 1 1
0.714557720085597 0.676137535506247 1 1
0.727716328435957 0.690937483667623 1 1
0.647844956319541 0.622609534639822 1 1
0.815321550160417 0.775472991089172 1 1
0.581779263260685 0.558800957742955 1 1
0.827724736346504 0.785169770353389 1 1
0.77630483151441 0.740723195204656 1 1
0.677580191239657 0.645080420565568 1 1
0.771118082828882 0.73542774880914 1 1
0.905781101070618 0.863157528518133 1 1
0.802233567809556 0.765237539065006 1 1
0.820184742079343 0.77702238217729 1 1
0.802411142294096 0.757606393865504 1 1
0.698992110812439 0.667141898820568 1 1
0.61569762643485 0.579714659681929 1 1
0.781487116613442 0.746131889611554 1 1
0.803171081876906 0.765610982089772 1 1
0.976381565673721 0.928315015347843 1 1
1.06926334125891 1.01666398119832 0 1
1.0370822019253 0.9794065225329 1 1
1.01791758467082 0.966577860547616 1 1
1.08443398336679 1.03459328854684 1 1
0.982742156129412 0.934160434036143 1 1
1.07879994250584 1.02246049912063 1 1
0.535816463785783 0.51416205331753 1 0
0.91714004510221 0.870880358593912 1 1
0.773049309135683 0.741192003610363 1 1
0.767575472745623 0.733507558096783 1 1
0.75762371008342 0.722554406473068 1 1
0.924940184088773 0.875627121317963 1 1
0.897432957484844 0.85353273860473 1 1
0.731746989278235 0.692146191366478 1 1
0.583632461325742 0.558078602611001 1 1
0.843779387202609 0.802973004072336 1 1
0.915078916935154 0.867829556689737 1 1
0.793763924954632 0.747811495811644 1 1
0.826723806816522 0.784107205040071 1 1
0.609010142426765 0.584096829867885 1 1
1.27462775539801 1.2205431146393 0 0
0.385977474974382 0.372521334877945 0 0
0.575073163299459 0.545512632372441 1 1
0.727503802335803 0.694776477978222 1 1
0.924005514975704 0.888407740376094 1 1
0.712661355729139 0.678399677869517 1 1
0.856463670945421 0.820936808683617 1 1
0.820905765614016 0.779858814795119 1 1
0.770576543044805 0.735195620294578 1 1
0.778527172791218 0.742081755844416 1 1
0.759794434516076 0.72173657535157 1 1
0.91424353357396 0.871812919964435 1 1
0.70898178584692 0.67416038214267 1 1
0.532023452797215 0.507469791904729 0 0
0.600349676271261 0.570117548559342 1 1
1.07068027955074 1.01413858407583 1 1
1.07765056674884 1.02478572141838 0 1
1.20689296724159 1.1503986751577 0 1
0.725107479976437 0.687919762928327 1 1
0.593096536228789 0.569927773175564 1 1
0.647681755584166 0.618427344567588 1 1
0.414962230733671 0.398784331246444 0 0
0.896198270496148 0.851502335485904 1 1
0.993200500616965 0.942330897705724 1 1
0.718148240196115 0.689217325751411 1 1
0.796432252401344 0.751405961496945 1 1
0.642418347178602 0.609111586692819 1 1
0.608702814907497 0.580796390668369 1 1
0.994775658865616 0.949817938833725 1 1
0.773276229459134 0.737723881570135 1 1
0.524068139801735 0.493326436815096 1 1
0.965844031861784 0.92228916865731 1 1
0.855810915289178 0.813497304989714 1 1
0.539078210349531 0.505558571484066 1 1
0.847751789006477 0.809378941901289 1 1
0.469873182651408 0.445632407035979 1 0
0.767835138573879 0.731058596404059 1 1
0.71353817123701 0.682151760530684 1 1
0.841457775028615 0.80564556916259 1 1
0.776798188771039 0.739846747230786 1 1
0.902698509288075 0.863619380625844 1 1
0.754144604600611 0.721356783668007 1 1
0.515452272438188 0.48837490384144 1 1
1.13094917944627 1.07065916636123 1 1
0.857769096600343 0.817252809031806 1 1
0.500168156453482 0.4766039246236 1 1
1.09201615900529 1.04047403859764 1 1
0.951764921965972 0.904068743677981 1 1
0.873465401982235 0.829237532301272 1 1
0.901671788266532 0.850769331408357 1 1
0.596157755621738 0.570197085373146 1 1
0.568721926833192 0.539756219384731 1 1
1.15968154770495 1.09607863064202 0 0
0.603539471137977 0.570040016016792 1 1
0.783531785367934 0.742753750520637 1 1
0.642879159004665 0.615217836450338 1 1
0.524526702417784 0.494107962675932 1 1
0.94483106602722 0.900581668608742 1 1
0.773988662944503 0.728170469492255 1 1
0.763948975888645 0.730687461008175 1 1
0.652790117320658 0.618417173004459 1 1
0.821880114760105 0.78237790821585 1 1
0.667412340365192 0.631997235438714 1 1
0.789043290401221 0.749194125612379 1 1
0.839231838243247 0.803441095378951 1 1
0.602141420338593 0.572037417679212 1 1
0.983486268572616 0.939934826387938 1 1
0.888493332838184 0.848298189854097 1 1
0.597635451745187 0.566123795864005 1 1
0.986297689386573 0.938332862442197 1 1
0.822745928058773 0.778321026044833 1 1
0.6811902816444 0.647044555814115 1 1
0.763217482808 0.727683436969754 1 1
0.294063979599215 0.27639485065232 0 0
0.879872353141191 0.842008196901024 1 1
0.613617838239612 0.585788363965585 1 1
0.934901802091932 0.889295759050932 1 1
0.941118964559982 0.891327658885983 1 1
1.05587102366361 1.00450402211811 1 1
0.89267555429645 0.851322206783703 1 1
0.527909567089027 0.501059727375044 0 0
0.907010825813241 0.871279879076845 1 1
0.705035268402569 0.669128084813223 1 1
0.954616456618796 0.908851866322341 1 1
0.831348096729152 0.78836265392756 1 1
0.931967571222833 0.882689393958971 1 1
0.736713249856042 0.698084009738657 1 1
0.823033175558888 0.789378715681098 1 1
0.923193456617966 0.883395857881182 1 1
0.726085600725891 0.695661689211629 1 1
0.69517184207704 0.671110498290559 1 1
1.07195689690068 1.02802344798156 1 1
0.707939964698482 0.665816218887892 1 1
0.558636625143908 0.534147090121247 1 1
0.75949610331998 0.723675842642069 1 1
0.896390695766392 0.852755171892061 1 1
0.814869399932442 0.778241251374539 1 1
0.618688110317227 0.592615743458497 1 1
1.07729024179795 1.0249230333114 1 1
0.650849867181028 0.614768277220564 1 1
1.01948184038043 0.969757743770923 1 1
0.473731707279056 0.4488726334268 0 0
0.857111349091934 0.815384746167941 1 1
0.840421941587358 0.801767308722369 1 1
0.365459045851649 0.348931771666906 0 0
0.489039240662999 0.466355126154641 0 0
1.03143053205695 0.986011558322504 1 1
0.879448585125804 0.836025692773513 1 1
0.779789384184076 0.743066392644605 1 1
0.553043886964034 0.521870507280478 1 1
0.643102058419835 0.613777288152734 1 1
0.892401004623226 0.851936011336808 1 1
0.783410344926822 0.749306887700318 1 1
0.80202723359268 0.7603345140722 1 1
0.737869006884222 0.700844770017054 1 1
0.643421083472946 0.611977860140389 1 1
0.876170856134855 0.831867971778571 1 1
0.830290797132592 0.790657624321119 1 1
0.867946178873185 0.823359196392757 1 1
0.804809456127574 0.761460839532829 1 1
0.591191876416085 0.560004233137786 1 1
0.708071894970783 0.674154804469833 1 1
0.937195047720288 0.893053791038639 1 1
0.778144737531284 0.745519238247507 1 1
0.890832945275344 0.857220821466204 1 1
0.941577769590527 0.903201916820117 1 1
0.84068063829756 0.804930562443607 1 1
0.801146896875354 0.762923216872983 1 1
0.791992417087123 0.752935680789285 1 1
0.762380639456975 0.730152292879946 1 1
0.775383891206848 0.73703215453443 1 1
0.775255189901105 0.738119920240913 1 1
0.894409508670709 0.843466947851202 1 1
0.678269359277542 0.646607698170624 1 1
0.502077668005899 0.474914829344089 1 1
0.756707868136085 0.716694586788272 1 1
0.378962072882552 0.364145952903277 0 0
1.18832148491323 1.12916083673786 0 1
0.839576071472335 0.796968947667442 1 1
1.0120499588149 0.954709879227404 1 1
0.519721297276915 0.499708114729055 1 1
0.802074084512315 0.764466380014546 1 1
0.640678329346846 0.61512722205955 1 1
0.703448881649705 0.667119286914995 1 1
0.696034625917901 0.663430991108556 1 1
0.710788755420271 0.680383807083706 1 1
0.859898827992849 0.82238257941195 1 1
0.658350771203848 0.62372742937675 1 1
0.76698688593771 0.725844127847392 1 1
0.815964204740086 0.769386092394579 1 1
0.546105617894929 0.52206579677269 0 0
0.835040652156036 0.793196835722714 1 1
0.662895521024713 0.625447594317833 1 1
0.619252360100125 0.589523608157848 1 1
0.678309342262066 0.645625350287824 1 1
1.05330174605731 1.00365311154304 0 1
0.807877133043871 0.774767816051937 1 1
0.684253680981524 0.644620757420728 1 1
0.87051972214103 0.831719160114719 1 1
0.338531535458187 0.325242803200559 0 0
0.902197455864837 0.858997571499164 1 1
0.970056795711931 0.919853533848059 1 1
1.03435403805599 0.98597600087914 1 1
0.419886459709995 0.394743968388163 0 0
0.956375214597915 0.911975398920216 1 1
1.09156551395482 1.04454861101099 1 1
0.931701233099215 0.892224805803898 1 1
0.843744958028749 0.801743399600968 1 1
1.00568449492477 0.955167130425812 1 1
1.00647960178107 0.957539573216044 1 1
0.733445093401666 0.693665301279285 1 1
0.69023707609142 0.651508820857236 1 1
0.726994449059638 0.681490362215828 1 1
0.383002110817523 0.371492930867357 1 0
0.725725525026578 0.693686907294564 1 1
0.723081355788256 0.690291585871453 1 1
0.698140885039947 0.657771831245158 1 1
0.71917160154005 0.680844373461403 1 1
0.791446400859489 0.750964164638656 1 1
0.678018464319869 0.64888256836268 1 1
0.631183423382009 0.605700283775761 1 1
0.986183357299864 0.945428600144054 1 1
0.539582854937917 0.517140106566482 1 1
0.93198638668719 0.885141814646922 1 1
0.936444647253545 0.893641607114991 1 1
0.573119915632501 0.544741786463789 1 1
0.719091607822435 0.682555823085025 1 1
0.913988053504243 0.868785498965838 1 1
0.970301117641064 0.926077823141083 1 1
0.821310461445123 0.781151937381073 1 1
0.878836302307127 0.837085579866866 1 1
0.841924815381944 0.80667543699492 1 1
0.851319152479225 0.810936263237253 1 1
0.452159199469848 0.429254542415251 0 0
0.773465148881285 0.733759069132025 1 1
0.681329638397963 0.649427316226232 1 1
0.496395018855094 0.466424795693556 1 1
1.01673905984375 0.96481866461664 1 1
0.920163973933032 0.87383811801743 1 1
0.392347634710813 0.376210125376329 0 0
0.899570293999125 0.850240063530894 1 1
0.692994042314853 0.655322054196638 1 1
0.90408252610117 0.859409994286078 1 1
0.795327854871225 0.761884199407323 1 1
0.955127719774043 0.915445499592035 1 1
0.529308078603535 0.512265203388568 1 0
0.321889014773674 0.299511862965252 0 0
0.540152889064084 0.506295792492075 1 1
0.751816213146736 0.720223888925228 1 1
0.753207610367647 0.711447017537107 1 1
0.920870798313576 0.884751200212451 1 1
1.03985397180091 0.989107951141383 1 1
0.713065604217857 0.678429001480818 1 1
0.586474518591416 0.555307495969009 1 1
0.922718773465791 0.880199969317479 1 1
0.983845095531756 0.932291029736002 1 1
0.682333398692694 0.64819813979824 1 1
0.871821870148302 0.830535339684953 1 1
0.840550754421096 0.788586168780297 1 1
0.650171579567745 0.624006316848712 1 1
0.85945573976129 0.818337721120327 1 1
0.464726875689945 0.431353451376578 0 0
0.523826062045064 0.500913415695741 1 1
0.640620695327639 0.604150082115026 1 1
0.719060649287488 0.680322780487761 1 1
0.669863793099747 0.633428131743913 1 1
0.840649246309531 0.802343044037509 1 1
0.663186115374529 0.628780855322587 1 1
0.984670002531486 0.939974090195695 1 1
0.635697316573908 0.60565635728464 1 1
0.488879180068562 0.466995854806324 1 0
0.793480685709857 0.751286224262495 1 1
0.738124398843898 0.698795197461001 1 1
0.73886165791114 0.706885017083143 1 1
0.522470483108055 0.499272968386083 1 1
0.682942777288807 0.646978190446745 1 1
0.697196566850296 0.660386323128223 1 1
0.956000650254282 0.906544786481437 1 1
0.57259463520051 0.546086832173085 1 0
0.514695882875382 0.489305626617123 0 0
0.670717992634896 0.638238781567589 1 1
0.753732911839014 0.718207749266038 1 1
0.610694464056398 0.587847244842225 1 1
0.725705071938963 0.683365255430629 1 1
0.935588593783241 0.895813459548492 1 1
0.635754513820578 0.609764142380947 1 1
0.845309449999066 0.806305714683504 1 1
0.778997256156848 0.743238361906418 1 1
0.750911239978256 0.716180169191499 1 1
0.59615251139627 0.562004677850087 1 1
1.01655104140029 0.960285846709531 1 1
0.53219963916051 0.500181677049912 1 1
1.0596681423947 1.01240432535854 1 1
0.850660638083867 0.811564172197696 1 1
0.668570755642598 0.637697714283553 1 1
0.752088508421362 0.722802589679359 1 1
0.754813300773404 0.726479777807424 1 1
1.19519105582871 1.13132603971653 0 1
1.03146605748771 0.988225651443919 1 1
0.921295617219683 0.880422888545297 1 1
1.00874746689478 0.959563893874865 1 1
0.638400307280523 0.609536109152819 1 1
0.59722049170137 0.571693045076079 1 1
0.624528664460519 0.599335471963287 1 1
0.93761004147121 0.888998201134832 1 1
0.881104466379512 0.846126743288989 1 1
0.503455277797052 0.479720374986635 1 0
1.09602877940304 1.04486995599025 1 1
0.680445470355983 0.642178153421809 1 1
0.57806800689056 0.548575099059468 1 0
0.590744646727699 0.5528885760413 1 1
0.960980606755833 0.919404778820019 1 1
0.793523660668928 0.752784960352279 1 1
1.05143131895384 1.00367264060012 1 1
0.646929589606211 0.618109594601735 1 1
0.936683732737341 0.898940111796743 1 1
0.750235997038231 0.711732964867934 1 1
0.778233401815534 0.735739443365109 1 1
0.547730578024387 0.518227631161464 1 0
0.965239281420141 0.913389227471548 1 1
0.902296606101107 0.860111961410243 1 1
0.829499610645811 0.790582040917788 1 1
0.976486963265478 0.934911862084129 1 1
0.891679384845625 0.847860516542059 1 1
0.824276592186012 0.78832521585564 1 1
0.820091819842446 0.782094108307276 1 1
0.973812737647401 0.924796321539422 1 1
0.744653784512183 0.712703399325585 1 1
0.673456133009218 0.638612187904685 1 1
0.850063924242724 0.807238844164228 1 1
0.504282498907915 0.482440237541149 1 1
1.02506064665824 0.977472259683542 1 1
1.06913758446039 1.01366335316217 0 1
0.771839678970055 0.734620628576688 1 1
0.736498556612734 0.704101062325368 1 1
1.15374238631316 1.09933976699878 1 1
0.458239587001347 0.435630091082864 0 0
0.589188379431444 0.563092160030814 1 1
0.803852044621014 0.76552190110692 1 1
1.06840453031343 1.0167755258576 1 1
1.15562695396521 1.09954287468116 1 1
0.60621529685508 0.573278877352601 1 1
0.777585867095475 0.740551265005012 1 1
0.567253020822653 0.541004930949054 1 1
0.598266813676229 0.578295178636115 1 1
0.550225187185997 0.525599742892581 1 1
0.806680394936838 0.767515613543955 1 1
0.530722403332071 0.510321641926655 1 0
0.704310508480189 0.672282249934272 1 1
0.661526342839934 0.629033509585095 1 1
0.642508270793225 0.613458513725008 1 1
0.664636068589058 0.626746841166899 1 1
0.686379232991284 0.652659848400744 1 1
0.721352334124117 0.680316952415142 1 1
1.15655901876414 1.09309763830613 1 1
0.633557533972353 0.606005689398257 1 1
1.05348911489137 1.00210314698168 1 1
0.816501134503265 0.77696266511122 1 1
1.15081159394257 1.09069612570686 0 1
0.737495141668113 0.697118839201998 1 1
0.613101311036419 0.579578822649109 1 1
0.683372844479443 0.652151942023525 1 1
0.94399073821319 0.891913133222513 1 1
1.05620170975491 1.00493764172219 1 1
0.82977097230534 0.794226892733121 1 1
1.01489888652547 0.965043210845748 1 1
0.67861453724846 0.650585005417285 1 1
0.672035450197169 0.642524778737788 1 1
0.554969001128872 0.534179696688739 1 1
0.764053345418605 0.732207122223193 1 1
0.62257772334131 0.588343594434686 1 1
0.884879306481681 0.840685720622047 1 1
1.22519205828783 1.1633021250662 0 0
0.944633678737953 0.895970796991074 1 1
0.736098105914635 0.701902606106051 1 1
0.668273221109971 0.634116044543197 1 1
0.777640902522439 0.748566858378897 1 1
0.791488291836428 0.75001447962377 1 1
0.818040666861495 0.778732850604723 1 1
0.921357675429886 0.874050781079291 1 1
0.766940527768777 0.719191649263805 1 1
1.08263924765357 1.02193440623989 1 1
0.858024125286938 0.824426058734729 1 1
1.04408242656909 0.981796752975028 1 1
0.573199745658195 0.547076099307801 1 0
0.586793563386992 0.564103704049531 1 1
0.611492937113507 0.583474440052105 1 1
0.693807408023902 0.663623792144233 1 1
0.614920648301378 0.589097780208328 1 1
0.623286199231288 0.591552712898692 1 1
0.633740463406868 0.607866532066572 1 1
0.633584577001345 0.601878666477668 1 1
0.66949067302728 0.64098790130195 1 1
0.833592973069603 0.802205612114802 1 1
0.889727802968635 0.843410890535633 1 1
0.927275444046897 0.873772797247533 1 1
0.972795399633486 0.930595654696856 1 1
0.681779457202154 0.650621253647153 1 1
0.746382925251179 0.71058982594779 1 1
0.922205071903117 0.881166434484998 1 1
0.666075820650372 0.634110217436976 1 1
0.853635640903785 0.820512456833083 1 1
0.797037964396436 0.757779396132265 1 1
0.382592133695589 0.3723810854048 0 0
0.847127705290623 0.814966636180328 1 1
0.602846647971094 0.575670648183108 1 1
0.828555159723407 0.788759293400308 1 1
0.708982560128193 0.672050018231078 1 1
0.903087262870999 0.864097096439112 1 1
1.05503141332476 1.00315169149502 1 1
0.733674230131235 0.697151048076339 1 1
0.800295435189991 0.759750544346427 1 1
0.860152072772091 0.816293442885679 1 1
0.87410659905651 0.833619101061516 1 1
0.874944483204266 0.824651304054809 1 1
0.549544087077007 0.519517718538755 1 1
0.885569271231576 0.843110267317864 1 1
0.719185373972521 0.686118568317317 1 1
0.562428869174127 0.539786553519016 1 1
0.971288506171695 0.917934785040839 1 1
0.896862314850996 0.855096605595318 1 1
0.825726201464948 0.793066062878417 1 1
1.01411779257755 0.964773937646739 1 1
0.944552543172798 0.901783035764692 1 1
0.734914052370862 0.704988474826096 1 1
0.783777531449605 0.744091122289897 1 1
0.771844219976486 0.733024762381717 1 1
0.762971265872706 0.72063096072047 1 1
0.621431289600925 0.588098265681186 1 1
0.434149182549448 0.408189777923664 0 0
0.870305470754805 0.834237608362538 1 1
0.577779740787918 0.555788105522186 1 1
0.792099187382186 0.753424642466024 1 1
0.552234077415686 0.524664402362677 1 0
0.720491989764085 0.685633600821875 1 1
0.683146836363019 0.647386652933502 1 1
0.94086942786585 0.903315346500421 1 1
0.660677790001153 0.622838936188559 1 1
0.906152427044628 0.861382731324514 1 1
0.682628556428744 0.64651254207161 1 1
0.647976323127709 0.617502852959657 1 1
0.832874309762955 0.790970993676759 1 1
0.775427386897812 0.730758598507482 1 1
0.621259339198148 0.596596672464203 1 1
0.754171747575084 0.719615016771753 1 1
0.679061204069115 0.649867769600267 1 1
0.758516691892039 0.726805650411646 1 1
0.927608364482556 0.884772390125963 1 1
0.89548956833645 0.856352808089516 1 1
1.14696088571556 1.09084597506002 0 1
0.357530054682483 0.336565929794729 0 0
0.804457634791513 0.767003003024194 1 1
0.698577934044521 0.659723844040237 1 1
0.875884666062162 0.835069186421291 1 1
0.653565794067215 0.624789909463096 1 1
0.783714175457024 0.743420836638067 1 1
0.745692684430733 0.715242622215358 1 1
1.15819660673506 1.09553573580984 0 1
0.680842086738274 0.650602702726597 1 1
1.01739368910968 0.972876146953365 1 1
0.818777646226815 0.780157115804988 1 1
0.591501667721654 0.56775807153872 1 1
0.933498995625 0.887122779062113 1 1
0.587599717594792 0.561498503427161 1 0
0.862939236116055 0.820642201940187 1 1
0.677580589309424 0.651289218576631 1 1
0.915430910960586 0.863018836622407 1 1
0.585432257112942 0.561719624497441 1 1
0.737151281899253 0.700420977941346 1 1
1.0912939454359 1.04969981394106 1 1
0.872411370756082 0.828246365236222 1 1
0.60609339741556 0.574130216679205 1 1
0.813629162046459 0.774360813288712 1 1
0.830363612827433 0.791602741917775 1 1
0.736926904509116 0.706420290992784 1 1
0.75260813063603 0.719245084068837 1 1
0.710670687817667 0.666673677762099 1 1
0.840921943857982 0.792725543618251 1 1
0.657752992061682 0.626306655036878 1 1
0.426121387227921 0.404404763326663 0 0
0.87079457498988 0.82579475184918 1 1
0.601889669027354 0.575677503381468 1 1
1.16962119093951 1.114032144499 1 1
0.744481992635544 0.706616160963306 1 1
0.856966728780737 0.811110749222442 1 1
1.06347752116884 1.00922767544812 1 1
0.919743619233609 0.877530438172973 1 1
0.651832988526753 0.622956835534137 1 1
0.725760559221259 0.693653508261965 1 1
0.805214292012025 0.766763101906753 1 1
0.869072490591187 0.828722425217625 1 1
0.512208441997458 0.485432962370107 0 0
0.618336133419047 0.588830805767185 1 1
0.866988619262486 0.823234435081651 1 1
0.745503414578105 0.707508718561804 1 1
0.931624486433978 0.887633837462057 1 1
0.704156197551234 0.672434108657742 1 1
0.751100914093171 0.712486488621808 1 1
0.8282420099919 0.790113498447707 1 1
1.0412190779731 0.992991054158334 1 1
0.674684921127195 0.639778672862219 1 1
0.869188247359183 0.828541680019681 1 1
0.870647827457162 0.821434192058777 1 1
0.841506657952052 0.799001977376939 1 1
0.955383000815746 0.908043711942287 1 1
0.805683319431709 0.768937809336277 1 1
0.732221110865516 0.700486949357563 1 1
0.720876188575953 0.687778336865507 1 1
0.942533856371972 0.889885136946876 1 1
0.778996579352254 0.736691188670828 1 1
0.752536372483948 0.716618835690796 1 1
0.776629838469655 0.750970809910507 1 1
0.795684727003528 0.753883000594707 1 1
0.71302854095553 0.682014450483757 1 1
0.659161848038467 0.623719589827976 1 1
0.84066554388826 0.805314463728666 1 1
0.906326693549804 0.865828822658613 1 1
0.787311446243619 0.750350074828191 1 1
0.627440292632263 0.599775787949455 1 1
0.979085413292564 0.932793074436096 1 1
0.630367095812538 0.597930387507801 1 1
0.821370040872001 0.783900247275285 1 1
0.71538115996998 0.679993391678166 1 1
0.795266192067038 0.757228283283826 1 1
0.767181862735992 0.728877507195759 1 1
0.832776790561382 0.79113954224268 1 1
0.455472435020535 0.438741251635925 0 0
0.745072172355187 0.717943738352751 1 1
0.644110734430108 0.61810382985355 1 1
1.00833534377772 0.956958808264246 1 1
0.752713938022114 0.712811842141141 1 1
0.560219252881876 0.537149159534697 1 1
0.752962579926869 0.717423750897981 1 1
0.612010847068628 0.579910379649324 1 1
0.626944564497654 0.598509689074032 1 1
1.29750886925059 1.22802477889162 0 0
0.880347560469684 0.830759361129637 1 1
0.711308659838646 0.679236022915484 1 1
0.895760819139066 0.852280538928447 1 1
0.862624390355496 0.818585081697125 1 1
0.898608957460143 0.858282732257133 1 1
0.550893448018005 0.522096628244272 1 0
0.923161697851409 0.875886543751944 1 1
0.635501891990459 0.6069706493117 1 1
1.0313570476779 0.988473919462298 1 1
0.759212737373145 0.715271558905448 1 1
0.522976517643931 0.492783398027192 1 1
0.58893772077872 0.554807881369043 1 1
0.675977368035801 0.648506822672008 1 1
0.676124977703338 0.642350157106733 1 1
0.747135334887784 0.716161709463414 1 1
0.7021968798782 0.668615015603583 1 1
0.778784737378627 0.741785452676554 1 1
0.811932128850059 0.770638365329291 1 1
0.849410506449904 0.810970091101306 1 1
1.33027445171474 1.26464348519295 0 0
0.768674715132035 0.731149167255414 1 1
0.665449153619303 0.629745343458951 1 1
0.816053795884296 0.777840210715267 1 1
0.758583000636487 0.723099969704076 1 1
1.00826498798442 0.956721116553504 1 1
0.957949268474543 0.913628995805351 1 1
0.530688640750732 0.49972830735462 1 0
0.877637504433787 0.835460402669275 1 1
0.857304909559332 0.81159322156778 1 1
0.655152631789071 0.620692219137175 1 1
0.699907680665679 0.666780656956503 1 1
0.631236708695566 0.60235581697706 1 1
0.697161127595235 0.666414482432518 1 1
0.748098675593477 0.705668617686827 1 1
1.05996045387873 1.00780435561788 1 1
0.772269177692895 0.739503170058228 1 1
0.434278157603269 0.411414754955252 0 0
0.613604694406824 0.58758187607697 1 1
1.05039540441899 0.995064089567633 1 1
0.893289158148401 0.857803638255698 1 1
0.98071862705866 0.935928289539499 1 1
0.747248893425553 0.708184817684253 1 1
0.759192715639935 0.723712826895762 1 1
0.510339250556063 0.490562260964233 1 1
0.903141985613567 0.852900527017375 1 1
0.873614573006859 0.839178511114366 1 1
0.502551167339443 0.479865279820833 1 1
1.03002561272402 0.975791183455223 1 1
0.675157131932983 0.6433306429994 1 1
0.806291874542567 0.767720083279475 1 1
0.833115725697758 0.799765906290622 1 1
0.823785702252013 0.781751497392178 1 1
0.496325041860065 0.467009558152952 1 0
0.894563598769127 0.847376053562819 1 1
0.614752161485982 0.588045521183389 1 1
0.821747398815564 0.776501491682893 1 1
0.952957434309746 0.896792205292624 1 1
0.910959669780982 0.8679489086537 1 1
0.773994479781849 0.736045856306333 1 1
0.755737143203696 0.719018006234845 1 1
0.821923783092963 0.777965514778542 1 1
0.548118012097809 0.526481553413184 1 1
0.81367117346256 0.783248669703735 1 1
1.09920109944457 1.04827048610872 1 1
0.769441601565044 0.73102058239354 1 1
0.937489933310263 0.89812758709681 1 1
0.819799862870365 0.781020588355728 1 1
0.549205069030942 0.520056315791486 1 1
0.776857397011812 0.743127025855572 1 1
0.582409609626328 0.548918007407681 1 1
0.994272675979012 0.946456071763297 1 1
0.75179032194744 0.713360225503191 1 1
0.617677031733389 0.584910592557136 1 1
1.01947807253272 0.969694337638822 1 1
0.742044684914585 0.70400139309097 1 1
0.839790160307977 0.799787404273375 1 1
0.967543296931449 0.922819338833004 1 1
0.842311805406412 0.807159164705297 1 1
0.866296480977492 0.826540971646977 1 1
0.735997375052544 0.704113420331875 1 1
0.672108517768244 0.641282120668445 1 1
0.535956668091568 0.505379365031355 1 0
0.81326837130813 0.779228886561594 1 1
0.60208946864481 0.571700913611802 1 1
0.747621899206985 0.711866838414182 1 1
0.714898611042563 0.68468416155272 1 1
0.520471000859373 0.496080263654854 1 1
0.66422407737973 0.635583037120204 1 1
0.633885712703654 0.608503424692491 1 1
0.833732409307615 0.782538100641475 1 1
0.628517507020011 0.598105298325453 1 1
0.87355956671439 0.83021950072814 1 1
0.908378182272467 0.873571884058111 1 1
1.01451690920708 0.9692948318931 1 1
0.530277385306684 0.506281533754573 1 1
0.693388862235304 0.653765918015757 1 1
0.798122925227826 0.755506332396222 1 1
0.776225910226027 0.735584328217882 1 1
0.688752831344016 0.659536639622919 1 1
0.748089910948531 0.705161339009722 1 1
0.714706711048361 0.67325460376119 1 1
0.684893877784219 0.649630534008654 1 1
0.74509879948152 0.711851849138239 1 1
0.811690884095693 0.771201756755228 1 1
0.526041050102148 0.501042383355949 0 0
0.886812830350885 0.848806299039317 1 1
0.824589388789769 0.785837212179606 1 1
0.585554117741448 0.556993006416028 1 1
0.764076542957698 0.727750035567409 1 1
1.03499816177453 0.97623634775146 1 1
0.758169612069068 0.718376144638309 1 1
0.86665115023877 0.824760523555226 1 1
0.794472996464065 0.754133408820677 1 1
0.908266700654766 0.872683569142047 1 1
0.781198237005916 0.734616513774393 1 1
0.982187660052647 0.931408284855419 1 1
0.641013106935483 0.615663200295474 1 1
0.834652702147497 0.795547386103183 1 1
0.714863622892373 0.68119236560816 1 1
0.70798746675875 0.674663315679507 1 1
1.01347803314138 0.969633775253482 1 1
1.23031624500459 1.16631004519227 0 0
0.946329785459225 0.888545239401473 1 1
0.755706638093138 0.708419463480697 1 1
0.874172943085044 0.835260353095263 1 1
0.639398183503414 0.609882368964151 1 1
1.04367313987683 0.99445906569114 1 1
0.429660626077432 0.41239139398327 0 0
0.552914880077877 0.531143380936032 1 1
0.601356704066397 0.571464058345792 1 1
0.592336378372486 0.562354724871549 1 1
0.717554906330879 0.68394592093389 1 1
0.723321950735686 0.685851480851513 1 1
0.850324294640318 0.803085012215524 1 1
0.838098372642688 0.800557230838921 1 1
0.717646216199165 0.681510439659736 1 1
0.65534537416577 0.621655792390435 1 1
0.774469188996038 0.734908820961494 1 1
0.832898792284839 0.792757362252482 1 1
0.770648716224789 0.73608831828884 1 1
0.960291828552284 0.909793742686481 1 1
1.01238270292499 0.966762380857684 1 1
0.650232374009273 0.621185473970102 1 1
0.721388492558157 0.686265265207068 1 1
0.915691508930463 0.873366283684207 1 1
0.734650142570393 0.695513596398163 1 1
0.557441411630283 0.530742372953121 1 1
0.68553568798244 0.652985764955865 1 1
0.540173223871706 0.511947448083726 1 0
0.859550296942594 0.819867149909422 1 1
0.520610277444706 0.499097156727218 0 0
1.06828723135975 1.0170404496361 1 1
0.774317880298115 0.745487857132664 1 1
0.84127419168414 0.803428565076927 1 1
0.710257321350033 0.679171998914253 1 1
1.30177622806926 1.24439696579782 0 0
1.02611957330941 0.970129881485418 1 1
0.65333091934099 0.619951287202901 1 1
0.856608930430658 0.818420618169826 1 1
0.802488743998532 0.762638062620089 1 1
0.821696806165178 0.771448713774041 1 1
0.953215521473005 0.913353080157595 1 1
0.643436310500542 0.612373334957596 1 1
0.878894132837185 0.840277333010318 1 1
0.69493413658923 0.657781948082187 1 1
0.802689996341424 0.766252743215367 1 1
0.765723551360441 0.729846252944193 1 1
0.643226070818504 0.609632470588272 1 1
0.736624104966203 0.70667506769329 1 1
0.478939642041832 0.462694830446625 1 0
1.00097448373611 0.944951459162351 1 1
1.04851959176142 1.00044049657324 1 1
0.852234938704917 0.811003894159009 1 1
0.612015922603885 0.578768216475359 1 1
1.01761307819247 0.968751577992474 1 1
0.675301899114465 0.644835358836116 1 1
0.688457097583804 0.652002335554989 1 1
0.657763252363344 0.629242518114784 1 1
0.91593863971213 0.866596562429207 1 1
0.803835518413246 0.769594742386852 1 1
0.761018899445284 0.725501658640476 1 1
0.806363799131833 0.763185551666265 1 1
0.852832637625199 0.813727476621099 1 1
0.644269101436714 0.609807263454256 1 1
0.688215959408043 0.653723037217813 1 1
0.74643207733298 0.710427584705494 1 1
0.919826848620148 0.875368745695115 1 1
0.597101258855264 0.569350908185599 1 1
0.776519935186392 0.736984437983869 1 1
0.896998703038387 0.853419041310359 1 1
0.679379774164603 0.644856232704959 1 1
0.766336882502588 0.728497463220548 1 1
1.11140356368983 1.05570212410097 1 1
0.849303805199734 0.812538669693717 1 1
0.617386380192533 0.585135673101695 1 1
0.702053198566503 0.669569836901998 1 1
0.767676233742449 0.732671248714758 1 1
0.562852905737744 0.534663300893051 1 1
0.89096913791143 0.842966006059039 1 1
0.834185206493108 0.794013542068424 1 1
0.755068784083883 0.720126895263342 1 1
0.447593928964311 0.423630087379617 0 0
0.728772072731166 0.691837688785527 1 1
0.853185583195679 0.811932665006595 1 1
0.825156346318162 0.790053978280298 1 1
0.76624835635555 0.723253708227917 1 1
0.998162355955037 0.947435493953617 1 1
0.688959780868295 0.653436451834194 1 1
0.835237702768286 0.793355658339642 1 1
1.08031221880785 1.02610127995093 0 1
0.955696501360636 0.907119925125204 1 1
0.729496322983858 0.697535070329259 1 1
0.988596559907668 0.937532039666377 1 1
0.631495096697241 0.60481694296445 1 1
0.91001711882806 0.86872087304344 1 1
1.01888937696848 0.960598420449399 1 1
0.486082680725813 0.464344489775204 0 0
0.583141302290112 0.556574599494786 1 1
0.836584130356246 0.797110915244866 1 1
0.644413739917496 0.616769925198269 1 1
0.878438225556421 0.838340402514415 1 1
0.715306403201645 0.677783832401577 1 1
0.681947697214601 0.656087497071668 1 1
0.57547731371552 0.540944879946118 1 1
0.781067219172132 0.735177185277661 1 1
0.921213114484133 0.877919886019404 1 1
0.892610804507627 0.850014184483696 1 1
0.490096172649584 0.462767075541329 1 1
0.609139526716344 0.584790360258603 1 1
0.931563335070306 0.884218712539813 1 1
0.773676617516506 0.736078870430026 1 1
0.724102132128394 0.69266845915206 1 1
0.885047734820804 0.840637561082772 1 1
0.833952709147914 0.793460546789686 1 1
0.582730978139294 0.558589016924316 1 1
0.955345360689902 0.907781271887984 1 1
0.694573238865176 0.65721079603314 1 1
0.78607264337122 0.746605911616954 1 1
0.811524071857863 0.774648384138241 1 1
0.963669928059119 0.916311590751909 1 1
0.174830593836884 0.163994850626888 0 0
0.740414209122456 0.708930281943667 1 1
0.753234011185331 0.715143177576427 1 1
0.702519471181119 0.662144763408676 1 1
0.702259689906561 0.664533890077058 1 1
0.817295173670743 0.780204319715727 1 1
0.571912381419662 0.54902350539842 1 1
0.663506383598208 0.629574380807929 1 1
0.973287353390207 0.926641265262388 1 1
0.453092326731825 0.435764210605402 1 1
1.12954006169054 1.07493419305947 0 1
0.703878748128428 0.669820699202639 1 1
0.86646234144977 0.822850420008499 1 1
0.993737260474585 0.94371405085504 1 1
0.976940500103274 0.92568421032917 1 1
0.718512770713164 0.686734189155139 1 1
0.254731620619713 0.240496633437582 0 0
0.484977139898619 0.462425442231423 1 0
0.581136873914415 0.55134869430079 1 1
0.677739556355015 0.646794271525521 1 1
0.739098455973086 0.702027438722518 1 1
0.796116488847122 0.766961223203359 1 1
0.534733746344484 0.514496511101313 0 0
0.839856924405373 0.792228757833893 1 1
1.00604468241148 0.950260222554961 1 1
0.402460674710664 0.38634234621547 0 0
0.914567479169195 0.867326582885753 1 1
0.793037376260976 0.752310318799902 1 1
0.703101298822243 0.663678794234925 1 1
0.823528666998599 0.772137743885351 1 1
0.760450280136066 0.72505428185649 1 1
0.537383812834474 0.51013494952435 1 1
0.58287333547739 0.547956173147096 1 1
1.10715859443111 1.04811394535946 1 1
0.792233831787721 0.752227283695866 1 1
0.686505541954714 0.648168655467135 1 1
1.08836782157833 1.03327362298452 1 1
0.725488586681286 0.679714690511951 1 1
0.302401686195258 0.292389041009657 0 0
1.0377874912783 0.997304618176721 1 1
0.715222717422333 0.681632615556106 1 1
0.804042392581175 0.765325508194735 1 1
0.737321718454161 0.693986960608593 1 1
0.716526819740966 0.693960077175551 1 1
1.13408257726921 1.07822336480651 0 1
0.523328727691571 0.502784991259796 1 0
0.587396751497921 0.559225950001526 1 1
0.696085786259948 0.66674689576413 1 1
0.758503917208087 0.723004453480674 1 1
0.900060531458317 0.855162833043628 1 1
0.402292351600757 0.384638596590179 0 0
0.924783992847519 0.88043985000391 1 1
0.754400445228682 0.724396553019222 1 1
0.56592977156535 0.538345965670557 1 1
0.553096376162473 0.52512455053779 0 0
0.869174023010705 0.828348684274922 1 1
0.832253062918481 0.791481126484313 1 1
0.636606405706182 0.609205505353654 1 1
0.81088397742772 0.772186543839524 1 1
0.947257496856433 0.910528461498035 1 1
0.818320634657085 0.784289382120419 1 1
0.828682164220116 0.787097938374178 1 1
0.485148483628979 0.46175911612681 0 0
0.796596478072937 0.752723773975854 1 1
0.69181909780136 0.657522699158882 1 1
0.677979893398515 0.638666364541774 1 1
0.655370144956828 0.622633594026754 1 1
1.00142370149422 0.959582634259719 1 1
0.749475936591476 0.715217809422852 1 1
0.85201550013201 0.815465690296449 1 1
0.808164571324669 0.770585084345769 1 1
1.05349311634197 1.00753794472736 1 1
0.534805152037785 0.512062469592526 1 1
0.903958336132611 0.868762822236043 1 1
1.16813544117075 1.11409052007226 0 1
1.06849803164381 1.02033057242878 1 1
0.958933879960465 0.906396228495321 1 1
0.699299486984588 0.664851698397643 1 1
0.555066984888479 0.535262322561038 1 1
0.94918595847796 0.908759997594009 1 1
0.881920804909794 0.841223871064745 1 1
0.801775724524307 0.769370833883516 1 1
0.916582858574077 0.873643326919841 1 1
0.555693834554842 0.524865381778275 1 1
0.95293637073828 0.911906674139564 1 1
0.332200849947645 0.30988522551978 0 0
0.413940491656009 0.393474195400876 0 0
0.603728197186329 0.577845132793066 1 1
0.690509054349874 0.658126671956998 1 1
0.650741725833988 0.62232822349795 1 1
0.654109274354536 0.623251494086527 1 1
0.750522759230323 0.712578942541536 1 1
0.751622408022221 0.713436737359644 1 1
0.84920321573949 0.811659835905009 1 1
0.763194378222862 0.724170808129472 1 1
0.642946882655884 0.613561621923771 1 1
0.956359729606539 0.907405863009089 1 1
0.523032088888605 0.494176740727757 1 1
1.13929551837915 1.08229759351563 1 1
1.35881094292258 1.2985075273597 0 0
0.51121217790567 0.493238966631014 1 0
0.822887858098766 0.77911048884912 1 1
0.837112400556985 0.800547633608871 1 1
0.77946584015734 0.740092595043012 1 1
0.915045953637272 0.873843101220186 1 1
1.14680621568966 1.08973335864025 1 1
0.630227592677006 0.59115263305752 1 1
0.761601175933774 0.724350435648878 1 1
0.917581497365395 0.870647320155116 1 1
0.91186611195101 0.869245408479468 1 1
1.06014179847534 1.01224162797857 1 1
0.950610407859466 0.903264300641471 1 1
0.608006777166654 0.579759759454354 1 1
0.856291272259562 0.821149813361487 1 1
0.911179196605066 0.861234047307027 1 1
0.701588905230901 0.661847078392318 1 1
0.699548559888299 0.669507930236857 1 1
0.904630385906162 0.853016548024911 1 1
0.892333038405387 0.84583599016412 1 1
0.984867005310748 0.930081935424583 1 1
0.843996256619867 0.804887670593338 1 1
0.972832185920415 0.918875502210993 1 1
0.934301975890323 0.89005323207074 1 1
0.716988395058662 0.689629402505885 1 1
0.586605049654286 0.550070118377047 1 0
0.757006769254711 0.718892450143185 1 1
0.594551248904156 0.568883742709305 1 1
0.828063118251348 0.785480412069286 1 1
0.898345504548767 0.863062187137683 1 1
0.800043908849396 0.759835540150887 1 1
0.757540031681874 0.722416733469434 1 1
0.66578870572394 0.63318148145948 1 1
0.473651310890586 0.460678281487731 1 1
0.786801521471064 0.741264148169318 1 1
0.949394650421216 0.903415639646551 1 1
0.787251898409179 0.747986751441863 1 1
0.648405159998821 0.621899962094131 1 1
0.972699898169823 0.928424841703744 1 1
0.680365288596204 0.649051261751855 1 1
0.795669685369942 0.745470350634395 1 1
0.966388297196166 0.921419902752712 1 1
0.919632563757778 0.872917734045093 1 1
0.713298345439091 0.675009440182593 1 1
1.13374933187491 1.08077123436534 0 0
0.617572670144964 0.591451214433147 1 1
0.890856918401539 0.845991091069979 1 1
0.592370326325789 0.565541577950077 1 0
0.720662943242839 0.681890215473572 1 1
0.842661288092565 0.802310351404739 1 1
0.881923993174876 0.838958315326966 1 1
0.863562338773329 0.82090580088949 1 1
0.805645155598792 0.769321776550685 1 1
0.745330867705181 0.713102157976976 1 1
0.90468055274997 0.857345329161853 1 1
0.391570638973848 0.370687653071794 0 0
0.715519857945206 0.67897489630526 1 1
0.450758156970248 0.431393817717193 1 1
0.99340187308812 0.946747680088764 1 1
0.636062749882425 0.603706839216184 1 1
0.87834583334085 0.836619959774513 1 1
0.407708514963906 0.389977839866261 0 0
0.612188955848583 0.579010266894242 1 1
0.814418383802326 0.779933613166507 1 1
0.449436528601237 0.431832568009534 1 0
0.51746364173729 0.492804884227132 1 0
0.897938071751418 0.845733079415757 1 1
0.804759739453733 0.76986224613487 1 1
0.747810479429281 0.710576059877177 1 1
0.689155239607603 0.657717444897502 1 1
0.892900540583788 0.847565595380854 1 1
0.969556512332146 0.919049335400593 1 1
0.797093546419592 0.758775309358145 1 1
0.843009460008081 0.809917123399142 1 1
0.693132514731844 0.658141543533618 1 1
0.693574522851671 0.65959212043255 1 1
0.758270140961598 0.724677525617602 1 1
0.877236779233258 0.829967559570011 1 1
0.786198060053888 0.749514611370648 1 1
0.687880103317959 0.659100027448464 1 1
0.947134600844784 0.899883044717216 1 1
0.406583695556567 0.382847350986112 0 0
0.91668028221479 0.87097102960486 1 1
0.810301976714099 0.766507350602148 1 1
0.735335093090478 0.698232378966659 1 1
0.839989564518691 0.807270237079845 1 1
0.919753964083686 0.876867040502001 1 1
0.959046345014038 0.914790077772502 1 1
0.832896492654389 0.795522147847037 1 1
0.99470156295029 0.944229593395662 1 1
0.733211734119477 0.696984498850513 1 1
0.892842878881833 0.850446891069332 1 1
0.78179004534023 0.748357186497628 1 1
0.298759345029532 0.286192533538885 0 0
0.936654838602642 0.896294018717989 1 1
0.797220182290793 0.763866403876113 1 1
0.628781154924397 0.602796231393032 1 1
0.856907388408703 0.817206753010593 1 1
0.742826336074161 0.707162995034772 1 1
0.810839193141874 0.775292489935463 1 1
0.812617158669539 0.774379403671937 1 1
0.808932843896869 0.772634855231654 1 1
0.581743232145215 0.561539207761629 1 1
0.814067472711276 0.775153386529003 1 1
0.638757255532931 0.609850900076231 1 1
0.638388732811119 0.604147672153176 1 1
0.8854609605482 0.835038714646929 1 1
0.658173049292493 0.625311027074804 1 1
0.750711829418037 0.715310599172789 1 1
0.451399162285971 0.433559866235858 0 0
0.824391520203337 0.789838853713332 1 1
0.804645911842344 0.770129785606152 1 1
0.658047473312018 0.614146289185946 1 1
0.772591396597097 0.725507882276576 1 1
0.439374391681592 0.415806401039105 1 0
0.61758417828524 0.589514905120789 1 1
0.733631220686533 0.695883485062169 1 1
0.737211542690416 0.699887867493175 1 1
0.934140825528212 0.890508266791448 1 1
0.756378203476126 0.724641303733252 1 1
0.728876766019492 0.695132811468243 1 1
0.609298779900696 0.578705127151199 1 1
0.668734968493821 0.641782365528681 1 1
0.656259871167372 0.625864868900494 1 1
0.679538907876607 0.64849381409438 1 1
0.461367074148145 0.435182122138117 0 0
0.530521729314982 0.509748422647028 1 1
0.541191038362285 0.514893907623709 1 0
0.670170307871621 0.636915910950805 1 1
0.683450550272725 0.658293352458341 1 1
0.76207220867356 0.732267649554941 1 1
1.06548668083047 1.0155354271932 1 1
0.731732210287039 0.700564055383153 1 1
0.707727231672405 0.677485273915392 1 1
0.705976942162469 0.674841616917076 1 1
0.877547876119478 0.835787231633956 1 1
0.691958872153588 0.66041370848216 1 1
0.907407184098205 0.859900556800276 1 1
1.0055031763292 0.960390294069152 1 1
0.658458204999647 0.62420210943589 1 1
0.620174772142344 0.588424505643358 1 1
0.765728017119653 0.728375637951444 1 1
1.02463400567119 0.975170463540095 1 1
0.84113618959285 0.807099570938494 1 1
0.88181737736835 0.835278167434698 1 1
0.681233335674176 0.651546081195236 1 1
0.833765891353858 0.786344546652404 1 1
0.622313704677969 0.589134924033927 1 1
0.567414697624769 0.539194731852933 1 1
0.828890222451029 0.794701652932607 1 1
0.948236596702342 0.898281410683627 1 1
0.877140945747574 0.832467532186556 1 1
0.90996267194841 0.862591328513442 1 1
0.840996291511308 0.802293022766314 1 1
0.514409141705276 0.484979826488815 1 0
1.00752902650708 0.957606504087347 1 1
0.844398283532335 0.804755796929181 1 1
0.509278915713485 0.476753247986151 1 1
0.59661297622053 0.567723737012575 1 1
0.867361924920697 0.821561823348522 1 1
0.960142612940696 0.914243486287721 1 1
0.654997297931217 0.620245167553047 1 1
0.652814868493409 0.62397766146907 1 1
0.908247260368819 0.869167240049399 1 1
0.719088643759564 0.685909352971647 1 1
0.703605983621384 0.664758211409216 1 1
0.952798527734019 0.902853672579214 1 1
0.748172641175125 0.714452582163913 1 1
0.474156282610483 0.452082502906165 0 0
0.317997529957874 0.303409838756801 0 0
0.543262242531954 0.518412870143709 1 1
0.789974163758266 0.748899365456957 1 1
0.995608003847388 0.945367569401146 1 1
0.837569059407822 0.789936732433163 1 1
0.951058875693294 0.902636189957548 1 1
0.742874742613382 0.703507286787483 1 1
0.824089534357272 0.784391228152731 1 1
0.725178472864791 0.692839117420292 1 1
0.867117421841143 0.821873951585977 1 1
0.93120071703556 0.892748837531592 1 1
0.924929461811479 0.879949124047852 1 1
0.85890198971615 0.820180841745826 1 1
0.536883400193044 0.509105951119825 1 1
0.848854936087783 0.800404994026229 1 1
0.558047878257031 0.529048400192859 1 1
0.879517814738987 0.839527274821855 1 1
0.933388318346666 0.879256331506001 1 1
0.714325349147946 0.675374014830274 1 1
0.902299060280458 0.857214656352422 1 1
0.617566485034799 0.587981436876656 1 1
0.675523493877773 0.648765218182035 1 1
0.986909069400881 0.928137640037451 1 1
0.822289260365913 0.775748857559519 1 1
0.549974307229202 0.519870613783809 1 1
0.686105323648488 0.649775614512985 1 1
0.711069102322487 0.673588040903139 1 1
1.0963136136858 1.04417635765624 1 1
0.610908545913048 0.576671092938727 1 1
0.834648821283609 0.793029144274509 1 1
0.769976954295878 0.727464923564095 1 1
0.868229875115484 0.822139448274793 1 1
0.55473401042414 0.524270463235634 1 1
0.923480657531005 0.883988745338185 1 1
0.813739715838509 0.77464684237975 1 1
0.919303943797906 0.878430899289964 1 1
0.765992106302997 0.724708063611747 1 1
0.612893190413479 0.58584367509604 1 1
0.719512402566751 0.68858267356647 1 1
0.722477707109752 0.68415786689633 1 1
1.04177737134965 0.990560841728338 1 1
1.06583199796883 1.00239412200803 1 1
0.8061495027451 0.763813041952468 1 1
0.828603664754958 0.79197336684753 1 1
0.887658667297651 0.837487830848921 1 1
0.632183344844395 0.609021185966356 1 1
0.669196685717766 0.635086750969849 1 1
0.556840411856329 0.533163368304002 1 1
0.960133690084602 0.910473718519633 1 1
0.789515618073984 0.748257451770759 1 1
0.781539508451706 0.738371033662713 1 1
0.967673471012621 0.924825015198865 1 1
0.990023031344315 0.945157447969795 1 1
0.764745691317945 0.732976136386844 1 1
0.648715267942428 0.621013655957531 1 1
0.728568459749327 0.687916505673734 1 1
1.22211986457907 1.15710060575373 0 0
0.778669523119153 0.734500392615795 1 1
0.807682259214993 0.773597092005118 1 1
0.64099118928623 0.610472203164776 1 1
0.782086100654072 0.749257261091205 1 1
0.828369364366129 0.790927736844783 1 1
0.771933733725497 0.733385285917038 1 1
0.838817987089129 0.804011231842461 1 1
0.941562670909494 0.89294486734336 1 1
0.816694541109049 0.771101997196057 1 1
0.61623067876121 0.591174776168392 1 1
0.804370542454126 0.767146882268489 1 1
0.847529033226938 0.805941298401863 1 1
0.545163869313845 0.513749266674821 1 1
0.878426837144269 0.841388535364188 1 1
0.827079730179426 0.782130294606216 1 1
0.649687748923904 0.612641597160876 1 1
0.869040636022138 0.823418470116422 1 1
1.00092671709906 0.946603490590646 1 1
0.827726164752348 0.789544943330227 1 1
1.02082819414322 0.964209050938692 1 1
0.690106337347764 0.651465639364472 1 1
0.729517656735442 0.690060788422227 1 1
0.893052786073512 0.846314156481976 1 1
0.639351233385642 0.606424380334835 1 1
0.878726758441718 0.835011050750616 1 1
0.599333992571671 0.569127604903413 1 1
1.00578369552709 0.960758951338729 1 1
0.839957586630674 0.795411742551846 1 1
0.90714033734435 0.8605670990113 1 1
0.572442105760842 0.549887655049301 1 1
0.74627516247056 0.711292023375985 1 1
0.759523817952493 0.723487930553122 1 1
0.695821393201292 0.659854275167989 1 1
1.11277950092372 1.05383970476315 1 1
0.933989580377514 0.88082782342421 1 1
0.711484414309534 0.686836030788173 1 1
0.671116204158691 0.638110491466153 1 1
0.906678219248994 0.866048019991391 1 1
0.934438447737944 0.893399241430654 1 1
0.915277870893295 0.874218231398391 1 1
0.798136560518318 0.751317980062013 1 1
1.02393369492232 0.992449393556837 1 1
0.474071619226016 0.448714814870393 1 1
0.894261867631842 0.856602581861186 1 1
0.682140746802817 0.644396378443881 1 1
0.86357174436594 0.825870837654599 1 1
0.897535661650785 0.859121726485157 1 1
0.863631923031329 0.821586995986106 1 1
0.898828672664084 0.858119412525449 1 1
1.10870644406101 1.0532746624303 1 1
0.607034546570977 0.57609476165353 1 1
0.840511107486262 0.802798506910608 1 1
1.14586310509966 1.09040603339613 1 1
0.744542077124396 0.706654042865274 1 1
0.634919375471616 0.609390891269211 1 1
0.718010586011179 0.678334511740882 1 1
0.993099258560605 0.936292465894338 1 1
0.952367651814818 0.910617791951994 1 1
0.675492982264433 0.638221488036954 1 1
0.838200885794403 0.801056744766621 1 1
0.925562488911752 0.885555555886232 1 1
0.463274968807127 0.448618839175261 0 0
0.912516619030613 0.858415950808824 1 1
0.540766539271815 0.51596098219949 1 1
0.884553926811304 0.84296201496771 1 1
0.805743521318834 0.776163970283101 1 1
0.87867504610336 0.841487864059021 1 1
0.879067833654927 0.840300207432645 1 1
0.68865641441139 0.660864695260563 1 1
0.492418714872535 0.470667100524503 1 1
0.908960793788998 0.863033921898162 1 1
0.702634597337573 0.668549100121786 1 1
0.646157586936456 0.613250858436192 1 1
0.861417541435799 0.820699499562603 1 1
0.779259468058603 0.742088104649009 1 1
0.926117566981165 0.869737439496938 1 1
0.900906175848797 0.851349046227402 1 1
1.05637183129661 1.00952049753582 1 1
1.0656939049954 1.00904447743337 1 1
0.744212386403033 0.712254695789711 1 1
1.02514442979167 0.978428224804843 1 1
1.12743880110801 1.06878881579605 1 1
1.00312520079296 0.961174764315594 1 1
0.788823914487968 0.751738984279292 1 1
0.779529647990623 0.739522189896481 1 1
0.778549316178335 0.743768206280946 1 1
0.91771450657506 0.870506583929079 1 1
0.633058458721509 0.604014160180696 1 1
0.727736568441052 0.696816682127895 1 1
0.739362844576988 0.690532306803998 1 1
0.838393623347918 0.800330514028949 1 1
0.590137185540014 0.558984272928468 1 1
0.688520232589599 0.645854837541072 1 1
0.678142367834673 0.646543068659097 1 1
0.937927691143061 0.889112066700974 1 1
0.735112943983265 0.69263833923857 1 1
0.987053742068058 0.940560934445839 1 1
1.13292746091601 1.07753492193582 0 0
0.935881075179245 0.889862713368751 1 1
0.965573281303464 0.916661156858312 1 1
0.734465322219795 0.70561964564925 1 1
0.755554741487209 0.711161510796058 1 1
0.3858006319025 0.369161239163099 0 0
0.729062551191435 0.694629799809237 1 1
0.761305853367561 0.72603432413146 1 1
0.671348904272849 0.635575645573051 1 1
0.815981897000564 0.774343106995004 1 1
0.649440592150872 0.625423616284222 1 1
0.657464482314859 0.626867801770032 1 1
0.781196950620315 0.748988215381427 1 1
0.552995915399082 0.528402113296662 1 1
0.895211121061245 0.8459349971355 1 1
0.590278622044232 0.560709781317954 1 1
0.657079215639397 0.624843529443281 1 1
0.854272617655509 0.808240542705325 1 1
0.849869802197668 0.803878227709893 1 1
0.80209830297511 0.761948221877841 1 1
0.538395923580987 0.513568228982191 1 0
0.807266104212713 0.762954859242362 1 1
0.719287622445726 0.68767916981955 1 1
0.550664227962058 0.523318347855558 0 0
0.639359469244755 0.607544922206456 1 1
0.689664682111597 0.660197578074303 1 1
0.802501251427618 0.764245376113654 1 1
0.775654549923282 0.734758768129972 1 1
1.32723226711334 1.25836550789607 0 0
0.465750754347568 0.443233203650717 0 0
0.749801308767783 0.714053423314563 1 1
0.67205905234001 0.639025459812583 1 1
0.886600365118283 0.842828149471464 1 1
0.550027011815835 0.518874776197639 1 1
0.918636236312069 0.872497490560135 1 1
0.850668305774621 0.810373751317183 1 1
1.06093306585554 1.01421141229252 0 1
0.912277463403496 0.864915474612588 1 1
0.766616265164677 0.729565729946309 1 1
0.697916298217254 0.665314127934665 1 1
0.837023278105715 0.789943603751186 1 1
1.22374837584348 1.15968896398936 0 1
0.966521372008437 0.92672603817997 1 1
1.08428805297476 1.02684070838285 1 1
0.721936513251385 0.688886596501417 1 1
1.06436516065699 1.01552148148168 1 1
0.978039994184683 0.93009742951635 1 1
0.648974441189831 0.616048323987535 1 1
0.464919237095807 0.445671567918207 0 0
0.584639388104403 0.554096173291859 1 1
0.537739444256231 0.501878163384918 1 1
0.752859223621965 0.714129521042156 1 1
0.740088671097093 0.699775129857276 1 1
0.754433775105325 0.714077592679468 1 1
0.726750243159136 0.684706825731306 1 1
0.796902865740527 0.756751723019888 1 1
0.908687988511381 0.857995605574119 1 1
0.75679255274551 0.718050230353064 1 1
0.663824860259178 0.634421961497172 1 1
1.09015877387596 1.03323670412881 1 1
0.694327084217593 0.663321192194563 1 1
0.848575516150406 0.810553725452798 1 1
0.72011972617382 0.690437182503299 1 1
0.753418201167026 0.723084977372244 1 1
0.924339779953297 0.874818782704674 1 1
1.26443555466167 1.20376688161798 0 0
0.84220361113222 0.80153502185642 1 1
0.676461547357268 0.640738864323556 1 1
0.949852301870436 0.901148846615703 1 1
0.603020936692836 0.581648864773513 1 1
1.02707218952554 0.979450616000268 1 1
0.843798757510041 0.801912797172343 1 1
0.870471085871895 0.82338933308946 1 1
0.605494856718756 0.573325020494777 1 1
0.704702128433113 0.671519254580854 1 1
0.728651092633998 0.692537350900268 1 1
0.74771271042642 0.71303491048079 1 1
0.974069742529342 0.929136659436268 1 1
1.17396032787537 1.11489618576237 0 1
0.692406641260167 0.659705993087241 1 1
0.704174630617567 0.676503573083511 1 1
0.949012345386671 0.912101723823076 1 1
0.784188869427944 0.753161139512788 1 1
1.06980008894587 1.01788126666812 1 1
0.92370551291141 0.873325230086686 1 1
0.468265294458923 0.445420260994448 0 0
1.02404207790754 0.97980440006017 1 1
0.783133476514398 0.741780982634136 1 1
0.942266084639186 0.894035781515275 1 1
1.01373806930253 0.967854796824253 1 1
0.657470764648554 0.627451497467871 1 1
1.10621056842231 1.0610026335295 1 1
0.566489331398925 0.54321688904772 1 1
1.11999384805735 1.0644013004774 0 1
0.852914032347267 0.811150901985018 1 1
0.48687061043425 0.470869409436864 0 0
0.652825090124509 0.616585574431799 1 1
0.865857212209875 0.822867407997736 1 1
1.08440431562952 1.04344750461173 1 1
0.821254667976709 0.769172006469378 1 1
0.652141206892916 0.619803778426106 1 1
0.825320944706123 0.784430594444859 1 1
0.610047330985869 0.574936295005346 1 1
0.937827871981082 0.892024011753625 1 1
0.909552235009383 0.864933299869077 1 1
0.826238142124185 0.783860714029531 1 1
0.870170737039361 0.828411865164714 1 1
0.536677761658952 0.509843195004139 1 0
0.786716597388094 0.755114769431149 1 1
0.836249957894072 0.799064539930907 1 1
0.946436545909021 0.896187185651825 1 1
0.764504882445197 0.736471548489549 1 1
0.822786842761993 0.789044965587801 1 1
0.633792563239736 0.603584757072171 1 1
0.613692711797697 0.588284268763187 1 1
0.607232748699563 0.575552263099706 1 1
0.76180197531996 0.724483064741165 1 1
0.766134207216397 0.73339680298721 1 1
0.515650990221125 0.492962008618418 1 1
0.819590284746145 0.777426101108093 1 1
0.535610329688629 0.505471432273848 1 0
0.648966045958897 0.617749512677238 1 1
0.689711427882934 0.658152360726452 1 1
0.643727875263202 0.607571729993265 1 1
0.70405969885241 0.670598169623995 1 1
0.794923780485057 0.756939262487354 1 1
0.804702136758288 0.768791432731431 1 1
0.538697006345062 0.517972463044281 1 1
0.885506292152371 0.844451992288679 1 1
0.938089020787003 0.883373360810295 1 1
0.655474289016967 0.624569988146345 1 1
0.92416252550698 0.870867661693154 1 1
0.857190163569655 0.809589299727473 1 1
0.791903033822219 0.751969324405587 1 1
0.802594626455347 0.764348432280319 1 1
0.375914643438331 0.355584549442056 0 0
0.702120969544903 0.668751610833249 1 1
0.624499054572742 0.593495379202691 1 1
0.659666641913726 0.625882833369344 1 1
0.862720185416947 0.823711966436039 1 1
0.788550705167024 0.7574516296877 1 1
0.809019225616665 0.772530452462304 1 1
0.216386037795101 0.212807483929 0 0
0.73684052613039 0.702127387959665 1 1
0.819254834273403 0.777734225134961 1 1
1.04112032011648 0.997696094936417 0 1
0.56655167924757 0.540646195738124 1 1
0.434929795136654 0.416866781105833 0 0
0.858263032253663 0.823021484881142 1 1
0.889286597898993 0.844753382230547 1 1
0.763823043627815 0.726974017514922 1 1
0.558549542544344 0.533670778227303 1 0
1.25882836441993 1.18778690879175 0 0
0.888067425664587 0.847076291636794 1 1
0.901783270791241 0.860725446532486 1 1
0.835441808481388 0.795090560668725 1 1
0.945204332398865 0.898374710545826 1 1
0.606003873493657 0.576051667773768 1 1
0.827920618718113 0.790055958514386 1 1
0.905934381536401 0.859505342871774 1 1
0.912397756076725 0.871741638214798 1 1
0.980934523450552 0.933891514281171 1 1
0.608788702270861 0.580883886019592 1 1
0.789902934837717 0.748947055899069 1 1
0.922332918426963 0.87988486400035 1 1
0.623616038976802 0.604570886798278 1 1
0.803772523995399 0.765888903045432 1 1
0.50002559344425 0.476752582391117 1 1
0.426037470271641 0.405273290806026 0 0
0.443228699927796 0.421172456271796 0 0
0.513981404532944 0.49292711782006 0 0
0.676036373663791 0.643019597333974 1 1
0.714112960796687 0.676046371464654 1 1
0.876317530939092 0.836209175081428 1 1
0.82516563502394 0.79268699519842 1 1
0.751838613715426 0.713163644087682 1 1
0.847995628744533 0.803645221717461 1 1
0.837436282435193 0.791049744156911 1 1
0.975878667953874 0.929379842806552 1 1
0.696131129380267 0.661631943933735 1 1
0.518046984597222 0.49315362136676 1 1
0.777272430140543 0.740295550994824 1 1
0.751933077761378 0.714539705365855 1 1
0.77992646339805 0.74121423608785 1 1
0.739567831679343 0.705937674501725 1 1
0.478936394322897 0.448647859377542 1 0
0.856527491028001 0.810158717105836 1 1
0.880274606054896 0.841707291607845 1 1
0.908047363414313 0.860803353583555 1 1
0.731775201784808 0.691954405783986 1 1
0.626053506865005 0.597248657527031 1 1
0.504508554226908 0.479363645332201 0 0
0.457793308820002 0.427687717807175 0 0
1.04166647938329 0.992352096641237 1 1
0.534887387273506 0.511238873526089 0 0
1.21077540845422 1.14787176095459 1 1
0.468976421834305 0.448248615597174 0 0
0.616716412873397 0.58567028555726 1 1
0.871179782938992 0.825912267213595 1 1
0.654002987074002 0.620376086052648 1 1
0.967463552874547 0.921475423312767 1 1
0.899374671219367 0.8581395984232 1 1
0.602563770856601 0.573025089744052 1 1
0.694757783227086 0.661608723600886 1 1
0.81430892858095 0.780974008589788 1 1
0.939324293421848 0.889652573202787 1 1
0.71571388075311 0.679289061059346 1 1
0.787255198597879 0.753011312676301 1 1
0.669164092058165 0.640965439423637 1 1
0.792586970896414 0.76119627985835 1 1
0.57393038399083 0.549880318299928 1 1
0.974046334562837 0.923617458631075 1 1
0.645258635967563 0.612522364459584 1 1
0.760830429467563 0.727395857108394 1 1
0.790997351444902 0.759659518455976 1 1
0.676277264978983 0.648749264429392 1 1
0.888240525636346 0.842543791686243 1 1
0.914465022129711 0.86724972539333 1 1
0.602538927012086 0.571577105945979 1 1
0.747950106587366 0.718728802153475 1 1
0.792810226553961 0.756168793601207 1 1
0.986819893866292 0.944804926037094 1 1
0.708558944334946 0.684473492462536 1 1
0.637305886664039 0.60872829602121 1 1
0.437679283917487 0.414860203058526 0 0
0.951623085202435 0.906300840062913 1 1
0.8217936930585 0.787911600443626 1 1
0.866978154240967 0.821342402256557 1 1
1.14513879100488 1.08762486780058 1 1
1.0220331026844 0.971173311062479 1 1
0.73108694323023 0.690526545667587 1 1
0.531559765524945 0.503283217849466 1 1
0.819563087705738 0.773214047724564 1 1
0.594000537748309 0.566324140550338 1 1
0.836888202959722 0.794222409098706 1 1
0.653521917364561 0.616677698478403 1 1
0.601628484662902 0.57049360423594 1 1
0.35589174664484 0.34867654198861 0 0
0.899730556250496 0.853794287241712 1 1
0.666460889040589 0.637973661227774 1 1
0.844535073437956 0.805710750406465 1 1
0.713432623338022 0.67766023034375 1 1
0.708660204231181 0.664785605921505 1 1
0.796240563664876 0.753454446692854 1 1
1.03943959911769 0.988122379032338 1 1
0.614287931158658 0.584125301887138 1 1
0.952322797421769 0.907010992300523 1 1
0.480407638370411 0.452981598692885 1 0
1.06881844266263 1.02468875697406 1 1
0.736770801781286 0.702305139112767 1 1
0.932544978776762 0.877196121573984 1 1
0.787188764216991 0.749214340512496 1 1
0.602887884070117 0.580596422522302 1 1
0.781178929367808 0.742684300089465 1 1
0.762858275209997 0.725528922082449 1 1
0.73921596389727 0.707767500640487 1 1
0.445996761417191 0.422778639014951 0 0
0.673528509097158 0.647967067414591 1 1
0.683120956282548 0.648803266802763 1 1
0.821388224571513 0.779418573464733 1 1
0.500088951268773 0.476271709955867 1 0
1.05154783979324 1.00620666978358 1 1
0.810873854682264 0.769508971621669 1 1
0.841900174449383 0.801671810062515 1 1
0.635539716927802 0.602695100885572 1 1
0.447687304027747 0.42576702956106 0 0
0.674490728148194 0.643595973808519 1 1
1.12375321380258 1.06609356087557 1 1
0.544583368444528 0.513679094851711 1 1
0.688978207691321 0.662857075692367 1 1
0.59284224433506 0.563961364920718 1 1
0.772337048715248 0.732816332642629 1 1
0.935023164507137 0.8807593077968 1 1
0.781020676954022 0.741762592440671 1 1
1.05775527703516 1.01046131720947 1 1
0.629604122074064 0.599735250130839 1 1
0.994677707861703 0.946487934540072 1 1
0.854854239134701 0.811703966847707 1 1
0.821265804405728 0.776700626432406 1 1
0.973994686447813 0.92838858511563 1 1
0.598507307278708 0.573153798150965 1 1
0.702077809627833 0.669657862123094 1 1
0.925762454872088 0.881522207857567 1 1
0.885724485968274 0.840268417848868 1 1
1.10967905336061 1.04836302661633 1 1
0.582659248118101 0.554858409564815 1 0
0.66678879175008 0.629487985694385 1 1
0.804683154204451 0.763082314257502 1 1
0.551448868263276 0.52700653438483 1 1
0.602275927439628 0.568663516818651 1 1
1.14619825430312 1.08752366181912 0 1
0.659144565914515 0.625055076469924 1 1
1.0821201240119 1.03202731005548 0 1
0.719193703197667 0.678217451755205 1 1
0.546866599311701 0.522579320097734 1 1
0.954836447078804 0.91238654238682 1 1
0.861915618464045 0.824808890608165 1 1
0.644096475351143 0.607710121416125 1 1
0.752180585450955 0.731574164914631 1 1
0.806746031659332 0.772913595322803 1 1
0.718370555853418 0.686113824908105 1 1
0.821733309308004 0.777872704112087 1 1
0.788676440799245 0.753272332237227 1 1
0.874586385641895 0.834477855116292 1 1
0.627025270822464 0.60611575433929 1 1
1.21208034876202 1.16117267592663 1 1
0.767126276464801 0.726796747067738 1 1
0.727673926478265 0.693991726067851 1 1
0.658235797929858 0.636074707713622 1 1
0.485525078923576 0.463042293094988 1 1
0.755099755438093 0.723229877984354 1 1
0.758697742244115 0.723655700152481 1 1
0.595811971131685 0.569500316968953 1 1
1.17510733306914 1.11768633996543 0 0
0.911282354509472 0.871034510104308 1 1
0.755805717092921 0.712622262593044 1 1
0.684470502523397 0.650942517921947 1 1
0.647785075813604 0.618794171349078 1 1
1.32647759494837 1.2628597131728 0 0
0.544885121426486 0.520787309558886 0 0
0.471041761528425 0.44647997376188 1 1
0.335912584945537 0.315623181909969 0 0
1.13959529481825 1.08470231164584 1 1
1.08873564583536 1.04170073418325 1 1
0.586029757490437 0.563194992074744 1 1
0.777958954606577 0.735853681398231 1 1
0.536146504751077 0.509950813674827 1 0
0.715227159349572 0.67861866096371 1 1
0.991319105309211 0.944794959687084 1 1
0.774447122938617 0.73721969731606 1 1
0.406191014177336 0.382038737311942 0 0
0.747035802773482 0.713766013592036 1 1
0.79589010539455 0.755104508596779 1 1
0.79893426997211 0.753272044899732 1 1
0.927929541131454 0.880503533973279 1 1
0.882539305465723 0.841698152088977 1 1
0.945628735042943 0.899395480468901 1 1
0.749361047743651 0.715940893919272 1 1
0.695040719555607 0.655814868684173 1 1
0.990056956313817 0.946221584521816 1 1
0.614646799665663 0.588477257917262 1 1
0.555279270014265 0.529426365035147 1 1
0.967496256640915 0.923581846753121 1 1
0.653079908429763 0.625984902919388 1 1
0.786240835175035 0.750059736454586 1 1
0.617040112386999 0.585893749235769 1 1
0.779676888345519 0.74357636626869 1 1
0.912791447376753 0.871248646613534 1 1
0.693782443071191 0.663612153124613 1 1
0.714308620284196 0.681433868754403 1 1
0.874604941385951 0.832432329732118 1 1
0.903816061012159 0.855398229791125 1 1
1.08540773867258 1.02801531538086 1 1
1.04596619346763 0.988155648915085 1 1
0.847604310966343 0.808384097795169 1 1
0.531543542494199 0.507794149862544 1 1
0.588387171749424 0.56067348331016 1 1
0.760118047814708 0.726926797636366 1 1
0.767312531865385 0.721958187671453 1 1
0.74834296825459 0.713466312524474 1 1
0.81529923582871 0.775170677853059 1 1
0.554124694021849 0.531769582880084 1 0
0.755475446519415 0.710283815170137 1 1
0.565432996683028 0.537964964365971 1 1
0.950945204511197 0.906366082955905 1 1
0.905001068217772 0.86482659841557 1 1
0.773877453461728 0.742270046415141 1 1
0.876694257069186 0.836359298865254 1 1
0.436961341031899 0.416425447754492 0 0
0.819954252801726 0.777258586889689 1 1
1.01027980682083 0.96030823224668 1 1
0.775004491782175 0.743065212533193 1 1
0.892490267661289 0.842301141267171 1 1
0.854213035864606 0.821586142097311 1 1
0.476820981649522 0.45421411191297 1 0
1.00471881126711 0.958531275683538 1 1
0.862777671431545 0.821622538689341 1 1
0.567397974625798 0.536924853597798 1 1
0.728234177631862 0.699783454350153 1 1
0.852515635410607 0.816247604192369 1 1
0.784105492566176 0.746471153678023 1 1
0.996911241383246 0.937429512321514 1 1
0.875168298128775 0.836599889000689 1 1
0.752580004775815 0.718923727561717 1 1
0.720210627161195 0.679007712397691 1 1
0.85986503482279 0.820347361430342 1 1
0.855592900961915 0.823328383063979 1 1
0.607279460908654 0.581566968251681 1 1
0.717211863094279 0.682441775733187 1 1
0.790566995174662 0.748398874207091 1 1
0.889158644581585 0.84921622450521 1 1
0.646064629261669 0.612518534845583 1 1
0.518893930853187 0.494787204324119 1 1
0.731772299317687 0.697881452737122 1 1
0.46347325913306 0.439335847546242 0 0
0.626448191926525 0.595805702261164 1 1
0.757443529976562 0.718385982082753 1 1
0.866041147038317 0.825718298610564 1 1
0.514367839888555 0.491667494057531 1 1
0.959824423666069 0.918255134230798 1 1
0.805782779611698 0.757426787348029 1 1
0.711864196074498 0.674627346967278 1 1
0.727942941455396 0.688507710682304 1 1
1.30974412651675 1.2409588953736 0 0
0.762586497893082 0.719728308398429 1 1
0.819983007618765 0.783607559764845 1 1
0.79350329681053 0.757461795365046 1 1
0.645810003298423 0.613929546228737 1 1
0.776344957873164 0.743111140858522 1 1
0.740584685670268 0.704436040478295 1 1
0.817979572212978 0.771670213453164 1 1
0.962334241699593 0.906625513225433 1 1
0.836239206289521 0.78769344671236 1 1
0.744534789720726 0.705827034506024 1 1
0.934467930012325 0.883301789717016 1 1
0.753711342084713 0.71653392529532 1 1
0.68747092328912 0.656110019403708 1 1
0.662107525514527 0.63765810107392 1 1
0.774278523827748 0.732784055304026 1 1
0.798163071743576 0.758162387989168 1 1
0.824078458842037 0.784232361489526 1 1
0.809231278733025 0.785150490543576 1 1
0.726315741140033 0.691564836251423 1 1
0.634867697286911 0.601249019807788 1 1
0.749383269066163 0.712360882017547 1 1
0.756429373205238 0.715682114956946 1 1
0.701182065564663 0.669088757368803 1 1
0.538463424338202 0.5066853928899 1 0
0.968311219483465 0.923616925716226 1 1
0.702536254173443 0.672415173076924 1 1
0.67178846827388 0.638963794054393 1 1
0.694558572682768 0.65769612759687 1 1
0.743495600486629 0.711689545366932 1 1
0.8862593408737 0.842669846770024 1 1
0.631944812127017 0.607497401120237 1 1
1.14654620195175 1.08644943017319 1 1
0.832354230929931 0.796787980658854 1 1
0.780706473879625 0.746198540856666 1 1
0.658418200697898 0.624280829328692 1 1
0.823900795839541 0.771323583500232 1 1
0.843452352601025 0.802248158344841 1 1
0.851101532118483 0.799801313310437 1 1
0.782567554281299 0.756792868211886 1 1
0.873195218021107 0.831336868937154 1 1
0.862210932552926 0.817530548867106 1 1
0.901253548776555 0.855248020853019 1 1
0.67488528969974 0.640947531586098 1 1
0.963332522929946 0.922308147812171 1 1
0.697580359056896 0.669428135143115 1 1
0.80476687543604 0.763947087363265 1 1
0.763831768168089 0.72871904082134 1 1
0.874133886193938 0.83490177382212 1 1
0.765687797102362 0.727827499933909 1 1
0.6710619558805 0.636255044330796 1 1
1.04661034449796 0.993936007147038 1 1
0.460414558965253 0.441950587147065 0 0
0.911900402785855 0.857063897011107 1 1
0.990388919366267 0.947497744540682 1 1
0.908213707111713 0.859736798655696 1 1
0.89259799746375 0.851409535987581 1 1
0.84463783427818 0.805362943570608 1 1
0.886394990346358 0.833711200684481 1 1
0.83881365090526 0.802586300734341 1 1
1.03406151297927 0.987125611522619 1 1
0.988795098405837 0.934684887424776 1 1
0.964419677221364 0.91661204799354 1 1
1.04892011229586 1.0013978782338 0 1
0.825789266769552 0.780670847036718 1 1
0.981852722230243 0.942374963276803 1 1
0.821135042804603 0.786017818002187 1 1
0.935572524181251 0.891922532583785 1 1
0.886638724354195 0.851405687613117 1 1
0.863089038169118 0.821553368141771 1 1
0.994944307292705 0.943807930330358 1 1
0.748520924511431 0.71247656578155 1 1
0.843603029191559 0.807585034179978 1 1
0.720597359943055 0.69168371205806 1 1
0.937036900135547 0.8890181474701 1 1
0.728417476395776 0.696804561994355 1 1
0.462009021697369 0.441946068652352 0 0
0.591014382000533 0.559960468780585 1 1
0.870801843901605 0.829205780745965 1 1
1.07501990355209 1.0265593377305 1 1
0.682481817216643 0.643746724058482 1 1
0.883318942344585 0.839908237642076 1 1
0.964849638343296 0.920769656731879 1 1
0.731396178084285 0.699362520876406 1 1
0.528873323317001 0.507533259927765 1 1
1.18527161204548 1.12629158355467 0 0
0.833970965556549 0.797199711585945 1 1
0.719537936422377 0.683505235145383 1 1
0.965673825500241 0.922110389133123 1 1
0.899402188446105 0.855784730871895 1 1
1.0611133460728 1.01036186599758 1 1
0.898063158712683 0.858602456699771 1 1
0.795092839688756 0.754068255803291 1 1
0.800810834467232 0.759274786682241 1 1
0.910862026442989 0.863851786976902 1 1
0.69814661008701 0.670182638772631 1 1
0.563721949326383 0.533051080741412 1 1
0.908489263221352 0.867668967472101 1 1
0.795967860914723 0.758780590660794 1 1
0.657121091874631 0.620079116770629 1 1
0.752212395022274 0.721583911979478 1 1
0.934586443480102 0.89080128111585 1 1
0.972845564922453 0.922317373429786 1 1
0.539226225859966 0.515227675949401 0 0
0.875306849317652 0.839739927425915 1 1
0.624457789358551 0.600746339374791 1 1
0.855115175791876 0.813709594511329 1 1
0.588633627654461 0.555552949847332 1 1
0.677710365791703 0.642718956455065 1 1
0.646301146642863 0.62206255003318 1 1
0.458098556953901 0.438425789756994 0 0
0.801845996485954 0.765132540371908 1 1
0.678030696020487 0.641904737697294 1 1
0.763357142988453 0.722673569428995 1 1
1.07774642404641 1.02114825164541 1 1
0.797482958408976 0.757102686572532 1 1
0.876252486313252 0.832126124839507 1 1
0.691577463612321 0.658072201204497 1 1
0.486429437334341 0.473009741629215 1 0
1.18297462843231 1.1321242592836 0 0
0.554496999280246 0.523930254898372 1 1
0.83579065585322 0.791281279534036 1 1
0.896571157508329 0.847096717357982 1 1
0.82829945513252 0.786249751461136 1 1
0.836610148470265 0.790677612731313 1 1
0.712071471859138 0.668946638405789 1 1
0.785973814284111 0.756923663561145 1 1
0.842082558166672 0.801463184431014 1 1
1.07842937262383 1.03248774775653 1 1
0.703338132563549 0.671080740602197 1 1
0.789683157831913 0.74901364455757 1 1
0.787235351243537 0.754630696737662 1 1
0.73271515813769 0.69509466225247 1 1
0.362495034319582 0.353687968906238 0 0
0.87422922202892 0.833596842030616 1 1
0.765467518181567 0.727306567386495 1 1
0.885990145887129 0.839303662121839 1 1
0.549007407702839 0.524191686863119 1 1
0.822946399737108 0.778955643831941 1 1
0.661413096214777 0.629172883275364 1 1
0.572522123315358 0.547682828835253 1 1
0.647146933092164 0.621053741248469 1 1
0.879749906700079 0.833238490904882 1 1
0.967434182227336 0.922485213604702 1 1
0.414136684665274 0.396827970036315 0 0
0.774319225608146 0.732321903316842 1 1
0.887899768288318 0.842365301372748 1 1
0.66551062467985 0.63617560164852 1 1
0.673458731217711 0.640561982601729 1 1
0.597931341513074 0.57443586620838 1 1
0.645975773636571 0.616758615140905 1 1
0.52871068616283 0.503524736775025 0 0
0.659461658381287 0.627986441199102 1 1
0.790942587895378 0.755472559681345 1 1
0.618348948855021 0.585856961949655 1 1
0.570930387829328 0.54330769538326 1 1
1.08395314755825 1.02677729750785 1 1
0.683040821618061 0.652288088320137 1 1
0.724389694931188 0.692410534751141 1 1
0.703282219759815 0.67039550380193 1 1
0.782389571124488 0.745388384199274 1 1
0.549000430031828 0.522057349695745 1 1
0.909450094709794 0.873711165849107 1 1
0.657559430390918 0.627813853677128 1 1
0.802080556833472 0.76152725248046 1 1
0.755100242181112 0.723819299713577 1 1
0.688882176719335 0.657882390061086 1 1
0.742841635227558 0.695016903823512 1 1
0.502801831703372 0.474047624448408 1 0
0.790664854990272 0.756858078516186 1 1
0.673335382397529 0.644487371431624 1 1
0.622776460135603 0.589706723734605 1 1
0.746214943401049 0.713242974938668 1 1
0.674628990978904 0.633906216034179 1 1
0.808761778366775 0.773142746965082 1 1
0.717374560911863 0.673375572138157 1 1
0.842992863433126 0.796424086778788 1 1
0.691210346354009 0.658633876591285 1 1
0.626044619976609 0.596433116419481 1 1
0.841894272751118 0.795604943524141 1 1
0.878589567502576 0.833673603782989 1 1
0.648698334061765 0.620247081851723 1 1
0.83130670312428 0.798645137439717 1 1
0.719514480527957 0.685080887521881 1 1
0.796781766479177 0.754372408760394 1 1
0.894916703392731 0.854358443589441 1 1
0.695262984448497 0.663064360775088 1 1
0.89117409844161 0.857859092623471 1 1
1.0675676444255 1.02295138338285 1 1
0.457139713999447 0.440298403151647 0 0
0.775512980953554 0.742725752070449 1 1
0.739619296502573 0.702004704996642 1 1
0.874889443342297 0.831445836123249 1 1
0.984587699545075 0.939116443406473 1 1
0.819126969104157 0.78247023037348 1 1
1.04627691348356 1.00268098617983 1 1
0.713115318084832 0.68249329130165 1 1
0.821392188122937 0.788369502837695 1 1
0.885918761418306 0.844792169660297 1 1
0.55330701522128 0.530287676505865 1 1
0.756382469348628 0.719402985748571 1 1
0.456993669556003 0.433131632689781 0 0
0.310248833475884 0.294743684800523 0 0
0.805264553299087 0.766161184039137 1 1
0.627551677797806 0.598359167195887 1 1
0.634257530357424 0.603888063688288 1 1
1.05882253715239 1.01120818181285 1 1
1.03126620936309 0.980140874652813 1 1
0.529310780681139 0.504065851623966 1 0
0.660162134275984 0.627421251962754 1 1
1.19770242930631 1.14178778105919 0 0
0.815362548370659 0.77810913861988 1 1
0.832326937031357 0.786252996112355 1 1
0.717197486099809 0.689063515629931 1 1
0.68656360265002 0.655406816121696 1 1
0.976647045051453 0.931712665015047 1 1
0.410667097247326 0.389531571505421 0 0
0.96599268302484 0.908656204047128 1 1
0.5057402220711 0.480283538693759 0 0
0.834692568337222 0.795062397276315 1 1
0.659161983383203 0.625344501049186 1 1
0.918638383013856 0.872374560968688 1 1
0.603728219482772 0.579237484476978 1 1
0.67359285037301 0.644448607166948 1 1
0.809876792007362 0.767880147169519 1 1
0.808027545804577 0.774303813182793 1 1
0.716936660344861 0.683287727254043 1 1
0.698829674511469 0.662728565729493 1 1
0.693080727027268 0.653364296257856 1 1
0.775001655405286 0.7327146037041 1 1
1.07721296667352 1.02010946023248 1 1
0.523565017903942 0.502896035437057 1 0
0.781746400689659 0.748272326783954 1 1
1.01417954120994 0.966738869872763 1 1
0.737620582448925 0.708455612900002 1 1
0.760594330859609 0.72351369146872 1 1
0.896279717021776 0.852710369889195 1 1
0.859185711641368 0.820024521008278 1 1
0.96391992380442 0.923869935165584 1 1
0.643076502581225 0.616408216745425 1 1
0.77983800522728 0.745765632355138 1 1
0.741875262848761 0.699035208925966 1 1
1.21364154409328 1.15563634439748 1 1
0.790927594885044 0.749498299442595 1 1
0.888274626160543 0.844840698538884 1 1
0.547523965524962 0.518607841615678 1 0
0.913399043857085 0.869494842477534 1 1
0.971142683978464 0.923540155820018 1 1
0.618294123242191 0.582383071693171 1 1
0.721453520017038 0.683336852979593 1 1
0.713550087241179 0.679828447170564 1 1
0.784971584374729 0.743918992684457 1 1
0.610595207807701 0.583193707188063 1 1
0.757301500705238 0.715493723189491 1 1
0.832043325492178 0.794909657632095 1 1
0.705960678421062 0.675748657956598 1 1
0.765541899774325 0.723255159028949 1 1
1.10027795720343 1.05124541788535 0 1
0.748633650186789 0.711598978412311 1 1
0.735701854652933 0.706353450004712 1 1
0.464075247280526 0.440540317871276 1 1
0.699901078819042 0.665992078956415 1 1
0.903402446732826 0.863098944613297 1 1
0.607878833588901 0.581083230537207 1 1
1.00270234415597 0.961932934758889 1 1
0.947121288395418 0.900311722845033 1 1
1.06173309898387 1.01118327469359 1 1
0.803798961815756 0.762359116158055 1 1
0.909188526123112 0.86409731818615 1 1
0.802203451651702 0.758185244599722 1 1
0.593847534138837 0.566258482490031 1 1
0.866654452912797 0.83256025120474 1 1
0.874783403388593 0.832141575983945 1 1
0.916487532285192 0.873783057460106 1 1
0.866499053219819 0.82889025918571 1 1
0.953589250690543 0.902051213206041 1 1
0.870130938165887 0.824150464781597 1 1
0.482772647226213 0.456978227159225 1 0
0.976062431351541 0.93318080877118 1 1
0.810046017283064 0.759035176707572 1 1
0.793679617189 0.753854821013853 1 1
0.741632065057547 0.71188967481011 1 1
0.903642731251455 0.86722614860649 1 1
0.75108109691007 0.710183225323941 1 1
0.80433042243176 0.765870920042217 1 1
0.598295770089315 0.564192630217685 1 1
0.722242004495942 0.687322253772936 1 1
0.913211540148813 0.872254790041007 1 1
0.487302918055166 0.469894088673611 1 1
1.02390949631611 0.967832443655 1 1
0.888981582303405 0.843319903016755 1 1
0.600245576763945 0.56624062530247 1 1
0.563065965187184 0.532725975908451 1 0
0.94254605155191 0.892564983189978 1 1
0.952765782448095 0.906781266816413 1 1
0.590959435024847 0.564712832536073 1 1
0.64862361293624 0.617368632293666 1 1
1.03348814955211 0.994971833734216 1 1
0.715723097823843 0.684761111254292 1 1
0.810245486936224 0.776883687612546 1 1
0.821365454316476 0.783560044958473 1 1
0.921038775051041 0.880706389547446 1 1
1.00385357936158 0.957744647950496 1 1
0.468913436761664 0.451574065280752 0 0
0.676170258266836 0.638598320244171 1 1
0.791324002770158 0.752091879025739 1 1
0.643470799732886 0.614386008398157 1 1
0.919815843180498 0.87954982834263 1 1
0.886690481537343 0.844198083320875 1 1
0.735168105988421 0.701242849795437 1 1
0.830709551894518 0.788710401167166 1 1
0.471632151891 0.449083159124611 0 0
0.788896871584803 0.755713013558999 1 1
0.721499500560382 0.683063318654968 1 1
0.829031654732938 0.790447374702521 1 1
1.06731809748359 1.01504942865742 1 1
0.902236038455734 0.858716211610442 1 1
0.750970177857783 0.716835946132209 1 1
0.76717437032283 0.722827979736491 1 1
0.5957584855006 0.562560167403856 1 1
0.87214629411484 0.826800214772872 1 1
0.982499063596681 0.930886074156676 1 1
0.870218409480703 0.831771107662947 1 1
0.663598163882256 0.627676928351307 1 1
0.931139766169886 0.885984679165235 1 1
0.802435257305538 0.760007521258813 1 1
0.633523916026563 0.608478063544114 1 1
0.609924098204504 0.579416551423982 1 1
0.737295459934202 0.700668664824741 1 1
0.745996561626046 0.704815766498023 1 1
0.610420554410525 0.573648132124858 1 1
0.795859806988818 0.757193506544369 1 1
0.888401105789652 0.840662875149968 1 1
0.856741782904539 0.815951070565363 1 1
1.1094737989344 1.05617520531813 1 1
0.626696155438875 0.596236438449153 1 1
0.974473619497029 0.928684681706701 1 1
0.751794929751667 0.71989296709154 1 1
0.733869395362369 0.696767166302537 1 1
0.738055160560485 0.710297223068783 1 1
0.638681809779264 0.610097173205558 1 1
0.657635019399632 0.629937914027069 1 1
0.740887682172474 0.706498754045165 1 1
0.909215077023788 0.868411040900468 1 1
0.813655807508059 0.777765125684157 1 1
0.88299319623053 0.8415160176782 1 1
0.714770310953273 0.681174536378248 1 1
0.623810657971828 0.590660886010278 1 1
0.658070395079151 0.624499645832625 1 1
0.539117505221965 0.51103663460466 1 0
0.889615720502336 0.837636529169095 1 1
1.01716225430752 0.970746058691273 1 1
0.689051035362192 0.650224551505655 1 1
0.904835789138722 0.86055973042259 1 1
0.883895609709851 0.838275919037775 1 1
0.871653470175371 0.828535829953219 1 1
0.842411122825785 0.808404681311339 1 1
0.671025241841153 0.636588423448388 1 1
0.735185335711632 0.700575724555185 1 1
0.965899195616617 0.913351002704207 1 1
0.53678150031367 0.512938635379105 1 1
0.9464671587967 0.906609298558002 1 1
0.896699892067854 0.857585164508489 1 1
0.318449495677214 0.306407513904105 0 0
0.438358038007953 0.421592612122706 1 1
0.880786749753473 0.842213590183762 1 1
0.603091820896252 0.571649456248308 1 1
0.945654153210443 0.895051092270003 1 1
0.70946217957442 0.679677020588251 1 1
0.572982710445928 0.547808826366441 1 1
0.748174461093073 0.713242342768145 1 1
0.862783196471516 0.819191120928623 1 1
0.87607235203508 0.828528906910016 1 1
0.901930992724526 0.843296241549047 1 1
0.776743960618681 0.748071990789498 1 1
0.880993742600776 0.83393472433509 1 1
1.09445421556214 1.03861737079773 1 1
0.676091330802511 0.640328825742106 1 1
0.986869340886798 0.945164562495941 1 1
0.672113709062732 0.636053326805197 1 1
0.881892022263388 0.83265370306784 1 1
0.76468234522365 0.726670411254646 1 1
0.984312416391521 0.939637170500428 1 1
0.590634342096601 0.549615207857932 1 1
0.984925710999342 0.939257847040446 1 1
0.739909815336576 0.705302972271239 1 1
0.668939104092433 0.637421464406982 1 1
0.664198519246656 0.632203312778922 1 1
0.659262266712138 0.623927923318008 1 1
0.594632490068766 0.56008301507012 1 0
0.865886309642693 0.82704423697119 1 1
0.871876536634871 0.825750553927628 1 1
0.926061651688111 0.887078321876409 1 1
0.662147269623323 0.633142638683294 1 1
1.07548723783115 1.01484540182596 1 1
0.779161508630081 0.738319315290663 1 1
0.864681404671459 0.832629169605696 1 1
0.759025707542114 0.727590887582518 1 1
0.975049123985679 0.925286162863067 1 1
0.677337348781253 0.650003683247764 1 1
0.797184408436765 0.759831976452646 1 1
0.465782871967208 0.446615957228672 1 0
0.818383756811641 0.778249418789913 1 1
1.01124728515372 0.96183521230085 1 1
0.890700556444257 0.848986098183657 1 1
1.14480574892883 1.08934838838288 0 0
0.976462041791708 0.925296716083483 1 1
0.77466821766096 0.740868074077295 1 1
0.930638898407383 0.897958243380498 1 1
0.886613677396356 0.839777081601349 1 1
0.836018081465237 0.792122224399282 1 1
0.409676360375165 0.38670989751278 0 0
0.705637531424627 0.672162952676739 1 1
0.570047768423951 0.543427530866136 1 1
0.804162318525016 0.765186787574821 1 1
0.968522762399564 0.924272807634089 1 1
0.941135416264054 0.897789057635061 1 1
0.804148552953925 0.768677346430084 1 1
0.663077412714098 0.633722402977921 1 1
0.981174263615772 0.927338082987697 1 1
0.850895882463886 0.799452655620482 1 1
0.888441291400078 0.846917147705242 1 1
0.847229563610067 0.810775570285085 1 1
0.672242006990565 0.641499434205048 1 1
0.802547058879472 0.756067818925584 1 1
1.06766018923912 1.02122324807579 1 1
0.735202843091207 0.695434824025621 1 1
1.18226973823561 1.13167835789979 0 1
0.588606660802334 0.55888271010096 1 1
1.08629026702147 1.03732838683849 1 1
0.808013432055161 0.770891916856605 1 1
0.763695970676443 0.718502946486811 1 1
0.700704121860975 0.663997932391509 1 1
0.740261248765715 0.708808091797585 1 1
0.573353994285964 0.547611198289236 1 1
0.965680256856058 0.918064450944296 1 1
0.909293728653416 0.871976000278045 1 1
0.85222168194231 0.811418731606956 1 1
0.480635564155185 0.449936286141024 1 1
0.836722736455247 0.802377001246005 1 1
0.908298700752344 0.863695267074266 1 1
0.681614634638997 0.652725055051281 1 1
0.913440258361777 0.872799485655212 1 1
0.669661466980221 0.634449420251939 1 1
0.762096685516788 0.720371365473241 1 1
0.58716810561043 0.563055044899763 1 1
0.77311772050159 0.741401849253752 1 1
0.51757679655947 0.491643342737586 1 0
0.861479978794052 0.819571764990645 1 1
0.789990694363902 0.754788218986934 1 1
0.883190116319994 0.838761262811909 1 1
0.697265107715363 0.662577637745182 1 1
1.10039293740426 1.04707723768288 1 1
0.740257227252872 0.703050181620376 1 1
0.733116314431459 0.703821038603493 1 1
0.784515077121277 0.75095214870916 1 1
0.852548557448741 0.816722552494155 1 1
0.826424386128255 0.789299231692003 1 1
0.832294529565089 0.788725309234441 1 1
0.780173507051151 0.738485171239156 1 1
0.784168079114801 0.749276592130979 1 1
1.06523951093338 1.01892086205271 1 1
0.955571884222245 0.911367789108237 1 1
0.816442979411849 0.777670335182157 1 1
0.79612470645167 0.757148361113749 1 1
0.681060842127102 0.643228192625632 1 1
0.839386549111644 0.799101900044978 1 1
0.768658892108824 0.730141161902973 1 1
0.917246313462543 0.878952436597526 1 1
0.291437545517305 0.276324957686987 0 0
0.639918885590307 0.61211437341276 1 1
0.809713344073731 0.771413558568895 1 1
0.72464858033515 0.693979779760031 1 1
0.675889323128795 0.647868057237504 1 1
0.496835102592456 0.471596227555101 0 0
0.854746699004274 0.82315788165829 1 1
0.650945569039522 0.619526853152867 1 1
0.917277712385769 0.87267680002289 1 1
1.08310466986231 1.02813258801913 0 1
0.704702986463792 0.67085956165845 1 1
0.636247025464802 0.604620868273668 1 1
0.8131669840459 0.777279824551756 1 1
0.630503656864592 0.602853539820472 1 1
0.976448189733484 0.933006164792383 1 1
0.636932873266785 0.603990523719747 1 1
0.478689166345756 0.457427573253686 0 0
0.774555142096434 0.734015316534516 1 1
0.856497490440866 0.810007176111656 1 1
0.73865254982072 0.702158357686065 1 1
0.888666888967087 0.845400061989749 1 1
0.877647992693631 0.838435839319015 1 1
0.762420796483143 0.724130395897953 1 1
0.706255459348438 0.668357812116743 1 1
0.683052373829399 0.65889952571196 1 1
0.876486996206308 0.831292623391995 1 1
0.43609128307587 0.413908807627759 0 0
0.986602043105088 0.944408071777194 1 1
0.642862310583407 0.615492619983418 1 1
0.817488364473253 0.772704697227356 1 1
0.545329375840128 0.521002081262532 1 0
0.881314902192671 0.832155964973698 1 1
0.998986811164479 0.951037956995509 1 1
0.903448919096446 0.85843494597239 1 1
0.661859518901327 0.631945056939202 1 1
0.737610867706818 0.705696716589798 1 1
0.534511089788438 0.512937306121074 0 0
0.871957737959866 0.830269890261488 1 1
0.674968631117318 0.643611449065898 1 1
0.689899510013757 0.655364737162703 1 1
0.807849671515447 0.775282072037819 1 1
1.12443328688303 1.07730554842932 1 1
0.625214398677529 0.593858802446143 1 1
0.835049763334472 0.792506804165737 1 1
0.719489020866943 0.682677058251377 1 1
0.793227878497829 0.751468465689929 1 1
0.430881349710227 0.417782705648082 0 0
0.470774492977536 0.444700720124184 0 0
0.92967375342267 0.880398151400683 1 1
0.905147414021694 0.862025892305806 1 1
0.744935177000852 0.708709263826632 1 1
0.857465115084052 0.817682456993193 1 1
0.969134443433054 0.926200478890444 1 1
0.897378303990578 0.859084453326169 1 1
0.575773771485341 0.55940779824373 1 1
0.843126490739875 0.799380514219352 1 1
1.18660928750318 1.13128288056959 0 0
0.711174277629987 0.672051015647832 1 1
0.966726213076763 0.92610981696527 1 1
0.788038285180422 0.750082011700608 1 1
0.338898101252014 0.319925758329114 0 0
0.59945684446354 0.5711617755963 1 1
0.911994276826055 0.867657169665951 1 1
0.818550111414766 0.787578455207111 1 1
0.71907458066091 0.673863375834321 1 1
0.737342755913031 0.707801769634353 1 1
0.387120860545773 0.369212414064588 0 0
0.541686580267319 0.513330291407834 1 0
0.819734884944535 0.778856944671398 1 1
0.65283124679107 0.619210509062106 1 1
0.721996710740166 0.689119418795159 1 1
0.698119532424653 0.666530024638588 1 1
0.836710511084862 0.792659982339657 1 1
0.771088007359959 0.737600674684541 1 1
0.956899863597558 0.912699105383046 1 1
0.833038598413081 0.795053267803321 1 1
0.948930208346086 0.906927824778647 1 1
0.665626766619883 0.632109072683523 1 1
0.782299440943303 0.740150988733726 1 1
0.61955567301996 0.584992485945639 1 1
0.72094091393456 0.684377769940586 1 1
0.392754047186455 0.382170761350285 0 0
0.664699991015246 0.633796552338981 1 1
0.690476930704462 0.658709807704258 1 1
0.730208681698547 0.692745378373166 1 1
0.837285276449381 0.792748587458532 1 1
0.719586284484892 0.684258192390485 1 1
0.517970313595161 0.492373491400489 0 0
0.834851210841909 0.781631202501093 1 1
0.701488387334167 0.667843731780452 1 1
0.57197143301951 0.54188044270652 1 1
0.949377171993306 0.907784953781608 1 1
0.665122580664289 0.630996187327594 1 1
0.865624628026156 0.822429158433612 1 1
1.01062255271905 0.967963967483728 1 1
0.913872483865436 0.864378478952862 1 1
0.67902857408197 0.644045200276187 1 1
0.778033011918716 0.738255629819997 1 1
0.884135818717222 0.84326090655436 1 1
0.830398851560878 0.797206396310218 1 1
0.746224125733992 0.712840266198545 1 1
0.777508335541261 0.742044100783516 1 1
1.06945318086327 1.02272058809963 1 1
0.724046047527231 0.681402598230056 1 1
0.805986181385873 0.765828437232882 1 1
0.882719930713156 0.834059460141527 1 1
0.865517116473908 0.822486538075223 1 1
0.786746036877927 0.754292492748472 1 1
0.651923463813456 0.618672477317986 1 1
0.941144871879784 0.899206108492258 1 1
0.816124511692469 0.778175544500198 1 1
0.775367175900398 0.735172478100883 1 1
0.703736944751329 0.666918668552938 1 1
0.533839948626453 0.506894635411302 1 0
0.852417047712894 0.811563874906761 1 1
0.675579886955152 0.642702102995573 1 1
0.864201121617798 0.816191761392306 1 1
0.900798834520638 0.852844222757954 1 1
0.708986218283858 0.669259765731404 1 1
0.760741796988504 0.722467604772246 1 1
0.562934032939009 0.540329565521171 1 1
1.05061712132434 0.999295939232608 1 1
0.77038828779762 0.737618754028528 1 1
0.723549166893756 0.690710498910116 1 1
0.968590640113402 0.924053248104885 1 1
0.753473350204999 0.716752179892292 1 1
0.67126106677044 0.64551023136702 1 1
0.884506255796124 0.847388526205494 1 1
0.896045865461222 0.854329205022348 1 1
0.737997067134656 0.697292953249394 1 1
0.774237961123914 0.740851469795385 1 1
0.834942262967518 0.793977281880372 1 1
0.774003867541798 0.740094055530202 1 1
0.624044710838125 0.594646698923202 1 1
0.871386734604669 0.824644135199568 1 1
0.719632581818738 0.683456711831673 1 1
0.610068928971924 0.581798621724248 1 1
0.751486963427994 0.718585672549373 1 1
0.593469942747592 0.564942574419046 1 1
0.852460960802661 0.808490201858758 1 1
1.02190899078877 0.975359744703907 1 1
0.99915164037285 0.962338508213474 1 1
0.949970176787281 0.900892405169858 1 1
0.860178541544448 0.817820289597506 1 1
0.888961343940285 0.84498073947764 1 1
0.896725038601735 0.849874071695833 1 1
0.551214614191648 0.523295923665284 1 1
0.832849615620248 0.79308178212468 1 1
0.902386310696466 0.861505517030569 1 1
0.741301307723508 0.705372605588276 1 1
0.793099699132866 0.748838979861306 1 1
0.849995687599214 0.812892606693267 1 1
0.767923959327048 0.73207824412667 1 1
0.627816779585594 0.587110332359958 1 1
0.898800207658646 0.849924691120695 1 1
0.794649840900518 0.758124353013958 1 1
0.475199215535758 0.452752163161168 1 0
0.980663355134321 0.930612407007924 1 1
0.81676055901528 0.76580118909068 1 1
0.631288827599503 0.601855487051819 1 1
0.979173984491831 0.934646363697646 1 1
0.849514848310488 0.807673891769351 1 1
0.860654549581097 0.820245681521797 1 1
0.740301122269492 0.702227185607713 1 1
0.837457500680033 0.802463948586106 1 1
0.583348576163889 0.556111461369776 1 1
0.72526237366386 0.693624460322734 1 1
0.93478909612094 0.889538597736608 1 1
0.819755755793252 0.775119912051895 1 1
0.460521526423541 0.440621837671841 0 0
0.786796078026776 0.747768179570452 1 1
0.59206895536416 0.563349117104206 1 1
0.84119035377528 0.802978353998192 1 1
0.641195430260999 0.609728262249221 1 1
0.738933693490839 0.704801025661262 1 1
0.865442760013485 0.828137813519329 1 1
0.602112207497415 0.571749519891789 1 1
0.632150557658751 0.605205510639112 1 1
1.05386352365818 1.00284915196734 1 1
0.749452706722974 0.714308980924406 1 1
1.05092366699885 0.99564549635299 1 1
0.708627848979553 0.672992351202271 1 1
1.00787149569161 0.952573816065046 1 1
0.665355137464404 0.629127605098863 1 1
0.697457402764634 0.661760526852504 1 1
0.587087243051193 0.55790993884363 1 1
0.554488167524761 0.529722363112756 1 1
0.85398028308638 0.816401803969996 1 1
0.81701468223557 0.77470654279832 1 1
0.838926163574755 0.811602856838603 1 1
0.802878137934176 0.766545738374616 1 1
0.92226818349866 0.881229077418222 1 1
0.624634974802687 0.595304474267212 1 1
0.670611896304766 0.642491683134076 1 1
0.862498680396694 0.822462397542576 1 1
0.775260100374283 0.738979872157331 1 1
0.606093526518717 0.578734493210169 1 1
0.620555769463086 0.589756685103036 1 1
0.869055069870856 0.829665834190167 1 1
1.02733626862679 0.977967704497561 1 1
1.00784510304811 0.974569259795399 1 1
1.08866642044036 1.03848500880328 0 1
0.370849603186801 0.35438219027534 0 0
0.708130693982398 0.680243345809314 1 1
0.860025116834978 0.819831652099229 1 1
0.819695206908571 0.784830399112683 1 1
0.826556501817222 0.7913862729842 1 1
0.691892850191146 0.662117460763199 1 1
0.791493411979557 0.752288900949945 1 1
1.04703504935706 0.998038104053937 1 1
1.07112992296061 1.01549251896519 1 1
0.794732831441639 0.759707822383848 1 1
0.980497917555565 0.931937508783294 1 1
0.882264044099445 0.829837369224226 1 1
0.930667227186956 0.884364820533344 1 1
0.862724870112656 0.829208275766955 1 1
0.966046229310861 0.917537339394359 1 1
0.652855702492386 0.618085810891735 1 1
1.06156094429215 1.01033913099345 1 1
1.08309649912987 1.03274318581599 1 1
0.560488351320598 0.534724613342119 1 1
0.396269221610889 0.375744400820428 0 0
0.725856431031965 0.68708012123148 1 1
0.883332811402022 0.844618133021407 1 1
0.696544959619837 0.661723075566049 1 1
0.929043156719594 0.874082807731891 1 1
0.765374513317303 0.735320214640675 1 1
0.819469423768943 0.782455021073487 1 1
0.849822814357205 0.809948687492609 1 1
0.563624539794466 0.534597795793128 1 1
0.997523225844123 0.94844464589979 1 1
0.994129535806067 0.936896996557458 1 1
0.896592019834598 0.846535411605368 1 1
0.754856213038377 0.722385163143587 1 1
0.905677199311649 0.866964251850563 1 1
0.543955811208382 0.520167941834025 1 1
0.677614785093988 0.647510418455095 1 1
0.654772663450127 0.624377292187151 1 1
0.759734696842181 0.722044762437316 1 1
0.947515127379548 0.895452698883084 1 1
0.786722176242102 0.738803849109337 1 1
1.08204171515362 1.02883253411938 1 1
0.672951606009274 0.641239884034684 1 1
0.760826753310487 0.722318858224699 1 1
0.564183299846415 0.530344145578176 1 1
0.699512300989253 0.669343865489472 1 1
0.759026806771831 0.724318602901378 1 1
0.89839860687214 0.856882398172772 1 1
0.917476927059987 0.872043632594698 1 1
0.959418828478914 0.913305122546061 1 1
0.560594611536957 0.530316082816298 1 1
0.645216379737366 0.612194196320971 1 1
1.17176612524961 1.11593530981489 0 0
0.744274636874655 0.709665261409808 1 1
0.71472074322586 0.676752507773906 1 1
0.909831294677831 0.872513809951381 1 1
1.02296805892874 0.975607625381757 1 1
0.78340692867152 0.75925035990278 1 1
0.576643866951762 0.549148048645175 1 1
0.703612371642863 0.6773514486486 1 1
1.34408963946511 1.27965139381902 0 0
0.659320306869502 0.63056857312441 1 1
0.812511034176445 0.785320109409906 1 1
0.87105503297695 0.826347525170476 1 1
0.840786179630074 0.787660623759338 1 1
0.572789202175363 0.544901304368795 1 1
0.655304746666362 0.628213821937834 1 1
0.603306739300839 0.575152975587161 1 1
0.802779911191498 0.765270048108861 1 1
0.980697170685781 0.927794806014566 1 1
0.503039347642941 0.470674373422506 1 1
0.615589583452165 0.583043438059926 1 1
0.74459902022491 0.708755667940664 1 1
0.926965545710929 0.88408350431023 1 1
0.841785130027748 0.799119795470352 1 1
1.06387079512444 1.01330710520241 1 1
0.713342148219206 0.680044050277521 1 1
0.894045138191311 0.844284494332348 1 1
0.755355164744908 0.711984615103061 1 1
0.643090720036105 0.616693132537885 1 1
0.743665931370701 0.709245752040969 1 1
0.991812987288799 0.945443330577719 1 1
0.909308619354543 0.868110273369878 1 1
0.877527059137272 0.838627923834734 1 1
0.854113273801741 0.812560205194424 1 1
0.79173173335844 0.754975995594847 1 1
0.565577486697436 0.536636673358345 1 1
0.610737851150674 0.583720536525332 1 1
0.595300756269627 0.563988263322309 1 1
0.603811493099126 0.579721084145525 1 1
1.13039391921087 1.07430384528959 1 1
0.628859286659261 0.596478223626466 1 1
0.91123322518225 0.872862222579186 1 1
0.660520313477145 0.628048449103855 1 1
0.895028208160275 0.847599287775973 1 1
0.871948426880657 0.834434132621248 1 1
0.854988889669946 0.817233521815853 1 1
0.910056849100551 0.860938075038806 1 1
0.686000079829229 0.650836421479496 1 1
0.98279701749129 0.942660074966555 1 1
0.68219590173794 0.652091003063816 1 1
1.05234734266062 1.01255681945779 1 1
0.715593359300173 0.680992857134621 1 1
0.868091446176176 0.82363769677844 1 1
0.930479138711741 0.882781081953523 1 1
0.938346808504435 0.898037986082081 1 1
0.484814739614447 0.456194553017101 0 0
1.0178745656941 0.968075740734185 1 1
1.03531595340596 0.988037745859022 1 1
0.85074304541533 0.810690321965393 1 1
0.38814671269121 0.365191105189191 0 0
0.859866352921426 0.823309262688368 1 1
0.737832414454455 0.708343935113962 1 1
0.919772286424011 0.872536462396354 1 1
0.612419805264129 0.581738212820868 1 1
0.721145999595215 0.67905789047054 1 1
0.94787195728344 0.904168417321565 1 1
0.6848451360089 0.648029149889263 1 1
0.937262143109031 0.901023292849854 1 1
0.862264677975392 0.821584061103261 1 1
0.913494638624595 0.870094832370143 1 1
0.58723830613152 0.561372630025767 1 1
0.54682605517162 0.526480179902372 1 1
0.661612108683159 0.629521651601025 1 1
0.495596610303797 0.466116978077326 1 0
0.724136049478913 0.685477950927684 1 1
0.62310924651304 0.596266144771897 1 1
0.792196981271983 0.752909944200961 1 1
0.813765062267981 0.77071876308984 1 1
0.843787305131845 0.798647944458089 1 1
0.648922535822261 0.621109335504477 1 1
0.826034592413393 0.782051471775933 1 1
0.79701858705503 0.754857644243355 1 1
0.693801613473203 0.657588262642783 1 1
1.01776481639542 0.972922345714257 1 1
0.728224420721569 0.690337923258819 1 1
0.822311601360602 0.784209490954896 1 1
1.06298712551973 1.01140085772238 1 1
0.676557281074633 0.647411652818663 1 1
0.704651200985268 0.672248387994311 1 1
0.624792128133841 0.597339877662634 1 1
0.712733506207319 0.678664501157911 1 1
0.476002995634381 0.453804115423735 0 0
0.732411338141919 0.692145572307161 1 1
0.915077313963855 0.866944466625241 1 1
0.928107859879289 0.885538681684513 1 1
0.566368779966552 0.543247124140292 1 0
0.897188120588025 0.857046158254334 1 1
0.68818647014278 0.658732343669007 1 1
0.908330670134276 0.857453612071083 1 1
0.863955570231932 0.816322023232946 1 1
0.964046618053323 0.916543043628698 1 1
0.558054658391084 0.531264555544777 1 1
0.776547640053824 0.740247800114003 1 1
0.677233905918196 0.657904418138084 1 1
0.810209662838992 0.770919242021865 1 1
0.808707641406462 0.773958397486275 1 1
0.615708999756832 0.583001592534766 1 1
0.799008223681832 0.758502145476696 1 1
0.918188015103563 0.868787407340681 1 1
0.566556545205094 0.536339080410599 1 0
0.714584530156977 0.673810165946486 1 1
0.830176515504175 0.782939092367241 1 1
1.20262373173223 1.14380213997835 0 0
0.755812197788821 0.722365240892431 1 1
0.797334020432863 0.756996154985406 1 1
0.835688095599267 0.796321133302273 1 1
0.565251790073164 0.537837646427585 1 0
0.924013060891604 0.879510752560122 1 1
0.829695444279376 0.787245818524209 1 1
0.858049454693663 0.812446141329363 1 1
0.688065694835531 0.658776795624043 1 1
1.05243027539501 0.999723949303505 1 1
0.712603888583864 0.678618113134206 1 1
0.756486352952934 0.714692907625338 1 1
0.883670969683279 0.836985259173825 1 1
0.740143641910599 0.708101463712998 1 1
0.692528704494825 0.658037609943495 1 1
0.618691236087784 0.586144932905398 1 1
0.604664033942598 0.576536495064985 1 1
0.751616945111955 0.71907666526247 1 1
0.613535553256987 0.587944326429748 1 1
1.0152599030155 0.966646329524723 1 1
0.797070091635323 0.76156843188433 1 1
0.770760886751919 0.730085679480074 1 1
0.873107336879222 0.831644362647556 1 1
1.00961912416235 0.96131351520584 1 1
0.532788487643328 0.508288464444254 1 0
0.570426690209939 0.543681596367419 1 0
0.931914419582413 0.886061973086781 1 1
0.62930558751478 0.596183872859575 1 1
1.03342456635646 0.98595757115106 1 1
0.845504622956485 0.800865185115143 1 1
0.852561839664901 0.814497430462086 1 1
0.79340128776977 0.758906081548961 1 1
0.83508978755312 0.791153884595779 1 1
0.941972605773183 0.891555616185966 1 1
0.702909417151869 0.672561358352973 1 1
0.93466885691792 0.895343305484699 1 1
0.746156590785947 0.710486542595368 1 1
0.74721711666785 0.705828664521519 1 1
0.630587050403153 0.597784652236346 1 1
0.856381768423852 0.810443392534373 1 1
0.47225174044313 0.450277112678268 1 0
0.557415903734105 0.53250304758615 1 1
1.1128369046243 1.05976172080343 1 1
0.874055767441905 0.82895328934299 1 1
0.560411391696283 0.546388396579716 1 1
0.699605990844559 0.66509808322467 1 1
1.04763996357941 0.993873504056496 1 1
0.729394679978443 0.699180256719842 1 1
0.827899779434059 0.782343043032399 1 1
0.70002182270133 0.664089459172771 1 1
0.781704464563653 0.744624289092689 1 1
0.804682370351948 0.771066763822075 1 1
0.951099830685776 0.899925102595688 1 1
0.562105616447532 0.528284717868861 1 1
0.621604000554383 0.591343957191029 1 1
0.759625595643721 0.727894572051397 1 1
0.687743764281964 0.653130437246762 1 1
0.557278207419268 0.528005757669802 1 0
0.583978082906235 0.549793413196559 1 1
1.08975860911338 1.04492814508603 1 1
0.934799448305163 0.895791926044531 1 1
0.886780191530093 0.845496937207882 1 1
0.80740147727467 0.766161371811567 1 1
0.717743769967066 0.686141583538557 1 1
0.634966031544847 0.606056188972388 1 1
0.738781449603981 0.705519144694614 1 1
0.851626044415246 0.819643371674781 1 1
0.755653160005614 0.72257755583754 1 1
0.599936419009477 0.576868281250632 1 1
0.559250619866314 0.532349852946806 1 1
0.748333746239356 0.71715237991282 1 1
0.826039745457057 0.785044266115042 1 1
0.307660189831957 0.29312548957497 0 0
0.91736664193337 0.861550703299876 1 1
0.702432434256244 0.66989846692854 1 1
0.683772872696769 0.657109342691258 1 1
0.769729409305829 0.727632997788454 1 1
0.857417054009212 0.811544894955525 1 1
0.963031186316111 0.911171586101948 1 1
0.96903725836251 0.921240910321924 1 1
0.798410791414534 0.757134894492295 1 1
0.507330673073161 0.478725153626315 0 0
0.843028058298679 0.796354461126232 1 1
1.09770496635247 1.05158900525205 1 1
0.96689321755256 0.918380886204403 1 1
0.582300120722657 0.553957221337131 1 1
0.650342833757328 0.625250133632402 1 1
0.63073027471847 0.600327249387944 1 1
0.760918021755391 0.724114171927133 1 1
1.11116231513009 1.05428480281503 1 1
1.09160657355561 1.03141407068056 1 1
0.940082696951467 0.899209394961401 1 1
0.698603999623259 0.668572572628262 1 1
0.627344898493454 0.605809675126398 1 1
0.585364443995727 0.553413858537649 1 1
1.07591913667296 1.0330990995594 1 1
0.367923822826758 0.351982659719164 0 0
0.662791893600763 0.624819410250638 1 1
0.790349269729036 0.752597648802314 1 1
0.525149769255546 0.500471762219176 1 1
0.727446687018649 0.689511659554798 1 1
0.666038591809343 0.639389175928839 1 1
0.565724272649894 0.544379343894449 1 1
0.671010812277101 0.642113608905275 1 1
0.943934400637731 0.904691381492523 1 1
0.609825430663885 0.583326687675496 1 1
0.965688704829392 0.919613197997142 1 1
0.915762216823611 0.868259623030176 1 1
1.2837177400587 1.22147892206772 0 0
0.85423432073145 0.808951173862845 1 1
0.389170581310699 0.374155638436047 0 0
0.577332451467416 0.551106727679689 1 1
0.780624614225085 0.750128834069785 1 1
0.856394159459988 0.816838597257701 1 1
0.824419376698038 0.781248600712051 1 1
0.729245213772408 0.690370731202014 1 1
0.880573550037363 0.842988880682168 1 1
0.893564973059845 0.851237880951582 1 1
0.762005160341321 0.727181613908838 1 1
0.667672511165897 0.635240621487504 1 1
0.984673995761421 0.940484128709733 1 1
0.79499467065669 0.749044392260829 1 1
1.03106137072547 0.972717772863161 1 1
0.563079100429368 0.538641629229902 1 0
0.726395306759448 0.691486677426606 1 1
0.632933196551417 0.603814427844769 1 1
0.834576659811477 0.793734805879154 1 1
0.543317583271082 0.519562826024485 1 1
0.848570624394345 0.80492264676509 1 1
1.00259316090527 0.950020363686671 1 1
0.678105306192076 0.648032867164709 1 1
0.719180939335607 0.689323084762008 1 1
0.533661043312112 0.501774602833826 0 0
0.945092070903263 0.901147588137267 1 1
0.824742185438192 0.789435869475582 1 1
0.567430398037854 0.537578003701594 1 1
0.807357708382596 0.767472446051505 1 1
0.78717338284113 0.750763467303234 1 1
0.927900307315145 0.883084567196753 1 1
0.958005059511033 0.912497542789866 1 1
1.4286495864506 1.36106547563966 0 0
0.922655037699779 0.880155502878786 1 1
0.726064011739405 0.684495379686864 1 1
0.63235932620297 0.593160741433275 1 1
0.748156039599452 0.705140828068024 1 1
0.933379770496431 0.891298630465395 1 1
0.702362740531051 0.663947502427132 1 1
0.612207166537579 0.579056375661513 1 1
0.648710799048532 0.617304677537942 1 1
0.958634014166148 0.918274237472774 1 1
0.648559099250573 0.610270213303703 1 1
0.619504508549262 0.586242335935265 1 1
0.796961682336097 0.756205962419829 1 1
0.883405502198845 0.83924522067587 1 1
0.854241856423507 0.818443420523379 1 1
0.805359452407776 0.769280564373637 1 1
0.524738700943485 0.50127160869551 1 1
0.857255523723483 0.821339628752723 1 1
0.988236837111156 0.940473967893548 1 1
0.84077650408293 0.785363370013121 1 1
0.938307939555291 0.890484463784383 1 1
0.830406778938696 0.787872760501632 1 1
0.804314213643946 0.760993081865871 1 1
0.71089125612063 0.675966197168758 1 1
0.913464073834309 0.865428951707195 1 1
1.16626100014646 1.10235655535439 0 1
0.62140798207458 0.591449007904528 1 1
0.789937202132222 0.749006542656675 1 1
0.87567148762414 0.830740395884291 1 1
0.501949876512904 0.474005459319305 1 1
0.457678745900826 0.438204517258663 0 0
1.00256029045821 0.953783124770096 1 1
0.604971188988626 0.574249207266625 1 1
0.833574754969644 0.798666372968168 1 1
0.54522566665252 0.520728559099209 1 1
0.91574840524767 0.870470269518647 1 1
0.851416008595319 0.814074785533562 1 1
0.975342075124328 0.926839949120327 1 1
0.732839972411211 0.702343504507251 1 1
0.794590765736385 0.761020310135825 1 1
0.901588659852298 0.861821606013283 1 1
0.964157713341724 0.914893873130309 1 1
0.961006799900761 0.919614851954627 1 1
0.730845470603469 0.698486751154943 1 1
0.536673008076606 0.504810343465166 1 0
0.864978892697869 0.82250417999924 1 1
0.705163820444881 0.673795268560251 1 1
1.1369196153844 1.08294782648678 0 1
0.456894728903184 0.433469215416677 1 0
0.898303008984449 0.85053109404265 1 1
1.08407917575694 1.03924881822377 1 1
1.21073358404702 1.14792277434381 0 0
0.657470536677241 0.625154834893642 1 1
0.706753729137307 0.674606688122782 1 1
0.376589773934266 0.360708902424194 0 0
0.702430710626228 0.665737554613079 1 1
0.613691663650413 0.581021756729483 1 1
0.833140308233249 0.78811660245863 1 1
0.928828100551259 0.877707360346003 1 1
0.825366035168978 0.78709655294426 1 1
0.918091429463194 0.874135200959887 1 1
0.603181508103642 0.582670841091647 1 1
0.895831701831307 0.855166880903291 1 1
0.621077517818683 0.590538613539983 1 1
0.612898075527903 0.584657998998342 1 1
0.665971997573511 0.635408807482011 1 1
0.793216911242942 0.760105287545716 1 1
0.855447364988255 0.816704032550819 1 1
0.733564351556164 0.699790782507642 1 1
0.873379576187384 0.838198890063196 1 1
0.991863823037531 0.935878994145462 1 1
0.974577609459524 0.927901588682185 1 1
0.653761010594916 0.625531804751472 1 1
0.823632302417509 0.79145402876564 1 1
0.945351642650695 0.89648909295092 1 1
0.896663900125154 0.859572619421648 1 1
0.690493839013283 0.66303795724259 1 1
0.783509610755883 0.748187985419975 1 1
0.779891010574531 0.737341068210943 1 1
0.875455207710329 0.831335388137037 1 1
0.846340618301943 0.798424480322066 1 1
0.730388243655611 0.698966736037237 1 1
0.911123257977263 0.871168081110058 1 1
0.490892263413722 0.468704677006039 1 0
0.778084012086605 0.748722538928772 1 1
0.696252949374908 0.663191940712532 1 1
0.667862184543473 0.631302170598845 1 1
0.691220869865485 0.661602979983647 1 1
0.733620910070409 0.699290129407697 1 1
0.690550238776181 0.656722472334502 1 1
0.848142397165781 0.805112387122376 1 1
0.87005498322319 0.830947523751407 1 1
0.641561536822755 0.605081260083011 1 1
0.922618537951888 0.876820696299613 1 1
0.774509645110896 0.73355394518001 1 1
0.811809285796817 0.775525024315789 1 1
0.860268184461214 0.817586895295108 1 1
0.920886356351285 0.88193801829136 1 1
0.728124314124321 0.69668463704592 1 1
0.824223062905301 0.793322670029271 1 1
0.605805637685273 0.580556417007838 1 1
0.841884668774136 0.793928975899582 1 1
0.720851523585499 0.687356419194456 1 1
0.882821485689196 0.828581706496604 1 1
0.822818345386814 0.775913553123288 1 1
0.837678054825849 0.79957567730556 1 1
0.757987027762007 0.717622381603114 1 1
0.821080737159243 0.783263556417099 1 1
1.01604376710373 0.963899730242112 1 1
0.960519955695769 0.909388378070941 1 1
0.694393990299903 0.661891684517356 1 1
0.844306379204921 0.805005750800533 1 1
0.947368221566513 0.903582934609067 1 1
0.95175947372579 0.907176144864777 1 1
0.9404068344149 0.897610424558291 1 1
0.719006531999798 0.679539273395853 1 1
0.726933590284915 0.684250567296661 1 1
0.746990379259166 0.712513658576773 1 1
0.706237461793865 0.675489064694068 1 1
0.692436218983194 0.670117394868089 1 1
0.816527008253618 0.780851513897836 1 1
0.934050806810486 0.886747011800433 1 1
0.640643486560655 0.60562033048706 1 1
0.699011686843174 0.67009852913647 1 1
0.782342660595817 0.744353928801708 1 1
0.522616050283196 0.501737932440446 1 1
0.894672596807358 0.850462234839501 1 1
0.898386299325525 0.866950904308377 1 1
0.552545461100831 0.528652806992888 1 1
0.744841509014037 0.710957164056331 1 1
0.688619978676198 0.650442588388886 1 1
0.510304712331887 0.481828912674696 0 0
0.683534850031241 0.646789358382617 1 1
0.496293607468999 0.474924309496026 0 0
0.85628086709233 0.810215725529577 1 1
0.717286384609687 0.679974418351186 1 1
0.685617801410405 0.653818382519741 1 1
0.805518861189634 0.759420379799288 1 1
0.956157827572666 0.912789224981159 1 1
1.22725782372352 1.16774261444862 0 0
0.803517587443155 0.765385538474415 1 1
0.899291005915298 0.848669010712015 1 1
0.444741365292979 0.422267166803873 0 0
0.577211529549123 0.559038980547669 1 1
0.772083353604466 0.738347620339175 1 1
0.775426692409975 0.735656545078829 1 1
0.841569726448747 0.801071256313001 1 1
0.688760611849957 0.654601049612844 1 1
0.704232680592299 0.668604331916948 1 1
0.632198011516684 0.607059306047506 1 1
0.743289715576397 0.702356270121726 1 1
0.791808233016501 0.756893792632388 1 1
0.765093873302784 0.730218442359662 1 1
1.00646789528264 0.955448810362441 1 1
0.697471066957212 0.664666362596291 1 1
0.817908621845994 0.774233263116192 1 1
0.412832166372597 0.392391124294366 0 0
0.929304310355943 0.888480663357676 1 1
0.609103924808857 0.590790628789851 1 1
0.660979151656011 0.630886119968703 1 1
0.590603773047321 0.557032526303955 1 0
0.658607714301365 0.626957459410464 1 1
0.627238114860433 0.597879876850289 1 1
0.843868936673004 0.805622081258848 1 1
0.82540261724215 0.786269953500254 1 1
0.594475274167732 0.570263835517421 1 0
1.10450497597139 1.0525738157688 1 1
0.874442176028748 0.830371754984598 1 1
0.711627010850629 0.678064666214486 1 1
0.367396269101572 0.347945466302622 0 0
0.66981467682721 0.628619613972076 1 1
0.797542637456592 0.763253906415597 1 1
0.75980205692617 0.723429457708894 1 1
0.870790990436947 0.82912321847372 1 1
0.890780632129709 0.84620410678874 1 1
0.841888700661532 0.804175711204657 1 1
0.808132612224035 0.774365925278916 1 1
0.580496310464731 0.553101620762804 1 1
0.924613298528554 0.877305149967161 1 1
0.776193307712871 0.740340709363876 1 1
0.800113535543265 0.760768955279901 1 1
0.932375042375792 0.893807977042416 1 1
0.606526102320158 0.58178844244322 1 1
0.776315038017463 0.737814244824571 1 1
0.738822668855109 0.70170286049246 1 1
0.879400948938048 0.845257297034751 1 1
0.820214854493509 0.781687059998692 1 1
1.03142804131215 0.983764903256863 1 1
0.829067590586224 0.789608804547326 1 1
0.625353948340512 0.599105329099726 1 1
1.13429362313308 1.07384965567495 0 1
0.897820275220437 0.860658678500109 1 1
0.720120590722234 0.682710922414384 1 1
0.582881244836483 0.558195658577783 1 1
0.897556117687053 0.857991191587768 1 1
1.00173209934156 0.950670045802822 1 1
0.799089738282162 0.762279795799374 1 1
0.545289806369112 0.522764736630761 0 0
0.887493127905579 0.84293319819203 1 1
0.763143131875321 0.730650476816688 1 1
0.79344933213086 0.756069548902163 1 1
0.926809469118197 0.896228284826355 1 1
0.593257208746872 0.566597879715396 1 1
0.890174222997194 0.855266693266307 1 1
0.434526605386334 0.416710050686185 0 0
0.708237690472811 0.678021033354491 1 1
0.615093668963166 0.590044504014372 1 1
0.740286479080385 0.703226633775885 1 1
0.671035867925128 0.640258097337822 1 1
0.920733247220207 0.877365545080653 1 1
0.53683647899697 0.508221694292223 0 0
0.860081195296745 0.81970156196957 1 1
0.763924130700909 0.72758587724135 1 1
0.889532173873572 0.847468945754073 1 1
0.850080257688126 0.810573592972468 1 1
0.765488525100652 0.725283774158868 1 1
0.945191004101884 0.90768288209272 1 1
0.646215843334031 0.619219554744798 1 1
0.82953311674715 0.788472653941029 1 1
0.656674712596912 0.623202944612649 1 1
0.889169931894671 0.846682090593937 1 1
1.04975181937121 1.00005638490755 1 1
0.677401831426377 0.643900064388907 1 1
0.856061769241385 0.813295357529162 1 1
0.517510586071379 0.497746968934759 0 0
0.504869458545413 0.480535208168114 1 1
0.678540335199964 0.638027848517371 1 1
0.847884863841069 0.805669466102473 1 1
0.671277350653672 0.633698820829785 1 1
1.12566710748942 1.06863053448813 0 1
0.929258854605435 0.870486279816558 1 1
0.916188864679813 0.863300014183485 1 1
0.8941558261439 0.854177011418011 1 1
0.80837618789964 0.764549130779562 1 1
0.99807990702647 0.951462680397556 1 1
0.880505699064831 0.835896467712184 1 1
0.965694132436705 0.911653683812336 1 1
1.01215238027772 0.969343770494096 1 1
0.699156574447138 0.675150599859093 1 1
0.777400635247906 0.739331702267049 1 1
0.783346085871026 0.751149057506013 1 1
0.411034795765124 0.397446104286346 0 0
0.535995317380994 0.512940968385074 1 1
0.766911100100693 0.729317600329672 1 1
0.684368407331355 0.652517538350658 1 1
0.656144596760244 0.627696300995002 1 1
0.857048458944621 0.811154492683279 1 1
0.632417003501062 0.603099225214827 1 1
0.694315527447755 0.665461311962782 1 1
0.573519175540619 0.541903903386585 1 1
0.784200220671472 0.748042428972918 1 1
1.07174484859942 1.0150006001275 1 1
0.774689883833996 0.735088620922257 1 1
0.676483010735321 0.640700503455458 1 1
0.76635897276031 0.722389915897527 1 1
0.904973338283826 0.862991956005745 1 1
0.917985263503509 0.869869630947263 1 1
0.852266562236426 0.807046921080508 1 1
0.841062814275024 0.803017750567413 1 1
0.834154109644157 0.795705199919424 1 1
1.05042851281619 1.00183540169374 1 1
0.716291964109951 0.678785687665395 1 1
0.647691615390892 0.619445040120858 1 1
0.516988369182388 0.491581236791067 1 0
0.887426802032483 0.847543426550913 1 1
0.669083060945302 0.639335664255306 1 1
0.943033986300728 0.900784142583524 1 1
0.904833725799424 0.857877296819377 1 1
0.616549017449577 0.590328121351763 1 1
0.694787141392815 0.658100116681076 1 1
0.855252331995587 0.816560332351313 1 1
0.712647282780038 0.680228284001276 1 1
0.91693201274318 0.870116117152498 1 1
0.756341085322995 0.719918831720191 1 1
0.903380439717182 0.86540642209938 1 1
0.635296311734346 0.606748398929431 1 1
0.662460376722989 0.624226858960957 1 1
0.558063290280586 0.535500067808124 0 0
1.07906038080211 1.03056328572692 1 1
0.72015384119136 0.686650640633799 1 1
0.699157632883143 0.659335258084277 1 1
1.02157871278019 0.970114561431397 1 1
0.703878432149218 0.675557916835405 1 1
0.9791493957774 0.931937397979495 1 1
0.814832186912888 0.779073321836998 1 1
0.667955879983049 0.634043726269086 1 1
0.5543628310025 0.524489321445277 1 1
0.954361270298533 0.907208600048754 1 1
0.83631657577373 0.793164280223622 1 1
0.8243606489598 0.786844012947102 1 1
0.577289617859833 0.543305334399253 1 1
0.599915161966308 0.566515093120526 1 1
0.551019862452638 0.530958414477118 1 1
0.889832286574663 0.84706318517483 1 1
0.964752370968343 0.916686499946454 1 1
0.66566844594243 0.633348241828535 1 1
1.128745054261 1.07217628674301 0 0
0.879589052890337 0.84294070619515 1 1
0.726852942846503 0.69293653852886 1 1
0.485498924846179 0.46370571349463 0 0
0.53030368330464 0.500922749987549 1 0
1.06450260177135 1.01802555858148 0 1
0.780287586635882 0.740575617049451 1 1
0.629411412448975 0.5954049567475 1 1
1.0399790331513 0.983865641875361 1 1
0.73386872540931 0.699265320188722 1 1
0.716021671189534 0.68467190833064 1 1
0.57538329165452 0.545999280922367 1 0
0.673954420474899 0.638279950204572 1 1
0.922372093420138 0.880993450495464 1 1
0.492320510061812 0.46938328505824 0 0
0.651507150921813 0.620178383276954 1 1
0.72242167187056 0.688000585455932 1 1
0.870284588517085 0.830216294519951 1 1
0.75251252578344 0.717338468638353 1 1
0.908861106502067 0.860410577629983 1 1
0.810188706712639 0.772012654001377 1 1
0.850166947891123 0.804599466243007 1 1
0.736807499970266 0.712517918933546 1 1
0.388820705789382 0.362843038545514 0 0
0.986811861986696 0.94093361948728 1 1
0.993539372481333 0.949525860531267 1 1
0.44568853665657 0.419720645862423 0 0
0.753394418594765 0.712134320918971 1 1
1.08125676956813 1.03584007710221 1 1
1.03643100802165 0.987533805384756 1 1
0.806704855767364 0.766604956945606 1 1
0.84643635943607 0.801917922688675 1 1
0.976106914877049 0.926415752290506 1 1
0.530873572184755 0.509333681921122 0 0
0.54798511772221 0.514465957313142 1 1
1.03979956904799 0.987668540154153 1 1
0.808305619010088 0.775607627088203 1 1
1.04184550956545 0.994714184211458 1 1
0.681221309991143 0.648396210841428 1 1
0.85855446474699 0.828797850725555 1 1
0.669056291776643 0.630685420051923 1 1
0.980260102211301 0.930220485172607 1 1
0.602828581208214 0.572390542562284 1 1
0.584729459111697 0.560479348526333 1 1
0.733878568279313 0.7055032002962 1 1
0.978504484071897 0.930963294625378 1 1
0.564063648390371 0.538913377299414 1 1
0.938251991643733 0.893722933493328 1 1
0.814728085795699 0.778953723396035 1 1
0.800086715343896 0.759815473679716 1 1
1.01195146957124 0.965329435726909 1 1
0.709215052793903 0.669233503047844 1 1
0.67243189909283 0.646262580485173 1 1
0.818559118664288 0.777494861138116 1 1
0.92984351734511 0.89343003303644 1 1
0.866499635783798 0.835544089768857 1 1
0.754517074370586 0.729840365795605 1 1
0.66234261813847 0.634944678545215 1 1
0.728406912820134 0.697833672898206 1 1
0.663383113745081 0.633190697159721 1 1
0.715839469236371 0.679556580975869 1 1
1.0242304065055 0.97525196728931 1 1
0.915119782935115 0.87010250966598 1 1
0.714804656144612 0.682227531678157 1 1
0.679947247601543 0.645984939487096 1 1
0.91738871962574 0.863274837334317 1 1
0.51156976561333 0.486639743659893 0 0
0.767666790489 0.735452402455753 1 1
0.582515607313679 0.553186772764727 1 1
0.962977699164562 0.918478759161274 1 1
0.390855462317605 0.371177532932435 0 0
0.970186255100737 0.921603320818971 1 1
0.632762123809946 0.602517723128472 1 1
0.724256764940782 0.691172326616482 1 1
0.800149852720049 0.768168797505515 1 1
0.937299011622429 0.882893885586882 1 1
0.591625667989852 0.55921146443971 1 1
0.733645225519105 0.695363992018637 1 1
0.536742488733344 0.51293122295015 1 1
0.659762182616576 0.628492568487218 1 1
0.593058220177458 0.567516349676044 1 1
0.900625706372294 0.853019640433116 1 1
0.924218475222632 0.877814757298107 1 1
0.77871576663955 0.740638541212268 1 1
0.998719363690577 0.950435992226209 1 1
0.63347968869289 0.613766680591292 1 1
0.74580267737427 0.703093336521716 1 1
0.538704152680655 0.512093585847066 1 1
0.626676654139992 0.594510061501032 1 1
0.835671903032377 0.793191120835576 1 1
0.646754483739407 0.618441604245792 1 1
0.562356688831843 0.5311669894459 1 0
1.0707025765661 1.02147329476563 1 1
0.523356689907542 0.492202278217535 1 0
0.96138753443043 0.916208190500364 1 1
0.718258893208251 0.68040958311591 1 1
0.900320247516685 0.859216343011971 1 1
0.527812859536516 0.500935605995162 1 0
0.688165274558371 0.650908730824954 1 1
0.658882607433552 0.630042126170504 1 1
0.723594267340971 0.69638961282984 1 1
0.770895788197858 0.731729316860431 1 1
0.688598665921274 0.652956932947583 1 1
0.623203272529736 0.587987462549307 1 1
0.515751423992257 0.492804019417403 1 1
0.790257487995683 0.7521643478126 1 1
0.750712839060128 0.714994978652903 1 1
0.524652249511107 0.498983931470438 0 0
0.824999276254261 0.778213368844409 1 1
0.820508083508073 0.777027479649715 1 1
0.852613453681339 0.815010085262587 1 1
0.578345444776998 0.548191174681332 1 1
0.762882581340612 0.728295562924779 1 1
0.833430674944641 0.795744184817457 1 1
0.895835350385883 0.852652979847077 1 1
0.749985544589079 0.713084387035401 1 1
0.607179722899166 0.581201394556566 1 1
0.922828705713432 0.868872051865319 1 1
0.747471063531834 0.714606401490334 1 1
0.661164172989277 0.630780376037035 1 1
0.625638220042323 0.599571479876906 1 1
0.549160597172055 0.522792616630042 1 1
0.888422564912898 0.845919760494072 1 1
0.742554667634202 0.708692683405167 1 1
1.02972774786616 0.980814867693669 1 1
0.923260053235108 0.876000918530881 1 1
0.551293297351143 0.529106514314004 1 1
0.680915895244136 0.653513851373917 1 1
0.623906950674853 0.589693421327784 1 1
0.64801206025001 0.622669050407806 1 1
0.790969010174479 0.748829118634953 1 1
0.607197127797705 0.581039786203286 1 1
0.954204690782087 0.908635183697916 1 1
0.27855404833732 0.261828761798885 0 0
1.0211952171499 0.971854019567716 1 1
0.8172536195783 0.776242282878232 1 1
0.69014352478494 0.658436454606113 1 1
0.684231512584225 0.652144185075586 1 1
0.453170113021881 0.432092358504246 1 0
1.03520034055905 0.98366530070956 1 1
0.597917935064533 0.567873943591731 1 1
0.811752397303897 0.773315499311983 1 1
0.544484811007089 0.519662361195924 1 1
0.52910870208212 0.505298685925285 0 0
0.641942641192354 0.617197628594115 1 1
0.723771196634574 0.685463239557324 1 1
0.543230688573053 0.518862390884737 1 0
1.13144781637515 1.07588514987991 0 0
0.427037513003988 0.407922208075138 0 0
0.714249189146308 0.678575333619609 1 1
0.783587008387082 0.745418808550031 1 1
0.868461555855351 0.824119988983797 1 1
0.752390008523274 0.715433267367596 1 1
0.906358324906612 0.857095967020134 1 1
0.689368561115452 0.65171492393666 1 1
0.79823812301674 0.752798713596876 1 1
0.824808787558966 0.79007463545441 1 1
0.791591849544942 0.751909600163782 1 1
0.982652840651831 0.934411065096397 1 1
0.864632788026842 0.824709876890778 1 1
1.06804957469311 1.0180441412642 0 1
0.896093922668529 0.845415031304892 1 1
0.659575051028344 0.630880848663673 1 1
0.872167352757295 0.826723803124024 1 1
0.725901466755703 0.692371654270009 1 1
0.957338498562397 0.913918503449315 1 1
0.724883578199702 0.692455758797647 1 1
1.03878076196116 0.993581675794136 1 1
0.780686137628813 0.744014202865631 1 1
0.693051852691894 0.656591303053665 1 1
1.11467942832266 1.07178716996579 1 1
1.23443602036352 1.17577936802459 0 0
0.689904241829588 0.656667527415214 1 1
0.662844204098338 0.631003160708616 1 1
1.00391941493417 0.956140596718898 1 1
0.674612365866966 0.633779515857337 1 1
1.08351923024752 1.02708758741057 1 1
1.00852404753864 0.956603318211378 1 1
0.75723360318034 0.71781321541438 1 1
0.902217255064202 0.856290338268858 1 1
0.552981895773862 0.52327804712493 1 1
0.584549204163036 0.556261158568792 1 1
0.872619997446344 0.826316161823369 1 1
0.86157063500517 0.827097922576303 1 1
1.21535163242843 1.1505334350494 0 0
0.692342644687676 0.659768032913882 1 1
0.429493008136395 0.408129764517543 0 0
0.494483461511967 0.469958772889316 1 0
0.93472184466858 0.891733487052351 1 1
0.814117622372904 0.771299609579938 1 1
0.799109565151758 0.754993962083117 1 1
0.695040067038784 0.657381508973589 1 1
0.534473820144796 0.516650464096322 1 1
0.745744840527602 0.712919359835561 1 1
0.736478729378779 0.704482795252484 1 1
1.07180756750027 1.01582228312624 0 1
0.983825791480136 0.938383100853012 1 1
0.652025993640299 0.625718991979309 1 1
0.840086703268507 0.803185481236154 1 1
0.86342715089805 0.826721769934822 1 1
0.529228044549863 0.50180921834592 1 1
0.863159708168425 0.821912339238525 1 1
0.546221561961507 0.522937549107447 1 1
0.788881441364215 0.751410465164485 1 1
0.655056279867632 0.627338955693151 1 1
0.764161472405117 0.722411414241798 1 1
0.709557488435915 0.672163414280014 1 1
1.15214305004251 1.08613384146762 0 1
0.856645016725745 0.813849751355971 1 1
0.490598114826713 0.466335508912183 1 0
0.741236749667039 0.705158746675931 1 1
0.880086513800865 0.834063545368665 1 1
0.754893471530671 0.720933504588198 1 1
0.569199485506751 0.540012470835604 1 1
0.861798059490979 0.804290943346925 1 1
0.797072273778409 0.756675042188259 1 1
0.593828716867257 0.564380230428942 1 1
0.696323375229563 0.652631758841613 1 1
0.710196754581069 0.682157132803277 1 1
0.932437445969409 0.882344183620901 1 1
0.883748369022328 0.842561122876678 1 1
0.754810529340033 0.716836639731386 1 1
1.05029868424911 0.997445862521193 1 1
0.849363390063641 0.804555924643203 1 1
1.05226705421608 1.00119331739507 1 1
0.909520735724001 0.863799443591946 1 1
0.592835414344652 0.565945828063384 1 1
0.378736013377337 0.361116634365838 0 0
0.871802838758306 0.833121623015853 1 1
0.782428899664151 0.733882618180926 1 1
0.70034740880065 0.665791083474179 1 1
0.750225105756467 0.711213883336215 1 1
0.944951658425126 0.901908107149897 1 1
0.391570618799414 0.367820900873176 0 0
0.765047617981744 0.731692105739633 1 1
0.998989030672707 0.949521950627382 1 1
0.79167837182715 0.752609486228577 1 1
0.433117823637938 0.410179982907759 0 0
0.855924960535663 0.817153928357108 1 1
0.891686793189689 0.846092502881922 1 1
0.684402351214644 0.651121502396755 1 1
1.13389870703316 1.08142622037273 1 1
0.69959805231251 0.664904931830536 1 1
0.72748781677196 0.682874757096785 1 1
0.873709872285628 0.833400848877241 1 1
0.687783843687254 0.661891211071214 1 1
0.866193083408387 0.827429262920989 1 1
0.863247986536221 0.8262121430797 1 1
1.01694851062016 0.967108838145589 1 1
1.20965320742171 1.14601697858991 1 1
1.01080937964802 0.951274775792298 1 1
1.15339693062127 1.09413189180012 1 1
0.631551467959116 0.594210239671682 1 1
0.830606783718456 0.791374710890878 1 1
0.795618270382573 0.750260374020171 1 1
0.93963715803487 0.888907857266475 1 1
0.641213512358755 0.616509652880016 1 1
0.740194662402764 0.70987057717809 1 1
0.883406282956754 0.836044751878738 1 1
0.55432325137713 0.534328522105883 1 1
0.623121926459843 0.590412118466465 1 1
0.434319161965723 0.416020870425862 0 0
0.87218606023931 0.821132773809862 1 1
0.779727432386459 0.745771016719738 1 1
0.834957300568221 0.79225991144363 1 1
0.673435786153315 0.641611298626941 1 1
0.484387110378893 0.464863996427257 0 0
0.747118544675165 0.711628871137926 1 1
0.967579093968806 0.927604797291821 1 1
0.830321838385572 0.78211145401254 1 1
0.775280923504452 0.731918285252969 1 1
0.848046501045089 0.804848577292422 1 1
0.903657598998755 0.863169157314753 1 1
0.904451126416564 0.863019902181799 1 1
0.797485293643261 0.758797804486994 1 1
0.502085349823162 0.474995697073735 1 0
0.780778963349553 0.747586037858198 1 1
0.937539216468601 0.892180285416002 1 1
0.715566130029197 0.683686178778189 1 1
0.857349596579228 0.817126150648618 1 1
0.809249400038641 0.778501665544819 1 1
0.915039121077432 0.871690699605823 1 1
0.450334493946281 0.428611936175718 1 0
0.752386759298263 0.709201083299915 1 1
0.629834407143321 0.607680378902803 1 1
0.871431446733642 0.824025367923934 1 1
0.722820894413452 0.684066026513485 1 1
0.511576789963291 0.489028404613386 1 0
0.77147327459473 0.734043995434403 1 1
0.482121153593147 0.456799961867412 0 0
0.635078840412567 0.606209408808709 1 1
0.842397692870759 0.795042096454578 1 1
0.984944378183714 0.93984682634448 1 1
0.718870020725004 0.684748060488286 1 1
0.737426835053108 0.701490132737855 1 1
1.04494293863848 0.990162587468605 1 1
1.01881377289182 0.971523520363261 1 1
0.51345648772499 0.485963649421034 1 0
0.599594806369662 0.567452278269608 1 1
0.831862927597059 0.789459743477781 1 1
0.974841252018901 0.925674002872291 1 1
0.895346455901917 0.860766227668737 1 1
0.525632043324802 0.501198102159978 0 0
0.844303129523198 0.798843333608348 1 1
0.94135603915345 0.898804209408656 1 1
0.767903460728436 0.735777905346122 1 1
0.902229080657304 0.86266099035729 1 1
0.604482156624437 0.570938668822301 1 1
1.18989336895473 1.13503239172533 0 0
0.59532318858119 0.565796821630143 1 1
0.848077246097712 0.805992929140531 1 1
0.688519622507011 0.650648266095365 1 1
0.76280424242528 0.72512908394082 1 1
1.02055955385835 0.966341512082351 1 1
0.74452284560963 0.714786550640905 1 1
0.524067430432427 0.498977213026473 1 1
0.674350162202688 0.642118739698096 1 1
1.0455234452091 0.993111815389657 1 1
0.68365670772002 0.649919476026451 1 1
0.867544080890041 0.832370122419899 1 1
1.02605682873684 0.975077358023834 1 1
0.570208833082332 0.546900019867529 1 1
0.3352894205192 0.320127154626518 0 0
0.676677097273558 0.638121426285905 1 1
1.04005047722193 0.988824858466883 1 1
0.727753472297546 0.690718421856038 1 1
0.722453709786631 0.687100493605248 1 1
0.428584617449475 0.410992001843179 0 0
0.431718543456616 0.409932010393055 0 0
0.784868201424854 0.740025963609173 1 1
0.825206779419161 0.781511777209114 1 1
0.907758014629349 0.865199644446324 1 1
0.815551596776009 0.778366440204543 1 1
0.855071894750203 0.822510271094067 1 1
0.973192564977221 0.926640984104833 1 1
0.681071960991781 0.643677596049112 1 1
0.776675827557149 0.740965903438816 1 1
0.837504903609199 0.802224259410731 1 1
0.761148864474156 0.714848476296308 1 1
1.04155856526175 0.996127128366097 1 1
0.813778864540445 0.773762753602153 1 1
0.954008675934051 0.903159686655957 1 1
0.918468433940653 0.87400707160139 1 1
0.730594348170406 0.697348862312721 1 1
0.716112578736774 0.683856594059753 1 1
0.900428668918607 0.867853888416334 1 1
0.714026790892819 0.674801545283784 1 1
0.954121464903858 0.908904408702395 1 1
0.835139587357454 0.794522439401606 1 1
0.656419209325605 0.625970911585132 1 1
0.963622432951204 0.925945511982721 1 1
0.673960901069537 0.638944866092963 1 1
0.916998940915654 0.870571779287351 1 1
0.531029430207428 0.503946193960196 1 1
1.00952121390792 0.961171209431499 1 1
0.884650374226536 0.843252335831492 1 1
0.978805693857097 0.930196330174106 1 1
0.921037002131857 0.878231823684812 1 1
1.18227352426586 1.12264814510819 0 0
0.712599776821441 0.677591944031392 1 1
0.733213902233183 0.699636275359094 1 1
0.790222676223291 0.752414918092467 1 1
1.05828304963083 1.00304501713515 1 1
0.855281887019554 0.812255435293423 1 1
0.696710004936988 0.659848044190799 1 1
0.788661576992997 0.748602716584513 1 1
1.14011984548829 1.08373056038143 0 1
0.631226490300647 0.603980846688423 1 1
0.598280201489941 0.562556842808931 1 1
0.916553429987852 0.873778533891801 1 1
1.02131080363292 0.978578079589893 1 1
0.410512138965478 0.39463124409179 0 0
0.901432476002572 0.860767772161282 1 1
0.659653207671371 0.631695788588706 1 1
0.961527675115737 0.913462043139357 1 1
0.62040109616539 0.588455580021106 1 1
0.99405579848898 0.94875261972451 1 1
0.566614752284698 0.540272349836422 1 1
0.621425751361335 0.595655589176235 1 1
0.734316579797507 0.69729290952236 1 1
1.03344129457417 0.979660771650523 1 1
0.790797032791751 0.747710759508069 1 1
0.421679691081978 0.394911820610893 0 0
0.836741588963955 0.796893068404846 1 1
0.596047066203195 0.571705571339642 1 1
1.0943124997283 1.04508555057005 0 0
0.674246775579178 0.642323934025647 1 1
0.63567555357484 0.605130820628828 1 1
0.732793794101706 0.697368078789841 1 1
0.908375952991029 0.861446818454635 1 1
0.580673272156689 0.559478881388528 1 1
0.612558205098342 0.581810036181993 1 1
0.889249337908402 0.851135109554036 1 1
1.00413315439133 0.961779395369983 1 1
0.419483413355633 0.392121522371108 0 0
0.638830452641808 0.606597459053651 1 1
0.64591216620869 0.612526373995545 1 1
0.915960228663842 0.874590967898894 1 1
0.973735965356407 0.926585296384751 1 1
0.998598283532303 0.953071348245022 1 1
0.606504997866657 0.577724505994706 1 1
0.809993388057022 0.770525646613984 1 1
0.69630579438659 0.663128597958648 1 1
0.943651335975036 0.89889817413949 1 1
0.530186475926896 0.509248706370988 0 0
0.617529539997018 0.592133368711848 1 1
1.01644880575838 0.969520985481573 1 1
0.859130362766976 0.81947377628862 1 1
0.865858876690831 0.829444418749729 1 1
0.879277802002254 0.840403569745993 1 1
0.278169452957473 0.266814931446068 0 0
0.942553122525059 0.890042174841954 1 1
0.88657446866444 0.845143474072368 1 1
0.936673233065126 0.882735512498077 1 1
0.921340626510872 0.87534493774411 1 1
0.617540811055916 0.588955093131975 1 1
0.823532251998526 0.785117921726727 1 1
0.886580882406504 0.847306153720746 1 1
0.563104190834325 0.531839613155606 1 1
0.790451715476279 0.748365217982916 1 1
0.920859005337517 0.8710332581132 1 1
0.75868335013754 0.717632120502984 1 1
0.872881152518929 0.824710265547796 1 1
1.17162036303042 1.10017529355239 0 1
0.844272531930149 0.802198395893223 1 1
0.788851271362896 0.750270402157821 1 1
0.726431160233027 0.692736222177236 1 1
0.840915980261717 0.797623807242031 1 1
0.4499761726806 0.429613264535139 0 0
0.817755825772815 0.781235177271126 1 1
0.807383990286661 0.757852623240139 1 1
0.932702085326742 0.888655967984687 1 1
1.00191954803384 0.950887632063476 1 1
0.428508782118231 0.408181590059633 0 0
0.75043658676447 0.718083243158557 1 1
0.750010991145925 0.706923019798406 1 1
0.605091953858919 0.573808297892201 1 1
0.737187411605336 0.70451429486222 1 1
0.809621194505942 0.768114315417618 1 1
0.734118301101773 0.694747792054068 1 1
0.968118554266554 0.926387879267531 1 1
0.893101661828829 0.851270459813942 1 1
0.713552340810319 0.684065734386 1 1
0.831623220550248 0.7820967079449 1 1
0.972518505393014 0.927738578815559 1 1
0.765755094215882 0.730976315948431 1 1
0.84402001393523 0.816627611781833 1 1
0.624394911957852 0.590017867633172 1 1
0.887077258807827 0.838764095643828 1 1
0.964483395169181 0.918428286974751 1 1
1.01241830150429 0.96578731578049 1 1
0.648616696025458 0.625168619140553 1 1
0.676760658644672 0.65071189418282 1 1
0.75361337481816 0.727677013104378 1 1
0.816452314768809 0.772534269288602 1 1
0.774442640996702 0.745641108311199 1 1
0.959444601707703 0.914237514227327 1 1
0.403346153752068 0.391848905082144 0 0
0.765707219301077 0.719527796297118 1 1
0.556872641918628 0.533319218975987 1 1
0.893139190675421 0.855023416806554 1 1
0.757302841482943 0.722116766393933 1 1
0.992378239926499 0.951457590603928 1 1
0.556867457674608 0.522602156990378 1 1
0.698862543807701 0.663173641944446 1 1
0.545334182207218 0.521086720768768 0 0
1.11708692529451 1.06069954039003 0 0
0.818956284124151 0.778200541803736 1 1
0.825102017771951 0.784616484826544 1 1
0.689670943567777 0.657363469026556 1 1
0.935644564825905 0.888107292713508 1 1
0.530248394798065 0.503334974399803 1 1
0.98272562666247 0.932438147567394 1 1
0.791007166697704 0.749420089868206 1 1
0.812042890595398 0.776238320391125 1 1
0.675355512925037 0.639563812906877 1 1
0.915504914142826 0.872079061432219 1 1
0.831330384593698 0.796077510437767 1 1
0.891085615445761 0.854353291422282 1 1
0.820599357167715 0.782802279035212 1 1
0.573998120880259 0.550686062281857 1 0
0.835507975179685 0.795469509984986 1 1
0.743523219964431 0.710097863900022 1 1
0.459259714083066 0.44064822530366 0 0
0.697081494962486 0.668908953266443 1 1
0.791768331672804 0.749458373058039 1 1
0.777861291638389 0.743396436725457 1 1
0.777524046613656 0.73491063841144 1 1
0.940106259976292 0.900842638587594 1 1
0.626454379442731 0.590420881306666 1 1
0.870644609785198 0.834293744324917 1 1
0.841624044089541 0.802628892528535 1 1
1.1143441723058 1.0583463368747 1 1
0.434815393966825 0.416929959576955 0 0
0.666110324359616 0.634711888990258 1 1
0.631478647420844 0.600639278633837 1 1
0.729194410599136 0.697891503789451 1 1
0.675501918526888 0.643636375092707 1 1
0.63718232611679 0.604534879947236 1 1
0.899363543063519 0.854225120900079 1 1
1.04320274189783 0.996871536481167 1 1
0.628950817131934 0.601133870697351 1 1
0.896123254612671 0.856001317700664 1 1
0.754007432756063 0.722661293267 1 1
0.891750883118227 0.85005407920282 1 1
0.72116604709631 0.689715916534567 1 1
0.72360091552122 0.685719160468445 1 1
0.861981455096019 0.818486899081742 1 1
0.904553079015441 0.861343768951365 1 1
0.94927387414281 0.906185347993942 1 1
0.900085469076016 0.861771803073141 1 1
0.642270461281194 0.614376605427643 1 1
0.818943392778908 0.782060623428328 1 1
0.960833783869157 0.911484182815997 1 1
0.821075618895409 0.785053353588715 1 1
0.732931872697723 0.6939709232643 1 1
0.780527634272522 0.74156835767432 1 1
0.956442499107449 0.912314164426669 1 1
0.712441792961372 0.669294582038866 1 1
0.460018816011267 0.44242352557188 1 0
1.14595855683734 1.09690696619662 1 1
0.942118603625853 0.899684440005223 1 1
0.839302976183004 0.796427879274621 1 1
0.747195326654736 0.71164704385565 1 1
0.693389162337713 0.65198509533794 1 1
0.670934674798973 0.638077899723106 1 1
0.833039883533433 0.79338254367481 1 1
0.408398259510467 0.388279787521301 0 0
0.904561195065054 0.857909693480656 1 1
1.0873286349642 1.03673857338895 1 1
0.833299963147243 0.794858096705648 1 1
0.772539382544942 0.73387278468237 1 1
0.811347148169351 0.773686447064892 1 1
0.862173203891674 0.820783817708991 1 1
0.857631414065379 0.821037240530906 1 1
1.14535837837237 1.09230393759579 0 1
0.980394609930338 0.943233971400483 1 1
0.717668011295933 0.686116277364408 1 1
0.643949371438167 0.620476010609532 1 1
0.878950930466767 0.836295972430966 1 1
0.837463137226928 0.798084630010788 1 1
0.650141273672585 0.618309723856582 1 1
0.715908965151586 0.684143152298041 1 1
0.737485994765833 0.704602219775229 1 1
1.11415461540067 1.05988843614509 0 0
0.867623498291342 0.835824218788608 1 1
0.812761213859305 0.771542988449552 1 1
0.883007329453247 0.837888072988914 1 1
0.790485130663405 0.752875072689413 1 1
0.665692772989074 0.6315659779839 1 1
0.619448760933516 0.582429138208395 1 1
0.585009300046549 0.551755026945015 1 1
0.931191886995307 0.889678095128328 1 1
1.00553572291719 0.955930625556604 1 1
0.890928162631957 0.846719355190682 1 1
0.958382845196155 0.909204923479719 1 1
0.946887924732182 0.899736305137622 1 1
0.545340908624882 0.52409238207075 1 1
0.685707822305729 0.649557046128726 1 1
0.744352269384376 0.706945303192337 1 1
1.03093731896268 0.984616626322053 1 1
1.05082679386549 0.996680055011743 1 1
0.728268819505879 0.687410801621992 1 1
0.814529458092487 0.765483294884926 1 1
0.835471679575235 0.79913917958671 1 1
0.575240237644141 0.546189234641131 1 1
0.792905909757656 0.754542663184857 1 1
0.87781762324173 0.81936781645025 1 1
0.912812500783816 0.877274552896727 1 1
0.480684867938502 0.454768806135086 0 0
0.873967048972792 0.828797976415486 1 1
0.927966745077893 0.884619750408611 1 1
0.659994381704314 0.638140416165003 1 1
0.839561244018931 0.804218745967428 1 1
0.755346671905491 0.72125200789371 1 1
0.674506282673361 0.641589796089168 1 1
0.842203304507669 0.816292042823675 1 1
0.869131114627794 0.830322264510937 1 1
0.659422966439318 0.628663151033809 1 1
0.734706924390903 0.700083030371795 1 1
0.779083686032714 0.744828795777841 1 1
0.631509400875802 0.601937654983782 1 1
0.822503083777863 0.786416134901944 1 1
1.07866596601323 1.02878578000878 1 1
0.99901078908503 0.942790623383573 1 1
0.764496369265979 0.726191028052859 1 1
0.997694892952727 0.936059239372201 1 1
0.564481910627272 0.53412314391525 1 1
0.882042742233452 0.834461556289691 1 1
0.807389523995681 0.766449219178501 1 1
0.678409018423311 0.646886572510956 1 1
0.653523360873687 0.617848498782054 1 1
0.728913697940932 0.688352589121575 1 1
0.845021435002842 0.802848187249257 1 1
1.02225790943145 0.970579612953544 1 1
0.913340673568469 0.867224366044965 1 1
0.769677889512408 0.738254675067682 1 1
0.674376680914653 0.643832446662189 1 1
0.783793767807747 0.744309050030027 1 1
0.743012935889424 0.716520254470944 1 1
0.865158686890489 0.823711920627684 1 1
1.01176189950121 0.96358724424509 1 1
0.663002705037756 0.631638708976736 1 1
0.699598122610707 0.664223000846614 1 1
0.854645332675565 0.814098913353858 1 1
0.894579668664469 0.853901688865005 1 1
0.761859120067541 0.726705711324528 1 1
0.457342884705296 0.443631306403986 1 0
0.798196902869414 0.753689289904025 1 1
0.60031341204046 0.566736229893731 1 1
0.444689606015909 0.419993988887409 0 0
0.85638485816515 0.815464464652968 1 1
0.765325781560119 0.728194356474264 1 1
0.805762217243117 0.762513328154866 1 1
0.793684732129679 0.75831886193423 1 1
0.823464790381452 0.78469841080563 1 1
0.676220401110246 0.644786726421033 1 1
0.843228124427789 0.801474279456098 1 1
0.942434423156479 0.895903856275644 1 1
0.646251700437167 0.617544309724203 1 1
0.786343882555434 0.744390839434732 1 1
0.492947351963849 0.470422103618654 0 0
0.741625510659574 0.713674795148421 1 1
0.682954467356177 0.652042460797176 1 1
0.713386033558806 0.683608596202389 1 1
0.731971940658043 0.694078976269198 1 1
0.664825634956601 0.629415255001795 1 1
0.749899739103531 0.726085341036857 1 1
0.659103860664202 0.629771716365436 1 1
0.664284502316993 0.631101069583214 1 1
0.70645236457575 0.668693681729031 1 1
0.525120338987456 0.509288918431708 1 1
0.617887759229264 0.587252206057092 1 1
0.701990556631547 0.670866945765206 1 1
0.895153330944646 0.856870090679321 1 1
1.12335053790281 1.06588873046647 1 1
0.920157341267454 0.873372958847565 1 1
1.0481293093487 1.00210714358566 1 1
0.671297847890257 0.638483615473539 1 1
0.719470019754667 0.682013114794724 1 1
0.923808147309604 0.882038556020295 1 1
0.820474660977493 0.78907951166777 1 1
0.676648755883746 0.645430012125548 1 1
1.01563956756346 0.961761951276186 1 1
0.650380698876653 0.613956988017353 1 1
0.655980255870821 0.633887766598085 1 1
0.625396794924365 0.593950577635462 1 1
0.897267871776367 0.859124248553171 1 1
0.784204627817663 0.746890463836632 1 1
0.752205446761256 0.711504839142131 1 1
0.794948078582132 0.761756099975315 1 1
0.655127290684195 0.622695982333239 1 1
0.886365134626573 0.851851271659574 1 1
0.945668836220708 0.899442688833131 1 1
0.846358466538737 0.802949878903583 1 1
0.948948838354995 0.905496476077813 1 1
0.703427578591992 0.671875610326904 1 1
1.0500439237194 1.00171141457784 1 1
0.876862510136467 0.836237249364456 1 1
0.999085580464066 0.953278219703638 1 1
0.731768828352186 0.696434026888699 1 1
0.622396035086682 0.597043767970516 1 1
0.626946073350409 0.602750543981045 1 1
0.870001740412133 0.819819061105508 1 1
0.853458394287606 0.81824315212622 1 1
0.685187791351991 0.652021342244201 1 1
1.0814210611239 1.03301420794126 1 1
0.815262202156308 0.777607632404166 1 1
0.51591793947987 0.486201645884341 1 1
0.773228500717682 0.739950267146702 1 1
0.881917618241179 0.844139319960779 1 1
0.758766952449922 0.722447973017606 1 1
0.934239157766826 0.886181161426888 1 1
0.700456250131875 0.665345589968989 1 1
0.900953726021693 0.860427948454718 1 1
0.835668037258118 0.788200974155517 1 1
1.04797544645092 0.986868566704981 1 1
0.90748233781926 0.864625564770003 1 1
0.610906728871366 0.576911815313662 1 1
1.07166785944752 1.02564286804842 1 1
0.553399557980087 0.527325464026353 1 1
1.03094743202506 0.984613542908873 1 1
0.997712906029756 0.951168654405148 1 1
0.784603033182898 0.756682058841099 1 1
0.816456128563076 0.775170348947506 1 1
0.542492404137201 0.51976145063403 1 1
1.0773929597834 1.01577252368031 1 1
1.00744031940293 0.944860386397233 1 1
0.694808963102327 0.660557338249932 1 1
0.770340409424939 0.741068275744129 1 1
0.747832566511201 0.711209913528423 1 1
0.765308846287246 0.719489306719659 1 1
0.803753976171652 0.76076569259131 1 1
0.752472639111056 0.721844702399861 1 1
0.734013919042749 0.698563481927997 1 1
1.11164263688677 1.06033397132793 1 1
0.843712852883354 0.792378919502796 1 1
0.849335233283997 0.810017365981153 1 1
0.941636388672282 0.89602632818475 1 1
0.799804766273926 0.768898869943043 1 1
0.9488590635555 0.905356789586149 1 1
0.966728255650234 0.925958740735102 1 1
0.832884723722389 0.794863613560486 1 1
0.636658159522243 0.609323533967125 1 1
0.749067158185259 0.713854865227989 1 1
0.488222621392001 0.46534848115802 0 0
0.788744687419372 0.752478275664177 1 1
0.325576036425643 0.311475654861516 0 0
0.912071798021992 0.868493941041194 1 1
0.752493870452597 0.720078298827833 1 1
0.652842556363106 0.61408613051237 1 1
0.918498380981592 0.878269174883382 1 1
1.06485803748137 1.01122135278805 1 1
1.08610877339008 1.02963762281494 1 1
0.986174937105253 0.941961757091773 1 1
0.395368015457385 0.372234800701314 0 0
0.916981696265024 0.88196867489331 1 1
0.964406533337409 0.917457198821638 1 1
0.698808097176637 0.659327706548915 1 1
1.02343566863347 0.976898627210273 1 1
0.94568688432825 0.897981042978629 1 1
0.646203696545285 0.617231011707855 1 1
0.664306827060061 0.632511235287732 1 1
0.747900155988679 0.71099689861392 1 1
0.644607592499315 0.609598755476898 1 1
0.900295005471843 0.857988351855806 1 1
0.855326006037656 0.81233266434448 1 1
0.839647159788186 0.790533571244927 1 1
0.657932242974681 0.624055742188091 1 1
0.993806766246404 0.94531100466396 1 1
0.714590985505509 0.681674901359439 1 1
0.746681137403925 0.717945213932746 1 1
0.650781353391343 0.615244945608503 1 1
0.957805155412097 0.910632202791416 1 1
1.00857510092387 0.966387243927926 1 1
0.806138651169992 0.770871256317609 1 1
0.669912718631051 0.637757957872376 1 1
0.54222617374848 0.51137380750001 1 1
0.981019744617242 0.931335525848302 1 1
0.895803214050818 0.852458346713393 1 1
0.922481982429343 0.884937463071971 1 1
0.76953064577516 0.734900884934972 1 1
1.15631418762992 1.09933804937495 0 0
0.672367873717252 0.644152011018715 1 1
0.848197887605306 0.799434528682015 1 1
0.836848615161315 0.795524336202504 1 1
0.875809073238396 0.83175897222545 1 1
0.744398865885161 0.708518005751835 1 1
1.18749069656106 1.1266460545919 0 0
0.810987500282099 0.76950018056202 1 1
0.801861048565073 0.756898922920762 1 1
0.898226609293477 0.851950339177539 1 1
0.732661016864236 0.694882946806039 1 1
0.847357407524773 0.811270887822503 1 1
0.703245314532998 0.668573551870928 1 1
0.780523231551563 0.747671144101127 1 1
0.684079020412866 0.647782031449112 1 1
0.897570621221864 0.854295886056694 1 1
1.02702133755225 0.975783326969677 1 1
0.845006126018525 0.807978823313866 1 1
0.746722671386668 0.711401327374608 1 1
0.957719868615187 0.914718571338396 1 1
0.729446271089354 0.691881670243786 1 1
1.13796649080716 1.08413751984086 1 1
0.777945025551731 0.7391459878534 1 1
0.801801823469669 0.766004068149177 1 1
0.680301825465973 0.654797152794612 1 1
0.529325336321661 0.506656913413324 0 0
0.679429100888088 0.652560840548224 1 1
0.761422332230832 0.723990269937885 1 1
0.723818345058057 0.695426900370482 1 1
0.836681550017383 0.800699021575329 1 1
0.828769252395783 0.784383251670611 1 1
0.884223769556785 0.838865156044573 1 1
0.644909491369037 0.609070094272045 1 1
0.7834946621299 0.753518505894286 1 1
0.768104705459292 0.730508801544152 1 1
0.672368470788618 0.64207494007189 1 1
0.734286866787878 0.701552793474533 1 1
0.755454872393801 0.721236285597324 1 1
0.999066848797223 0.951188294514503 1 1
0.588018470449442 0.564959255165693 1 1
1.12220786094016 1.05647525035947 0 1
0.733058234470955 0.701858536622977 1 1
0.767867623854695 0.726856080973297 1 1
1.01155021462985 0.955202747543419 1 1
0.618113423152032 0.587216945683132 1 1
0.815805320300025 0.777266260346853 1 1
0.865524431011813 0.822117070346523 1 1
0.362154928117091 0.344873329223734 0 0
1.0287255614651 0.974761428621714 1 1
0.748710911528266 0.716334162136262 1 1
0.71315406531844 0.683039328479029 1 1
0.825189289327893 0.784420357481021 1 1
0.840023201074487 0.798449042619539 1 1
0.635477229157481 0.608133295396216 1 1
0.74652592444709 0.711254404632149 1 1
0.695946814696482 0.662876251924314 1 1
0.617198510976442 0.588268391842717 1 1
0.559588492161993 0.533534673627941 1 0
1.16793039713726 1.10465368666247 0 1
0.697790375682564 0.659938613486516 1 1
0.730475013951636 0.694030012486675 1 1
0.948586570180368 0.895938336712123 1 1
0.553041497614476 0.525520803883782 1 0
0.713360165952486 0.674541321755209 1 1
0.812151754381746 0.772792243009679 1 1
0.892599660089365 0.843570314315198 1 1
0.535188171105695 0.513348851440187 1 1
0.650185507419847 0.618511859766762 1 1
0.919938986553531 0.874389110307267 1 1
0.618049749837386 0.58074289099143 1 1
0.875599987579082 0.841033361486514 1 1
0.740467124037946 0.703752377013486 1 1
1.12678325959357 1.06026709230891 0 1
0.675792894871869 0.650086858913846 1 1
0.6129875402322 0.582321900879044 1 1
0.821430648374735 0.779508429530784 1 1
1.20774045018844 1.14414741521446 0 0
0.729101035645698 0.699744932104621 1 1
0.721603733978821 0.684309594641161 1 1
0.705452840094949 0.668873621887353 1 1
0.724576940284771 0.690637658627022 1 1
0.841290423531459 0.796912233910538 1 1
0.83895324798014 0.803439322871056 1 1
0.580469219751893 0.551512656319078 1 1
0.826537872534771 0.78797194477281 1 1
0.674185279296208 0.646727177700701 1 1
0.816192629973399 0.775614988065201 1 1
1.03354066148914 0.992088750783167 1 1
0.725670571009221 0.686809123651355 1 1
0.531388450329806 0.504330300715632 1 1
0.877995297424692 0.839617083318658 1 1
1.05306095421916 0.99361430044555 1 1
0.716257741501684 0.686096804322736 1 1
0.683867218138932 0.644096014579983 1 1
0.985720840918898 0.940860469082314 1 1
1.15833258337279 1.10187295275842 0 0
0.856786356036905 0.819855336241931 1 1
0.673545327775086 0.641196002533965 1 1
0.711305922473677 0.674003594268226 1 1
0.886398598550006 0.843651927130224 1 1
0.913121874124897 0.865114768771244 1 1
0.936193052154554 0.889374553021537 1 1
0.697915868846242 0.666689252493738 1 1
1.00191674703495 0.950239183478846 1 1
0.69394981867354 0.661890425547871 1 1
0.743352621563514 0.710423329905739 1 1
0.653454591334732 0.625732251905968 1 1
0.765656431789027 0.726198781901023 1 1
0.718121656835211 0.683218319752568 1 1
0.850925771025208 0.813148968919036 1 1
1.16249394713828 1.10957006447931 1 1
0.848048144476645 0.803231790247973 1 1
0.575731480624839 0.54423780506749 1 1
1.07070376504707 1.01975926557076 1 1
0.786449554407168 0.747115913820947 1 1
0.90726513146806 0.862828190582735 1 1
1.01359027314305 0.957031316010435 1 1
0.908046502751668 0.867571573007723 1 1
0.984834056179418 0.932019373780156 1 1
0.67110977067186 0.646974021252935 1 1
0.763713045254644 0.728883416660692 1 1
0.613807154175889 0.587031075768489 1 1
0.989685540693355 0.948417644244538 1 1
0.882470760374174 0.836311591862662 1 1
0.633424117925609 0.601071971850724 1 1
0.603709518630129 0.577485927559086 1 1
0.91134652624611 0.875441116327127 1 1
0.948567698213499 0.89864784637549 1 1
0.799303752795936 0.765222347498001 1 1
0.886312725381612 0.842933640051696 1 1
0.593430933904593 0.559304978583153 1 1
0.53596823547443 0.50239905132534 1 1
0.650058700568841 0.619908437949007 1 1
0.954596256731309 0.915164490284244 1 1
0.717659842728696 0.671165097168566 1 1
0.632362573053754 0.618380388827558 1 1
1.2013571178663 1.14280770437056 1 1
0.722665273347574 0.686586017611268 1 1
0.839288586776368 0.795761963405534 1 1
0.671549310248011 0.640915166769717 1 1
1.02917611500029 0.976341826854888 1 1
0.67873118127938 0.648139675757477 1 1
0.6952594960804 0.661278791270121 1 1
0.867699215295228 0.821451957279988 1 1
0.850543094001426 0.807498072433837 1 1
0.586938770752567 0.5556962149008 1 1
0.58094629562985 0.55709365942732 1 1
0.699711585512425 0.670324800671856 1 1
0.800743064956516 0.759810881389537 1 1
0.802962940754989 0.761376792104936 1 1
0.806491170541148 0.770886034613757 1 1
0.860658630738355 0.808114685956567 1 1
0.968864307006807 0.925082487130312 1 1
0.880463223106166 0.840971016383389 1 1
0.896516057687486 0.843260275218806 1 1
0.712984591612166 0.678708478621664 1 1
1.06473689215917 1.01244677465738 1 1
0.824063128871449 0.783019413551704 1 1
0.720365467029193 0.678450871277097 1 1
1.00894870825514 0.961447427993877 1 1
0.702458092398784 0.665762575851336 1 1
0.955794025566714 0.910877178452438 1 1
0.908155099224669 0.870200398936828 1 1
0.548128702131329 0.524083709650734 1 1
0.940064705879598 0.894690516255131 1 1
0.580945904569028 0.548394506140877 1 1
0.760463495797544 0.72181800618764 1 1
0.671269302820762 0.629116345301048 1 1
0.730710114832872 0.686941962325897 1 1
1.03712837619155 0.983788042125935 1 1
0.489842530433525 0.462796534586225 0 0
0.354863453751408 0.341288377851125 0 0
0.676726537489336 0.640747003491286 1 1
0.767365968932242 0.732662234878653 1 1
0.948014451964847 0.897508924575913 1 1
0.917645549688696 0.868449958871026 1 1
0.757967373228398 0.725076325369963 1 1
0.797648081025955 0.752411507258993 1 1
1.0116388298144 0.961178788870223 1 1
0.770402659852872 0.73292167809595 1 1
0.619641969871715 0.594282926444522 1 1
0.673113826316231 0.645405199303436 1 1
0.99554148115304 0.940097106840514 1 1
0.844846059431675 0.804276170401232 1 1
0.698212330805707 0.663810413513763 1 1
0.69100981055562 0.657227921115213 1 1
1.17098611939108 1.11713042747691 1 1
0.843372742531861 0.795868097470887 1 1
0.976313318662177 0.932565902932219 1 1
0.963383669845638 0.923548245667719 1 1
0.922156928710087 0.871121472052027 1 1
0.683982559986182 0.656220937835954 1 1
0.72089745312102 0.680203147678507 1 1
0.766926726216722 0.73357560272297 1 1
0.903889840477497 0.86088611181509 1 1
0.893507659601791 0.853658814924561 1 1
1.00407670416801 0.954458710834802 1 1
0.699010986060172 0.670349498030697 1 1
0.648681407745122 0.616532015174738 1 1
0.50718469995937 0.479666964430288 1 1
0.471938260356415 0.450708125455143 0 0
0.618236409420403 0.582395912253157 1 1
0.968781311438307 0.9251388045909 1 1
0.828187796738346 0.789332787981068 1 1
0.900992143172192 0.85729845413201 1 1
0.572933456705545 0.548077508543114 1 1
0.800178179317059 0.762248041842108 1 1
0.882367257039804 0.853775777096028 1 1
0.581088027059466 0.55195917947913 1 1
0.563690410260914 0.539507588094744 1 1
0.991612186585852 0.938731533505585 1 1
0.848017659249176 0.807339255983544 1 1
1.12308059885546 1.05984091233111 1 1
0.615738326523189 0.589494730860869 1 1
0.7571546245079 0.723379859834193 1 1
1.0806957128923 1.03091261809027 0 1
1.00754267922624 0.954619369963517 1 1
0.657254187648619 0.626534645728938 1 1
0.640540504464292 0.611446455464005 1 1
0.723824760511859 0.689418554221779 1 1
0.784459912423064 0.760033651169722 1 1
0.78501796390146 0.745434099307906 1 1
0.610137672485104 0.57364648813642 1 1
0.664196342033345 0.629265704805597 1 1
0.87141821804152 0.832411273109927 1 1
0.917427988323564 0.87351435431742 1 1
0.853620095521465 0.812917568690988 1 1
0.810701653142776 0.772663744937815 1 1
0.55240169918911 0.52957525081272 1 1
0.863579959544587 0.821798798661432 1 1
1.02613457387707 0.969803781986336 1 1
0.801416824464812 0.767645874365031 1 1
0.791260206451027 0.747843706329057 1 1
0.765235330587924 0.717868054592241 1 1
0.829035825865741 0.783453823886333 1 1
0.587016193283867 0.555198406481697 1 1
0.955256888161998 0.907330923710787 1 1
1.05840229776583 1.01083143804828 1 1
1.02671225724602 0.979992769831538 1 1
0.781158586348067 0.742889208971556 1 1
0.855302089847428 0.818232569140326 1 1
0.739123336210754 0.705213731167709 1 1
0.6469890102908 0.611468546408408 1 1
0.666419799498662 0.630544959971429 1 1
0.594142448790744 0.564636913793031 1 1
0.913278245169197 0.865822783539532 1 1
0.642982883904069 0.604397221839893 1 1
0.795873465161101 0.761190725588702 1 1
0.59915633960442 0.571152921052737 1 1
0.59181817412749 0.563140464637411 1 1
0.880756873497063 0.83552262773164 1 1
0.905278205976619 0.86306600951227 1 1
0.717160231946372 0.68223113057402 1 1
0.552813459687088 0.526827781921272 1 1
0.69196473747924 0.661179310768698 1 1
1.14574184638189 1.0914552704514 0 1
0.943292374986722 0.89591157516545 1 1
0.800852351183647 0.753920209484092 1 1
0.969033113866193 0.935163248001491 1 1
0.275237548321097 0.257878789389709 0 0
0.860116624414416 0.814858419785969 1 1
0.685987757124326 0.654048914588893 1 1
0.573449086272931 0.550816950268968 1 1
0.712553468890932 0.68340075351409 1 1
0.784925093614926 0.746509812184061 1 1
0.547269480851745 0.525227692234129 1 0
0.972861488963706 0.926754182466071 1 1
0.819452056063441 0.777842650055151 1 1
0.782730563483922 0.74794488256297 1 1
0.637493369158195 0.610624456717672 1 1
0.806628527987968 0.768544695746613 1 1
0.471290493767908 0.451250437531338 0 0
0.808772882586667 0.7770340063424 1 1
0.953852558253936 0.911882065083854 1 1
0.831215851113453 0.793490677817718 1 1
1.03471784762893 0.987183018176394 1 1
0.974270305483531 0.925527113412378 1 1
0.517841940824321 0.495414643071087 0 0
0.640423859542529 0.610447449649876 1 1
0.86525480386573 0.82324138420069 1 1
0.968916683243025 0.925958302065829 1 1
0.71733261979451 0.681344624368465 1 1
0.827927768753388 0.785143811323139 1 1
0.80494847243414 0.770451813114355 1 1
0.986113690214172 0.945859767016423 1 1
0.714663232916521 0.679314631468816 1 1
0.81607603083948 0.78011309603075 1 1
0.421968460109977 0.400939063926669 0 0
0.802311181244225 0.764918167441889 1 1
0.945875299919886 0.900188987428333 1 1
0.867661933470466 0.812730093978001 1 1
0.876747022502905 0.83321988881099 1 1
0.583455525690962 0.554652479951667 1 1
0.718995863636215 0.680907489718728 1 1
0.736322839243685 0.705750375172171 1 1
0.61526953185309 0.588945199799001 1 1
0.798369516509101 0.761340894660605 1 1
0.88134257878976 0.839469182970849 1 1
0.751250287541528 0.723820805722806 1 1
0.903268228735707 0.864785923308195 1 1
0.784821548353216 0.741788040092056 1 1
0.651542559294034 0.618313616493295 1 1
0.605832719664611 0.571511658490264 1 1
0.770691889056472 0.723480635527533 1 1
1.01275224754868 0.967608091415294 1 1
0.810207581302422 0.768235547307621 1 1
0.837550937514971 0.800307047544444 1 1
1.10705414458066 1.05277207438293 1 1
0.938148582277693 0.894591433646324 1 1
0.841950664559019 0.807005289918343 1 1
0.74732944404269 0.710053108705159 1 1
0.657204545542918 0.631684244341646 1 1
0.845669378263782 0.803772435075304 1 1
0.899312043599905 0.856248284814113 1 1
1.23201476209324 1.16952194187811 0 0
0.686426981765122 0.652995298054426 1 1
0.676008047995516 0.643943328609721 1 1
0.872012765614312 0.831193878578028 1 1
1.11345452703192 1.06360054646444 1 1
0.808752564274946 0.765146230086314 1 1
0.892932393180276 0.856979226577778 1 1
1.00355235481031 0.946639368548214 1 1
0.943890628807822 0.902280105969214 1 1
0.526992361262285 0.504392591964779 0 0
0.724709752255214 0.693300748445404 1 1
0.948833184481216 0.901965017942945 1 1
0.55891522974773 0.531715970237336 1 1
0.659522364539286 0.629469488426508 1 1
0.906172438827159 0.860598170766423 1 1
0.848082746508238 0.804975136906252 1 1
0.61647021111643 0.592595304365538 1 1
0.439937511353753 0.420395884678532 0 0
0.84451307383305 0.809113944791554 1 1
0.883942744033941 0.841666280831167 1 1
0.629693411261067 0.602699213897374 1 1
0.622303663138222 0.594429270444009 1 1
0.814819563043381 0.774550065952035 1 1
0.767202668269497 0.737402863127347 1 1
0.742960966096378 0.698855585853421 1 1
0.820912571818349 0.784701309553524 1 1
0.787414569684601 0.746027747825881 1 1
0.616866995605268 0.588271423849304 1 1
1.14601525845794 1.09163832580969 1 1
0.750483220549287 0.712329007810481 1 1
0.542294754150428 0.521616778051372 1 1
0.719266771341097 0.684054636005464 1 1
0.875831687010998 0.833265074737859 1 1
0.941538982693526 0.899209958854818 1 1
0.633403361195596 0.602238278680528 1 1
0.798857781542559 0.759537425520482 1 1
0.561524988739158 0.534132763989673 1 1
0.776368854493096 0.740524011439136 1 1
0.752427767605894 0.722564520075354 1 1
0.652392987829959 0.623056238110677 1 1
0.646823872514242 0.615874372906132 1 1
0.981575294722014 0.932755926159749 1 1
0.62154348252551 0.589759750073301 1 1
0.800995439305741 0.760208100306175 1 1
0.617653432513713 0.591920933030233 1 1
0.841338823656498 0.796694710475323 1 1
0.944030312493793 0.89594019683659 1 1
0.650742892055125 0.6093938209966 1 1
0.894961029310748 0.855832958692968 1 1
0.479096946685235 0.452785019741491 0 0
0.686243971699296 0.653331012122582 1 1
0.846284387920631 0.804905861297134 1 1
0.781635068491772 0.748689276979855 1 1
0.718316534310182 0.680756622004542 1 1
0.742483964294094 0.712080641505235 1 1
0.713948017638912 0.682531050772008 1 1
0.896732202441753 0.853735755204499 1 1
0.474979933198265 0.451077170658639 1 1
0.706774796145065 0.674799197168259 1 1
0.720511272325365 0.68622869518213 1 1
0.713769291226769 0.673231850516268 1 1
0.833076769495275 0.793097766313271 1 1
0.656072051166476 0.629129612706424 1 1
0.789456922481506 0.743064117463743 1 1
0.566039641448802 0.537097840452183 1 0
0.951973023331523 0.906536742608651 1 1
0.779553072807569 0.738245804948538 1 1
0.850888266967667 0.814483917185875 1 1
1.03570724179492 0.983623791057758 1 1
0.607581034746979 0.579930812388135 1 1
0.691903897666142 0.654963784311461 1 1
0.868139179014455 0.818270228764063 1 1
0.802672748547282 0.766124078954455 1 1
0.526860209496826 0.500599086163707 1 1
0.676590748125378 0.644066943969787 1 1
0.5716403321957 0.544633238407629 1 1
0.652775327567724 0.621227733203097 1 1
0.936421362603557 0.894368815585387 1 1
0.894902981674024 0.851954886045714 1 1
1.07447586168873 1.02123389978953 1 1
0.632938798018361 0.608231332764013 1 1
1.04112809713434 0.989222726194118 1 1
0.84827545148752 0.810687658767754 1 1
0.732224253555955 0.698364560008225 1 1
0.569058535081067 0.540000333188798 1 1
0.709397168433829 0.67621234998588 1 1
0.731990625466354 0.698610064776062 1 1
0.71454943257905 0.677090011457252 1 1
0.593967558905504 0.564169019153117 1 1
0.776093647771313 0.738634037198682 1 1
0.978255470564794 0.917772419944084 1 1
0.789195834395034 0.737956764366086 1 1
0.690443688771743 0.657946674698824 1 1
0.708824753225046 0.683276369414534 1 1
0.704655139779102 0.673355463411038 1 1
1.19959316495472 1.14367577383486 0 0
1.13745584917648 1.08146557310056 1 1
1.09094713281455 1.02471995318855 1 1
0.59462921176371 0.566083081454954 1 1
0.677749407560531 0.644607018478659 1 1
1.07369460641157 1.02608153038916 1 1
0.606699699593004 0.569046399240978 1 1
0.535478613057225 0.51311558613376 1 1
0.87866687622388 0.841554538686725 1 1
0.699625090589689 0.665030895892594 1 1
0.898922911488372 0.860143948213623 1 1
0.901700367159168 0.855799551116074 1 1
0.782174294780896 0.747614996564655 1 1
0.751197510024651 0.717867822662624 1 1
0.951694512327205 0.907543410809845 1 1
0.517652341331652 0.488896839817284 1 0
0.679129459200155 0.655128686835165 1 1
0.862685844540432 0.815158630825098 1 1
0.81162695021919 0.774453076579501 1 1
0.505027205056573 0.486616986854698 1 0
0.782923389872788 0.747943483777438 1 1
0.990061054246448 0.946498131322169 1 1
1.04903584874427 1.0036779447643 0 1
0.819601788825864 0.783598038458013 1 1
0.781989495089027 0.741062439840398 1 1
1.01835404204143 0.972183665909819 1 1
0.794412760605597 0.757435454288387 1 1
0.833820261403903 0.788882977988297 1 1
0.837587303248448 0.789892360450329 1 1
1.09344667638224 1.03586048923194 1 1
0.881177590810669 0.841996682300869 1 1
0.887750766830232 0.845707573655865 1 1
0.62345759038363 0.597808603485098 1 1
0.805474169236359 0.767837279317157 1 1
0.801144422667451 0.768080846411322 1 1
0.811381246279459 0.771496691964478 1 1
0.742240569723504 0.714826226250034 1 1
0.832685557636629 0.798391119236863 1 1
0.840350226413163 0.801543946354564 1 1
0.963261871827673 0.919872888267423 1 1
0.814704217317677 0.766814875033581 1 1
0.823553681820324 0.782662838547034 1 1
0.956576958645905 0.900297740900518 1 1
0.932196139073632 0.889205050341892 1 1
0.682925099087056 0.650024917066549 1 1
0.642304497721908 0.607122880835864 1 1
0.636544298033509 0.601797553984685 1 1
0.72113936367443 0.687442231895956 1 1
0.818177204892156 0.774247604924089 1 1
0.848735140163312 0.812335447641681 1 1
0.406757719791965 0.379339333381079 0 0
1.0534418103828 1.00490534204602 1 1
0.958292828866068 0.910836773637647 1 1
0.775338104592495 0.739020484307617 1 1
0.524689168463388 0.494630463580086 1 1
0.745607351211273 0.713311330000315 1 1
0.836844288879124 0.798315834052842 1 1
0.895967610956936 0.854977862759283 1 1
0.745216672888521 0.708349944567145 1 1
0.70722968152241 0.675103700619503 1 1
0.886141662175006 0.84543072155179 1 1
0.961583565815779 0.917127623872168 1 1
0.794235792192245 0.749566472650347 1 1
1.00533588996792 0.964002054342065 1 1
0.609331114212094 0.580202971503646 1 1
0.981013645201693 0.936436515734275 1 1
1.02606923959831 0.975447734539264 1 1
0.863611865078318 0.820160217508298 1 1
0.908387001171911 0.858362314308198 1 1
0.913282105860497 0.867344122727061 1 1
0.903688468239069 0.853755781539783 1 1
0.843702093695362 0.797425987402669 1 1
0.834018776747517 0.798217067082261 1 1
0.574815011189567 0.545429845208668 1 0
0.551237163469185 0.52272808720106 1 1
0.808360337283967 0.767425995198987 1 1
0.773486142586162 0.740134911903681 1 1
0.836818462623867 0.793405533036526 1 1
0.800507215841389 0.759157733676243 1 1
1.05444250103351 1.00717914859381 1 1
0.763578620070175 0.723108430636054 1 1
0.841615249415456 0.803695237140559 1 1
0.680057051101223 0.645061404190817 1 1
0.803147199930546 0.766441927813993 1 1
0.983024630613175 0.933985400792735 1 1
0.785302503049952 0.749552264567628 1 1
0.987579344644026 0.93783242108112 1 1
0.649944811358785 0.61948893206223 1 1
0.840255431146656 0.801073184918349 1 1
0.868855490774866 0.831995890485918 1 1
0.850069349074878 0.807646115277494 1 1
0.977072465294642 0.934052480693821 1 1
0.726063770186311 0.691800349436099 1 1
0.639258950781514 0.602246442497941 1 1
0.956946175561685 0.911457202609181 1 1
0.638367402246885 0.602550072246328 1 1
0.74161669083404 0.706766097035417 1 1
1.04805261083223 0.997822866608803 1 1
0.733739404571698 0.710055705141324 1 1
0.734761714124861 0.701541913345794 1 1
0.692697108842336 0.664648364619452 1 1
0.595595985238792 0.569043394234454 1 1
0.78811158550991 0.753748087828166 1 1
0.939429970000632 0.889767686111017 1 1
0.656177615398744 0.621353055362841 1 1
0.915459926410754 0.865089638515841 1 1
0.916790961704827 0.869922818383094 1 1
0.457682247230795 0.440435559061575 1 1
0.649650302568253 0.615312723719418 1 1
0.652896433021533 0.620164212427784 1 1
0.830735001248702 0.79342346044856 1 1
0.692435435254495 0.666711469067753 1 1
0.866330155046459 0.822236248808843 1 1
0.899581234655624 0.857343640584054 1 1
0.736297753705535 0.698902783824722 1 1
0.575882869376772 0.549792561749125 1 0
0.964010010224236 0.914518773149407 1 1
0.877754526580259 0.836607459859656 1 1
0.652628020233342 0.620765501359029 1 1
0.484550956070634 0.467869285051414 0 0
0.752659606505415 0.71825816838959 1 1
0.668110410039324 0.643499587538401 1 1
0.960658239450897 0.910225527522228 1 1
0.946290817262378 0.904395775247413 1 1
0.92406341213334 0.87975169135601 1 1
0.847598035964871 0.805627234067028 1 1
0.978121873048598 0.937031969922013 1 1
0.854631587212948 0.817275618980617 1 1
0.816473066668771 0.772824188839563 1 1
0.880965166707677 0.831140351693799 1 1
0.454666404432916 0.438098100729311 0 0
0.856854094342194 0.816048011286678 1 1
0.668012846359203 0.63708140962601 1 1
0.915312156790241 0.873490532775052 1 1
0.738937958111093 0.70844661927113 1 1
0.736378681427318 0.705140316873657 1 1
0.788234481284022 0.749058944339842 1 1
0.881009080911146 0.839651367483419 1 1
0.487529432956477 0.459149067430549 1 0
0.898911394828279 0.857023652103006 1 1
0.861955887017064 0.822339224554532 1 1
0.481394770422105 0.457492107932597 0 0
0.721900919023659 0.687236855536139 1 1
0.819143264922344 0.780108397961796 1 1
0.663222837798511 0.622481341630587 1 1
0.752363554281499 0.712672486110111 1 1
0.729697455294615 0.701767365589494 1 1
0.952239979620276 0.903462667668075 1 1
0.718758008909769 0.683368510366617 1 1
0.702926257667918 0.673215812862183 1 1
0.321324618571118 0.306330771121913 0 0
0.482691414480299 0.448422844911114 0 0
0.729905346998636 0.696310447218652 1 1
0.671838629725163 0.640239295886044 1 1
0.964862731654938 0.918709130584155 1 1
0.849401488163321 0.805518553360247 1 1
0.769261491527391 0.729798597424012 1 1
0.603797531319445 0.580091264646155 1 1
0.785927673971215 0.742798446608612 1 1
0.890367579092374 0.840191594125797 1 1
0.810615577576743 0.77009740152089 1 1
1.0633159603404 1.01180103469077 0 1
0.997418003917923 0.951035554433139 1 1
0.821554177759896 0.787980441545327 1 1
0.676785545159453 0.642563369429132 1 1
0.797851461368543 0.758479551320286 1 1
0.857451694758281 0.815746324608215 1 1
0.615219863159378 0.585461026429151 1 1
0.681013893618028 0.65166655460436 1 1
0.970819721341609 0.924199395270657 1 1
0.711323414303201 0.678039030975658 1 1
0.818201546714402 0.782767678055184 1 1
0.736919987367492 0.704131956305966 1 1
0.734977558418081 0.699440579913562 1 1
0.589572923038699 0.553721683741482 1 1
0.627112594061847 0.596169973934748 1 1
0.770656936774852 0.735798316717189 1 1
0.66072477210669 0.634155926431393 1 1
0.599532391992524 0.56758760038445 1 1
0.938144577523141 0.888988009786407 1 1
0.866774941859962 0.819494544171467 1 1
0.557760401473752 0.523125232266262 1 1
0.701494123870419 0.666639640135654 1 1
0.772386782981885 0.73981213017305 1 1
0.899146643714301 0.850541115464466 1 1
0.715896028061675 0.681917478534911 1 1
0.823750510419125 0.784595453083311 1 1
1.00845295437626 0.963001456820872 1 1
0.615540942489847 0.584906111856091 1 1
0.60814883306322 0.581237782115788 1 1
0.927246047495458 0.884276340981544 1 1
0.61551823877419 0.58731484269575 1 1
0.878302716072972 0.836660323082157 1 1
0.545986488234724 0.516392818554343 0 0
0.734858022555931 0.700242991674544 1 1
0.818510838100083 0.776558443258128 1 1
0.602612832017729 0.57587538453346 1 1
1.05319344604595 0.999806985571293 1 1
0.77768171121739 0.741086340597777 1 1
0.944602743048223 0.89863159271335 1 1
0.834315510537392 0.79394028955104 1 1
1.12293289046188 1.07672546597417 1 1
0.451418652256113 0.430263599713047 0 0
0.664465478804402 0.632025417054087 1 1
0.642337551582389 0.616906302716942 1 1
0.58153018417095 0.551351697753868 1 0
0.667670606160088 0.63674199837694 1 1
0.494097398046794 0.470161423569457 0 0
0.753456424258046 0.716946182678357 1 1
0.86510430404049 0.816561482894673 1 1
0.397912702049275 0.376370878188667 0 0
0.869010404146099 0.829280850101285 1 1
0.816845745354673 0.775990084049047 1 1
0.750475303829496 0.721065381983851 1 1
1.04004123882081 0.993985539646177 1 1
0.807888388029265 0.765455277938222 1 1
0.67381076452973 0.643314544002759 1 1
0.49196495036319 0.476195216913751 1 1
0.748154049502435 0.715765123034913 1 1
0.799321132497467 0.766495934529124 1 1
0.619781945592642 0.59216245094992 1 1
0.889377879097075 0.846318583015779 1 1
0.79713712195693 0.758504715804975 1 1
0.745963504760925 0.709321040744015 1 1
0.881011748381086 0.832537180432413 1 1
0.633306534532721 0.600378504237854 1 1
0.747790814065547 0.719869615690778 1 1
0.637853410861606 0.60973074142378 1 1
0.907075687686421 0.856601711806831 1 1
0.820448006154412 0.779353841064369 1 1
0.875753173281246 0.830713021089849 1 1
0.921053156252602 0.876730432855952 1 1
0.924227707324745 0.878578504748243 1 1
0.57569322160765 0.55280210816339 1 1
0.700326066861175 0.665905550087126 1 1
0.621765132647379 0.586611838828338 1 1
0.716696381805038 0.688374255121164 1 1
0.862438049957793 0.822782337497042 1 1
1.04527312878929 0.997199023895892 0 1
0.733280610117336 0.69873504298455 1 1
0.586958720124426 0.559876196169642 1 1
0.89352566620903 0.842633852245197 1 1
0.827951263631527 0.78890190555372 1 1
0.823232637573868 0.782675285343573 1 1
0.780261050101195 0.741593623397788 1 1
0.910768858974978 0.870423155630082 1 1
0.804055342231977 0.769421705730148 1 1
1.10522717515733 1.05089742498243 0 0
0.645420059853128 0.612245403998207 1 1
0.716317751632676 0.677244806834212 1 1
0.676504190382987 0.633257080224647 1 1
0.89561149280717 0.850402103915699 1 1
0.978059364018049 0.931015236173056 1 1
0.690138669202441 0.650686552062005 1 1
0.874622113425835 0.82834366909168 1 1
0.712398059928047 0.679994145936067 1 1
0.533163823416895 0.505806757004433 1 1
0.71327589672762 0.678918137246649 1 1
0.944728660826561 0.904635591935105 1 1
0.906326834144485 0.863413954401136 1 1
0.750465077168494 0.710340988298099 1 1
0.748695395925598 0.710019910740646 1 1
0.991332321048593 0.952206173315024 1 1
0.65064162875963 0.617057300943181 1 1
0.823702653342195 0.791546189168598 1 1
0.772125389499622 0.730309981778559 1 1
0.880650911492424 0.842633021790645 1 1
0.638965754536708 0.606674726827406 1 1
0.803056982707132 0.761273355295816 1 1
0.845118727050475 0.809144014448296 1 1
0.679872667256137 0.652444418935918 1 1
0.877646061174027 0.8350410553466 1 1
0.912994408818865 0.871200231077024 1 1
0.55653018586313 0.534911164982994 1 1
0.60489713301231 0.573348113456412 1 1
0.792111543256119 0.755196977806673 1 1
0.9815743082894 0.938690993260953 1 1
0.755859782404449 0.722263201487685 1 1
0.803258648910362 0.769142166534628 1 1
0.952215731240451 0.906946588322241 1 1
0.85128541566951 0.810198499396706 1 1
0.949653747352698 0.894682894744199 1 1
0.761079042252884 0.723296914033117 1 1
0.69087417931749 0.658817262825359 1 1
0.798785373758722 0.763553791715305 1 1
0.909366962753858 0.862420466996225 1 1
1.11385401594706 1.06051527794798 1 1
0.824378368564355 0.784261022234896 1 1
0.899600098918105 0.854451687616088 1 1
0.469666493001854 0.441108354850615 0 0
0.723400334551881 0.687295499677115 1 1
0.552466778054793 0.527470517353406 1 1
0.771875607220724 0.730777665874315 1 1
0.640284039118842 0.609923390367193 1 1
0.784535554856705 0.745873803233255 1 1
0.844991190351611 0.811261269524798 1 1
0.811127691054645 0.773169551506686 1 1
1.05092791414921 1.00385860296076 1 1
0.665334974278958 0.634246715130546 1 1
0.678947066902499 0.649740699309416 1 1
1.0134752927042 0.958236901019353 1 1
0.886987151081189 0.852590746016725 1 1
0.641840494656958 0.61487511429637 1 1
0.790748621812507 0.7510652582835 1 1
0.909409728240068 0.863349353918051 1 1
0.874404368066727 0.831671878748378 1 1
0.887044509429884 0.844859679300317 1 1
0.997786013939092 0.944082247379646 1 1
0.835348715401368 0.804805152711158 1 1
0.834638730135621 0.788625342556543 1 1
0.980260062441466 0.939258394403664 1 1
0.697701495815936 0.659906361548792 1 1
0.405239829696721 0.380608370622502 0 0
0.950610981086949 0.902431383025771 1 1
0.770892028979024 0.73804400887576 1 1
0.814431345427967 0.769863113739548 1 1
0.78669182924023 0.74430480780317 1 1
0.95565899796655 0.91273492154168 1 1
0.576480933205246 0.556282682425721 1 1
0.916587473718625 0.878862394590262 1 1
0.856758103800251 0.81780685133326 1 1
0.856865861703026 0.812208502769511 1 1
0.73159642877081 0.695999126612616 1 1
0.513387705436576 0.492674503888432 0 0
0.540534158671179 0.518318562651032 1 1
0.850980010647171 0.804687415705553 1 1
0.631020543361954 0.597794412488151 1 1
0.974844853266835 0.934032182794504 1 1
0.662222032569911 0.650158526371813 1 1
0.921900387294603 0.883539737739628 1 1
0.860612068145988 0.799913157069222 1 1
1.05684495215124 1.00779824507503 1 1
0.613426045292819 0.584102620688851 1 1
0.731844087424449 0.697607487698987 1 1
0.856233885605904 0.808438863202669 1 1
0.925011060522446 0.880085815830084 1 1
0.747730811248079 0.710494729079002 1 1
0.620168082749694 0.591807426462234 1 1
0.668992504893866 0.635055531859203 1 1
0.814256152191206 0.774960698831229 1 1
0.766279886379658 0.727094600774865 1 1
0.759255605031514 0.721440637533072 1 1
0.947348718530833 0.896601355605268 1 1
0.484588568286333 0.460798449010419 0 0
0.792865645067205 0.753673243333739 1 1
0.50399561496779 0.482475088858284 0 0
0.597013994234539 0.568828443631688 1 1
0.92975911091681 0.879112582591023 1 1
0.82745723936531 0.781032944274998 1 1
0.790507099575081 0.753575749761849 1 1
0.751255391051493 0.715627542806796 1 1
0.749608048265016 0.712392683518022 1 1
0.689380287032589 0.64992842439306 1 1
0.646353339508942 0.613927143330064 1 1
0.915061353145266 0.867715138113607 1 1
0.707657245267574 0.679483778906511 1 1
0.89816849124497 0.850903278871628 1 1
0.622104973290595 0.591393650680771 1 1
0.869458854357541 0.827786882529695 1 1
0.744542827853418 0.711731011748077 1 1
0.886869018496213 0.847681666466914 1 1
0.835918865581012 0.797265862561073 1 1
0.836848279912617 0.79833398055672 1 1
1.05165774074173 1.00051247621004 1 1
0.683398666489264 0.650440942942278 1 1
0.955331349054052 0.903467706296487 1 1
0.7138519036433 0.672637862391349 1 1
0.641567744073401 0.612681877585139 1 1
0.825108095070094 0.78669602294747 1 1
0.675775009086519 0.644751801737386 1 1
0.772930495949481 0.740458244056668 1 1
0.873184085342091 0.836883295544859 1 1
0.667651407594715 0.63874176832713 1 1
0.915940799297212 0.870234657019757 1 1
0.948013843460684 0.904809886557586 1 1
0.794511179694342 0.758387457914281 1 1
0.718743417162128 0.67899353526523 1 1
0.85358273078081 0.812271508392205 1 1
0.995525016404229 0.949375467231436 1 1
0.678309490952443 0.64330300606974 1 1
0.618286179583901 0.590161541095419 1 1
1.19008397926163 1.12190321522385 0 1
0.449437117938114 0.429119872589035 1 0
0.747433973972014 0.710719774205833 1 1
1.06227742301329 1.00315214936563 1 1
0.908829663816507 0.857390765660815 1 1
0.780051263301622 0.741152526123913 1 1
0.61072559549468 0.574556557864965 1 1
0.84804952933838 0.797917072291338 1 1
0.951776184927589 0.90753089407 1 1
0.752773941584723 0.716929397723397 1 1
0.60580184062332 0.578808103758592 1 1
0.962095037390328 0.913592409882995 1 1
0.76997058614584 0.72634767247177 1 1
0.80994075032356 0.775301935726557 1 1
0.835415226713775 0.790967099914169 1 1
0.771552271917848 0.734402768223841 1 1
0.788604363839051 0.749928337556849 1 1
1.01155170680485 0.958745790789989 1 1
0.838445123518619 0.803584414314207 1 1
1.06845731385396 1.01734011891921 1 1
0.806223552107963 0.762393092811542 1 1
0.836799962275915 0.803564078117348 1 1
1.13122267602005 1.06985430683079 0 1
0.611891495859101 0.586326703675849 1 1
0.75354657926851 0.720358310153392 1 1
0.584615050903888 0.552175353724621 1 1
0.63801789520114 0.600716639656828 1 1
0.970805267144042 0.917913750774953 1 1
0.625548754635681 0.59874183538254 1 1
0.817267294184611 0.780054830308388 1 1
0.630819302171495 0.607273741108232 1 1
1.31468761973787 1.25382058725588 0 0
0.874378006081036 0.830438268620437 1 1
0.452243166157101 0.428677358623308 1 0
0.896140536458104 0.855551188197178 1 1
0.604573811499477 0.570444185686711 1 1
0.747049773805939 0.713537303353889 1 1
0.947155622798645 0.895401222160229 1 1
0.888804920073421 0.849272636887614 1 1
0.770690950035773 0.725187109882968 1 1
0.866886453085795 0.822360457763948 1 1
0.792020308957657 0.758449127747973 1 1
0.73998149407 0.700404007824168 1 1
0.62141933087635 0.590728668365813 1 1
0.661929776896158 0.630974398874014 1 1
0.730067445049632 0.693350496178742 1 1
0.600356651504829 0.567465576392328 1 1
0.791128846071447 0.755773655695326 1 1
0.842548357120316 0.796947980310943 1 1
0.722962568697158 0.688355375112542 1 1
0.661834633025687 0.625301175549758 1 1
0.839710605640864 0.800795072344351 1 1
0.823455825619312 0.784844123902493 1 1
0.751009633198768 0.711189776209996 1 1
1.0027149091257 0.954765813831416 1 1
0.80121035132485 0.77105316085555 1 1
1.03850350697337 0.985548335714954 1 1
0.523437907653758 0.500370489181462 1 0
0.687923084864584 0.651465000277097 1 1
0.799693975213886 0.74762038310106 1 1
0.705054889743167 0.670584982427636 1 1
0.780778172685185 0.74872117116088 1 1
0.814699022934068 0.775736621924412 1 1
0.81058263561277 0.77175671197451 1 1
0.829430207786215 0.790914499617585 1 1
0.853044035203274 0.815428716780054 1 1
0.848105393874181 0.806924698157348 1 1
0.881159150439533 0.832743350704447 1 1
0.950047865593952 0.902707345733133 1 1
0.829694027991228 0.789415714309152 1 1
0.552306043897849 0.520367872628861 1 1
0.836223108290811 0.794102272096624 1 1
0.792767900613674 0.758489005705216 1 1
0.942436666386056 0.889587540740679 1 1
0.657131153474677 0.626931554543825 1 1
0.724425889926394 0.690595146419653 1 1
1.03531708424065 0.991488071587405 1 1
0.978406951076007 0.927682091332443 1 1
0.739275721620221 0.706864567090917 1 1
0.807602839296385 0.770941622395106 1 1
0.594774238860499 0.563943865869168 1 1
0.875867804082384 0.837973706814488 1 1
0.959564463951547 0.91322198455746 1 1
0.804876388455575 0.757045613045619 1 1
0.63850376574776 0.606736144618013 1 1
0.640379405562024 0.612723264762579 1 1
0.700287573066928 0.667860243276073 1 1
0.939072296799152 0.899980596517331 1 1
0.809364631484262 0.771237801982799 1 1
0.726206725280781 0.693997442713509 1 1
0.892697601539855 0.854680132126148 1 1
0.694209195498279 0.660841561727137 1 1
0.785983504031798 0.739921664145685 1 1
0.61648005763907 0.594439230510126 1 1
0.849732858219763 0.811425086054196 1 1
0.785635466897201 0.749693858000687 1 1
0.810074878732533 0.772260514200535 1 1
0.831792371498433 0.79425532063434 1 1
0.861989585136432 0.819054095834962 1 1
0.644742719818951 0.612599724715867 1 1
0.573450724008842 0.545294791670067 1 1
0.707201525710059 0.674165791695994 1 1
0.523763502343069 0.495510692881227 0 0
0.65868106240691 0.632923640294861 1 1
0.695320950584577 0.662033499073562 1 1
0.780908102434047 0.741952207521113 1 1
0.606060059723584 0.575612943307499 1 1
0.702674972213953 0.668905071858896 1 1
0.478322105026125 0.449177648874792 1 0
0.552825579528307 0.530306338165491 1 1
0.868073614350088 0.822785018607176 1 1
0.642114593645687 0.608188981651035 1 1
0.654689826648982 0.621402672563044 1 1
0.98404934285271 0.938078302432857 1 1
0.700204121981891 0.664958581412057 1 1
0.910544147933611 0.867806904092187 1 1
0.621988227552444 0.588615349058664 1 1
0.843357305818463 0.807358873648808 1 1
0.637095129525135 0.601268683840131 1 1
0.60074496093466 0.57634303450587 1 1
0.794641901658996 0.756005046600988 1 1
0.596688080476235 0.56463573455878 1 1
0.582105383073686 0.556366538858371 1 1
0.571522250695648 0.54251490554085 1 1
0.675983907044752 0.643239023631423 1 1
0.707318645125272 0.672553696537693 1 1
0.969432763571192 0.919168462989609 1 1
0.879394547104456 0.839030335125256 1 1
0.96009770179646 0.907839306456682 1 1
0.483805443890505 0.459252645690934 1 1
0.691808424306778 0.659614699960205 1 1
1.01707234829059 0.970201259226148 1 1
0.812907246011633 0.776076140071739 1 1
0.743989531013184 0.709659566506064 1 1
0.79747833525858 0.759644992979325 1 1
0.81464947885894 0.780608670650677 1 1
0.637874077501322 0.609066816122499 1 1
0.602959998149203 0.579164825881168 1 1
0.836871611851593 0.793910604404426 1 1
0.671006860859935 0.629003160107275 1 1
0.758297779454773 0.726825402163946 1 1
0.70091949015584 0.662272283341125 1 1
0.854706884491337 0.822164028359058 1 1
0.923462007826229 0.874575842960521 1 1
0.764467836885539 0.732816378095981 1 1
0.879789302256848 0.838626117813911 1 1
0.875470362341045 0.839319259376999 1 1
0.632667162229604 0.597475729875135 1 1
0.659288866182803 0.62512252783988 1 1
0.769968132863862 0.733961886264482 1 1
1.19601346041391 1.13176002544146 1 1
0.798601663972429 0.757915472151833 1 1
0.71025014861285 0.669623020815273 1 1
0.847466202060969 0.808805101469249 1 1
0.994777977278423 0.946091766208741 1 1
0.825419782943731 0.786054094990644 1 1
1.00534040133092 0.951170582507186 1 1
0.840187022506845 0.796111379686113 1 1
0.677496693903949 0.647799480988469 1 1
1.01817148953137 0.97599094286532 1 1
0.914579515523748 0.876557604180705 1 1
0.746525641988242 0.71044913487225 1 1
0.682966080223703 0.657830561548742 1 1
1.2037264755921 1.14260842249817 1 1
0.59488820890921 0.563606644516803 1 1
1.00638064466586 0.958940066346768 1 1
0.840681624993456 0.801745720399507 1 1
0.655904342505321 0.620151546841016 1 1
0.479075664341196 0.451300326236834 0 0
0.81297277201977 0.764726694343213 1 1
0.937090159664933 0.894955030420768 1 1
0.820943425351833 0.787971071416938 1 1
0.789999159046439 0.754216256920237 1 1
0.726268053042555 0.688305678491856 1 1
0.62456307238673 0.591433320870815 1 1
0.686086991143313 0.654852623179654 1 1
0.713896332207395 0.676924675836562 1 1
0.792678410035976 0.753743342082288 1 1
0.795541342885562 0.759044024994923 1 1
0.565486080845007 0.537865613828831 1 0
0.607944789670124 0.582028310581688 1 1
0.616849319097064 0.590677988469437 1 1
0.916664482914594 0.880167207515999 1 1
0.699209173458518 0.666288254456671 1 1
0.973754446150189 0.922657220392227 1 1
0.732559489797413 0.693482559397584 1 1
0.962502605323745 0.917351220035223 1 1
0.59894020070616 0.565248749046673 1 1
0.894988812164781 0.8512570279202 1 1
0.689340295293399 0.658107099165286 1 1
0.695747924400651 0.663082668189556 1 1
0.848978665095996 0.808288188550673 1 1
1.20826197816279 1.15315535821964 0 1
0.764921212934428 0.728946628295612 1 1
0.779418302090029 0.741488326896891 1 1
1.02628735449017 0.967140329281835 1 1
0.723971211166295 0.690539002362695 1 1
0.870657290911359 0.829903980463622 1 1
0.694888068959743 0.659391131352105 1 1
1.0016770215195 0.952972274174834 1 1
0.757359096811791 0.725452660305985 1 1
0.782395235957279 0.750478900634784 1 1
0.516475034936862 0.489143311454401 1 1
0.636460479524178 0.60127363465259 1 1
0.533510854890993 0.510742748583024 1 0
0.929973396143291 0.881576123117729 1 1
0.609940762977015 0.586134742802234 1 1
0.959051417861371 0.91410074078786 1 1
0.746343413785169 0.705735893895814 1 1
0.395897061488684 0.385609915924915 0 0
0.813140930666106 0.774652735544721 1 1
0.498715517229187 0.476701467267618 1 1
0.811835854202226 0.774280342325892 1 1
0.974715875490693 0.915005251443172 1 1
0.70424241010262 0.663650137737998 1 1
0.586498700729949 0.551086481359969 1 1
0.939076379800043 0.891034667247294 1 1
0.694166429871692 0.65938442732427 1 1
1.25825417796596 1.19447881455674 0 0
0.750961263202291 0.70949181428203 1 1
0.458967636962148 0.438116366905574 0 0
0.844376238650109 0.802997991314028 1 1
1.11717967645186 1.05737011669531 1 1
0.835310275309361 0.793064388987331 1 1
0.738066590035911 0.708431074224788 1 1
0.753251100399397 0.708688473670889 1 1
0.759573215753451 0.730678657142308 1 1
0.494489757319755 0.474067057040403 1 1
1.06540701889166 1.01134919380245 1 1
0.682424805159076 0.650247716557709 1 1
0.637169170384995 0.610186868556162 1 1
0.969987608717197 0.925993241608453 1 1
0.590866891463782 0.561905048887724 1 1
0.730499879632652 0.689951740807645 1 1
0.966144482599301 0.918208851700883 1 1
0.831572720161112 0.791458717813256 1 1
0.611547022697659 0.582574477442869 1 1
0.727340336764022 0.685329584520385 1 1
0.562608054331517 0.537922781605642 1 0
0.608721767614967 0.582094167073293 1 1
0.836854271448057 0.7945659461736 1 1
0.732922273126193 0.693229116157381 1 1
0.679746927929382 0.646017966729746 1 1
0.573265897049775 0.545613773074254 1 0
0.571141939497874 0.549842232860203 1 1
0.912895542617439 0.873352052184095 1 1
0.657063438601404 0.627202601702364 1 1
0.689073405251632 0.655497762269576 1 1
0.639844477179881 0.612273247728129 1 1
0.807732461895099 0.773169809882642 1 1
0.731655854619763 0.69955427476455 1 1
0.82906360310326 0.789024063383082 1 1
0.929166684454249 0.883238216662024 1 1
0.783604668821238 0.740611474759693 1 1
0.598430613242053 0.57234505555125 1 1
0.874261161528618 0.840114611258202 1 1
0.880857242906925 0.841357590613812 1 1
0.667419395731541 0.634442752992114 1 1
0.787257831855022 0.746523858284809 1 1
0.813567948615897 0.773346199567499 1 1
0.986206705396343 0.928541712101638 1 1
1.02054781956836 0.977359599943117 1 1
0.73103536980956 0.695323532383464 1 1
0.894602009818698 0.848868039499898 1 1
0.70644726441777 0.672951969957449 1 1
0.870215355292238 0.830677780397992 1 1
0.710003610248087 0.677630181012016 1 1
0.71096276283161 0.681005498021549 1 1
0.775913512747918 0.744841724060698 1 1
0.885577841527626 0.845480176976915 1 1
0.584008868720933 0.549029137897336 1 1
0.71861393037333 0.686149770305337 1 1
1.11185827505099 1.05189643741077 1 1
0.606877963066886 0.581602537944088 1 1
0.822068035152459 0.7824146479604 1 1
0.839821241382275 0.800490179945851 1 1
0.820088731182237 0.786799604382668 1 1
0.473029654987539 0.448492837497581 0 0
0.774284877426113 0.740980273153713 1 1
0.551956230359221 0.522658771818423 1 1
0.850343628492942 0.810450765652141 1 1
1.05572997241055 1.00185860039878 1 1
0.516754189350574 0.494539863771752 0 0
0.89544849086034 0.858389212376825 1 1
0.743556150536018 0.706521707653925 1 1
0.899001616840413 0.854464285720983 1 1
0.479263961972718 0.460695366199276 0 0
1.00119702830894 0.956747027639346 1 1
1.22006006874521 1.1601283326014 1 1
0.769708037957174 0.733080213534482 1 1
0.70919354026643 0.663453598787488 1 1
0.631918416237735 0.606104611281321 1 1
0.672785907014881 0.64751164922173 1 1
0.5910053208833 0.560366666058521 1 1
0.824749304123073 0.777984028799463 1 1
0.805272713066718 0.769395478965249 1 1
0.718375775033426 0.683873981752117 1 1
1.11838140236904 1.06535228720636 1 1
0.953360844401599 0.909221505953238 1 1
0.854457972317886 0.810174217222374 1 1
0.68523749394828 0.655842503934152 1 1
0.783960825356607 0.749415724395377 1 1
1.14081630088162 1.08254520837835 0 1
0.881732912919314 0.834985629020859 1 1
0.816664362485929 0.779294793011271 1 1
0.916060245911095 0.867970420904111 1 1
0.559832132236701 0.534882324191638 1 0
0.857237409154808 0.804655207481656 1 1
0.472090789271941 0.451676568492471 1 0
0.871716222553433 0.845281269595432 1 1
0.923607135043426 0.872559772890106 1 1
0.521499367158897 0.492235594690843 1 0
0.720666796372742 0.691034529005687 1 1
0.992378487727332 0.947925838691471 1 1
0.958701146616834 0.913341583441156 1 1
0.792513654981847 0.752710495694301 1 1
0.794615506941528 0.761088486222718 1 1
0.84017890678385 0.803894633910327 1 1
0.640484665201712 0.610855532932397 1 1
0.722183043034681 0.690551240244629 1 1
0.756136676146406 0.719405918824668 1 1
0.935053842689874 0.892876499449304 1 1
0.751615343204153 0.715763037000571 1 1
0.839133793817183 0.798867001456385 1 1
0.832704139809133 0.792935300231112 1 1
0.820412427323984 0.782365487309021 1 1
0.82834766107253 0.786806340274877 1 1
0.896779833525011 0.853853877268857 1 1
0.836388466282149 0.799573723912733 1 1
0.861811978729846 0.819068264149696 1 1
0.804805782643597 0.767854650337453 1 1
0.838259251267054 0.791644922312689 1 1
0.670062742067996 0.640650594541109 1 1
0.555582660171804 0.543404324236647 1 1
0.808861987893939 0.771047257836248 1 1
0.766359823468665 0.725082319729753 1 1
0.679959850091175 0.645932441859194 1 1
0.909349155421341 0.862263478578223 1 1
0.828034031258279 0.78753469495266 1 1
0.673718999429634 0.638963519499679 1 1
0.651431486797417 0.623437678932997 1 1
0.912292251475278 0.873760992447653 1 1
0.758658218495708 0.722059516172456 1 1
0.612550878087499 0.587681502311422 1 1
0.875362974990727 0.826905056768191 1 1
0.70539989733312 0.673628298765852 1 1
0.787908329898952 0.748632543799833 1 1
1.16737148073796 1.10316465895938 0 1
1.1093273476823 1.05104670600329 1 1
0.833437899930892 0.787970882454435 1 1
0.827964054966953 0.789920411156136 1 1
0.896248796717247 0.851093663913502 1 1
0.900965065360615 0.863721631952185 1 1
0.556018566161225 0.533336066703479 1 1
0.810260180055106 0.764082695387084 1 1
0.836554240209754 0.800334850844943 1 1
0.666695893028698 0.630138452260809 1 1
0.841020196889958 0.797891036099456 1 1
0.680554319795329 0.654742468631683 1 1
0.597991445711016 0.563232594395227 1 1
0.602133881405455 0.57820731746798 1 1
0.90072540664289 0.853244116538014 1 1
0.756192620924966 0.718697989556243 1 1
0.801095427649618 0.762894176134377 1 1
0.691748757004881 0.664983108598151 1 1
0.866813708744441 0.83108155105136 1 1
0.896378731701207 0.853111284517699 1 1
0.595756661574687 0.572362675806187 1 1
0.779272861445685 0.743931681952299 1 1
0.750902447174975 0.717391045865714 1 1
0.840210211669163 0.796973407031163 1 1
0.829251183537864 0.786311810567986 1 1
0.855535862676727 0.813505022665767 1 1
0.875918833130052 0.825478421150074 1 1
0.769672105209141 0.730998244059818 1 1
0.922100121204553 0.882678269102814 1 1
0.633823805534695 0.59926918386111 1 1
0.490661615350488 0.46439923329095 0 0
0.895692197317795 0.849532678017939 1 1
0.603972750633512 0.570810573799333 1 1
1.05795108835516 1.00817142936575 1 1
0.730757588997974 0.701434786902986 1 1
0.976243246306727 0.934607141424585 1 1
0.862640407073576 0.818566152367281 1 1
0.776298465243553 0.736997158176896 1 1
0.658551747991514 0.632480254375413 1 1
0.916954116066885 0.876570450157573 1 1
1.00171854645796 0.954350407136575 1 1
1.03917621914317 0.987149227739167 1 1
0.802155299589693 0.76739258368412 1 1
0.962813929156825 0.90263739764661 1 1
0.686764446608403 0.64775758823582 1 1
0.768478901592167 0.730978380537522 1 1
0.999761301819485 0.956143036167424 1 1
0.905040681277688 0.862779416597136 1 1
1.04356446035559 0.989535998479322 1 1
0.37016139148634 0.34795013589846 0 0
0.910244237438412 0.870323376282601 1 1
0.803494990474995 0.761368346057337 1 1
0.768070456289869 0.725131193572214 1 1
0.914584287362836 0.873187336197525 1 1
0.930463460072873 0.887806459954696 1 1
0.532685564101128 0.508715024647784 1 0
0.633698603080817 0.598957403221538 1 1
0.744504604443899 0.708360450270708 1 1
0.714841615352224 0.674416346533883 1 1
1.32597440325166 1.25634733290286 0 0
0.832848966701744 0.794245129249423 1 1
0.708220291579974 0.673945943155811 1 1
0.992896054332286 0.947677457058396 1 1
0.970827929582873 0.928703199234278 1 1
0.932514958024527 0.893324422081431 1 1
0.760572592154809 0.726382271200065 1 1
0.943346338309925 0.896036323667383 1 1
0.743234120443986 0.70315879881706 1 1
0.672210214004849 0.63071787126215 1 1
1.02958955127491 0.980025741328052 1 1
0.747537932987847 0.703102007497343 1 1
1.01318928454514 0.96214941163864 1 1
0.83941715532741 0.796371671380816 1 1
0.753817186962771 0.71770131944979 1 1
0.966196194773799 0.918296670719408 1 1
0.621870192586925 0.587138856719821 1 1
0.869183922791308 0.829840330738789 1 1
0.625821878704577 0.597580659376457 1 1
0.736185804381028 0.693043003215638 1 1
0.726723964459682 0.686609937641642 1 1
0.686188367501395 0.648852999278648 1 1
0.666369402354366 0.636721879450805 1 1
0.870292920314783 0.820960648673479 1 1
0.525376876255407 0.498941196599651 1 0
0.854184256227516 0.818445172654331 1 1
0.889362247746538 0.849171367486155 1 1
0.634081296683498 0.60218139375885 1 1
0.508706896778628 0.484292858063781 0 0
0.440882309489391 0.419814186355095 0 0
1.00788371970956 0.959538268292669 1 1
0.686186838279375 0.649662427346973 1 1
0.742231052060055 0.707124359896249 1 1
0.734415727565399 0.696631387749433 1 1
0.927493186121162 0.890120208289092 1 1
1.03492355763671 0.979929035543494 1 1
0.754826666776831 0.716725155387005 1 1
0.907175867960601 0.862072339297517 1 1
0.693240710716022 0.654480621039978 1 1
0.945946856326916 0.908715007754017 1 1
0.492800346852761 0.466357895588616 1 1
0.755774305368095 0.720967568547294 1 1
0.475806563277531 0.445171328868567 1 0
0.975327015959022 0.92782107183026 1 1
0.803988646060145 0.769050570371571 1 1
0.858374742183729 0.819481054773258 1 1
1.04543055392759 0.985570412923523 1 1
0.519035178070814 0.495596423537166 1 1
0.934567572114427 0.889258872670188 1 1
0.36170911878212 0.343535100551539 0 0
0.829090602575175 0.788986711953617 1 1
0.703994235311175 0.674222366616297 1 1
0.756131385604418 0.721878178568117 1 1
0.325418668698711 0.310741447925381 0 0
0.718960410330745 0.685494349355465 1 1
0.909059372609438 0.869550195103582 1 1
0.87768403357131 0.831918220513118 1 1
1.10707364166336 1.05143047300989 1 1
0.535299337258572 0.512370214386672 1 1
0.438954037988437 0.419900075228947 0 0
0.663889896428983 0.627227172798393 1 1
0.787850000570585 0.767528511777141 1 1
0.632406340191267 0.607071033170846 1 1
0.630084692565843 0.602060844380595 1 1
0.597766039534147 0.567718841160205 1 1
0.664651158888267 0.635383901354836 1 1
1.08587502383144 1.02970891528693 1 1
0.584137347530848 0.557727125205437 1 1
0.516210088450594 0.492845626057228 1 0
0.855136821362575 0.815924493659437 1 1
0.807023266839261 0.770583549844263 1 1
0.659486297574264 0.632940852767933 1 1
0.698470709348718 0.661836803332319 1 1
0.762573674804997 0.726738954749388 1 1
0.991529033404027 0.935718749255089 1 1
0.750299860789551 0.718022270495204 1 1
0.820969627469316 0.789187053519792 1 1
0.594085595561096 0.55924458272417 1 1
0.5153126048538 0.488773878722899 0 0
0.71314929142343 0.67698419250542 1 1
0.613578425755634 0.583670766106496 1 1
0.746540208131902 0.712270705687565 1 1
0.959700079049989 0.916367847115928 1 1
0.959967601134239 0.910871306953186 1 1
0.971700796357237 0.924281872303989 1 1
0.722312753249868 0.687414067797638 1 1
0.83286450352462 0.794073856813047 1 1
1.02168047865027 0.971916987565352 1 1
1.00703181909868 0.952577145277049 1 1
0.90942596096955 0.858629174653789 1 1
0.78882458948697 0.752372664910043 1 1
0.645833459598927 0.616485695053109 1 1
0.852121590819082 0.813564646580351 1 1
0.634010609439735 0.606459441285035 1 1
0.887064629438231 0.841319207689465 1 1
0.879530488347024 0.833797483424354 1 1
0.74510511563446 0.708304006496456 1 1
1.08099175493134 1.03057995035879 1 1
0.79631863190323 0.758674592889711 1 1
0.919870222663757 0.877822912901619 1 1
0.836904212017899 0.797515124294978 1 1
0.770461520396514 0.729481024665448 1 1
0.669825738757919 0.640465052415655 1 1
0.898274582437634 0.856680880351104 1 1
1.02400668164611 0.972626187458216 1 1
0.671326487325064 0.631232013506679 1 1
0.785809659137916 0.73943857772557 1 1
0.857077727832491 0.819011039443964 1 1
0.80209186044957 0.760907433148476 1 1
0.544738730862356 0.51644054716603 1 1
0.854654657069054 0.818738379321823 1 1
0.967956307215009 0.927810891401163 1 1
0.937097479036678 0.896903622662069 1 1
1.18302649228946 1.12506772916962 0 0
0.891209175133201 0.84999391564011 1 1
0.707862571514399 0.678399861452243 1 1
0.738376722460678 0.700346309867852 1 1
0.463716990765021 0.442025358742676 0 0
0.855725456388285 0.810151920163854 1 1
1.01223511464052 0.963493996799443 1 1
0.818318835879948 0.778530550815146 1 1
0.887840989016561 0.839437227423374 1 1
0.519877225683018 0.486345966137205 1 1
0.540169500564855 0.509695884507366 1 1
0.988282853169615 0.928872486446338 1 1
0.72693820786293 0.697638960957638 1 1
0.513482504427182 0.487583625337017 0 0
0.999219878953001 0.958869749888777 1 1
0.745619107471609 0.709449819689772 1 1
1.01013216258541 0.968479348782449 1 1
0.813331050181661 0.781627972941946 1 1
0.814606553308283 0.775085968143083 1 1
0.803703159654272 0.75836039092421 1 1
0.765853926062802 0.737197771168779 1 1
0.905678396862378 0.864190636482272 1 1
0.677082317178922 0.645252223595359 1 1
0.771134742233725 0.722928545464141 1 1
1.03472164983577 0.985634538165359 1 1
1.03193531515472 0.980852903863728 1 1
0.891988254163502 0.852039368491575 1 1
0.887650426697114 0.853003241488432 1 1
0.688362115659589 0.656598628548423 1 1
0.65565062132778 0.624488447388778 1 1
0.754314825341097 0.719965495695195 1 1
0.935444036531846 0.885338130594369 1 1
0.716249974928009 0.687114081838788 1 1
0.931154619615223 0.885285117178829 1 1
0.947820487583425 0.905571561941133 1 1
0.727077840936169 0.689554982805722 1 1
0.75776113946387 0.719126730950532 1 1
0.608059560579617 0.583918284000638 1 1
0.921092769385442 0.880596448737022 1 1
0.615127929516133 0.579885430313926 1 1
0.671925996794762 0.638178224635046 1 1
0.818307256712499 0.779844789135729 1 1
0.434180091252468 0.41435975688899 0 0
0.606708357511767 0.579256699876798 1 1
0.901323837218873 0.867707885536775 1 1
0.903222578522133 0.857828042836186 1 1
0.982052357143389 0.942478276727347 1 1
0.826369800142178 0.785658008180736 1 1
0.49636555357234 0.480914898496364 0 0
0.952346605484626 0.91097597218348 1 1
1.05469184204565 1.00568625584697 1 1
0.739261093240099 0.701201785242525 1 1
0.89454451204009 0.851427746389131 1 1
0.796478647193159 0.750092656092256 1 1
0.693532014786535 0.661638692204203 1 1
0.677794725248298 0.647287461139417 1 1
0.812539685813504 0.779423521278401 1 1
0.991782440092303 0.946656478814509 1 1
0.649746630208647 0.620325309835777 1 1
0.888406999436792 0.84381246342496 1 1
0.958509193587796 0.915538112397285 1 1
0.889916785102655 0.850490333647391 1 1
0.856665040632119 0.822901218795793 1 1
0.94413285806199 0.905262037965628 1 1
0.926617862963556 0.88286060263539 1 1
0.809251000485821 0.773563534661251 1 1
0.747554647999819 0.717060159470427 1 1
0.918829830498334 0.880087838675858 1 1
0.768198041125434 0.734758119970316 1 1
0.820878264317779 0.778707655284441 1 1
0.511871590947654 0.484200270408182 0 0
0.998985064725772 0.947749404714744 1 1
0.944662391354669 0.897240894316192 1 1
1.05258614567943 0.990461584157888 1 1
0.668885026874446 0.640858495500182 1 1
0.447512658532227 0.426004821788232 0 0
0.844754981207308 0.799114026296443 1 1
0.637493542685676 0.608672155112534 1 1
0.938239297366215 0.890702901967525 1 1
0.635231748656905 0.595660413173804 1 1
0.886684480129557 0.835024024755015 1 1
0.51627090933651 0.490103426080998 1 0
0.62878628775261 0.596579775308554 1 1
0.628601053820614 0.596808372812637 1 1
0.713129612498517 0.677481975021311 1 1
0.838395863469072 0.798868878518115 1 1
0.841974149684408 0.7950560112257 1 1
0.798257242291621 0.760100760405659 1 1
1.03859036025685 0.987133204273741 1 1
1.10379725261395 1.04520305694577 1 1
1.04509784285704 0.988423275710523 1 1
0.612758503779361 0.582299369670908 1 1
0.678839950188694 0.650103677773301 1 1
0.680227310901114 0.64599748939145 1 1
0.577710685086629 0.552532141993895 1 1
0.779930530478652 0.745582665114221 1 1
0.551912252301863 0.531502564893323 1 1
0.694881627540328 0.662550028994515 1 1
0.835619594940222 0.797600876651109 1 1
0.611370968907545 0.585808704749331 1 1
0.803826513236961 0.763626714479111 1 1
0.955522358054653 0.919309964146738 1 1
0.466598939581541 0.436655226727962 0 0
0.918827511613591 0.873801301416163 1 1
0.943620126819298 0.89650639449273 1 1
0.792735886000963 0.75278159109112 1 1
0.79947514383716 0.761973118197872 1 1
1.02646535962603 0.973781885784496 1 1
1.09214074310229 1.02909348435241 1 1
0.499039880816084 0.478830140678442 1 1
0.820826254751149 0.785524892661586 1 1
0.819993739350561 0.787466153127515 1 1
0.860740072485365 0.815081841322521 1 1
0.693960568071837 0.662375876028202 1 1
0.687158007078895 0.664529395329885 1 1
0.86315215834349 0.813369990689788 1 1
1.01905675647405 0.971338258663325 1 1
0.702410219290344 0.667739949872823 1 1
0.600165762846088 0.56850530811313 1 1
0.885707677938304 0.839473384039804 1 1
0.811695529469266 0.773599355819494 1 1
0.901901481140336 0.859858959350767 1 1
0.682416945567502 0.648698787459865 1 1
1.04338953855789 0.993323688736243 1 1
0.71216377256295 0.674974215801628 1 1
0.89202226382585 0.857353718620859 1 1
0.946013678797789 0.901139785930838 1 1
0.620259289626409 0.587518995428262 1 1
0.791671540499998 0.752902527985801 1 1
0.662903823440403 0.626872166958761 1 1
0.906771234920837 0.858373736322619 1 1
0.966086683126956 0.919590605384811 1 1
0.573492161547263 0.545810163923638 1 1
0.604611822664801 0.575384291224242 1 1
0.800338337120377 0.75590733999821 1 1
0.91586685767401 0.872880711367224 1 1
1.18021256586547 1.12137927324828 0 0
0.879325779271644 0.833277276031975 1 1
0.647818500081248 0.614594125434731 1 1
0.727334073098531 0.699935261666023 1 1
0.896012467183182 0.857337220227131 1 1
0.892419673724477 0.85316594453821 1 1
0.815134042480659 0.773054663513269 1 1
0.718994020257809 0.676578292892781 1 1
0.702182284312771 0.671371425196736 1 1
0.694428742319777 0.661347106958801 1 1
0.929042055060273 0.882347849139458 1 1
0.612080971860981 0.590509887776467 1 1
0.809936019155541 0.773478804941743 1 1
0.693997900109096 0.660574179458113 1 1
0.794966378544238 0.757425923464601 1 1
0.777268148637392 0.743979950212345 1 1
0.747801604045521 0.715304942613215 1 1
1.01734142013218 0.968164720378362 1 1
0.856134125222171 0.813056610327142 1 1
0.673600922031296 0.641047704354469 1 1
0.624436176028455 0.597995509820071 1 1
0.914464925831705 0.870762534250904 1 1
0.867878944380297 0.824949734474474 1 1
0.976543564948732 0.929793735995384 1 1
0.614215791110019 0.583627979146122 1 1
0.747059644753172 0.704307418805046 1 1
0.652196588346009 0.620629205822847 1 1
0.677258282430613 0.642578174589296 1 1
0.885399705382993 0.843878513015597 1 1
0.644265343266753 0.60301637555819 1 1
0.700420934910593 0.670473691899733 1 1
0.615587117985635 0.582064039535504 1 1
0.955422571468131 0.910746327971342 1 1
0.593448170574786 0.562935180822073 1 1
0.820341227365405 0.791795472388282 1 1
0.648024349209318 0.622434448407853 1 1
0.695231986719985 0.66803799037788 1 1
0.722175826647958 0.682532669053888 1 1
0.433049583229874 0.406801192687906 1 0
0.611204310380657 0.584464488897782 1 1
0.864443208840748 0.822573899155774 1 1
1.0403821735032 0.985217837734427 1 1
0.953775308613398 0.904297988921436 1 1
1.00765591439154 0.957665154236233 1 1
1.14916023906144 1.09250247189052 0 1
1.0175341390178 0.975338786054914 1 1
0.737048500329937 0.69721638648699 1 1
0.749092874600998 0.718830377143714 1 1
0.746565722391095 0.714101673063765 1 1
0.81240029330628 0.777738260217959 1 1
0.686012393274636 0.653039700848316 1 1
0.604030718797728 0.564345295088616 1 1
0.729480457907852 0.70084568698371 1 1
0.565165975029834 0.540149473508158 1 1
0.833417319217897 0.791219759838489 1 1
0.742443119432224 0.705862498318384 1 1
1.03374897453838 0.977787335527256 1 1
1.02635885127376 0.971760462229481 1 1
0.731049948514669 0.695184517284504 1 1
0.636566681870309 0.604239295490061 1 1
0.931709108719724 0.885534003400696 1 1
0.948361584089759 0.902755279732356 1 1
0.811728193191882 0.774832967226347 1 1
0.793779961926611 0.755439593939797 1 1
0.8806241812997 0.83466865822039 1 1
0.750169534131565 0.713927585081163 1 1
0.762565567338922 0.725607925469688 1 1
1.05475644148439 1.00008073380652 1 1
0.820097088757706 0.775813841963609 1 1
0.911515171163757 0.871216208488764 1 1
0.804984706984003 0.765993771833139 1 1
0.719106409270469 0.686634340821515 1 1
0.862833147282735 0.819561093518432 1 1
0.593436731993218 0.558248040161154 1 1
0.853500205991939 0.808153988056503 1 1
0.773406150831433 0.738847494912486 1 1
0.670435617769555 0.626454430470882 1 1
0.828706946686986 0.790455145682864 1 1
0.634171056259893 0.609097477237684 1 1
0.801626721500601 0.757891305548444 1 1
0.577654798406974 0.550896740452577 1 0
0.71315370939792 0.677775381530494 1 1
0.884231011053088 0.846949396927853 1 1
0.917625004166906 0.875239036835974 1 1
0.738491111636387 0.695253484278264 1 1
0.762203161689405 0.724671872477079 1 1
0.657188772443754 0.625035232171578 1 1
0.6609016011075 0.639820879812356 1 1
0.658158414737806 0.627152852762274 1 1
0.787984806886794 0.750375073093284 1 1
0.780902535095775 0.74680070985113 1 1
0.568164047421647 0.539583368315858 1 1
0.679332173426285 0.646578204938728 1 1
0.682721472093335 0.643748903993833 1 1
0.598756119486347 0.570492815522693 1 1
0.903106700211222 0.857755076382722 1 1
0.6059483220019 0.576151790947591 1 1
1.11670587371507 1.05627112200432 1 1
0.707769996956155 0.669198127689586 1 1
0.891645510497669 0.846869345957965 1 1
0.560507689834804 0.534028675061191 1 1
0.716577980835036 0.686426757400054 1 1
0.837244840684877 0.789099060616328 1 1
0.721345577397476 0.688936455174407 1 1
0.55319435332685 0.52316703499452 1 1
0.988519781693996 0.94434112439547 1 1
0.813765692919255 0.774299744576545 1 1
0.812861839536898 0.773035270501335 1 1
0.77357620976583 0.738957946552831 1 1
0.874735274553925 0.831813238150189 1 1
0.839538055209476 0.802384130404014 1 1
0.872263537500868 0.832578449305123 1 1
0.49091191278738 0.470235333052871 0 0
0.849718483831873 0.806078664560665 1 1
0.834863295509985 0.797493285710641 1 1
0.779650948262493 0.739357706292584 1 1
0.673013191388764 0.649869384616327 1 1
0.88780098128006 0.847809121824567 1 1
0.711305667690386 0.681421603090235 1 1
0.68585846872185 0.653524507301063 1 1
0.890857050970805 0.855308936536177 1 1
0.785095996240192 0.746180931108847 1 1
0.782410216639727 0.743024474248871 1 1
0.42587866045796 0.398449889528809 0 0
0.930862699675344 0.883397592321844 1 1
0.765523438278721 0.726898302140024 1 1
0.563926662798181 0.539401306989866 1 1
0.898842311935161 0.855927911414109 1 1
0.70032126915638 0.669714829316108 1 1
0.632926290136256 0.606506502044673 1 1
0.605921233687724 0.578589226389147 1 1
0.812125910690124 0.772110464077125 1 1
1.19410742741634 1.14106245158319 0 0
0.870350343741555 0.830203546453898 1 1
0.786424475502736 0.738864119398125 1 1
1.11186445111655 1.05291935365052 1 1
0.983466640784006 0.938713618070887 1 1
0.836247530463966 0.792328113124284 1 1
0.575678378908374 0.549684755975488 1 0
0.763579590186345 0.723614636792629 1 1
0.774152654954484 0.741569318339961 1 1
0.659433801552255 0.623635576161076 1 1
0.897927009273927 0.852232668113763 1 1
0.61933936656258 0.596758881411812 1 1
0.829176082726603 0.795258402647354 1 1
0.757530240758891 0.710847929937285 1 1
0.685830000092651 0.651951984617108 1 1
0.958201716958613 0.904128436494419 1 1
0.667137503860574 0.634388874873397 1 1
0.441545747125274 0.425312911602507 0 0
0.648786326081636 0.621352151588367 1 1
0.808361235883329 0.769940114506562 1 1
0.617314170207395 0.59315941928329 1 1
0.837911084895214 0.794712609863819 1 1
0.706014982558864 0.677079452478201 1 1
1.10176012774803 1.04891533628523 1 1
0.572706860240229 0.546972669264955 1 0
0.973722256967492 0.920780392768067 1 1
0.501897938963661 0.479936602774111 0 0
0.834032336910702 0.789575531677365 1 1
0.506853343414555 0.486332617432428 1 1
0.833598516057073 0.797223282962424 1 1
0.819821491922961 0.778912881851792 1 1
0.687912119442078 0.65938635119247 1 1
0.683075103742583 0.648193925138095 1 1
0.413158565190695 0.396391123969007 1 0
0.784594372144861 0.752252373995033 1 1
1.05643370244957 1.00412573780476 1 1
0.812517992162997 0.777072760074821 1 1
1.03019741355534 0.980219409032075 1 1
0.923715248909049 0.877054925827152 1 1
0.755522730440806 0.718065327970628 1 1
0.837085381409096 0.799737339649733 1 1
0.956766141116148 0.902110747875791 1 1
0.929913055684841 0.887017673837227 1 1
0.865571369081305 0.821513000329792 1 1
0.864064557332226 0.823836345472336 1 1
0.623965735983603 0.593812492764661 1 1
0.987036984702889 0.944639878492456 1 1
0.964279867745851 0.918895424026174 1 1
0.881682138963978 0.841197899005707 1 1
1.12439233294496 1.06830326764119 0 1
1.08930411052304 1.03828599061376 1 1
0.905767910070496 0.865023199001463 1 1
0.808156201710062 0.768894046649729 1 1
1.01352985224498 0.967965628057569 1 1
0.740264112609534 0.696810386897266 1 1
0.812980710274058 0.775251541795937 1 1
0.610890796261129 0.583185677156913 1 1
0.878825432225746 0.835254556790118 1 1
0.770580815103769 0.730482097371072 1 1
0.87697554678188 0.832155097431832 1 1
0.761593051919515 0.720596938282046 1 1
0.920564062542307 0.878289779819628 1 1
0.685256599113267 0.653683851888732 1 1
0.836570963340775 0.79853324752141 1 1
0.61882056320893 0.595023827344153 1 1
0.872412314328895 0.830312819639477 1 1
0.78985352455239 0.75435632517496 1 1
0.683418242718423 0.645213985322627 1 1
0.564197921361915 0.538134289541519 1 0
1.04105465442123 0.990265722917429 1 1
0.583205201920429 0.557173129253278 1 0
0.414266596022375 0.396338541612608 0 0
0.88694394772855 0.842532829298639 1 1
0.923662881737643 0.882430133627678 1 1
0.969708634523192 0.926964936088282 1 1
0.736396023121111 0.700998066050809 1 1
0.681881268518605 0.651441041615942 1 1
0.803074517375828 0.763160462978606 1 1
0.644085912595511 0.613042454960537 1 1
0.729683122838784 0.693672603289682 1 1
0.895193548934361 0.852186470953944 1 1
0.802888421468151 0.766481105478378 1 1
0.71267141647706 0.684409535038408 1 1
0.987996902513228 0.94280824741381 1 1
0.939895288528129 0.892789230031115 1 1
0.539574779575088 0.515399660499678 1 1
0.875672522002075 0.834094657054962 1 1
0.724149229113818 0.684748105515456 1 1
0.747233405988971 0.719962666756887 1 1
0.674085133288639 0.638616945528879 1 1
0.692237269126902 0.653845006003231 1 1
0.951592187814884 0.916099489892843 1 1
0.456596423682579 0.428355301801988 0 0
0.887635303503858 0.847144285453815 1 1
0.753581677890393 0.716882556564274 1 1
0.684349996460079 0.65119170139551 1 1
0.80193291924027 0.762085214419949 1 1
0.709799972627665 0.676377984196782 1 1
0.694564258004824 0.657008890694011 1 1
0.895173099253037 0.85719373041076 1 1
0.858521234778017 0.819259783026692 1 1
0.808656203858318 0.763777497255022 1 1
0.806872819641961 0.769694981781861 1 1
1.11370459600844 1.05712684859277 1 1
0.842146390757629 0.802130444653215 1 1
0.772223959762755 0.744487442944288 1 1
0.890115925631733 0.846974612670688 1 1
0.825329631513791 0.788746471840505 1 1
0.450672260413779 0.4306593837955 1 0
0.956979749903911 0.910259115564454 1 1
0.802437726307788 0.761408694974362 1 1
0.570136366486468 0.544733948187641 1 0
0.785780351163143 0.747400566457084 1 1
0.701514889996377 0.675584980385323 1 1
0.711131343196922 0.676315027642787 1 1
0.642580390452921 0.610179601794681 1 1
0.611636934641407 0.587069663134553 1 1
0.626727566345423 0.596479777635024 1 1
0.664323686634595 0.635380178519955 1 1
0.735054206892929 0.702559087512384 1 1
0.74142610455782 0.702472013174143 1 1
0.965052148957893 0.91630000193586 1 1
0.517376318795957 0.491793261505349 0 0
0.937094133832997 0.897844200341203 1 1
0.806519055139582 0.766950410030243 1 1
0.703481063020739 0.665206496023717 1 1
0.852520687027795 0.808768147615884 1 1
1.09448365760154 1.04373439936331 1 1
0.712923151505975 0.682997873455738 1 1
0.857355550124469 0.818591635116579 1 1
0.779727250679157 0.745842144714489 1 1
0.759891220389637 0.717095406259199 1 1
0.512608692894258 0.486340818098634 1 0
0.90970318959143 0.862575755842605 1 1
0.964764488102825 0.90903106579778 1 1
0.631171333371801 0.598089295234858 1 1
0.948962132722016 0.90688599952067 1 1
0.829077456968893 0.799790030548646 1 1
0.8675324337223 0.826599707231341 1 1
0.546978335724305 0.523478665321803 1 1
0.899933001669646 0.856964634171285 1 1
0.934809962649383 0.889313294127646 1 1
0.75809671430438 0.723345113503247 1 1
0.723160351878569 0.686212054964792 1 1
0.653646752438988 0.623340189602946 1 1
0.69467117592489 0.660733026315316 1 1
0.733826357165771 0.697965844265046 1 1
1.15008349392101 1.09247322712586 0 1
0.983871013100195 0.941645723768359 1 1
0.59373706120946 0.56531054374325 1 1
0.832249736519517 0.791122477803467 1 1
0.788492721869892 0.742230300316993 1 1
0.751629838413239 0.71041879457518 1 1
0.9970037106879 0.94806665456398 1 1
0.805515636236918 0.768943459537396 1 1
0.698759868617021 0.66503528630855 1 1
0.864342409771303 0.819308246622375 1 1
0.763332723682999 0.723467943235773 1 1
0.943535050443104 0.893214061061765 1 1
0.689463666787355 0.652745550373668 1 1
0.996211750656626 0.960096969283403 1 1
0.628608364966634 0.599948247784085 1 1
0.759527529780132 0.721688336597405 1 1
0.500630157318336 0.477942365568757 0 0
0.781168624765618 0.747616168092019 1 1
0.987516648391816 0.931695191601813 1 1
0.922094760748895 0.879664340649149 1 1
0.785289985867056 0.751762235424812 1 1
0.683881643525792 0.651662279487333 1 1
0.876116458778191 0.832841104503755 1 1
0.666350835055491 0.63527653028913 1 1
0.615840994024565 0.584951188991046 1 1
0.705272132253348 0.67118580438306 1 1
0.599764073168789 0.572471265850656 1 1
0.788944775843035 0.75017424682 1 1
0.848462795049302 0.802197129714458 1 1
0.826653602191515 0.789110409438912 1 1
0.94935498498222 0.905233894074409 1 1
0.835300141248742 0.794444455576947 1 1
0.667959818418545 0.640913040754802 1 1
0.831965652129327 0.792520575917875 1 1
0.634452987210818 0.60392906732016 1 1
1.05755632857176 1.00865061247598 1 1
0.758094944344197 0.715335894617542 1 1
0.617937142630369 0.592552026965571 1 1
0.37110205150738 0.353731201592925 0 0
0.707762492147837 0.67106278202366 1 1
0.817462542507858 0.787343361130642 1 1
0.50062028133706 0.476042764711566 0 0
0.743993233817247 0.713960764687054 1 1
0.632465818755726 0.605283637049757 1 1
1.01527283426416 0.963561222174667 1 1
0.939325752567946 0.89237675948378 1 1
0.843324191858452 0.809834204160189 1 1
0.7393679304751 0.705334733700182 1 1
0.585818153044094 0.561027887710171 1 1
0.880559767045355 0.840002932795237 1 1
0.811108262188609 0.769131530862066 1 1
0.859405210737309 0.819233204672485 1 1
0.805767021724941 0.761885083732504 1 1
0.911480078204374 0.86454923206728 1 1
0.594251069774902 0.562016398222751 1 1
0.853484647831047 0.817208868817216 1 1
0.749400186486312 0.712521129801238 1 1
0.941496334434697 0.890165591495365 1 1
0.627963294807203 0.60128344409295 1 1
0.988854350946189 0.941933436572122 1 1
0.748280154640803 0.711138775308851 1 1
0.599891872178327 0.574101022596166 1 1
0.645154958637371 0.607742364754032 1 1
0.701729573433861 0.67110317234308 1 1
0.870553411678088 0.825539209156247 1 1
1.00199136433763 0.942500596162383 1 1
0.666863679212609 0.634565777960951 1 1
1.09954856184991 1.05231536596486 1 1
0.772350789465453 0.737795064645954 1 1
0.535951920181959 0.510701935919071 1 0
0.905316450594455 0.854348083426876 1 1
0.675791975176462 0.646364211282625 1 1
0.721719601686588 0.689690983521903 1 1
0.845717442908255 0.80357741417875 1 1
1.06430757114741 1.01405747572253 1 1
0.635908584040402 0.609176910897127 1 1
0.679066974326024 0.652008189288935 1 1
1.0366120833909 0.986484611219581 1 1
0.898438463181758 0.856612979658904 1 1
0.849113189916369 0.813192186889622 1 1
0.796127191407947 0.759158904168572 1 1
0.565874967866523 0.537023827283539 1 0
0.768434041979454 0.733684744739314 1 1
1.26931132202463 1.20973979064978 0 0
0.719150325198743 0.677844297913851 1 1
0.876282364820633 0.825867884695652 1 1
1.13695593395486 1.08547586605688 1 1
0.702611490849961 0.666406827133835 1 1
1.01128288908271 0.96357430911307 1 1
0.790276046646592 0.750167057988623 1 1
1.08140853224636 1.02203459785471 1 1
1.11160932946316 1.05690430686261 1 1
0.838858542875511 0.800242606689766 1 1
0.584358045171353 0.555958037325999 1 1
0.71653028590891 0.68674660625972 1 1
0.785218569972226 0.754304882388572 1 1
0.597260344325509 0.571163883643143 1 1
0.829992669894148 0.794664592617103 1 1
0.642830248772765 0.608866893667201 1 1
0.91865338540222 0.877054271734933 1 1
0.632805735447471 0.605502412682306 1 1
0.576033093518683 0.54924521593547 1 1
0.789254475396362 0.747722053729012 1 1
0.931635334273291 0.887380738884012 1 1
1.08524289709849 1.0375690409721 1 1
0.843024111483039 0.797799344731443 1 1
0.785399858049863 0.745831476994994 1 1
0.796466485790138 0.75791332957486 1 1
0.850077341333892 0.807711596580467 1 1
0.483492867619579 0.465466843291979 0 0
0.76732454086235 0.73422041044483 1 1
0.678142870755769 0.647013868992536 1 1
0.768114497541822 0.731373253971571 1 1
0.69276922194898 0.655278120128049 1 1
0.725020681996402 0.691879360370381 1 1
0.827879370918664 0.789031795674715 1 1
0.338112709464651 0.317962076825633 0 0
0.733923983292122 0.700139002601939 1 1
0.674225820006166 0.64086650425213 1 1
0.79428331630576 0.757533787048928 1 1
0.840491063709459 0.800593762029111 1 1
0.798836942987506 0.768580620392235 1 1
1.07003542408235 1.01802159621926 1 1
0.488284572689511 0.471442271388531 0 0
0.761842314218485 0.726140801588799 1 1
0.942134019668691 0.897503715387337 1 1
0.924554693129942 0.878605266878081 1 1
0.98637243241828 0.942646069942887 1 1
0.72679502232715 0.690228672383714 1 1
0.850634198776609 0.809072090551672 1 1
1.0409510521195 0.988469341156922 1 1
0.877588894388338 0.838801475502492 1 1
1.01571550849591 0.976089221580787 1 1
0.476688952764632 0.454905380252551 1 0
0.67734182573554 0.651155946653519 1 1
0.839375787696591 0.795001858164777 1 1
0.622586861161774 0.597540736359257 1 1
0.967814786444401 0.916718310003359 1 1
1.12128597551828 1.06176049026635 1 1
0.639414557697344 0.609042964220212 1 1
0.646371720899668 0.617113463524283 1 1
0.722866711819552 0.68869085899789 1 1
0.780315084970071 0.742871557933771 1 1
0.809364681408216 0.77438762596393 1 1
0.812876829972615 0.771818492386618 1 1
0.578277578319945 0.544097134585431 1 1
0.960408891181829 0.914585602524492 1 1
0.660533713484767 0.626289075429551 1 1
0.80444185000713 0.764201242587397 1 1
0.646578101848166 0.615564730707812 1 1
0.855693346680243 0.823853372497524 1 1
0.60532344861583 0.572186639128675 1 1
0.513205503618611 0.490030752067358 1 1
0.534979673935665 0.505755136168088 1 1
0.812348900305051 0.77472688226449 1 1
0.769579705310546 0.732326232683515 1 1
0.790794192913117 0.748562720515194 1 1
0.767332741647786 0.735964902470532 1 1
0.825932364612313 0.77849936896807 1 1
0.955538210248758 0.907786870222696 1 1
0.742859989594413 0.712833294332188 1 1
0.747096168664995 0.709601898574521 1 1
0.817066444341393 0.781435041992997 1 1
0.920087760392591 0.876018767110194 1 1
0.575597072906595 0.559649155938287 1 1
0.796895752853626 0.753713028022288 1 1
0.820709682528812 0.783958110906546 1 1
0.831344048550826 0.798135736164256 1 1
0.944380582983424 0.898647514527881 1 1
1.10250565518972 1.04146069586152 1 1
0.782982338176499 0.742916585831053 1 1
0.906762639808578 0.8541449901867 1 1
0.65526904738467 0.624853302295596 1 1
0.929506648034239 0.88693982852418 1 1
0.992422968059151 0.956146721738923 1 1
0.923351869581619 0.881313621951468 1 1
0.759825624168706 0.725491372348441 1 1
0.891618702116435 0.842221746063049 1 1
0.951401416994182 0.907417099756402 1 1
1.14551953668078 1.09697107775614 1 1
0.705618726091593 0.674279657086852 1 1
0.92284838917423 0.883279787814174 1 1
0.941254611322104 0.892116952910249 1 1
0.656500397676223 0.630794029393558 1 1
0.977384860725483 0.935268301251877 1 1
0.668559793224867 0.638274383580807 1 1
0.750504006400517 0.714719072025582 1 1
0.760827295700249 0.726299902254826 1 1
0.841330008056127 0.798518260828438 1 1
0.8631874303836 0.820644339244414 1 1
0.573797597393646 0.549330986826464 1 0
0.843749155475483 0.807189724626651 1 1
0.48879867818144 0.461432009495741 0 0
0.746146385423988 0.708142902071226 1 1
0.629415026153708 0.602533805944929 1 1
0.678263238039916 0.644792619129579 1 1
0.892099129381817 0.840786522249185 1 1
0.358034635188327 0.359790328469944 0 0
0.911130935376738 0.863936829764964 1 1
0.705648277395965 0.667301906679732 1 1
0.805897815837322 0.768864357341368 1 1
0.666073474877381 0.645425107440145 1 1
0.785476975880631 0.747468494361692 1 1
0.750367306386591 0.714762064912208 1 1
0.904549420585871 0.864333855558931 1 1
0.993364597888373 0.948029349954418 1 1
0.764986444455037 0.728183890461293 1 1
0.844707081233394 0.80582511003753 1 1
0.855942983445712 0.802676723892522 1 1
0.817625514896141 0.78382205159086 1 1
0.804480949234664 0.765962116862024 1 1
0.77018645323769 0.734875556543267 1 1
0.997767742770621 0.946242895380839 1 1
0.608574027657641 0.574356414549712 1 1
0.870863835599671 0.822988125093927 1 1
0.618609741512722 0.580433159837164 1 1
0.680702850205793 0.649695398435883 1 1
0.950829644530755 0.904855600328538 1 1
0.72837986628156 0.697835908078804 1 1
1.02191134298695 0.971157117682121 1 1
0.869377988294241 0.826439264578681 1 1
1.0303523492193 0.992682243634693 1 1
0.727955614182337 0.692134576942827 1 1
0.887499298134464 0.840773226407114 1 1
1.04292206723657 0.990850624508531 1 1
0.973773188365492 0.926089356526751 1 1
0.682259103273172 0.648751892688709 1 1
0.824453565667876 0.786274468553719 1 1
0.756525669423993 0.715902803205666 1 1
0.77355671281743 0.733274903248038 1 1
0.831214896602114 0.798408744772407 1 1
1.11551131439199 1.05924250249638 1 1
0.742997035082016 0.706953953126648 1 1
1.0124461050872 0.967336106125797 1 1
0.700854840856631 0.658936919234553 1 1
0.631003602301699 0.600938056606375 1 1
0.903512023199474 0.859827406753762 1 1
0.987028853866048 0.94716975244827 1 1
0.854565962104925 0.8148094808724 1 1
0.860668768557784 0.826414564628591 1 1
0.45029690543279 0.425189918469144 1 1
1.0856176775851 1.02980528557386 1 1
0.954856821391796 0.910911805686361 1 1
0.792400945454453 0.758095606276014 1 1
0.623037592929787 0.59603208623547 1 1
0.806061225713465 0.767380982647771 1 1
0.876247403773607 0.831595437039435 1 1
0.873556450760134 0.833287670944605 1 1
0.802723847727371 0.769616373286356 1 1
0.565444498400552 0.53444080193305 1 1
0.843761141927188 0.800228380967054 1 1
0.681964160721003 0.649539187183534 1 1
1.01132293999772 0.957724070697186 1 1
0.903641937941503 0.864628878038083 1 1
0.96516041433936 0.915249140902394 1 1
0.590141636190735 0.561037218149514 1 1
0.692060320236999 0.651901868294611 1 1
0.804339137152919 0.765974127926312 1 1
0.689776352786067 0.656207823449079 1 1
0.716270402811761 0.681803244034644 1 1
0.569717164224232 0.540105335015601 1 1
0.774683347842628 0.736121942236088 1 1
1.01969517315347 0.967211688192839 1 1
0.737407673407586 0.702258012980688 1 1
0.812258523635547 0.775777846432285 1 1
0.718428561669088 0.679946328886146 1 1
0.914318109230724 0.873359090544417 1 1
0.886998628349361 0.847921507143386 1 1
0.667468408221252 0.62577415756508 1 1
0.638093024929533 0.607859778767362 1 1
0.90395310325521 0.863106309315718 1 1
0.870541294555941 0.831999199956891 1 1
0.549257946922368 0.52553737242555 1 0
0.808500642270421 0.769568501040205 1 1
0.608081018555669 0.57619028203093 1 1
1.10870728099477 1.05583212762723 0 0
1.0165653825956 0.959251933419097 1 1
0.844232253482972 0.805771995816491 1 1
0.974123603976563 0.927008498745982 1 1
0.747797650414903 0.715323494383453 1 1
0.624542454427328 0.585693897588954 1 1
0.758304894867357 0.726921628402558 1 1
0.35281503392616 0.332165605533139 0 0
0.844870521303018 0.807958460885523 1 1
0.552130635747601 0.530133002069469 1 1
0.942845548150589 0.896624024743817 1 1
0.764063072963535 0.727473997683536 1 1
0.881537000516617 0.836683420232408 1 1
0.779755332950595 0.743374957246503 1 1
0.748353233329275 0.70916141348618 1 1
0.739911883465362 0.703435409506904 1 1
0.790592503047531 0.745854930808654 1 1
0.751161379594464 0.721103992006643 1 1
0.679061380611337 0.649796843708155 1 1
0.800590496259982 0.768738853574611 1 1
0.629123632539219 0.598911505569922 1 1
0.88305022828116 0.845203209182609 1 1
0.680781876472652 0.648134492114136 1 1
0.814455275568187 0.775845766878694 1 1
1.13651531054542 1.07586319723661 1 1
0.617768245277744 0.589992661406992 1 1
0.880545381888316 0.833924731745665 1 1
0.660923757996217 0.62702382061754 1 1
0.765115288334369 0.730202962330075 1 1
0.907654724254719 0.860853326266378 1 1
0.989775697971422 0.944098593117617 1 1
0.872568390689625 0.831314977304427 1 1
0.838363250991994 0.800369436093977 1 1
0.631928349861609 0.600928705445196 1 1
0.899581506097911 0.852962339437033 1 1
0.495284415806769 0.474875767200113 1 0
0.555077356762289 0.523309817955534 1 0
0.794276042742233 0.752111399130521 1 1
0.793592691486571 0.759682132243367 1 1
0.762996389824599 0.730862013577434 1 1
0.654114187192871 0.63407436700808 1 1
0.781175323305056 0.73483817292362 1 1
0.843039865656365 0.803019329987843 1 1
1.01111493025673 0.962475843830137 1 1
0.976753525655815 0.920479608167661 1 1
0.68164006852796 0.650379778197088 1 1
0.565172218268627 0.531677931682814 1 1
0.534307627311559 0.512192825229073 1 1
0.670452636389241 0.639041025026878 1 1
0.551673090236704 0.523176361909587 1 0
0.645672551352885 0.61173208509528 1 1
1.01989632804359 0.971851705823196 1 1
1.04642826438247 0.985313732098896 1 1
0.597507979403814 0.563817402484676 1 1
0.796560743729992 0.756655521071582 1 1
0.778323271408123 0.741907512903713 1 1
0.692640180782073 0.663297219466847 1 1
0.587450213933371 0.558981488706644 1 1
0.799363352371197 0.756111893819046 1 1
0.759634789487891 0.726903701126287 1 1
0.712247853206466 0.679450460585162 1 1
0.703606780869628 0.67297601890684 1 1
0.620540020844908 0.589689736662405 1 1
0.933821690622216 0.889445870978272 1 1
0.786509709731031 0.744649232605763 1 1
0.958389208012807 0.912902335442877 1 1
0.717867834945555 0.679368936288815 1 1
0.642934216642912 0.609568568752842 1 1
0.375168749838147 0.355594318940334 0 0
0.454889015256789 0.432228323549867 0 0
0.701292509929178 0.67111586582116 1 1
0.792814574743169 0.758672712563926 1 1
0.832838984057797 0.791710160269385 1 1
0.71512226068509 0.678107075111304 1 1
0.667296349251969 0.635259340656561 1 1
0.854991271169067 0.808371466727001 1 1
1.1123589518034 1.05855983688173 0 1
0.719468456515455 0.688826334622468 1 1
0.444082906734557 0.427729090011693 0 0
0.881819556248497 0.833425377387313 1 1
0.628250119086877 0.602850373340635 1 1
0.786849445912599 0.750768584736995 1 1
0.844054214255584 0.807582948534324 1 1
0.805517977905172 0.769657067718309 1 1
0.758701584769921 0.730003990595043 1 1
0.792916871326309 0.753554402321719 1 1
0.965509218838158 0.917179723051371 1 1
0.652321423356374 0.618115922626469 1 1
0.784073416867153 0.742288326837398 1 1
0.905860250599953 0.865535917891734 1 1
1.02062832596617 0.975262747582944 1 1
0.905994219569202 0.861704318099996 1 1
0.994661778696497 0.944519387139137 1 1
0.897760663262626 0.858747840036193 1 1
0.887968270443308 0.852300172469008 1 1
0.489461185920874 0.466880537438576 0 0
1.13293520520305 1.07929332525108 1 1
0.874820891457176 0.834523406646625 1 1
0.504841804704159 0.476890119947643 0 0
1.05734782999248 1.00448318577858 1 1
0.691656500261176 0.652167683794136 1 1
0.95340667048102 0.90553085534466 1 1
0.609386874448229 0.576902198083894 1 1
0.953353949181927 0.898459636244086 1 1
0.46452173617143 0.441394921117094 0 0
0.69935475240069 0.66833815694489 1 1
0.845167420221039 0.800876620195703 1 1
0.901255287802905 0.859988714528225 1 1
0.838176718087734 0.793779751712452 1 1
0.940012624699094 0.894516983944391 1 1
0.901820249537816 0.858486579098952 1 1
0.787492376742021 0.746399883342791 1 1
1.06947293010397 1.01375493527235 1 1
0.861342331541227 0.822437450852722 1 1
0.879908511610699 0.834143263832336 1 1
0.888099908867595 0.848709772783655 1 1
0.762478078418141 0.72204779026288 1 1
0.629369069650169 0.596828745841074 1 1
0.866459315608015 0.834358769478232 1 1
0.35738771068892 0.341517100426781 0 0
0.652363757802404 0.622453004694451 1 1
1.0277370427524 0.974038830830705 1 1
0.619569470603268 0.593113737466663 1 1
0.806459410236263 0.769882425556538 1 1
0.614945445933267 0.57777831681515 1 1
0.790198315270808 0.742476311156818 1 1
0.863565877403259 0.816093600982497 1 1
0.59924438523405 0.570426912132984 1 1
0.751569812493095 0.714976382018424 1 1
0.909431315453922 0.867073795156793 1 1
0.885432827598388 0.842327221527062 1 1
0.921234407798382 0.886144212716713 1 1
0.888175725692286 0.84994605883569 1 1
1.09839318194691 1.04868151010399 0 0
0.724864441258496 0.690539459695525 1 1
0.774561894029834 0.743795107378565 1 1
0.515529779468873 0.487162938707041 1 0
1.40168212048232 1.34888339126267 0 0
1.00115967574765 0.950418789809491 1 1
0.903273421045894 0.857506341811926 1 1
0.639625507494183 0.610743566850163 1 1
0.975279849392582 0.928649052824231 1 1
0.760982107308269 0.726692179483715 1 1
0.821142121222954 0.780063812233664 1 1
0.449923757020999 0.426424778751164 0 0
0.723692966056971 0.673954758967886 1 1
1.05056944741027 0.982757022508001 1 1
0.810342998988573 0.774672567975001 1 1
0.755617239948565 0.718052326492624 1 1
0.648839677134051 0.618170336812759 1 1
0.853646497861388 0.809511496534704 1 1
0.782430127688228 0.750729224619245 1 1
0.578825407681968 0.550361806826326 1 1
0.844043818402553 0.802083415855547 1 1
0.766592370654563 0.733733697372236 1 1
0.795457350156214 0.761684022962306 1 1
0.630644362420991 0.601280822381487 1 1
0.776524613328068 0.735896392947349 1 1
1.0011759320547 0.95635061109801 1 1
0.789640029357402 0.753096881080967 1 1
0.658273830153874 0.624416346648812 1 1
0.681360158060821 0.645212295091023 1 1
0.933255048524419 0.888373734620706 1 1
0.72951386088322 0.691092374927573 1 1
0.867452111184661 0.831177990345671 1 1
0.615031958265181 0.579340747722271 1 1
0.694234217011118 0.664149599018914 1 1
0.888839453880336 0.853908473324592 1 1
0.57637640593604 0.548345767201127 1 1
0.690127498439057 0.659758176498249 1 1
0.689924857016792 0.655304011612396 1 1
0.842352599502491 0.802522228358097 1 1
0.878343403776686 0.835441594570637 1 1
0.791238281978224 0.759908232112194 1 1
0.795464848087646 0.759855340722008 1 1
1.00366821479428 0.960458178375813 1 1
0.712924825333336 0.675814256013306 1 1
0.866094501868049 0.820815186817726 1 1
0.806614952282239 0.767410396424887 1 1
0.957214166090151 0.915184916170279 1 1
0.53312377566175 0.5065079389243 1 1
0.690682233805381 0.664005084695736 1 1
0.423706706331488 0.402600969840124 1 0
0.806650501521099 0.767203155748868 1 1
0.596484581080105 0.569513512777682 1 1
0.697724138287536 0.666759624197142 1 1
1.21556927002276 1.15837598021875 0 0
0.817897154304391 0.773002200446199 1 1
1.08907733385987 1.0399624435724 0 1
1.09057958014326 1.02940449812047 1 1
0.962206783951342 0.917850481836163 1 1
0.776174801963525 0.732101026757007 1 1
0.686494970663525 0.648731760276879 1 1
0.942967070600426 0.904710241214057 1 1
0.925502432057463 0.883621729428411 1 1
0.782503853332337 0.741452155321671 1 1
0.800698141150533 0.763170472042982 1 1
0.673706730112966 0.643385870659094 1 1
0.830107759888792 0.789033296044649 1 1
0.800075143970921 0.764874137478568 1 1
0.925052843249641 0.882262519919834 1 1
0.660460256388142 0.632936239815436 1 1
0.756854760692696 0.716672594156998 1 1
0.735922504790073 0.713546923267795 1 1
0.576412620494064 0.551408211672118 1 1
0.839392464368958 0.802532379546669 1 1
0.828325241814751 0.784983492658581 1 1
0.828427905906453 0.788261202971334 1 1
1.00777108541602 0.957166311455053 1 1
0.664114930134289 0.638390444098861 1 1
0.768443205314422 0.735700939059996 1 1
0.704882356926128 0.672005671241831 1 1
0.911285980697779 0.870020119498472 1 1
0.905273236945321 0.857182327797792 1 1
0.953193382539071 0.909695169504235 1 1
0.881027216123217 0.841959992357422 1 1
0.853671854822882 0.817832428368054 1 1
0.592257635302537 0.5663860152482 1 1
0.919228861950211 0.872824009996119 1 1
0.587835348000755 0.56184409983367 1 1
0.733290059354731 0.703158815457017 1 1
0.939103118478508 0.89124225492972 1 1
0.83625202821228 0.79236591972824 1 1
1.06729364714454 1.01941533409229 1 1
0.509370494683376 0.481363194447708 1 0
0.802773520870893 0.762598544034078 1 1
0.791784070782962 0.751476593027358 1 1
0.860972688360497 0.822510470540489 1 1
0.667385682205769 0.639001088695496 1 1
0.685948119000494 0.657153135369452 1 1
0.646139832338767 0.616156802873954 1 1
0.650182733392851 0.615929313231959 1 1
0.960935482724865 0.921002025750439 1 1
0.934119734732401 0.888255257528047 1 1
0.777474844386812 0.735805975822174 1 1
0.685692560353796 0.654035636804463 1 1
0.726491123663755 0.690604338243992 1 1
0.697465132194845 0.662756802776496 1 1
0.700296460191482 0.66754838363911 1 1
0.720324079713298 0.684378500440647 1 1
0.851963773966756 0.810057526098915 1 1
0.607646683441658 0.572017527709809 1 1
0.664246121511669 0.630247079171085 1 1
0.837591026552219 0.799718121214296 1 1
1.05580838784927 1.00149955797633 1 1
0.468917306363702 0.445630066867585 1 0
0.998142136877776 0.95992322737902 1 1
0.630853057384634 0.597064970538999 1 1
1.05043185415518 0.991315698914209 1 1
0.95220137222564 0.904211598816484 1 1
0.443086007973079 0.420782024099492 0 0
0.885304650702099 0.837902472766008 1 1
1.04263394857659 0.989896563405036 1 1
0.891210005547065 0.847224235443848 1 1
0.802327885062149 0.769324332136413 1 1
0.756287355994489 0.712007283951859 1 1
0.943892379989859 0.894195723990576 1 1
0.82783659875532 0.790381769389864 1 1
0.883699729885412 0.844936449164701 1 1
0.660263205208388 0.620849640364792 1 1
0.813474570305596 0.786507587462882 1 1
0.711533251068726 0.67267199230331 1 1
0.56939741288876 0.545850803889235 1 1
0.857712952457744 0.82683738277493 1 1
0.990074509538716 0.944124920428109 1 1
0.445342617804543 0.432134527620421 1 1
1.17172906374868 1.11671148138102 0 0
0.836465856958965 0.793043080844355 1 1
0.761751668803776 0.725457818482986 1 1
0.746969132440374 0.71125813646723 1 1
0.601459164686848 0.56780878114054 1 1
0.637892168385843 0.612917756043188 1 1
0.45565010571951 0.433469312623725 0 0
0.730766129269943 0.692030433682174 1 1
0.895067654585815 0.853432895086355 1 1
0.607859128195334 0.578051407983824 1 1
0.812652331241915 0.769253403952707 1 1
0.741604635573871 0.705697297254304 1 1
0.709734745684385 0.681673023061448 1 1
0.65146785047322 0.623652222694131 1 1
0.799865542357205 0.771424132672454 1 1
0.578128226697417 0.548927105695579 1 1
0.794625471820905 0.755424695284371 1 1
0.630724416208427 0.601382944337726 1 1
0.642017602561501 0.608984383090716 1 1
0.772255671373106 0.736097771179367 1 1
0.348858807105477 0.332437535145312 0 0
1.02633611749153 0.976606935435532 1 1
0.675943973432442 0.644556510280663 1 1
0.719200842388152 0.686413308082967 1 1
0.867668115391654 0.83197031419308 1 1
0.649395267233202 0.622286705192684 1 1
0.748044343153275 0.717194672615765 1 1
0.705422377819054 0.66808005424335 1 1
0.85529238108586 0.815127832814693 1 1
0.776592389062281 0.738460432639717 1 1
0.685618429357371 0.652903105481923 1 1
1.00278144714309 0.949306647902261 1 1
0.870616995812677 0.829317693255832 1 1
0.614007861539149 0.586023236605414 1 1
0.739585631244172 0.701681396238865 1 1
0.716613630751501 0.690094230517981 1 1
0.56640344926881 0.536729968309138 1 1
0.411527164454176 0.385613478795062 0 0
0.942214035952223 0.899783265585852 1 1
0.52995127239905 0.505544419236969 1 1
0.566892088803602 0.538198463390116 1 0
0.823745586829467 0.780249875616475 1 1
0.709035795737342 0.677163992668292 1 1
0.722297325469848 0.69422477352881 1 1
0.615482054839101 0.586072956304365 1 1
0.76820869036335 0.73807861184162 1 1
0.779289917037405 0.745009663881846 1 1
0.804820199569113 0.76720671174714 1 1
0.882494738067672 0.83438093264857 1 1
0.887927399723572 0.837418329335324 1 1
0.922115383887907 0.871784028792278 1 1
0.764979134099568 0.729985983195413 1 1
0.486820658551473 0.466444094161502 0 0
0.756576892069455 0.719164190570091 1 1
0.903195143803137 0.864884209223716 1 1
0.690737154699578 0.65923179817241 1 1
0.7324095201792 0.700890272510493 1 1
0.529640404017442 0.50299858298706 1 1
0.832611377756542 0.794497303859637 1 1
0.841771031596145 0.797097899540191 1 1
0.937261371856667 0.897080160790303 1 1
0.791060874142252 0.753558627305686 1 1
0.695786677898873 0.66051522680221 1 1
0.802994799843433 0.770018442211845 1 1
0.63526107865364 0.598250447297963 1 1
0.859673161830525 0.816314677162229 1 1
0.73050139451772 0.701013588088142 1 1
0.890456139588083 0.849794582544273 1 1
0.921029964497586 0.870769699146708 1 1
0.836222451151398 0.792828418402191 1 1
0.829712736093851 0.784226183260739 1 1
0.975405828193706 0.930187366184375 1 1
0.540355277856658 0.513018810665569 1 1
0.768550416337686 0.733642475201536 1 1
0.632094577825322 0.599276847876871 1 1
0.721499536102538 0.684439592640647 1 1
1.09780361315954 1.03768732662283 1 1
0.902422810834077 0.860217978460694 1 1
0.8663043915514 0.826260171990923 1 1
0.788153557188576 0.755469791048612 1 1
0.901395449490993 0.847425096157101 1 1
0.966130971716322 0.924962844723599 1 1
0.679505221451324 0.646115162553712 1 1
0.762243402156231 0.729876943980984 1 1
0.777390503933735 0.741180954478519 1 1
0.761352638483548 0.728168864172263 1 1
0.804930446631733 0.767117060844986 1 1
0.852375351053973 0.819366651810549 1 1
0.747952590485304 0.715581281171316 1 1
0.697665188996317 0.662542801342765 1 1
1.34585028568634 1.28992879247659 0 0
0.988551243815785 0.942860337640618 1 1
0.871578638075669 0.83137380273587 1 1
0.718979201357665 0.683101569723073 1 1
0.760954787048058 0.72769618452851 1 1
0.738179519897721 0.701313159210792 1 1
0.713331316111557 0.680634667523725 1 1
0.676706933564965 0.640986852562665 1 1
0.8369514162518 0.799073471864509 1 1
0.752153080499703 0.716844486022374 1 1
0.562231436013733 0.535663891635023 1 1
0.714433798393244 0.68159326998253 1 1
1.00144404403708 0.952273677169331 1 1
0.726815454441673 0.691213212149628 1 1
0.796764413458522 0.760143620689971 1 1
0.667025201473893 0.62312906820988 1 1
0.785851008635626 0.741487930837489 1 1
0.804862056997404 0.762270304382803 1 1
0.825615974659172 0.784494664571776 1 1
0.845421241679909 0.799828234982094 1 1
0.944545393743021 0.9022170396958 1 1
0.615398765335655 0.583228973552375 1 1
1.11761636181248 1.06192587464511 1 1
0.602548370454671 0.573760992225382 1 1
0.788546899689185 0.747528404624417 1 1
0.766999700674395 0.733880656650978 1 1
0.946925360159923 0.903492678865393 1 1
0.706392595688891 0.677471928416782 1 1
0.769572909981077 0.735100751557062 1 1
0.989176965752535 0.938055311766589 1 1
0.606386892377092 0.581532338943824 1 1
0.552660215787484 0.520344279615451 1 0
0.710022685159653 0.678433539230482 1 1
1.00911375968418 0.956823415401326 1 1
0.691638884967609 0.665901104484435 1 1
0.473368508637213 0.450187795850581 1 0
0.744063629177001 0.708301347517504 1 1
0.765418717062727 0.719357350110233 1 1
0.822746166588734 0.782727084370962 1 1
0.651489067182966 0.624727498214506 1 1
1.06056938452119 1.01553671035048 1 1
0.685099066119517 0.656385256740668 1 1
0.619221791663711 0.58306700593092 1 1
0.66315376872046 0.637908291657096 1 1
0.677337040110041 0.641645267630853 1 1
0.937733647784241 0.894488594988153 1 1
1.00629069660967 0.946984265808283 1 1
0.996194185040011 0.950878329412383 1 1
0.612775420988953 0.586789612416509 1 1
0.569943762011433 0.544410726230205 1 0
0.526222098453661 0.493048479785412 0 0
0.557586607554921 0.532697490340918 1 1
0.678882297085751 0.650256620100287 1 1
0.700277816470238 0.672045299529304 1 1
0.773572227968653 0.734672352167943 1 1
0.950999625502779 0.908609412233915 1 1
0.779309630295773 0.741648059438201 1 1
1.10827914887133 1.05685674923849 0 0
0.461394363192915 0.434959197767355 0 0
1.04467787081623 0.994391460467207 1 1
0.721071400991987 0.681615811693644 1 1
0.813550941992033 0.768409531435103 1 1
0.847204147151518 0.807248889767865 1 1
0.64381925285131 0.610650588796774 1 1
1.00744818177546 0.954039289079821 1 1
0.858195995870915 0.813635387769222 1 1
1.20553145928318 1.14492013205438 0 0
0.666757712576915 0.636825041197994 1 1
0.600877552086231 0.573575280306168 1 1
0.722021244185303 0.681024517624333 1 1
0.568762663608311 0.541605012669193 1 1
0.817648056580755 0.777573918173719 1 1
1.07297196047456 1.01231823046871 1 1
0.77643735181671 0.737096788635781 1 1
0.854779711844485 0.811200530539334 1 1
0.705305438730548 0.671763309609088 1 1
0.904658491612285 0.866655011537903 1 1
0.848426789154576 0.809831027345697 1 1
0.947909016310747 0.899248023642496 1 1
0.368253382481633 0.353935079214062 0 0
1.0343114197783 0.977348386687373 1 1
0.791204574430113 0.755339550871487 1 1
0.752925846457025 0.721466840027635 1 1
0.701148433490837 0.668435668695658 1 1
0.915661740091466 0.870028643601654 1 1
0.924856978791419 0.883664929412549 1 1
0.73163259533404 0.690755675988422 1 1
1.00013689070757 0.953994780711512 1 1
1.08003922410791 1.02697330306292 0 1
0.928034537628356 0.883245485445651 1 1
0.59338432870087 0.569615955760835 1 1
0.798675626969472 0.754996358069762 1 1
0.868707664474503 0.823563435052118 1 1
0.615590273287791 0.58949737663032 1 1
0.7178858152502 0.680252250181742 1 1
0.832007528748575 0.793376234191961 1 1
0.960269099400718 0.902643516136039 1 1
0.925134968506119 0.873916687997112 1 1
0.974093387754086 0.922718473675186 1 1
0.835398774599586 0.797803938547442 1 1
0.624112098692865 0.59382658906597 1 1
1.05672436713128 1.01159572918967 1 1
0.995895578362205 0.946876598431093 1 1
0.974531784243531 0.930266173021876 1 1
0.510538098459922 0.487421039273043 1 1
0.742026866914069 0.710691157041599 1 1
0.788032923415795 0.757492297835378 1 1
1.17609622259075 1.11397392369677 0 0
0.782467069386994 0.745270223798569 1 1
0.623358163157754 0.592281911975055 1 1
0.759605411274061 0.728029338765876 1 1
0.837348564888333 0.801818775758286 1 1
0.692224509813988 0.65274692479566 1 1
0.733864378932378 0.705553706953596 1 1
0.925633120238641 0.880577750324711 1 1
0.765166508554055 0.726952515650462 1 1
0.950348713452438 0.906634173205402 1 1
0.691037995601822 0.654253205781564 1 1
0.573223682268211 0.54332981085881 1 1
0.615655055137551 0.590493462944464 1 1
0.763592793943861 0.717878498730548 1 1
0.77424880374742 0.734189048483436 1 1
1.08647935119863 1.03528397598057 1 1
0.857738451707741 0.81677200531468 1 1
0.771936058786548 0.728218479063728 1 1
0.765176181361851 0.730551916235895 1 1
0.698894885420707 0.661328496427874 1 1
0.765088155565967 0.730664531228333 1 1
0.840941877962334 0.805226276498283 1 1
0.819984758234185 0.773531711381854 1 1
0.733505089737915 0.695196866306053 1 1
0.960633988281818 0.910731122056466 1 1
0.9799044025103 0.929560848842596 1 1
0.908415306802666 0.859829274519978 1 1
0.947511119702056 0.895437821326185 1 1
0.888715182941267 0.841560237811704 1 1
0.560750349985988 0.53145176786544 1 1
0.929936248740389 0.885392220011497 1 1
0.826770247331081 0.790559902166655 1 1
0.886039595505239 0.851293720841695 1 1
0.94008408994675 0.892799378407298 1 1
0.40443620904189 0.386899971860468 0 0
0.914989314031448 0.874489916011288 1 1
0.713200328485305 0.68093115104023 1 1
0.797261416379315 0.761356354265686 1 1
0.850118473533337 0.808020135637499 1 1
1.03530355512239 0.979466533598577 1 1
0.749802704841214 0.713802096773705 1 1
0.787439936988069 0.749744502481966 1 1
0.836202815262313 0.794490828828521 1 1
0.994945930387694 0.945580491531273 1 1
1.10409905719428 1.04892737552414 1 1
0.645754404083294 0.619583099505288 1 1
0.821400449494927 0.784891302939094 1 1
0.801723538686952 0.762936898020656 1 1
0.705318840286044 0.673504042521101 1 1
0.591524815908611 0.564027667215094 1 0
0.729209506967794 0.693278811339186 1 1
0.660704106289226 0.629640399082983 1 1
0.811611837029731 0.779679857547289 1 1
0.676079498644529 0.64777477574825 1 1
0.812221587097827 0.777479616170635 1 1
0.883804297729747 0.840964898463399 1 1
0.625081313100777 0.592439436859473 1 1
0.869472982931223 0.81523191378047 1 1
0.885991339402574 0.842310749153193 1 1
0.446160529183213 0.413968509948301 0 0
0.692030716157828 0.663642483099603 1 1
1.18399855732851 1.13301924379948 0 0
0.751571221278132 0.718272160767846 1 1
0.96229147511924 0.916138275831833 1 1
0.902809850348799 0.857443936282601 1 1
0.739965344823631 0.702339667593588 1 1
0.907656202912626 0.86267474750738 1 1
0.679732109924912 0.646597073415546 1 1
0.697193914143915 0.672490918640612 1 1
0.859880147040172 0.81610185571622 1 1
0.799582333559168 0.763171946487943 1 1
0.592433719360063 0.555276916002703 1 1
0.92755461835476 0.878738539713265 1 1
0.63135765513072 0.597946061015026 1 1
0.594286763146815 0.569852314387977 1 1
0.807345290466001 0.768607465592561 1 1
0.748604027019925 0.712866720889617 1 1
0.691583716882662 0.657477310931104 1 1
0.797940070880115 0.761183716882572 1 1
0.635037969385849 0.605827520886479 1 1
0.940517498439367 0.898325813082351 1 1
0.702568257178852 0.670983613333492 1 1
0.592992486143555 0.572662825914424 1 1
0.720152394887995 0.692659956318781 1 1
0.82881872685659 0.783134173845635 1 1
0.820120693427594 0.782636697773443 1 1
0.889917419131907 0.844521401277724 1 1
0.526402919561002 0.497104884743172 0 0
0.520543935483321 0.497876947574454 1 1
1.13742955489509 1.08485298568003 1 1
0.744319826972409 0.705452272882617 1 1
0.65887563017103 0.628341744016731 1 1
0.779208607280238 0.740132779688183 1 1
0.916537652240114 0.873545585946224 1 1
0.900947594367673 0.862874477892664 1 1
0.996177248021824 0.938763237185514 1 1
0.917896279799337 0.87357772971989 1 1
0.963650831125717 0.911943366887875 1 1
0.993651500836468 0.938024494559712 1 1
0.634896365394547 0.616708063545276 1 1
0.641129303440018 0.604881912510229 1 1
1.02227604471354 0.970533384446877 1 1
0.648710410833736 0.617226444842553 1 1
0.982889102525228 0.931359815951195 1 1
0.627234263185297 0.598103338479383 1 1
0.616212409541648 0.593060809621445 1 1
0.91761064299905 0.871858424557994 1 1
0.69004209901057 0.656415058669236 1 1
0.793095467054445 0.751109803866402 1 1
0.904685304299032 0.862734739225051 1 1
0.73618324838347 0.70134942568764 1 1
0.520893339351855 0.494576472094765 1 1
0.714112140176635 0.679176513789494 1 1
0.924787687251461 0.884162678920382 1 1
0.910637065791068 0.866752478606462 1 1
0.57623506435209 0.545762907907595 1 1
0.841709761446958 0.797748954990371 1 1
0.907290080095747 0.858678449997946 1 1
1.20761355171771 1.1473307423062 0 0
0.758542237865694 0.724142513508961 1 1
0.87384906864275 0.829801726320888 1 1
0.488910907875277 0.462169536033902 0 0
0.704157188689769 0.663417939491636 1 1
0.85647228001529 0.811127999267358 1 1
0.762659885229627 0.727691643593613 1 1
0.756574040677039 0.717060544162662 1 1
0.928980430453474 0.883371414075923 1 1
0.81886704619446 0.778091724420586 1 1
0.868662669295721 0.825104057280981 1 1
0.865982597482095 0.82611944642252 1 1
1.00381524728243 0.951712382474979 1 1
0.566219673583806 0.535069265318425 1 1
0.597748046431939 0.567161492381245 1 1
0.857754369757381 0.816364379918323 1 1
0.643829134412326 0.607327043927777 1 1
0.655005647218937 0.624945773045325 1 1
0.738188351183596 0.700299461841606 1 1
0.713162628443467 0.680028057357819 1 1
0.672155436997421 0.635362637190738 1 1
0.829770111340123 0.797177901738745 1 1
0.768697199415862 0.732826276712863 1 1
0.941005178941802 0.897657891864946 1 1
0.560343054998016 0.531613561029412 1 1
0.700939071175891 0.658373894725062 1 1
0.787088630772188 0.75143724143319 1 1
0.833844851480224 0.794082091020046 1 1
0.75284865209939 0.713581005073598 1 1
0.516539846833374 0.491711547906492 1 0
0.866190220355713 0.82128196944712 1 1
0.834143133171795 0.795700926462298 1 1
0.698575179076876 0.659411075147015 1 1
0.708647474690819 0.675941986923848 1 1
0.681352546589232 0.645318614791078 1 1
0.833507347518847 0.792066743262938 1 1
0.576740675454402 0.552534874143204 1 1
0.516169719135736 0.491536519218142 1 0
0.739100137864484 0.702771557592794 1 1
0.842463457620041 0.798218383370631 1 1
0.766590893767438 0.729655707177285 1 1
0.926177057284353 0.88581333922479 1 1
0.839377583337229 0.803475248923578 1 1
0.981463927143877 0.932313365498874 1 1
0.709985765387743 0.669942691615352 1 1
0.65935822770738 0.629171966252861 1 1
0.907354015708814 0.861300071065349 1 1
0.741555007433575 0.707000720818176 1 1
0.667939710619479 0.630908588205279 1 1
0.969262117057256 0.923764092010239 1 1
0.607821431848293 0.577848982108436 1 1
0.721891794983573 0.687236281375521 1 1
0.814803970641402 0.776018636729534 1 1
0.826639451336312 0.779789242123057 1 1
0.740082096323534 0.702611790673149 1 1
0.802083583157844 0.762276417543265 1 1
1.00184421303122 0.951807728161636 1 1
0.86454834307043 0.816108425460456 1 1
0.975425139526559 0.928707208794315 1 1
0.867626058314965 0.828761140585541 1 1
0.831698467898629 0.786510845661048 1 1
0.827398661754927 0.791042661248295 1 1
0.820240997298389 0.778871459554522 1 1
0.758531949884413 0.724151512351611 1 1
0.853442375036831 0.806297488462754 1 1
0.77621153604315 0.737029243991047 1 1
0.600602754417616 0.57159574802356 1 1
0.846699854054928 0.809663425917542 1 1
0.683129588072965 0.649782548522695 1 1
0.764665520536597 0.73393316802188 1 1
0.611988704564943 0.576922028879587 1 1
0.708805059352399 0.673401782228986 1 1
0.63261503782422 0.601168021944203 1 1
0.584820938690686 0.558005581130827 1 1
0.833365440712883 0.791776294683879 1 1
0.774869303728427 0.728424017808159 1 1
0.771878988842941 0.732346944395728 1 1
0.917730703010803 0.871749399085301 1 1
0.89489750266041 0.854196042872955 1 1
0.696891951944561 0.664278545710527 1 1
0.837232958459024 0.795547856935974 1 1
0.879793747274951 0.839942167082229 1 1
0.960683071126269 0.919637270849157 1 1
0.895288972833476 0.852682147424706 1 1
0.876044231618579 0.834325341291517 1 1
0.712389229220881 0.67004014002463 1 1
0.547753332941338 0.521998365909648 1 1
0.733759994948959 0.701516166461846 1 1
0.681050853159515 0.644359904960938 1 1
0.764502149467574 0.729544420512402 1 1
0.770517037259794 0.732621173396729 1 1
0.576456986814979 0.552072248441985 1 1
0.592761773708156 0.569050304053239 1 1
0.63039326590822 0.598924208405276 1 1
0.690160112167876 0.655384541363741 1 1
0.785428526685535 0.741878924384967 1 1
0.765390399078289 0.725717871205692 1 1
0.709118390793567 0.677401121900928 1 1
0.708846050107292 0.67187800493878 1 1
0.548208015435364 0.520707012403964 1 0
0.815015032462425 0.780283765504883 1 1
0.562895100001932 0.534111727100767 1 1
0.762244354313927 0.727459696287134 1 1
0.618852034158026 0.585179131300094 1 1
0.760918549960896 0.731227276013314 1 1
0.61807280531341 0.590977634274407 1 1
0.473844721212404 0.45404995219679 0 0
1.05234931028963 1.00025451301665 1 1
1.06754598001457 1.01338276347469 1 1
1.02623006003505 0.972595498049091 1 1
0.901200001383092 0.861236744491133 1 1
0.789130711583802 0.756241037008463 1 1
0.580743803601208 0.54574917375133 1 1
0.694012973985869 0.658369823123642 1 1
0.818544447511602 0.771201946098426 1 1
0.61644298002095 0.583814507096419 1 1
0.785924095104402 0.747352311434982 1 1
0.812409532449154 0.777455286882677 1 1
1.36077620954535 1.29763258953874 0 0
0.698283567519152 0.668149720288013 1 1
0.596261620870796 0.574125462008256 1 1
0.996899779511156 0.949200560894633 1 1
0.71343198684676 0.683089855543438 1 1
1.27141043368453 1.20611439702545 0 0
0.523075698957741 0.49894731535744 0 0
0.826399367774497 0.787249681043248 1 1
0.609578862616882 0.578607736762405 1 1
0.386214054042154 0.374782703572869 0 0
0.860713321108256 0.827716707331776 1 1
0.614002137204984 0.588037264238452 1 1
0.760964012979902 0.733109423386592 1 1
0.742100712103278 0.715253802959106 1 1
0.901098048635117 0.86308144213485 1 1
0.921780398048696 0.872591887279527 1 1
0.919030847673573 0.867275161091635 1 1
0.502125741539109 0.474783741553619 1 1
0.903934036600248 0.859335585321199 1 1
0.793738138576381 0.773402605246985 1 1
0.827507446094999 0.784950479053493 1 1
0.74624028866424 0.706335772738218 1 1
0.630390916449135 0.601634072554915 1 1
0.679056633227003 0.649692318717068 1 1
0.431953966826763 0.410279465315682 0 0
0.891992235066235 0.84552789244651 1 1
0.729407602490754 0.697898670905333 1 1
0.840071935531829 0.800509633911542 1 1
0.834416381035019 0.793909515775983 1 1
0.766479333596935 0.732997525143752 1 1
0.80766665927697 0.774698530686681 1 1
0.664727842759625 0.632121348244191 1 1
0.551248982825632 0.527562161591744 1 1
0.556798079428871 0.529918064072362 1 0
0.815152959355356 0.767684447774582 1 1
0.502444675124743 0.479264421324523 1 0
0.761490008772376 0.724467343170921 1 1
0.843589444786763 0.816481676887766 1 1
0.869168168283973 0.824089051991393 1 1
0.795087606273147 0.757730664971956 1 1
0.6825862802877 0.650906726596162 1 1
0.787904173405096 0.747851620425168 1 1
0.754117151490697 0.724486053054081 1 1
0.40669177450306 0.383111754920091 0 0
0.63622512058225 0.599844312256153 1 1
0.908121277840312 0.865605247752379 1 1
0.907666554593337 0.859135854906579 1 1
0.793015231435511 0.75861889653174 1 1
0.952149672055332 0.900178122278082 1 1
0.712978945734875 0.672761818582746 1 1
0.622436933601031 0.586485518022598 1 1
0.877715215784898 0.832459991310144 1 1
0.83900601505972 0.80080051760929 1 1
1.31864104502581 1.25150546956922 0 0
0.58562230090378 0.560772953242404 1 1
0.70648010680809 0.66794888407476 1 1
0.68664823351662 0.647929147118838 1 1
0.545013991290371 0.521590101452302 0 0
0.712508541509738 0.678307171412259 1 1
0.833387903798902 0.802541095000775 1 1
0.708965491262065 0.672590806862081 1 1
0.439250183446598 0.417643617528792 1 1
1.03653026788785 0.987356830087938 1 1
0.983524353196917 0.939086611193607 1 1
0.710062788538571 0.673788870082958 1 1
0.732176330538015 0.69410779240169 1 1
0.866770513911453 0.823358633725039 1 1
0.559204113720847 0.527975368016788 1 1
0.718133693014474 0.683710712813936 1 1
0.915279258474638 0.866059983900126 1 1
0.626155456538263 0.589974085495885 1 1
1.05877590696858 1.01148224687093 1 1
0.818206751264541 0.780543440667355 1 1
0.90549434150297 0.864639756745255 1 1
0.925774589996689 0.879133420006929 1 1
0.843887228717493 0.818390305043111 1 1
0.922417595690778 0.880560443379269 1 1
0.831635229164848 0.798999025507867 1 1
0.47183194564871 0.451826625401506 1 1
0.89707502681992 0.842242943564927 1 1
1.06413130394271 1.01449101991378 1 1
0.999221239265111 0.954388509934964 1 1
0.735521145309583 0.694488942476504 1 1
0.662718601347919 0.630673786564429 1 1
0.865409838872833 0.832915142600601 1 1
0.779127502453193 0.746672761931658 1 1
0.727612956389213 0.690177321779596 1 1
0.930304780514643 0.878720991932201 1 1
0.748446285826945 0.699235556736549 1 1
0.830786929785341 0.783395913339291 1 1
0.827832377841483 0.792488395352445 1 1
0.760467727675009 0.726850572738995 1 1
0.828421395257323 0.790139963923694 1 1
0.957626077889824 0.910310089222606 1 1
0.778758809966082 0.738140025549565 1 1
0.504836304760528 0.481774552756526 0 0
0.999985015789453 0.94926760736152 1 1
0.79812252086877 0.760703124509424 1 1
0.612727982997251 0.585654504113291 1 1
0.689514034151531 0.65515689753096 1 1
0.852759360693935 0.811421211124357 1 1
0.637961153724762 0.608729289612464 1 1
0.589335752330254 0.559061497251551 1 0
0.720848710687012 0.686167711309251 1 1
0.749793744550279 0.711947602666891 1 1
0.442938717505333 0.431693319372132 1 1
0.82962123466437 0.792356596186136 1 1
0.709311308352205 0.670448571366943 1 1
0.702612247437477 0.664957377643277 1 1
0.992805866309412 0.943181202379426 1 1
0.770771630287647 0.738861730971061 1 1
0.860613435117702 0.821807346565042 1 1
0.793241837574107 0.746882746347585 1 1
0.769252403822353 0.735410054308604 1 1
0.897262300805399 0.852555045022897 1 1
0.6586939997468 0.621959476295509 1 1
0.745453015062968 0.706886061985251 1 1
0.75500258967594 0.715516802559991 1 1
0.766682783236977 0.725610140192373 1 1
0.525964358511026 0.508710361028912 1 1
0.830797967215855 0.786864459694707 1 1
0.739157578158974 0.705356817661776 1 1
1.0655630866071 1.01349134765745 1 1
0.694975875162626 0.662780750343387 1 1
0.851420506466384 0.809782450949034 1 1
0.770911917027798 0.737626981753983 1 1
0.677883014689389 0.64663439154763 1 1
0.869571694213222 0.826495332321316 1 1
0.612118138533482 0.580183236782439 1 1
0.847076148525385 0.809868341487281 1 1
1.07027909329166 1.01310483439145 1 1
0.832815482482643 0.787440590299251 1 1
0.749980841273395 0.712917118721061 1 1
0.517866920951595 0.488270138193191 1 1
0.83448211291476 0.794760758663091 1 1
0.648433914629639 0.61647662018199 1 1
0.943366623771021 0.901811281507938 1 1
0.797895333519454 0.757127493027741 1 1
0.657883068184783 0.628832928381055 1 1
0.887774020152254 0.85889996891854 1 1
0.689541715753394 0.656115240241311 1 1
0.893719203775842 0.847098041199778 1 1
0.704880839958423 0.6673992237453 1 1
0.617892786702867 0.586708741119846 1 1
1.15633008501221 1.10126938840269 0 0
0.674049078367844 0.641579072091867 1 1
0.92691168341612 0.885801650142193 1 1
0.803972632212665 0.763554516877791 1 1
0.764603149759764 0.727007594880538 1 1
0.784505694111088 0.745933273465383 1 1
0.777064627844437 0.744915741193824 1 1
0.743326992416295 0.707657940028669 1 1
0.706350067643618 0.66869050536866 1 1
0.725397177804912 0.695826287003792 1 1
0.916197365622537 0.870527990789613 1 1
0.321346101306951 0.304950586001586 0 0
0.82794409285824 0.786307427187533 1 1
0.822711392344328 0.775324091580056 1 1
0.762196534095594 0.71772319729582 1 1
1.00152935476138 0.946225024369466 1 1
0.716891788608101 0.680444868747009 1 1
0.897025890881954 0.848436241646167 1 1
0.635025305786636 0.598698635913383 1 1
1.0216940172996 0.979370974232873 1 1
0.743046210878666 0.709315760871901 1 1
0.732056394609362 0.694540998418651 1 1
0.830372791017808 0.789974547431238 1 1
0.802254501500386 0.767027977328477 1 1
0.568157207624928 0.535708208879355 1 1
0.84462390852317 0.801497051859726 1 1
0.576587862628081 0.551145552340362 1 1
0.752516129422444 0.716144832384756 1 1
0.911108045206474 0.869272257607855 1 1
0.736893230534138 0.706591996077417 1 1
0.881758844353327 0.840424756736544 1 1
0.785956275118348 0.745838682993805 1 1
0.784738420622139 0.743280278572211 1 1
0.54295627874173 0.510597060374043 1 1
0.766133836334821 0.731907782322681 1 1
0.766570599576491 0.735749274744389 1 1
0.615099440637409 0.581603353984227 1 1
0.839806666707455 0.795058366617302 1 1
0.836043560557151 0.791306483643233 1 1
0.598555574428428 0.569870314342032 1 0
0.641561316729003 0.615075468166874 1 1
0.868956332387563 0.834092537291458 1 1
0.854988500771178 0.811592937072167 1 1
0.763605476782096 0.726865202415191 1 1
0.559350051854282 0.535522434128675 1 1
0.908676365734995 0.873429245113472 1 1
0.706899917333736 0.670064521822702 1 1
1.03889299611426 0.990456992848706 1 1
0.868034917798208 0.820011853493738 1 1
0.972618829099739 0.928742510502406 1 1
0.776883778236058 0.738814013674255 1 1
0.798644489631514 0.761196254931679 1 1
0.545674548530784 0.523539264525348 0 0
0.679150519651206 0.641374883774949 1 1
0.629179969347889 0.597650528454422 1 1
0.860116984824133 0.813258630193581 1 1
0.902067217845422 0.856610174493969 1 1
0.962647570777635 0.916007979402376 1 1
0.913399266486273 0.866136431834634 1 1
0.870313503232385 0.839479568691629 1 1
0.784571140017297 0.742700619467181 1 1
0.426000284492232 0.407419830398248 0 0
0.868002301080166 0.826664255830007 1 1
0.777099067212816 0.736869007337618 1 1
1.06777865173119 1.00725467479514 1 1
0.724030771598596 0.682498033627389 1 1
0.793540433792446 0.754274875788866 1 1
0.726979299741452 0.687737259914516 1 1
0.721028720134712 0.69378738660287 1 1
0.776225592431564 0.740331443570282 1 1
0.724190663218291 0.687387377156812 1 1
0.833307379219324 0.786272133370361 1 1
0.701126526525498 0.666780336007915 1 1
0.764908971987084 0.731847735150072 1 1
0.747425411768898 0.710365373981406 1 1
1.03970488431797 0.990095414268128 1 1
0.573813167304653 0.550634495495762 1 1
0.689740244762456 0.654650572518497 1 1
0.833056298897894 0.794275160505698 1 1
0.666579657114848 0.637809659981745 1 1
0.981413172627304 0.931462449411926 1 1
0.716483419572652 0.679742689221005 1 1
0.835491312872022 0.794855990244467 1 1
0.906914497670455 0.869272878075892 1 1
0.713117408819125 0.681456364157211 1 1
0.729725263951573 0.697999455058227 1 1
0.891348157703743 0.851594609894774 1 1
0.788498722391544 0.74763669769111 1 1
0.837516950427263 0.795842126508512 1 1
0.895952203102649 0.84101270155854 1 1
0.860400028235101 0.823264748372579 1 1
0.811760924099325 0.776803450177808 1 1
0.557188942900145 0.531903920317139 1 1
0.768376421423197 0.729740831103727 1 1
1.05575895778864 1.0008102235781 1 1
0.686830902626926 0.657010069362522 1 1
0.757927707830216 0.718259519126997 1 1
0.937587180771808 0.895803922848631 1 1
0.741711258232139 0.707513014407296 1 1
0.436807170469002 0.404199840129594 1 0
0.825568373170453 0.787615902222638 1 1
0.742498448912988 0.711516222657378 1 1
0.670427859442721 0.624127344437779 1 1
0.489751842179999 0.46635063331421 1 0
0.825624329498406 0.788678934863965 1 1
0.639226187406666 0.609483802263887 1 1
0.786228749488002 0.754268558228045 1 1
0.879453111017392 0.839269951189764 1 1
0.768763430129253 0.73543013286344 1 1
0.798553186843936 0.762935930158912 1 1
0.798412124629171 0.756354097709341 1 1
0.870575305768098 0.832326095762582 1 1
0.891750188812542 0.847870199378498 1 1
0.852727182177556 0.806220998080767 1 1
0.793173521876307 0.759032481192021 1 1
1.05923039134978 1.00948121261907 1 1
0.657950524734517 0.632224483291144 1 1
0.775428301245683 0.741018533232898 1 1
0.908328817006879 0.859570962340789 1 1
1.21657931938603 1.15256890336883 0 0
0.779476004649318 0.750279757848582 1 1
0.771349072507889 0.737465737294094 1 1
0.475933706657766 0.458376175713608 0 0
0.604052566592332 0.576593055031657 1 1
0.777437106521711 0.735149432070652 1 1
0.853454627088009 0.80990934562811 1 1
0.55636312383613 0.526103071056105 1 0
0.847258343308093 0.804317600613292 1 1
1.11595662101216 1.05293745982153 0 1
0.677587585962101 0.641690878305908 1 1
1.00934867278997 0.960085628972284 1 1
0.661743570286099 0.627177657592752 1 1
0.863286642764559 0.82123552826923 1 1
0.926422685778361 0.877788531632378 1 1
0.806707469184333 0.767650262938822 1 1
1.01934464973299 0.969733167970811 1 1
0.542593043014772 0.510872606107599 1 1
0.952138923087223 0.909976499774148 1 1
0.726108339116962 0.694305576089821 1 1
0.793129414407272 0.750119771222901 1 1
0.853054197287649 0.817826259218841 1 1
0.867548414563555 0.830967744959675 1 1
0.876815097429058 0.834510423095235 1 1
0.542978250393811 0.51209471638404 1 1
0.914479833524932 0.878188908905128 1 1
0.93296014096687 0.886084098077238 1 1
0.872497750237992 0.835787470340719 1 1
0.685195835617429 0.656708771119423 1 1
0.887161438482426 0.844971429938378 1 1
0.909686268713702 0.871298128748927 1 1
0.843617856500484 0.802118748529684 1 1
0.673322580671539 0.643132907695434 1 1
1.01498717661787 0.970884580151706 1 1
0.921579536540504 0.868230430192916 1 1
0.832626829836022 0.797125870701265 1 1
0.827670789507681 0.800867826984811 1 1
0.583462948921141 0.561176973489213 1 1
0.685256806951707 0.657172826735464 1 1
0.665689606568702 0.639607231680862 1 1
0.818142294949471 0.779691381630469 1 1
0.454224129568973 0.417761626960924 0 0
1.10566048625842 1.04462197925726 1 1
0.629606150615992 0.598278012407372 1 1
0.616182692178896 0.59317965744967 1 1
0.822179733072738 0.786439090595399 1 1
0.883999515365079 0.841766078166156 1 1
0.789606650577399 0.756807627870839 1 1
0.935608945994936 0.890563920279981 1 1
0.56667673053668 0.542235553690885 1 1
0.681761875341239 0.646783987371332 1 1
0.648276880315917 0.615670596217411 1 1
1.29639546104463 1.23533602473195 0 1
1.09899688203205 1.04652841192823 0 0
1.07281143825991 1.02120866985878 1 1
0.706191597443354 0.678530012198701 1 1
0.661363952618346 0.63306952696277 1 1
0.848971422249122 0.808649052775533 1 1
0.925054097734756 0.891940148741756 1 1
0.806926607086778 0.767779812666276 1 1
1.13669411316594 1.0837050062448 1 1
0.747518843945421 0.711010145613181 1 1
0.736227838641928 0.697166834941514 1 1
0.934436391018663 0.888803744424085 1 1
0.781741467165337 0.732053919315774 1 1
0.829718465694424 0.793579874545121 1 1
0.718380327381218 0.681160319770196 1 1
0.831265482118047 0.793459861345304 1 1
0.778360567115923 0.741803440679323 1 1
0.989814067503571 0.944150640683093 1 1
0.58207992827789 0.548196873966479 1 1
0.938503147130031 0.893105258465082 1 1
0.587816584329247 0.557881595956453 1 1
0.659955229968941 0.632220780740897 1 1
0.876470660581146 0.830218318590044 1 1
0.767110427089297 0.734012043533837 1 1
0.668917103879077 0.643556267677903 1 1
0.840719941862246 0.805535493873486 1 1
0.913248382503058 0.869555745032938 1 1
0.767255343183442 0.730030778315005 1 1
0.669928081457264 0.632067546305701 1 1
0.889625542931244 0.842143944690941 1 1
0.830134685333556 0.7846540938822 1 1
1.06755252229736 1.01817559873472 1 1
0.790511755112509 0.752799619301842 1 1
0.797124108179504 0.762348825926717 1 1
0.739741474056124 0.707258134251724 1 1
1.06383963754674 1.02339806006286 1 1
0.411303468536131 0.394060842777898 0 0
0.783415668041862 0.749540917755475 1 1
0.495669417809662 0.469746611833567 0 0
0.901933585271892 0.860792121554025 1 1
1.00954750947297 0.961026729453848 1 1
0.489314352490111 0.464126036064904 1 0
0.541421905635374 0.516045192022311 1 1
1.25231717874852 1.19474935141122 0 0
1.00874039059653 0.953926416747779 1 1
0.722504274174208 0.694922245846014 1 1
0.987974069361995 0.939496104804084 1 1
0.796854849058344 0.763661621216217 1 1
0.840646887834843 0.801897906383028 1 1
0.404047430304024 0.376987055043078 0 0
1.15905464491978 1.10673363614867 0 1
0.82198057221083 0.782346569596717 1 1
0.872236793315982 0.829965461136371 1 1
0.973546394297612 0.931668447231978 1 1
0.557420793624359 0.527684968976405 1 0
0.994008028439768 0.944973389767137 1 1
0.763320745521752 0.732142977634687 1 1
0.87896766172802 0.840496571422093 1 1
0.853992467335204 0.813596646869177 1 1
0.92826136942931 0.889155707314734 1 1
0.823179108082519 0.78519970314222 1 1
0.726759023522915 0.693982862680262 1 1
0.822026832813791 0.780810135847502 1 1
0.645113317955415 0.617539294941777 1 1
0.649895776230709 0.618938971023363 1 1
0.81342010996332 0.773115103821924 1 1
0.564189586727418 0.536638418449577 1 1
1.13409254328762 1.07801048359905 1 1
0.97976348613959 0.940244649809657 1 1
0.918672552577479 0.871406285505397 1 1
0.536298070170885 0.506131709803867 1 0
0.86919343007273 0.832005089329258 1 1
0.793402859319695 0.759899037828906 1 1
0.83577147259893 0.794562668124703 1 1
1.02264130597955 0.980929532987437 1 1
0.6566944817142 0.627979554831296 1 1
0.805375046486568 0.764164901845367 1 1
0.822804119945749 0.789178910646015 1 1
0.936312323666196 0.884885139679992 1 1
0.795109352145264 0.75292862211768 1 1
0.957657087834529 0.904514949989535 1 1
0.757316382473663 0.718447011372047 1 1
0.899750585010923 0.858269312092682 1 1
0.74305547173011 0.705307616763521 1 1
1.0130785466411 0.968360727834091 1 1
0.770353406492816 0.731993575260046 1 1
0.808112639134372 0.772900497065459 1 1
0.77804605237611 0.741690851316621 1 1
0.854123122708169 0.808267490331914 1 1
0.737370334169479 0.70066182857771 1 1
0.894287916320962 0.851802239392161 1 1
0.753877823360376 0.722680097812379 1 1
0.5865163235714 0.555081937289195 1 1
0.698645422069348 0.669087082118525 1 1
0.932928568139159 0.883285726799819 1 1
0.72796752840587 0.691319609628829 1 1
0.847749573994916 0.803229047628028 1 1
0.856765133044113 0.816579564761773 1 1
0.657980276453569 0.631096834808486 1 1
0.678419563558038 0.646250588211338 1 1
0.599823348604949 0.576839914858805 1 1
0.879881996511295 0.838437141477223 1 1
1.09195549798193 1.03258146206681 1 1
0.809221556118749 0.766679463312924 1 1
0.624554872848162 0.588531464096503 1 1
0.963751761547688 0.903069669037099 1 1
0.56994121000089 0.543894650253821 1 1
0.701026172086215 0.662277955636525 1 1
0.780824567903027 0.741971673169555 1 1
0.594157714027416 0.566444653714853 1 1
0.825213159914514 0.785012482318312 1 1
0.890763319047413 0.848570277445645 1 1
0.723440132123287 0.689024416663088 1 1
0.729670598008036 0.696135790649935 1 1
0.609495804299391 0.585424493623878 1 1
0.863792757423058 0.814798440303869 1 1
0.761042850818213 0.721995068433818 1 1
0.703353876938179 0.674785559506543 1 1
0.45724706488475 0.435442702376099 0 0
0.824074115256102 0.79131338676703 1 1
0.779656162564744 0.73536708456083 1 1
0.970374732304794 0.925563076310107 1 1
0.861808277086088 0.817416248261063 1 1
0.617887873508842 0.583830140137172 1 1
0.601015771869004 0.56840165397086 1 1
0.99573421635745 0.954315765640541 1 1
0.732250880380639 0.695795453713862 1 1
0.396650266073029 0.377256624104728 0 0
0.83410711558476 0.794283185485885 1 1
0.675579300985708 0.640953364711987 1 1
0.48433298276756 0.460752887962405 1 1
0.906917180340518 0.865574161362391 1 1
0.65199829631528 0.622314392903583 1 1
0.840922685202689 0.792607899910792 1 1
0.847773435717753 0.808046804502971 1 1
0.827357841984159 0.797783508518202 1 1
0.766128872854982 0.721623812689354 1 1
0.841524121555614 0.796980582875611 1 1
0.692336390136274 0.657369677171343 1 1
0.628169445097789 0.595428225435392 1 1
0.772032438146532 0.729506323010454 1 1
0.941780524146899 0.894612985779076 1 1
0.829005572423126 0.78417497872509 1 1
0.971352222750508 0.929132863869978 1 1
0.800165034707187 0.756725535720428 1 1
0.598279465798993 0.571338672268976 1 1
0.767093501958931 0.725363599208501 1 1
0.732082995585706 0.698753470406455 1 1
0.847961597401746 0.805617061273334 1 1
0.727941193007205 0.693240796839124 1 1
0.591316854974632 0.561075140137567 1 1
0.794689788620906 0.755968748810713 1 1
0.840979754417896 0.796645186560868 1 1
0.700441071315717 0.672401617915148 1 1
1.07833825761606 1.02967047655431 1 1
0.725257853104351 0.684355384213798 1 1
0.84594568631238 0.809131598970119 1 1
0.598679910835379 0.573413190848818 1 1
0.885533583839996 0.837356516898228 1 1
1.09288952767445 1.03292581201009 1 1
0.936668798780295 0.88894700102923 1 1
0.644033701539807 0.606643038680192 1 1
0.467665721213376 0.447973815623818 0 0
0.743110279229442 0.705792826774761 1 1
0.704115718087039 0.674548289844587 1 1
1.0046702121778 0.957145998427731 1 1
0.91354030178682 0.870703694147647 1 1
0.635567975799825 0.606173361731725 1 1
0.716057966947423 0.679119754867277 1 1
0.587874844693371 0.556124021996052 1 1
0.9306712529628 0.88885048550733 1 1
0.63803445890495 0.611012863854399 1 1
1.01481658370677 0.964269861539549 1 1
1.01339144052983 0.959859479247809 1 1
0.94146470280643 0.899204131420651 1 1
0.536672079834667 0.510823950866804 1 1
0.86876388962601 0.829014916622504 1 1
0.701370427902159 0.657967282149498 1 1
0.913185409056381 0.859220179540103 1 1
1.20559195238426 1.13882998018509 0 0
0.948898141305584 0.905196095765183 1 1
0.97837800358427 0.934174174155269 1 1
1.18581780655183 1.12878633859766 0 0
0.959435795543478 0.917505674083815 1 1
0.539247481682299 0.512332096740599 0 0
0.721559734490282 0.689285307333882 1 1
0.45069469357714 0.434424013835861 1 0
1.01415969792105 0.968411413139506 1 1
0.685220991039084 0.647823006344287 1 1
0.533089886875967 0.507219333573392 1 1
0.93565957419119 0.890576925816264 1 1
0.971653706817918 0.929006629993919 1 1
0.742742551464676 0.704014758844837 1 1
0.810172929147362 0.774435366981928 1 1
0.739517247676838 0.701259865204599 1 1
0.782368995052914 0.743672032345197 1 1
0.843583470745277 0.797767037085569 1 1
0.782260654015314 0.736725996994439 1 1
0.695792184653253 0.667081524722872 1 1
0.793581316889658 0.751971769709659 1 1
0.572594835254746 0.538875814077746 1 1
0.78390220060445 0.74972000835851 1 1
0.881236875347095 0.837323336065412 1 1
0.643349196371006 0.617368800406795 1 1
0.69692080268619 0.660908374619063 1 1
1.05822972145035 1.00550080461475 0 1
0.680554598540156 0.651250492759754 1 1
0.72178700612063 0.679422183086053 1 1
0.661452878997342 0.631772808150017 1 1
0.520195874541397 0.494954971923529 1 0
0.920323094982608 0.867189136526834 1 1
0.538402564246315 0.509706307381381 0 0
0.703361502560069 0.674472391524192 1 1
0.905199741750627 0.856921539634701 1 1
0.762262051286441 0.72200695931924 1 1
0.662636989909543 0.629278331202657 1 1
0.9624713168052 0.91618126404082 1 1
0.872668955094403 0.832404797131769 1 1
0.632271726116949 0.600692884264573 1 1
0.790905161458994 0.754606947351552 1 1
0.964302700830947 0.91454749849824 1 1
0.941733543712955 0.895144939521937 1 1
0.796117662610526 0.761215802740492 1 1
0.91721824707436 0.876268141230176 1 1
1.2039563569958 1.13876464624531 0 0
0.927350308680412 0.885423858040699 1 1
0.575030182792965 0.550236425523254 1 0
0.945433672908537 0.90128320609533 1 1
0.572821793398646 0.544364857661752 1 1
0.561774779061744 0.534761128754998 1 1
0.663319088609626 0.630427042472356 1 1
0.822314750934044 0.782287518795482 1 1
0.886075958088464 0.839540101780681 1 1
1.17052787121397 1.10967545624205 0 0
0.564271836485286 0.537703010721199 1 1
0.847665900448568 0.802352423936041 1 1
0.863380192114048 0.820800281646437 1 1
0.844689274511332 0.802833283944732 1 1
0.751663553355901 0.710706012239245 1 1
0.974982715851246 0.919300509920102 1 1
0.947713084234048 0.905315074589751 1 1
0.858933447525642 0.820433801637843 1 1
0.725053939561864 0.688113903015422 1 1
0.615430724534697 0.585308001759146 1 1
0.794239597893579 0.754370341918951 1 1
0.623839998869416 0.596340335606478 1 1
0.749146147218865 0.716799891870312 1 1
0.838078482340824 0.802815776103264 1 1
0.760081387347999 0.721379864590369 1 1
0.765559921111761 0.73200408471683 1 1
0.645125114176859 0.615549546680806 1 1
0.468803232635371 0.443430089220048 0 0
0.841496304975702 0.806098457140545 1 1
0.999370496130263 0.955466903792935 1 1
0.512193756247078 0.48213740179371 1 1
0.566084263688947 0.546012386469519 1 1
0.698649054249212 0.661514572820991 1 1
0.769413834559772 0.733440488965592 1 1
0.896694036934703 0.85315577212303 1 1
0.688381685306986 0.657357451183755 1 1
0.779362892407988 0.748724526134911 1 1
0.713005823578469 0.680520913977089 1 1
0.703490952072672 0.671536134982581 1 1
0.770504237895293 0.728357465179991 1 1
0.650884721536037 0.627678214638713 1 1
0.726569135516727 0.693329401976391 1 1
0.641815618970925 0.615746836896771 1 1
0.507028144883658 0.491202545878199 1 1
1.05360421639388 1.00096972320736 1 1
0.929826197743133 0.881771665223818 1 1
0.584493418742825 0.556305933598979 1 0
0.920096334823987 0.875594889262169 1 1
1.05584897965414 1.00872285129061 1 1
0.848467011581173 0.81263126961734 1 1
0.73806078971272 0.698284016058273 1 1
0.605958227710483 0.579990382190342 1 1
0.735966480185537 0.702650334021225 1 1
0.68732531691259 0.660131777900927 1 1
0.948713395988986 0.899215652508124 1 1
0.642481882058171 0.607161529637144 1 1
0.323184762105772 0.312331713910622 0 0
0.661304482222257 0.634385213755416 1 1
1.15843797607963 1.09718396850211 1 1
0.435728647023509 0.422016017149336 1 1
0.778685981046025 0.744219409399631 1 1
0.769974935331911 0.736652237136921 1 1
0.860475413521442 0.819800522990133 1 1
0.57105936003901 0.5440277832294 1 1
0.885452329243783 0.844628262431273 1 1
0.894604364949682 0.85793039565993 1 1
0.56048462661367 0.534518828302229 1 1
0.534866719228209 0.510853602762046 1 1
0.644807969720589 0.609408845795675 1 1
0.456488890937607 0.434425256917481 0 0
0.933189181562182 0.885766133928727 1 1
0.599440608165264 0.573229726093061 1 1
0.815834908939743 0.78781548857835 1 1
0.59233813490231 0.562215228633758 1 1
0.663569315278266 0.623850205886993 1 1
0.875317079932947 0.826133664303432 1 1
0.694404320377368 0.659938453467925 1 1
0.729457644010276 0.687371923289696 1 1
0.970906439418095 0.919801772943325 1 1
0.579787022056629 0.552645660712969 1 1
0.70742302284621 0.678572457264156 1 1
0.836827055925334 0.799484163974487 1 1
0.82103860679459 0.785573494926044 1 1
0.576371550987642 0.548250149723906 1 1
0.794155781913821 0.760988904112834 1 1
0.958343931989963 0.913155263515517 1 1
1.03368793564887 0.973591592744332 1 1
0.993884454549977 0.950046020761724 1 1
0.877716961805183 0.834310062092019 1 1
0.953436487195901 0.904036679802074 1 1
0.422813130651151 0.404325149537677 0 0
1.12084823148514 1.06188550559978 1 1
1.14130466487882 1.08156835193608 1 1
0.690774418895915 0.65719809827629 1 1
0.833016592071487 0.790525625477467 1 1
0.67564696786235 0.645723335694801 1 1
0.669416773172648 0.631670114509297 1 1
0.908866596708307 0.866373192998547 1 1
0.679196210635767 0.6478410768164 1 1
0.819023721647897 0.783223794148995 1 1
1.01811551748955 0.973616233751975 1 1
0.723558082520407 0.690585878216705 1 1
0.9439235090037 0.898233644783703 1 1
0.651396379873777 0.619539829589114 1 1
0.64775567017179 0.617938953296521 1 1
0.706301594868298 0.673504700181346 1 1
0.480299454614988 0.459755050535039 0 0
0.734996657113951 0.696248784856701 1 1
0.462695625492382 0.436221254346135 1 0
0.93607498728171 0.883069161217581 1 1
0.689538931268711 0.664216528666606 1 1
0.907382554601753 0.862326094480381 1 1
0.605313676192357 0.571943908574679 1 1
0.395558336198344 0.37848285395254 0 0
0.638640155281031 0.608405467975592 1 1
0.557532601499274 0.5248898114713 1 0
0.858117979108549 0.819322688494113 1 1
1.04282712568912 0.995013998070663 1 1
0.811314149065397 0.76824667129578 1 1
0.46244319049464 0.443015046321138 1 1
0.649527872570527 0.617815643953452 1 1
0.603215708730407 0.576826632063533 1 1
0.633573250801521 0.602215656658354 1 1
0.93585274639949 0.885064871772754 1 1
0.937456341316038 0.890219578126191 1 1
0.483204584549583 0.46628028977411 1 1
0.707440176574429 0.673131601165109 1 1
0.840279177932939 0.796330366447378 1 1
0.701606157880238 0.668973387949535 1 1
0.778315846905567 0.73673733336702 1 1
0.763968999656739 0.727105495547439 1 1
0.918630709818818 0.867901187016513 1 1
0.478838349572611 0.455343897302422 0 0
0.725013178330153 0.690900317282738 1 1
1.05103178005519 1.0013383949495 1 1
0.730696111853093 0.69223396223918 1 1
0.994786872775294 0.945463694238252 1 1
1.03663894702145 0.990730365610519 1 1
0.873670340458774 0.831387934776921 1 1
0.852639165697867 0.798169955290239 1 1
0.644773898533088 0.61896925606867 1 1
0.860678069576612 0.814181786135048 1 1
0.87539602691215 0.836706342630697 1 1
0.726475355132459 0.694346051314972 1 1
0.866308215354754 0.824187833937168 1 1
0.580497804763158 0.550711255211154 1 1
0.848816455497976 0.81310075946831 1 1
0.992892891702863 0.942438667770305 1 1
0.809331627247457 0.77517553618362 1 1
0.802254741589011 0.758871419928603 1 1
0.859683289624468 0.819743149932098 1 1
0.909612634210911 0.866863812935058 1 1
0.819491133655568 0.77586557986749 1 1
0.68204454501154 0.644957876698383 1 1
0.545402900449465 0.518597518354151 1 1
0.820691730946153 0.787914576063154 1 1
0.625448093128978 0.597263842978216 1 1
0.796734160809888 0.75525752643527 1 1
0.731257285262576 0.698858386490307 1 1
0.909482879553334 0.858499074138361 1 1
1.12893995143515 1.07572809781874 1 1
0.791040232054692 0.747283815483456 1 1
0.674598038365827 0.640607143215057 1 1
0.765810845706712 0.730870676971079 1 1
1.12291466627996 1.07103266127459 0 1
0.70373193125904 0.675142963909683 1 1
0.809115989122919 0.768443039691414 1 1
0.820102744192735 0.774937224033953 1 1
0.880771611233117 0.834184726296452 1 1
0.642842743526873 0.612616467566497 1 1
0.698466352798829 0.656403479124045 1 1
0.823600744481075 0.785380387845054 1 1
1.053607354067 0.995395640260473 1 1
0.6518635440091 0.620000991999239 1 1
0.808633115956814 0.771899053808218 1 1
0.676132328392142 0.649400449130603 1 1
0.950792464638931 0.90486323587089 1 1
0.603612205699989 0.577324690308494 1 1
0.579241566161497 0.549045718348879 1 1
0.808582630581469 0.772478834908283 1 1
0.654718972140135 0.615096761185087 1 1
0.767468249400368 0.731843330785927 1 1
0.72149370066996 0.686779647013106 1 1
1.2234288939711 1.15953730719215 1 1
0.782057420777459 0.743573061945177 1 1
0.727398006755331 0.688872978199699 1 1
0.857460348071006 0.819490747455573 1 1
0.632055076268255 0.603554455231828 1 1
0.524339144019586 0.499593569292266 1 0
0.545609823324749 0.524356372767473 1 1
0.827716099460163 0.788811427313664 1 1
0.861226211469501 0.821717138776369 1 1
0.744098145653296 0.705275594538527 1 1
1.01062210379928 0.963446022294216 1 1
0.677256247104328 0.646219266467857 1 1
1.00906764598396 0.96250434317091 1 1
0.67721783899226 0.644520585386314 1 1
0.691381287379107 0.658345120522456 1 1
1.09272303784954 1.05476401458413 1 1
0.925452531439368 0.873529598681116 1 1
0.951761740639692 0.902981472636685 1 1
0.919362436796918 0.875666248483019 1 1
0.885589877129386 0.844828025332809 1 1
0.832864765654151 0.791882176213985 1 1
0.704835183154581 0.678146254370229 1 1
0.639389684010278 0.61232311846841 1 1
0.450430208243921 0.431867316951563 0 0
0.915106630547829 0.863478237181838 1 1
1.00526845077495 0.957554883078591 1 1
0.63869608730048 0.606575297054794 1 1
0.681384745423034 0.649802416962651 1 1
0.669241764692517 0.629039143353365 1 1
0.77979758123201 0.745352360032235 1 1
0.750451988381162 0.714430942349953 1 1
0.913209784089259 0.873666853561833 1 1
0.986376561260395 0.939579714365823 1 1
0.881544187147032 0.834705737351308 1 1
0.570773689989294 0.540896676549682 1 1
0.522620151368752 0.499644100556773 1 1
0.923667318576306 0.880489412007539 1 1
0.629301730014262 0.599756710135571 1 1
0.769449527019653 0.73267668969324 1 1
0.761582352120538 0.72417873521992 1 1
0.851312526278057 0.813316317527628 1 1
1.0999773506753 1.04348560549418 0 1
0.649485053423519 0.626800800442973 1 1
1.03284416295723 0.988764511460639 1 1
0.548133800231199 0.527867716689817 1 1
0.735758944758698 0.701395650607782 1 1
0.6728093339147 0.634263261662648 1 1
0.480739732009315 0.463219791639017 0 0
0.686804524212059 0.650245100552215 1 1
0.517487726710821 0.504563724453641 1 1
0.78908145602807 0.753597139912046 1 1
0.575202936589415 0.540760189861667 1 1
0.677954127301263 0.646474380635273 1 1
0.58297560095062 0.560239800599158 1 1
1.08430162265369 1.0366268617874 1 1
0.763595124861073 0.726246489705363 1 1
1.10750490129226 1.04466925919452 1 1
0.978184322217051 0.932673755842604 1 1
0.476066939097281 0.450054141621113 0 0
0.68461703747846 0.650477058549151 1 1
1.10706318928315 1.04503669248458 1 1
0.821833202085564 0.779374711958493 1 1
0.85161292274268 0.804067148475415 1 1
0.611284979840382 0.58203163312478 1 1
0.855430607998636 0.819737604272081 1 1
0.839435304946908 0.802159993654984 1 1
0.563015918517843 0.538634328891924 1 1
0.860511578201162 0.82371855933093 1 1
0.894858075984601 0.84774152389427 1 1
0.865322397539545 0.824115856540031 1 1
0.592041996638061 0.563849001179187 1 1
0.794386639605951 0.754327130487073 1 1
1.07494668341373 1.02420131693507 1 1
0.918543858656048 0.877329757765128 1 1
0.632319123152693 0.605148147281169 1 1
0.448417959107482 0.425448698729749 0 0
0.825891518959188 0.786093177896301 1 1
0.762075767058514 0.724598309385804 1 1
0.922268059548661 0.877071047587087 1 1
0.55799938567237 0.534728420964027 0 0
1.10220912012482 1.05093055397479 1 1
0.864011992517368 0.825624810657501 1 1
0.731801244337847 0.694018085386122 1 1
0.817319780913293 0.779742414110866 1 1
0.776097592137308 0.732064899145594 1 1
0.887521991793642 0.844649893375626 1 1
0.65828111867064 0.625081729554298 1 1
0.721152079270916 0.686819832948238 1 1
0.900449519658122 0.851265489631968 1 1
0.688909661670875 0.651123837493866 1 1
0.870741499004043 0.827334825960138 1 1
0.840671284036126 0.805065192881028 1 1
0.482120774403668 0.45966853894877 1 0
0.87268373176603 0.825426883996284 1 1
0.758425983018538 0.722888319077122 1 1
0.798760427476315 0.762330985700287 1 1
0.628249249273741 0.603290640612048 1 1
0.479890934321684 0.457856920283297 0 0
0.976724951885232 0.924849707610316 1 1
0.827418401643397 0.79386007100585 1 1
0.782714567106769 0.752389862986056 1 1
0.670630362447732 0.636912996379872 1 1
0.674672640021025 0.636230706371502 1 1
0.903344124144957 0.85430732635863 1 1
0.918843312505192 0.876412262875492 1 1
0.70930909434725 0.680687877242216 1 1
1.12203460016666 1.06044152799771 1 1
0.784124747816389 0.750866163346788 1 1
0.889490435591448 0.85004124666379 1 1
0.911666219608748 0.872633221942477 1 1
0.7729965290709 0.736755867832207 1 1
0.732678461022363 0.696998605389911 1 1
0.600891675841081 0.570091661333304 1 1
0.549819076108463 0.508310916148077 1 1
0.98998998414837 0.943432518760319 1 1
0.713523368458517 0.686443463999492 1 1
1.03147647327725 0.985024433447052 1 1
0.872032810390061 0.827825204821834 1 1
0.859984193019614 0.816930683113065 1 1
0.514252216083121 0.496550935753317 1 1
0.516268102547463 0.49247120161157 1 1
0.964317156389468 0.911829739808106 1 1
0.546905617221512 0.523648149200165 1 0
0.715692930911836 0.682919547219712 1 1
0.759551629975897 0.727299325914177 1 1
0.790065046447838 0.750243660298843 1 1
0.45614545101325 0.43061384969843 0 0
0.783531263014648 0.740187760049825 1 1
0.88308416056705 0.83666176006424 1 1
0.552089129395194 0.526917700836641 1 1
0.750576802298701 0.71664928425365 1 1
0.942851107600101 0.898802954780208 1 1
0.85466384121795 0.814775452654064 1 1
0.819848511585789 0.782616242437376 1 1
0.776002585911069 0.738505079892593 1 1
0.488752467773958 0.455146892096538 1 0
0.794835234542683 0.775743145077063 1 1
0.812958742997356 0.774211560449405 1 1
0.468190997373084 0.444338518267572 1 0
0.983909937873207 0.945274587243448 1 1
0.704470422212274 0.669739159156211 1 1
0.626661460417022 0.600180616786547 1 1
0.850224752082902 0.80322116804647 1 1
0.66110956722775 0.625610893561203 1 1
0.607179579745162 0.574551080128662 1 1
0.729565143970715 0.697820208050356 1 1
1.20243067568455 1.14332700928832 0 0
0.995798382285289 0.950141222293548 1 1
0.830927908280737 0.79149667782859 1 1
0.712814101077437 0.676745358133703 1 1
1.03101058906167 0.983770782827279 1 1
0.733787798240535 0.700828476297477 1 1
0.490599246988633 0.463400023362924 1 1
0.733034913714476 0.690707677948206 1 1
0.694544892015368 0.662002912068978 1 1
0.585513025913232 0.554729759716338 1 1
1.05883859964695 0.996699872055274 1 1
0.921497408525292 0.873768379511625 1 1
0.627130077243109 0.590388406710771 1 1
0.465281429404414 0.445735874619496 0 0
0.657702998358685 0.624349589860789 1 1
0.840618362434788 0.798706056430163 1 1
0.501656155591054 0.474416220865921 0 0
0.680570159976607 0.653274097203288 1 1
0.885660347629847 0.841541399312962 1 1
0.623970361255292 0.589500540607834 1 1
0.825841520589712 0.790915112908302 1 1
0.962400484240255 0.91344267091045 1 1
0.860678914647306 0.81947639401739 1 1
0.537783553638955 0.50774675003294 1 0
0.89362469683145 0.845653790534194 1 1
1.09318813015112 1.03627919021107 0 1
0.915224717731634 0.865968569038379 1 1
0.810831564689789 0.775905143359111 1 1
1.04144696623348 0.983353511072801 1 1
0.896131417103017 0.853624182554874 1 1
0.645172070097122 0.613368556216936 1 1
0.898742264394632 0.858503969581156 1 1
0.798369645159818 0.758949305068389 1 1
0.899218011721771 0.859182104233799 1 1
0.650791947312313 0.615764595421296 1 1
0.892142627217428 0.845718773303453 1 1
0.779592817068905 0.744180829973818 1 1
0.559700870808773 0.5387609271444 1 1
0.964066826499209 0.910263847813362 1 1
0.9193633210955 0.869597988267552 1 1
1.00157199276562 0.955839288300075 1 1
0.543379868371229 0.5156166298146 1 1
0.267462238152797 0.253882478411527 0 0
0.708655841955506 0.676039788201629 1 1
0.756093434821193 0.72494907325516 1 1
0.816596943510685 0.782033571487636 1 1
0.542844755260146 0.516316992691464 0 0
0.699725545188652 0.661474081919431 1 1
0.735300985855965 0.701477123406412 1 1
0.902124352726393 0.87022069909435 1 1
0.708368671503878 0.673700527329824 1 1
0.480793979594454 0.461107254388022 0 0
0.867846739225287 0.827688881133468 1 1
0.707760394388169 0.674286279424684 1 1
0.919088623965602 0.865381860810686 1 1
0.690810525125347 0.657043124529957 1 1
0.605307481357431 0.572829128211403 1 1
0.819374400095534 0.784629625245516 1 1
0.88817711579926 0.844216266818031 1 1
0.888474378605788 0.845208938758036 1 1
0.851408222622037 0.818081973639631 1 1
1.12734338808072 1.0682708225715 1 1
0.922668668757484 0.880862366600088 1 1
0.599700447641529 0.568561127820332 1 1
0.671643678925623 0.640028905850939 1 1
0.982072428681783 0.933192799636353 1 1
0.682247151651325 0.654566880892348 1 1
0.831584811301124 0.79076355301191 1 1
0.650166503898442 0.621972696634764 1 1
0.434666783226278 0.418880344672571 0 0
0.951184371938092 0.902818517996446 1 1
0.85049754669426 0.80739157663313 1 1
0.952626714628302 0.909516658967005 1 1
0.700482836824087 0.667260373098245 1 1
0.791632458717103 0.753900454734914 1 1
0.423674178213055 0.396038484717226 0 0
0.911745509495674 0.870980132296597 1 1
0.894547602154461 0.856130418447991 1 1
0.856268434724552 0.80792637970712 1 1
0.92043304257798 0.882008791710952 1 1
0.7217027495371 0.685182916025182 1 1
0.728884549419739 0.695902827113033 1 1
0.975646525117215 0.928956569714457 1 1
0.729081632180966 0.691960751827981 1 1
1.01675481342651 0.9659954910151 1 1
0.978411640837478 0.933409248468678 1 1
0.766364285266815 0.730536316158819 1 1
1.08195182584668 1.02667214282763 1 1
0.665194036341708 0.630731947694638 1 1
0.724742232626966 0.689099327109693 1 1
0.666591948513102 0.627125607066914 1 1
0.665621013495516 0.62944621914044 1 1
0.699436659391407 0.664686889605546 1 1
0.855535821339438 0.816765245836235 1 1
0.698219549955215 0.663865235931498 1 1
0.783454818151931 0.74663496750008 1 1
0.889398530331989 0.849243542036305 1 1
0.663446054540398 0.634931119758356 1 1
1.15191623504792 1.08732780891924 1 1
0.897066482076429 0.851596824639945 1 1
0.847573366705484 0.805464878062242 1 1
0.802875345572258 0.766563121854655 1 1
0.646948282146869 0.610977972234706 1 1
1.11651772973227 1.05719526510196 1 1
0.514811279073449 0.485851754764331 1 1
0.796474975430438 0.758522930861385 1 1
0.65602897816035 0.620714899951613 1 1
0.703168996838287 0.673779044132341 1 1
0.873169476291468 0.833283626214914 1 1
0.966829149513745 0.922431875542288 1 1
0.850161724798148 0.805670439458049 1 1
0.960245505275655 0.913033362917726 1 1
0.770504282019525 0.735736906180203 1 1
0.859656221770627 0.821000683916407 1 1
0.81348641673983 0.773728555019098 1 1
0.960123556187708 0.919155868133154 1 1
0.718932684766849 0.683530637605486 1 1
0.899477128039564 0.855574629926086 1 1
0.863381308801228 0.818615189901434 1 1
0.987049421217332 0.938169054081279 1 1
0.851714790359361 0.806315818236389 1 1
0.696188426920401 0.665523798568921 1 1
0.911780941040285 0.860175982197056 1 1
0.960871715215299 0.918946844396899 1 1
0.778817859973158 0.740185252680038 1 1
0.86290697426437 0.823262988527947 1 1
0.902328446348557 0.85630725138334 1 1
0.799149607486738 0.760988551428755 1 1
0.765171375741458 0.728790105215625 1 1
0.747147148491028 0.709998816941248 1 1
1.04967340180131 1.00057104276887 1 1
0.479715917452969 0.453674446676378 1 0
0.738706475241376 0.702734011778264 1 1
0.989289461835389 0.945181044834254 1 1
0.883540639248094 0.83381895157945 1 1
1.17934715682493 1.11929581000758 1 1
0.72110773966177 0.685721770585256 1 1
0.795212938444921 0.746062533996601 1 1
0.665544372433968 0.634992785384948 1 1
1.08965326496668 1.03053057550341 1 1
0.863835553689525 0.820728309144078 1 1
0.427077328312231 0.414009175942043 0 0
0.974089450719938 0.928066371728562 1 1
0.487625043321156 0.46667956316503 1 1
1.00750897207997 0.953543680411401 1 1
0.587723823255307 0.554654389008121 1 1
1.11222403017735 1.05253715265205 1 1
0.73041644879205 0.700338688811468 1 1
0.627560066922799 0.595488240461057 1 1
0.779491015749368 0.737013692116611 1 1
0.653887383722192 0.626633401199815 1 1
0.573977107781286 0.547460026084149 1 1
0.869572133046186 0.829923354267297 1 1
0.718884480528975 0.690698317186181 1 1
1.01709783710564 0.971146612995305 1 1
0.755034472041291 0.712736667916636 1 1
1.15714387493647 1.11017659778876 0 1
0.877204678721622 0.836768175986386 1 1
0.550019667983855 0.526817588600316 0 0
0.892204766805805 0.850222704720482 1 1
0.839983211268829 0.800234422018219 1 1
0.769559489575342 0.734970592843281 1 1
0.965740692013678 0.918900733141623 1 1
0.516054959139254 0.492532425188505 1 0
0.847038758153171 0.811402741851476 1 1
0.724430687112091 0.697266281049326 1 1
1.03820978997248 0.996301158186133 1 1
0.806979043513043 0.767427073245167 1 1
0.880404389330736 0.849239758159238 1 1
0.806483772462605 0.765932833221871 1 1
0.871158313676306 0.830398739756214 1 1
0.701067635796174 0.66825786397316 1 1
0.830452164215722 0.791708426366545 1 1
0.932184659600117 0.886755799067982 1 1
0.965137084496214 0.921734311490536 1 1
1.0062064850298 0.948553306509624 1 1
0.719147846590235 0.678704299944022 1 1
0.768321079718726 0.730774359481838 1 1
1.17343859679756 1.11683221677999 0 0
0.93603776173343 0.89102122426409 1 1
0.641010551878914 0.608203111593991 1 1
1.04418599349399 0.9961610021785 1 1
0.802464419953382 0.759397363544559 1 1
0.933287300239821 0.885978485157299 1 1
0.957438247915764 0.910178576104549 1 1
0.728771621477908 0.695838507121321 1 1
0.918205077150274 0.863440375910964 1 1
0.716107065711561 0.686552394533011 1 1
0.562515056148382 0.536190181152918 1 0
0.52741442912162 0.498542392426938 1 1
0.776063298600017 0.733643956642596 1 1
0.772206542406456 0.735060436592517 1 1
0.660860144523031 0.625316670315527 1 1
0.783337655785702 0.751173208328713 1 1
1.03728555409661 0.992222263386029 1 1
0.925705871159481 0.881128248259018 1 1
0.472253488518909 0.443761455135702 0 0
0.723079158507798 0.679630469929507 1 1
0.800884896332347 0.760619454298362 1 1
0.624886842669826 0.593644497869658 1 1
0.766230246492657 0.729049737494232 1 1
0.695856292541109 0.661913025965796 1 1
0.484337580351018 0.463905848421151 0 0
0.751027468175897 0.716049484409767 1 1
0.678057584537092 0.642945105606613 1 1
0.553820141183 0.526220055552277 1 1
0.856674854800637 0.815940377160234 1 1
0.53357487089679 0.509549918580379 1 0
0.89366169396176 0.85780961375746 1 1
0.896217153820129 0.853421726543191 1 1
0.451790369595264 0.427067655892493 0 0
0.598798949003819 0.572069402140009 1 1
0.872095567944219 0.829546576613049 1 1
0.499568138898047 0.477351631769275 1 0
1.01303343680677 0.962210417080948 1 1
0.732103291349506 0.691204385537735 1 1
0.642934548088076 0.607444444913509 1 1
0.458806877991945 0.427315103158019 0 0
0.861490499372275 0.818475768325736 1 1
0.989980669276697 0.932568729403668 1 1
0.527137446080476 0.500719455636693 0 0
0.548916515098829 0.519199951663457 1 0
0.713344627501054 0.675534095981544 1 1
0.780749991365239 0.7496371633806 1 1
0.75713088269333 0.709035680222156 1 1
0.791705609323609 0.748700408274611 1 1
1.00294944267992 0.958154560102147 1 1
0.817048280166906 0.779321796602986 1 1
0.968505029244281 0.927373901306209 1 1
0.920111177758081 0.874498920641649 1 1
0.790244569064174 0.760055213190597 1 1
0.845867992488869 0.810980437525916 1 1
0.953387547275087 0.903500370002184 1 1
0.601067211924662 0.574883339331257 1 1
0.700867122773767 0.667180300167066 1 1
0.809562924506976 0.768414122929238 1 1
0.873896794847262 0.833801155179512 1 1
0.825720617209885 0.789166470116736 1 1
0.855090517699503 0.816520830261054 1 1
0.554939785191832 0.526414785486242 1 1
0.905421579149242 0.863890803142565 1 1
0.631861676753529 0.603073079008086 1 1
0.8723701682781 0.83263996375487 1 1
0.869868822909697 0.826069692467756 1 1
0.80801417924833 0.765940170523021 1 1
1.01202482163747 0.954512084295687 1 1
0.750879840977591 0.715646502261779 1 1
0.771223799017273 0.725212933483766 1 1
0.752257142757288 0.714817767008195 1 1
1.20668649296852 1.14175203650531 0 0
0.768882684999601 0.728746794725112 1 1
0.563919748609475 0.536631688174751 1 1
0.496259002563246 0.470569913461073 0 0
0.683885694325865 0.645946912841572 1 1
0.695147156230782 0.654753886624929 1 1
0.747424941089035 0.718672328135544 1 1
0.760480770256194 0.714668216920547 1 1
0.78927849757981 0.750502625847551 1 1
0.531450509741883 0.509769194333932 1 1
0.887602444385616 0.842654383106715 1 1
0.661034451308366 0.632529706499993 1 1
1.06024678950701 1.00600240698861 1 1
0.721985967539246 0.682404526673084 1 1
0.742581691225685 0.699346431279387 1 1
0.786014877900906 0.745213336926893 1 1
0.77195544964706 0.742136831371787 1 1
0.586151788802622 0.557195625507453 1 1
0.806986879354302 0.76247847787512 1 1
1.16804013511168 1.11741394988506 0 0
0.902122049954855 0.855393347408922 1 1
0.575986760267206 0.54032185968476 1 1
0.822846796547812 0.786992510705639 1 1
0.895616233767969 0.85667287162913 1 1
0.644077185996224 0.611447399737728 1 1
0.676896038058748 0.641245513810536 1 1
0.753431076098308 0.718647576445456 1 1
0.322221203249457 0.30075459123485 0 0
0.798833204028726 0.758456417651299 1 1
0.606718095727973 0.581549720045823 1 1
0.834279194649403 0.792930262458693 1 1
0.647672183201975 0.613541470696419 1 1
0.798037663542029 0.761701913452619 1 1
0.647854216033255 0.611829850309018 1 1
0.863646049446717 0.819819428265104 1 1
0.607418740673388 0.575910119518788 1 1
1.07625341631916 1.03002103497452 0 1
0.959383677964274 0.914271463725647 1 1
0.624839175485339 0.592572979582598 1 1
1.01405189961369 0.969067811014049 1 1
0.429788678325659 0.412412811187849 0 0
1.08676140817924 1.03305928932767 1 1
0.7089495372252 0.669946904445647 1 1
0.745032365601054 0.708822967391553 1 1
1.07326764272763 1.01903098188037 1 1
0.781249574296361 0.744005954474634 1 1
0.428530417207341 0.4088973394439 0 0
0.897313637120419 0.859049944454794 1 1
0.870185690010127 0.825275216209571 1 1
0.882267450286589 0.840138969657725 1 1
0.720911423900831 0.684360089225744 1 1
0.844702486955072 0.801022904978842 1 1
0.776850846134907 0.73702873108873 1 1
0.955422349422724 0.899401200666246 1 1
0.706347829677676 0.670171854584137 1 1
0.737171427431508 0.701683792938986 1 1
0.756825268783329 0.712256815275494 1 1
0.844621165641915 0.806409196782106 1 1
0.896110859594259 0.846686334105665 1 1
0.643816188593907 0.610348245013289 1 1
0.708040428519634 0.673269089793775 1 1
0.629559882490651 0.600369620659585 1 1
0.729354590777414 0.690806072671584 1 1
0.735067890542923 0.698106965986968 1 1
0.822853529105661 0.787593455097313 1 1
0.728717417385609 0.690049035379786 1 1
0.701037046386525 0.66687658181469 1 1
0.608049532742439 0.580227229918286 1 1
0.568661112002652 0.543606288357267 1 1
0.887619623582198 0.850390594772104 1 1
0.658242885872699 0.629338888270743 1 1
0.543376420772128 0.512507427375908 1 1
0.713870260753001 0.678215719347721 1 1
1.00057860284799 0.948314436255591 1 1
0.630703390645004 0.600680531578331 1 1
0.61464866984549 0.583917702373447 1 1
0.924070353682942 0.883490068728267 1 1
0.922037682059254 0.873252024515174 1 1
0.959337686888725 0.921946379140714 1 1
0.660215415042035 0.630888042502254 1 1
0.934097108375806 0.881043045105536 1 1
0.888292551567899 0.838831140422465 1 1
0.924196449067613 0.877078330488333 1 1
0.754504433151625 0.7128976106551 1 1
0.856020324497514 0.816249884823674 1 1
0.940004455577276 0.90127273357026 1 1
0.679443870559491 0.647588122388028 1 1
0.669025732048753 0.64287361450132 1 1
0.786165810689279 0.746407969719944 1 1
0.607358959297877 0.575514449706238 1 1
0.874079797754725 0.838904814184674 1 1
0.724964305262634 0.690604933621914 1 1
1.06800130818585 1.01352064944694 1 1
0.597038855649084 0.567739474563946 1 1
0.602156111850708 0.566450923295179 1 1
0.382225844759992 0.365817896876145 0 0
0.760548959688263 0.729333898218471 1 1
0.959988735430374 0.904127198042028 1 1
0.598475036804223 0.570515452365198 1 1
1.00978444774716 0.963428367679441 1 1
1.02405531885322 0.979132298196461 1 1
0.776911915569311 0.738360997975235 1 1
0.681039322595725 0.651655654693325 1 1
0.99525453547638 0.945606751759955 1 1
0.662578999324508 0.626147837442997 1 1
0.639650057861207 0.60358590399324 1 1
0.768662080762556 0.729531263063921 1 1
1.11327143890306 1.05557770851834 1 1
0.62315098856658 0.585446944765788 1 1
0.73685473675371 0.703399558977386 1 1
1.01977018860305 0.968120117897125 1 1
0.659986161328355 0.632517945320097 1 1
0.835001863765864 0.792842963151729 1 1
0.800970348999419 0.766377317889221 1 1
0.903618898289755 0.857610221717734 1 1
0.669506739444155 0.638046823750564 1 1
0.594051734592382 0.561785201840112 1 1
0.812354645009003 0.769239368040257 1 1
0.846195015706741 0.801164453576879 1 1
0.615962406392975 0.591008515924976 1 1
0.732694233158864 0.692533558642722 1 1
0.895499485885563 0.843431238400956 1 1
0.643365263667787 0.609025572977475 1 1
0.800564928508011 0.762618134026901 1 1
0.672147029975275 0.642477918679468 1 1
1.06604576968511 1.01565442364122 0 1
0.574875110128683 0.543849332255531 1 1
0.68176215673924 0.648526454549083 1 1
0.882550214053382 0.840806430564571 1 1
0.977300895893132 0.933693823618016 1 1
0.988737075268867 0.939160271694841 1 1
1.01696149960455 0.968139446001812 1 1
0.93961461988149 0.894154047375854 1 1
0.893352956546785 0.850067650765407 1 1
0.697653021888819 0.653367621726081 1 1
0.612393561872151 0.583562216353662 1 1
0.86611085528536 0.821532418747409 1 1
0.772324044260661 0.73369249501809 1 1
0.580775013543025 0.544470772418183 1 1
0.745241876934819 0.704507921159549 1 1
0.868035053920128 0.815899996298868 1 1
0.918038602208912 0.873735384106617 1 1
0.659165471190976 0.629853312752834 1 1
0.768881022461069 0.731133394653867 1 1
0.756751266471165 0.72024494188301 1 1
0.656904887124348 0.627446723651222 1 1
0.457123514345418 0.430002325218819 1 0
0.970860991500786 0.935385626394571 1 1
0.716940806121475 0.691076022178546 1 1
0.587776040270927 0.552153294628303 1 1
0.613420574961906 0.584037600605741 1 1
1.0196366070311 0.974136576573718 1 1
0.748982718017548 0.71298304906804 1 1
0.923653810291272 0.880799197518965 1 1
0.615443856733343 0.58728524357535 1 1
0.762855419972754 0.720716580155862 1 1
0.741942130398152 0.701688356376691 1 1
1.20378326934899 1.1472906652921 1 1
0.599624163380698 0.564796764446769 1 1
0.484242343127335 0.453387053173101 1 0
0.980583763169117 0.933874788680117 1 1
0.641827501001262 0.61144016201155 1 1
0.855671897352789 0.814902058303448 1 1
0.703774265454558 0.674412087730042 1 1
0.722033940423914 0.683273911705797 1 1
0.959831665134688 0.916231179557604 1 1
0.798372593948663 0.766624195357792 1 1
0.787047133825913 0.754514947849328 1 1
0.723872818482222 0.692673084689789 1 1
0.657527639052854 0.622577190311844 1 1
0.860746681047039 0.82040889258802 1 1
0.811801145446855 0.769033177819447 1 1
0.659021839136981 0.630313881155395 1 1
0.670632626514939 0.635728666964461 1 1
1.04053750348901 0.987135570526994 1 1
0.736160343068058 0.701236419677181 1 1
0.838559844950833 0.795835313177391 1 1
0.885316558935822 0.84513648968059 1 1
0.471063815312551 0.445946173747448 1 0
0.536876374242638 0.512508949618525 1 1
1.0597779858596 1.01328368396654 1 1
0.700640371207085 0.664424887565419 1 1
0.862819188273695 0.82102322761659 1 1
1.08494696332814 1.03516784441258 1 1
0.798200506985311 0.761221447992827 1 1
1.00130352057604 0.943008207660412 1 1
0.74361184431449 0.707245174272777 1 1
0.790210577119035 0.746281294717136 1 1
0.888781047304411 0.845861381212307 1 1
0.89896040494729 0.858201365925682 1 1
0.88594229267272 0.839365856410303 1 1
0.819559252928839 0.771995020850907 1 1
0.758703255456258 0.714573038239717 1 1
1.04809631379131 1.00129640119277 1 1
1.20485280209147 1.14249911354013 0 1
1.12212260614626 1.06752919820394 1 1
0.748636699582367 0.710924977360444 1 1
0.719341149625393 0.687180139827594 1 1
0.576030342060113 0.551591903379377 1 1
0.870229924610674 0.829565500846499 1 1
0.904823244690502 0.860515501109052 1 1
0.679147366877076 0.640414038324816 1 1
1.07908346340672 1.02838475494263 1 1
0.636828229038697 0.609716974860286 1 1
0.630502851135856 0.598651105429343 1 1
0.970612788382126 0.926698854720898 1 1
0.669004648313208 0.641620682795836 1 1
0.395287884926395 0.374781374196256 0 0
0.790289166353851 0.748346222301132 1 1
0.983012396300683 0.933849287052079 1 1
0.896778829098862 0.849291320803275 1 1
0.629665178094413 0.600706912754318 1 1
0.916814808069626 0.866973757866872 1 1
0.936015347283284 0.885847796452857 1 1
0.825969755190941 0.783691938681871 1 1
0.484331478042281 0.455594838640631 0 0
0.888746439416191 0.836803949921874 1 1
0.693108528539322 0.666654685084749 1 1
0.975758733987502 0.928877665947265 1 1
0.483552734537472 0.465300259942201 0 0
0.464533389911029 0.443762156938116 0 0
0.6538100576587 0.626807321820763 1 1
0.778314970313917 0.745708946120215 1 1
0.684549373143361 0.652838302940502 1 1
0.500970851981666 0.474689092889318 0 0
0.648409609678374 0.616839866635109 1 1
0.778691680633505 0.747991360358336 1 1
0.727503773090314 0.68832131208573 1 1
0.585443269160039 0.557382257286148 1 0
0.879301828684051 0.836366354735436 1 1
0.764819497754417 0.727999505351203 1 1
0.687327402222531 0.652251587239359 1 1
0.958373935057488 0.909505490363004 1 1
0.923684334975419 0.886168787235782 1 1
0.678560066174193 0.65099959238157 1 1
0.956342111687541 0.909370208085753 1 1
1.06569567525427 1.01059664072699 1 1
0.965710382102553 0.919503863253235 1 1
0.723626805216889 0.688531329719066 1 1
0.941792044190287 0.895216725200442 1 1
0.838275446927357 0.800640403662612 1 1
0.793187983276505 0.755157583888399 1 1
0.682797100486932 0.65398326111997 1 1
0.80419381244025 0.766578962249609 1 1
0.554544208446382 0.533412567765687 1 1
0.620138441759916 0.587898849468449 1 1
1.08990504633739 1.04440810017329 1 1
0.747993835099918 0.712373210087631 1 1
0.648775997576982 0.62340815300653 1 1
0.553365261737575 0.527887642351199 1 1
1.08443137128212 1.02995149045875 0 1
0.651295775412279 0.620976911670468 1 1
0.708437682258244 0.672088542854228 1 1
0.722158912122022 0.689427228941396 1 1
0.581920081482538 0.546036495502033 1 1
0.819408684292494 0.777501804234968 1 1
0.837690650908559 0.805527195964458 1 1
0.867687341336953 0.825067302360296 1 1
0.390003368451671 0.372099190582579 0 0
0.950363929358586 0.908169379514246 1 1
0.487640650198249 0.462416644183652 1 0
0.878084785831015 0.838685635713852 1 1
0.989074095193692 0.932013072214243 1 1
0.933619536851804 0.890846117573935 1 1
0.971469376154796 0.914705591061435 1 1
0.755941317630958 0.723442357853621 1 1
0.653077949927614 0.619769556452877 1 1
0.68492352612146 0.649560062834325 1 1
0.4988533794828 0.478828322747464 0 0
1.02581357670901 0.983289356593932 1 1
0.931055230026326 0.884904570652137 1 1
0.757404834719616 0.721885747537755 1 1
1.03045319083318 0.979404321083075 1 1
0.63269133458618 0.610476360898605 1 1
0.557889807503671 0.528928479416288 1 1
0.869870516294366 0.835055409849192 1 1
0.864169752370427 0.819314529508333 1 1
0.877245023688055 0.836786851830847 1 1
0.966563600503374 0.920303789871914 1 1
0.797209060451074 0.756377618408352 1 1
0.826888728177897 0.783410286606984 1 1
0.710487093751729 0.674687707616987 1 1
0.577749969705922 0.548498025080973 1 1
0.848448541943898 0.815366805247334 1 1
0.616633402779532 0.586883603081362 1 1
0.565722250781072 0.537584286083258 1 0
0.733886130601852 0.699296282280564 1 1
0.803089393929682 0.784924508041045 1 1
0.81608801986977 0.774429815758348 1 1
0.806735873349324 0.772660958784376 1 1
1.18012760550523 1.12024497214136 0 0
0.77763616252482 0.734108187154073 1 1
0.813520127948276 0.778131806858764 1 1
0.948621211420309 0.895566401323066 1 1
1.03865435976569 1.00401492731434 1 1
0.798264020031149 0.754765345105888 1 1
0.789911032977704 0.757027706344191 1 1
0.734632464368482 0.703652101688767 1 1
0.677736606938916 0.643073202257587 1 1
0.832425847065849 0.793824667597993 1 1
0.702986286484626 0.671887944045368 1 1
0.724817939097369 0.687520333161649 1 1
1.00966676037082 0.961417257460078 1 1
0.688663275842557 0.64700253524985 1 1
0.777170571087289 0.737341045768424 1 1
1.01335064112983 0.96518893739186 1 1
0.55297815787204 0.519310244716757 1 1
1.0163767889741 0.971585924339563 1 1
0.70410700323266 0.673680954597026 1 1
0.507378633725912 0.486207697007793 1 0
0.857915044714339 0.821362734181639 1 1
0.768416413196827 0.738022485213387 1 1
0.999295826323536 0.953880340578633 1 1
0.760340491598835 0.728595734727224 1 1
1.01075243106763 0.965536306531388 1 1
0.582833254434807 0.550024173815604 1 1
0.645050835044531 0.616823545041831 1 1
0.712259444250076 0.677087435052964 1 1
0.856289409602578 0.814571903497176 1 1
0.697417461821155 0.660697122620313 1 1
0.275375714166541 0.26179542968678 0 0
0.593131333110745 0.566813775187004 1 1
0.741756620986867 0.704887539486313 1 1
0.858468409411509 0.822596423699754 1 1
0.682370109618515 0.652231468167593 1 1
0.713520585630843 0.672013549800159 1 1
0.875267612891315 0.838418337295771 1 1
0.593373389123097 0.565908355707518 1 1
0.988435565619139 0.93836581236587 1 1
0.721921894599132 0.682070109911609 1 1
0.522794090265895 0.494243355767897 0 0
0.870763307153117 0.829921742061057 1 1
0.830507006145044 0.794643797618239 1 1
0.778335890395794 0.744239494204177 1 1
0.880170486082014 0.84362772642993 1 1
0.883910998964049 0.835878293931349 1 1
1.07704099252498 1.02909621468842 1 1
0.784439495626615 0.741693874248699 1 1
0.823768144868711 0.785712926837906 1 1
0.751158642280056 0.720674671729738 1 1
0.727283808505535 0.687480955517428 1 1
1.01295943912617 0.968583336676376 1 1
0.499551186152165 0.477328959040837 1 0
0.754634918224978 0.719859159586533 1 1
0.796021356741311 0.756934307849524 1 1
0.79893024971225 0.762125661003852 1 1
0.525063083307804 0.497836474504533 1 1
0.689007660955491 0.654656062568597 1 1
0.788397735240598 0.749950387530091 1 1
1.00742969478999 0.953430971668152 1 1
0.864980203870311 0.824522391808626 1 1
0.877879653527321 0.827655016677532 1 1
0.768798043444702 0.730675219311868 1 1
0.551266104817388 0.52926640290253 1 1
0.602580301133128 0.575721834607192 1 1
0.857977892705789 0.81917965939863 1 1
0.479637892063863 0.458925103610024 0 0
0.694016610547652 0.659262370995411 1 1
0.870741453963774 0.82957795526051 1 1
0.792530372881301 0.757020752150816 1 1
0.898093484786691 0.856769273295058 1 1
0.81243351327338 0.780361572100825 1 1
0.823241940509983 0.783917787416773 1 1
1.1858554976263 1.12672548688557 0 0
0.778414942961616 0.740398950299631 1 1
0.540130295660107 0.515325309054747 0 0
0.682801489274443 0.646544693987137 1 1
0.704581821139689 0.668242080682224 1 1
0.748738302036253 0.71230462423516 1 1
0.945604873268502 0.898506696288558 1 1
0.913308732534074 0.86491926156533 1 1
0.867586819432903 0.821965688747196 1 1
0.880397798213549 0.839860554697911 1 1
0.769945173732568 0.722892908070027 1 1
0.667937218279391 0.631637266483744 1 1
0.981860094396771 0.933900507691293 1 1
0.871419683739548 0.831184900384072 1 1
0.679136342921665 0.642197841198583 1 1
0.905653926386884 0.866882511336965 1 1
1.09816797944519 1.04694894240173 1 1
1.2016036880299 1.14280689006175 1 1
0.795803775615854 0.759801863254722 1 1
0.502896747445495 0.477490128652268 1 1
0.753824523294322 0.719610702975709 1 1
0.7716972342788 0.737239621422143 1 1
0.711778318791458 0.680504864269932 1 1
0.980409492725644 0.925715954250548 1 1
0.725784189904613 0.691954691157752 1 1
0.999830776171032 0.956234806970834 1 1
0.790685396507742 0.75281580490601 1 1
0.718054793612626 0.684422546398812 1 1
0.915481711919774 0.874203250270282 1 1
1.05685843476116 1.00369904189771 0 1
0.768842100467928 0.73357830854615 1 1
0.883093631668657 0.839505433052423 1 1
0.574572423890315 0.551169941835675 1 1
0.757267831276451 0.722351761320417 1 1
0.872482907049851 0.830790809326523 1 1
0.864038036418599 0.822558028878367 1 1
0.825751426116542 0.78706999282109 1 1
0.629373493963175 0.598190075505378 1 1
0.704196491113378 0.672793553170905 1 1
0.825551962645336 0.786716770728831 1 1
0.941261998314716 0.888262527074283 1 1
0.531590586696788 0.50770324111768 0 0
0.713354536754314 0.672785479865527 1 1
0.667289608665185 0.628968820925001 1 1
1.04713353219244 1.00673777530134 1 1
0.830229891368688 0.788187304354657 1 1
0.949238892744918 0.900672132779902 1 1
0.97600162350206 0.929128049290929 1 1
0.707857906893545 0.676697719866661 1 1
0.851948411459453 0.809903021271831 1 1
1.13434675900171 1.08521340286312 0 1
0.754937274262419 0.720054228175991 1 1
0.768606221003981 0.730249433252112 1 1
0.677109282229872 0.65803174368036 1 1
0.625354519732085 0.586080000024017 1 1
1.06366053232297 1.00185128886445 1 1
0.736018182004802 0.698078621475713 1 1
0.797184863892689 0.755799982342431 1 1
0.692551201421395 0.656077381112329 1 1
0.839464486336533 0.792297116210833 1 1
0.63615151357174 0.60704430049844 1 1
1.04043551659412 0.997599314509536 1 1
0.851046306092272 0.809412444923609 1 1
0.962961814493198 0.919344491264517 1 1
0.823098915437308 0.784839425117631 1 1
0.949244362655825 0.903626782140497 1 1
0.642403079641849 0.615172546853811 1 1
0.780366775008006 0.741181127973146 1 1
0.872678570105478 0.830773934684174 1 1
0.996627066645881 0.951021450435016 1 1
0.958674194754987 0.909595529714581 1 1
0.546344739074251 0.520167015312003 1 1
0.457608738322992 0.433462120941886 0 0
0.824722934955143 0.784512686925741 1 1
1.03361061755199 0.978415391514264 1 1
0.679608006928444 0.646296818914999 1 1
0.961737156689431 0.901290373361408 1 1
0.762894514096412 0.743662321124683 1 1
0.910044915372685 0.867282623274583 1 1
0.651447734072849 0.618811016674098 1 1
0.872469442199248 0.837498377038783 1 1
0.789903046546668 0.750787642000795 1 1
1.01301796133812 0.964709399165142 1 1
0.858026216461732 0.822088104380407 1 1
0.76985314414547 0.734826470478664 1 1
0.805912292178336 0.76812805659349 1 1
0.843471628586634 0.802343849726499 1 1
0.687519906965334 0.657111259523763 1 1
0.661585512833728 0.628304528111267 1 1
0.674850871711636 0.645262905076637 1 1
0.851311660970168 0.811583594409139 1 1
1.0186591006765 0.975541595989609 1 1
0.753817760641489 0.720397918143663 1 1
0.891749964904709 0.837647967577908 1 1
0.811811036584549 0.772328032727822 1 1
0.543108715234433 0.515960775891806 1 1
0.986397328074016 0.932034215521512 1 1
0.692051160126992 0.657736839957834 1 1
0.32688135244757 0.307985600904596 0 0
0.820634415400664 0.777877289135241 1 1
0.684049576983311 0.654981226615908 1 1
0.845482691265029 0.801539758634234 1 1
0.554895227391389 0.525872743396994 1 1
0.832597616289232 0.791152149489581 1 1
0.76356047573444 0.725140118129812 1 1
1.06047065477364 0.99922203687523 1 1
0.403572557287608 0.381911571972031 1 0
0.901330037336482 0.856108307929537 1 1
0.529548195007644 0.503727902857589 1 1
0.902638043542455 0.857399361423857 1 1
0.950064057704266 0.901347250536226 1 1
0.615091296478871 0.588039626881395 1 1
0.930994501435804 0.884134390512231 1 1
0.853427473679617 0.811448359653643 1 1
0.910170971793721 0.864662939715009 1 1
0.468102568512462 0.445917466363424 0 0
0.954052072836736 0.888977851149012 1 1
1.03006230536059 0.984017750229541 1 1
0.871365022955816 0.826978111271685 1 1
0.809719426355215 0.771652884228915 1 1
1.00053511004154 0.94588303757201 1 1
0.941839104962637 0.896613481834165 1 1
0.665771061425317 0.634180663201966 1 1
0.674193039402328 0.637572192246593 1 1
0.735647737987406 0.697650163710055 1 1
0.745385938380469 0.710972819936806 1 1
0.711770753478853 0.680736666890975 1 1
0.739515767690709 0.697065166863485 1 1
0.733865714176182 0.699148224034317 1 1
0.817321475772003 0.783825610796314 1 1
0.950466972497094 0.908887495415625 1 1
0.913391281257995 0.869584033566982 1 1
0.572732189363588 0.539790929352358 1 0
0.580883313047212 0.55593210253439 1 1
0.778985729937211 0.742446462872472 1 1
0.837296247597207 0.798543702573017 1 1
0.653042094012835 0.622321379109204 1 1
0.868919441795953 0.829108678854098 1 1
0.913640952504034 0.870696708384433 1 1
0.677568377904181 0.647325362932706 1 1
0.87717964965477 0.839410922695089 1 1
0.641595810176641 0.610243470817426 1 1
0.605712940980137 0.57349107649387 1 1
0.800209391257619 0.760054745264452 1 1
1.02112028301208 0.969254622835065 1 1
0.909853257915116 0.862385860878519 1 1
0.683584419921122 0.650821754862165 1 1
0.910529517152259 0.860773245670558 1 1
0.42775500090556 0.41062681873619 0 0
0.812862734572359 0.7774508466315 1 1
0.771372636247334 0.73543910968125 1 1
0.445832901110425 0.425591523570437 1 1
1.07249191478439 1.02080460574118 1 1
0.682496615499027 0.655888527920514 1 1
0.733527499772912 0.704844149592589 1 1
0.819949897215396 0.779425165726075 1 1
0.810591679137016 0.777011512432324 1 1
0.863968588173434 0.823295988909364 1 1
0.918747238860753 0.873711624744473 1 1
0.905823484986449 0.866126995363518 1 1
0.697822544672776 0.665936004456943 1 1
0.764002962271006 0.728056491219512 1 1
0.728224574379553 0.697474838428182 1 1
0.950268414026907 0.911072012841 1 1
0.767887487138146 0.739441569560409 1 1
0.64430799915592 0.613900021204808 1 1
0.586195430632916 0.562083503744272 1 1
0.872686716453601 0.838556744249471 1 1
0.700229953088068 0.666811707763002 1 1
0.603311958915302 0.575748684167753 1 1
0.791092231815622 0.755698415405399 1 1
0.999773089090469 0.96122963734517 1 1
0.964753145163884 0.917189300574834 1 1
0.848671258313567 0.816003695508827 1 1
0.481302915848245 0.451465852277373 1 0
1.07622851311058 1.03078356287155 1 1
0.675851373692694 0.640489268066076 1 1
0.706823824560398 0.666642272768545 1 1
0.831410507465508 0.792852460964584 1 1
0.755448716762899 0.715766921279143 1 1
0.960117289163158 0.907266512591075 1 1
0.631529060629657 0.602124279632114 1 1
0.762824957827531 0.732868338684794 1 1
0.591426691353048 0.567466251021917 1 1
0.94156136534371 0.899204058422103 1 1
0.640748240295169 0.610483996183154 1 1
0.76050346979309 0.714828947849242 1 1
0.814747684559163 0.78194070064034 1 1
0.538641074264409 0.508767767563571 1 0
0.846893437173924 0.816671741825509 1 1
0.715234605671939 0.681444497673657 1 1
1.00325287018631 0.956988304708234 1 1
0.699829917047653 0.670568681147926 1 1
0.779464979055216 0.735218568213304 1 1
0.998159704722469 0.951951138035841 1 1
0.851954881468826 0.809242656340303 1 1
0.872094457889163 0.826855606013527 1 1
0.698759871101304 0.664685280146985 1 1
0.819639427741173 0.781283334281249 1 1
0.852720727018187 0.813076748400987 1 1
0.823289497148502 0.787699403333923 1 1
0.463247750384346 0.430969561377437 1 0
0.71734006510404 0.682437803923128 1 1
0.849946911130883 0.811849464765534 1 1
0.801105340385926 0.763910454482005 1 1
0.972935158079809 0.926037286861693 1 1
0.894263132811324 0.850382803357626 1 1
1.00123264900891 0.955361072466376 1 1
0.7277440751975 0.690165818796181 1 1
0.956108336789222 0.90888850977492 1 1
0.780375096750351 0.74469602293563 1 1
0.94608810588435 0.906439260920685 1 1
1.01785420920504 0.960030995929615 1 1
0.742311341375713 0.710784503527912 1 1
0.460191448363713 0.430559437595364 1 0
0.958207392521599 0.912493284745096 1 1
0.626002391701243 0.600004331041581 1 1
0.921508181945443 0.876001491589038 1 1
0.846340948188398 0.807090608439468 1 1
0.767877821133302 0.728486005207579 1 1
0.599392163082501 0.578057871080779 1 1
0.833307161888998 0.795119119765419 1 1
0.679917128263006 0.651365464517951 1 1
0.91476514453438 0.878138418352605 1 1
0.64865668427387 0.620864088949432 1 1
0.945559472725231 0.9015041063955 1 1
0.831735131894507 0.794855907557751 1 1
0.857705268743735 0.813490663225862 1 1
1.05275925014062 1.0043706315566 1 1
0.650746438944489 0.625710033230614 1 1
0.7543810796435 0.72180935501304 1 1
0.903519932313959 0.864600662500531 1 1
0.74041356462938 0.698922362370956 1 1
0.84588839157159 0.80640469647401 1 1
0.851434933231738 0.810436822643077 1 1
0.726821626962411 0.693863612975064 1 1
0.946492233039296 0.90559895764586 1 1
0.461358115366109 0.43634251747485 0 0
0.560057381683132 0.532842390404374 1 1
0.725362716329227 0.691176621662101 1 1
0.854479727876343 0.809453240237084 1 1
0.93264685029327 0.888583295307971 1 1
0.986726230599658 0.943146939196392 1 1
0.588363255395362 0.563430173534463 1 0
0.654665299972864 0.62842383121185 1 1
0.911978174169913 0.877551875609985 1 1
0.847228144992517 0.809743904008342 1 1
0.614019220474897 0.582949280768437 1 1
0.600991336840744 0.579919904940104 1 1
0.574316864121875 0.546710068953389 1 1
0.848109489051855 0.815022070491451 1 1
0.791026463927762 0.752047619149973 1 1
1.27796857947225 1.21582702882598 0 1
1.15076106214875 1.0956506480238 0 0
0.751092792141267 0.713063717780452 1 1
1.00837467045606 0.955614707093752 1 1
0.792512074911436 0.745262173000726 1 1
0.483267547131844 0.465845537312848 1 1
0.68968881812548 0.648445955215578 1 1
0.674868733674039 0.641600431229847 1 1
0.960152410805919 0.919544183809016 1 1
0.623970034957474 0.605021036458522 1 1
0.750321229108874 0.714417127429125 1 1
0.946590334718168 0.902152180486196 1 1
0.962548002634236 0.919719057656812 1 1
0.483556307957583 0.461788928691186 0 0
0.513269461546787 0.483257157468996 1 1
0.616129205879923 0.587678026518769 1 1
0.903419123254188 0.857935729908198 1 1
0.907649852778596 0.861926582416965 1 1
0.418274745960632 0.405310515973069 1 1
0.46268820278445 0.442719335204042 0 0
1.00463069911198 0.950697762568918 1 1
0.97269665769329 0.92754703360994 1 1
0.882120040308828 0.840653277036537 1 1
0.683126447298624 0.65486987575981 1 1
0.794951470368883 0.75614963196161 1 1
0.767374748897588 0.730024524871188 1 1
0.64533286480167 0.616257183634295 1 1
0.8605499141219 0.818413962025404 1 1
0.87220170015059 0.836022434937064 1 1
1.07010802185846 1.01296064677831 1 1
0.76310003342576 0.722300938718311 1 1
1.08048017026027 1.03676781226601 1 1
0.954985344940599 0.900226941286482 1 1
0.91563511398059 0.866243907039837 1 1
0.56513379981364 0.537115032027262 1 1
0.73850756490313 0.699428279588388 1 1
0.389292547939664 0.367519283562889 0 0
0.754161174009454 0.713135546577161 1 1
0.806332496925375 0.775065534759738 1 1
0.965950950271951 0.926608052991126 1 1
0.596022404521813 0.565616962072656 1 1
0.658250296490448 0.627934557986307 1 1
0.863858432970949 0.818925015952906 1 1
0.754159448700454 0.721975043998597 1 1
0.482217499164124 0.458437482789436 0 0
0.604736362691071 0.576137912124409 1 1
0.754193197831496 0.713249377992994 1 1
0.729911454610509 0.696382346333632 1 1
0.494827696475781 0.478184863283444 1 1
0.837798223943452 0.799260278309186 1 1
1.1719324896091 1.1208089660041 1 1
0.911614384466719 0.869280286801046 1 1
0.973150091007434 0.925013850278657 1 1
0.72340667711919 0.684721679425338 1 1
1.06987584281883 1.01950884371858 1 1
0.933228189433267 0.88481152419562 1 1
0.811032942027951 0.770850617099087 1 1
0.784571329879586 0.742147960606979 1 1
0.609114214842525 0.58212531924179 1 1
0.796339661979184 0.760473184129335 1 1
0.9995715937479 0.948265858253046 1 1
0.929998319313385 0.879041852709757 1 1
0.933304720335613 0.886447484889424 1 1
0.645922049338971 0.614032072900149 1 1
0.711684755134274 0.678250147612348 1 1
0.764771515077963 0.722717177491083 1 1
0.739842454766038 0.698395846206977 1 1
0.952848242414748 0.903650606130038 1 1
0.996320002308118 0.948721195800142 1 1
1.12970797860962 1.07437174545962 1 1
1.01221884164181 0.966451088167256 1 1
0.863042875606759 0.822918415059668 1 1
0.853089670211341 0.805487679577535 1 1
1.07041172041864 1.01655836788855 1 1
0.701660724918993 0.664573148177937 1 1
0.903025113485106 0.860314907351672 1 1
1.03582004665048 0.995695189926301 1 1
1.04136761263231 0.985468799896072 1 1
1.06488355515141 1.01217589317139 1 1
0.950241445259569 0.899973612490658 1 1
0.63797436669287 0.609824249316681 1 1
0.414384630106354 0.396831060273625 0 0
1.0281126532249 0.970890434976814 1 1
0.729285002217264 0.696948768211209 1 1
0.643916771513838 0.606953963882966 1 1
0.911603185405022 0.872855640693038 1 1
1.00268103087771 0.960137772286589 1 1
0.903942890368603 0.869999683903848 1 1
0.718938064503678 0.683242207927432 1 1
1.00712143372971 0.953835477955347 1 1
0.585472860621489 0.559249766277277 1 1
1.03859718168053 0.98747204495126 1 1
0.894177424265158 0.865645295037447 1 1
0.705158591663976 0.668348031554918 1 1
1.0107848998238 0.961027137464823 1 1
0.848657991918327 0.811164173890781 1 1
0.88075027225922 0.841617331820618 1 1
0.59150699497719 0.560104224036107 1 1
0.891074439794911 0.851267147165247 1 1
0.950303115951093 0.902920303529529 1 1
1.08825299256735 1.04118982757136 1 1
1.01367730771499 0.957076770044686 1 1
0.793277744516448 0.752872467063108 1 1
0.571184297492364 0.54585386473217 1 1
0.803633609522015 0.768608429323096 1 1
0.882898621857892 0.846274273494369 1 1
0.834681359458032 0.798944625770271 1 1
0.822272293556605 0.784112684363523 1 1
0.917338597503492 0.866135894450328 1 1
0.71745446902947 0.685280689659064 1 1
0.666569480169171 0.637906515593902 1 1
0.574115381375551 0.545286564764763 1 0
0.565671596281056 0.544462451618763 1 1
0.891946621652826 0.848962737112141 1 1
1.09583625821962 1.04317459814565 1 1
0.762720827710281 0.73219225256726 1 1
0.840808799326916 0.800859159074667 1 1
0.940400375810436 0.895767385359813 1 1
0.645659745353528 0.618350896382258 1 1
0.738774310607952 0.704951141526224 1 1
0.801194350696075 0.759985162909353 1 1
0.87023476769891 0.834990643494766 1 1
0.727306512402446 0.684100685113704 1 1
0.700199514992515 0.662552347178965 1 1
0.789256998955144 0.748441246593621 1 1
0.819839630253384 0.784895222311515 1 1
0.540745661663615 0.515049254203708 0 0
1.03503621140312 0.973256146362753 1 1
0.780461210404803 0.7502091389094 1 1
0.837403144413961 0.801104697350104 1 1
1.06984074173697 1.01429422936482 1 1
1.03491518669998 0.989305015375239 1 1
0.785044117777511 0.741102081214651 1 1
0.52135126076884 0.497522242802705 1 1
0.745287624583907 0.717189489360685 1 1
0.748788665938464 0.705767190256184 1 1
0.37080635885121 0.350344509616688 0 0
0.937222801151438 0.886712021832447 1 1
0.835652192914345 0.789516262010123 1 1
0.813890459766842 0.780979199807042 1 1
0.779643864848132 0.737688826683079 1 1
0.800008559904745 0.763986398956783 1 1
0.489521299232341 0.469528183769451 0 0
0.804478990688556 0.764676786940171 1 1
0.67432623703909 0.637867731084907 1 1
0.713163806874273 0.68471105024344 1 1
0.541751931694142 0.519681086597829 1 1
0.816757684099111 0.778119014239526 1 1
0.749408220692806 0.706729937945806 1 1
1.08977149651812 1.03212678585534 1 1
1.23392221204921 1.18166613579079 1 1
1.15211994775032 1.09684991514681 1 1
0.706565714380785 0.669177872124781 1 1
0.730229841270686 0.693636748271309 1 1
1.13067085450208 1.0745752291996 1 1
0.804473934622454 0.770717830311088 1 1
0.923171419427631 0.880678402606579 1 1
0.863437689079335 0.818937081360012 1 1
0.747201762310427 0.704519678300948 1 1
0.549213740745412 0.513994463798472 1 1
0.746504451053875 0.711430521329079 1 1
0.719821682294836 0.675062121096888 1 1
0.428086584062236 0.403348917657754 0 0
0.75090988916083 0.716964949251292 1 1
1.10529394966638 1.05109378126799 1 1
0.701180317500118 0.671934909364185 1 1
0.771810803341072 0.738089893690548 1 1
0.836896909470724 0.793775928065781 1 1
0.802743670516398 0.764361545465955 1 1
0.548632995580528 0.528515450204856 1 0
0.577930527454989 0.548053316810288 1 1
0.536662050359599 0.511213527101783 1 0
0.749919615186158 0.707794386997264 1 1
0.858382772180818 0.81501259715749 1 1
0.935039257716363 0.889890193971744 1 1
0.780680333334403 0.741608452533724 1 1
0.815034733173249 0.779232097160538 1 1
0.81765909689793 0.777583225921548 1 1
0.621808507181145 0.588946407027632 1 1
0.555293086951741 0.522007961167916 1 0
0.574898700837781 0.550464973850299 1 0
0.749512791122587 0.716053480516278 1 1
0.65355774182205 0.622293942393956 1 1
0.531488430544398 0.500391168190082 1 0
0.826320208582948 0.787384846700551 1 1
0.873599434126926 0.838387874904191 1 1
0.807872559395896 0.773401651713736 1 1
0.704281542730893 0.66499511657192 1 1
0.750292231070216 0.718391903275687 1 1
0.582008275844741 0.553482285075302 1 1
0.339437120442572 0.327945131619488 0 0
0.633809724936365 0.602372604395881 1 1
0.703321179739298 0.677557058579411 1 1
0.823171081550594 0.779785318887815 1 1
0.562328019993877 0.540466911531692 1 0
0.55500671547017 0.528009785173532 0 0
0.938384819339389 0.895172825988331 1 1
0.546699563135653 0.527191486551173 1 1
0.860523740936258 0.821854822528418 1 1
1.02672140448396 0.971353439123059 1 1
0.839270878670484 0.799126586622904 1 1
0.823798812602385 0.788129512940581 1 1
0.89047792495139 0.850705540962893 1 1
0.682979110363175 0.650430424979578 1 1
1.12420650660961 1.07350340645253 0 1
0.98794238373033 0.948203573234883 1 1
0.596832899434574 0.572229070890024 1 1
0.925400268324495 0.880932736669542 1 1
0.951679024662701 0.904767947272848 1 1
1.09796965846243 1.04967513063032 0 0
0.547473355577843 0.521015739034032 1 0
1.05549786743324 1.00574110299429 1 1
0.446547573106401 0.42127985043551 0 0
1.01250718124969 0.95720885041339 1 1
0.432893051889879 0.409251498906454 0 0
0.73226450107069 0.694227890952749 1 1
0.805496747633948 0.762318042436744 1 1
0.670674338937558 0.640890367345177 1 1
1.09070089755146 1.0308426597319 1 1
0.802896888228778 0.771362673851823 1 1
0.763150569414443 0.731065284847347 1 1
0.70153624382219 0.668337579683962 1 1
0.767810279553859 0.733308806721223 1 1
0.698640064289743 0.659844353824478 1 1
0.741325273730804 0.708179571070284 1 1
0.621759908128826 0.589075342714603 1 1
0.757692085171028 0.725060134743171 1 1
0.932989553536615 0.886165773556446 1 1
0.730419775831207 0.702783055086866 1 1
0.523243498353061 0.505675854275993 1 1
0.83883653576467 0.804207108568662 1 1
0.913015203692053 0.874132585646332 1 1
0.902722277359751 0.874132336201427 1 1
0.736049421820884 0.703711699309907 1 1
0.764322277246414 0.737929978242003 1 1
0.687824062733609 0.654860005655701 1 1
0.722625083868324 0.684468307673632 1 1
0.645243280052549 0.611787987656822 1 1
0.708091822587624 0.673396298118408 1 1
0.626487851299673 0.593028202889697 1 1
0.634494914132615 0.603975377468843 1 1
0.8888635009233 0.848482582040144 1 1
0.446620393455453 0.420363753308819 1 0
0.744793734343337 0.705615083080459 1 1
0.978420616210033 0.928167417964613 1 1
1.12912680168268 1.07259510493328 1 1
1.07655251906684 1.01897502540627 1 1
0.65367139851289 0.62480318839105 1 1
0.749903248466656 0.720788309159851 1 1
0.79293019934301 0.751842127553519 1 1
0.67552877178274 0.654046718697403 1 1
0.56720079477733 0.537314551498104 1 1
1.04953470088046 0.998597894595548 1 1
0.908076800492228 0.856675510708497 1 1
0.780637945419008 0.744437026450905 1 1
1.01301754840188 0.968369208541812 1 1
0.735417212014983 0.694684295463376 1 1
0.821752086206856 0.781908404189049 1 1
0.597899837285332 0.564439598028741 1 1
0.573965145596194 0.545669998837969 1 1
0.690402011503212 0.655621238187029 1 1
0.920279409206024 0.875631879106065 1 1
0.733633933458481 0.693693060734579 1 1
0.806702858908171 0.77064656472742 1 1
0.959094288647183 0.90672909226511 1 1
0.862461625566432 0.82442845143885 1 1
0.665358370462764 0.633421066766452 1 1
0.815167082501865 0.772672187562243 1 1
0.595283764659355 0.567049073455982 1 1
0.799263628008689 0.759378816095868 1 1
0.765561551939974 0.716916768252993 1 1
0.863120432012332 0.821665163953298 1 1
0.889082002384118 0.852053197340418 1 1
0.761047278002579 0.720685433489014 1 1
0.993954344813723 0.944850091312729 1 1
0.829723693168031 0.792675790604043 1 1
0.804089223665201 0.771311085477553 1 1
0.865469742199197 0.821545495698998 1 1
0.843331202049526 0.800322003285885 1 1
0.889036602793689 0.840388213466336 1 1
0.469874151463584 0.449567678034117 0 0
0.854519112175446 0.812367217672903 1 1
0.881414081682293 0.843601872127103 1 1
1.00614524067521 0.956611592796976 1 1
0.966600205169292 0.924684150882674 1 1
0.790496366824245 0.755582089427837 1 1
1.21912217931277 1.15944945250542 1 1
1.04329240800002 0.989916859692795 1 1
0.844612460372786 0.792629588491064 1 1
0.733701671141934 0.699283880952599 1 1
0.597992625500957 0.569169671794535 1 1
0.635793943830921 0.600869795882699 1 1
1.01614064045143 0.964747826556158 1 1
0.61546936598242 0.583101879882237 1 1
0.80312803560354 0.768004353445719 1 1
0.805434167403952 0.756247884763653 1 1
0.74931165497457 0.715049181128456 1 1
0.687095841767235 0.652417252859983 1 1
0.963537720055061 0.920213845331312 1 1
0.694865129838284 0.65516847492866 1 1
0.826776534678785 0.788718770060562 1 1
0.945739117415459 0.901360333655733 1 1
0.918077931624712 0.87417217189226 1 1
0.636552208822899 0.609609024232444 1 1
0.894556102315968 0.85173909946032 1 1
0.597229426015824 0.565467169017143 1 1
0.737341899691219 0.706090796920081 1 1
0.750356555574462 0.709732486852582 1 1
0.897493397583677 0.853960659683086 1 1
0.482611249866564 0.464537679420828 1 1
0.727157657884896 0.686043518616332 1 1
0.716893061456039 0.681490442081887 1 1
0.826719759604147 0.789867186360286 1 1
1.12113192020473 1.06992145077785 1 1
0.415678030225463 0.400233697380389 0 0
0.646160953631379 0.619623797308818 1 1
0.528218371838699 0.505109741956208 1 1
0.368701327629919 0.34623683996072 0 0
0.599816405029034 0.568603782107998 1 1
0.969480854320935 0.921984210017541 1 1
0.66518378456502 0.632294074310806 1 1
0.575431325354033 0.55023732354987 1 1
0.996045429021047 0.954991070442421 1 1
0.680166662597699 0.647697146032941 1 1
0.772430532027051 0.731359382030238 1 1
0.727872191864242 0.69274165326622 1 1
0.891931693208689 0.848765922973289 1 1
0.879927540399704 0.836992773242824 1 1
0.757461549518941 0.725188716743653 1 1
0.866132620197419 0.824899951319539 1 1
0.640676366724401 0.611495811112278 1 1
1.48222553879671 1.40585479926316 0 0
0.998474012189351 0.945910426930026 1 1
0.502902866661074 0.479720820273813 1 1
0.841392173603872 0.797125191859809 1 1
0.681045393173568 0.649795354726837 1 1
0.984025747549361 0.930912739503984 1 1
1.05243556704591 0.999227605685746 1 1
0.939926363062341 0.890974125956761 1 1
0.498203097863986 0.477777056800339 1 0
0.786465503393576 0.748639503946788 1 1
0.67923738409277 0.650478679625238 1 1
0.658103411463999 0.611652095185677 1 1
0.70105438408257 0.664851549761234 1 1
0.763626055354483 0.728566958991884 1 1
0.532605169118923 0.505685196655749 1 1
0.86155814694791 0.825042465595097 1 1
1.08911336977003 1.03352353142184 1 1
0.773841363726982 0.736441199913265 1 1
0.861724101514513 0.811920022132368 1 1
1.08455013074388 1.02692280905674 1 1
0.779966827119003 0.74574765547273 1 1
0.710440626691025 0.676746066192024 1 1
1.15208058920714 1.09958817637326 0 1
0.854619743092284 0.815643922420231 1 1
0.558238653580596 0.532123155021662 1 1
0.592818797736671 0.562853410891881 1 1
0.879714213153627 0.83792463874259 1 1
0.535120450035107 0.503932862578544 1 0
0.84899938575607 0.81484193493169 1 1
0.605884240078068 0.572137739175028 1 1
0.704612919243375 0.675786258393278 1 1
0.627398360803171 0.587744201566099 1 1
0.750543791620452 0.722033144232001 1 1
0.617518385238012 0.590572401572995 1 1
1.17244610711869 1.11994439631746 0 1
0.716499869735538 0.6831852012181 1 1
0.939838697327499 0.89832499297793 1 1
1.07943826957797 1.02800311047572 1 1
0.638331608039051 0.607684705767897 1 1
0.690776370439592 0.651449311312802 1 1
1.08853971709104 1.03539662938038 0 1
0.810595083260538 0.773335095166121 1 1
0.762563392252927 0.72976491503152 1 1
0.832626957588724 0.790042506728803 1 1
1.00093393846388 0.947503970495164 1 1
0.587194148393739 0.559452521910883 1 1
0.526491820482587 0.503539333707211 1 1
0.798193589069269 0.754652173226519 1 1
0.953129511191973 0.906967570568955 1 1
0.89655543801003 0.846226666775957 1 1
0.806738027169444 0.769818425228056 1 1
0.721115539395031 0.68695165425858 1 1
0.780055395584092 0.745715327154195 1 1
0.843719103001692 0.803170103163202 1 1
0.800823416845558 0.754448388089606 1 1
0.727129371478443 0.689374847120738 1 1
0.743272376201943 0.707102995807357 1 1
1.20787803813094 1.15310459564495 0 0
0.934783457730965 0.895110760103282 1 1
0.793508751451975 0.745348320208107 1 1
0.697357992025533 0.666030404569166 1 1
0.824505419748518 0.78622404463492 1 1
0.72665731124924 0.690637789907887 1 1
0.636955835347058 0.601976810403465 1 1
0.841041594700784 0.80338125550732 1 1
1.03083335525668 0.975308868776742 1 1
1.02553747007531 0.976800760923571 1 1
0.818865384913151 0.781246683963962 1 1
0.639405612818152 0.606269398107004 1 1
0.812248562323986 0.770771490404786 1 1
0.793822589098726 0.76443130407228 1 1
0.602748164963187 0.575173993859865 1 1
0.726166829180595 0.693585718204231 1 1
0.932128859611857 0.889519298088466 1 1
1.16331519170174 1.10791761097047 1 1
1.04989513852534 0.99715981310806 1 1
0.536453183365333 0.510716394855721 1 1
0.761870214664256 0.723622947274746 1 1
0.70963069096545 0.682080408024325 1 1
0.945001401580745 0.900592447445595 1 1
0.927951061976776 0.884655925107203 1 1
0.583865877401705 0.554207754652774 1 1
0.747251384802644 0.714211026932934 1 1
0.62277175790004 0.590729802372314 1 1
0.623959864491032 0.595226106428689 1 1
0.572355428717261 0.546678484079113 1 1
0.693614353198832 0.657850616371044 1 1
0.627102416028726 0.593475322423218 1 1
0.676049310233306 0.647335193433989 1 1
0.765003965416935 0.729660703133776 1 1
0.789834901906549 0.744337074911307 1 1
0.87313574399956 0.827422436834143 1 1
0.855017761677899 0.808166024531217 1 1
0.793194802321266 0.752548227211551 1 1
0.977589973296528 0.927120186371318 1 1
0.706150711947994 0.666653381593633 1 1
0.905562263515843 0.866413672947603 1 1
0.75184172127439 0.716759835939066 1 1
0.71402839729058 0.678857654716448 1 1
0.704333727285328 0.674629553882138 1 1
0.794701674905718 0.747171423863986 1 1
0.506159645892282 0.477992627155256 1 1
0.655341258959966 0.612139983363237 1 1
0.724303114913343 0.688357519672513 1 1
0.505655349091611 0.488644532739741 1 0
1.03547249814029 0.986891095130663 1 1
1.0035990703227 0.947951541249339 1 1
0.84191251031372 0.802818802631409 1 1
0.830594883417719 0.79013894217285 1 1
0.82536953358061 0.783146184982617 1 1
0.65979397078395 0.626116744365032 1 1
1.08479258463246 1.04066087472178 1 1
0.766704589068301 0.732215695894256 1 1
0.664230861099991 0.633835841903842 1 1
1.02083034229169 0.966780671847631 1 1
1.13771536809511 1.08338353227428 0 1
0.912418192326458 0.872157215799284 1 1
0.826321771700615 0.790234751246551 1 1
1.1177122587593 1.06849742968276 1 1
0.506106524236245 0.479839198060687 0 0
0.948459732330292 0.905474071103616 1 1
0.725069107778879 0.70092962261731 1 1
0.77611619118644 0.750906499784491 1 1
0.830608611160706 0.789686443569696 1 1
0.749993924216066 0.714179907908221 1 1
0.606783734949864 0.583095768155783 1 1
0.643480285391143 0.616042114057305 1 1
0.790202094336287 0.754336149212853 1 1
0.690549016935161 0.65835824904986 1 1
0.846177160113294 0.79777777923499 1 1
0.880686129205538 0.835203913253284 1 1
0.713908029382581 0.675541357992667 1 1
1.00559753584269 0.96136639490281 1 1
0.582600401115162 0.5560607832778 1 1
1.15728186351843 1.09697823981952 1 1
0.960714609501378 0.907329896173361 1 1
1.01636160323177 0.966007630573654 1 1
1.01747775679489 0.967850708274538 1 1
0.994977798761743 0.945531745080009 1 1
0.587007301635273 0.556295257852846 1 1
0.626116722018957 0.60032538790594 1 1
0.829568512266619 0.77751474728811 1 1
0.807133112631789 0.772687069111263 1 1
0.87915566443487 0.830332802987495 1 1
0.913746274337765 0.869343165683513 1 1
0.329928327287465 0.313063613761796 0 0
0.719422872653959 0.688996888437901 1 1
0.998671578304045 0.956344496603749 1 1
0.666886821901528 0.634008880199521 1 1
0.736398087083521 0.697134685692479 1 1
0.727560081434524 0.697135476434932 1 1
0.694691733667021 0.663874954185331 1 1
0.513011515875264 0.483550218965323 1 1
0.880189086378321 0.848032388029329 1 1
1.04268508354443 0.986138932658316 1 1
0.771347225479687 0.736209484136985 1 1
0.782976558789125 0.752558791300031 1 1
0.560603562839792 0.535869758375296 1 1
0.637399943128757 0.60211408412891 1 1
0.713593852883579 0.677745894021416 1 1
0.858885137362544 0.819640887889876 1 1
0.676040077507126 0.644914184237142 1 1
0.646335407001698 0.617146318014375 1 1
0.724327033754317 0.689999994196663 1 1
0.640778593696263 0.611758560853122 1 1
0.857055221873063 0.811410470365206 1 1
0.513778088321326 0.484769621193714 1 1
0.496337051395284 0.474783177037292 0 0
0.609404904446155 0.580984772205813 1 1
0.758847437187846 0.727145073164449 1 1
0.698508185404849 0.667909546703693 1 1
0.769908243611553 0.733434314407472 1 1
0.986211449079807 0.939147364069067 1 1
0.700986758227477 0.672514195075503 1 1
1.13289954671971 1.08033437187477 1 1
0.879144551015579 0.837920191534361 1 1
0.64552067186845 0.615218400767853 1 1
0.761384939805524 0.728003083102309 1 1
1.02635981690199 0.979399393732387 1 1
0.53878391049937 0.509230829033013 1 1
0.857677749447522 0.82047231579175 1 1
0.624055176638192 0.595023898601058 1 1
0.900389339829986 0.857460048231943 1 1
0.951277640009216 0.905163398365013 1 1
0.901275813387043 0.858643088797074 1 1
0.861636179909838 0.823792520363194 1 1
0.905319495873636 0.865241973654453 1 1
0.760124866747064 0.723917998517882 1 1
1.13629173212667 1.0816582516956 0 1
0.5546652310691 0.526238489086466 1 1
0.694414541044365 0.663605596645541 1 1
1.00491587938484 0.952013436709274 1 1
0.835971857381618 0.803514327593082 1 1
0.444003955457981 0.421034501632825 0 0
0.984270653715149 0.935183358591131 1 1
0.862063516584533 0.820698725028625 1 1
0.574170428817154 0.546612813281054 1 1
0.959953918941395 0.901861998500206 1 1
0.693922773313292 0.655925873784603 1 1
0.528356233938628 0.500101659533807 0 0
0.833722408466734 0.791215311665072 1 1
0.952194602556955 0.918324048084272 1 1
0.858977096455891 0.819837544053129 1 1
0.661480837467632 0.624674874358756 1 1
0.727229447614667 0.698604519563218 1 1
0.728168744051737 0.69480972920947 1 1
0.697972818122922 0.666924950146995 1 1
0.9105409731572 0.865212301513277 1 1
0.758246264741567 0.727032126682544 1 1
0.858519976868102 0.815935260182607 1 1
0.976872409225027 0.929907495593182 1 1
0.969990770694758 0.928301332987109 1 1
1.05606788872851 1.00788385053979 1 1
0.879134967762842 0.8353608841763 1 1
0.986159223598678 0.936544404873539 1 1
0.648443976396914 0.622282846685928 1 1
0.804250429771219 0.766580287512616 1 1
0.403675500557402 0.385170185949587 0 0
1.05078603502963 0.998087257404345 1 1
0.62127162821264 0.596299175466796 1 1
0.566090790744424 0.54247271029706 1 1
0.699946122160897 0.658280099129558 1 1
0.970096851569379 0.928907308860216 1 1
0.658869494431582 0.627143719983799 1 1
0.910688700003623 0.872056632406048 1 1
0.833157360007817 0.795769701523417 1 1
0.704252544944254 0.672731577072529 1 1
0.756476343232022 0.719208928410499 1 1
0.8525503107909 0.80970034358594 1 1
0.96148942126776 0.912797590474736 1 1
0.661912513931161 0.629133670627698 1 1
1.18309888925727 1.12853015375765 0 0
0.713859751801766 0.681367817822326 1 1
0.620458852797529 0.591680208573321 1 1
0.594563270643001 0.569450844646867 1 1
0.662941577333448 0.629488419656585 1 1
0.9363444880223 0.889135843515009 1 1
0.750967062278829 0.715437304483255 1 1
0.934430365709163 0.886080113329118 1 1
0.766359255151318 0.734875063847076 1 1
0.833938777746348 0.795033861696223 1 1
0.657871652730465 0.630058685012223 1 1
0.836967554791181 0.796146144844199 1 1
0.870573754187074 0.833060387538256 1 1
0.760795641704545 0.726714099127183 1 1
0.641495013590554 0.611753599051368 1 1
0.813067585147775 0.775491279691719 1 1
0.657953550909603 0.630615357896849 1 1
0.711466278845358 0.675501563349993 1 1
0.766131166786134 0.731852823767212 1 1
0.973221052237775 0.927515385622544 1 1
0.834615690763672 0.790344928418121 1 1
0.72539321927717 0.692466138012107 1 1
1.01882059211869 0.969663486092414 1 1
0.941231384778752 0.897889326539 1 1
0.816858300369653 0.774604431338089 1 1
0.927614668550606 0.880487595322139 1 1
0.66054179604381 0.63068252788589 1 1
0.846210117460833 0.812262053070674 1 1
0.453468266177833 0.431710644463948 0 0
0.817197124139653 0.771046377989178 1 1
1.02786040418795 0.979984717439631 1 1
0.713352509051007 0.680129626513182 1 1
0.738391193959759 0.69719839523017 1 1
0.609356160658692 0.574595427551692 1 1
0.747333599549642 0.703208888954434 1 1
0.779658628528282 0.742115107147585 1 1
0.883539528642067 0.838861619814541 1 1
0.603286940694145 0.575752515935912 1 1
0.701378545004214 0.668211852868577 1 1
0.983505260299425 0.930176832453536 1 1
0.924150094525819 0.880561079704996 1 1
0.881089777089898 0.834402046651277 1 1
0.697992150072355 0.659296535482702 1 1
1.02971549696647 0.980230215784007 1 1
0.903717867028946 0.856192187825059 1 1
0.719326853857566 0.68169708005296 1 1
0.921293532259065 0.872238617629555 1 1
0.73940387677985 0.699709912758609 1 1
0.688469212178968 0.652641053905082 1 1
0.62565644007542 0.59758971678362 1 1
0.635381695241937 0.606151477547824 1 1
1.05122659599341 1.00336348411214 1 1
0.872368183592937 0.826310550996174 1 1
0.814547050831172 0.778716385063488 1 1
0.473249150134317 0.44503792001327 0 0
0.543069077066977 0.511114355292676 1 1
0.885310675916875 0.844657556389283 1 1
0.640490307040163 0.603094039782312 1 1
0.946818843193069 0.904092873320183 1 1
0.930420222544016 0.885843728164349 1 1
0.710412399242713 0.671346785779125 1 1
0.557179332137341 0.527760363409435 1 1
1.08009231690959 1.02635912284936 0 1
1.09239987157292 1.03704770296935 1 1
0.728725120836502 0.692404112230123 1 1
0.582478500872933 0.556772140503818 1 0
0.902978631148743 0.855159745084267 1 1
0.77019007288278 0.73673277598504 1 1
0.983834718165262 0.927204435994339 1 1
0.781382926858141 0.738021770749393 1 1
0.660455807777091 0.621606250741652 1 1
0.495793211947384 0.476310747800785 1 0
0.514833402382054 0.49138040284969 1 1
0.514319363469578 0.479151929989001 1 1
0.564632708623749 0.537973402741839 1 1
0.867566874578523 0.825478521989585 1 1
0.543611387081615 0.513041149099387 0 0
0.713333363194202 0.667218240003522 1 1
0.551668782233642 0.530333592564922 1 1
0.994794187888273 0.948121979847631 1 1
0.690085731547292 0.65995083113396 1 1
0.529241606348538 0.511147287384788 0 0
0.778694120507268 0.739880825006211 1 1
0.927967144909126 0.884448694959731 1 1
0.378759079774683 0.353681173489136 0 0
0.664997351399487 0.623746851974343 1 1
1.020030415678 0.981010544104948 1 1
0.753440020377331 0.72057615041685 1 1
0.775445037866568 0.734779813871304 1 1
0.928138118313784 0.882612684961117 1 1
0.683280373788823 0.646034000871147 1 1
0.899606673750855 0.860359279262088 1 1
0.881822557589723 0.845357252011025 1 1
0.872002925895035 0.828903518290056 1 1
0.875361850260948 0.838594206733722 1 1
0.577620243990033 0.550679999151058 1 0
0.960564647903628 0.909209348802921 1 1
1.06713246946446 1.01545541609501 1 1
0.71246512853777 0.67823148314963 1 1
0.743501704090289 0.704602715691416 1 1
0.913507903463741 0.864626513510606 1 1
0.858303651233831 0.821190672813279 1 1
0.610028602260947 0.585908271814752 1 1
0.889895192336449 0.84771740822697 1 1
0.808785929186402 0.780216692833545 1 1
0.835843147316097 0.794465192505296 1 1
0.659294384270016 0.615798902180032 1 1
0.633112839066186 0.608835012447463 1 1
0.929318452184659 0.883482855127567 1 1
0.485410661042136 0.462847954616702 1 0
0.899348627453608 0.859503819237813 1 1
0.678127362760995 0.642997344880035 1 1
0.968373130256175 0.924967719362987 1 1
0.65431704663924 0.617522832168308 1 1
0.691128732376437 0.657174476322635 1 1
0.69685504387686 0.66214319519777 1 1
0.739581138799426 0.705758195623981 1 1
0.920828585260665 0.877611684724715 1 1
0.868037536381668 0.806071697517182 1 1
0.842586180097498 0.801603247210141 1 1
1.02859143706718 0.98101345760132 1 1
0.755552549417734 0.726922900320973 1 1
0.979030339002635 0.930350253734112 1 1
0.550895361532293 0.526341383385074 1 1
0.713881154121389 0.678835134661064 1 1
0.647774206905049 0.615111812408872 1 1
0.647049094745089 0.613212017531766 1 1
0.983838254961096 0.946001444863898 1 1
0.697497531804333 0.662493141639901 1 1
0.868851389587476 0.835533833338897 1 1
0.68641971699908 0.652056446224335 1 1
0.574656100742736 0.544871340487252 1 1
1.06467998938406 1.01469583463423 0 1
1.04120879079475 0.989599815922954 1 1
0.417782101524576 0.392486866906956 0 0
0.593262991093605 0.556539974385387 1 1
0.922878086644971 0.882959555147105 1 1
0.825673708999434 0.778860350925694 1 1
0.86939694440809 0.832307040231691 1 1
0.622562822732183 0.593535818564072 1 1
0.771677653002593 0.73421206894985 1 1
0.755245092362121 0.720417234736064 1 1
0.860781657890148 0.825006263428695 1 1
1.02635842806993 0.96999551792856 1 1
0.864661753110164 0.827269434691283 1 1
0.702216543046904 0.672746457668965 1 1
0.689165963432835 0.662937263602215 1 1
0.758298081230507 0.722703522551231 1 1
0.903148389330747 0.862460628956538 1 1
0.908788993897262 0.858254838947884 1 1
0.575429303195258 0.547223493513929 1 1
0.901958837159602 0.865424259408832 1 1
0.892648439962254 0.847223798239725 1 1
0.768129470766683 0.731285978673733 1 1
0.886953383078133 0.845229198914046 1 1
0.530080071315605 0.504950853509891 1 1
0.778411896302282 0.741836497530333 1 1
0.659312340558146 0.621655989767204 1 1
0.682159090351522 0.648561708852882 1 1
1.01160802035892 0.961209733393526 1 1
0.8784906162895 0.83437205623593 1 1
0.876389365405106 0.833624521643855 1 1
0.636956069792825 0.610727231864252 1 1
0.57542415047875 0.546404714505219 1 1
0.604998815705667 0.572056000835363 1 1
0.95800780660468 0.910136435809147 1 1
0.924271081515642 0.877270202751923 1 1
0.664265713917528 0.635651958806995 1 1
0.653947862320184 0.626164351448174 1 1
1.02319966580332 0.971283146073363 1 1
0.651216800845617 0.61962127617444 1 1
0.654154299375861 0.627161939646841 1 1
0.745174522412006 0.708367089560575 1 1
0.983929304917896 0.945358622762639 1 1
0.942341515139718 0.898261840819455 1 1
1.08134146604082 1.0315528718328 1 1
0.826274350894298 0.784238189553449 1 1
0.751702573527616 0.715824515944757 1 1
0.877684576540766 0.827805310750063 1 1
0.840670618103093 0.800154129968836 1 1
0.855919142165812 0.81061445918885 1 1
0.738498415466744 0.699122176876128 1 1
0.633182488471681 0.601428828393444 1 1
0.811631110517265 0.770698909351154 1 1
0.78172610835172 0.749688539585531 1 1
0.690302553595722 0.657300909282041 1 1
0.859631531512677 0.812053016724311 1 1
0.731393027656274 0.697650926646273 1 1
1.07292454213339 1.02655490831419 0 1
0.696378307748811 0.659405345342979 1 1
0.754403353090147 0.717780372577101 1 1
0.705124579641396 0.677510200898891 1 1
0.920558196115832 0.879081741999516 1 1
0.625965950540244 0.600475192077571 1 1
0.741723008406541 0.709110341078531 1 1
0.774443981634042 0.73838011914248 1 1
0.953658728326751 0.904804722774272 1 1
0.875714860576958 0.834807491123889 1 1
0.672648263449237 0.640855204955348 1 1
0.587711301924304 0.564048145122596 1 1
0.699169269008009 0.668152171828669 1 1
1.02756965395636 0.978587396772969 1 1
0.777453068025646 0.744235609722273 1 1
0.724965932577473 0.682351088287007 1 1
0.84932181885236 0.804090108041124 1 1
0.63282384429894 0.606088869833452 1 1
0.642830357270858 0.612826854651039 1 1
0.849617583885078 0.807428551179668 1 1
0.997848225046807 0.947485485898297 1 1
0.885411770329889 0.854653383627844 1 1
0.603910025913172 0.575704961728081 1 1
0.959820250774484 0.919581409037594 1 1
0.878470404821204 0.837455158184451 1 1
0.967383374831154 0.921689059123894 1 1
1.03303417815834 0.978866944941457 1 1
0.923901810083884 0.88095039838488 1 1
0.683649028477707 0.649181473304093 1 1
0.865097206929605 0.823269430014192 1 1
0.690293831168385 0.644921603375687 1 1
1.01963974669717 0.970662348046948 1 1
1.01429751997071 0.966882142620043 1 1
0.846912843413612 0.805734119610688 1 1
0.607960059472836 0.579047419729244 1 1
1.06286777231452 1.01228496041084 1 1
0.762570788802166 0.72583816161327 1 1
0.956451096015988 0.908525095294827 1 1
0.756813855365368 0.726154132237159 1 1
0.786260535330646 0.74344760499639 1 1
0.882524949826445 0.839103478496475 1 1
0.544938153631172 0.520444364366443 1 0
1.06959206804556 1.02463706160497 1 1
0.63125404144446 0.603009158174157 1 1
0.767812058817335 0.734687479437732 1 1
1.14267902056066 1.09481543502256 0 1
0.790672009351854 0.75913879449272 1 1
0.618344359962025 0.587220904298311 1 1
0.623516883322245 0.595500070856925 1 1
0.456251449467234 0.422749361536107 1 0
0.802105097354629 0.767905209176924 1 1
0.842378136328501 0.802785898743398 1 1
0.763384292742153 0.731140632593068 1 1
0.689844061577921 0.661355466052558 1 1
0.806541996084245 0.770935867640341 1 1
0.870497286632812 0.832924081241384 1 1
0.786989743131861 0.747447532683862 1 1
0.66677193975561 0.646696485018148 1 1
0.76209559810586 0.729534105258211 1 1
0.729982407220549 0.699866603926426 1 1
0.703001326231527 0.672069164520814 1 1
1.06291071094771 1.01943359584682 1 1
0.538514092331261 0.516329952341402 1 0
0.991714682076336 0.950550329114046 1 1
0.893794263814424 0.84915580172667 1 1
0.79371876129856 0.747391114433287 1 1
0.722224833426437 0.687319374553777 1 1
0.683309960045118 0.651479411803575 1 1
0.848012565936916 0.809872599908205 1 1
0.657066058416886 0.626509978587913 1 1
0.604070749171166 0.582676810581926 1 1
0.799668967368374 0.762363535791686 1 1
1.03091470961168 0.982760466139431 1 1
0.936195460939386 0.88837196642657 1 1
0.833258763113323 0.793903207348477 1 1
1.14823966236047 1.0919880959895 1 1
0.795750833283534 0.756137105671225 1 1
0.764538928258068 0.727184246171823 1 1
0.642670254260666 0.613513093842379 1 1
0.892412695848897 0.851150857477938 1 1
0.634798546389428 0.601009412572453 1 1
0.69610997417833 0.663894706238209 1 1
0.609761831927715 0.574414099085777 1 1
0.834376600198826 0.78971111606487 1 1
0.641205262286278 0.608204464658816 1 1
0.849919999063109 0.816559484949945 1 1
0.88867145928749 0.848554801665492 1 1
0.746872117826347 0.708991149012364 1 1
0.72613412651887 0.692767304065359 1 1
0.655223383234309 0.620089037021017 1 1
1.06226381841223 1.0046837917034 1 1
0.677296292607382 0.639000677676711 1 1
0.612885838718558 0.576048563209387 1 1
0.692478641613788 0.6656246769746 1 1
1.16518861670783 1.11001939686627 0 0
0.566832346193725 0.539633588445966 1 1
0.836781602006106 0.797473719302695 1 1
0.868359624999515 0.820206829700204 1 1
0.749343473573341 0.704226800354809 1 1
0.804450714875517 0.766676695852699 1 1
0.796222697090152 0.765689447224058 1 1
0.869411872614065 0.829317801676474 1 1
1.21721500341719 1.16440388922686 0 0
0.897748069238307 0.856845433378308 1 1
0.971342576605024 0.923582343265861 1 1
0.81401612164489 0.776547511088152 1 1
0.484540097686757 0.45751862230273 1 0
0.560036541828277 0.531739954477598 1 1
0.588029254919246 0.557102683102799 1 1
0.759342902752357 0.731386798819847 1 1
0.769082893356323 0.732618508545074 1 1
1.04721040783983 1.00566440996703 1 1
1.04795534939097 0.99830629733747 1 1
0.890145369319562 0.848530578504271 1 1
0.520359810431327 0.492213377399388 1 1
0.722577982205703 0.687422556199361 1 1
0.809362713292847 0.769418959890873 1 1
0.884614841025245 0.843202511409081 1 1
0.499047859275443 0.473083275085108 1 1
0.318560448757802 0.301528315957118 0 0
1.02850938303398 0.975676675587339 1 1
0.983342659049522 0.932294557323076 1 1
0.837076322481352 0.799511218350075 1 1
0.6278339250499 0.591471360471198 1 1
0.732735693065917 0.700286154227248 1 1
0.977007155727066 0.934301418454339 1 1
0.542786457029522 0.517508313575287 1 1
0.69614575732031 0.664591453617733 1 1
0.711588594982938 0.670582827251142 1 1
0.769543763988742 0.730644515552827 1 1
0.75127861862057 0.716356782066254 1 1
0.571808091820413 0.544751819178887 1 1
0.507818659303651 0.489171000332496 1 0
0.812902961000375 0.767218208050978 1 1
0.89984126672436 0.851759573268976 1 1
0.658777048210702 0.621869761965384 1 1
0.864042963263865 0.822690306722014 1 1
0.561639037018743 0.536135728991097 1 1
0.740047071015346 0.698762792525249 1 1
0.584429813979782 0.557363956587176 1 1
0.636245852715151 0.602040270591033 1 1
0.834314378761156 0.793652359083556 1 1
0.86486701231562 0.819347526892049 1 1
0.949374066794906 0.89209606808559 1 1
0.935241537944223 0.89174224739068 1 1
0.773833122208142 0.738403065559083 1 1
0.559349808408168 0.532223174638428 1 0
1.3894789259053 1.32410975072417 0 0
0.662230045262114 0.627703875145165 1 1
0.851743844639789 0.808612222364284 1 1
0.960760426149227 0.90985496230154 1 1
0.744364524345676 0.707255430967198 1 1
1.05619577581973 1.01027619601363 1 1
0.695597321421826 0.665171361300035 1 1
0.98755912131261 0.931280416271711 1 1
0.756781250560335 0.715469552501252 1 1
0.812239423619982 0.774115706638534 1 1
0.892141292535755 0.840633020769998 1 1
0.758308255750564 0.722573888573401 1 1
0.972456556145609 0.931188438955518 1 1
0.879166168427646 0.831137695467554 1 1
0.929375915111219 0.885612892465362 1 1
0.895284733868845 0.846808578128647 1 1
0.606548213930892 0.577812879968754 1 1
0.820142628005524 0.778837433714931 1 1
0.792670365056868 0.757903911895784 1 1
0.76325184669986 0.728959798839435 1 1
0.775214450277434 0.738744518548798 1 1
0.5560653103415 0.529513055190728 1 0
1.02437860642112 0.979456077135554 1 1
0.732520809500363 0.690977840943793 1 1
0.476616400819677 0.452790501387073 1 1
0.759593532652449 0.735204394657606 1 1
0.822683832138589 0.784458699083965 1 1
0.779322351618726 0.742875231580346 1 1
0.751034981448703 0.71763222461011 1 1
1.01678742049044 0.968652389721641 1 1
0.592324652956188 0.561503258904431 1 1
0.869738515615376 0.827365089742738 1 1
0.925777024442993 0.879057457249583 1 1
0.723484154228254 0.698062514991834 1 1
0.871477531422441 0.830905640302096 1 1
0.878684416793815 0.844200889139403 1 1
0.663446605200292 0.63338238283068 1 1
0.850807221823661 0.805771185295645 1 1
0.753053929782319 0.718567036225903 1 1
0.676478406277341 0.638675371736262 1 1
0.852951010067457 0.812680455734855 1 1
0.405938854644814 0.38548717416311 0 0
0.787864463712452 0.747509973204316 1 1
0.746771133183351 0.712200245020396 1 1
0.817106421209195 0.785679622225141 1 1
0.758705738441573 0.722386987979406 1 1
1.01103158322683 0.964141114738174 1 1
0.780393414984591 0.737741007338446 1 1
0.665586204748274 0.635116746799757 1 1
0.562709054764782 0.540829364210004 1 1
0.799926355196606 0.761701020771291 1 1
0.632153910866514 0.601789976289474 1 1
1.00157446601169 0.948210070978852 1 1
0.843074534933015 0.808229599610502 1 1
0.863440252094761 0.817325098431165 1 1
0.872673550047843 0.836231639085563 1 1
0.844990792476381 0.792789543744809 1 1
1.15789384511136 1.0971432545621 1 1
0.433968050299532 0.412843096898466 0 0
0.823551819031034 0.782063760681186 1 1
0.770280090146105 0.734214420459598 1 1
0.412386717643835 0.392899417329681 0 0
0.698209926888815 0.667632826202733 1 1
1.06038838049725 1.01527470607345 0 1
0.887055836350936 0.846563344615537 1 1
0.844786434472265 0.806029169243335 1 1
0.67036743457826 0.628731499428442 1 1
0.57958226175433 0.553131553183511 1 0
0.84515927101518 0.801045184861044 1 1
0.684878085533298 0.652587428618337 1 1
1.01698081147005 0.964956828045395 1 1
0.866669789935013 0.833223061031121 1 1
0.493872841307329 0.472471001376688 0 0
0.810161265032495 0.784958807123886 1 1
0.623340967869374 0.593638306964696 1 1
0.451567983986312 0.432133018363377 0 0
0.718846070735062 0.681435174574866 1 1
0.696603608743549 0.664180551572965 1 1
0.670586845688338 0.636978861427812 1 1
0.893119776391211 0.855988944689426 1 1
0.823580034322848 0.782419288863059 1 1
0.66424645285078 0.623750165942721 1 1
0.696883571042203 0.664393468534214 1 1
0.682184854879123 0.649949930360576 1 1
0.74012281084419 0.706829240865795 1 1
0.697670912515764 0.661382886861233 1 1
0.589934300394841 0.56756833413506 1 1
0.492602563694215 0.467658223760975 1 0
0.46585196988916 0.447766635420447 0 0
0.59853531112775 0.5728747893811 1 1
0.895126165765398 0.854062133564245 1 1
0.870678963895263 0.837435964024932 1 1
0.690234807114867 0.665650048897636 1 1
0.330132416450858 0.319683404945832 0 0
1.03403880234262 0.981108608674559 1 1
0.916365713130871 0.872963908989715 1 1
0.656397924271727 0.62609946795247 1 1
0.417941868345353 0.397344008878527 0 0
0.605962999969107 0.576250485860078 1 1
0.556051527622572 0.52469165942718 1 0
0.563075883080527 0.534871911298896 1 1
0.859011229216723 0.823719990286097 1 1
0.745830994340642 0.710227138813662 1 1
0.844807487783095 0.80485240872979 1 1
0.877065277126972 0.830542884039395 1 1
0.942577312692322 0.902384069615114 1 1
1.04251770210339 0.995804125294948 1 1
0.899695187506214 0.85032673263401 1 1
1.30752394941175 1.24084080705781 0 0
0.697250745155821 0.667989022343868 1 1
0.930253758247312 0.885936751944235 1 1
0.856719279089444 0.819619585872712 1 1
0.708353256084243 0.676047026727899 1 1
0.687343771060045 0.656853949874995 1 1
0.80374034701487 0.765076048288303 1 1
0.928805880029534 0.886113664829612 1 1
0.92574944545411 0.879533161531801 1 1
0.431159597232553 0.417889969049598 0 0
0.890837819235345 0.849853602142599 1 1
0.879440967752835 0.837173396668128 1 1
1.02580398504417 0.974768646235088 1 1
0.760149292710239 0.726537540722826 1 1
0.770536846020536 0.733767255064652 1 1
0.823735498849227 0.786825189521882 1 1
0.77413867817286 0.740955019512334 1 1
0.740924150599477 0.712128304703939 1 1
0.933468845852224 0.883798106207381 1 1
0.564484096103717 0.526206214446099 1 1
0.878005120553212 0.83463872567431 1 1
0.770437928675133 0.732177302719629 1 1
0.630719825295973 0.598481563374663 1 1
0.56197214084425 0.535819149176918 1 1
0.790215651039085 0.748953143986831 1 1
0.934999115203744 0.89270588706568 1 1
0.875873189889866 0.839780377438206 1 1
0.988464931061603 0.940424720965592 1 1
0.794986831882372 0.756015184579508 1 1
0.937723782155593 0.896197845557104 1 1
0.943077042900655 0.901506165983307 1 1
0.857423792100496 0.808309213492116 1 1
0.723564798083542 0.687824772703193 1 1
0.908940672887186 0.862848637598184 1 1
0.863751082155879 0.826237618212716 1 1
1.0138540333178 0.968466420134408 1 1
0.684445765913516 0.655289303876548 1 1
0.85931413661239 0.816519145302491 1 1
0.566185852163063 0.540433870355917 1 1
0.621073283848468 0.587955961698119 1 1
0.541873727921046 0.515204518096479 1 1
0.864291761997859 0.818769781774374 1 1
0.812434038841855 0.771324446745383 1 1
0.693063889082409 0.657096005939959 1 1
0.925381816313414 0.88537217516048 1 1
1.12825950126868 1.07946185818655 0 0
0.754069695368502 0.71800442744082 1 1
0.83084298493596 0.788050382029725 1 1
0.798357534979953 0.760996391920715 1 1
0.657080945042997 0.627625233903139 1 1
0.990834075329084 0.943660860251039 1 1
1.03514550257382 0.986589225338773 1 1
0.694042592517997 0.654375134151046 1 1
0.579420421870159 0.554524674097691 1 1
0.64253050187368 0.610964921798611 1 1
0.703368682429947 0.660520076010571 1 1
0.688624811921428 0.652632928826271 1 1
0.726551296848425 0.690396803405481 1 1
1.07804064454238 1.02992032482146 1 1
0.693802384057432 0.665025194379393 1 1
0.594965901881965 0.568180848029999 1 1
0.880561970942535 0.838105311438853 1 1
0.92340101005747 0.873306027900211 1 1
1.0823569731178 1.02382392873773 1 1
0.626610691686866 0.59408880131394 1 1
0.770988565755957 0.73569435304594 1 1
0.960340995335679 0.912152264386725 1 1
1.07041046255989 1.02222755723078 0 1
0.559509492310187 0.536753736303461 1 1
0.874689177435503 0.832487344887127 1 1
0.772029260467528 0.738596904046486 1 1
0.547737987933479 0.521174213434433 1 1
0.705561336801213 0.67441787888819 1 1
0.720390405544984 0.686030467085724 1 1
0.875971669785705 0.8368015092627 1 1
0.681855252665823 0.644822397325274 1 1
0.722407837283993 0.687653052680261 1 1
0.951682261560373 0.909650840234602 1 1
0.528549755294989 0.503243902330613 0 0
0.5319433470061 0.507895225773277 1 1
0.968197351583082 0.928068882283024 1 1
0.887251136763116 0.840156432490347 1 1
0.60914612382922 0.573518790519254 1 1
0.764198909647888 0.732758143644773 1 1
0.847491392137837 0.807379270177984 1 1
0.643998247224353 0.608058914683981 1 1
0.931738506308828 0.887254009143388 1 1
0.939559201673122 0.891624719479413 1 1
0.658779804107366 0.625972418726357 1 1
1.02251762234996 0.964557398282423 1 1
0.822214738012378 0.785595746616507 1 1
0.901431211247378 0.858149356736393 1 1
0.685908270295476 0.654693849433381 1 1
0.683441851030322 0.648993988838833 1 1
0.757040834936964 0.718372649648744 1 1
1.05542658026469 1.00078545177516 1 1
0.772957908888298 0.743243863424276 1 1
0.93948435096214 0.888148655271857 1 1
1.08926001093238 1.03662632737215 1 1
1.0776225851446 1.03014128263657 1 1
0.825738926288972 0.782593623908598 1 1
0.837708456344228 0.796402087248585 1 1
0.834956508324862 0.790459076551853 1 1
0.706205775933831 0.676946757551077 1 1
0.786775969014773 0.742178491882131 1 1
0.803249808463851 0.760130772268706 1 1
0.786463558260699 0.747965718545609 1 1
0.864276781408299 0.820944760278459 1 1
0.664334313510968 0.637515847715204 1 1
0.751888770711516 0.717465387029985 1 1
1.01078900679953 0.956099725606739 1 1
0.51630158776601 0.485932591866329 1 0
0.827896828228287 0.790855058137166 1 1
0.399411951751066 0.380685978501825 0 0
0.61881165187011 0.586011463715326 1 1
0.666231857954416 0.628783130532423 1 1
0.738015924892529 0.705341197895288 1 1
0.636129389043797 0.601764475175164 1 1
0.835143299253679 0.795011723428354 1 1
0.913651938931052 0.87545211127157 1 1
0.919747607887108 0.877639603029705 1 1
0.807008911113536 0.770943156487394 1 1
0.779880473469719 0.743323071297963 1 1
0.622020877019977 0.594163811287899 1 1
0.820825489416154 0.783742052596967 1 1
0.746717327026156 0.709229136556353 1 1
0.880316965056412 0.841622938801087 1 1
0.652413024069559 0.620895053561422 1 1
0.755323644491731 0.713222758461189 1 1
0.825613660784249 0.790135504522085 1 1
0.615497461314378 0.592657669159815 1 1
1.26659931366128 1.20519547145347 0 0
0.706332560834015 0.673460692499117 1 1
0.575942781832764 0.54365687169604 1 0
0.499739478885817 0.475055955828159 1 1
1.15769124416725 1.09069580101789 1 1
0.741491653941924 0.70746686344863 1 1
0.810366181349866 0.769735360142039 1 1
0.774914209882479 0.738341290224391 1 1
0.693973572779675 0.661765603325441 1 1
0.712284831634515 0.671116204433587 1 1
0.765398674564377 0.725981527918252 1 1
0.957210552723859 0.906741308800081 1 1
0.505891946812336 0.478023545963951 0 0
0.816936495515697 0.775918843674417 1 1
0.785137838863934 0.754558408098924 1 1
0.80464515651604 0.761310083082569 1 1
0.880017459431934 0.834879920343695 1 1
0.756090393789382 0.729345419232898 1 1
0.773405066673076 0.730924055534441 1 1
0.660747080738534 0.627568981963683 1 1
0.524295778988832 0.496348306269842 0 0
0.74253795682566 0.705104135499776 1 1
0.890186675713975 0.84688088666369 1 1
0.837561491151538 0.794926281035596 1 1
0.733317247554046 0.691372730355142 1 1
0.581479317260848 0.555808897490612 1 1
0.835282087455531 0.794031702108531 1 1
0.921379607571181 0.878504961751536 1 1
0.910575389873283 0.869793372751361 1 1
0.810660824653722 0.768574539096323 1 1
0.643512592662181 0.614436358422342 1 1
0.918282791184502 0.87230121304439 1 1
0.464715803858343 0.443920729929426 0 0
1.0088150416514 0.958522406567475 1 1
1.09215311160414 1.04427644469956 1 1
0.859639151544236 0.8103271350667 1 1
0.863890460489209 0.824842454962743 1 1
0.812250655622139 0.776565684274167 1 1
0.999140885762827 0.957394675346963 1 1
0.801640483545683 0.769179757630793 1 1
0.759692583656612 0.722224754792542 1 1
0.806551464913125 0.760839801587892 1 1
0.602178718628255 0.572205587215805 1 1
0.678405897343029 0.646460795807658 1 1
0.753042634981342 0.722977415959242 1 1
0.812947120040089 0.774240275338022 1 1
1.02338331513003 0.980746233190776 1 1
0.528045904656283 0.495403577254835 1 1
0.927705359877932 0.877167164614292 1 1
0.743272161454538 0.707081805216379 1 1
0.678918592573729 0.652496576037177 1 1
0.916517137295046 0.87034216448805 1 1
0.486410409083436 0.459226238164589 1 0
0.928738833560973 0.901053628748786 1 1
0.81040609545194 0.772363324674643 1 1
1.0349206021492 0.97577775649727 1 1
0.397550190047967 0.376780052798153 0 0
0.846773178921142 0.807627562088898 1 1
0.933322761802016 0.883407285629994 1 1
0.834402052243043 0.790287104927997 1 1
0.682198974325184 0.65150277154997 1 1
1.04057623629093 0.993619912166535 1 1
0.906290323115013 0.862324813919296 1 1
0.996473842801425 0.951624902746916 1 1
0.423166950300005 0.398202945401845 0 0
0.867891104344879 0.819180092002009 1 1
1.14276218520014 1.08080854196745 1 1
0.582786507848647 0.554782769181699 1 1
0.904941200828016 0.867998976684239 1 1
0.73176010203155 0.689568555636553 1 1
0.818914338134813 0.781467761132504 1 1
0.731163897315425 0.695946419564878 1 1
0.662619259315421 0.632879446556803 1 1
0.560722147205424 0.530071448040234 1 1
0.690233586717965 0.660515402238922 1 1
0.915285641607212 0.873156554976764 1 1
0.675714888197701 0.646476617658241 1 1
0.712619881960564 0.679206251269446 1 1
0.627103369811333 0.591957251304357 1 1
0.841812037705356 0.801069793789116 1 1
0.914488228025068 0.87373645107638 1 1
0.790454596748712 0.756451336687957 1 1
0.876052143904681 0.836304593042903 1 1
0.688194536540953 0.659974822938305 1 1
0.893527949535174 0.85905493062214 1 1
0.79292644482782 0.755439783845981 1 1
0.979425625260454 0.930903384484292 1 1
0.553951667752204 0.524991102254968 1 0
0.873923326083125 0.825641195167384 1 1
0.520695985058709 0.498488407319803 1 1
0.641952326806074 0.611861523110822 1 1
0.882491074728507 0.845056754969723 1 1
0.779795445382113 0.748282723958838 1 1
0.664517743512627 0.627978849084881 1 1
0.584886355520383 0.55678196586379 1 1
0.541530959356735 0.512013716106429 1 0
1.0013254561212 0.957903221985493 1 1
0.818775526398545 0.791092589493471 1 1
0.618930619253617 0.588899653901232 1 1
0.914121463134887 0.872724399835413 1 1
0.733895731006861 0.696692577216883 1 1
0.866847737927636 0.82460663911601 1 1
0.473937086229089 0.451409880904933 1 0
0.930296665728278 0.885613223046065 1 1
0.551467496712521 0.525881116123124 0 0
0.611589582937984 0.579696893438368 1 1
0.817672144506683 0.76908072603555 1 1
0.698576582644881 0.65810369880127 1 1
1.02277315993025 0.978129172630276 1 1
0.842045498142785 0.805023560755614 1 1
0.88486205708486 0.843890386932728 1 1
0.978225198083509 0.92081657307739 1 1
0.892490604971207 0.852687594689874 1 1
0.746399680548617 0.713380877385403 1 1
0.642071759467841 0.602520114582162 1 1
0.873115321022959 0.826169112466805 1 1
0.809231108979122 0.769203500419178 1 1
0.930415648634089 0.893471988941884 1 1
1.07639694722122 1.02361363200435 1 1
0.959361275340164 0.911541676346874 1 1
0.690727247766435 0.653245691832704 1 1
0.767166686956643 0.726916029144148 1 1
0.557338933307905 0.529437617669161 0 0
0.619721019421138 0.588815770890143 1 1
0.890190477600209 0.852322826986265 1 1
0.610550957898894 0.576727247025418 1 1
0.801378694636011 0.763952130576927 1 1
0.808055492099605 0.766376410053615 1 1
0.586454618008203 0.560538366195373 1 1
0.980103342545665 0.92371502690422 1 1
0.740920964191586 0.708920662155683 1 1
0.711442451276733 0.676004582224184 1 1
0.773145805404372 0.739728015887457 1 1
0.9324545222906 0.88244471170024 1 1
0.903505158226464 0.861850303784213 1 1
0.772194750748452 0.736872301432618 1 1
0.817928588330867 0.779994768877108 1 1
0.537253265201516 0.514918358531921 1 1
0.84226664339681 0.80442728237987 1 1
0.777436599680962 0.734293160495367 1 1
0.612097863918397 0.580552786926618 1 1
0.717436745057306 0.686497261792953 1 1
1.02576453334088 0.972901429396861 1 1
0.678154142046903 0.647797509422799 1 1
1.27521745121093 1.21212424051212 0 0
1.05837161969076 1.00726527184345 1 1
1.02096088493707 0.980676313235001 1 1
0.848227727578343 0.813084495432485 1 1
0.762260691204778 0.712803775927133 1 1
0.834706879918422 0.790153709798618 1 1
0.74492170645244 0.710689576446894 1 1
0.756879748645419 0.720934898773076 1 1
0.836919796651227 0.791775801229041 1 1
0.990564507656555 0.944068939298514 1 1
0.782320467885036 0.749019222660672 1 1
0.791728291685228 0.76323273662601 1 1
0.591769041730384 0.565797354152112 1 1
0.759465517765249 0.724102039094846 1 1
0.701152507122877 0.67160508700048 1 1
0.713114292368604 0.679910785406436 1 1
0.890142362507642 0.840717507498941 1 1
0.818023973578636 0.773493231259137 1 1
0.664987598344682 0.629731260194309 1 1
0.936714220216362 0.89519037282425 1 1
0.582268244549628 0.554188488052733 1 0
0.45410581403114 0.441198666478846 0 0
0.686195482794179 0.65520971578221 1 1
0.891864698642687 0.849382956565883 1 1
0.817835880572037 0.776222056508686 1 1
0.700726132119252 0.663614076661629 1 1
0.585375965471742 0.552674950753691 1 0
0.526660329960139 0.504303211976346 0 0
0.923615861994585 0.876027223754989 1 1
0.701595457115345 0.662190463432489 1 1
0.664579943719287 0.623424527323661 1 1
0.961609245875692 0.920371816448522 1 1
0.681416426908608 0.648038591681589 1 1
0.922259961088456 0.871910061864177 1 1
0.634373695828068 0.600143876272805 1 1
0.634953961534677 0.598376114698382 1 1
1.11751138024318 1.06084205615164 1 1
0.842739433712338 0.797632750762204 1 1
0.654483743420931 0.625188910187779 1 1
0.940777225708203 0.897308394085601 1 1
0.908401387986171 0.863643086097033 1 1
0.682437090413523 0.651496158582089 1 1
0.531963756094935 0.504910919995053 1 1
0.901931611241979 0.853341418447997 1 1
0.861743520525406 0.821019772651845 1 1
0.377086565604925 0.356824281462215 0 0
0.630051483459278 0.602500901803092 1 1
1.13585601541037 1.08160490979971 1 1
0.816132708316994 0.776233550485016 1 1
1.14750832835591 1.09303159305637 0 1
0.704944356421433 0.660865870195082 1 1
0.723597714503013 0.693479306497823 1 1
0.57219492000503 0.540647378922192 1 1
0.596524975356874 0.570817012217018 1 1
1.13753118994783 1.08435311804642 1 1
0.711167078503419 0.676742211878934 1 1
0.714281169228153 0.673432912920141 1 1
1.05682047614394 1.00885316856302 1 1
0.847439325865506 0.810531310541019 1 1
0.515714599276407 0.487338425198683 1 0
0.563604444240881 0.529836250056445 1 1
1.06646660729764 1.01204360194678 1 1
0.679825615672809 0.63350177748979 1 1
0.866642531029226 0.822803708193057 1 1
0.535477792112167 0.511373934666358 1 1
1.11373461626047 1.06034731233228 0 1
0.993802892163737 0.943497915785071 1 1
0.918397040523016 0.878643084888854 1 1
0.851584684329805 0.810722769914082 1 1
0.93773610442699 0.891558682866426 1 1
0.768841898782146 0.72984897722646 1 1
0.772420870135167 0.7386585008012 1 1
0.666582818000105 0.634719531465477 1 1
0.591875340072493 0.569010795031396 1 1
0.730107191213591 0.700631838066209 1 1
0.982239085837639 0.931638134530632 1 1
0.862335811668914 0.811237811463281 1 1
0.90262741797388 0.860298074201547 1 1
0.799717213324539 0.763030533201892 1 1
0.957709891367744 0.903994643374844 1 1
0.798234787820744 0.765309800559127 1 1
0.738902329408767 0.707151901658349 1 1
0.731093892840463 0.690025252300066 1 1
0.990424928207901 0.94438018063118 1 1
0.714138584486429 0.68085473627987 1 1
0.992391995725658 0.949770376589258 1 1
0.739007102778387 0.700041211305652 1 1
0.761987645967147 0.725989564784995 1 1
0.539895943483736 0.518227014387854 1 0
0.788324432992869 0.750296729607854 1 1
0.984244545147337 0.934724689254212 1 1
0.84042516148154 0.80025258725604 1 1
0.534326828634093 0.509604637003023 1 1
0.722408819022685 0.688590271383804 1 1
0.855260852266863 0.806549795948565 1 1
0.769792341474005 0.73271222153663 1 1
1.02136803603306 0.975369537871303 1 1
1.17901883534591 1.12618420588784 0 0
0.876060045789229 0.836649414143377 1 1
0.797046473961768 0.766995894592095 1 1
0.695372393627748 0.661658592121714 1 1
0.690420375848567 0.654623753425114 1 1
0.966437021671449 0.921782216623381 1 1
0.665453191683971 0.627658915872333 1 1
0.561104854965776 0.5338297419184 0 0
0.717379702742925 0.678686129529872 1 1
0.78740634792226 0.752866369454206 1 1
0.657759126864497 0.624841087336032 1 1
0.90462969106369 0.860373061000762 1 1
0.491072191957212 0.472163435285529 0 0
1.27251370945579 1.20237489434489 0 0
0.765263225383727 0.726054107025705 1 1
0.631313062946374 0.60125527077839 1 1
0.395329502402438 0.37060742230578 0 0
0.601070546710188 0.565298717096015 1 1
0.427964445119373 0.415492364771397 0 0
1.01131299020719 0.967994166137052 1 1
0.853363171885218 0.815600542213279 1 1
0.795094992860659 0.75351301622709 1 1
0.859815100268915 0.822968930547827 1 1
0.968986436525888 0.921784647610152 1 1
0.655317500406015 0.615618048854723 1 1
0.691363890756913 0.661531637339475 1 1
0.69116411134033 0.654239423126648 1 1
0.796205749021538 0.75848556683039 1 1
0.701105644488085 0.665961410945759 1 1
0.525547334118559 0.503382716633385 1 0
0.638950798912757 0.603910670268611 1 1
0.556962714242931 0.52532795704538 1 1
0.751833244602658 0.706639771541227 1 1
0.719602951808471 0.684809599625254 1 1
0.60106400561215 0.568418787758099 1 1
0.87472995539782 0.837523313671207 1 1
0.834923800270441 0.798138257105707 1 1
1.06592024818495 1.01223863198129 1 1
0.63834307468247 0.611062952303463 1 1
0.52567273069462 0.499288825200414 1 0
0.924988298283234 0.88817432395714 1 1
0.646066667093701 0.618028089692609 1 1
0.959811448131532 0.91605689875513 1 1
0.784158207217909 0.757366127001249 1 1
0.766913621986977 0.728979607328703 1 1
0.871709678608681 0.829203639115726 1 1
0.836232611107097 0.784573143078586 1 1
1.05384371277362 1.01096646330028 1 1
0.534988232375363 0.508167731815948 0 0
0.682433242804058 0.648477853063609 1 1
0.69848126426999 0.66177681910239 1 1
1.00317600042191 0.950152566678251 1 1
0.778321453309744 0.730798545747436 1 1
0.918044032767559 0.875597708611565 1 1
0.672491773947127 0.640245552827379 1 1
0.931509531009671 0.887796941949429 1 1
0.649032973163057 0.616873057759194 1 1
0.891155226476578 0.856466604339896 1 1
0.894322121683738 0.84169822117675 1 1
0.511319480449805 0.483068241236664 1 1
0.998342887399926 0.955182174068641 1 1
1.12175997555276 1.05735756081627 1 1
0.804501017221298 0.761249473016708 1 1
0.554515626310274 0.534146713592909 1 1
0.887735401229622 0.841309044725921 1 1
0.887531372589685 0.844348674006254 1 1
0.82377623650492 0.797097077413153 1 1
1.2649018208341 1.20180897636179 0 0
0.978001069923158 0.933723832031836 1 1
0.923309516764935 0.86811644379258 1 1
1.12163951452266 1.07266869358459 1 1
1.19331547454772 1.13336264969794 0 0
0.988551414112129 0.928399122291792 1 1
0.647132357838717 0.609599495452976 1 1
0.728812923303279 0.696310129085165 1 1
0.617717934870662 0.589265311423566 1 1
0.974515630692295 0.931860264165006 1 1
0.845536373956541 0.801868405260249 1 1
0.708349085925635 0.676001871336181 1 1
0.689173072336048 0.663167116264388 1 1
0.917747912853649 0.870017773094666 1 1
0.840474384399216 0.802945220253461 1 1
0.85217664932879 0.811021907138433 1 1
0.693880006622373 0.664626828968244 1 1
0.670396069195003 0.638929882996661 1 1
0.880262963984301 0.838495236494757 1 1
