# Supplementary material for: Bias caused by sampling error in meta-analysis with small sample sizes
Source: PLoS One. 2018 Sep 13;13(9):e0204056. doi: 10.1371/journal.pone.0204056 (PMC6136825; doi:10.1371/journal.pone.0204056)
Supplement: S4 File — (ZIP) [file pone.0204056.s004.zip › results N = 20 theta = 0.8 tau = 0.5 sz = 100-500.txt]

"cohen.dl.theta" "hedges.dl.theta" "cohen.dl.cp" "hedges.dl.cp"
0.784691296171342 0.781905816958734 1 1
0.699999603085416 0.697562761366625 1 1
0.811067504829255 0.808633569085103 1 1
0.901188902045951 0.898239568340562 1 1
0.80899424067475 0.80635871040247 1 1
0.943107791511652 0.940192139091018 1 1
0.767009901874281 0.765235928000302 1 1
0.674655720303556 0.672733058571108 1 1
0.610438827938464 0.608505896941771 1 1
0.86056197242482 0.858328054945335 1 1
0.739622750143841 0.73750664586706 1 1
0.85236970135345 0.850053255805476 1 1
0.694502799570167 0.692516730147092 1 1
0.829589278311302 0.827163582066558 1 1
1.05529977810613 1.05246301596133 0 0
0.688136967063351 0.685689733864097 1 1
0.811557652363068 0.809718466558014 1 1
0.735151555473804 0.732979630935671 1 1
0.688110710453223 0.686042436430064 1 1
0.800214282595748 0.79737987204856 1 1
0.868158562915479 0.865620227830536 1 1
0.673240117676002 0.671112718766295 1 1
0.862219927433736 0.859846061627184 1 1
0.793326840925557 0.79147832231957 1 1
0.685312850975894 0.683593503880831 1 1
0.686170807524574 0.684501608458694 1 1
0.967439139797132 0.964554104944499 1 1
0.678906714319308 0.676962736583137 1 1
0.87957156931784 0.876525117987601 1 1
0.72167427674046 0.719959962643064 1 1
0.912537454938777 0.909876189619371 1 1
0.728992560205978 0.727237252687828 1 1
0.793011440138057 0.790535757057038 1 1
0.919508579196621 0.916710534106375 1 1
0.896980180179116 0.893932178318613 1 1
0.678992629832679 0.676768317124398 1 1
0.723849587156903 0.721935813057502 1 1
0.960078189483882 0.957185574984867 1 1
0.879971434379808 0.877495767710733 1 1
0.931753784161482 0.928626266617996 1 1
0.888582588435884 0.886732473722191 1 1
0.594266119501144 0.592891962418066 0 0
0.847217285501347 0.844511810030568 1 1
0.826460229862256 0.824345242467804 1 1
0.597336996695275 0.595469240768355 0 0
0.698998749629137 0.697041906466238 1 1
0.931813261439518 0.928860039702006 1 1
0.86617747813627 0.863804284632017 1 1
0.706895452209384 0.704486978849457 1 1
0.935173318509599 0.932517357023688 1 1
0.775422040506066 0.773044595153205 1 1
0.679953031723707 0.677454279196473 1 1
0.84937371068062 0.846580812838052 1 1
1.11675187128558 1.11319114477299 0 0
0.775991619371803 0.773963146591622 1 1
1.09590405401788 1.09253279744962 0 0
0.765733315585129 0.762956265540632 1 1
0.848853243994684 0.846422804994665 1 1
0.811119963065679 0.808368624193325 1 1
0.779863568895544 0.777660647413687 1 1
0.800083030479117 0.797994462992147 1 1
0.731321722503148 0.729287970702942 1 1
0.649856900582064 0.647803290753323 1 1
0.85795091581008 0.855552659502332 1 1
0.608793317892819 0.607052796033391 1 1
0.906176414896699 0.903227597079307 1 1
0.939920496016876 0.937108228855989 1 1
0.821280447843157 0.818738845435482 1 1
0.7914046936164 0.789096780238505 1 1
0.698806993608366 0.696583077523754 1 1
0.709143020240613 0.707099869220009 1 1
0.898073468486656 0.894845257407172 1 1
0.80074681723931 0.79793913615161 1 1
0.642492078948174 0.640755333931329 1 1
0.76264785980628 0.760472401265247 1 1
0.71276374075132 0.710501782393936 1 1
0.834758344433191 0.831858998948168 1 1
1.03745238652114 1.03458752153929 1 1
0.785299633219259 0.783418686597879 1 1
0.660723106447349 0.658835965278087 1 1
0.892278614100576 0.889646342759071 1 1
0.729104048048385 0.727370776997969 1 1
0.832440998678032 0.830354065490569 1 1
1.0008166821123 0.998311708977533 0 0
0.805912233950652 0.803787130310272 1 1
0.784959550362441 0.782911761359738 1 1
0.875835446019633 0.872964235031455 1 1
0.978801599470248 0.976061835727366 1 1
0.830991616961812 0.828736766629269 1 1
0.790917014892445 0.788269596607214 1 1
0.776889082601986 0.774740367693669 1 1
0.82602697795752 0.823857034453499 1 1
0.741499853109733 0.73944300217237 1 1
0.954831346674189 0.95146003644056 1 1
0.700258452152808 0.698549592282438 1 1
0.710401669427345 0.708529220095655 1 1
0.621415617704494 0.619469716169255 1 1
0.819325163776805 0.816978906510632 1 1
0.824064028740289 0.822077264070854 1 1
0.639271194487458 0.636958787707975 1 1
0.890963042150925 0.888930251371472 1 1
0.93830003135482 0.935640824697248 1 1
0.841247012827794 0.838634027576631 1 1
0.752297046292451 0.750104946177238 1 1
0.776952862692567 0.774399178267962 1 1
0.818763670636526 0.816179308978626 1 1
0.65332474798726 0.651011140919619 1 1
0.820137828406728 0.817719962169349 1 1
0.631325803490576 0.629563993940232 1 1
0.687128772432102 0.68479148700671 1 1
0.909905721036156 0.906914653146183 1 1
0.799582664940231 0.797019192084837 1 1
0.796377973142579 0.794487979822571 1 1
1.00119570205111 0.998835445851287 1 1
0.886659319623186 0.884434818640696 1 1
1.02750660139366 1.02374387155935 0 0
0.97037875160315 0.967154475346296 1 1
0.788558774906074 0.786174060312421 1 1
0.844094269380161 0.841785640585218 1 1
0.699360664693699 0.697698463593574 1 1
0.779596899229683 0.777722991668917 1 1
0.77324138529772 0.771085455548659 1 1
0.794353721337947 0.791554970745081 1 1
0.802391389730263 0.800294897529388 1 1
0.666306395949432 0.664545066795615 1 1
0.74943593480494 0.746836330862277 1 1
0.890508983608195 0.887901761142723 1 1
0.58483054826409 0.583222426070715 1 1
0.854701767871954 0.852247541721176 1 1
0.889321730266323 0.88660162590543 1 1
0.840921631286032 0.838099772860321 1 1
0.905214825232403 0.902790098436463 1 1
0.86191284523853 0.859408106965114 1 1
0.76146194392983 0.759560750732977 1 1
0.759210710063498 0.757098610156703 1 1
0.598824636312165 0.596652565413246 1 1
0.878963391583017 0.876287853113938 1 1
0.793302685266059 0.791163416764967 1 1
0.913362061390259 0.91139300138199 1 1
0.817906845793793 0.815496642756628 1 1
0.901096562471941 0.897879044881579 1 1
1.07045179231724 1.06709222159714 0 0
0.811382495540978 0.808414686974335 1 1
1.01526529988394 1.01172638495322 0 0
0.933930810335426 0.931722549434831 1 1
0.701173875146719 0.699092109121305 1 1
0.763589253943338 0.761355048666175 1 1
0.951108754328399 0.948434195106814 1 1
0.753274203038892 0.750693529838644 1 1
0.556493297468123 0.554837073943047 0 0
0.789462065089572 0.786847164332474 1 1
0.856174384861137 0.853656895623839 1 1
0.841262685697105 0.839063745462801 1 1
0.737099233137132 0.734371645553705 1 1
0.708810944055079 0.706967244358094 1 1
0.788864105809229 0.785997332135108 1 1
0.853874238648512 0.850616646696359 1 1
0.864173152752997 0.861278391159514 1 1
0.785198976700496 0.782777229580267 1 1
0.758582352352397 0.756582635519558 1 1
0.880410700729876 0.877883784252623 1 1
0.912387234075723 0.909936142630187 1 1
0.765431874449259 0.763743080792016 1 1
0.914719495858965 0.911624496756114 1 1
0.719832954018652 0.717795308370454 1 1
0.730611148739635 0.728347717013422 1 1
1.2085213631261 1.20391154944978 0 0
0.892626330592523 0.890288687880988 1 1
0.871216934551926 0.868354382811228 1 1
0.770030252678089 0.768063964533153 1 1
0.806610911038086 0.804419819543202 1 1
0.678583329542512 0.676667309636192 1 1
0.700924335340403 0.698332123766851 1 1
1.02472918594649 1.02183033663724 0 0
0.92146552392885 0.918427970266798 1 1
0.803028626840169 0.800677688994405 1 1
0.75856805750607 0.756464506339741 1 1
0.62736032844048 0.62594249359322 1 1
0.729069549760717 0.726817798098845 1 1
0.60319094008953 0.601334002779399 1 1
0.594977692065488 0.593359971388154 0 0
0.707753037803187 0.705534414971476 1 1
0.946175262204082 0.943505719978432 1 1
0.783554382146298 0.781534896385737 1 1
0.705198125577233 0.703432999940839 1 1
0.803359007634963 0.800871954237151 1 1
0.875142924753915 0.872140753373729 1 1
0.717821145087083 0.716037913371426 1 1
0.901544539633549 0.898891212775776 1 1
0.876819139396063 0.874174645424137 1 1
0.797291017990172 0.79499432844074 1 1
0.944910760432874 0.941817217510409 1 1
0.7595720769039 0.757553272770159 1 1
1.06218236052703 1.05895479419094 0 0
0.895786116306827 0.8931221546863 1 1
0.686848626210583 0.684660356055304 1 1
0.71488549708217 0.713291556309761 1 1
0.736624010251582 0.733933971964237 1 1
0.845541045804265 0.8426067104825 1 1
1.06054206911384 1.05706210292812 0 0
0.641137635619249 0.639168859964543 1 1
0.553557400902606 0.552030235893417 0 0
0.886618187615016 0.884479831327468 1 1
0.665497369518177 0.663388943393754 1 1
0.640201641214145 0.638007081755052 1 1
0.887619821506854 0.884713317973981 1 1
0.720434962057905 0.718732158195754 1 1
0.871335965569072 0.869084264578363 1 1
0.727609780213393 0.726028049343689 1 1
0.612352955867407 0.610835951210967 1 1
0.931747192341367 0.928431314460103 1 1
1.10667891387899 1.10276764523041 0 0
0.685261423867578 0.6832308049531 1 1
0.858903784141421 0.855791992491597 1 1
0.834392241226742 0.831695282408708 1 1
0.750698159322077 0.748090744111763 1 1
0.797110106627115 0.79463785447136 1 1
0.848384509518116 0.845966649511474 1 1
0.702138519433874 0.7003377734507 1 1
1.06058589995897 1.05716881660418 0 0
0.790139900933596 0.787732032055762 1 1
0.865535746996731 0.863017756469447 1 1
0.694551494439633 0.692465563547216 1 1
0.910016428784967 0.907399693953859 1 1
0.899897970620235 0.897500986360087 1 1
0.766133599808534 0.763700577258654 1 1
0.824811456834865 0.822580625560166 1 1
0.657652208437156 0.655701025848689 1 1
0.992056101516591 0.988836660263519 1 1
0.762439881338473 0.760271644083563 1 1
1.02978124856826 1.0264170491814 0 0
0.874473619167266 0.872367908284002 1 1
0.808643187876445 0.806467230984493 1 1
0.728935805705408 0.726796561320444 1 1
0.75104055667692 0.749315764462005 1 1
0.830829291352501 0.82884534408585 1 1
0.81656228586974 0.813695418314145 1 1
0.772434150987557 0.770512881592176 1 1
1.04611268507776 1.04312635293083 0 0
0.8701093030325 0.867744148821158 1 1
0.779063205893342 0.776852332937406 1 1
0.922234344302408 0.919734433991706 1 1
0.844138352434339 0.841305424699422 1 1
0.651582814741823 0.64952515534184 1 1
0.847879302551415 0.845686220531619 1 1
0.657836229180222 0.655904230147367 1 1
0.931416989626615 0.928992624927376 1 1
0.914001830310153 0.911597453929428 1 1
0.856082304536402 0.85400804946488 1 1
0.791781184188118 0.789605600452368 1 1
0.927020967178143 0.924495594100064 1 1
0.632302879789907 0.630517853970909 1 1
0.600260940808489 0.598665256989169 0 0
1.06888602791407 1.06545243855732 0 0
0.940402505309312 0.937711439572079 1 1
0.860422138028394 0.85829668691122 1 1
0.893850012551758 0.890461311549076 1 1
0.74836922165968 0.746789101366886 1 1
0.855477389065369 0.852677287776132 1 1
0.789413545450455 0.787450923089803 1 1
0.832865754515048 0.830727441423367 1 1
0.961677046482436 0.959005771638141 1 1
0.739870780799859 0.737917038410729 1 1
0.924144064054939 0.920981650276074 1 1
0.768011939465625 0.765798473049623 1 1
0.776270843190975 0.774033152482858 1 1
0.715716877109385 0.713499374018597 1 1
0.809477681436528 0.80735043717592 1 1
0.627908029784392 0.625979530539954 1 1
0.799197061754593 0.796464665418709 1 1
0.740676785432523 0.738765727736136 1 1
0.972069627800272 0.968668020409656 1 1
0.770231821699166 0.76807530424519 1 1
0.847984322705458 0.845111441183262 1 1
0.701114247251493 0.698911348223528 1 1
0.911259406914343 0.908781707800613 1 1
0.896638825733152 0.893846339948295 1 1
0.770988568320327 0.769069151427608 1 1
1.09588293368804 1.09145897585324 0 0
0.798948855203894 0.796213902210178 1 1
0.633452843993435 0.631558423695585 1 1
0.826814781740462 0.82456147737454 1 1
0.938831619933958 0.936234896284072 1 1
0.919858783019969 0.91644805752981 1 1
0.698255221384357 0.696284108136739 1 1
0.824122913496949 0.821938720431193 1 1
0.889288882501049 0.886698159593238 1 1
0.837955299204737 0.835460191145049 1 1
0.72536455749327 0.723207672299773 1 1
0.734923415789352 0.732550592727628 1 1
0.592831648676383 0.591218151684785 0 0
0.943197193170806 0.940330597494275 1 1
0.679578186794042 0.677639486049393 1 1
0.799093729369667 0.79602237957924 1 1
0.809716865664194 0.80798323040867 1 1
0.569350557850714 0.567949388623467 0 0
0.865408018158154 0.862224715585406 1 1
0.763859878519671 0.761485431852049 1 1
0.902127434025732 0.899753641728007 1 1
0.785828910145262 0.783853272009812 1 1
1.00531105680554 1.00275858338612 1 1
0.680072371639194 0.677985768783559 1 1
0.951747840393564 0.949295726018678 1 1
0.747918762055234 0.745988358195025 1 1
0.65694064137372 0.655059497335458 1 1
0.964189108898066 0.96172385393062 1 1
0.643069176145047 0.641253036147878 1 1
0.890450658410393 0.887936327190069 1 1
0.691925538835219 0.690082341240088 1 1
0.845774724617241 0.843257918936006 1 1
0.833719280580046 0.831593283759333 1 1
0.836981654349463 0.834713927282797 1 1
0.925488529256987 0.922744428487943 1 1
0.760865670395401 0.758844371237796 1 1
0.720074772869676 0.717773394522588 1 1
0.77410668304817 0.771615472015254 1 1
0.76427984613097 0.7619205443402 1 1
0.786777605306276 0.784562433477317 1 1
0.624963092774575 0.623114162786595 0 0
0.810891675716874 0.808668466112841 1 1
0.78968914271781 0.787590908912164 1 1
0.787713232752666 0.785484668250193 1 1
0.92013879662189 0.91716150889121 1 1
1.10241859062856 1.09918459218901 0 0
0.807660239151976 0.805088657657294 1 1
0.909725109075254 0.906806844268748 1 1
0.797396760161304 0.794958077585953 1 1
0.894340888067472 0.891245369577094 1 1
0.957298600705057 0.954620337397317 1 1
0.846309255182006 0.84406901954884 1 1
0.855247980524213 0.852961185683336 1 1
0.820026810434286 0.817540424224677 1 1
0.788867058280528 0.786432933410624 1 1
0.939394645379226 0.937238057445175 1 1
0.715260190984174 0.713308120668205 1 1
0.905006751946173 0.90268487106929 1 1
0.830213829503082 0.827725553446996 1 1
0.742128735397375 0.739927372413238 1 1
0.922195918557932 0.919499519478531 1 1
0.860484457053917 0.857255326474984 1 1
0.692879830433938 0.691067726368369 1 1
0.887089294044109 0.88413413967299 1 1
0.681220119813408 0.679529944439197 1 1
0.945473079244372 0.942675856780203 1 1
0.848368546018809 0.845878759888504 1 1
0.8600571467327 0.857894881877289 1 1
0.629603448155956 0.627451560816899 1 1
0.488714470589373 0.486952455929473 0 0
0.686048710111027 0.683954444330004 1 1
0.880498692441031 0.877946431175278 1 1
0.93354980143143 0.930592744505198 1 1
0.611683177932265 0.609968097983705 1 1
0.7065591629631 0.70443328989626 1 1
0.639839046027662 0.637912164814882 1 0
0.526036958370966 0.524670870897365 0 0
0.776716513189859 0.774244261229944 1 1
0.884420899931607 0.881924929126294 1 1
0.771675979916993 0.769090100765424 1 1
0.681205853603198 0.679305115753738 1 1
0.745729104731856 0.743566319501344 1 1
0.67630462094679 0.674459692978326 1 1
0.90395673248656 0.901152680041889 1 1
0.766405924862815 0.764128343122637 1 1
0.795758791126859 0.793533412697105 1 1
0.8562111777484 0.853446750803085 1 1
0.811464088948046 0.808999536542962 1 1
0.838287237680284 0.835192165415807 1 1
0.807565790584781 0.805410824731564 1 1
0.789684152906492 0.787409866246137 1 1
0.6903364264482 0.688079353141065 1 1
0.761151822481316 0.758713271623175 1 1
0.765037964472024 0.762867246080624 1 1
0.911660843097141 0.908267003737246 1 1
0.881516982046555 0.878494661148543 1 1
0.71693870522583 0.714882607852243 1 1
0.858936759841657 0.856539382097616 1 1
0.821822686504099 0.81985856212249 1 1
0.846849601964094 0.843958727545058 1 1
0.783387865077889 0.781574957941276 1 1
0.716954063864291 0.714852513060381 1 1
0.901209844676941 0.898188730998633 1 1
0.834178542732151 0.832003608025219 1 1
0.892828593473486 0.890438633387471 1 1
0.68921062722902 0.687000097579345 1 1
0.855916514878002 0.853568100518547 1 1
0.820858674433987 0.818357055407732 1 1
0.694046582555292 0.691444890791339 1 1
0.872397387295427 0.870244106718271 1 1
0.56878267335704 0.567194214826596 0 0
0.812707047310243 0.810094476953254 1 1
0.785318290952141 0.783016349473822 1 1
0.886914494270223 0.884398499785902 1 1
0.927265365657243 0.923705766409942 1 1
0.911840179442725 0.908616352657278 1 1
0.916005980174917 0.912717203034596 1 1
0.768376969076964 0.766159511834272 1 1
0.646839860210559 0.644743898252074 1 1
0.759852953316079 0.757706924983095 1 1
0.871809276304757 0.868426746880787 1 1
0.869222560371287 0.866508309191376 1 1
0.900747366561288 0.898107206242912 1 1
0.711368142156109 0.708898143625967 1 1
0.97451627966915 0.971823126264435 1 1
0.719032396366167 0.716674306325423 1 1
0.778362123387182 0.775549269468236 1 1
0.841875160401328 0.839654672302034 1 1
0.510573988124707 0.509027203965073 0 0
0.942911911097969 0.939980993642464 1 1
0.77114645223978 0.769081132365165 1 1
1.04675978785197 1.04352991989629 0 0
0.926414214565214 0.923707087317105 1 1
0.917788029446118 0.914699422701255 1 1
0.747642176577598 0.745400531141097 1 1
0.544395212152413 0.542626941646353 0 0
0.910305711402126 0.907032857579321 1 1
0.802538537252405 0.800121730776641 1 1
0.835719757739461 0.833114574171073 1 1
0.730131360969087 0.727719671162881 1 1
0.685343631341666 0.683640771855132 1 1
0.672843772426463 0.670782463767576 1 1
0.760413356751202 0.757856854922843 1 1
0.886167036855176 0.883117508297321 1 1
0.81362516726541 0.811411677596441 1 1
0.723732280794299 0.721555462911705 1 1
0.69779714740376 0.695740612533631 1 1
0.894846041789789 0.891990210840694 1 1
0.912312501432444 0.909197405232704 1 1
0.74725069970121 0.744885855147453 1 1
0.931952848925575 0.92929550430121 1 1
0.946847660358894 0.944148596438909 1 1
0.745795816977735 0.743748555571909 1 1
0.487095111453551 0.485879944772001 0 0
0.754662310642397 0.752650580318677 1 1
0.866185846476103 0.863547388326618 1 1
0.806171452384946 0.803759400686403 1 1
0.831452212431271 0.828159073472021 1 1
0.642650350396104 0.640494827146856 1 1
0.653874585616868 0.652279020439966 1 1
0.740625324400037 0.738463376655932 1 1
0.629071701566295 0.627036470109546 1 1
0.800279850343098 0.798087739079113 1 1
0.730935855033893 0.728302638451039 1 1
0.844692532133344 0.84245240784178 1 1
0.892453862222518 0.889997167512763 1 1
0.86254723582272 0.859963712769839 1 1
0.771258414010983 0.768967810371953 1 1
0.87296217057453 0.870614752184689 1 1
0.886516351771598 0.883519692962949 1 1
0.84186127319509 0.839362452636476 1 1
0.746839882412849 0.744321918493455 1 1
0.779630227321869 0.777260243125744 1 1
0.769711364853771 0.767139927007247 1 1
0.992373769779254 0.989982196088454 1 1
0.714340805935759 0.712164533203458 1 1
0.719277809276177 0.71745648902156 1 1
0.695421318885959 0.693669619902036 1 1
0.564186561958824 0.56254868657756 0 0
0.795258476704012 0.793107641189424 1 1
0.802889881945763 0.801189530853973 1 1
0.825880962110418 0.824031061896759 1 1
0.835667186006587 0.83332510654359 1 1
0.911243674067636 0.907522644835498 1 1
0.898334807790044 0.895604949881483 1 1
0.917547838728309 0.914805461349799 1 1
0.974847093037372 0.97244918496407 1 1
0.789915136082034 0.787464121483356 1 1
0.775661968419229 0.773587634856712 1 1
0.621689187201028 0.620036499369898 0 0
0.614388069368839 0.612792998676973 1 1
0.673010536653847 0.670337947738476 1 1
0.479039875600717 0.477610756280868 0 0
0.98154588267227 0.978566332551021 1 1
0.948214886701355 0.945585309795006 1 1
0.876113266473952 0.873437205569203 1 1
0.677404158376124 0.675227914959265 1 1
0.852309215277685 0.849341520204129 1 1
0.802873966369008 0.801093948778213 1 1
0.689459784307197 0.687702666822412 1 1
0.737286320828067 0.73488967315601 1 1
0.968796356224377 0.966010525102871 1 1
0.760099323450188 0.757831109060064 1 1
0.709132401469205 0.707210881167905 1 1
0.785747168587 0.783281054631321 1 1
0.693266184292016 0.691359474689283 1 1
0.67171120701783 0.669942634246401 1 1
0.71500679024819 0.712600365289009 1 1
0.727441831332301 0.725680979493227 1 1
0.791862372942129 0.789596062932912 1 1
0.692624217064466 0.691121214136776 1 1
0.595726098631975 0.593833079116776 1 1
0.824803913466394 0.822738820985203 1 1
0.932434443354918 0.929662626528634 1 1
0.681704172637441 0.679804345439311 1 1
0.795376699520559 0.793882150008316 1 1
0.902754601448245 0.900238519879477 1 1
0.948675643603908 0.945929363072712 1 1
0.841070137227663 0.83835860564728 1 1
0.725355745167327 0.723450406755664 1 1
0.711645388222672 0.70956583848306 1 1
0.814770305166968 0.812625232846177 1 1
0.607246531833836 0.605709083178674 1 1
0.705066747832932 0.702802031182658 1 1
0.717428395164066 0.715611861492812 1 1
0.747687084119373 0.745767838590589 1 1
0.774274153818414 0.772506242190653 1 1
0.780511710043237 0.778249956271705 1 1
0.865894177187892 0.863753074965057 1 1
0.875742693905316 0.872918309589868 1 1
0.818104573939563 0.815519504137819 1 1
0.840961104527227 0.838727625615692 1 1
0.874464895242071 0.871487570506408 1 1
0.744046588888608 0.741816492427939 1 1
0.789959708420062 0.787010652646391 1 1
0.876081220645159 0.87379075208402 1 1
0.726644853055692 0.724561113711193 1 1
0.99627572751283 0.99353301089307 1 1
0.947036283115942 0.943795265392922 1 1
0.866070298157325 0.863666341428413 1 1
0.86531535171549 0.862561274598634 1 1
0.930322147571341 0.927612480725256 1 1
0.853143475354144 0.850588311345347 1 1
0.85565930956616 0.853021959332474 1 1
0.765692177145832 0.762978303565706 1 1
0.760112950744655 0.757882408134881 1 1
0.679157685760232 0.677332290773078 1 1
0.838198896107841 0.835808390476423 1 1
0.771841157490739 0.769335490559658 1 1
0.818698995108756 0.815902246068801 1 1
0.826942168896251 0.824424455949327 1 1
0.790290651542004 0.788119155566936 1 1
0.761610835290334 0.758958726959039 1 1
0.891319825213914 0.888483848585639 1 1
0.861178898160455 0.858593271818145 1 1
0.949554794831467 0.946297812237996 1 1
0.726496372524779 0.724083692965927 1 1
0.692128030808737 0.689941231537919 1 1
1.06979844538806 1.06690073066023 1 1
0.614602443012203 0.612798253822009 1 1
0.583720509457719 0.582152171118924 1 1
0.6647631815858 0.662731024759737 1 1
0.897575920077903 0.895326352873568 1 1
0.891272470444745 0.888824734556791 1 1
0.846862357369823 0.844581948838053 1 1
0.798558808986196 0.796370857860957 1 1
0.874962374490761 0.872805644712208 1 1
0.904030462584713 0.901024332626438 1 1
0.781359889492934 0.778625551756592 1 1
0.817756441856733 0.815706238128108 1 1
0.731034440739181 0.729037033605463 1 1
0.629510345893041 0.627699166769516 0 0
0.770912966128546 0.768746150916581 1 1
0.979158333173719 0.976106531793116 1 1
0.905541786144157 0.902422417852945 1 1
1.06017219759763 1.05713030660596 0 0
0.690443026577574 0.688189946085158 1 1
0.638150727595217 0.63676722202395 1 1
0.836001008201459 0.833690011238263 1 1
0.516997858141649 0.515404366321469 0 0
0.957795824532014 0.954766468136607 1 1
0.855223183215465 0.852737707012065 1 1
0.880407236626779 0.878450492043884 1 1
0.776396563785188 0.773856931938254 1 1
0.77697250208483 0.77404350407774 1 1
0.676016630305345 0.673993464924765 1 1
0.894317142026043 0.891957583647531 1 1
0.863158858535628 0.86059706113844 1 1
0.72126646726596 0.718877082230314 1 1
1.02759011094019 1.02520077910225 0 0
0.937930314977051 0.934915270705996 1 1
0.671776968934908 0.669312442521771 1 1
0.788389956265179 0.786430367634965 1 1
0.521918221548656 0.520238821268008 0 0
0.827273463699391 0.82517723043211 1 1
0.706727734978474 0.704883474523533 1 1
0.846219285773671 0.843854190795488 1 1
0.816405335200679 0.813975909861058 1 1
0.857447258422473 0.855041553079584 1 1
0.727523831989793 0.725327295756911 1 1
0.701215802454085 0.698990830089886 1 1
0.940994187232765 0.938010549789076 1 1
0.740716906734905 0.738783338968554 1 1
0.640075297114922 0.638116436972328 1 1
0.897029568519123 0.894703059643144 1 1
0.959963045246321 0.957078110045496 1 1
0.772773205077441 0.770292416624642 1 1
0.70281610312962 0.700651055712132 1 1
0.641725542707589 0.640208632735063 1 1
0.602827038630522 0.600964394770849 1 1
0.853264935732421 0.850566419872108 1 1
0.748696979423141 0.746517743582117 1 1
0.791062705666601 0.788810005315548 1 1
0.875653634473855 0.873021740530829 1 1
0.774639282034294 0.772386113927308 1 1
0.96007861966296 0.956879159032534 1 1
0.758846159036396 0.756220707232515 1 1
0.67929806987723 0.677576082833441 1 1
0.812307305525503 0.809744899420684 1 1
0.775697878141733 0.773529878268997 1 1
0.877290709669974 0.874454666654723 1 1
0.794575113760228 0.79181163122236 1 1
0.850518672129154 0.848434631294115 1 1
0.679702902051853 0.677159639364968 1 1
0.793177291992583 0.791079301300563 1 1
0.784207486527828 0.782167280173908 1 1
0.822453677298096 0.820174617548634 1 1
0.886323081670532 0.883979837835289 1 1
0.759364982510515 0.756953761480068 1 1
0.727344517166387 0.725437457088614 1 1
0.836039081467799 0.833785881329994 1 1
0.667959658892991 0.665909381455814 1 1
0.969255273192288 0.966987540800799 1 1
0.7439820993919 0.74132350762866 1 1
0.900038876881358 0.897270352686035 1 1
0.792504342166291 0.790043560444156 1 1
0.866832933962645 0.864211690257162 1 1
0.943642505488956 0.94105296187378 1 1
0.58385752421605 0.581757011190974 0 0
0.813718311959468 0.811970145842843 1 1
0.739249205150202 0.737230228294975 1 1
0.629479359192576 0.627621775160696 1 1
0.817587308811483 0.814895091976844 1 1
0.868198613511745 0.865401367481463 1 1
0.86789807650294 0.86502353498753 1 1
0.816331048304191 0.814382115836281 1 1
0.947694008209771 0.945160911127156 1 1
0.90315568323915 0.90101381047287 1 1
0.850885432296687 0.848284735487654 1 1
0.881106826567405 0.879010959571568 1 1
1.01552576174751 1.01162238714232 1 1
0.600838624360354 0.599205778961565 1 1
0.85724614680292 0.854762509468813 1 1
1.0095636958609 1.00672327266252 0 0
0.925147931614337 0.92243499007696 1 1
0.829029418316075 0.827150032274376 1 1
0.99069453225798 0.988034468951304 1 1
0.754672371345772 0.752563507879439 1 1
0.861499186243907 0.858523850070507 1 1
0.698703241186135 0.696706964469934 1 1
0.858387659570968 0.856182794848669 1 1
0.768942700255408 0.766734301164463 1 1
0.602476402130734 0.600368764731093 1 1
0.816019857246415 0.813691372562815 1 1
1.03432661589003 1.03182336725743 0 0
0.737663641758202 0.735289853491768 1 1
0.768803530855288 0.766620756858428 1 1
0.644071070094364 0.642094348589377 1 1
0.59837763005266 0.596839950652759 0 0
0.906925410879189 0.904605837846879 1 1
0.788790636308558 0.786745199275538 1 1
0.59764875685557 0.595937988580068 1 1
0.826150781683209 0.823925278902216 1 1
0.766076737393735 0.763864337276256 1 1
0.759994755781979 0.757272421404851 1 1
0.781005188852083 0.778891795438429 1 1
0.7936910974059 0.791207769380573 1 1
0.796144017254316 0.793433910829128 1 1
0.791043700704147 0.78846355265547 1 1
0.70877748757409 0.706895568353488 1 1
0.853507602120528 0.850957908839255 1 1
0.860579795130861 0.858355237182424 1 1
0.747258348962311 0.74411523751321 1 1
0.716282291545821 0.714537431462993 1 1
0.793904614789184 0.791559168689726 1 1
0.816346955240927 0.814228998944279 1 1
0.790669724580354 0.788660563797299 1 1
0.79723136498633 0.795383997781011 1 1
0.754802862072974 0.752661238354802 1 1
0.799489685180772 0.797230232761379 1 1
0.991821505116473 0.987960688362755 1 1
0.760828770105716 0.758695394774339 1 1
0.858000274855687 0.855466221425132 1 1
0.741298147811395 0.739163198225993 1 1
0.646562198721849 0.644795562403677 1 1
0.938555147303144 0.935670501935197 1 1
0.629759450414619 0.628020006589204 1 1
1.13951630056911 1.1355246458825 0 0
0.697653666835878 0.695722210252098 1 1
0.883555666656278 0.881277253952661 1 1
0.785642702881746 0.783993415217986 1 1
0.822072844902045 0.819505080250236 1 1
0.648595624768475 0.64669086243997 1 1
0.868039431049351 0.865345382552316 1 1
0.879061001645016 0.876116845931652 1 1
0.651559737354689 0.649810389317751 1 1
0.83673030672117 0.834227156195627 1 1
0.939258388692723 0.93552619992644 1 1
0.813248996216451 0.810595420431345 1 1
0.631994985358346 0.630508744870174 1 1
0.58285692705888 0.581110430224129 1 1
0.683822508413681 0.682165624127676 1 1
0.700149272335894 0.69811696879662 1 1
0.841030003085289 0.838547678943733 1 1
0.935387993218229 0.933000732602148 1 1
0.63927515398179 0.636928798444506 1 1
0.872357527068616 0.869736721550288 1 1
0.70973445726681 0.707439839239385 1 1
0.768451184638366 0.766282497480351 1 1
0.884034777672661 0.881415414782259 1 1
0.926180864046838 0.923759405357903 1 1
0.447559613139803 0.446573201255526 0 0
0.840024355786436 0.837650157945376 1 1
0.899132869171083 0.896114503360017 1 1
0.914856828428729 0.912010353251314 1 1
0.783077730048421 0.780603874074051 1 1
0.862098374347324 0.859539244288362 1 1
0.944794408227457 0.942077821637017 1 1
0.774405235465665 0.771935792327298 1 1
0.761772566983024 0.75935026727211 1 1
0.929782253942149 0.9263569754323 1 1
0.79633629252996 0.793978778633737 1 1
0.813759235469145 0.810612906374986 1 1
0.721209139805049 0.718802379581009 1 1
0.629214337261751 0.627237243106095 1 0
0.793596687352881 0.791097888390502 1 1
0.868176044806651 0.865257615250565 1 1
0.648963418801615 0.647118094258924 1 1
0.610637757638637 0.608753315192996 0 0
0.806186535809778 0.804651392622789 1 1
0.791940153163505 0.789629641830076 1 1
0.840229371612705 0.83785446948537 1 1
0.850656753741053 0.84831544664201 1 1
0.803793028590853 0.801476341883793 1 1
0.673538883281777 0.671571610777397 1 1
0.759968295626648 0.75769308157507 1 1
0.838946246476569 0.836592636248504 1 1
0.83345722482991 0.831066295388261 1 1
0.824632065001211 0.822282635791839 1 1
0.802620179671208 0.800209509127238 1 1
0.865605707580085 0.862775166960952 1 1
0.687081315088754 0.685252237292894 1 1
0.742604043637712 0.739896244313154 1 1
0.82391910547912 0.821288654616693 1 1
0.767390622972459 0.764513682369697 1 1
0.757615779727714 0.755299774604625 1 1
0.933666535100263 0.931155472273657 1 1
0.666544573336717 0.664692871790378 1 1
0.79459015855394 0.792364261485486 1 1
0.816958164211945 0.814356912407708 1 1
0.772661946624671 0.770653303427285 1 1
0.78430125109816 0.782420196763378 1 1
0.845156598132114 0.842195393037583 1 1
0.784879331482505 0.782360333722633 1 1
0.544157841169083 0.542540327757429 0 0
0.659317287790473 0.656993425677086 1 1
0.943067776201551 0.940402531632727 1 1
0.870633637879568 0.867826216481055 1 1
0.836864664756735 0.834786106282018 1 1
0.96288727384587 0.960423318058777 1 1
0.836756272382533 0.834698094525185 1 1
0.722902465621779 0.720553386961513 1 1
0.808690665625016 0.806267810029643 1 1
0.815062270268021 0.812190089477888 1 1
0.785877167288158 0.783665158361331 1 1
0.870743152048778 0.868306991942688 1 1
0.885933508033116 0.882914478691717 1 1
0.739139875375544 0.736960388120865 1 1
1.05999751243549 1.05634307113101 1 1
0.551146796219375 0.549177710892365 0 0
0.630510525414349 0.628791449919939 1 1
0.770642994824074 0.768196994583666 1 1
0.828606361410307 0.826322906367348 1 1
0.729795668423445 0.727432728658024 1 1
0.742809323185237 0.740798069911236 1 1
0.838243884324644 0.835873177392603 1 1
0.979731710816434 0.977128339997472 1 1
0.69325904106834 0.691518425992779 1 1
0.699052411115959 0.697061698317958 1 1
0.861194082576706 0.858573619339213 1 1
0.636647458660634 0.635015799490036 1 1
0.717589347820557 0.715039861168427 1 1
0.6877465733135 0.685986274248045 1 1
0.857698646410467 0.854938299117128 1 1
0.952653937078512 0.950420949029864 1 1
0.894743671297737 0.892122638664082 1 1
0.593902520824558 0.592040615365008 0 0
0.634645359655037 0.632914919297066 1 1
0.909943561848443 0.907299235545283 1 1
0.79342350606806 0.79137120857057 1 1
0.788434689936677 0.786166748042911 1 1
0.883136267740308 0.880278790871425 1 1
0.735990511188045 0.734041495901744 1 1
0.790783835014606 0.788532392449135 1 1
0.907547992718066 0.905115219219261 1 1
0.951720231217124 0.948716354506914 1 1
0.661465354766501 0.659839020978181 1 1
0.534351803211486 0.532671559075952 0 0
0.876923194152367 0.873951397874055 1 1
0.665001270939279 0.663064839416752 1 1
0.852330303394584 0.84994706142772 1 1
0.851955721007683 0.849932859686259 1 1
0.740999242472298 0.739040883456892 1 1
0.86768353214912 0.865394213607189 1 1
0.686092934527746 0.684283764160497 1 1
1.05934775700625 1.05603488521543 0 0
1.01583789727454 1.01347838100866 0 0
0.849289081520725 0.846856713829858 1 1
0.879125699848606 0.876494483537636 1 1
0.716965247620689 0.715063815688034 1 1
0.634587739045951 0.632983904510361 1 1
0.727497690541674 0.725597510323586 1 1
0.890463828032 0.887404577562513 1 1
0.828842263917776 0.826696773715516 1 1
0.750579203667017 0.748525938214233 1 1
0.848099123613215 0.845799403475706 1 1
0.808343562127026 0.805692024679305 1 1
0.888886135437511 0.886028845408752 1 1
0.669345345727386 0.667252774541669 1 1
0.887065019675922 0.884823854372036 1 1
0.937762987021584 0.934856928690725 1 1
0.891791195071799 0.88929961586163 1 1
0.765782215565161 0.763666419162501 1 1
0.998495666040231 0.995749314836141 1 1
0.954984864075555 0.952007950815211 1 1
0.715236365858124 0.713458953533179 1 1
0.795102906657775 0.792862199385274 1 1
0.670657272840221 0.668778105580551 1 1
0.872987280959037 0.869981558787075 1 1
0.734125273626359 0.732176716632041 1 1
0.915603359069031 0.913291378053515 1 1
0.806256027634965 0.803918337931379 1 1
0.888007165656129 0.88567529412784 1 1
0.657978774454731 0.65629385069661 1 1
0.888061316729196 0.885296268823233 1 1
0.705137040453758 0.703094844545878 1 1
0.838003259578007 0.835269557861011 1 1
0.79769707558914 0.795585534605259 1 1
0.654096081964133 0.652318359003047 1 1
0.906766985970236 0.904583476384622 1 1
0.959073258826247 0.956067153424852 1 1
0.79838159769736 0.796151236617776 1 1
0.860375917513765 0.858155290946159 1 1
1.00859758680783 1.00575509021106 0 0
0.622017284332746 0.62018634312253 1 1
0.547392755455873 0.546139234152341 0 0
0.843896862985378 0.840862005177636 1 1
1.04017244209864 1.03727337782429 0 0
1.05153765014643 1.04826259620606 0 0
0.832930790325635 0.830368493931275 1 1
0.776103050252513 0.773840631431772 1 1
0.529856067242189 0.52847839173566 0 0
0.636343834199315 0.635160145257928 1 1
0.554965079181497 0.553840232767151 0 0
1.01966606305505 1.0164101463441 1 1
0.633317268992945 0.631582690583256 1 1
0.663819244541014 0.662187966683693 1 1
0.662331727136039 0.660336104348525 1 1
0.841022863626018 0.838871753178875 1 1
0.905970240789932 0.903126908061722 1 1
0.794923825224402 0.792687343429336 1 1
0.717279363723437 0.715094430375456 1 1
0.928724643940263 0.925745679275584 1 1
0.607655878052645 0.606170711029069 0 0
0.855305227114913 0.853079562904409 1 1
0.902319880448643 0.899593654589866 1 1
1.01287429169136 1.01010821873399 1 1
0.917231898569324 0.914489849185937 1 1
0.651301496444973 0.648765673375291 1 1
0.692313594652769 0.690322401050037 1 1
0.789176869905312 0.786682326912161 1 1
0.980895256208637 0.978010227318997 1 1
0.771318878373172 0.769086947758904 1 1
0.951915855944625 0.948913863643712 1 1
0.753323266360677 0.750998786010348 1 1
0.778208421617144 0.775984647600039 1 1
0.54869076235227 0.547313303698106 0 0
0.640906575904694 0.639258993770752 1 1
0.667533418275239 0.665108231048092 1 1
0.772750824549103 0.770575501358708 1 1
0.936296158838211 0.933214951864431 1 1
0.906405196963869 0.903569598110289 1 1
0.834991627486683 0.832437968249814 1 1
0.745981838698059 0.743796272056288 1 1
0.849606798519466 0.846891419956279 1 1
0.605019051160324 0.603361649663463 1 1
0.931723684864976 0.929040132797924 1 1
0.9093889113544 0.907070848229772 1 1
0.84044442682992 0.837404131032927 1 1
0.80966795795299 0.806937845673354 1 1
0.836097179592274 0.834129829029866 1 1
0.854610140769622 0.851754832459688 1 1
0.744664748169943 0.742637721098963 1 1
0.637230354295818 0.635231140096886 1 1
0.851526777469491 0.849283698200766 1 1
0.801592278174009 0.799125131113481 1 1
0.564150162652399 0.562840539594636 0 0
0.582603996683858 0.580734822064868 1 1
0.586629074424754 0.58520368121128 1 1
0.849723229559993 0.847087933135984 1 1
0.72615629655484 0.724092555715044 1 1
0.765847902184001 0.763795530037311 1 1
0.755526242424563 0.753394117025791 1 1
0.961311155543772 0.958254828567187 1 1
0.876943704999164 0.874616289748783 1 1
0.776871804524897 0.774484972521838 1 1
0.916518894589426 0.914298076219599 1 1
0.892045055793765 0.889502234374531 1 1
0.68455656460042 0.682768017605585 1 1
0.856367202539544 0.854167570541335 1 1
0.940590270237676 0.938097811320087 1 1
0.719444439380932 0.717207472914553 1 1
0.807907427091534 0.805683274786728 1 1
0.634594958032588 0.632733521237129 0 0
0.916018063375642 0.913667942093772 1 1
0.706136990819693 0.703585414351361 1 1
0.979405144507614 0.977308722123384 0 0
0.762398319979041 0.760144438787771 1 1
0.753629422258539 0.751272207974607 1 1
0.834093375066405 0.831634153065922 1 1
0.844077377211318 0.841351398358807 1 1
0.740446767811781 0.738345147989401 1 1
0.62914853268689 0.627336731497255 1 1
0.743193238875629 0.741083804524974 1 1
0.987261702006787 0.984368813748925 1 1
0.608151051147446 0.606581888369088 1 1
0.734179370414904 0.732185250863825 1 1
1.01193798770363 1.00864560784878 1 1
0.684314797124348 0.682611458361103 1 1
0.850448823084927 0.847772759285483 1 1
0.718687273151708 0.7169523425053 1 1
1.0097698961413 1.00658670663286 1 1
0.649611512657677 0.648378388651265 1 1
0.729821096878318 0.727565184299394 1 1
0.777828426658552 0.775515690391257 1 1
0.70613506804988 0.704055385526906 1 1
0.716585368304829 0.714627002716502 1 1
0.789600853454157 0.787070334375741 1 1
1.00129207679604 0.998445749368259 1 1
0.774663005413789 0.77266004131017 1 1
0.806575125252214 0.803936747954891 1 1
0.790944224433998 0.788781094625563 1 1
0.756567050947758 0.754579365687289 1 1
0.806990820318356 0.804813006505162 1 1
1.01452047111629 1.01197258220924 1 1
0.619477704215172 0.617192608386466 1 1
0.787267565308846 0.784168591245937 1 1
0.78647766184537 0.784223509690243 1 1
0.820571419741713 0.817577577664979 1 1
0.710308852827351 0.707783328491577 1 1
0.84152537046016 0.838863885901965 1 1
0.5957061434691 0.593938550872448 0 0
0.824712341102349 0.822507955115079 1 1
0.681484160710413 0.679827802388574 1 1
0.836461553547725 0.834098255281963 1 1
0.899226602428939 0.89656303728419 1 1
0.881632161586713 0.879447951434181 1 1
0.965066615452346 0.962007225380385 1 1
0.749305913460791 0.747019118604828 1 1
0.758606310922743 0.756586042996839 1 1
0.907441065776375 0.904289987814087 1 1
0.867255111867949 0.864921433786365 1 1
0.846627684060474 0.843968213590769 1 1
0.802182968642479 0.799817779034966 1 1
0.984485441448953 0.98181895408792 1 1
0.901392534022904 0.898229390087379 1 1
0.710571705407528 0.708678371128588 1 1
0.924929239083939 0.922661561800016 1 1
1.01075776233488 1.00801872083333 1 1
0.785982974361273 0.783450204801428 1 1
0.892743637783752 0.890305914006719 1 1
0.735772559101581 0.733415532818321 1 1
0.739186397554175 0.736683392378604 1 1
0.706667377338118 0.704675284494216 1 1
0.69717377686047 0.695017662909446 1 1
0.847838961401618 0.8448832942461 1 1
0.762132025566065 0.759969155706768 1 1
1.01231958309498 1.00923460921547 1 1
0.892554242334849 0.890106244035619 1 1
0.701448941104441 0.699567872425479 1 1
0.775539724933608 0.773371484650811 1 1
0.818110215137827 0.815880222606168 1 1
0.748611159544822 0.746134662656123 1 1
0.784621850762372 0.782111306543886 1 1
0.630234540209309 0.628069534335872 0 0
0.947768802376817 0.94465231503823 1 1
0.748553104241072 0.746412287044041 1 1
0.670089281910776 0.668014879304305 1 1
0.751031961072999 0.748904830406347 1 1
0.630346099462729 0.628696450952293 1 1
1.14744496617474 1.14431454961606 0 0
0.840973720945465 0.837916302795919 1 1
0.985648019926317 0.982277821041652 1 1
0.959532512859309 0.956941727483297 1 1
0.811932373119566 0.809859439361733 1 1
0.74765751338228 0.745558291551211 1 1
0.758765382323422 0.756791460256626 1 1
0.896557654158032 0.8935951073643 1 1
0.859207673503854 0.857051170526769 1 1
0.680117588503979 0.678089720589266 1 1
0.774365277590268 0.772051667272725 1 1
0.884170827176514 0.881991099035631 1 1
0.835252266315004 0.832732689727692 1 1
0.762106816835069 0.760030332519538 1 1
0.708308844465729 0.706516942592926 1 1
0.799792772464752 0.797458271454963 1 1
0.67885308342531 0.676847428182111 1 1
0.920691887523049 0.917916386755966 1 1
0.736153482651519 0.733718198067378 1 1
0.752664592792605 0.750593142524431 1 1
0.826495694949745 0.823648194427405 1 1
0.773767536576545 0.771417655999869 1 1
0.805805465038543 0.803365934637255 1 1
0.965155892197341 0.962650598243729 1 1
0.827848533336042 0.826011529075313 1 1
0.803373516115291 0.801002769405355 1 1
0.905826518740128 0.902927718926386 1 1
0.784393955670639 0.781407128241818 1 1
0.727322880331043 0.725199470271386 1 1
0.893755219993624 0.891291525779468 1 1
0.551701268427471 0.550119477491775 0 0
0.88529736906368 0.883068501317073 1 1
0.870678472915276 0.868226511789157 1 1
0.983320498412815 0.980759582979975 1 1
0.625511753976521 0.623887536006752 1 1
0.721297336179081 0.719220385656251 1 1
0.858231705137329 0.855713070490336 1 1
0.980099851892314 0.977189530974228 0 0
0.804329507107611 0.801810570590491 1 1
0.901926876885468 0.899482104537085 1 1
0.638529862557737 0.63647983401001 1 1
0.749961332058359 0.747873990255531 1 1
0.874714207774523 0.872156240215507 1 1
0.540736570303761 0.539066852942098 0 0
0.545367283669882 0.543960776862182 0 0
0.8595971205795 0.856799669609811 1 1
0.69155517415913 0.689560322696161 1 1
0.888090423710324 0.885610797460312 1 1
0.915859954505555 0.913394654473182 1 1
0.679972044235516 0.677800224136848 1 1
0.713177766025585 0.711391501665838 1 1
0.754444066801174 0.752554515283817 1 1
0.726290863494615 0.724413579998289 1 1
1.15457356733208 1.15099963244697 0 0
0.779350587767342 0.777103192028287 1 1
0.89770707124311 0.8949445329244 1 1
0.802381335036984 0.800211138738426 1 1
1.01201639756277 1.00887907878519 1 1
0.822424001580396 0.819633185993327 1 1
0.657745284283455 0.656122000785289 1 1
0.768803543521894 0.765929519707345 1 1
0.748494084646124 0.74644460581956 1 1
1.02848139870055 1.02570025539655 1 1
0.775481712354206 0.772634327159955 1 1
0.668983777540037 0.666799734950579 1 1
0.640604756038426 0.638533454227189 1 1
0.768214517590314 0.766257477345626 1 1
0.831137920945212 0.828592094131674 1 1
0.780880605155849 0.779021234268855 1 1
0.810933265690322 0.808639529626945 1 1
0.910576514463313 0.90830393648437 1 1
0.966575980929444 0.963036507172683 1 1
0.84861603436506 0.846155776690276 1 1
1.18114668231508 1.17761251987375 0 0
0.688770664294174 0.686843793468476 1 1
0.836880620613017 0.834297513739711 1 1
0.748937787877351 0.747039883794442 1 1
0.919692847804318 0.916350368789891 1 1
0.983354695592889 0.980245732490375 1 1
0.846915508180572 0.844698913733163 1 1
0.727655686127243 0.725544305323504 1 1
0.840901598148188 0.837855147155957 1 1
0.757179525423198 0.755216143800105 1 1
0.806517501656653 0.803805746788427 1 1
0.703958900877366 0.70203638674935 1 1
0.764502965181929 0.762351292245822 1 1
0.761641065727304 0.759302597368279 1 1
0.916884895535244 0.913702808722449 1 1
0.896477668645261 0.893919094145792 1 1
0.72883157048225 0.726895759588428 1 1
0.676715515010463 0.674595891479562 1 1
0.802414252236668 0.800216049516555 1 1
0.799307417766472 0.796723239495775 1 1
0.837838330502093 0.836029880122791 1 1
0.844423787552349 0.841960642714761 1 1
0.724849569886664 0.722727400393987 1 1
0.891813199691681 0.889463137959704 1 1
0.577914518692018 0.576333869127604 0 0
0.984563762550706 0.981578086954543 1 1
0.685561489196077 0.684155121473525 1 1
0.608878775573797 0.607114718981064 1 1
0.925970784557431 0.922956964575694 1 1
1.00948193338894 1.00603056579044 0 0
0.78145752354631 0.77950307784147 1 1
0.769775997319685 0.767593903389223 1 1
0.772607965995325 0.770466250736949 1 1
0.871198211306364 0.868405147854378 1 1
0.79333593756365 0.791193443472389 1 1
0.967036866927843 0.964477710034771 1 1
0.831283252922691 0.829133476853198 1 1
0.810818513611468 0.807948470075468 1 1
0.75572750148283 0.753883363889466 1 1
0.846172722706707 0.843603370785794 1 1
0.777618367685055 0.775285655425045 1 1
0.82168135051063 0.819305898129115 1 1
0.683949666313703 0.681830587810473 1 1
0.723091141126382 0.721605443108176 1 1
0.905611438266036 0.903481989549384 1 1
0.705918622471279 0.70324811536674 1 1
0.827251560889005 0.82516217176611 1 1
0.836903850518971 0.834383976789444 1 1
0.771360027656749 0.769181246579028 1 1
0.870328292472476 0.868186971417745 1 1
0.556651455983756 0.555192944544587 1 1
0.926363883033885 0.923716348161024 1 1
0.773261109804228 0.771265301907015 1 1
0.785321357329761 0.782675193789206 1 1
0.77089907950636 0.768313699503408 1 1
0.744071691718201 0.741562515496851 1 1
0.735739872112915 0.733532222337764 1 1
1.00919340559357 1.00624855180054 1 1
0.774190173786044 0.771958757772867 1 1
0.918035653685334 0.915493120590678 1 1
0.784192466602771 0.782090536952365 1 1
0.718811523048539 0.716622529120517 1 1
0.697123872337052 0.694740679087346 1 1
0.84035666489657 0.838513022442514 1 1
0.764708189363079 0.762306864747853 1 1
0.759330259323647 0.756937048344806 1 1
0.766141184617776 0.764034955487401 1 1
0.769573359509718 0.766899367324502 1 1
0.724787153270447 0.722966953451968 1 1
0.792622375057364 0.790171529293736 1 1
0.744041377008715 0.741243802285807 1 1
0.855783863526016 0.852731389135878 1 1
0.782018263880868 0.779785175148623 1 1
0.836569742877237 0.834415113637593 1 1
0.97407908120939 0.971448422428801 1 1
0.717762484347831 0.715349701600828 1 1
0.659376100070269 0.657059329687462 1 1
0.831130913317598 0.828249440913805 1 1
0.859038421492783 0.856507187692164 1 1
0.784155872179011 0.782134296960276 1 1
0.571109940400179 0.569510685038885 1 1
0.749978889593886 0.74747085999758 1 1
0.590061907159714 0.588622402827623 1 1
0.713757819074174 0.711643479787246 1 1
0.853155274975714 0.850536064082779 1 1
0.67472445188325 0.672471092829236 1 1
0.804849813853218 0.802484493786658 1 1
0.86619552042748 0.863948201552082 1 1
0.747253746052089 0.744905428061836 1 1
0.791972308410256 0.78981365614079 1 1
1.00830476213371 1.00486965289042 0 0
0.766992407523039 0.764936402242973 1 1
0.918002694860095 0.915174912272634 1 1
0.818918422286129 0.816397022013668 1 1
0.853862338510239 0.851461389082158 1 1
0.819077806287334 0.816069167745789 1 1
0.965117670838739 0.96242287815739 1 1
0.736687874006154 0.735051413720873 1 1
0.750689493093167 0.74878402378943 1 1
0.898591283528909 0.895847619290308 1 1
0.702691577694839 0.700284573233824 1 1
0.847867751132629 0.845217279683671 1 1
1.10074130094628 1.09697744817124 0 0
0.909650058530614 0.906671709343321 1 1
0.610020936753746 0.60820515932425 1 1
0.814641515815731 0.81265969705711 1 1
0.69938842265314 0.697288778862544 1 1
0.919782787177312 0.917184033265401 1 1
0.465192536174132 0.464091066258263 0 0
0.87089352310493 0.868138067751815 1 1
0.793860439293451 0.791653613144004 1 1
0.751381381048234 0.748850393476366 1 1
0.725826872356989 0.723715487593425 1 1
0.845817443950491 0.843642946704058 1 1
0.901990628560761 0.899653056111179 1 1
0.783624025176392 0.781479843394693 1 1
0.768705849601026 0.766524868859346 1 1
0.709068527463631 0.706954309580996 1 1
0.997378411165975 0.994675513134199 0 0
0.819172774151609 0.816445029168063 1 1
0.674701545738265 0.672857530968569 1 1
0.77796713055089 0.775628051674794 1 1
0.834494830942989 0.832349259959668 1 1
0.634791271311522 0.632889147261182 1 1
0.543030420869234 0.541144946126387 0 0
0.647533710290228 0.646091081244059 1 1
0.719280188858787 0.717349600564329 1 1
0.790105137708889 0.787685201937367 1 1
0.774704480847772 0.772669148217331 1 1
0.822334834670315 0.819555317901981 1 1
0.899837910745831 0.897264119092912 1 1
0.792361294988623 0.79036223826859 1 1
0.898046947052117 0.895293164302165 1 1
0.775546249402236 0.773334766049454 1 1
0.740355365634796 0.738487589401432 1 1
0.758991557377641 0.757209243789101 1 1
1.00909499289078 1.0066930984556 1 1
0.944436318985536 0.941329854810488 1 1
0.657582063333214 0.655625383661465 1 1
0.729225938071707 0.727443350422574 1 1
0.582868093775486 0.581021590978317 0 0
0.924552539536646 0.921521170211772 1 1
0.978539122913702 0.975423684416603 1 1
0.887373684434172 0.884729270003398 1 1
0.823799417246935 0.82147774209312 1 1
0.829334448307367 0.826412031271775 1 1
0.82261790912193 0.820545464714024 1 1
0.790710775150531 0.788242780699421 1 1
0.703045046274932 0.701167759911269 1 1
0.844802752860778 0.842654818997543 1 1
0.423435260173785 0.422436017134435 0 0
1.0100819074982 1.0068135069669 1 1
0.919968605383207 0.917724860744104 1 1
0.804482141904794 0.802374955064753 1 1
0.641199897745979 0.639783731316508 1 1
0.795146213035166 0.792829132685052 1 1
0.764575116026019 0.762467252608222 1 1
0.677198445363042 0.674804403915901 1 1
0.738910355075238 0.736692399971813 1 1
0.68764864482492 0.685175125216457 1 1
0.878937695548618 0.875845822698429 1 1
0.856724875694649 0.854495086551122 1 1
0.675835076558769 0.673375879007218 1 1
0.870498325240058 0.867944144730588 1 1
0.78870871256778 0.786389468352253 1 1
0.744296038756807 0.741817188494418 1 1
0.738452704027663 0.7361483319344 1 1
0.818808908109373 0.816601421901295 1 1
0.720931542434501 0.718807246828269 1 1
0.896677499218882 0.893983947301138 1 1
0.96754724131993 0.964697125372894 1 1
0.740160510760133 0.738245024770435 1 1
0.923179970957617 0.920211635868843 1 1
0.921099623934974 0.917731696811616 1 1
0.799105154970291 0.796587250022992 1 1
0.793568620398172 0.790993648527545 1 1
0.838997998564128 0.836736586078644 1 1
0.673383371984377 0.671670275235901 1 1
0.779232558723967 0.776516557428854 1 1
0.972623177989527 0.969415600037479 1 1
0.96153721584633 0.959086073483401 1 1
0.792272899700069 0.790163478011783 1 1
0.588905962519712 0.587030378999076 1 1
0.679100390698488 0.677198761937125 1 1
0.929132959329879 0.926399518855441 1 1
0.732874074551378 0.73093475161649 1 1
0.915824803938875 0.91314514631605 1 1
0.828525151400484 0.826213880335656 1 1
0.702965431242182 0.700548169697816 1 1
0.956626432924217 0.954014795033101 1 1
0.908180474096699 0.905586359366517 1 1
0.953359426319758 0.950312748520207 1 1
0.846820001351352 0.844687090793682 1 1
0.844399692492474 0.84195863075018 1 1
0.759754794134511 0.757883123105196 1 1
0.827079256920728 0.824760810431773 1 1
0.827315448745424 0.824781332665352 1 1
0.667416292541415 0.665434838515373 1 1
0.662011433697105 0.659840684747258 1 1
0.799036288196395 0.796758322911159 1 1
0.7188774681725 0.716930596893534 1 1
0.865558609341611 0.862583923658191 1 1
0.879031714945323 0.876097423101485 1 1
0.858242568589046 0.856200723713712 1 1
0.647213609759753 0.645338585714766 1 1
0.821231646632316 0.818174524475068 1 1
0.836908989201405 0.834401364484263 1 1
0.804766129705154 0.802462115093461 1 1
0.557575221168467 0.556010755134744 1 1
0.68249527757516 0.680954114803007 1 1
0.895647746365788 0.893367731810684 1 1
0.814662512251509 0.812274305991033 1 1
0.696968951277217 0.695039276741794 1 1
0.939120329894791 0.936249770700459 1 1
0.817220038494431 0.814525339314657 1 1
0.814345693632678 0.811499246142182 1 1
0.924645261951804 0.921959768854602 1 1
0.77259403251588 0.770419593905197 1 1
0.712454380669431 0.710545923853479 1 1
1.00194188219375 0.999185951064717 1 1
0.792035252935573 0.789537431476045 1 1
0.656749414285397 0.654553063202341 1 1
0.983247301453042 0.980721696920573 1 1
0.730435456812595 0.728295354899743 1 1
0.782582301981287 0.779993958919535 1 1
0.805901567300631 0.803414020349761 1 1
0.915225450573562 0.913020230257298 1 1
0.679080102951271 0.677500963023058 1 1
0.655542321927236 0.653649828583121 1 1
0.785740175410935 0.783534789514935 1 1
0.62070452696869 0.619187571386051 1 1
1.06053096689849 1.05776848616005 0 0
0.907058830572 0.904266989256015 1 1
0.858109949154692 0.855322805043056 1 1
1.04778124585923 1.04431107141675 0 0
0.918699673695661 0.915537635112264 1 1
0.82572033381746 0.823162881763941 1 1
0.583351106994622 0.581377598425717 0 0
0.80166278131916 0.799228268918795 1 1
0.637717210645771 0.635431500626246 1 1
0.790679435143227 0.788249756095421 1 1
0.81584721643539 0.813785059706758 1 1
0.625025097106454 0.623362409608645 1 1
0.649168482524428 0.647382767947829 1 1
0.63668627219004 0.634618428928323 1 1
0.888648566833036 0.885836952822565 1 1
0.591206135921635 0.589644935752248 0 0
0.954666119921037 0.951849178089487 1 1
1.01585050982892 1.0130603758874 0 0
0.645056405324832 0.643050090634044 1 1
0.791075065387147 0.788569609923701 1 1
0.776029587295313 0.773974039002233 1 1
0.741686019703395 0.739767156831599 1 1
0.63913106190229 0.636802121302101 1 1
1.04687687693226 1.04353262034142 0 0
0.777489698639876 0.775052430065324 1 1
0.796351045398856 0.79391642399471 1 1
0.869179942736942 0.866053276444558 1 1
0.91265444740991 0.909205216548294 1 1
0.59694453382948 0.595245337223168 1 1
1.02677743903915 1.02361434122702 1 1
1.01704131247649 1.01415906719273 0 0
0.760794958135074 0.758252918325547 1 1
1.03313422493869 1.02947126127768 1 1
0.671039331728289 0.669112862061157 1 1
0.955406739300113 0.953152083479785 1 1
0.678695286128944 0.676631411637927 1 1
0.765409918218761 0.763347976943198 1 1
0.853421880142153 0.850935979436452 1 1
0.855657804017287 0.853407025557658 1 1
0.973993207200927 0.971262994998558 1 1
0.71093757292495 0.709012400082314 1 1
0.744390124468441 0.742181301235945 1 1
0.890402224601467 0.887463890321825 1 1
0.762113946260034 0.75968392328165 1 1
0.653586955938041 0.6517162718724 1 1
0.878301013438077 0.875670248002617 1 1
0.778030631757758 0.775963653375024 1 1
0.636688718233791 0.634901838561653 1 0
0.659285112462819 0.657312527432496 1 1
0.865708963064623 0.86295404136367 1 1
0.864458108212323 0.862253785817385 1 1
0.780064897104467 0.778086558226408 1 1
0.557608628255327 0.555466209962289 1 1
0.72921870113699 0.72690095482023 1 1
0.676020509130312 0.674272460155491 1 1
0.670286723695619 0.668082163153257 1 1
0.804162469563622 0.801528956426313 1 1
0.880919053180211 0.878544212486898 1 1
0.87389589242606 0.871439871083397 1 1
0.775522073752194 0.773133131145974 1 1
0.925919101313956 0.923401936566458 1 1
0.764879948238508 0.762613668997525 1 1
0.738597017248431 0.736315214768889 1 1
0.791940471109303 0.790280760361202 1 1
0.98043833391974 0.977853288693298 1 1
0.914713083322605 0.912548231945475 1 1
0.86380564607122 0.860563617390518 1 1
0.703413998356266 0.701360514671136 1 1
0.732468370265419 0.730547389340307 1 1
0.891311927749503 0.888765347603423 1 1
0.812957031596623 0.810644162325817 1 1
0.664609398138725 0.66271585605469 1 1
0.909645168173468 0.906958299648882 1 1
0.682929846499981 0.680779321226193 1 1
0.856017701024057 0.853834490953025 1 1
0.666729196999992 0.664797391067992 1 1
0.735580271457395 0.732916132645512 1 1
0.733919402553356 0.732142679811017 1 1
0.717367056773766 0.715315569003767 1 1
0.686894494678708 0.684378100856222 1 1
0.849528409472255 0.846898736369624 1 1
0.822109773540444 0.819876149115336 1 1
0.757825515749632 0.755297817861117 1 1
0.754844559030907 0.752296754314843 1 1
0.726993838633348 0.724752301823661 1 1
0.681288582156363 0.679455413456943 1 1
0.82904140306434 0.826924498016139 1 1
0.662301243142607 0.660162124904795 1 1
0.979879769432254 0.976972339010722 1 1
1.16640513823741 1.16358052566465 0 0
0.674135103720028 0.672156523710361 1 1
0.723595993947886 0.721344967790406 1 1
0.898328238264185 0.895555600225286 1 1
0.686442955100684 0.684120468934628 1 1
0.944000337741368 0.941200725298144 1 1
0.944946561559336 0.941672916761751 1 1
0.689238623935762 0.686593396982747 1 1
0.771414270437198 0.769410910362652 1 1
0.918184597012339 0.915438914698661 1 1
0.852181933869475 0.849852391656022 1 1
1.11116332708353 1.10802765247787 0 0
1.03897547135146 1.03546544425259 0 0
0.598104376519945 0.596457376468122 1 1
0.916600543801315 0.914236223415196 1 1
0.91193690683511 0.908680672864874 1 1
0.755335893467862 0.752650010820584 1 1
0.710657826729158 0.708845977144914 1 1
0.939404985920429 0.936304918535451 1 1
0.895368176574831 0.892452424959558 1 1
0.978832619530615 0.975344334394677 0 0
0.685346771071474 0.683318413842581 1 1
0.938758271285807 0.935981421622305 1 1
0.793793870557225 0.791351918129665 1 1
0.782203354300622 0.780150396234104 1 1
0.848914687553074 0.845996276351316 1 1
0.708774273758888 0.706663513185507 1 1
0.671567118096216 0.670095289008385 1 1
0.898727146290662 0.89608756307532 1 1
0.967893461746008 0.965469631693492 1 1
0.78273084145092 0.780593561475089 1 1
0.680332190054409 0.678197951859614 1 1
0.791903851308024 0.789778451508651 1 1
0.64720387393565 0.645232079534431 1 1
0.733207573577053 0.730901028018129 1 1
0.860193967274114 0.857340740220853 1 1
0.728084852880743 0.726051605660268 1 1
0.909568249877573 0.906707172921289 1 1
0.928191406524968 0.925517871719485 1 1
0.761882301882042 0.759224889888357 1 1
0.694925105012611 0.692276899285528 1 1
0.893243654120919 0.890584583175105 1 1
1.00302274656531 0.999833905530981 1 1
0.72212767253073 0.719329819570832 1 1
1.11460060477874 1.11114139229024 0 0
0.731121754065368 0.728999585854454 1 1
0.759470000185216 0.757009429336084 1 1
0.703653690236553 0.702008881215012 1 1
0.854504444530697 0.852177824053684 1 1
0.972475227273435 0.969267751004198 1 1
0.767778805664058 0.765694486940728 1 1
0.892280396779723 0.889554575627711 1 1
0.856218453156877 0.853984004543733 1 1
0.570534422956015 0.569181374792258 0 0
0.763417138286715 0.760926180431976 1 1
0.548442598454873 0.547179838034434 0 0
0.675100735507553 0.673460091724176 1 1
0.576675976312818 0.575238515369971 1 1
0.857513265060454 0.855251891634546 1 1
0.743511615262556 0.741066408408179 1 1
0.862938795239974 0.86053522155899 1 1
0.575829180389728 0.573891020441351 0 0
0.801527689874469 0.798911170115283 1 1
0.877721927432753 0.875447885576007 1 1
0.705948153218317 0.704320751663542 1 1
0.731148064923923 0.729164936826534 1 1
0.838535757418643 0.835875309369494 1 1
0.892716583462523 0.89009992659282 1 1
0.909364974439642 0.90659680533541 1 1
0.651421747848963 0.649480358834521 1 1
0.799397928131898 0.797103129499911 1 1
0.835875597457173 0.833390449949978 1 1
0.786150466173654 0.783677213925148 1 1
0.665320678111783 0.66361301409775 1 1
0.661697324776976 0.659742186394447 1 1
0.749469644787141 0.747269388197042 1 1
0.892650583529856 0.890164415276801 1 1
0.692480835641454 0.690773651207613 1 1
0.783975352689906 0.781990602171382 1 1
0.618831253176814 0.617169104965571 1 1
1.00473459481522 1.00211165809994 1 1
0.539760953811783 0.538459958408779 0 0
0.98819879745146 0.985411764204835 0 0
0.738156138967804 0.736129705379563 1 1
0.807613304206375 0.805380276716937 1 1
0.93327665552505 0.930655642994459 1 1
0.892708237881321 0.890228117967628 1 1
0.873166312442957 0.870938298740485 1 1
0.802830974076435 0.80059782771917 1 1
0.834753503008976 0.832261823278758 1 1
0.627724779567336 0.625701470641213 1 1
0.942321511420766 0.9396656894912 1 1
0.929796465047116 0.927629822360938 1 1
0.585798977864099 0.583937997537082 1 1
0.807116259914249 0.804448204616669 1 1
0.889926073173836 0.887133161199753 1 1
0.656858875858995 0.654844482429616 1 1
0.740730928969405 0.738576490535425 1 1
0.833521866604154 0.831562258608805 1 1
0.816050473330006 0.813627445323503 1 1
0.754750389670004 0.75257281950137 1 1
0.766724541688246 0.764384798495914 1 1
0.70313368379865 0.701171544348762 1 1
0.895038542386642 0.89308623666529 1 1
0.627195001203887 0.625461426305702 1 1
0.706379935622493 0.704147462420265 1 1
0.875774386584367 0.872969726457793 1 1
0.761817756917934 0.759420789029535 1 1
0.778367621971113 0.775841799641382 1 1
0.779900613253021 0.777714965299402 1 1
0.912284036444043 0.909426517989013 1 1
0.754596199618638 0.75237191985935 1 1
0.847287499750247 0.843340139621237 1 1
0.756184704575576 0.753450566878289 1 1
0.722435280966011 0.720266526958818 1 1
0.724570822000688 0.722340900167818 1 1
0.893362990294964 0.890485098254034 1 1
0.792921391806351 0.790205576668956 1 1
0.938069301778642 0.934977412509774 1 1
0.754730735713843 0.752489618472241 1 1
0.815830518110166 0.81327309005727 1 1
0.618812580717969 0.617175305349961 1 1
0.754508129496117 0.752283165905257 1 1
0.855067049775143 0.852305006609724 1 1
0.727133178505693 0.72492414906405 1 1
0.59230039785507 0.589891066694751 1 1
0.60567412925288 0.603966457827505 0 0
0.811924501653599 0.809823823153557 1 1
0.723817861355304 0.721625402833873 1 1
0.773995824217569 0.771783448543272 1 1
0.859220167362782 0.856633384838542 1 1
0.821803986594136 0.819051233442904 1 1
0.891591245476397 0.889389236716252 1 1
0.90250415358755 0.899640149336483 1 1
0.890327919827208 0.887404547185667 1 1
0.731964549180224 0.730001489615895 1 1
0.733142027871717 0.731134546154282 1 1
0.834630250293265 0.831936430795339 1 1
0.821771198288623 0.819020463965599 1 1
0.677173876265353 0.674783562354041 1 1
0.767820018892547 0.765427794270091 1 1
0.723333259092281 0.721239770663987 1 1
0.822322082071523 0.819926455593554 1 1
0.82294850824895 0.820427985874066 1 1
0.851881520534898 0.849504962849406 1 1
0.878232123549054 0.87610670412165 1 1
0.787127207339346 0.784739511120003 1 1
0.71953264565171 0.717475611597919 1 1
0.615695087771971 0.613821753755283 1 1
0.862161383625895 0.859166270064548 1 1
0.880401706998671 0.877592503229702 1 1
0.815222376766481 0.812662616695971 1 1
1.05344486891639 1.04997460401224 0 0
0.805977556717578 0.803555214375064 1 1
0.601691067355024 0.600232687550031 1 1
1.03652529781069 1.03344954789558 0 0
0.901773777588919 0.898739496821352 1 1
0.725716697856184 0.723184430570916 1 1
0.820076396749588 0.817872887244837 1 1
0.793271698322672 0.790370303023712 1 1
0.791474692047953 0.789491195837669 1 1
0.70741989449923 0.704786929306523 1 1
0.729455346618613 0.727435318098859 1 1
1.00458513072545 1.00119790068492 0 0
0.767034263279817 0.765113261936032 1 1
0.624608730520057 0.622414875372436 1 1
0.939966384563218 0.937283083517243 1 1
0.726282803051465 0.724273856886538 1 1
0.634385667186826 0.632509458212583 0 0
0.579366999268683 0.577823656988242 1 1
0.519728827059032 0.518448428665671 0 0
0.746394988459445 0.743784558329225 1 1
1.00140918725941 0.997666536151831 1 1
0.793957660637134 0.791465577936577 1 1
0.785923624367235 0.783177274254896 1 1
0.766829457904871 0.764241637765156 1 1
0.730837328824288 0.72845154360012 1 1
0.84124709278229 0.838853040267415 1 1
0.911820666637244 0.908654679697313 1 1
1.11542831776828 1.11218148004339 0 0
0.91331202963311 0.910631443447676 1 1
0.788021140972573 0.786105419797352 1 1
0.67002834642046 0.668019067357869 1 1
0.871674144569738 0.868572093290392 1 1
0.791465363026128 0.789395347400914 1 1
0.798577129013936 0.796315307108998 1 1
0.830958121502255 0.828072536555134 1 1
0.747895655491294 0.745270268250814 1 1
0.685535196092309 0.683254163335073 1 1
0.869132805005001 0.866616855784022 1 1
0.86582054005774 0.863312741960937 1 1
0.852123639019053 0.849293507405903 1 1
0.642797327075779 0.641242109334243 1 1
0.628269423127524 0.626339625699514 1 1
0.859237499626374 0.856772758184981 1 1
0.765896784418906 0.763256008787416 1 1
0.899035979259311 0.896618182707476 1 1
0.750684148344462 0.747867478957658 1 1
0.801185009383357 0.799121228632669 1 1
0.839850247757549 0.837147670297975 1 1
0.785465565602911 0.782960634211162 1 1
0.625199075614428 0.623358107478707 1 1
0.843254952218648 0.840454790425306 1 1
0.788771842239831 0.786416635500343 1 1
0.930087729823359 0.927759722060931 1 1
0.773314696445181 0.771034969725577 1 1
0.882799542104678 0.880536945712417 1 1
0.715270792534908 0.713231476373849 1 1
0.81022460892668 0.807341369969451 1 1
0.773003786675187 0.770691753776142 1 1
0.939478039821177 0.93615369380162 1 1
0.738413375117917 0.735899739209503 1 1
0.795774187077736 0.792665401191052 1 1
0.767903936674517 0.765408490379741 1 1
0.887440972688078 0.884722990282812 1 1
0.735461270375891 0.733531971196016 1 1
0.737550871267618 0.735363161552381 1 1
0.886363627606632 0.883662736629783 1 1
0.951466644253233 0.948383434409623 1 1
0.776601440976803 0.774244476940153 1 1
0.809001988416185 0.80699939886545 1 1
0.970531227888856 0.967997589327239 1 1
0.728689553514235 0.726868114334635 1 1
0.691979472840118 0.689996185296754 1 1
0.715638904233181 0.713648247501838 1 1
0.855326188850467 0.852823776123712 1 1
0.712212334333098 0.709388562438103 1 1
0.468624633550211 0.467611752122854 0 0
0.780489042270223 0.778274644916266 1 1
0.818999809751581 0.817001987527432 1 1
0.789251430582836 0.786980227499355 1 1
0.878760872598102 0.876726984444615 1 1
1.02198792274097 1.0195331538691 1 1
0.880816620640531 0.87839433577881 1 1
0.643946456259326 0.642112202945525 1 1
0.645905051202451 0.644118144020136 1 1
0.884157557215266 0.881903828769554 1 1
0.860869012602299 0.858071249041116 1 1
0.623167963416837 0.621167673896612 1 1
0.837649945576087 0.835490413160253 1 1
0.966177379784704 0.963101920506944 1 1
0.668287986824965 0.665823418927259 1 1
0.963726007058725 0.960923582526358 1 1
0.86692998880871 0.86450937005293 1 1
0.841343440853611 0.83920554072599 1 1
0.907776389319765 0.904756975268814 1 1
0.666803768050181 0.664787711759895 1 1
0.794201796837614 0.792041599462707 1 1
0.615631601440293 0.613583808660199 1 1
0.761385197307136 0.759109284931195 1 1
0.673720768641356 0.671970586023539 1 1
0.655763435351477 0.653639377472745 1 1
0.863689987410966 0.861442767329849 1 1
0.787675037037544 0.785174123232822 1 1
0.915781829897549 0.912744881438175 1 1
0.553470406647229 0.55193178747003 1 1
0.660901379309149 0.659013265173885 1 1
0.767963566102832 0.765601501751939 1 1
0.764879544571354 0.762463786122593 1 1
0.823444065651945 0.821206003353839 1 1
0.790196297920497 0.787646366595859 1 1
0.727694490013882 0.725475581446163 1 1
0.814492008423628 0.812116322140255 1 1
0.983794480831272 0.980510156375933 1 1
0.806499363752796 0.804504488594652 1 1
1.00699494570411 1.00437095858692 0 0
0.894621279589394 0.891928725143092 1 1
0.91054123395807 0.908052160327462 1 1
0.564662776356019 0.562850398732155 0 0
0.824481409489175 0.821880480925212 1 1
0.748909348029809 0.746374162364746 1 1
0.806688618784987 0.804862259317643 1 1
0.89166421188615 0.888833033593891 1 1
0.896959106982295 0.894387084042308 1 1
0.858339727923614 0.856116723430271 1 1
0.951674144699523 0.948356019682052 1 1
0.872736881716089 0.870148541081488 1 1
0.887257041594021 0.885106954961616 1 1
1.01581737275984 1.01286460750331 1 1
0.730115606659825 0.727532588049972 1 1
0.740003561484918 0.737681268189827 1 1
0.8399591262434 0.837380912610559 1 1
0.872834489323233 0.870141204019132 1 1
0.798276755698886 0.796309740305167 1 1
0.83704359010457 0.834604175815043 1 1
0.711597663203126 0.709870789466605 1 1
0.918524650433739 0.91579690282443 1 1
0.648956801462872 0.647012412996746 1 1
0.631761581567863 0.629329552828194 1 1
0.581128106702444 0.579794384422662 0 0
0.752029435858092 0.74966978254928 1 1
0.759359331696536 0.757242155080441 1 1
0.846089410608898 0.843992533788681 1 1
0.901698443101315 0.899217911515211 1 1
0.78147307317257 0.77923876485992 1 1
0.768660131069989 0.766428292232984 1 1
0.968732089584654 0.965496195715463 1 1
0.924870820401736 0.922068297482331 1 1
0.774179278794596 0.771865171220782 1 1
0.827636211322567 0.825143871633889 1 1
0.955731373336895 0.952896238083402 1 1
0.83330390679537 0.830587940164489 1 1
0.872267654685453 0.869540146827848 1 1
0.965487204013356 0.962839099167904 1 1
0.909326828581021 0.906969118536629 1 1
0.766659406852053 0.76442091965854 1 1
1.11086876004614 1.1080939995553 0 0
0.996172274611157 0.99358920735201 1 1
1.07676579916219 1.07356523664111 0 0
0.780019932995671 0.777892108159246 1 1
0.800782551511204 0.798758707488767 1 1
0.959779545605006 0.957371813170243 1 1
0.987229563889469 0.984511083952556 0 0
0.934567497682455 0.93160494768767 1 1
0.755622447668579 0.753660363738307 1 1
0.834711461757316 0.831720049503522 1 1
0.851209584306208 0.848814675336145 1 1
0.658052628618908 0.656243505860154 1 1
0.62987492571718 0.627704805827701 1 1
0.863951946408083 0.861498472983566 1 1
1.02572477635399 1.023062629323 0 0
0.814655683328981 0.812154366314813 1 1
1.01148067372235 1.00905549969758 1 1
0.918776772101686 0.915971557731165 1 1
0.812100375412156 0.809922464055298 1 1
0.922007249872217 0.919180231884051 1 1
0.916503459512127 0.914303917607061 1 1
0.708680555321081 0.706195916489473 1 1
0.516653269444117 0.514949569838484 0 0
0.811584824293289 0.808844445485443 1 1
0.889357881436272 0.886769478563555 1 1
0.801391836687979 0.798973388522665 1 1
0.700662875957406 0.698336138052267 1 1
0.83167576528126 0.829347089997918 1 1
0.664241372220499 0.662132877362343 1 1
0.902778349775293 0.900454248392572 1 1
0.707918863783189 0.706296089062646 1 1
0.667740628050731 0.665107623949623 1 1
0.804126153666103 0.801721945189236 1 1
0.703519163471816 0.70155630585967 1 1
0.778254704836738 0.775784246726635 1 1
0.81053406975841 0.808187225775162 1 1
0.788761667009015 0.786283039227294 1 1
0.640362782298824 0.638689052998837 1 1
0.894840852477524 0.892157775956723 1 1
0.871279015146505 0.868538785190885 1 1
0.775106431162069 0.772778294041849 1 1
0.834008643473216 0.831905884999819 1 1
0.775045671950036 0.772911170737401 1 1
0.785058543304534 0.782954949834761 1 1
0.811669646557062 0.809443551245097 1 1
1.03592692230203 1.03298647308199 0 0
0.524135704226955 0.522641450123175 0 0
0.820176668459767 0.817924412542865 1 1
0.754021339077055 0.751510304076735 1 1
0.685893737017864 0.68376668269246 1 1
0.600941019536372 0.599149927138985 1 1
0.905362916824438 0.902664022665295 1 1
0.809422688048935 0.807095091476597 1 1
0.961202477291194 0.958875735999321 1 1
0.7874928082378 0.78508514050761 1 1
0.819810305616128 0.817691473804613 1 1
0.879063356345349 0.876315361662144 1 1
0.751102501531575 0.748876029486768 1 1
0.875343604603812 0.872735390142487 1 1
0.810292543699555 0.808318899262742 1 1
0.983160599062376 0.980538260162507 0 0
0.850487619634038 0.847972033716949 1 1
0.998584801315667 0.995905907949142 1 1
0.937140034617931 0.934568215400488 1 1
0.666832700154068 0.665272646805925 1 1
0.715851991328201 0.714012093625067 1 1
0.723244571161732 0.721063089751643 1 1
0.539734076329212 0.537687006479408 0 0
0.887597758335712 0.884816461807043 1 1
0.78516606003622 0.782929053605344 1 1
0.805290510981286 0.802526748867302 1 1
0.647853927125888 0.64538488528106 1 1
0.821806686165907 0.819547200816796 1 1
0.751930880073518 0.749480167831119 1 1
0.848790395265065 0.846335340167146 1 1
0.787456931745781 0.785328133395355 1 1
1.05779528360173 1.05428689496491 1 1
0.729400241379342 0.727126588110638 1 1
0.934618446201388 0.932519418195901 1 1
0.825621916504813 0.823232477308199 1 1
0.744488407185475 0.742700003058846 1 1
0.796849428433184 0.794248421827306 1 1
0.976189874832731 0.973153538741094 1 1
0.947037892835538 0.944291144559194 1 1
0.676773581734856 0.67478509532305 1 1
1.03494648968926 1.03232280250337 0 0
0.601852782855312 0.599989735976381 0 0
0.829253224460303 0.827081471002113 1 1
0.721989023522201 0.719907206147172 1 1
0.809750785360394 0.807461011210724 1 1
0.732663988451014 0.73063441323718 1 1
0.767551522485781 0.765697301251965 1 1
0.698611432934134 0.696240248721611 1 1
0.822739612457822 0.820624597845227 1 1
0.858835322361168 0.856622400045735 1 1
0.924991850711703 0.921385259928021 1 1
0.686846084045921 0.685074498232885 1 1
0.698271247927612 0.696569902254124 1 1
0.961879152748335 0.958970283489131 1 1
0.893337881109283 0.89113461325886 1 1
0.838618493923263 0.836312063626436 1 1
0.75227190103959 0.74987729354045 1 1
0.679066546654478 0.676892082215289 1 1
0.835086317013863 0.832588463072429 1 1
0.791764597450922 0.789368454250321 1 1
0.76888883113293 0.766740309928379 1 1
0.893534396987075 0.890909906745651 1 1
0.819622149250908 0.817302620162431 1 1
0.97121916726952 0.968874660972161 1 1
0.814939512455746 0.812737853305152 1 1
1.05653848663793 1.05319889097223 1 1
0.850633347558877 0.847689521707424 1 1
0.488355248936858 0.487229580747179 0 0
0.753064688719688 0.75091822136353 1 1
0.872377012901416 0.869944917773785 1 1
0.892105419234707 0.889955902566287 1 1
0.83085413098365 0.828360755399527 1 1
0.659273378256499 0.657592331879511 1 1
0.832431747732882 0.830014797399229 1 1
0.809168872270944 0.806576331680809 1 1
0.886547116593468 0.884170060592747 1 1
0.822888261000927 0.820704158327594 1 1
0.923363871118569 0.920822572373047 1 1
1.01288244694034 1.00994884782527 1 1
0.891688619191499 0.889070699250618 1 1
0.724888865268605 0.723167661242566 1 1
0.84583024339459 0.843812911879169 1 1
0.871071254763197 0.868803650122385 1 1
0.763872439990868 0.761810048797658 1 1
0.77360504349408 0.771202198870437 1 1
0.619175444244489 0.617230077308192 1 1
0.776247684500655 0.774280655421193 1 1
0.548563371090125 0.547109375619084 1 1
0.632604323870717 0.63064554206079 1 1
0.911681979545346 0.908638444363656 1 1
0.674186336123632 0.672260165249016 1 1
0.842885647039455 0.839886473199419 1 1
0.859890023722384 0.857144187227466 1 1
0.642107204893558 0.640679324991114 1 1
0.646976607971725 0.645312482816247 1 1
0.720532004608 0.717887254150264 1 1
0.677899233958588 0.675750096556527 1 1
0.724765738405772 0.7229519169956 1 1
0.859290325326452 0.856995539537999 1 1
0.600294139747902 0.598624228832653 1 1
0.901942659112403 0.899310349574329 1 1
0.875951550676823 0.873412788256668 1 1
0.678804874234747 0.676860862372554 1 1
0.850093265272132 0.847022510665944 1 1
0.611883309993943 0.609921753306392 1 1
0.838689975573278 0.836394018227737 1 1
0.729136547789423 0.726722000048999 1 1
0.594176455415948 0.591870471758995 1 1
0.628143188444558 0.626432381926147 1 1
0.652251234576216 0.650271293924364 1 1
0.678076620620608 0.675910752868885 1 1
0.781927643635388 0.779666746784557 1 1
0.851737728443585 0.849449411472452 1 1
0.731342131897679 0.72937236707706 1 1
0.57212249610634 0.570514187216892 1 1
0.803264048253735 0.801152972749696 1 1
0.737082099887663 0.734864316810352 1 1
0.930762282976943 0.928693738776289 1 1
0.670935454503247 0.669072776989903 1 1
0.558908379797264 0.557471129168636 1 1
0.864208440080116 0.861792885781039 1 1
0.886698852594297 0.883953509489776 1 1
0.849948970379193 0.847679490430991 1 1
0.791580225830896 0.789544005543316 1 1
1.14455701900416 1.14052993943635 0 0
0.866056139601422 0.86374805647451 1 1
0.898791435215126 0.895623945287882 1 1
0.89156928039496 0.889131014894249 1 1
1.00194082769737 0.999420379172922 1 1
0.683569138351824 0.681551612437453 1 1
0.743270846485937 0.741097388335171 1 1
0.774950532067404 0.771793223558713 1 1
0.833373412943939 0.830778833205665 1 1
0.758863403715552 0.756790331844484 1 1
0.792568731778665 0.790055726196729 1 1
0.755169353065195 0.752782062823006 1 1
0.858003039887053 0.855575651309044 1 1
0.717506716377557 0.715681894671071 1 1
0.823412550436429 0.821506967567241 1 1
0.725182732041623 0.722948431786376 1 1
0.774875649968773 0.772799055991719 1 1
0.679068622402724 0.677420284505705 1 1
0.835481701298532 0.832737481796826 1 1
0.729069719965066 0.727134465367596 1 1
0.828347014034655 0.826164431950454 1 1
0.790815052531352 0.788280797742568 1 1
0.843167589154765 0.840896016580798 1 1
0.888507534933466 0.885882481564159 1 1
0.796520463605856 0.794081181270688 1 1
0.737875979502881 0.735476346688989 1 1
0.859265146446395 0.856951065385326 1 1
0.841873340433536 0.839556866075324 1 1
0.839783347105165 0.837358000704503 1 1
0.709247517150766 0.706781975920788 1 1
0.712563816260205 0.710273341166738 1 1
0.76539289160513 0.763000484786203 1 1
0.799242468097116 0.796497043242245 1 1
0.642397515780162 0.640427206964977 1 1
0.776225979339677 0.773876923917138 1 1
0.834183492943289 0.832133403861954 1 1
0.829748074436279 0.826726901157189 1 1
0.700827864445527 0.69892323954091 1 1
0.617350347689431 0.615669774148011 1 1
0.652191602031018 0.650481254559768 1 1
0.45633218545071 0.45458368802029 0 0
0.835580649271022 0.833162044738951 1 1
0.582412877138564 0.580871006861574 0 0
0.908511244497959 0.905828431918242 1 1
0.611453499686369 0.609903341957651 1 1
0.586634381148417 0.584830425067373 1 1
0.711738904231879 0.709748119198052 1 1
0.771332800384395 0.768918940448511 1 1
0.89598850441778 0.893610295612479 1 1
0.802051028336113 0.80008506942533 1 1
0.711381991801498 0.709012432901478 1 1
0.705194302559363 0.702805323315289 1 1
0.663193312571673 0.661291862971441 1 1
0.690762231070163 0.688669562604154 1 1
0.810802845093806 0.808398916584926 1 1
0.823282632838964 0.820715782264872 1 1
0.464777999533285 0.46360401944762 0 0
0.655092227140643 0.653170542572204 1 1
0.726276535198023 0.724335744506359 1 1
0.950314003484985 0.948116327475578 1 1
0.556410992834585 0.554798889154897 0 0
0.958549690608423 0.955849650069897 1 1
0.764380113841017 0.762539679496175 1 1
0.769771037088491 0.767909466587311 1 1
0.950903745168321 0.948446011583778 1 1
0.88680637585717 0.884122368085675 1 1
0.887979863824953 0.885218470434816 1 1
0.897802387760279 0.895590233569467 1 1
0.767008503299828 0.765185572237826 1 1
0.907728290981184 0.905107916658398 1 1
0.63245690353331 0.630954416552007 1 1
0.806329401500117 0.804266936545653 1 1
0.542652025894928 0.540498955884801 0 0
0.730727896167663 0.728728796061465 1 1
0.949819740308149 0.946891337530434 1 1
1.05586818982822 1.05167295486703 0 0
0.819474867371679 0.817077674975839 1 1
0.889760194281018 0.887131853363934 1 1
0.807883036513238 0.805024274630635 1 1
0.762696179146595 0.760291803191816 1 1
0.86175589845295 0.858500228600114 1 1
0.799840397432652 0.797499054596715 1 1
0.707538266466954 0.705497531029099 1 1
0.822359634462046 0.819600169594018 1 1
0.747531520137403 0.745150980439142 1 1
0.640446916332817 0.638717667985298 1 1
0.883841494459395 0.881060176182474 1 1
0.622876408009806 0.621313039787452 0 0
0.955010777868077 0.952134021923156 1 1
0.682440610056553 0.680278054138727 1 1
0.738753762128483 0.736293100644054 1 1
0.80665274007716 0.804063100784551 1 1
0.699999315305409 0.697893452747454 1 1
0.686983543165063 0.684793235392937 1 1
0.80793330065267 0.805874633314923 1 1
0.599770688837728 0.59801484870737 1 1
0.807525755660274 0.805587137739254 1 1
0.652040982501724 0.650454607779662 1 1
0.901132416603229 0.898476536332769 1 1
0.88242770496738 0.88006366397992 1 1
0.716958762214889 0.714900175838703 1 1
0.809243120228182 0.806490191804601 1 1
0.842342270604234 0.839695356226004 1 1
0.637497591583172 0.635935660602239 1 1
0.661605063015435 0.659785301658836 1 1
0.940479113772264 0.937816138170771 1 1
0.85892742985543 0.856589731992651 1 1
0.862117631959565 0.85976909175517 1 1
0.631653177002648 0.629924618634106 1 1
0.984099582108126 0.981449560178961 1 1
0.817777948582937 0.815396214552172 1 1
0.762306050722557 0.76039274808317 1 1
0.780787717103323 0.778510991872444 1 1
0.584821516792662 0.582756388430028 0 0
0.740964070070351 0.737613713062348 1 1
1.03113360995285 1.0277924822291 1 1
0.570969048173486 0.569475527254733 1 1
0.83809666676387 0.835247333245747 1 1
0.557542861625076 0.555811102594652 0 0
0.814907554973539 0.812035630541578 1 1
0.833701195686825 0.830782750337809 1 1
0.904069936155537 0.901475458488398 1 1
0.876632359748441 0.874444614795323 1 1
0.614515569205345 0.612827530068962 1 1
0.573052288034064 0.571814004635163 1 1
0.966527391890202 0.96368455643878 1 1
0.723042465132738 0.720870829572803 1 1
0.940821797038155 0.938502577157389 1 1
0.723851108262149 0.721905523590918 1 1
0.60490928194369 0.603547317209202 1 1
0.931757101122959 0.929121487434821 1 1
0.773136994571774 0.770365391466392 1 1
0.913553901311469 0.910358445171223 1 1
0.6680754661113 0.666244626891959 1 1
0.710049814514819 0.707893957087934 1 1
0.755887037665808 0.753839461602269 1 1
0.732827368196761 0.730626677592896 1 1
0.695891141217596 0.693521630528317 1 1
0.983006348851921 0.980050882115513 1 1
0.657650850205455 0.655793645572577 1 1
0.91029831704856 0.907703226754616 1 1
0.585314652600192 0.583611000155795 1 1
0.76249545294588 0.760023079161933 1 1
0.979885749935716 0.976467412384338 1 1
0.796324525901895 0.793680338277135 1 1
0.635014071644975 0.632994289769058 1 1
0.725634717017149 0.723561006527869 1 1
0.804008394467125 0.801707526325898 1 1
0.85247823811447 0.850314504320276 1 1
0.826382077803345 0.823334592996164 1 1
0.773177849406 0.77134862499279 1 1
0.894364963627089 0.89180513219521 1 1
0.726492520808278 0.724022328148898 1 1
0.884413574874044 0.882129480813375 1 1
0.730774096474032 0.728742678315031 1 1
0.847791413289144 0.845086130420994 1 1
0.663158495636455 0.661187473808765 1 1
0.611363647823841 0.609583705133389 1 1
0.811050426565919 0.808453704798144 1 1
0.745585946272799 0.743119343871367 1 1
0.836372704904016 0.834066372752806 1 1
1.19212878019868 1.18914533785025 0 0
0.849985238567536 0.847672356847693 1 1
0.758944135096588 0.756554930596946 1 1
0.826197849078543 0.823788737404157 1 1
0.702041058650397 0.700028065821286 1 1
1.03714882152345 1.03445849515608 0 0
0.678339428182326 0.676177658827875 1 1
0.744431836169751 0.742446999775752 1 1
0.532030637323229 0.530361496792596 0 0
0.868817123498792 0.866063130610953 1 1
0.977225277509477 0.974802605076959 0 0
0.593641750142414 0.592092701198919 1 1
0.783233300233403 0.781080063239546 1 1
0.663946638288549 0.661942753505055 1 1
0.672399757025971 0.670397102847998 1 1
0.976907846685414 0.974252425362552 1 1
0.686803615077993 0.684533458975214 1 1
0.747946457201227 0.745348686959663 1 1
0.881843663170748 0.879434942982704 1 1
0.788790575622828 0.786484654143896 1 1
0.793267897519614 0.790491341927112 1 1
0.864566036314636 0.861852851707486 1 1
0.842519176928171 0.840105757996232 1 1
0.924113294644841 0.921741647319175 1 1
0.776986494773732 0.775220166183909 1 1
0.958257005927139 0.955088869725616 1 1
0.974151273468962 0.970500551886144 1 1
0.68149662124479 0.679552145657458 1 1
0.746129566294943 0.74374568984578 1 1
1.00714223361975 1.00436284057343 0 0
0.731069097661382 0.728761290293753 1 1
0.954779071051638 0.952081474353926 1 1
0.719051685870044 0.716917197027014 1 1
0.911048025944212 0.908039383558611 1 1
0.862904975033136 0.859301545174157 1 1
0.729327957019491 0.726582874980252 1 1
0.8114836362675 0.808811799821583 1 1
0.801474512669755 0.799275370978495 1 1
0.811912089746095 0.809396261406679 1 1
0.847862284520512 0.845277441412677 1 1
0.760360131163811 0.757800623598798 1 1
0.858304032023433 0.855894540936016 1 1
0.664598586188232 0.662486676656364 1 1
0.726484153275036 0.72463704389804 1 1
0.73375612016469 0.731859808248469 1 1
0.80922048761678 0.806563996027479 1 1
0.722068446050523 0.720364463371662 1 1
0.730068171830481 0.727916858453515 1 1
0.688004052872089 0.686234214956733 1 1
0.784313033776145 0.781734580757557 1 1
0.589584086588495 0.587395506532386 1 1
1.02160202896164 1.01874989671956 0 0
0.903896455184878 0.901825704567205 1 1
0.82354027201046 0.821576902507593 1 1
1.04692986731921 1.04392359850978 0 0
0.545400362186745 0.543787532820196 0 0
0.817756590022188 0.815618651735642 1 1
1.0645452882532 1.06162673621693 0 0
0.895742896917945 0.89359379989552 1 1
0.910718980410418 0.907767999809605 1 1
0.809631857455971 0.807040347227876 1 1
0.721847356041988 0.719858537563183 1 1
0.970189836607851 0.966936581412615 1 1
0.902945455115284 0.900107145959221 1 1
0.527611841403673 0.525948193279832 0 0
0.71003128588921 0.708386192129156 1 1
0.890890203224014 0.888797214924849 1 1
0.77542692007857 0.773258907110486 1 1
0.899365983405318 0.896350092281246 1 1
0.725087229807234 0.72335821822353 1 1
0.88482313747925 0.882063412687634 1 1
0.858195134343964 0.855109924221231 1 1
0.75961201197384 0.757025226253759 1 1
0.509337713881148 0.508104638474608 0 0
0.754167342736231 0.752194190153485 1 1
0.649962797407689 0.648025491494892 1 1
0.879259332674573 0.876490203556787 1 1
0.907284277872773 0.904525848227029 1 1
0.748788118505423 0.746319830998734 1 1
0.794287688705271 0.791964647530104 1 1
0.752671033929577 0.750369388528441 1 1
0.849030600971247 0.84594531635737 1 1
0.77018342315223 0.767744637029162 1 1
0.814481630108844 0.811768124280692 1 1
0.811812048440624 0.809466720476123 1 1
0.748674935100105 0.746284150050776 1 1
0.86977525242408 0.867347098195303 1 1
0.828085376189174 0.824828139995535 1 1
0.838663204060391 0.835966565278529 1 1
0.682961055004436 0.680817092608894 1 1
1.00480857047842 1.00070222640619 1 1
0.788703685100833 0.78630500490581 1 1
0.938120137789532 0.935435895841682 1 1
0.720225035059531 0.718561526237037 1 1
0.672335170440806 0.670359547896219 1 1
0.775928985903801 0.774143400663939 1 1
0.742710666827518 0.740628329357256 1 1
0.938170483449362 0.935231735225776 1 1
0.897767244549405 0.894640868035794 1 1
0.912025301280482 0.908945040667479 1 1
0.66818619231136 0.666191013306184 1 1
0.9440198118093 0.940933091524 1 1
0.924573242173672 0.921404453085655 1 1
0.6460212924736 0.644147690035069 1 1
0.708966068127389 0.706744349507976 1 1
0.769145900421786 0.766650843309618 1 1
0.544684506812191 0.543049643214013 0 0
1.08393874794858 1.08124483920759 0 0
0.823854440691704 0.821400750120928 1 1
0.912514139130929 0.909907609015246 1 1
0.670159583708019 0.668070052502835 1 1
0.866423475352356 0.863606426433367 1 1
0.863222320183593 0.860336908685155 1 1
0.778990563504922 0.776763268977436 1 1
0.606051617704216 0.604033337119479 1 1
1.0853277519007 1.08246553846825 0 0
0.806104280182298 0.803511564857163 1 1
0.652732017122454 0.651043602490455 1 1
0.755234521471953 0.752970710834015 1 1
0.917248889095085 0.914400166211168 1 1
0.776603232345014 0.774225480961281 1 1
0.732716569087352 0.73049269670442 1 1
0.770717170101647 0.768206834800139 1 1
0.740953393477656 0.739263573168538 1 1
0.979564778375504 0.976497476770943 1 1
0.618606002350383 0.616766527799967 1 1
0.855737894891898 0.85298180632644 1 1
0.860417884995784 0.857112285009467 1 1
0.861362541452489 0.858007540874576 1 1
0.730651024716744 0.728216920511733 1 1
0.994837853030248 0.992534054996668 1 1
0.918232026088376 0.915780339692701 1 1
0.76345262367334 0.761239553797994 1 1
0.773577619821774 0.771255631544737 1 1
0.867746196411183 0.865292587288937 1 1
0.874887871439608 0.872639914022813 1 1
0.963778832262433 0.960764770144982 1 1
0.794093701448848 0.791886812728545 1 1
0.942004238682424 0.93939339122246 1 1
0.861796180469629 0.859397569281712 1 1
0.691962442759349 0.689376413427119 1 1
0.940716355017599 0.938159646388069 1 1
0.732750532856185 0.730925111468912 1 1
0.879194866304863 0.876302519055522 1 1
0.906065183341774 0.903704248349916 1 1
0.825651994534909 0.82345756835391 1 1
0.860790006414259 0.858339934726812 1 1
0.788327480717007 0.786122473536976 1 1
0.75804462318974 0.755615590875611 1 1
0.788098697103305 0.786198308164438 1 1
0.803958312402578 0.802104797511335 1 1
0.888707980187283 0.886447988691545 1 1
1.08581692565839 1.08231900097951 0 0
0.706444968959285 0.704603994659958 1 1
0.969391088467389 0.966067314312028 1 1
0.774547469538979 0.772480968987804 1 1
1.0027667004505 1.00031891005211 1 1
0.971640364894691 0.969229436961551 1 1
0.906851828040362 0.90436097519123 1 1
0.800986984495226 0.798467772629329 1 1
0.935929356624448 0.933271696521429 1 1
0.834283495506826 0.831909426787214 1 1
1.04882205441215 1.04533185674641 1 1
0.784915609805535 0.782674893229042 1 1
0.73063117701342 0.728258694607752 1 1
0.622128620373499 0.620591973434428 0 0
0.740899326397252 0.738979973736275 1 1
0.662762318349252 0.660934130584475 1 1
0.80249594131409 0.80002267592502 1 1
0.817495584223271 0.815434268433567 1 1
0.676503710507058 0.674210693713207 1 1
0.81759552835865 0.815454454231056 1 1
0.869970935087207 0.867483389378708 1 1
0.769624440910417 0.767519660937572 1 1
0.782767186230075 0.780831484935863 1 1
0.975875026044206 0.9731323154284 0 0
0.869347592465064 0.867228563154372 1 1
0.729611873653187 0.727684279216927 1 1
0.840245888143408 0.837699396139944 1 1
0.870146512004838 0.867616562292901 1 1
0.770737115605735 0.768397137995895 1 1
0.859522190861642 0.857556207537147 1 1
0.814049141561747 0.811426241461844 1 1
0.686764742064297 0.68461332274953 1 1
0.853624150941898 0.851153338493941 1 1
0.76485046160969 0.762483259559569 1 1
0.602284054502318 0.600547778693924 1 1
0.741730301458686 0.739635117395786 1 1
0.664427978640825 0.662569212098436 1 1
0.655805193862643 0.653949585569803 1 1
0.755872834748748 0.754207667372862 1 1
0.808364890657148 0.806197445014217 1 1
0.831899676022868 0.829108667847796 1 1
0.554146294718768 0.55283109249736 0 0
0.842845988362808 0.841017885031679 1 1
0.69966015187431 0.697534981335581 1 1
0.774192388046939 0.772082195585289 1 1
0.736061669156991 0.733203933325142 1 1
0.793732430680927 0.791513956646204 1 1
0.520394003522384 0.519035930724866 0 0
0.691810097885829 0.6897533957844 1 1
0.932814764044846 0.930062654222288 1 1
0.767095672195604 0.764617866654884 1 1
0.811272055418735 0.808830435385351 1 1
0.976223292973916 0.973159793635509 1 1
0.702204160832538 0.700173668663684 1 1
0.716562633110572 0.71475324894406 1 1
0.78434768894246 0.782294514739201 1 1
0.751895513628424 0.74955191738925 1 1
0.845090579727687 0.842962949190075 1 1
0.754948048793301 0.752593458905125 1 1
0.791950811119934 0.789343508604905 1 1
0.899382986270377 0.896389579920585 1 1
0.760440674359067 0.75797878867448 1 1
0.800526338594659 0.797740078504792 1 1
0.716530191779522 0.714248836851103 1 1
0.699619552464911 0.697586451960469 1 1
0.832587209560612 0.830291544777797 1 1
1.07967875300985 1.07675822346175 0 0
0.759934842124737 0.757932396631806 1 1
0.898098095265956 0.895210066242168 1 1
0.739358643784467 0.737894842520778 1 1
0.806498383016912 0.80364917351705 1 1
0.643970858693613 0.642336283237709 1 1
0.813401543348772 0.811154867155342 1 1
0.670446791948655 0.668356368921969 1 1
0.845808753210809 0.842948977300031 1 1
0.734644798215157 0.732719670451853 1 1
0.822412705782276 0.819715975555056 1 1
0.874765785904696 0.871635347388181 1 1
0.610625233131815 0.608549902500755 1 1
0.658535119502435 0.656756550340781 1 1
0.862288080651429 0.85945015704717 1 1
0.86539343862641 0.863098306046997 1 1
0.679594228275325 0.677688566296173 1 1
0.759195532168862 0.756669072054614 1 1
0.780497742251356 0.777718688266801 1 1
0.665022665067297 0.66358216650291 1 1
0.634340304219098 0.631960989991877 1 1
0.768285275669619 0.765944799365633 1 1
0.719323876079193 0.717339869455353 1 1
0.631793344693753 0.630162726701701 1 1
0.795213850939689 0.792744614198781 1 1
0.834382969859178 0.831872387894543 1 1
0.736808012993502 0.734400500045895 1 1
0.809586655072987 0.807464306595001 1 1
1.00378681978696 1.00061270966722 1 1
0.751329022262499 0.749567876029663 1 1
0.692231288681518 0.6904321657227 1 1
0.763721109268734 0.761918037594118 1 1
0.748515566241605 0.746558972442957 1 1
0.774337070745381 0.772220987238362 1 1
0.94812219922128 0.945534103531494 1 1
0.803170262768141 0.801202775047256 1 1
0.821675961004404 0.819138196285652 1 1
0.737073761101651 0.735444417045853 1 1
0.819124496107506 0.816668462866943 1 1
0.457506284656668 0.456027723555505 0 0
0.640859200945436 0.638696481553827 1 1
0.813683032940773 0.811353537437279 1 1
0.729909850679926 0.728145017566041 1 1
0.596258482939805 0.594455715445097 1 1
0.762647764194011 0.760677238003932 1 1
0.783225326463537 0.780383926442727 1 1
0.816067141366738 0.813637146144418 1 1
0.893031690784553 0.890123076436763 1 1
0.845879794620991 0.843082949721118 1 1
0.724250749856264 0.722277813167538 1 1
0.852179819105577 0.849348640091355 1 1
0.917683649118946 0.914669053957344 1 1
0.763266088147989 0.760820183415846 1 1
0.783022600459313 0.780665993870854 1 1
0.869690346373603 0.867295498538308 1 1
0.633837392918175 0.631589439140922 1 1
0.699294092475892 0.696994978155163 1 1
0.821175935283251 0.818690884634587 1 1
0.901784347136167 0.89927508335113 1 1
0.913305286738 0.910908728422677 1 1
0.98389753879006 0.981599587658033 1 1
0.761098994260218 0.758890445823109 1 1
0.74482705999226 0.743099750265324 1 1
0.777455299539149 0.775347149407675 1 1
0.744124618238235 0.741932256686317 1 1
0.785197005117452 0.782898326678464 1 1
0.74092779311132 0.738882680818447 1 1
0.78572596193398 0.783308639955043 1 1
0.686254696440914 0.684557678475099 1 1
0.802797015315763 0.800526013618184 1 1
0.859440160337265 0.857323216264468 1 1
0.655296698136689 0.653704786550051 1 1
0.749940650708924 0.747871191260335 1 1
0.668570194092857 0.666525170112169 1 1
0.694107445646139 0.691769710042862 1 1
0.83255396010554 0.82972731253443 1 1
0.803325132621915 0.800784218570316 1 1
0.639382319110502 0.637783614835153 1 1
0.874940723606035 0.872914201320328 1 1
0.925907267906432 0.92282495279666 1 1
0.654794395623941 0.653010936275976 1 1
0.843982864632166 0.841411431939328 1 1
0.920679189518125 0.91845197458122 1 1
0.93727151772782 0.934098490438646 1 1
0.752389116022848 0.749877978317046 1 1
0.726338219400316 0.724459334092629 1 1
0.742755952160189 0.740478479262435 1 1
0.923794608608249 0.921549415479762 1 1
0.655643856853814 0.653461295926759 1 1
0.925107864387739 0.921829046321634 1 1
0.612744153893065 0.610776835342768 1 1
0.651598210349493 0.649979674293385 1 1
0.624475102133983 0.622589173329707 1 1
0.930868258492181 0.928314385745888 1 1
0.76555038895003 0.763038114784505 1 1
0.908334179274171 0.905928345823801 1 1
0.750768045848438 0.74902574637077 1 1
0.738717820343975 0.736644932771926 1 1
0.754265990463819 0.752497633133458 1 1
0.71633725225881 0.714245025243062 1 1
0.90210093993876 0.89937612638707 1 1
0.823959543320517 0.820993323907675 1 1
1.07564426044815 1.07258342333252 0 0
0.674216762084783 0.672046607261821 1 1
0.911104974604406 0.908323811812423 1 1
0.880227832838144 0.877606331690105 1 1
0.680908573542879 0.679455803947273 1 1
0.678979950491025 0.676890954556261 1 1
0.794688691155098 0.792052206449653 1 1
0.837240070616729 0.835344332181805 1 1
0.880277230246789 0.877703283895158 1 1
0.704985905411047 0.702823016751946 1 1
0.914910475780576 0.912204844457194 1 1
0.84236615784008 0.839704622487295 1 1
1.00260158487633 0.999870524292139 1 1
0.707235121200051 0.705052821158343 1 1
0.989234600953412 0.986504391298108 0 0
0.647922087893333 0.645656026283412 1 1
0.836054391689884 0.834097697185648 1 1
0.91345312215568 0.910708210636337 1 1
0.634853270040461 0.632812380751372 1 1
0.725496595859892 0.723060947877581 1 1
0.740115386910531 0.737756469686964 1 1
0.717629525302977 0.715417196231993 1 1
0.575671231572177 0.574158247814423 0 0
0.67422942858511 0.671945724238847 1 1
0.80822804592677 0.806011657693926 1 1
0.669865843003079 0.668030560287686 1 1
0.827537531087571 0.824456980035803 1 1
1.01574398471071 1.01300690759969 1 1
0.791903797714428 0.789301825968935 1 1
0.834104099537816 0.831766078458715 1 1
0.650822035624196 0.649013266180882 1 1
0.759668927926228 0.7574565826133 1 1
0.875693766643445 0.873189750524194 1 1
0.698948603919961 0.696432564949425 1 1
0.988217413066222 0.985894396442546 1 1
0.821728362622786 0.819148437978336 1 1
0.965092272170355 0.96239691315661 1 1
0.961622745315348 0.958838400172859 1 1
0.759280530017633 0.757150567730539 1 1
0.814248873960641 0.811260576768309 1 1
0.847339927420915 0.844276410078765 1 1
0.784396758081462 0.782127208098416 1 1
0.773566022302525 0.771575581427391 1 1
0.858229124805483 0.85542737079768 1 1
0.811133648276052 0.808997357055794 1 1
0.892808823900434 0.890123739493015 1 1
0.741583476139962 0.739411016265894 1 1
0.553540021789134 0.551972060913587 0 0
0.930801432318714 0.928252283410348 1 1
0.827833337219674 0.824880158766014 1 1
0.735357987932358 0.733011255606147 1 1
0.79454826482921 0.792258337829884 1 1
0.787428615504098 0.785388885681928 1 1
0.919937516878038 0.917010939546483 1 1
0.684033699494516 0.68175199546743 1 1
0.756741846282576 0.754379489488077 1 1
0.6751298808427 0.67288336876638 1 1
0.749194993543508 0.747067685743717 1 1
0.703836001903408 0.701903347593049 1 1
0.841685157064612 0.838854772853652 1 1
0.774652073435329 0.772027275918477 1 1
0.83417775178499 0.831651288865577 1 1
0.829897078265306 0.827212085624845 1 1
0.819743328318864 0.816815912878734 1 1
0.759544497973796 0.757761710295006 1 1
0.692958009186559 0.690658027997371 1 1
0.843147153710333 0.840750409340829 1 1
0.892468802271739 0.889745863053162 1 1
0.748925754991259 0.746608450719315 1 1
0.944997081355084 0.942595444611092 1 1
0.837684198938269 0.835321629636918 1 1
0.876243367352674 0.873699633925822 1 1
0.872751439579187 0.870449528399178 1 1
0.577816386427119 0.575848040637005 1 1
0.834985469137133 0.832150057991173 1 1
0.860181275356203 0.857672220852857 1 1
0.848231872381196 0.845641643746307 1 1
0.732511222019909 0.730733385547549 1 1
0.828183645780508 0.825278228196199 1 1
0.758138352253229 0.756172673715725 1 1
0.861296307519901 0.858974324645356 1 1
0.743087445172134 0.74093475131472 1 1
0.749734860115681 0.747983714167 1 1
0.776386148939713 0.77429684329248 1 1
0.798039474592178 0.795878911631852 1 1
1.00013416876998 0.99729509215986 0 0
0.861907483970917 0.858844972826539 1 1
0.845615337000558 0.84322615779412 1 1
0.638681201345253 0.636888035781911 1 1
0.705431893880536 0.703087542405848 1 1
0.873151675808512 0.870422547468809 1 1
0.815365825396989 0.812200901008676 1 1
0.931560525146529 0.928944645473689 1 1
0.676385745013216 0.674573821399456 1 1
0.966110543408169 0.963447053373045 1 1
0.709684492748497 0.707624018679469 1 1
0.773959227922618 0.771453396433524 1 1
0.814656741487941 0.812421679812702 1 1
0.747623297046991 0.744642196972621 1 1
0.583317282037397 0.581315174557703 1 1
0.677745318091555 0.675925884206923 1 1
0.705017090811045 0.70282908034752 1 1
0.78966963695775 0.787111758469138 1 1
0.876191534163643 0.873666837036007 1 1
0.92641623721239 0.923911944784763 1 1
0.722764523102124 0.7206720747948 1 1
0.838906402037492 0.836502741023022 1 1
0.764160920377631 0.761774383245458 1 1
0.624083782597584 0.622134689904615 1 1
0.842481264971834 0.839650091579581 1 1
0.781638923844987 0.779631361375664 1 1
0.656845600941131 0.655131204416476 1 1
0.81300497217512 0.810807208626039 1 1
1.04252463284584 1.03963523301737 0 0
0.866696152203803 0.864002338380831 1 1
0.855095903071639 0.852546417258297 1 1
0.738061172134685 0.736115986502169 1 1
0.966735092671521 0.963741633021986 1 1
0.769960547903401 0.767615379843929 1 1
0.720772963282657 0.7184439316942 1 1
0.943490576826113 0.94007083045661 1 1
0.900081041979104 0.896984573055075 1 1
0.904163666740686 0.900992560521494 1 1
0.715673088585852 0.713697347424417 1 1
0.747570972647255 0.745181981199999 1 1
0.872834077011707 0.870412900947741 1 1
0.866434912966152 0.863625454341349 1 1
0.752689113277772 0.75044205370416 1 1
0.773829688961737 0.7714925482049 1 1
0.841453399935864 0.838833609930187 1 1
0.473211072822004 0.472019439579729 0 0
0.917377235841585 0.915140470166928 1 1
1.00226470666576 0.999872895729978 0 0
0.512424428904005 0.510690617424033 0 0
0.73574866687434 0.733946115473729 1 1
0.758453017568099 0.756355484710695 1 1
0.688286628650163 0.685806562764089 1 1
0.916318611733398 0.913185158840948 1 1
0.83321182165265 0.831135130231451 1 1
0.708584847851306 0.706981541479392 1 1
0.771316408174267 0.769132342558844 1 1
0.823591438216782 0.821050743582283 1 1
0.998711721326599 0.99576498487542 1 1
0.836874492108126 0.834215945164144 1 1
0.890595639544608 0.888188639531514 1 1
0.962129111288816 0.959324085827666 1 1
1.03308572313106 1.02991137721124 1 1
0.837040672279069 0.834828323863421 1 1
0.988657678857918 0.98555459969767 1 1
0.668255097864498 0.666112595942392 1 1
1.12239454361648 1.11901840971676 0 0
0.717993511158642 0.715765690369013 1 1
0.848171017150198 0.845910376431338 1 1
0.70225625987297 0.699619869889512 1 1
0.929069245259665 0.926341410660011 1 1
0.778804907946276 0.776283331984242 1 1
0.841935115197426 0.838985228979477 1 1
0.758334666233715 0.755984223544653 1 1
0.75298994803777 0.750386675893993 1 1
0.810303805233651 0.807827372454259 1 1
0.786698296258533 0.784932319838685 1 1
0.899438158869302 0.896351207204652 1 1
0.845565601922407 0.843774490295001 1 1
0.824787215677715 0.822144330720921 1 1
0.903684511071563 0.900615443659969 1 1
0.660354214870491 0.658197331626961 1 1
0.748902494104937 0.746867763599328 1 1
0.651441129208485 0.649334846969846 1 1
0.995406566363094 0.992220542658287 1 1
0.798447501542963 0.796058087252098 1 1
0.85327213269704 0.850524747570037 1 1
0.800442362686662 0.797311662837395 1 1
0.691394622994452 0.689124905140031 1 1
0.855425460921072 0.852936327315343 1 1
0.698603325759541 0.696855367554063 1 1
1.03064667298093 1.02767410742985 0 0
0.7245124056595 0.722496344456399 1 1
0.698002691033759 0.696055876666579 1 1
0.893122147601637 0.890741039956664 1 1
0.847546366087192 0.845550425819932 1 1
0.870672747016563 0.868221146216752 1 1
0.710011675404075 0.707366986316879 1 1
0.741812001605329 0.739337083668879 1 1
0.764938190343304 0.762939475550827 1 1
0.871589550110589 0.868760681625188 1 1
0.819666732637809 0.817296933688442 1 1
0.857886019154807 0.855191174272046 1 1
0.905714193729687 0.903000559726237 1 1
0.576517225498317 0.575128127786042 1 1
0.929367311007666 0.926426788879341 1 1
0.843923435880246 0.841323594678004 1 1
0.980765304716979 0.978149160535891 1 1
0.656636548286859 0.655136788418282 1 1
0.701898015005237 0.700089742676002 1 1
0.630331671626598 0.628024081511068 1 1
0.787302007293374 0.785129697758495 1 1
0.758106208892098 0.755161621222676 1 1
0.852408550040352 0.849975985103956 1 1
0.684184020069398 0.682121975085889 1 1
0.880674844183968 0.878103542088255 1 1
0.90728759249546 0.904667406440319 1 1
0.585248810781104 0.583068834183201 0 0
0.862706408411617 0.859596010600029 1 1
0.826331035529072 0.824278066072671 1 1
0.729204362270312 0.726858781337276 1 1
0.78077621198265 0.778727259929891 1 1
1.07802934013358 1.07523377955753 0 0
0.906779243722258 0.903928084090311 1 1
0.746137625507969 0.743692044577801 1 1
0.877467959718727 0.874945754074098 1 1
0.84827815712975 0.845933048840845 1 1
0.746759492103258 0.74419162444187 1 1
0.840236906581928 0.838191897221956 1 1
0.566990786964898 0.565120096229717 0 0
0.785981282890999 0.783489415943883 1 1
0.692468922605132 0.690755346419549 1 1
0.789842255655192 0.787523813993266 1 1
0.687853226899942 0.685832451945357 1 1
0.873692234898177 0.871272950749956 1 1
0.758709874949241 0.756007000959665 1 1
0.849995549681547 0.847254045110632 1 1
0.788524579271785 0.786052936044097 1 1
1.04477544221275 1.04201951188445 0 0
0.668918110433419 0.666985443329714 1 1
0.878861821849623 0.876699747768996 1 1
0.806484816921613 0.804291719873416 1 1
0.831665598764925 0.829101202010939 1 1
0.816386350110625 0.814722429705748 1 1
1.00357905528656 1.0006646885722 0 1
0.883237586339441 0.880340542953722 1 1
0.838364283441256 0.835772051448188 1 1
0.998650819966387 0.995951268659798 0 0
0.738131416909841 0.73625039538529 1 1
0.92510217132479 0.922280624265089 1 1
0.891179561439542 0.888523876648963 1 1
0.787357391618 0.784432780577629 1 1
0.714209814973525 0.712204453481597 1 1
0.814070259786186 0.811716026407234 1 1
0.952688196876111 0.950317761075064 1 1
0.524444091608883 0.522726384690033 0 0
0.778656073734985 0.776576516211513 1 1
0.828955607525 0.826182126827786 1 1
0.6299127062862 0.628251835509468 0 0
0.592795131324602 0.591545157502504 1 1
0.679472911273824 0.677051505754634 1 1
0.817880609763402 0.81622660396301 1 1
0.791765093698647 0.789364538104664 1 1
0.778263295738475 0.776252009348621 1 1
0.941716682060586 0.938985665746795 1 1
0.914321022211226 0.91129668646309 1 1
0.770247587791968 0.768069341377661 1 1
0.891819133157862 0.889709955377023 1 1
0.717649951687304 0.715471758423728 1 1
0.78209047912643 0.779594488169948 1 1
0.65676852772388 0.65477838309266 1 1
0.746923788991503 0.744484156226475 1 1
0.77144992279498 0.768837717530813 1 1
0.773964674274413 0.77144748151267 1 1
0.86020122250086 0.857598855726083 1 1
0.804389492174108 0.801894644903704 1 1
0.84484579141031 0.842572478493331 1 1
0.806902695285436 0.804083228127554 1 1
0.696044566646018 0.693585206119995 1 1
0.886085897905262 0.883545423741792 1 1
0.916091278599483 0.912812992762065 1 1
0.662981879845258 0.66127549973104 1 1
0.888112170182267 0.885745968872912 1 1
0.719960602374461 0.718149950433689 1 1
0.818101107749373 0.815843671517253 1 1
0.852316576187551 0.84950307854947 1 1
0.745669021725584 0.743244776774252 1 1
0.705029806980998 0.70304694355649 1 1
0.863095904157238 0.860370337415547 1 1
0.846974822749216 0.844747940403395 1 1
0.791888941135447 0.789592053097177 1 1
0.744683379983705 0.742463767813207 1 1
0.863172679235693 0.860723667550547 1 1
0.692586953146287 0.690923028250795 1 1
0.762601381253888 0.760561159545526 1 1
0.798402498111878 0.796239652064055 1 1
0.878250601187967 0.875676054478259 1 1
0.836518630720208 0.833925191181189 1 1
0.779198739972698 0.777101198387857 1 1
0.811557831587656 0.809227548691892 1 1
0.746411576942031 0.744430668010436 1 1
0.568671102592405 0.566709456504134 0 0
0.773791600904522 0.771307611912046 1 1
0.927198277650328 0.924450407282235 1 1
0.964036056705389 0.961747273812179 1 1
0.80481900664782 0.802327271490999 1 1
0.809025400834523 0.806489670526174 1 1
0.936688335356091 0.933701618122536 1 1
0.902595598523406 0.900455434921093 1 1
0.814521983461577 0.81191440859903 1 1
0.954469781478989 0.951760000363006 1 1
0.975631933177006 0.973042513705436 1 1
0.880324393199957 0.877193271617748 1 1
1.04339284761174 1.04056567491747 0 0
0.880706421861775 0.878055042923793 1 1
0.542333579079912 0.540558700297746 0 0
0.550173212634902 0.548435884076036 1 1
0.745864269651992 0.743974438044033 1 1
0.73133304676805 0.728912669538547 1 1
0.745017214708693 0.742337952772838 1 1
0.952404262221357 0.949847010316319 1 1
0.530805961473242 0.529228918967811 0 0
0.71857763651864 0.716580966021109 1 1
0.662047622542642 0.660234493474442 1 1
0.814758891293776 0.812467655682836 1 1
0.736076975374115 0.733721321466942 1 1
0.61868979856105 0.617133430779444 1 1
0.738590064785052 0.736066848943822 1 1
0.69481753359633 0.69294292569478 1 1
0.859846256312058 0.857528180253388 1 1
0.829686244803913 0.827204358498419 1 1
1.0539518547542 1.05126299947426 0 0
0.888234541598884 0.885552592288771 1 1
1.03348369627591 1.03060450226407 0 1
0.755172944081402 0.752887744366862 1 1
0.884631006872489 0.881708169174979 1 1
0.708239154208371 0.706455237156786 1 1
0.687127075348293 0.685322159962571 1 1
0.747426418069384 0.745336468840708 1 1
0.728228798942962 0.726050490539469 1 1
0.779429552340904 0.777054057623291 1 1
0.755348130877256 0.752920559271562 1 1
0.665325454755987 0.663423823716645 1 1
0.801181531572779 0.798688210380961 1 1
0.599685676996324 0.597746746558363 1 1
0.715358329182139 0.712901037547826 1 1
0.840152473816563 0.838217142431313 1 1
0.758843397119826 0.756720419258814 1 1
0.701914669439593 0.699538968107497 1 1
0.899159851415757 0.89732660618467 1 1
0.973527358506439 0.970209493818527 1 1
0.930281698765203 0.927649619008633 1 1
0.721986621263567 0.719672289919565 1 1
0.831784444514364 0.829350034674208 1 1
0.739167706699076 0.737311506150033 1 1
0.728329921844988 0.725478511098365 1 1
0.813017389485567 0.810461832601353 1 1
1.08051954052831 1.0776399936388 0 0
0.782875027526987 0.780423320033751 1 1
0.863556842932883 0.860531350290539 1 1
0.832553359654838 0.829595588907675 1 1
0.788048043362461 0.785673754052728 1 1
0.790270617611082 0.788325899270786 1 1
0.745786476914332 0.743449637126631 1 1
0.805623645670071 0.803340235538843 1 1
0.787247729433808 0.785249455907766 1 1
0.708330546394972 0.706363421920532 1 1
0.777426075514083 0.775015859929883 1 1
0.772923819327418 0.770192890216578 1 1
0.881901645975007 0.879331703332605 1 1
0.817483327003889 0.815276445371089 1 1
0.894751813686942 0.891956594585005 1 1
0.818952443732443 0.816290095706785 1 1
0.759523833344634 0.757050801003324 1 1
0.695580428863157 0.69366952841501 1 1
0.726211323830906 0.724388455948015 1 1
1.07475253250998 1.07192099991793 0 0
0.779657174591419 0.777877009823866 1 1
0.772571841021315 0.770187621946374 1 1
0.943294585106776 0.940427959696657 1 1
0.840178041811299 0.837721380586282 1 1
0.658447186693863 0.656609511388438 1 1
0.966745945541126 0.96369348929094 1 1
0.806157836713884 0.804169794365237 1 1
0.832852741223784 0.83037471944956 1 1
0.837499175634109 0.835168029298852 1 1
0.984403727841486 0.982098828665011 1 1
0.777888490959598 0.775909944390169 1 1
0.652998958458543 0.651212229503958 1 1
0.736338684029786 0.733193771309498 1 1
0.714936857446565 0.712703566418052 1 1
0.800653961592347 0.798356406775989 1 1
0.797255446192183 0.795021869206856 1 1
0.709421987745462 0.70714611209977 1 1
0.880096220274067 0.877863382028317 1 1
0.960482473917477 0.957825588581121 1 1
0.833945545927674 0.831789339618535 1 1
0.838806911866541 0.836229454525971 1 1
0.649199876903246 0.647122387624923 1 1
0.937958431614213 0.935380928793535 1 1
0.844945255488776 0.842101386827333 1 1
0.695237037471652 0.692878803976586 1 1
0.835532045247634 0.83267497980471 1 1
0.788196593625116 0.786405137250665 1 1
0.630308733214332 0.62806891788584 1 1
0.907955924615449 0.904788787306516 1 1
0.911521845141481 0.909049099090538 1 1
0.918465629935335 0.915541315015574 1 1
0.763327453012888 0.760563525700771 1 1
0.665693864546001 0.663689476905154 1 1
0.712326338383408 0.710212277135345 1 1
0.593520408410815 0.591234795184386 1 1
0.959046293002587 0.955899108359116 1 1
0.965740432447821 0.962158774128979 1 1
0.652013785003689 0.649819256861097 1 1
0.710238903427037 0.70824688848813 1 1
0.890845131310909 0.887690334763872 1 1
0.80147920478466 0.799322619967144 1 1
0.843537018506575 0.840799338020524 1 1
0.673868139914279 0.672182543672188 1 1
0.640816069388615 0.638956694075255 1 1
0.838049704130501 0.835495679365783 1 1
0.872419392601149 0.870114531428903 1 1
0.827192944370924 0.8244788389074 1 1
0.66784946457811 0.66546792869713 1 1
0.775891026917108 0.773686312765333 1 1
0.770927485402417 0.768528504919334 1 1
0.906721646578844 0.904382721510049 1 1
0.620704382354862 0.618977690516657 1 1
0.780134449454834 0.777629279573155 1 1
0.777328914399903 0.775050053887071 1 1
0.70754612404587 0.705643967106485 1 1
0.71721136259218 0.715017957912532 1 1
1.02793178840283 1.02521416232555 1 1
0.633621977758932 0.631594062530288 1 1
1.06858177470195 1.06541984834101 0 0
0.836952251536619 0.83496416720504 1 1
0.876361166614734 0.873303596216897 1 1
0.735943494817626 0.733679856143531 1 1
0.747821749167518 0.7451311513513 1 1
0.600341187311231 0.598855369053286 0 0
0.610552340058623 0.609202571291391 1 1
0.75696239908536 0.755110080387603 1 1
0.882190011803178 0.879718988468605 1 1
0.901913136588936 0.899506793541439 1 1
0.900142862935064 0.897981839473224 1 1
0.844755329608033 0.842057215906155 1 1
0.690700928131426 0.688086543408754 1 1
0.857272072752845 0.855108891288971 1 1
0.806945642666457 0.804949322758596 1 1
0.848925988242216 0.846636955572304 1 1
0.69934903095453 0.6974934797972 1 1
0.6447206022915 0.642860246806728 1 1
0.792533777814319 0.790016356926933 1 1
0.930758998563214 0.928009629443036 1 1
0.865114303456039 0.862235639948051 1 1
0.883360292635857 0.880575414938021 1 1
0.588440376594462 0.586686537834289 1 1
0.665613885981049 0.663595430434086 1 1
0.771035109511226 0.768968977765094 1 1
0.851329591450877 0.849099225550908 1 1
0.910956697049083 0.908339072472627 1 1
0.645020496759167 0.643209463925829 1 1
0.946577792217353 0.944008892836114 1 1
0.889918622759635 0.886952565900254 1 1
0.968075241750944 0.965218031697576 1 1
0.915588482903798 0.913331616665005 1 1
0.964016550444229 0.960242880418142 1 1
0.732987858468197 0.730802774116779 1 1
0.917664629312328 0.914876652913282 1 1
0.85933709931568 0.856774051713062 1 1
0.898566097713046 0.895761572320617 1 1
0.660704242086714 0.658774359252237 1 1
0.973427304342006 0.969976090327867 1 1
0.871427029524936 0.868961190367806 1 1
0.715013100953112 0.712126772117961 1 1
0.539343667788419 0.538036624605639 0 0
0.726095676153804 0.723984631561757 1 1
0.868799737636283 0.866259567435022 1 1
0.777561992588805 0.775154365455046 1 1
0.922004600347147 0.918975414421273 1 1
0.964980949968487 0.96182459305395 1 1
1.01110888227526 1.00830430743625 1 1
0.915428874288548 0.911907544051133 1 1
0.743307103183119 0.741405030981933 1 1
0.655841411295947 0.653948663834364 1 1
0.844312316938215 0.841227951235747 1 1
0.7182173386641 0.715777423975252 1 1
0.668117674470593 0.666070535331872 1 1
0.978692136031176 0.976310677843526 0 0
0.525345270401028 0.523897074196878 0 0
0.799576570767435 0.797539496440143 1 1
0.735219929505444 0.733167610954641 1 1
0.804002547081145 0.801123672882809 1 1
1.0058939379773 1.00294167417069 1 1
0.905475005442218 0.902399055420886 1 1
0.988871750639911 0.986133787553374 1 1
0.854433679328195 0.85184433450892 1 1
0.75217771419344 0.749585694006387 1 1
0.685616097496886 0.683208340661338 1 1
0.829543459518262 0.827295924124996 1 1
0.817039215557754 0.81457847050552 1 1
0.86698264740512 0.864295065603047 1 1
0.957866205358205 0.955177790370999 1 1
0.722597033571999 0.720513048294929 1 1
0.798737762517946 0.796004050155376 1 1
0.723282133048049 0.72107746791539 1 1
1.03551907418844 1.03264100521004 0 0
0.823460625782735 0.821176830409827 1 1
0.779636050435965 0.776958342401368 1 1
0.887153154088563 0.884501731099042 1 1
0.894146602872928 0.891833592361278 1 1
0.828269742663759 0.825023856945915 1 1
0.739245066422212 0.737060209350593 1 1
0.735714199908753 0.733682487547592 1 1
0.945262231246345 0.94263848080224 1 1
0.801362231354616 0.7994787287114 1 1
0.840913543688877 0.837952907698439 1 1
0.907861347042324 0.90468404223669 1 1
0.901352637535476 0.897828929332345 1 1
0.795913297930636 0.793821605363969 1 1
0.634125821178227 0.632797250291034 1 1
0.769309744852852 0.766685202910516 1 1
0.896534379123233 0.893897926334206 1 1
1.07865189266496 1.07530885010449 0 0
0.618392967587462 0.61668452195646 1 1
0.829120480588304 0.826946375525123 1 1
0.912320210850046 0.909646083723992 1 1
1.00638601863795 1.00379755248923 0 0
0.899938362395416 0.897151306350739 1 1
1.01489189274105 1.01208450626558 1 1
0.61698143124692 0.615005642972081 1 1
0.811806832442067 0.808871056639742 1 1
0.675648690017674 0.673706570848413 1 1
0.936137946985717 0.932645907605015 1 1
0.703578369298106 0.701479541543148 1 1
1.01464551319277 1.01129124979826 1 1
0.79119206139779 0.788798346344997 1 1
0.747673833373256 0.745375529655865 1 1
0.958635588221414 0.955902223734216 1 1
0.862946665822278 0.860582415476723 1 1
0.815549000829625 0.812777836279192 1 1
0.781732081317355 0.779259743805317 1 1
0.7546749544786 0.752399624112865 1 1
0.686595709438528 0.684332498946563 1 1
0.894759255284779 0.892074176041629 1 1
0.630831413852532 0.628869060051076 0 0
0.791361155833901 0.788791308360661 1 1
0.680910375764847 0.679054566678188 1 1
0.802268187372342 0.799483347815016 1 1
0.749719345006871 0.747495187880023 1 1
0.745469580521349 0.743654166044846 1 1
0.870424261148545 0.867499426801607 1 1
0.656441011714563 0.654496729753951 1 1
1.07712710849991 1.07458211740876 0 0
0.641821114800746 0.639941861045989 1 1
0.953395129183161 0.950936555882187 1 1
0.769655261709792 0.767209003658259 1 1
0.7707843105392 0.768678757614678 1 1
0.884524574195905 0.882118241535151 1 1
0.865235825403387 0.863166106272073 1 1
0.663216648210825 0.661068231003114 1 1
0.865168819587715 0.862304917357376 1 1
0.973724692183846 0.971039077908041 1 1
0.925054467100797 0.922480290504751 1 1
0.610291769824344 0.608467995564255 1 1
0.870594184701054 0.868221361192067 1 1
0.703902061481158 0.702008384319914 1 1
0.777739448961409 0.775401334724928 1 1
0.722074122045496 0.719971108900846 1 1
0.628263380181527 0.626277858462547 1 1
0.796920578211155 0.794825552897884 1 1
0.698196302232148 0.696360418484073 1 1
0.761289611564513 0.75973031561062 1 1
1.00894154040286 1.00598862537504 0 0
0.792116208028752 0.789517448207554 1 1
0.734533347848961 0.732153215152964 1 1
0.745823364040692 0.74299673459145 1 1
0.752932792055225 0.751001310295109 1 1
0.75836882202561 0.756261669479347 1 1
0.901964671862983 0.898569487440942 1 1
0.803810644036599 0.801525301999002 1 1
0.953979985240036 0.951147131481227 1 1
0.722595903300121 0.720173104840479 1 1
0.732825368529686 0.730371088736377 1 1
0.911014602702129 0.908263444868185 1 1
0.87175694493539 0.869088030782509 1 1
0.794426052228583 0.792180310959804 1 1
0.778872655706158 0.776740156307385 1 1
0.998343735363348 0.995818728672015 0 0
0.853372680399724 0.850964648418057 1 1
0.861288501047459 0.858868915145381 1 1
0.967943146992112 0.964779735518648 1 1
0.870939593577638 0.868248369756518 1 1
0.769816869497456 0.767473853533942 1 1
0.691109348047579 0.689081407008452 1 1
0.656433714299602 0.654655128942058 1 1
0.714959813508863 0.712631865682113 1 1
0.834310164352071 0.831161988108653 1 1
0.790421880559537 0.788089224779258 1 1
0.84971269563421 0.847262623019524 1 1
0.666948056852254 0.665111872265634 1 1
0.865944768934997 0.863676288337966 1 1
0.728575609335766 0.726337935360864 1 1
0.962819343011741 0.9599096714283 1 1
0.830682646943468 0.828033665740171 1 1
0.930425747681214 0.927564506417844 1 1
0.717768468845159 0.715807361524779 1 1
0.736505045785347 0.734141163455919 1 1
0.857741365929825 0.855665949855028 1 1
0.707372168382812 0.705657247574182 1 1
0.880076054405299 0.877706114550122 1 1
0.774554938779902 0.772332505875187 1 1
0.667185951333902 0.665265819295974 1 1
0.911959268960734 0.908834534268553 1 1
0.780739723476602 0.778649932713666 1 1
0.772012470328658 0.7691806967511 1 1
0.845891758351399 0.842613605475572 1 1
0.869574839915641 0.867085973975912 1 1
0.671113995617679 0.669390816796939 1 1
0.744748092591515 0.742753480800994 1 1
0.849385235433825 0.847263408995222 1 1
0.730642205682123 0.728255869369831 1 1
0.967602129808189 0.965193245898159 1 1
0.822342215844782 0.819568795698503 1 1
0.927548922009479 0.924349686885415 1 1
0.71409751258552 0.712584010981329 1 1
0.822573579822743 0.820185962795186 1 1
0.622963556384715 0.621287048846049 1 1
0.661322074479895 0.659056354358962 1 1
0.786889594119409 0.784729904800807 1 1
0.708046507041065 0.706243799736831 1 1
0.718150965708619 0.715973768028036 1 1
0.800698444789116 0.798682822017561 1 1
0.793485086460504 0.791099353313387 1 1
0.979505850760156 0.976638374085318 1 1
0.819797594072487 0.817223119068262 1 1
0.979060618371495 0.975241284948009 1 1
0.84695002202427 0.845015401649946 1 1
0.741483662040747 0.739311597844301 1 1
0.65826824729162 0.656485536359295 1 1
0.990756643959128 0.987716097970218 1 1
0.70846129358113 0.706571755155704 1 1
0.736453310304061 0.734417910178142 1 1
0.894718653323465 0.892235124019467 1 1
0.671164952913911 0.668907747407387 1 1
1.00907536748043 1.00610654781955 1 1
0.857979493265375 0.855691158112586 1 1
0.867133602759388 0.864720170391439 1 1
0.78152134619622 0.779587602299151 1 1
0.829255293606343 0.826852664689039 1 1
0.842373821704452 0.840245004702231 1 1
0.744696154803139 0.742795661150909 1 1
0.981789688009049 0.979435867511274 1 1
0.823255302063953 0.821041732085356 1 1
0.716488902965508 0.714362187716547 1 1
0.770432095086093 0.767725162139598 1 1
0.786830521828382 0.784011011628995 1 1
0.688160585765004 0.685430989125642 1 1
0.757640181158983 0.754819768817969 1 1
0.943138566070001 0.940554481259395 1 1
0.75747631590896 0.755074557942813 1 1
0.683199994087788 0.681271327609776 1 1
0.797116989373185 0.795031830459629 1 1
0.850421239922742 0.847409697066217 1 1
0.611658332820088 0.609865244144024 1 1
0.946803299288895 0.943893475345797 1 1
0.716668350953895 0.713988820261988 1 1
0.829520865539307 0.82732535623487 1 1
0.76990573705431 0.767824673757764 1 1
0.854968841197979 0.85223536283693 1 1
0.731021845422155 0.728574124454193 1 1
0.562024911958311 0.559856060240933 1 1
0.645219278886356 0.643271093968378 1 1
0.812473107095138 0.809470946239336 1 1
0.74681834878716 0.743861093054815 1 1
0.653812037074147 0.651897277372249 1 1
1.07829092239285 1.07547028667854 0 0
0.773570222226754 0.77163295361879 1 1
0.9100251546289 0.90737751935983 1 1
0.807201753921192 0.805192498664483 1 1
0.839015869480093 0.836297921125513 1 1
0.764297686387348 0.761808624356615 1 1
0.771997716655493 0.769634646589551 1 1
0.79384772398577 0.791789929304848 1 1
0.650616255611939 0.649337913512122 0 0
0.753156650481676 0.751520047615133 1 1
0.740758048041159 0.738520789042008 1 1
0.843442548529183 0.841384102444005 1 1
0.759383531216707 0.757055461667075 1 1
0.504523156526584 0.503111533062662 0 0
0.812748110628758 0.810221928386309 1 1
0.90598402620115 0.902687885574843 1 1
0.699653144254002 0.697999746052214 1 1
0.727636309138381 0.725314139618985 1 1
0.792376380130076 0.789863443404036 1 1
1.01795225228674 1.01402751661023 1 1
0.985347384926658 0.982488979172995 1 1
0.837822356041337 0.834982071682514 1 1
0.532265417309274 0.530422771383866 0 0
0.908327637484531 0.905349905236247 1 1
0.957454362809468 0.953928817437924 1 1
0.809289256534608 0.806978921333788 1 1
0.698198189909793 0.696151739265782 1 1
0.825192375849076 0.821891182720063 1 1
0.719714328035872 0.7176027634413 1 1
0.894520809792337 0.891546314751354 1 1
1.13073217712679 1.1271268260716 0 0
0.864019266009809 0.861204582604191 1 1
0.857563976782724 0.85531230946739 1 1
0.769151422123444 0.766567815923832 1 1
0.654402043207979 0.652771775169287 1 1
0.673004028842181 0.670884175971723 1 1
0.969658827668787 0.966710270420453 1 1
0.901178161479103 0.898418233472245 1 1
0.665907403442674 0.663670646776752 1 1
0.822200743745208 0.819419155198365 1 1
0.636251192758347 0.634549302949942 1 1
0.814707415719085 0.812406652485559 1 1
0.801930831240837 0.799309647932996 1 1
0.838021822322127 0.835918226266909 1 1
0.731046972798405 0.728992538597214 1 1
0.854275666081499 0.852027318546924 1 1
0.637706965249048 0.635719025439464 0 0
0.911737634184607 0.909164842732886 1 1
0.825842487781219 0.82374039954312 1 1
0.911519365159969 0.909085936074482 1 1
0.691516430461243 0.689430669162875 1 1
0.525677545182419 0.523613298686648 1 1
0.843926781930897 0.842077884709278 1 1
0.651128992432732 0.649339458855234 1 1
1.05511718019073 1.05185738913535 0 0
0.731895065032272 0.729629729762198 1 1
0.803550616206142 0.800920124152902 1 1
0.883631417272231 0.881564931739 1 1
0.757561175484265 0.755421817489987 1 1
0.762446439868902 0.76045309676434 1 1
0.747654528597446 0.745621146829507 1 1
0.81659979819294 0.813808844710116 1 1
0.926178861658273 0.922644408784249 1 1
0.930709810463545 0.927786763040183 1 1
0.510504015923395 0.508953247750024 0 0
0.837317712932965 0.834370556296639 1 1
0.746106682353123 0.743592264405213 1 1
0.874964288931676 0.872321994805806 1 1
0.748681391921722 0.746103159925051 1 1
0.835993558498017 0.833138407683654 1 1
0.913448852487434 0.910409840977411 1 1
0.822815408700544 0.820492313072809 1 1
0.664744814660839 0.662806950747307 1 1
0.654647336770976 0.65248055468247 1 1
0.921909733307102 0.918953307964393 1 1
0.600675395640216 0.598829042176851 0 0
0.671458360955154 0.669549314192079 1 1
0.764669301174994 0.762397153378694 1 1
0.868419193666121 0.866254603510749 1 1
0.784996668785164 0.782773277881943 1 1
0.775354753556747 0.773013268319203 1 1
1.26442785418036 1.26110992792701 0 0
0.980679985114455 0.977690438562248 1 1
0.638392185643391 0.635767182907668 1 1
0.649630822840346 0.647224959276474 1 1
0.732397561894777 0.73038876408977 1 1
0.808281442922278 0.806338738999041 1 1
0.711376038994636 0.708865214932176 1 1
0.621436423915949 0.619245241187776 1 1
0.61586233469167 0.614301494248296 1 1
0.818410506687671 0.816177510546192 1 1
0.831911648971859 0.829137446264031 1 1
0.628925022523425 0.627430298058791 1 1
0.759118892731968 0.75699721347617 1 1
0.814993932730881 0.812380876982437 1 1
0.786600803586675 0.784647974822227 1 1
0.898864669925491 0.896453709985516 1 1
0.546198650784851 0.54525209445815 0 0
0.899112531349227 0.896915449078963 1 1
0.70539305226534 0.703250303748727 1 1
0.84324672674547 0.840194092311226 1 1
0.880904699272388 0.878075303239397 1 1
0.780373825672558 0.777867967718355 1 1
0.965694322973963 0.962342613392229 1 1
0.695527082064241 0.693295524126956 1 1
0.84149829876384 0.838962240164423 1 1
1.00979715129358 1.00635798772801 1 1
0.676958622667323 0.674968698837106 1 1
0.733977373460945 0.731367164310592 1 1
0.84289574783439 0.840080788070018 1 1
0.569023687804905 0.567716744055369 0 0
0.648274351168147 0.646772122532698 1 1
0.844073815949632 0.841709124411417 1 1
0.560356883419848 0.558574682037304 0 0
0.904346101882358 0.901792593396691 1 1
0.690523799206827 0.688498242122118 1 1
0.822916806974079 0.820290304670018 1 1
0.835412727243588 0.833343311858569 1 1
0.694438580400641 0.692267562527163 1 1
0.881077388785001 0.878333499116563 1 1
0.883781949277364 0.88130445600167 1 1
0.944207339421721 0.941824011237326 1 1
0.983944810827645 0.980970754634236 1 1
0.912707281811981 0.909954480295142 1 1
0.768124081865834 0.766317740584415 1 1
0.596870931584134 0.594995646428153 0 0
0.804759838960715 0.802559475151581 1 1
0.825295511568161 0.823223337876865 1 1
0.92977898788466 0.926712565367286 1 1
0.610182338705555 0.608399133165295 1 1
0.818585708365777 0.816217157667956 1 1
0.945637658615333 0.942923851123695 1 1
0.874960775916136 0.872354884529245 1 1
0.800846285382114 0.798638390349043 1 1
0.886580159160953 0.884248408449651 1 1
0.634279302496729 0.632382020663738 1 1
0.793867199937353 0.79146271477988 1 1
0.531285935127996 0.529458603323795 0 0
0.757370974359915 0.754538692975779 1 1
0.972434171176856 0.96927784727099 1 1
0.723517553602653 0.721426968210523 1 1
0.84883427099662 0.846619300753255 1 1
0.731279622654707 0.728815718214527 1 1
0.909549173708001 0.906695170629764 1 1
0.784153615860058 0.781670727213544 1 1
0.885259773734427 0.882844606737314 1 1
0.905170829412159 0.902066276401174 1 1
0.794374165909727 0.792287659533578 1 1
0.713089060270629 0.710684569889299 1 1
0.650630040232045 0.648800750309045 1 1
0.837747213702804 0.835733959904926 1 1
0.886581730380594 0.883456446606696 1 1
0.990338775194301 0.987460968960882 0 0
0.664573685300064 0.66298252380304 1 1
0.78510592092892 0.782733743665951 1 1
0.793299573614025 0.790596399295753 1 1
0.891637833828477 0.889495226520482 1 1
0.722940485286448 0.720787024017235 1 1
0.754675644506381 0.752316466501504 1 1
0.845701565159424 0.842967572771918 1 1
0.63482319896993 0.632975800722894 1 1
0.877556251725979 0.874490737632659 1 1
0.840569385593268 0.838208637878742 1 1
0.894423767146871 0.892142641203932 1 1
0.678254185224951 0.676614343589945 1 1
0.757897391823006 0.755304511014855 1 1
0.684439255029437 0.682219626709846 1 1
0.639791318761467 0.637680787504336 1 1
0.754778167447464 0.752390060578767 1 1
0.817704327884155 0.814969436504499 1 1
0.798652972505859 0.796436166883208 1 1
0.855216892312855 0.852464224340725 1 1
0.812472613511723 0.810161638733945 1 1
0.758893774786434 0.756712028612367 1 1
0.83277001347069 0.830544301913169 1 1
0.793930276483991 0.791722274321776 1 1
0.824863340967092 0.822448942723592 1 1
0.944502849651349 0.941909170547331 1 1
0.870318124835977 0.868126575814855 1 1
0.841262381113904 0.838958411307032 1 1
0.85042780898584 0.848413374140896 1 1
0.551568261666738 0.549983926033083 0 0
0.821808350200784 0.819132963882458 1 1
0.837726500819489 0.835059183503493 1 1
0.785942221382729 0.782943654646273 1 1
0.941050034529344 0.938031605762965 1 1
0.736190997850512 0.734181277023791 1 1
0.6478996643102 0.64610306671257 1 1
0.926321403300047 0.923595080213382 1 1
0.963374615162955 0.960373614197789 1 1
0.853013359657186 0.850550866302473 1 1
0.783707023888543 0.780947325206672 1 1
0.839756650750952 0.83741984820632 1 1
0.832292007682871 0.829446270285866 1 1
0.829148387655321 0.826768096066955 1 1
0.86842221647277 0.866079119502082 1 1
0.773865951239144 0.770797518630152 1 1
0.730348435353644 0.728049383801737 1 1
0.811623289833016 0.809250271022218 1 1
0.879629001863668 0.877272288232597 1 1
0.844989222219376 0.842368108065733 1 1
0.863462253780807 0.860897217498752 1 1
0.869130585688034 0.866789045847493 1 1
0.714690954134075 0.712592537139636 1 1
0.828514414304444 0.826302342273807 1 1
0.819954215465611 0.817593303533097 1 1
0.640212404895987 0.638981437541546 1 1
0.920063393473278 0.917556911518532 1 1
0.87000752265861 0.867594781167797 1 1
0.824138670614153 0.821702921257464 1 1
0.779341771298817 0.776537283952203 1 1
0.739084763652255 0.736832577491142 1 1
0.734752850203307 0.732525138937241 1 1
0.787130998025584 0.784279492940114 1 1
0.847083036203349 0.844425153392405 1 1
0.886620542193311 0.883842351013025 1 1
0.866881992451515 0.864110618909727 1 1
0.687789038520401 0.685643738838206 1 1
0.72117795259084 0.719040815019647 1 1
0.999438182744358 0.996522390511069 0 0
0.88468788331482 0.882171680083284 1 1
0.746262260679022 0.744181206420682 1 1
0.996766209547648 0.993669153331243 1 1
0.801651620500311 0.79882176123834 1 1
0.768776568998604 0.766688700732739 1 1
0.735082341622073 0.73285801136684 1 1
0.854924398466114 0.852707656466199 1 1
0.965314177617763 0.962293428781168 1 1
0.843438416368088 0.840855272666412 1 1
0.660357104133717 0.658692526184943 1 1
0.686325256873564 0.684416820039684 1 1
0.726896885128218 0.724626906892043 1 1
0.589664166607743 0.588258622312122 0 0
0.652501079708302 0.650723191668512 1 1
1.02826117636579 1.02523386812018 1 1
0.732072494608921 0.730356107504712 1 1
0.753084601857195 0.750592438923704 1 1
0.685362025473132 0.683328919123218 1 1
0.785109479524076 0.782954687747094 1 1
0.721148670450329 0.719341848601243 1 1
0.825221733527483 0.823116396198607 1 1
0.678842601288624 0.676991870080275 1 1
0.675848614525363 0.673987399026755 1 1
0.689098806904768 0.687271553416371 1 1
0.844946645428279 0.843016142183399 1 1
0.9817588012475 0.978272795381693 1 1
0.734197570749362 0.732380111468457 1 1
0.996687149751393 0.993785232642979 0 0
0.741365519178605 0.739020543749054 1 1
0.79927336792679 0.79724015759539 1 1
0.606852423462018 0.605122368869138 0 0
0.7253830595074 0.723270436117701 1 1
0.760888305903031 0.758803611676966 1 1
0.72933225301769 0.727259054461482 1 1
0.859906827585882 0.857103273156011 1 1
0.805810318637461 0.803535863556794 1 1
0.82869563117099 0.826162564589763 1 1
0.865308926432149 0.862810329030965 1 1
0.786265760880114 0.783905419314585 1 1
0.925628359479319 0.922586086307337 1 1
0.73506617718393 0.732617453363854 1 1
0.856973704998971 0.854124324997383 1 1
0.922520228063186 0.919993855840561 1 1
0.628297243480148 0.626772985823283 1 1
0.832036319440808 0.829902550633578 1 1
0.568252558580346 0.566466493634129 0 0
0.815786965544718 0.813697844968934 1 1
0.750693229857581 0.748485023614937 1 1
0.999566052008576 0.996811005367563 1 1
0.792203426638535 0.790100986205222 1 1
0.95024699590591 0.947911580131295 1 1
0.884763797455337 0.882168680806112 1 1
0.818006631378425 0.815394800600945 1 1
0.755969272171526 0.753592131479734 1 1
0.600996417072944 0.599172487138371 1 1
0.788559085770916 0.785924252563334 1 1
1.02474765642682 1.02161647500545 0 0
0.769004868896954 0.766726066070302 1 1
0.672540154017575 0.670127518777831 1 1
0.924730321611061 0.922180365001798 1 1
0.706274111990808 0.704368348809579 1 1
0.744727602263999 0.742900932440758 1 1
0.828863645934433 0.826782747299412 1 1
0.660661763386469 0.658628417603948 1 1
0.796729695601875 0.794204290516725 1 1
0.745838287293638 0.743382360322964 1 1
0.720874531494835 0.718941433551663 1 1
0.819741160908625 0.817493342211855 1 1
0.869122791008447 0.866085388321346 1 1
0.679525441467047 0.677917382749212 1 1
0.850939842864404 0.848611019983198 1 1
0.790622193166142 0.788219289434306 1 1
1.05900666686318 1.05592510090253 0 0
0.693648258621262 0.691727438453163 1 1
0.836293561681563 0.833773760864273 1 1
0.846406575862256 0.844379178856997 1 1
0.666095821063269 0.664206109043929 1 1
1.06005370853533 1.057504441923 0 0
0.687846832167876 0.686047307049034 1 1
0.873026591539239 0.870574001031403 1 1
0.700517718137848 0.698173652770648 1 1
0.873204014810462 0.870486813243405 1 1
0.984404037895915 0.981658436440626 0 0
0.941174451364737 0.938325893497431 1 1
0.804444698799702 0.801920022637838 1 1
0.58905044542013 0.587674776060537 0 0
0.821014040048292 0.818646010855775 1 1
0.670878941499481 0.668489501407273 1 1
0.855874429898838 0.853223625091648 1 1
0.80759972370946 0.80472637782465 1 1
0.963116810516955 0.960746514488318 1 1
1.01047036504391 1.00646741137009 0 0
1.02532576033815 1.02153814667799 0 1
0.686984068378041 0.684188976679021 1 1
0.837134138985772 0.834758567842335 1 1
0.877875530331763 0.875441963511675 1 1
0.734093966834256 0.731961694911345 1 1
0.878618165116465 0.87562894547208 1 1
0.979532889941891 0.977051689702762 1 1
0.773874110113018 0.77206123724172 1 1
0.772073667992547 0.769758534228848 1 1
0.815088421390017 0.813125686872176 1 1
0.73405834452967 0.731899070335385 1 1
0.5353209519978 0.533461939674603 0 0
0.91207866578292 0.909549400310967 1 1
0.840899717240961 0.838394511082448 1 1
0.677690471824357 0.675807977643564 1 1
0.820622258066871 0.818288213218562 1 1
0.63602142461445 0.63402835750262 1 1
0.659927675942704 0.658255184278386 1 1
0.797176248354273 0.794960680108058 1 1
0.864536569666011 0.861651169415098 1 1
1.108501777501 1.10483429665153 0 0
0.871944630237637 0.869256232604394 1 1
0.670756319891409 0.668892854891342 1 1
0.835384777215085 0.832732659296671 1 1
0.834333823673264 0.831588430413022 1 1
0.897258459447992 0.89457119420958 1 1
0.773136146142458 0.770785296508061 1 1
0.77135725343657 0.769647348349263 1 1
0.724588243126289 0.722671531940044 1 1
0.949995191552156 0.946980636813499 0 0
0.857131303311262 0.854401046113168 1 1
0.625600579963879 0.623821137737096 0 0
0.685412936962675 0.683612822037439 1 1
0.660104261769339 0.658288527045906 1 1
0.680924626207114 0.679116444818934 1 1
0.911075391023771 0.908443667514947 1 1
0.911121096416793 0.908017445556742 1 1
0.829670167803341 0.827343454516752 1 1
0.698011048294537 0.695571908760356 1 1
0.929471118661083 0.926713803384935 1 1
0.788706978270782 0.786559908726631 1 1
0.775452953321965 0.77323223730764 1 1
0.715292571020523 0.713408126630189 1 1
0.858080557020229 0.855836908154047 1 1
0.744695404199334 0.742687259015483 1 1
0.754617759779304 0.752261597459543 1 1
0.63789866578996 0.636585114225306 1 1
0.984603161246254 0.982001560298399 0 0
0.839134915302472 0.83655155119052 1 1
0.686144789663423 0.684061239129115 1 1
0.943900216697593 0.941102204056524 1 1
0.691663291980215 0.689871806152292 1 1
0.821928927924229 0.819180381526472 1 1
0.941388607048173 0.938934199027151 1 1
0.706748397383883 0.704355143074367 1 1
0.636362389063346 0.634294700213433 1 1
0.725528772032957 0.723445183382263 1 1
0.703884747003331 0.701845482128677 1 1
1.03263452345128 1.03002978993303 0 0
0.684790244045278 0.682680953791843 1 1
0.784115978618576 0.781629460385476 1 1
0.705959942098525 0.703554940870272 1 1
0.829389114053805 0.826616407754181 1 1
0.911534740272167 0.908788098369481 1 1
0.648476778661599 0.646398491048993 0 0
1.00160275223364 0.99852207066512 0 0
0.905546210020758 0.902851786145279 1 1
0.65074418708213 0.648964873538046 1 1
0.706110037309882 0.704236829189993 1 1
0.826275056973919 0.823631816283007 1 1
1.0793885340072 1.07661187381003 0 0
0.751237739546995 0.749218087810015 1 1
0.692047470988695 0.689760233192804 1 1
1.01310017892358 1.01021248973041 1 1
0.779816603932018 0.777742061677657 1 1
0.86123608856879 0.859160154562636 1 1
0.719186673026253 0.717185226480475 1 1
0.633679905004934 0.631544629131224 1 1
0.832635795257654 0.830694658386048 1 1
0.789210068267334 0.786760569128866 1 1
0.783868656822459 0.781310900961296 1 1
0.791611674230797 0.789664555139319 1 1
0.871825463185115 0.869383355495361 1 1
0.810421110343462 0.808388367443417 1 1
0.878551949896935 0.875741902612394 1 1
0.799858402262247 0.797214758412593 1 1
0.942372294283857 0.939228041548038 1 1
0.751296549145848 0.748818061533513 1 1
0.784348765574805 0.781393435221745 1 1
0.883944567950654 0.881523165900244 1 1
0.877461414733569 0.875074401375977 1 1
0.761880167090165 0.759532416533979 1 1
0.780173326407288 0.776811062683198 1 1
0.795529103175879 0.792996937649529 1 1
0.800119925048529 0.797817819103652 1 1
0.714206207727933 0.711894380070819 1 1
0.864289112919191 0.861926756731738 1 1
0.910137039185425 0.907171640468822 1 1
0.806384219030129 0.804377791773131 1 1
0.730984940404968 0.72889251482328 1 1
1.01062104357413 1.00718771286776 1 1
0.955412530891979 0.953108922737671 1 1
0.76166122707881 0.758840121357426 1 1
0.791716176216778 0.789380231229599 1 1
0.904511412911848 0.902010488106445 1 1
0.734039429201154 0.731532404083124 1 1
1.00781166576066 1.00449487120134 0 0
0.836146114708832 0.833487820062323 1 1
0.600509299645275 0.598642186156566 1 1
0.758737954365156 0.756846012147482 1 1
0.853922390106586 0.851532168623823 1 1
0.60702206242783 0.605325875957094 0 0
0.984081229581894 0.981373886693243 1 1
0.839157689965465 0.837095512449694 1 1
0.806155153836573 0.803904223187065 1 1
1.02909867412347 1.02623371300723 0 0
0.77619973196617 0.773903647462231 1 1
0.745011223490129 0.742654382824286 1 1
0.844109087779956 0.841619376502576 1 1
0.764252521636322 0.76222968510499 1 1
0.770068609304652 0.767533025667708 1 1
0.755164141778549 0.752687802358011 1 1
0.832004624013223 0.829900974547072 1 1
0.822929053775117 0.820481922966769 1 1
0.674542335453675 0.672308072751434 1 1
0.665029886202551 0.663277293054724 1 1
0.823602909259328 0.821205503077796 1 1
0.842740379816171 0.840178734335904 1 1
0.785456655933008 0.783369957592887 1 1
0.944096792924483 0.940970115688804 1 1
0.721590136286866 0.719333617036055 1 1
0.671785654641688 0.669871383107347 1 1
0.701610541087138 0.699844937861808 1 1
0.674779917079295 0.672902386698302 1 1
0.800663085487187 0.798694590155207 1 1
0.684836226545108 0.682466427109073 1 1
0.764448222239235 0.761805288795092 1 1
0.797811317792051 0.79521444856388 1 1
1.02158074713501 1.01877355695641 0 0
0.866979760669176 0.864132997557308 1 1
0.863295416573274 0.860511137684084 1 1
0.76611679955348 0.763788413839051 1 1
0.83697752943474 0.834558230845501 1 1
0.726011146633366 0.723488080880058 1 1
0.811524240717034 0.80917099122574 1 1
0.755952090537212 0.753677616597845 1 1
0.691663605636129 0.689320798319811 1 1
0.93506113797967 0.932254093446743 1 1
0.681279201658028 0.678873696380851 1 1
0.855856162885219 0.853602341620829 1 1
0.903881844389053 0.900938005707812 1 1
0.820882980545987 0.81794972516041 1 1
0.791839041280355 0.789503391335769 1 1
0.746155789800321 0.74422876836246 1 1
0.973033645523182 0.970079381482694 0 0
0.525076343200688 0.523538807306148 0 0
0.703031116633744 0.701095676198658 1 1
0.908960418735427 0.906685504484313 1 1
0.718463525922283 0.716284873279174 1 1
0.821050876240652 0.818401863033079 1 1
0.824070575349291 0.821479614009058 1 1
0.851661257864505 0.849419481238961 1 1
0.759517400593979 0.757375578192125 1 1
0.84356923529041 0.840934027056069 1 1
0.754092995578137 0.751684438707753 1 1
0.931596813710304 0.929101653494713 1 1
0.882939501183585 0.880563662078678 1 1
0.858063066429841 0.855743714292616 1 1
0.702016974286216 0.699462664446369 1 1
0.752985403470068 0.7505324825907 1 1
0.893141231415484 0.89051009972727 1 1
0.750475935828829 0.74822304113007 1 1
0.500131636363549 0.498701601026353 0 0
0.842915634765996 0.840583801321262 1 1
0.757876741108201 0.755461040822766 1 1
0.873905015021097 0.871392771165397 1 1
0.643799258814302 0.641856678181153 1 1
0.844322374128704 0.841317355911163 1 1
0.888827110812499 0.886155874696959 1 1
0.86828993941138 0.86529481427465 1 1
0.88058526214414 0.877359607329357 1 1
0.86962202174308 0.867334073727335 1 1
0.823316761279797 0.820384698376441 1 1
0.679057725777619 0.677171197314178 1 1
0.753310596295973 0.751010934120469 1 1
0.667371855874779 0.665226338515731 1 0
0.615576123585109 0.61363192038751 1 1
0.826159684124275 0.823543233858543 1 1
0.741779705058793 0.739312280338278 1 1
0.942071580709795 0.939250769527464 1 1
0.74246528102217 0.740429783605143 1 1
0.700708409232541 0.698636901887431 1 1
0.792719444093774 0.790614730504904 1 1
0.769762040930903 0.76733144221887 1 1
0.552014083204619 0.550409649820243 0 0
0.722806850128553 0.720507888825047 1 1
0.731710259047686 0.729477176635933 1 1
0.86073572043785 0.858350080496615 1 1
0.615590620032569 0.613623107123459 1 1
0.906060745791849 0.903755807852666 1 1
0.851112213107655 0.848103820854675 1 1
0.706255566609051 0.703911930830807 1 1
0.702553160476178 0.700304411582094 1 1
0.663780374271422 0.661909737920226 1 1
0.704027809462981 0.701860456889699 1 1
0.688460001453277 0.686390753049232 1 1
0.927293804979831 0.924647556459689 1 1
0.754153312116367 0.75156309223238 1 1
0.687735664133627 0.685289775535813 1 1
0.684304110665316 0.6822936471313 1 1
0.806163169174967 0.803513431071094 1 1
0.484998713207505 0.483774308570632 0 0
0.973274522664766 0.97054023321085 1 1
0.622842817310511 0.620948474218417 1 1
0.719576283642008 0.717400203135368 1 1
0.864233635094433 0.861877379427292 1 1
0.842115665730389 0.839060129699582 1 1
0.749675628520952 0.74713080054405 1 1
0.86767750469722 0.865037525903302 1 1
0.845090376273545 0.842661479968243 1 1
0.610768807495551 0.608827846140271 1 1
0.791496304951264 0.789701070260638 1 1
0.753174457476313 0.750606176878534 1 1
0.975260478299029 0.972742515983374 1 1
0.967693964845126 0.965087028694132 1 1
0.877989863334569 0.875594500083863 1 1
0.824681162874847 0.822090760806884 1 1
0.617730372868669 0.61626995197236 1 1
0.806715751312824 0.804569685953592 1 1
0.701438556753487 0.699916260250742 1 1
0.92263863429058 0.919540394946303 1 1
0.802995149325122 0.800109641554437 1 1
0.882507460347635 0.880045339342478 1 1
0.859547242710712 0.857083522287931 1 1
0.726227085684342 0.723972255665022 1 1
0.871143735414286 0.869016671950591 1 1
0.993447238431525 0.990778513845774 0 0
0.779707142662895 0.777286776888191 1 1
0.69231212052954 0.69036379157212 1 1
0.937759574391086 0.935147812455202 1 1
0.844109672627239 0.841234769367941 1 1
0.868200437906292 0.865500788263243 1 1
0.872487727976806 0.869845380415692 1 1
0.67855979409316 0.676483568828153 1 1
0.797217154096682 0.795319790517407 1 1
0.71099542663194 0.708832137873903 1 1
0.609941251680097 0.607605824581755 1 1
0.939723967152359 0.937029835808784 1 1
0.924899262583653 0.92202561329332 1 1
0.893412254725176 0.890678072983721 1 1
0.716465303356867 0.714331981197424 1 1
0.652752326852442 0.650977609134738 1 1
0.491626611458397 0.490229193689581 0 0
0.876183110592799 0.87379991261422 1 1
0.738783538944447 0.736615911242355 1 1
1.02999263114297 1.02681023872233 1 1
0.639864576755648 0.637789223557638 1 1
0.74429679856679 0.74190230698785 1 1
0.708974571496557 0.707203937356933 1 1
0.756141434205865 0.754096226594424 1 1
0.919545925674892 0.916871014513126 1 1
0.932597558282473 0.930205337523791 1 1
0.623182519909111 0.621459681084202 1 1
0.84900327587212 0.846839985099173 1 1
0.89057382115663 0.8883366060565 1 1
0.521561850232162 0.519983592433204 0 0
0.98018291440682 0.977268960955179 1 1
0.722684312466706 0.720785554503937 1 1
0.68816002948355 0.686289464305527 1 1
0.698121167216501 0.695873569263102 1 1
0.762945766817477 0.760306485080383 1 1
0.873924616747691 0.871021778415061 1 1
0.938106039643668 0.935181244140625 1 1
0.814014779388698 0.81163207968766 1 1
0.666655650526628 0.664150069955579 1 1
0.778599145855432 0.776097025510986 1 1
0.783461634446291 0.781396824881694 1 1
0.807953643541672 0.805638446401787 1 1
0.744156008420792 0.741903325634686 1 1
0.805627902588396 0.802402684013136 1 1
0.744482972443743 0.742355063343952 1 1
0.848556178280157 0.846097377864489 1 1
0.800378894697661 0.797564395624604 1 1
0.949001279190734 0.946565890570068 1 1
0.771532063025368 0.76908443050387 1 1
0.771826458178467 0.76981937430945 1 1
0.69876520009105 0.696767045478641 1 1
0.916546916097422 0.914068536553187 1 1
0.8147830767906 0.811999103966712 1 1
1.03286533786494 1.02995822533874 1 1
0.9165644136079 0.913939153234689 1 1
0.74719704241233 0.745211081955547 1 1
0.681770410504497 0.679781803372714 1 1
0.78440307290087 0.782144467922459 1 1
0.990233424478484 0.986660765495541 1 1
0.77135352462888 0.768985797168874 1 1
0.825641287340505 0.82266358478508 1 1
0.903685273448962 0.901701723235018 1 1
0.553770899073376 0.55193027831748 0 0
0.773708839667243 0.771685292662184 1 1
0.959745007208625 0.957298586891473 1 1
0.738800162336072 0.736791241337146 1 1
0.66495980666024 0.662839641741148 1 1
0.81273000091032 0.810815072314583 1 1
0.804629531105787 0.801667929469331 1 1
0.759725350285865 0.757449647464633 1 1
1.04247586612486 1.03988709086506 1 1
0.726124365746076 0.723888138512684 1 1
0.716884606578832 0.713899619041468 1 1
0.751364820915601 0.749212448008674 1 1
0.64431934790917 0.642954053380658 1 1
0.761730182319114 0.759907342313299 1 1
0.876220030187554 0.874162575014645 1 1
0.982733641491938 0.980014283412409 1 1
1.14779180135863 1.14374981521611 0 0
1.04137592203213 1.03768822409506 0 0
0.991335115021487 0.988480589778234 1 1
0.655011580966294 0.652889671267005 1 1
0.863029650892949 0.860521481446613 1 1
0.95885095872765 0.955414851056125 1 1
0.890281964325818 0.887672244055417 1 1
0.6655787197774 0.663206761867179 1 1
0.789572940438394 0.787739313179539 1 1
0.942136212090798 0.939711712216307 1 1
0.640151463123992 0.638093812839437 1 1
0.803842489598183 0.801536088202785 1 1
0.733761178374726 0.731500591966286 1 1
0.647011926667549 0.64439347441031 1 1
0.893913837019833 0.891331130678474 1 1
0.922745633135942 0.920136914155097 1 1
0.749405532312987 0.747533264783353 1 1
0.667316368868923 0.665212610252461 1 1
0.735259909157777 0.73342722856659 1 1
0.77224527665843 0.77026045368819 1 1
0.729928825513345 0.727579827561421 1 1
0.758572932626643 0.756378065464772 1 1
0.750539245789898 0.748471323172727 1 1
0.902619040890176 0.899972058864157 1 1
0.938779123119567 0.936004394672582 1 1
0.645589913375415 0.644018770181505 1 1
0.732322749044552 0.729997973797805 1 1
0.81015222824269 0.808515558223346 1 1
0.881070808992138 0.878422350424717 1 1
0.716131642588741 0.71425493659223 1 1
0.953383431927183 0.950548823742415 1 1
0.866976707897724 0.8645239440777 1 1
1.01044481318815 1.00732949753767 1 1
0.538758733652702 0.537401353900403 0 0
0.759181146643861 0.756989266220766 1 1
0.807861190265232 0.805538546933709 1 1
0.716806593573546 0.714749347574674 1 1
0.866642832451677 0.864326463771978 1 1
0.691695197382867 0.690195453953237 1 1
0.846324049743264 0.843947917852533 1 1
0.518533783993818 0.516774309915255 0 0
0.616503050006159 0.614593162273013 1 1
0.792834104546191 0.790501831812407 1 1
0.919748353299757 0.917127913417647 1 1
0.749302751460539 0.747108003892399 1 1
0.79485737142392 0.792954698728815 1 1
0.859527139684866 0.856876420918535 1 1
0.913147303799537 0.910299424997728 1 1
0.69422309608975 0.692234892032853 1 1
0.730685420024596 0.728491969371335 1 1
0.798300670403845 0.796044934729394 1 1
0.896195468654646 0.893783080083252 1 1
0.87364299366264 0.870872676071771 1 1
0.617790113156452 0.616199891309705 0 0
0.803290887921123 0.800965842153097 1 1
0.83409510537464 0.831792971109245 1 1
0.708840756997146 0.706527543146374 1 1
0.778702615605441 0.776599619522187 1 1
0.698399900708197 0.696485000069365 1 1
1.08451535482253 1.08153322706886 0 0
0.672872081356757 0.671030108477444 1 1
0.899066495337953 0.896196139568278 1 1
0.707965615091808 0.705504006283085 1 1
0.670418173465821 0.667943198171266 1 1
1.00744556313068 1.00410191692726 0 0
0.726909092988267 0.724879472601647 1 1
0.698287577679478 0.696048455397862 1 1
0.817823594578679 0.81569927474699 1 1
0.928886516139997 0.926447841556162 1 1
0.690696927341524 0.688436416231941 1 1
0.920322986484206 0.91803470403961 1 1
0.867336839360562 0.86509899882116 1 1
0.541803418040128 0.540482205674321 0 0
0.640602055759794 0.638812150493091 1 1
0.656443848013332 0.654118606510162 1 1
0.884412344303784 0.882289180476988 1 1
0.715265356125661 0.713390107098259 1 1
0.740753138516271 0.738510523656313 1 1
0.842362611028389 0.839674365586124 1 1
0.680313862011133 0.6784281712931 1 1
0.755206587065007 0.752769684115512 1 1
0.748958305022529 0.746530518938599 1 1
0.73339459284936 0.731134019129786 1 1
0.883619993398855 0.880745285959586 1 1
0.958932865444186 0.956686516641223 1 1
0.96522978266797 0.962491099975543 1 1
0.720397892960566 0.71828502103365 1 1
0.847161171179615 0.844676062583776 1 1
0.823323062919228 0.821415559052573 1 1
0.706531099906911 0.704189012468847 1 1
0.934746357973522 0.932138483333114 1 1
0.836164867891799 0.833749436996803 1 1
0.946569851242086 0.942909142700317 1 1
0.923508457991589 0.920427979982064 1 1
0.816263562594725 0.813997950100493 1 1
0.581718611187725 0.580267249684069 0 0
0.908574583670937 0.905698874669736 1 1
0.760463926636638 0.758089861070086 1 1
0.914912006633585 0.912599528560885 1 1
0.814142187259944 0.811248437661644 1 1
0.53129342973057 0.530026832400133 0 0
0.786266289888322 0.784368321624491 1 1
0.927375935036614 0.924579242040457 1 1
0.694919170902139 0.692430743649319 1 1
0.640825306666013 0.639032387307913 1 1
0.981198032028549 0.9786238336889 1 1
0.969104219741196 0.966218239894388 1 1
0.94049081092687 0.937973325051191 1 1
0.890067854792401 0.887560488567995 1 1
1.04519792693063 1.04163793021527 0 0
0.749554339446887 0.747569933185519 1 1
0.643041238714806 0.641437047758282 1 1
0.801459510114003 0.799576150728299 1 1
0.960847317209444 0.957869732010356 1 1
0.857220711515919 0.854704554266368 1 1
0.801838077749257 0.799551445177176 1 1
0.733427646617575 0.731186657564761 1 1
0.953800473826028 0.949993489679385 1 1
0.833618417786451 0.831184668124169 1 1
0.678026467054631 0.675857095071893 1 1
0.895282989140326 0.892800394475565 1 1
0.802765558635767 0.800752250805469 1 1
0.623752506170755 0.622001640026379 1 1
0.860977680512821 0.858981353253126 1 1
0.681755587879679 0.679780446815112 1 1
0.876057369547215 0.873161157083615 1 1
0.752377960702847 0.750005363311965 1 1
0.96532481113889 0.962411785985332 1 1
0.789719635732206 0.787711186090864 1 1
0.780374198687289 0.778233383726421 1 1
0.81946852996525 0.817241593025318 1 1
0.810122105404751 0.80797949100043 1 1
0.824658485274181 0.822028732888776 1 1
0.518756338123991 0.51680607701609 0 0
0.797441695789199 0.795213066880452 1 1
0.640300249164582 0.638626657478615 1 1
0.955519268941181 0.953144621154885 1 1
0.731711469210476 0.729935915362142 1 1
0.780900624356165 0.778440808608316 1 1
0.885075110621361 0.882522489400929 1 1
0.918133886017248 0.915561614043075 1 1
0.762576288242731 0.760156239192414 1 1
0.609744348124839 0.607954177950646 1 1
0.917994888990517 0.915501067745863 1 1
0.953628025387874 0.951564517695457 1 1
0.577530353483516 0.57585815564406 0 0
0.77705411904178 0.774714573297949 1 1
0.678899629634263 0.677060875990516 1 1
0.930279388880371 0.928104378171429 1 1
0.978810909105319 0.975784444499375 1 1
0.885945188820146 0.883173296007041 1 1
0.798189032451942 0.795786012820514 1 1
0.791016686989185 0.789045631482917 1 1
0.844234709186263 0.842067261845199 1 1
0.912517242255598 0.909686890711283 1 1
0.641461852400345 0.639479574838925 1 1
0.716808562377196 0.714779632353089 1 1
0.850699558749381 0.848163359261907 1 1
0.716381752918575 0.714321998631949 1 1
0.914524598483093 0.912258574054611 1 1
0.826441638751184 0.82401130003436 1 1
0.525487631475563 0.524175884941748 0 0
0.890553483274648 0.887590668398683 1 1
0.817039993994187 0.814721327732547 1 1
0.772330341697967 0.770273289723064 1 1
0.98898390117972 0.986028670942991 1 1
0.712287980832371 0.710499613762929 1 1
0.706766792984134 0.704773704198227 1 1
0.902790238548332 0.90062305213742 1 1
0.646310753587561 0.644454964533859 1 1
0.784757446280218 0.78262587785496 1 1
0.755454780222504 0.753145425297594 1 1
0.67902107365441 0.676776087686909 1 1
0.742005263296206 0.740010397078079 1 1
1.23164414514059 1.22716815516787 0 0
0.832664703688147 0.829836564987023 1 1
0.710668792947602 0.708374284229207 1 1
0.837576741670363 0.835463956285815 1 1
0.814173229491417 0.811259030423434 1 1
0.632638667174202 0.630932461389323 1 1
0.805781921764434 0.803082630842468 1 1
0.841825349153497 0.83857491601385 1 1
1.0825392641314 1.07927386169735 0 0
0.827931191604819 0.825654833914589 1 1
0.587045370117592 0.584857459394805 1 0
0.900185117899932 0.897350315033445 1 1
0.836991999218016 0.834547241060439 1 1
0.767618907231723 0.76517135274066 1 1
0.742333578668424 0.740299297742507 1 1
0.839266073224984 0.837036973480725 1 1
0.812659518429978 0.810133886012165 1 1
0.964498503012077 0.961614776847951 1 1
0.946058173971429 0.943443204787286 1 1
0.806066546186392 0.804153419244199 1 1
0.962712215547299 0.95949885135312 1 1
0.865189988990296 0.862895439052306 1 1
0.806233838764465 0.804176940252545 1 1
0.857602685279709 0.855024726989127 1 1
0.769927633246029 0.76771340829806 1 1
0.820947516235479 0.818407180101106 1 1
0.964835725964834 0.96164734275829 1 1
0.855498429611396 0.85335789689482 1 1
0.647957435168927 0.645550812310305 1 1
0.70750378219085 0.705352069406231 1 1
0.74239308672109 0.740192138588626 1 1
0.842533829641495 0.839968853243896 1 1
0.746643197971976 0.744766123056119 1 1
0.916539988603343 0.914407578584806 1 1
0.698482162952301 0.696622531699174 1 1
0.78489772277771 0.782581793055417 1 1
0.724424469387818 0.722129661597456 1 1
0.815786922468808 0.813463486853069 1 1
0.788046491659835 0.786008428185273 1 1
1.01416438706686 1.01176404523119 1 1
0.755244141903525 0.753152556313073 1 1
1.02767761336017 1.02434828943759 1 1
0.770957060551554 0.768684265353775 1 1
1.08891997273674 1.08558619683386 0 0
0.842880528308928 0.840576176087264 1 1
0.822239769495728 0.819887040223822 1 1
0.762431606750616 0.760043329808843 1 1
0.828245583132545 0.825479667432084 1 1
0.675795886936812 0.673719243182506 1 1
1.03252684813608 1.02955395041481 0 0
0.793505293373577 0.791190375275908 1 1
0.82133835345964 0.818773337017634 1 1
0.870991983433588 0.868727850440074 1 1
1.14625378121426 1.14283473799945 0 0
0.758379483203135 0.756234615289248 1 1
0.899854882923202 0.897697338897454 1 1
0.763357546555478 0.761411470540347 1 1
0.835157787586284 0.832673600279598 1 1
0.721525546021761 0.719439819311854 1 1
0.797876989857427 0.795601323232058 1 1
0.602645611549634 0.600876673277201 1 0
0.866117598070863 0.864094782720069 1 1
0.85225255875004 0.849762735963552 1 1
0.971359778666563 0.968573333720294 1 1
0.869785479903956 0.866922278414688 1 1
0.850973724484283 0.848458447663681 1 1
0.740155173934335 0.737554062659457 1 1
0.867800479181946 0.865206813509049 1 1
0.843079369317644 0.840634611801409 1 1
0.988684821850454 0.986229775246839 1 1
0.549606216665739 0.547717519145237 0 0
0.592552451718604 0.590316111416017 0 0
0.681028190386521 0.679245664912902 1 1
0.787894417633366 0.785958928874603 1 1
0.633138941765985 0.631238343335406 1 1
0.753231012154025 0.750986006233468 1 1
0.874799806821135 0.872246972086838 1 1
0.991845038571944 0.98926451564506 1 1
0.694028901272307 0.69193437285106 1 1
0.79771294548911 0.795116955202985 1 1
0.686308650929958 0.684569114678908 1 1
0.845439271105384 0.842976256722813 1 1
0.780694567023489 0.778603770873103 1 1
0.865518775622827 0.862404932447339 1 1
0.879812318570034 0.87653817248232 1 1
0.756038979221199 0.753829072625247 1 1
0.656773085364592 0.655212055969216 1 1
0.882838234174077 0.880248587949449 1 1
0.769113571878524 0.76690271150605 1 1
1.00414925969524 1.00166425374582 1 1
1.01016942095851 1.00729353988275 0 1
0.889274134726324 0.886524473056479 1 1
0.890723179566953 0.887808074124862 1 1
0.879245666796888 0.876526273132814 1 1
0.766683911979171 0.764322674989957 1 1
0.98825723434504 0.984610255909325 1 1
0.796294100302391 0.793790190332714 1 1
1.1367316881017 1.13273498675861 0 0
0.848734001905656 0.846589366017094 1 1
0.867402924687879 0.864733385378625 1 1
0.705000964765794 0.702679855869668 1 1
0.705654472782325 0.703250257383414 1 1
0.639602456121491 0.637596414116668 1 1
0.920951644351545 0.91873022633866 1 1
0.525589092897027 0.523742507207785 0 0
0.849052232282311 0.846091412996274 1 1
0.947913401010218 0.94525802566326 1 1
0.789104375530698 0.78706730685014 1 1
0.82774847328385 0.825060160955325 1 1
0.886736528478659 0.883909441033991 1 1
0.880888320833918 0.878695006773726 1 1
0.889270401711097 0.886803735795547 1 1
1.01984962282723 1.01681586405554 1 1
0.935248062392727 0.932554786444578 1 1
0.784333568152541 0.781946167973235 1 1
0.647887747883841 0.645822945644142 1 1
0.8745952277026 0.872368088038159 1 1
0.899943773293954 0.897681874260446 1 1
0.841239843435181 0.83864512695359 1 1
0.740433553392055 0.738037576292627 1 1
0.890134760368241 0.887745086094635 1 1
1.08422359628783 1.08100304673086 0 0
0.920274104302248 0.91827251164944 1 1
0.754022506887082 0.752065239182236 1 1
0.734438028671498 0.731942087547962 1 1
0.913355458084513 0.910241473771001 1 1
0.703931529965899 0.701634831332498 1 1
0.837648628187923 0.834899047281666 1 1
0.753222863765373 0.751150431775161 1 1
0.845132938162336 0.843076625939836 1 1
0.816654628813156 0.814060172122338 1 1
0.888196292212556 0.885712340987945 1 1
0.738108374006663 0.735396772288522 1 1
0.976337672279516 0.97345518972016 1 1
0.754026268278733 0.751594679695614 1 1
0.81943305579939 0.816653727461218 1 1
0.706911118675112 0.704494950327103 1 1
0.827668367687633 0.825251621247113 1 1
0.906385185847903 0.904022840157915 1 1
0.721823340814496 0.719462135585979 1 1
0.865400975301942 0.862289861725877 1 1
0.900854979315184 0.898540167038705 1 1
0.627243705677533 0.625522223603747 1 1
0.963404487360487 0.960579952575449 1 1
0.806762325767403 0.803916575838227 1 1
0.789089316311845 0.78680187839924 1 1
0.538350129824469 0.53663520935847 0 0
0.794049956540748 0.791878217296002 1 1
0.847293954813575 0.844913137713621 1 1
0.706027374818553 0.703425492074923 1 1
0.650669555550812 0.64879134203233 1 1
0.807373225761301 0.80480977576475 1 1
0.801268526555917 0.799181681576219 1 1
0.953803400708869 0.950912392118407 1 1
0.890030772778538 0.887527974202494 1 1
0.795794900747562 0.792955117767284 1 1
0.715426120531711 0.713027056993664 1 1
0.963697260185214 0.961095588440406 1 1
0.73822550107753 0.736444010276748 1 1
0.973445950792989 0.971200812955067 1 1
0.93024448361372 0.927746676277079 1 1
0.803265911415157 0.800875113222297 1 1
0.897394438423947 0.89535505730724 1 1
1.06870978789314 1.06474410476076 0 0
0.838363996561532 0.835884812399469 1 1
1.00516154915023 1.0021181953981 1 1
0.902648713091176 0.899478130209393 1 1
0.861077948768687 0.858771200877384 1 1
0.695486869136918 0.693367578585572 1 1
0.597480509154308 0.595630653269894 1 1
0.756066549829951 0.753869604734228 1 1
0.938187201533844 0.935630484038753 1 1
0.917629662035363 0.914991562529936 1 1
0.936911238013588 0.934364702322384 1 1
0.809375988983816 0.806932601146592 1 1
0.728267458402385 0.726002602153958 1 1
0.74097394031682 0.738441844950406 1 1
0.890838204970652 0.888398649154309 1 1
0.933734555463026 0.930817603283239 1 1
0.655581167454463 0.653935743000305 1 1
0.723179457817287 0.721457272600207 1 1
0.745860983435417 0.743491117886662 1 1
0.990786695822119 0.988412164833052 0 0
0.774078215384939 0.771924549458076 1 1
0.498778790761619 0.497104196221337 0 0
0.685656085070167 0.683724354440541 1 1
0.759465669679023 0.757270916046046 1 1
0.567763093059934 0.565810663914754 1 1
0.918484650394481 0.915443689474314 1 1
0.827888470693088 0.825763593103048 1 1
0.846353118613291 0.843701800131522 1 1
0.803804387393082 0.801698808134332 1 1
0.85757326298824 0.854929731409365 1 1
0.797549963120007 0.794983872490716 1 1
0.588811479747792 0.587305738693186 1 1
0.891770457322388 0.88943923836524 1 1
0.728215454616162 0.725802497963471 1 1
0.852676753420083 0.849560284889296 1 1
0.790967805526539 0.788474496056176 1 1
0.941217089863346 0.93838985797596 1 1
0.809557079605617 0.80765334899044 1 1
0.81375179198107 0.811253646429347 1 1
0.754166097957253 0.751660638671999 1 1
0.72697645645402 0.724951480885131 1 1
0.689795331854897 0.688146099142202 1 1
0.69907072010392 0.697022198364909 1 1
0.672199497323812 0.67032074169345 1 1
0.722445316897792 0.72004643802474 1 1
0.663023869937947 0.661319896067178 1 1
0.695144999729134 0.693042669774821 1 1
0.636425430749078 0.634544388103929 1 1
0.738712132305747 0.736846538455192 1 1
1.05377947492055 1.05048439605475 1 1
0.760625941736103 0.758182334391136 1 1
0.81080614277284 0.808496333081135 1 1
0.70360758604197 0.701681731149858 1 1
0.704241897666294 0.702125493877148 1 1
0.890303252010742 0.88745597359657 1 1
0.779581602492865 0.777627849075763 1 1
0.651243563623227 0.64901472570716 1 1
0.930981535152189 0.928189115292332 1 1
0.81502954794675 0.811601326141668 1 1
0.58888792262742 0.586830211456151 1 1
0.799963948632964 0.797631574637262 1 1
0.915268297176252 0.912957758633664 1 1
0.762616519382348 0.7602513342831 1 1
0.800588711359908 0.798340272893594 1 1
0.813896205723226 0.811979874393509 1 1
0.725517466972393 0.723554119448316 1 1
0.789316524635192 0.787295743600665 1 1
0.701478852056152 0.69943151775247 1 1
0.761210398150983 0.759009862637644 1 1
1.06262519233666 1.05947702100787 0 0
0.803838469039952 0.801637693981406 1 1
0.794973328617342 0.792290177549 1 1
0.639556020648784 0.63742056508082 1 1
0.823559382257433 0.821300382684689 1 1
0.711859687998146 0.7099575577568 1 1
0.818631207731867 0.816228280257375 1 1
0.784097354563312 0.781719676831236 1 1
0.906308342948816 0.903449942347468 1 1
0.890130611162738 0.88724376236573 1 1
0.673507561796692 0.671437931657006 1 1
0.930651289428558 0.927338754761106 1 1
0.81211553587815 0.810135697291555 1 1
0.777281292427163 0.774753631881724 1 1
0.747454770152984 0.745057858589023 1 1
0.954154267333695 0.952050261716857 1 1
0.725860649298091 0.723526665724451 1 1
1.04778746056578 1.04500752718701 0 0
0.71928967011593 0.717123114592951 1 1
0.687974805989562 0.686049827403522 1 1
0.785822594836087 0.783340393082941 1 1
0.853252663301192 0.850545894583089 1 1
0.945168304987482 0.942688404166627 1 1
0.721630737576988 0.719076760824988 1 1
0.99888243065475 0.996291476637913 0 0
0.661844392096746 0.660076629553223 1 1
0.915964511183138 0.913445965340686 1 1
1.02850231687235 1.02556662398777 0 0
0.770602788810133 0.768468021555251 1 1
0.851938469728267 0.849456796074316 1 1
0.711275861156106 0.709282279543354 1 1
0.923096667289229 0.919943856608936 1 1
0.718346380391165 0.715918979661359 1 1
0.724635894576939 0.722517974354645 1 1
0.992234185777182 0.989395273845836 1 1
0.842743656391734 0.840085301919481 1 1
0.846404661169153 0.843080813361377 1 1
0.879938953792537 0.877031049149888 1 1
0.796808292542953 0.794282859518084 1 1
0.760659062966683 0.758305748432586 1 1
0.815134123042186 0.81274227260062 1 1
0.846817898209 0.844219822954748 1 1
0.979790037728845 0.977019524324234 1 1
0.717261908479602 0.715511847708086 1 1
0.712914137685052 0.711630969679831 1 1
0.883669415658603 0.881568969112272 1 1
0.894422920281062 0.892071484034984 1 1
0.777644484518812 0.775589679956533 1 1
0.663341873521909 0.661097479725438 1 1
0.610903055782039 0.609147116096984 1 1
0.629087514377979 0.627035140490022 1 1
0.661159547781656 0.659598729319028 1 1
0.701139020304167 0.699197156239191 1 1
0.862719973354774 0.860183080287478 1 1
0.77043232358682 0.76835087029269 1 1
0.748177337819168 0.745865935222754 1 1
0.862468365197886 0.860393248109612 1 1
0.975594047567228 0.972990697047125 1 1
0.957379541467439 0.954670777290123 1 1
0.988192673087297 0.984991642082844 1 1
0.624091859520547 0.621340369400578 1 1
0.957941820740992 0.955055885697517 1 1
0.803381558200238 0.801551154263516 1 1
0.652953412968739 0.650960110071738 1 1
0.980123678861678 0.977018010669823 1 1
0.854279871161692 0.851925918664005 1 1
0.79918162781373 0.79669810591603 1 1
0.638644913193452 0.636893523657018 1 1
0.647082891796787 0.645336586229405 1 1
0.67824158593465 0.676287744697522 1 1
0.893520547879614 0.891223130615604 1 1
0.813629565119316 0.811261154666841 1 1
0.7696890466992 0.767196510672683 1 1
0.839680273409531 0.83764999009707 1 1
0.938218350396363 0.935559636367053 1 1
0.720275845793054 0.718447468446541 1 1
0.749934142934722 0.747312364973415 1 1
0.625155760848579 0.623173907471429 1 1
0.829287092156925 0.826657236955864 1 1
0.990703754032791 0.988443656910434 1 1
0.796043309809757 0.793772330305474 1 1
0.763291999303707 0.761237040547927 1 1
0.641196997901378 0.639166683768883 1 1
0.838047545575796 0.835241905343424 1 1
0.998060633139173 0.9948319733715 1 1
0.912411465666931 0.910427248745662 1 1
0.781157382906417 0.778465706312202 1 1
0.983532957982947 0.980407322532517 1 1
0.753917109811702 0.751630649046896 1 1
0.876250630262264 0.873525285223416 1 1
0.854373909044139 0.851937404721472 1 1
0.929472073151744 0.92647528439914 1 1
0.86459554831408 0.862174542541259 1 1
1.09131401443428 1.08789864400016 0 0
0.814111076582247 0.81110093174184 1 1
0.647798080957674 0.645667269188474 1 1
0.92128734878297 0.918184179825524 1 1
0.75912233885549 0.756534820457593 1 1
0.875054466067523 0.872389511949604 1 1
0.737569779151221 0.735619378704513 1 1
0.665411229518611 0.663563735295962 1 1
0.690770803780674 0.688410610555487 1 1
0.725450896798791 0.723047993158147 1 1
0.809850689956643 0.807584459356411 1 1
0.901085236676756 0.898356295633814 1 1
0.702799221942801 0.700809077786568 1 1
0.873014982641598 0.870369882821582 1 1
0.892122924852102 0.889832124119556 1 1
0.933485282541129 0.930978338712339 1 1
0.604918950056367 0.602895087555739 0 0
0.843283740726242 0.840815295087799 1 1
0.668715355017596 0.666710980073449 1 1
0.580137891951892 0.578739729575699 0 0
0.646020521253886 0.644104688633814 1 1
0.731681285734863 0.729047051858257 1 1
0.709824717685975 0.707263797872588 1 1
0.869558982704907 0.86705313682033 1 1
0.963651917852477 0.960615792889605 1 1
0.8852827389993 0.882952327632988 1 1
0.648762918241407 0.646716310164002 1 1
0.81119894146783 0.809218017431424 1 1
0.742785037679315 0.740720704965482 1 1
0.671654489979557 0.669745432167994 1 1
0.709111214583779 0.707022490546726 1 1
0.863582529555239 0.861391091355282 1 1
0.853893343462625 0.851542965290345 1 1
0.744783053112271 0.743109634664467 1 1
0.933552021561423 0.930097341522576 1 1
0.720708587349031 0.718936594354147 1 1
0.618527316418167 0.616671223823838 0 0
0.810997907706093 0.808577065553583 1 1
0.723105836213138 0.720847959059087 1 1
0.786563522893475 0.78418507044863 1 1
0.924723141309161 0.92178328941245 1 1
0.52031119667352 0.518593551419159 0 0
0.858972654893643 0.85613373564148 1 1
0.713573530647501 0.711434821107807 1 1
0.794644939106065 0.7922286502176 1 1
0.854617390511033 0.852046004430591 1 1
0.830630676998864 0.82822710485298 1 1
0.813939347878144 0.811617498561407 1 1
0.941809698812212 0.939267826270964 1 1
0.861298965274319 0.858235440102275 1 1
0.758267614553779 0.755763171244817 1 1
0.483413469628497 0.481942845816518 0 0
1.06603362340763 1.06278263528386 0 0
0.69259531745438 0.690000540598039 1 1
0.642474835681564 0.640506529018422 1 1
0.828563308144618 0.825864870867687 1 1
0.735607680032675 0.73326740539553 1 1
0.754031871007081 0.75163891290719 1 1
0.902672704663419 0.899583461710424 1 1
0.852666780975215 0.850039884426514 1 1
0.805107526514258 0.802645258223321 1 1
0.701379919007418 0.699182792694587 1 1
0.876280222287579 0.873759687698131 1 1
0.552752339943928 0.550991939810011 0 0
0.845242961335049 0.842774770627182 1 1
0.719855610548886 0.717924835676373 1 1
1.12599704765496 1.12233266837357 0 0
0.739688214653423 0.737524931190335 1 1
0.834345178057155 0.831752325107708 1 1
0.754169174846981 0.751842927938095 1 1
0.908670636459857 0.90528656277792 1 1
0.782231934735201 0.78013956540949 1 1
0.674940946612514 0.672372388075828 1 1
0.759893378269105 0.757729858655784 1 1
0.706869244619723 0.704977375319992 1 1
0.836998280173897 0.834426422899533 1 1
0.853184895822141 0.85104033995032 1 1
0.745994216053088 0.743848891227927 1 1
0.847442905337771 0.845078797032189 1 1
0.785334259804935 0.783051605084205 1 1
0.885118847718035 0.882652928941902 1 1
0.915704278146832 0.913640888104932 1 1
0.807051726618979 0.804533605617064 1 1
0.655858717635282 0.65376416235325 1 1
0.698696252126529 0.696475447511213 1 1
0.797386257893794 0.794912734423047 1 1
0.860036862814049 0.857079478084608 1 1
0.806661513769177 0.804103769432551 1 1
0.762636797262343 0.760624946424109 1 1
0.926037352094662 0.923558406843553 1 1
0.848614250678906 0.845534489416381 1 1
0.849703075379353 0.847503747904135 1 1
0.823166438652025 0.821001756308059 1 1
0.850007593461054 0.847515661527788 1 1
0.943849206972547 0.941292761825858 1 1
0.902270563692869 0.899301080472651 1 1
0.776622548600035 0.774689468786219 1 1
0.918765314606442 0.916286152400123 1 1
0.854614425746623 0.852547621729863 1 1
0.796026669768646 0.793412027721014 1 1
0.803219490155423 0.800843584496231 1 1
0.784368881086866 0.781831863135662 1 1
0.827931208409362 0.825506578310342 1 1
0.886755814690064 0.884722831771417 1 1
0.989591020331256 0.987130714240354 1 1
0.904329261594701 0.901571461177627 1 1
0.792314432922786 0.789998932771719 1 1
1.07490137044988 1.07220690121164 0 0
0.934162574721582 0.9312103449028 1 1
0.797084508120693 0.794991668284326 1 1
0.858862998355491 0.856332715018496 1 1
0.818890921192494 0.816645282587054 1 1
0.902790187201871 0.899683107227607 1 1
0.743135068408004 0.740799081725956 1 1
0.728175983568796 0.726415275533748 1 1
0.600063149821659 0.598246987563636 0 0
0.839550146916083 0.837425769835628 1 1
0.897470949883655 0.894454545303818 1 1
0.663967705985733 0.662076338384387 1 1
0.696133154948415 0.694485681030476 1 1
0.872651035543617 0.87031245782765 1 1
0.860355227855526 0.858054163455925 1 1
0.51997524166213 0.518818490200653 0 0
0.731743716377223 0.729464603013496 1 1
0.792588694729342 0.790197446461386 1 1
0.685957644708601 0.683568680150577 1 1
0.739206039077113 0.737120177790249 1 1
0.80694936699776 0.804791170755673 1 1
0.698550759896871 0.696192217193246 1 1
0.600222943028005 0.598177646939422 1 1
0.857032478456249 0.854162780910095 1 1
0.765774446246194 0.762727514719602 1 1
0.902296658971925 0.899282447524991 1 1
0.579625336601161 0.57805975062933 1 1
0.940204656895233 0.937267727690139 1 1
0.644480412998922 0.642869864207094 1 1
0.903234638816846 0.900067830934834 1 1
0.798569376183441 0.79607024196817 1 1
0.777001554486582 0.774869275076906 1 1
0.591228250719877 0.589839884472652 1 1
0.624979533188519 0.623683562708756 1 1
0.74171656501769 0.739812597487548 1 1
0.740502713507256 0.738171559022533 1 1
0.735616949373922 0.733412476215644 1 1
0.771118417381631 0.769015390965464 1 1
0.981476811575998 0.978206628872878 0 1
0.775469314130795 0.773088205340549 1 1
0.986052210931827 0.983680581584462 1 1
0.874768321480649 0.871763766888681 1 1
0.795964011471579 0.793601514243829 1 1
0.889352081490452 0.88681595092694 1 1
0.849717083676136 0.847487018373482 1 1
0.709665266714707 0.707350284145848 1 1
0.885839605179143 0.883057839919294 1 1
0.913866489100958 0.911230286686217 1 1
1.07219381196897 1.06921767834705 0 0
0.707630143101836 0.705821619640118 1 1
0.641211733865737 0.639508841297249 1 1
0.881415310016045 0.879354812661586 1 1
0.815160471710253 0.812855451407633 1 1
0.757879887082482 0.755321275795745 1 1
0.674554898314752 0.672298069813487 1 1
0.713762456118857 0.711288533158917 1 1
0.750706460427929 0.7486525158691 1 1
0.599880669330487 0.597654459340222 1 1
0.582380118713129 0.580296612266531 0 0
0.727238923378137 0.724977612126354 1 1
0.800134321668228 0.797664065901041 1 1
0.923237095249944 0.920457212766284 1 1
0.825634107163452 0.823131656839266 1 1
0.790546188018361 0.788452141541764 1 1
0.814472765066754 0.811543492633214 1 1
0.898846951795346 0.895692239239858 1 1
1.01566904229928 1.01280386951815 1 1
0.811034943530921 0.80881822558277 1 1
0.827361817338018 0.825134685786901 1 1
0.978721750563874 0.97601167106498 1 1
0.847846989609983 0.845513867652427 1 1
0.725526808531252 0.723252595038652 1 1
0.766170285987655 0.764059590273914 1 1
0.963845308324154 0.960909446210956 1 1
0.971185357342165 0.968211762403023 0 0
0.793107649139176 0.79053184007478 1 1
0.968611958367208 0.966262132826923 1 1
0.869118591201449 0.866401220666441 1 1
0.819876439446887 0.817412996989245 1 1
0.816564701576561 0.813842970276313 1 1
0.837238442435085 0.835352131697611 1 1
0.808452006385911 0.805993942090478 1 1
0.999195539226852 0.99667566062855 0 0
0.805573070616574 0.803521435628905 1 1
0.783734449305317 0.781668731751733 1 1
0.893584599659436 0.890634019067101 1 1
0.513955584979858 0.512399165152355 0 0
0.508762518371552 0.506861350094347 0 0
0.677186683520458 0.675151194401733 1 1
0.881240122260648 0.878575014981416 1 1
0.868778400633818 0.866093709048843 1 1
0.765543297736691 0.762935278063055 1 1
0.59179634970001 0.59032652182413 0 0
0.855737358312804 0.853215899753114 1 1
0.903894150463193 0.901479401906681 1 1
0.632705514271033 0.630960085235291 1 1
0.615594249676819 0.613582013852661 0 0
0.846264126492756 0.843692834174599 1 1
0.785779880341006 0.783325446285543 1 1
1.02503634308505 1.02138304199319 1 1
0.74678205777485 0.744819605045504 1 1
0.801684616655857 0.799483014554828 1 1
0.90115552137704 0.898344267771766 1 1
0.825154999471884 0.82296582848705 1 1
0.575872562441023 0.574476813236384 0 0
0.768944811237875 0.766301565756668 1 1
0.590104174475798 0.588097863302871 0 0
0.772830997159156 0.771183394390255 1 1
0.768334512526695 0.766120305428731 1 1
0.621139777941933 0.61897838544786 1 1
0.890259435716599 0.887544251133099 1 1
0.969626145596349 0.967142113835517 1 1
0.80158185796655 0.799187540201827 1 1
0.730358729623186 0.728355947867951 1 1
0.69123638430101 0.689402316842008 1 1
0.598541885885339 0.596930346689158 1 1
0.807662648553683 0.805471871610018 1 1
0.875564417892773 0.872285885094589 1 1
0.803106698883476 0.801313618027998 1 1
0.647059016733024 0.644954248867208 1 1
0.865787165845082 0.86248184647099 1 1
0.875031635069758 0.872731748825802 1 1
0.733301339548446 0.730856951559267 1 1
0.764045880442116 0.761752419018009 1 1
0.88761382758682 0.885725370043773 1 1
1.16961566504913 1.16638599429662 0 0
0.759529337128566 0.75688057323748 1 1
0.663587908671791 0.661943023860931 1 1
0.696004541724031 0.694035556627668 1 1
0.769841919582023 0.767529421227411 1 1
0.864989078886489 0.861950287945928 1 1
0.759797069359856 0.757553919959171 1 1
0.93794029894483 0.935272195476442 1 1
0.896172256712161 0.893274798108324 1 1
0.911878327735067 0.908975094730954 1 1
0.742718995793569 0.740703901992053 1 1
0.800144383098436 0.798174649704408 1 1
0.869966390947419 0.867005066035751 1 1
0.935828315782864 0.932728334054815 1 1
0.94797727426817 0.944995231299491 1 1
0.730347268853352 0.728273728389644 1 1
0.710812510451345 0.708898101083895 1 1
1.11593449900375 1.11264679143123 0 0
0.964687965068747 0.961780528215685 1 1
0.781740941490903 0.77882079602445 1 1
0.763589674142273 0.76094898055243 1 1
0.685329180700329 0.683530994929342 1 1
0.879748821291632 0.87696015177607 1 1
0.702925225652433 0.700864770666589 1 1
0.638537011010963 0.636552144056864 1 1
0.876871130009029 0.874072706949323 1 1
0.801665235456909 0.799252782022682 1 1
0.70962109050622 0.70788547714989 1 1
0.927275744026616 0.924965206232777 1 1
0.716077122541033 0.713997901696587 1 1
0.751203055682747 0.749409878786784 1 1
0.748687480613481 0.746855560867626 1 1
0.753979114244946 0.751760344254345 1 1
0.645598944885143 0.643763549450173 1 1
0.687663010527353 0.686228085176388 1 1
0.998575546723812 0.995655081358942 0 0
0.843052091697996 0.840476423364831 1 1
1.02232480423503 1.01957196461154 0 0
0.912299784032406 0.909407756302229 1 1
0.632683842989047 0.630841069525296 0 0
0.727125541912163 0.724920872803084 1 1
0.676112503298286 0.674119698203398 1 1
0.664379236816439 0.662719351698155 1 1
0.824623468229244 0.822224382969591 1 1
0.737937060431133 0.735712598955156 1 1
0.801732693550002 0.799714838622988 1 1
0.758248016558947 0.756259207633206 1 1
0.804994050110778 0.802767298309999 1 1
0.841212274361518 0.838928607419692 1 1
0.588263816604031 0.586625427099589 1 1
0.961350072841011 0.958407854736709 1 1
0.708912782154445 0.706973816737584 1 1
0.721480318454666 0.718837343405665 1 1
0.869344079175163 0.866993254515781 1 1
0.803385246309887 0.801333610540888 1 1
0.77070676535585 0.768018913181473 1 1
0.806106729326506 0.804218682548418 1 1
0.553451117626566 0.552226647283058 0 0
0.892236420390735 0.889450826685748 1 1
0.875479572549157 0.873169660970432 1 1
0.78892937018915 0.787147045880827 1 1
0.895647971363777 0.893540183472405 1 1
0.786666694205771 0.78457913901938 1 1
0.599342691923989 0.597813495246679 1 1
0.801889824889603 0.799557128011313 1 1
0.803436890137138 0.800511200111583 1 1
1.1357791339672 1.13280134038923 0 0
0.813080239539161 0.810697853425365 1 1
0.834644210094435 0.832173370892733 1 1
1.11769508922546 1.11438692432943 0 0
0.90795087288898 0.905617407484277 1 1
0.782040097064721 0.780216843492862 1 1
0.875354079809606 0.872724629259818 1 1
0.749458685875174 0.747470472595074 1 1
0.826988687373902 0.824460553516589 1 1
0.92056846146699 0.91812833933685 1 1
0.975101257424796 0.972192490943304 1 1
0.806613583480858 0.804326805997174 1 1
0.713926582099527 0.711837001749671 1 1
0.840727196079626 0.8384079065048 1 1
0.948134547078227 0.945637888591576 1 1
0.623709923300114 0.622111822515267 1 1
0.814113725368513 0.811758665166171 1 1
0.841366168695536 0.838468526036509 1 1
0.978337156998833 0.976108704438275 1 1
0.725289365597334 0.723240871688694 1 1
0.82730558840283 0.824902656904113 1 1
0.831025427658985 0.828600255580184 1 1
0.667735461263062 0.666060311117587 1 1
0.71950694547606 0.717297540794089 1 1
0.664984753420602 0.662888453124904 1 1
0.765886133389597 0.763607916134313 1 1
0.623609735027494 0.621939992659259 0 0
0.602732148664387 0.601137461564763 1 1
0.928113387497547 0.925754301561653 1 1
0.947828436459912 0.944929733181019 1 1
0.552597048532371 0.551233230254223 0 0
0.79753036880415 0.795402225770803 1 1
0.722789007341049 0.720580210958001 1 1
0.882865713704381 0.880675398192386 1 1
0.658373735692099 0.655809294009435 1 1
0.813501605207854 0.811271496656263 1 1
0.812519537274854 0.809900536681038 1 1
0.688598601416841 0.686517396583391 1 1
0.751852869368329 0.749881055437832 1 1
0.716770415370245 0.714782913648235 1 1
0.937208667207215 0.934704159927637 1 1
0.657878794881783 0.656005356297138 1 1
0.768477515731769 0.766104486794143 1 1
0.813174545379467 0.810865666430652 1 1
0.708016793095654 0.706007836780608 1 1
0.762044672655193 0.759908575586176 1 1
0.7064571028922 0.704552237956084 1 1
0.693594042819159 0.691428952882283 1 1
0.792476086496883 0.790370851364425 1 1
0.726336304558427 0.724653745489251 1 1
0.611590943458592 0.609697407387632 1 1
1.03883557935731 1.03567641873606 0 0
0.698769131158566 0.696489714157469 1 1
0.761391243523803 0.759258200797518 1 1
0.759727806475525 0.757712144221084 1 1
0.74895071804122 0.74660778941931 1 1
0.882115122701178 0.87910826511174 1 1
0.697276244984022 0.694728726868694 1 1
0.98500167982206 0.982774043564276 1 1
0.596736451236358 0.594894167513084 0 0
0.805165420354638 0.802769806522368 1 1
0.774816127567478 0.77263021741288 1 1
0.65891093009229 0.657400129228247 1 1
0.686967608972555 0.684455500078167 1 1
0.807508058275097 0.805740802164009 1 1
0.94308267640555 0.940181991131713 1 1
0.817727197031769 0.815456840906636 1 1
0.563142033197441 0.561581241029039 1 1
0.62588181531599 0.624237805297515 1 1
0.696183198330649 0.693961818625595 1 1
0.723419539889738 0.721076038363683 1 1
0.840672241888125 0.838144271939633 1 1
0.868293483181424 0.86557429411392 1 1
0.673108472319034 0.670969135010501 1 1
0.741979788655299 0.739802631501516 1 1
1.07097844468216 1.06832038252935 0 0
0.792664795982482 0.790661764681205 1 1
0.874239642790361 0.871885141124701 1 1
0.85680443721163 0.854091581237131 1 1
0.763077646299869 0.760698072738669 1 1
0.676850116669247 0.674929523090114 1 1
0.799060905303568 0.796590742985409 1 1
0.681061724488697 0.67941055752333 1 1
0.685110278633185 0.682903260517572 1 1
0.6871089632248 0.685348763368824 1 1
0.672251840024132 0.670636443504066 1 1
0.859440702247066 0.856910027099488 1 1
0.907121124385658 0.90487940514324 1 1
0.963441906726613 0.960494193236415 1 1
0.845504455220574 0.843274553713006 1 1
0.702059285962727 0.700479656888912 1 1
0.819840426119634 0.817421397661053 1 1
0.736677041494094 0.734723872346608 1 1
0.675594252802967 0.673634276952737 1 1
0.690512883394039 0.688128830358261 1 1
0.836699574099183 0.834441187848378 1 1
0.802722408043891 0.800075772357857 1 1
0.732848316683296 0.730614028766298 1 1
0.632610345553099 0.630858299999988 1 1
0.756563956389442 0.753886893892072 1 1
0.983176966861916 0.979906485523506 1 1
0.952655715824288 0.949756205284877 1 1
0.815697107782916 0.813675843583021 1 1
0.785208056868312 0.783313408970326 1 1
0.77453022891296 0.772560627038861 1 1
0.975646427987985 0.972928591454742 1 1
0.901213206848223 0.898463211906778 1 1
0.954272123759331 0.950507622765276 1 1
0.59541365355529 0.593668015931139 1 1
0.687866373039368 0.685993040933988 1 1
1.02665984513951 1.02331266943291 0 0
0.703341000835696 0.700753082190736 1 1
0.717595289859187 0.715416686931651 1 1
0.757294567681625 0.754955626852242 1 1
0.870535552686801 0.868025010360794 1 1
0.770922778412593 0.76872380012089 1 1
0.719086814901637 0.716868339332775 1 1
0.752029911537544 0.750002056120214 1 1
0.796973851625924 0.794762334896036 1 1
0.910020753938741 0.907221523927414 1 1
0.645138956436924 0.643181853529107 1 1
0.857023185777882 0.854313618757118 1 1
0.94247845274705 0.939185223448101 1 1
0.810601938368197 0.80879001875836 1 1
0.639470444062278 0.637435388789811 1 1
1.0068013563315 1.0041730664924 0 0
0.75765997068609 0.755874872854387 1 1
0.883782574328818 0.881787471393023 1 1
0.734037794746807 0.732135289813265 1 1
0.847315135043572 0.844822950690776 1 1
0.928938818530615 0.926660407574246 1 1
0.804174176640457 0.801721408262923 1 1
1.03589169887149 1.03273547058714 0 0
0.874587141809204 0.872367178991468 1 1
0.964863165128094 0.961418524302148 1 1
0.727798639993134 0.726093935981517 1 1
0.823603504464683 0.82130910077916 1 1
0.706673765713461 0.705154880297334 1 1
0.64535965564319 0.643581122324047 1 1
0.835627947131673 0.833179844989263 1 1
0.652630710337717 0.65083186677283 1 1
0.669971025638011 0.668342501870121 1 1
0.817907010409727 0.815053702436625 1 1
0.727374627052971 0.725232533020411 1 1
0.884271455214626 0.88199282944601 1 1
0.703027668724025 0.700941815088961 1 1
0.746748349617258 0.744625559655229 1 1
0.989270938141534 0.986182711079899 1 1
0.826319490347472 0.82411885152049 1 1
0.56241618965562 0.560525712669876 0 0
0.813081992556722 0.810805801396764 1 1
0.674690752323515 0.672533756345433 1 1
0.705097027338984 0.703239175089272 1 1
0.860919194854547 0.857904444302788 1 1
0.820809410266018 0.819095114027584 1 1
0.486752595272926 0.484966235433772 0 0
0.882922406220923 0.880335486714061 1 1
1.03497112465062 1.0317640228109 0 0
0.804952738804325 0.802901134344303 1 1
0.638414871392553 0.636535770070163 1 1
0.730643540135941 0.728794101988698 1 1
0.71542929706096 0.713592241556528 1 1
0.933410003861934 0.930651463811611 1 1
0.739992367926991 0.737714386188572 1 1
0.579073378908496 0.577506515692857 0 0
0.8125260225913 0.810290882522449 1 1
0.930299344973533 0.928334885004698 1 1
0.780544119945315 0.777791296350361 1 1
1.06814238736909 1.0647913675727 0 0
0.751849545568816 0.749380308200853 1 1
0.866915236844113 0.864296707896346 1 1
0.851394706884804 0.848521380909572 1 1
0.759707470231007 0.757514060944235 1 1
0.947576862158172 0.943960702868594 1 1
0.965326024289182 0.962395063972333 1 1
0.84465208465246 0.841870398662063 1 1
1.03946893743169 1.03631511858665 1 1
0.596827938214672 0.595368643878247 0 0
0.591390993274143 0.589860260488855 0 0
0.676094609556358 0.674085094461419 1 1
0.780005396324649 0.777919075254998 1 1
0.96045570489622 0.957910911866898 1 1
0.728378569081607 0.726384741459104 1 1
0.757727779024637 0.755633313822307 1 1
0.787858476044583 0.785908266980443 1 1
0.824874007573713 0.822139067168533 1 1
0.792739579697957 0.790271772678326 1 1
0.753422867244749 0.751074961215142 1 1
0.772848254055206 0.77082021955993 1 1
0.863732272111063 0.861153437590478 1 1
0.884123263243583 0.881895705407326 1 1
0.93017540702209 0.927609451536674 1 1
0.720884298757249 0.718282588479781 1 1
0.919599865681592 0.917024123345602 1 1
0.986022330296244 0.98336070626475 1 1
0.836701334213337 0.834612114736643 1 1
0.854915641083425 0.852210718806919 1 1
0.794198420896914 0.79189754511709 1 1
0.749050738923025 0.746087869889031 1 1
0.940687538048538 0.937864593991693 1 1
0.745301984891239 0.743106121518366 1 1
0.898685011957781 0.8957915069023 1 1
0.995829057351238 0.993379506007786 1 1
0.835886964909202 0.833871211704656 1 1
0.804573419489928 0.802196114370895 1 1
0.651002396695255 0.649605117159947 1 1
0.638153656618491 0.636597941875164 1 1
0.807854705968473 0.805266905526661 1 1
0.836748674836995 0.834109561167086 1 1
0.798264105066696 0.79598303339414 1 1
0.748457489914645 0.746209559426041 1 1
0.827367847544614 0.824837187647206 1 1
0.655687064097949 0.653681659593656 1 1
0.734122148952607 0.731888543373108 1 1
0.894265439573448 0.891491946262957 1 1
0.884135217058471 0.881846684331404 1 1
0.750184883751881 0.748375604414704 1 1
0.906654794522023 0.903718369987105 1 1
0.815268419622144 0.812435167579986 1 1
0.641572054057125 0.639799875816522 1 1
0.60453030342395 0.60271729601 0 0
0.815821496798562 0.813147501952495 1 1
0.869349597367182 0.867214463296214 1 1
0.654448757543417 0.652043886686386 1 1
0.753227647885585 0.75104683746985 1 1
0.788020131774054 0.786029183582176 1 1
0.603036340880291 0.601384586246806 0 0
0.833701608872315 0.831463430619167 1 1
0.756564649094631 0.754485863014189 1 1
0.710278709188359 0.707981783790354 1 1
0.917053842220751 0.914402730903087 1 1
0.802057754858693 0.800269094553739 1 1
0.839839140641839 0.837362760684841 1 1
0.786577322155304 0.784100503426905 1 1
0.895013385309189 0.891558477896928 1 1
0.70607358808834 0.704290004561459 1 1
0.854783564809307 0.852515145925956 1 1
0.698822483795953 0.697151360202062 1 1
0.920970420438873 0.918198250975765 1 1
0.841575950348276 0.839359391928375 1 1
0.816736933495838 0.81440677932225 1 1
0.810182088098091 0.807581930857392 1 1
0.875355839387961 0.873126915701477 1 1
0.746077859093372 0.743887809210281 1 1
0.85820805776853 0.855449866033135 1 1
0.783438259233853 0.781586082436644 1 1
0.522208153682801 0.520870365649924 0 0
0.643657133415471 0.641977649920272 1 1
0.887282752613034 0.884655876326984 1 1
0.620814044459063 0.618512468323588 1 1
0.747592144180602 0.745362214111136 1 1
0.726506955251065 0.724877212425061 1 1
0.941956493725344 0.939234366963792 1 1
0.599740426690602 0.597983509598833 0 0
0.96995240549322 0.967434169035001 1 1
0.718150107752139 0.71594706908779 1 1
0.638197179836368 0.636225467279175 0 0
0.86501940326732 0.862555994185972 1 1
0.745153801285582 0.743028702975666 1 1
0.812997357986637 0.81093338738547 1 1
0.937602078517857 0.934649974259153 1 1
0.779317698053889 0.776594977548415 1 1
0.64586272580253 0.64377281903671 1 1
0.625679427469675 0.623880983479721 1 1
0.999907045598286 0.996670566254892 1 1
0.801305497277365 0.799166556178338 1 1
0.859424364472236 0.856634971787385 1 1
0.962459950375549 0.960148756058831 1 1
0.688786783474322 0.687202236815572 1 1
0.691058651331774 0.689011357870763 1 1
0.81891915433295 0.816871417538635 1 1
0.762618178880957 0.75995749001002 1 1
0.814682902544706 0.812420744007747 1 1
0.709252327393522 0.707737219224127 1 1
0.936303902245578 0.933697020396637 1 1
0.709040338886297 0.707040298653405 1 1
0.694534528361951 0.693181290427762 1 1
0.659124807626029 0.65715678242779 1 1
0.885389852513245 0.882772391129248 1 1
0.846582980326753 0.844077690901186 1 1
0.660716707631247 0.658732207280078 1 1
0.881214893879693 0.878624245999743 1 1
0.575724443113284 0.574468242790761 1 1
0.86935512851558 0.866403099040767 1 1
0.794092059167675 0.791329052365349 1 1
0.851333706225339 0.848779769596484 1 1
0.644065903693787 0.641976854294818 1 1
0.825336930798681 0.822793560829779 1 1
0.823193545541394 0.820675447508093 1 1
0.968004373550682 0.964617144583151 1 1
0.733597066950971 0.73134641705412 1 1
0.878653555593095 0.87609123722758 1 1
1.03780048749327 1.03508247135869 0 0
0.571150329689364 0.569720325518101 0 0
0.834158939328412 0.83191924844257 1 1
0.892532518795198 0.889945784852629 1 1
0.717184030986033 0.715167809339455 1 1
0.754478238496774 0.752413453066286 1 1
0.592657746896518 0.591015876086474 0 0
0.827913436478403 0.825507088736892 1 1
0.893066259175547 0.890504254027906 1 1
0.686524847853226 0.684826409135883 1 1
0.864691622279229 0.862487520248199 1 1
0.806066904355443 0.803641460477104 1 1
0.995154000666474 0.99246750305156 1 1
0.891149492595006 0.888587165298801 1 1
1.00330624496704 1.0005730431276 1 1
0.685081410203547 0.682426521813741 1 1
0.761091700263617 0.758831988272411 1 1
0.663899789760801 0.662000380563194 1 1
0.812577947916779 0.810073109069332 1 1
0.657299457516372 0.654804706693485 1 1
0.681009150931977 0.678996761695804 1 1
0.84637818080833 0.843908642502711 1 1
0.896310409865265 0.893743429134221 1 1
0.580942228772682 0.579044217575538 0 0
0.854276740209838 0.85152765986341 1 1
0.768585600471166 0.766683886951455 1 1
0.666891335187666 0.665091454111613 1 1
0.745811548788445 0.743477145882983 1 1
0.715134798465327 0.712677896887332 1 1
0.741001361237215 0.739052954198907 1 1
0.667766239796458 0.665909308401697 1 1
0.831127414690603 0.82827072155555 1 1
0.671044867487455 0.669156459728582 1 1
0.706218940260845 0.704220362770179 1 1
0.780298480902794 0.777762873467707 1 1
0.84451972127965 0.842162405526309 1 1
0.669981395033315 0.668124969710783 1 1
0.868960846695836 0.866176024887329 1 1
0.856606737657657 0.853945357952906 1 1
0.754107774410537 0.752057403052929 1 1
0.623333330117029 0.621522873493343 0 0
0.814035292516849 0.811518470820341 1 1
1.04327845328697 1.03939716053784 0 0
0.872354445256629 0.869473928800709 1 1
0.790948358634708 0.788731718390306 1 1
0.898670013108977 0.896350111236953 1 1
0.878922509632347 0.876346275470743 1 1
0.774830906762816 0.77278152631205 1 1
0.747863273272622 0.745371307995008 1 1
0.661684107708826 0.660147549348493 1 1
0.818812394507047 0.816968650872885 1 1
0.975426816456819 0.972578548143895 0 0
0.857142065356003 0.854064554314095 1 1
0.682273260261519 0.680319183787787 1 1
0.830869633812251 0.82824337562343 1 1
0.917040243788631 0.914333785077401 1 1
0.82817362447911 0.825649637979631 1 1
0.816675203755056 0.814412873061464 1 1
0.861064685647513 0.859140095023936 1 1
0.727747598445322 0.725645561120078 1 1
0.907498659745181 0.904531245055347 1 1
0.710572171864932 0.7085008326247 1 1
0.784508992137344 0.781831212123765 1 1
0.956956834020839 0.953499256078914 1 1
0.698670419153597 0.696769347088874 1 1
1.06765941793409 1.06424194318081 0 0
0.737657665298749 0.735683047988161 1 1
0.81586013925097 0.813484478141555 1 1
0.744338794469431 0.74207783324852 1 1
0.729214329873633 0.726970226833158 1 1
1.03203495774283 1.02938824159239 0 0
0.91640217202575 0.914109270053652 1 1
0.939247063527097 0.936287306265602 1 1
0.778161941561251 0.775598091435443 1 1
0.851137154404581 0.848493400684093 1 1
0.849805490055541 0.847272474243383 1 1
0.572465982801799 0.570993257590724 1 0
0.788838149237485 0.786836176779924 1 1
0.845212551425561 0.842912320686177 1 1
0.885842118984822 0.883921579098376 1 1
0.783693826935519 0.781199512706913 1 1
0.842503435767326 0.839734680646216 1 1
0.919078080423647 0.916520889166357 1 1
0.507794519145317 0.506206084341618 0 0
0.701265633147268 0.699563000209251 1 1
0.789456023806135 0.78752598182405 1 1
0.688126075932336 0.686040680893924 1 1
0.565727142354364 0.564048354967232 0 0
0.697601535470971 0.694944838472077 1 1
1.01174735860186 1.0090128042896 0 0
0.753611573672779 0.751341013919311 1 1
0.737939926603392 0.736185521430347 1 1
0.734113278798247 0.732269999538451 1 1
0.823738224211799 0.821309109562642 1 1
0.819481149887074 0.816460361384357 1 1
0.906782760118864 0.903941306455363 1 1
0.724985785438681 0.722624033622982 1 1
0.853258155904965 0.850758107210897 1 1
0.821512936156132 0.819401515656975 1 1
0.674527345385846 0.672781047570577 1 1
0.839676775577599 0.837242574031218 1 1
0.793110847601815 0.790602347451912 1 1
0.67151411021321 0.669485175581755 1 1
0.767357835028128 0.764657729268372 1 1
0.629414810922308 0.627677719895186 1 1
0.750388902385629 0.748280021877475 1 1
0.651516822995702 0.649514429934362 1 1
0.785557518569772 0.783477205042328 1 1
0.796609522847177 0.794627971016066 1 1
0.784261578476995 0.78183451319725 1 1
0.889314679635735 0.887272922880613 1 1
0.715737656126946 0.713601048771323 1 1
0.613045073545966 0.611540759518682 1 1
1.04695766460425 1.04372358257158 0 0
0.948774179329289 0.946827129328055 1 1
0.715636896808125 0.713603224413139 1 1
0.803764473641032 0.800964514015111 1 1
0.862743452220614 0.860281907572253 1 1
0.749928562045664 0.747725973465841 1 1
0.7565379974968 0.754462413804345 1 1
0.865503794980437 0.863161434393547 1 1
0.779483883791495 0.777155044190301 1 1
0.723585147778454 0.721247410490498 1 1
0.950770888568055 0.948591718431115 1 1
0.644778466489093 0.642916875330229 1 1
0.563217228895061 0.561548676734505 0 0
0.823862879666916 0.821070684912404 1 1
0.768688451165305 0.766526337048871 1 1
0.973643295664381 0.970393216642865 1 1
0.705561753765461 0.703628629466705 1 1
0.854714875129296 0.85216021127175 1 1
0.632699459538596 0.631182196000354 1 1
0.764104962044569 0.762500880979721 1 1
0.825623187104478 0.822669780593138 1 1
0.767642209951983 0.765414871350913 1 1
0.81192887467495 0.809759434320988 1 1
0.783425778279654 0.781470073647705 1 1
0.728762032248413 0.726379221915711 1 1
0.807080542984587 0.804131227448519 1 1
0.628208697583247 0.626186274638827 1 1
0.858414714933372 0.856232276451601 1 1
0.57631099681582 0.574694387004334 1 1
0.835134086581981 0.833309124569645 1 1
0.759439392666925 0.75688644883348 1 1
0.918608261705684 0.915738283459284 1 1
0.685068464783998 0.6834324291736 1 1
0.726854762688875 0.724603237810992 1 1
0.846025751277525 0.84336457875559 1 1
0.829327458986098 0.826953314235762 1 1
0.749451842226679 0.747513409504049 1 1
0.749525312542637 0.747577957274174 1 1
0.710144813097678 0.708338876315632 1 1
0.746041554877733 0.744080337308663 1 1
0.649026742144418 0.646846685069376 1 1
0.792012755056997 0.789566455915117 1 1
0.905833909586134 0.902856862877822 1 1
0.636668434504021 0.634368917063369 1 1
0.717404620432522 0.715449754137429 1 1
0.771325977086215 0.769203594005665 1 1
0.736382212419447 0.734165345002865 1 1
0.833082193561288 0.830747643082036 1 1
0.952777968523784 0.949930614622346 1 1
0.873529761307791 0.871671236224542 1 1
0.867076102355198 0.864950468473457 1 1
0.902644980882501 0.900247691120512 1 1
0.750878307565103 0.748739954506556 1 1
0.809973067650201 0.807637309026316 1 1
0.916062927735046 0.913365854196926 1 1
0.788829883503656 0.786571501230207 1 1
1.00681700137534 1.00391562598838 1 1
0.739373121479811 0.737346390114715 1 1
0.595534062947457 0.593838775334651 1 1
0.779730872497095 0.777233560215953 1 1
0.742938614966194 0.740862528890195 1 1
0.774769045898452 0.772357589400565 1 1
0.83635968898386 0.834329108534063 1 1
0.820676494011344 0.818232084812221 1 1
0.762246395366523 0.760297712904864 1 1
0.877025291616526 0.87412544164422 1 1
0.875738681486633 0.87265788613571 1 1
0.760229942287883 0.757882006786066 1 1
0.678877385233342 0.677147502793983 1 1
0.809294838933564 0.80688756759783 1 1
0.943532110245843 0.940628713573855 1 1
0.814579622848788 0.812288584145073 1 1
0.793531348332379 0.791636043247205 1 1
0.796877777416939 0.794622296418956 1 1
0.948224243409534 0.945485253297294 1 1
0.720100544657483 0.718043978367544 1 1
0.662816195005479 0.660762490980689 1 1
0.833587157738978 0.831749641867027 1 1
0.873954995334173 0.871664128641408 1 1
0.775943033926206 0.773454956630009 1 1
0.674045183925124 0.672084862045688 1 1
0.92346890338762 0.920625669302398 1 1
0.661109623320918 0.658666561162835 1 1
0.703588068182472 0.701700792479387 1 1
0.916283277196122 0.913324642335641 1 1
0.795997345478161 0.793632967193463 1 1
0.810685680912443 0.808270461078146 1 1
0.849769846736064 0.846910381806486 1 1
0.983065356353797 0.980169453027185 1 1
0.827747717227394 0.825555143076943 1 1
0.833797324407269 0.831266370512002 1 1
0.782892618963686 0.780729615089219 1 1
0.800735709783613 0.798439061682134 1 1
0.901000090009707 0.897821132548527 1 1
0.618110787918398 0.616756501458326 1 1
0.869616935928283 0.866985932931232 1 1
0.85033722727615 0.847618326511719 1 1
0.807571898236139 0.805446120052113 1 1
0.87202694375405 0.869258614320103 1 1
0.792011601595312 0.790304620644015 1 1
0.964156649351152 0.961145617191709 1 1
0.829584547177784 0.826506894223764 1 1
0.813883866847527 0.811548300704567 1 1
0.942586411411605 0.939090328579879 1 1
0.709843498928456 0.708112611912062 1 1
0.650364858663693 0.647982080840717 1 1
0.601670345656398 0.599715148778863 1 1
0.878559076240847 0.875928119568827 1 1
0.762977843212414 0.760793269196782 1 1
0.829570857236072 0.826912609972163 1 1
0.897767931297537 0.895507607528126 1 1
0.801737438980849 0.799614266504721 1 1
1.09412421497457 1.0910822970389 0 0
0.792306521908153 0.789562260379022 1 1
0.55704152890293 0.5552661410357 0 0
0.938296271993857 0.935718416081671 1 1
0.804669038907703 0.802026297316012 1 1
0.566602857822038 0.565342035653873 0 0
0.946645600597279 0.944038216637588 1 1
0.921408857201073 0.918947125175052 1 1
0.759055101790537 0.756612879600098 1 1
0.72963140086387 0.727339445426949 1 1
0.830497428460258 0.828567396552478 1 1
0.790387135486607 0.787528417168294 1 1
0.711265331737728 0.709230113401179 1 1
0.818715325682886 0.816206896039985 1 1
0.886741592166463 0.884352905655149 1 1
0.792478242615314 0.790020558851407 1 1
0.928646409693364 0.926261731934095 1 1
0.787739475482811 0.785307883028424 1 1
0.851279216268177 0.848648952886067 1 1
0.774381768680848 0.772338606421725 1 1
0.928599794265539 0.926162517115022 1 1
0.745522488326249 0.743720406235693 1 1
0.855595500443271 0.853025817201909 1 1
0.967854062470753 0.964910368517843 1 1
0.685952895980553 0.684062913721218 1 1
0.913777588557709 0.911126093003407 1 1
0.853874069310063 0.851539942664101 1 1
0.80209204227745 0.799878341428428 1 1
0.885426384758505 0.882604634377621 1 1
0.619164007029332 0.617230938939993 1 1
0.859549935744081 0.856918852103703 1 1
0.671123236190113 0.669104848194185 1 1
0.828776805576591 0.826253537172929 1 1
0.69967191278458 0.697490077439375 1 1
0.95138203767596 0.948707931132782 1 1
0.888858479695176 0.88638462649921 1 1
0.881662009933685 0.879267756322024 1 1
1.05197957338203 1.04878792567255 0 0
0.956622102247289 0.953835466016185 1 1
0.633637122227629 0.631193775335287 1 1
0.795016980559021 0.792616719599045 1 1
0.911545833310287 0.908758674376014 1 1
0.874578126563274 0.871519382890641 1 1
0.740964778387549 0.738860933371075 1 1
0.905580165297114 0.903384654839663 1 1
0.774069501342029 0.771446373770224 1 1
0.86987750307496 0.867493458126181 1 1
0.762498437848665 0.760342335129637 1 1
0.691633054711026 0.689568574560687 1 1
0.66661647122205 0.664539516116409 1 1
0.816536485554821 0.814622780058692 1 1
1.02733949027696 1.02403453885828 0 0
0.701921677546548 0.699302627631978 1 1
0.854367026635881 0.851386182694551 1 1
0.803665981891629 0.80109726580015 1 1
0.752293880385972 0.750538109257849 1 1
0.897716311693913 0.89522806791894 1 1
0.80239433114461 0.80031871337003 1 1
0.849848887006029 0.847515745833327 1 1
0.948217912861056 0.945827330058378 1 1
0.799470380390618 0.797282116061921 1 1
0.706947922069718 0.704536963769108 1 1
0.754901262769987 0.752907179765343 1 1
0.848637330796016 0.846320385938176 1 1
0.766723299955146 0.764667584144824 1 1
0.803301290393856 0.800709209848641 1 1
0.750684438072597 0.748612279943706 1 1
0.89601041365222 0.893504962754028 1 1
0.783877979212443 0.781530301602816 1 1
0.709777967014548 0.707630611936006 1 1
0.723775398274255 0.721433059876409 1 1
0.581172456556865 0.579510367158607 0 0
0.658970856892648 0.657418697396591 1 1
0.862419243044431 0.859858126187585 1 1
0.898117619824618 0.895782998854302 1 1
0.777464970749312 0.775096246430942 1 1
0.80882042962601 0.805768433321332 1 1
0.617722930480574 0.615502036241199 0 0
0.703242981818275 0.701153450313382 1 1
0.921313705175315 0.918508184911584 1 1
0.598170291342839 0.596150051741252 1 1
0.593708732032267 0.592236888687561 1 1
0.994032639686431 0.991142578346795 1 1
0.577357803903162 0.57543868129942 0 0
0.996415551983754 0.993650248901751 0 1
0.85777344734727 0.855297436195157 1 1
0.953039380847512 0.949906355335108 1 1
0.731100048221373 0.729544072040039 1 1
0.661968158844328 0.659906129866307 1 1
0.861679360312761 0.859160754126908 1 1
0.600554969629251 0.599045776342947 1 1
0.67118036807474 0.669502326570969 1 1
0.708255341573845 0.705744393856997 1 1
0.814261549673986 0.812125574610899 1 1
0.708037129964245 0.706189318998293 1 1
0.838690710019264 0.835894740364704 1 1
0.834748433562713 0.831790737641297 1 1
0.860615052609474 0.857896815592563 1 1
0.6502390421166 0.647987633723662 1 1
0.705685328067753 0.703623893882564 1 1
1.02181405989688 1.01853350911788 0 0
0.864179938088981 0.861920797937731 1 1
0.72368283114752 0.721908205021346 1 1
0.979968258642133 0.977122665386882 1 1
0.705634891915192 0.703193464512388 1 1
0.901343268944471 0.898507831872005 1 1
0.766801697104104 0.764677908995435 1 1
0.791351310027256 0.788886039019262 1 1
0.762748298035741 0.760255401643775 1 1
0.657048780267632 0.65520054719427 1 1
0.699733346855619 0.697691607609791 1 1
0.733634429101472 0.730927424747026 1 1
0.912916685392415 0.910575213979371 1 1
0.786356925516169 0.784505817235945 1 1
0.825667208604608 0.823633101784455 1 1
0.845285635366344 0.842953347662911 1 1
0.824548446384305 0.821837628258861 1 1
0.729733418075985 0.727611386712457 1 1
0.793764334673666 0.791471963034738 1 1
1.10425089282663 1.10031270010657 0 0
0.872612059957366 0.870210710556961 1 1
0.862322789454468 0.859883911069658 1 1
0.799103748498603 0.796995285720131 1 1
0.882476879171324 0.879864961122685 1 1
0.788095904291579 0.785870180657088 1 1
0.970237093752226 0.966440551383301 1 1
0.759319228711714 0.757140467082969 1 1
0.660486046487833 0.658646397730863 1 1
0.785841769926944 0.783615456324717 1 1
0.840739093401623 0.838219603072302 1 1
0.809563900111683 0.80744113168525 1 1
0.750477956595107 0.748166614948704 1 1
0.885930892151204 0.883618025399869 1 1
0.633627878398905 0.631577438293356 1 1
1.03459429261389 1.03170906860903 0 0
0.722424147388921 0.720514064036659 1 1
0.848453901255983 0.845766196579442 1 1
0.659994661188672 0.657984426125609 1 1
0.693887645964809 0.691356053718833 1 1
0.841740567979831 0.839294932103892 1 1
0.78509787145646 0.782859250281148 1 1
0.737320807877066 0.735244813405223 1 1
0.545220275729186 0.543409667360005 0 0
0.65970717959089 0.657731480270376 1 1
0.668863699173394 0.666448734643163 1 1
0.884672000075606 0.881882521397639 1 1
0.711602921381928 0.709755407865667 1 1
0.767306511988713 0.765235380391992 1 1
0.804513603364607 0.80201470089842 1 1
0.708923665419923 0.707031256529162 1 1
0.75754812978274 0.755657986165518 1 1
0.8615099453414 0.859824061652573 1 1
0.922393884531506 0.919744718621181 1 1
0.877822364219712 0.87466342070752 1 1
0.82166541207621 0.818864908088173 1 1
0.860883357426418 0.85845650188931 1 1
0.649676955189621 0.647754310312098 1 1
0.777604730586117 0.775009988139791 1 1
0.735319663654066 0.73349726123586 1 1
0.64849896638259 0.64699899828115 1 1
0.802528077873997 0.80035564989861 1 1
0.904931898755091 0.902522386449516 1 1
0.622578464762911 0.621069564922051 1 1
0.910489802607056 0.907886771422264 1 1
0.740065813416378 0.737478464845329 1 1
0.902741011670497 0.900408344417592 1 1
0.812318786828515 0.80959224116023 1 1
0.803709752906741 0.800844143586718 1 1
0.837328461291333 0.835157282612818 1 1
0.870918030793866 0.868767966527898 1 1
0.830938232303449 0.828872164082406 1 1
0.588201526221244 0.586579823705704 0 0
0.747503550563907 0.745066134869906 1 1
0.717935958788267 0.715549161498463 1 1
0.976569740945968 0.973511864828916 0 0
0.809561335592384 0.807532792823326 1 1
0.903158054359515 0.900762996616334 1 1
0.713993026171606 0.711658750019257 1 1
0.623026834992166 0.621654311126767 1 1
0.791899408351628 0.789656674106861 1 1
0.792998337701183 0.791025001385613 1 1
0.849990934162506 0.847310289477356 1 1
0.865536393092703 0.862577182998722 1 1
0.711268844118887 0.708547590781903 1 1
0.696478128006941 0.693838457251473 1 1
0.987806016249342 0.984913515978184 1 1
0.811175184294395 0.808635515045757 1 1
1.12618853188315 1.12258015995921 0 0
0.771079665735608 0.768837664149054 1 1
0.565129952842336 0.563625651194193 0 0
0.844755344732949 0.842659500246925 1 1
0.856654217220683 0.853585332814351 1 1
0.756807501428783 0.754430978086943 1 1
0.835128911759307 0.833073716715501 1 1
0.68128660496316 0.678796503561499 1 1
0.865130152857519 0.862566253378245 1 1
0.803645396541767 0.801608167009024 1 1
0.877505452325456 0.875018614620098 1 1
0.623845815594004 0.621754255707847 1 1
0.659241648725284 0.657216127846152 1 1
1.03214890643943 1.02960968084733 1 1
0.874740152060128 0.872174103198415 1 1
0.834335283746189 0.831200220290058 1 1
0.806021333365279 0.80384788893577 1 1
0.954388047831331 0.951749930863147 1 1
0.516651755806023 0.515130214696008 0 0
0.841186344714632 0.837895448180775 1 1
0.577046048318184 0.575327149963081 0 0
0.855531962522802 0.853147628901038 1 1
0.738242901902532 0.736409361276936 1 1
0.868275911653797 0.865792724508947 1 1
0.761793115345535 0.759402243069507 1 1
0.663749935566774 0.661951951045013 1 1
0.743946592458047 0.741738081791884 1 1
0.7130854669355 0.711510596015346 1 1
0.735554435814397 0.733372693674486 1 1
0.754212094878019 0.752380912502207 1 1
0.746823905113966 0.744822972864958 1 1
0.855613826869089 0.85345230097114 1 1
0.927501012783582 0.925225026662857 1 1
0.845048185389302 0.842533807976666 1 1
0.765349976494309 0.763415570908417 1 1
0.915326391434505 0.912722674173148 1 1
0.758082360219687 0.75559590534251 1 1
0.925226476304594 0.922930148767552 1 1
0.906563218586395 0.903983154034848 1 1
0.669408156278678 0.667395587122597 1 1
0.729794525270609 0.728003489539657 1 1
0.84328046745549 0.840480352474508 1 1
0.928549079492134 0.925019066325995 1 1
0.913494566502921 0.911123681406164 1 1
0.846847019487788 0.84386776105021 1 1
0.816196785281638 0.813722777418915 1 1
0.741816665397394 0.73967670263856 1 1
0.859939924532913 0.85753633862254 1 1
0.716914916262594 0.71520928422677 1 1
0.90449932019423 0.901844653494387 1 1
0.808542260635613 0.806433080251444 1 1
0.737313168484257 0.735467919256809 1 1
0.721495334761577 0.719118619741061 1 1
0.84658557135922 0.843888760524205 1 1
0.948676332836783 0.945943757480743 1 1
0.698800186390289 0.696532652706432 1 1
0.904496755150859 0.901724586946994 1 1
0.741230570020759 0.738659919429057 1 1
0.903688565716432 0.901285090312007 1 1
0.696140555511895 0.694010156115438 1 1
0.794836037088652 0.79238539784271 1 1
0.611451240328689 0.609430019655028 1 1
0.843916429807659 0.841328044191504 1 1
0.961628385088722 0.958219452900311 1 1
0.635464255724129 0.634051229437497 1 1
0.754538519578479 0.7525898598758 1 1
0.679248997184992 0.676818947920593 1 1
0.820398260929623 0.818288594736502 1 1
0.652587492579378 0.650827205525249 1 1
0.786596214055714 0.784909628439692 1 1
0.941044658061351 0.938427589607618 1 1
0.842723123595392 0.840274755936724 1 1
0.648783579144352 0.646367754724812 1 1
0.754879963157214 0.753362993191254 1 1
0.782207006727887 0.780345348972887 1 1
0.697780397894121 0.695523831921609 1 1
0.786761509045837 0.784171879930612 1 1
0.868428826197447 0.8659829659879 1 1
0.816124105026347 0.813496486989938 1 1
0.817067748860911 0.815115683174854 1 1
0.811302462491624 0.809005236650312 1 1
0.752703854542939 0.750547505121676 1 1
0.808132629797145 0.805718664852362 1 1
0.729068335289482 0.727223812760915 1 1
0.944322134415641 0.941691936528855 1 1
0.891480290210499 0.888477708060152 1 1
0.866362645993246 0.864009269042683 1 1
0.850588192627963 0.848510127531397 1 1
0.736340889951455 0.734578967821224 1 1
0.713224290668276 0.710591694058585 1 1
0.4118204417797 0.410702153742361 0 0
0.816620065521564 0.814150492218096 1 1
0.990040810583669 0.987039918833376 1 1
0.708144509955345 0.706062279211347 1 1
0.780188576530938 0.778449436333571 1 1
0.807116827917957 0.805097900980875 1 1
0.695633272695984 0.693635303351934 1 1
0.8405046347552 0.838352102649976 1 1
0.799780443554899 0.797323475975316 1 1
0.860338196461887 0.858260188744881 1 1
0.827312258503481 0.824764738588619 1 1
0.835274641731704 0.83295841128865 1 1
0.883878905715971 0.881517138127105 1 1
1.01416167242998 1.01157379468777 0 0
0.87343521629551 0.870668803281432 1 1
0.919652606955683 0.917057322119498 1 1
0.877550543009294 0.874814714249507 1 1
0.937711901003809 0.9345157784311 1 1
0.911516032225116 0.908907959934904 1 1
0.667888826403966 0.66589577941485 1 1
0.788374149712757 0.785988108638992 1 1
0.928730201491055 0.926042634765839 1 1
0.763872948936679 0.761707978059756 1 1
0.883092830551762 0.880286315756899 1 1
0.707091335434992 0.70532734883295 1 1
0.726822682783822 0.724692516864503 1 1
0.940493505759412 0.937865308829948 1 1
0.812649566022154 0.809770992231254 1 1
0.900324134543943 0.897739095909074 1 1
0.763377900916218 0.761312442923264 1 1
0.762081649796676 0.760211527671354 1 1
0.777674850004853 0.775067742192075 1 1
0.888715327168824 0.886064548746469 1 1
1.0505607491064 1.04752879137256 0 0
0.755514646630357 0.753439790064117 1 1
0.803546553952587 0.801648369644967 1 1
0.7950240374748 0.792735881782922 1 1
0.836620744056103 0.834592180757632 1 1
0.730366360297106 0.728701023956369 1 1
0.884696569316159 0.881520382551226 1 1
0.987614184320854 0.984824537029421 1 1
0.716474330595588 0.714539731980878 1 1
0.755559144461822 0.753462240542031 1 1
0.877097322551075 0.874646531221315 1 1
0.832890762245175 0.830937174419065 1 1
0.78214874558711 0.78001262628404 1 1
0.927307312185707 0.924895852603537 1 1
0.817558988426536 0.81533400679947 1 1
0.772443950462444 0.770001502307359 1 1
0.92879500224016 0.925869970757466 1 1
0.770205733578964 0.768295445908556 1 1
0.684902698105489 0.683013701286206 1 1
0.753239960400942 0.75104335262351 1 1
0.945478052174111 0.943080693422378 1 1
0.744411548971181 0.742317827719897 1 1
0.738542109901321 0.73654683607916 1 1
0.744830609066198 0.742296498881173 1 1
0.73247541393829 0.73073575243885 1 1
0.730919782271884 0.728992851579018 1 1
0.783987780545529 0.78176037183976 1 1
0.950034194699285 0.947496925763477 1 1
0.779822627414112 0.777252125250109 1 1
0.75876334588414 0.756732337754556 1 1
0.931746031305855 0.928555463199105 1 1
0.879396590967513 0.8772105462636 1 1
0.770939562361737 0.768254014944887 1 1
0.808106603496101 0.805210095267027 1 1
0.899489063026743 0.897049708838893 1 1
0.695118678054455 0.692970514530433 1 1
0.771348464108715 0.768757096461943 1 1
1.03627455253484 1.03308950677224 0 0
0.513014741711086 0.511022916961777 0 0
0.801347814922093 0.799028565370575 1 1
0.793640056425317 0.791127643285436 1 1
1.1078950686681 1.1044121215357 0 0
0.759131413177665 0.756818324415189 1 1
0.776452951668438 0.773758319188757 1 1
0.718885124985603 0.717232078831989 1 1
0.765921102006818 0.764072279521196 1 1
0.758773844825471 0.7568311902332 1 1
0.865728852486192 0.863457406524938 1 1
0.743190351534258 0.741455845363482 1 1
0.744097409774918 0.741384782140522 1 1
0.63679443292417 0.634588914414667 1 1
0.807099167600345 0.804961163780504 1 1
0.947946460039506 0.945299629172376 1 1
0.85827187840682 0.855753457362945 1 1
0.91570510797462 0.912890420039015 1 1
0.446531054188638 0.445236564972557 0 0
0.832585140140876 0.829971870325163 1 1
0.827821214963271 0.825420106588824 1 1
0.817371693021584 0.814589411203846 1 1
0.92828436219557 0.926011815521199 1 1
0.887156943962677 0.884816247737573 1 1
0.718456638585856 0.716835880944272 1 1
0.635280337830625 0.633478007531838 1 1
0.787172695485798 0.785194366575011 1 1
0.76354695580692 0.760983679759142 1 1
0.977236523827491 0.974521552933083 1 1
0.67726720693486 0.675224133433155 1 1
0.781121624472567 0.778944807561321 1 1
0.849918557355933 0.847338570736662 1 1
1.01772177167464 1.0146115766217 1 1
0.950733207282771 0.948454359599396 1 1
0.83355644088024 0.831207323757954 1 1
0.950064537975848 0.947301310291226 1 1
0.88115055886167 0.878072873632374 1 1
0.709967726967064 0.707725915622453 1 1
0.912505652093723 0.910197707421757 1 1
0.735486129257553 0.732919072285463 1 1
0.932250688631485 0.929407039940504 1 1
0.692516513306227 0.690622577311647 1 1
0.766289068070521 0.763997757421208 1 1
0.958612047120108 0.955926730708056 1 1
0.698188937267126 0.696066842312185 1 1
0.859903068392271 0.857932319466902 1 1
0.645389030766977 0.643331770948886 1 1
0.713035632233008 0.711013500579072 1 1
1.05053707617528 1.0470676524516 0 0
0.623054644725849 0.62129471509597 1 1
0.627635223243037 0.62595620782988 1 1
0.772123606019667 0.769334408014051 1 1
0.545349739296779 0.544084451991723 0 0
0.745722101893468 0.743846733097043 1 1
0.906701930934719 0.903982776316477 1 1
0.745025813821292 0.742650853570748 1 1
0.660834281468757 0.659020607041806 1 1
0.613427294613652 0.611944378053832 1 1
0.891484178857607 0.889043570368566 1 1
0.865924356637246 0.863433956011406 1 1
0.842356195719238 0.840082643608339 1 1
0.896344001274261 0.893585626737621 1 1
0.749448347474281 0.747412741809737 1 1
0.825448555782094 0.822455217048981 1 1
0.691749626701338 0.689206270393224 1 1
0.88041287888449 0.87760781011281 1 1
0.809229986195562 0.806858470564944 1 1
0.862281091502348 0.859957062863557 1 1
0.693718164827576 0.691429431275255 1 1
0.790915804934164 0.788716470888853 1 1
0.603330563024284 0.601480563795872 1 1
0.95720633440482 0.953850538258056 1 1
0.728247531268832 0.726580399376616 1 1
0.677899395935187 0.676011236600677 1 1
0.914333649577088 0.911912289175395 1 1
0.612872744966494 0.611103264380657 1 1
0.980623357439599 0.977512584901858 1 1
0.587404157420134 0.585674718970828 1 1
0.835875019240429 0.833624609137241 1 1
0.851483295186543 0.848976473019241 1 1
0.826244804700363 0.823668368816465 1 1
0.785731089467687 0.783787436797682 1 1
0.878533680000347 0.875746279054236 1 1
0.892331469247676 0.889930974115656 1 1
0.778585552752352 0.776190186300039 1 1
1.06541472598092 1.06200673410397 0 0
0.795014095019788 0.792545786092839 1 1
0.507866871052658 0.50653358224393 0 0
0.776833460944151 0.774191589088589 1 1
0.864177684255181 0.861385373339486 1 1
0.819768708234151 0.817226682805299 1 1
0.66221210290869 0.660262851602606 1 1
0.686406009841782 0.684311354755339 1 1
0.810339244849226 0.808298696024311 1 1
0.911898042569335 0.909420117901294 1 1
0.618354111056375 0.616640641234189 1 1
0.621431253269544 0.619632855688373 0 0
0.717900104334493 0.715958352097965 1 1
0.802550285355822 0.800497666205467 1 1
0.805485021545109 0.803165463994537 1 1
0.750160315171449 0.747828142066829 1 1
0.673736436008352 0.671953679716012 1 1
0.825394600490746 0.82281636313503 1 1
0.645484238076493 0.643657303656034 1 1
0.748051493749019 0.746150039530789 1 1
0.60608059790795 0.604584823591168 0 0
0.780997499474704 0.778630536357141 1 1
0.708814086956882 0.706754140670591 1 1
0.724546243694835 0.722358217799489 1 1
0.831621288088138 0.829441350084062 1 1
0.924012986191903 0.92150775494786 1 1
0.878162164866478 0.875783617110008 1 1
0.75349309225237 0.751348798023028 1 1
0.753363633284786 0.751426875033926 1 1
0.910531452696405 0.907733990235449 1 1
0.813946253878364 0.811332612651056 1 1
0.830278439497525 0.827984426999206 1 1
0.820657005445679 0.817958306186786 1 1
0.86033295176719 0.858320154194742 1 1
0.786640909985271 0.784632776262003 1 1
0.757171050808113 0.754955316340012 1 1
0.798199914820435 0.795937230147239 1 1
0.848490507021735 0.845667757656307 1 1
0.857239561400153 0.854155235253678 1 1
0.741803090337166 0.739433082929467 1 1
0.946838249358089 0.944107992050452 1 1
0.999824030607809 0.997398853874616 1 1
0.880598195196652 0.878171699580475 1 1
0.896921748717869 0.894454870696521 1 1
0.877319836313116 0.874736845112797 1 1
0.535294777000904 0.53326851779573 0 0
0.99034458655799 0.987581220624823 1 1
0.845552075432172 0.843057194472791 1 1
0.854576117576059 0.851599890122557 1 1
0.646867044571376 0.644329425470491 1 1
0.768361143048416 0.766454405546798 1 1
0.777426513730447 0.775290588834827 1 1
0.721305488157646 0.719074904068892 1 1
0.926667853042778 0.923504703324087 1 1
0.895482272801225 0.893097467160746 1 1
0.992818527205414 0.990080192606867 1 1
0.819160652202557 0.816655904167462 1 1
0.822678698349503 0.820740957048624 1 1
0.804893394690487 0.801852864284844 1 1
0.794880974850821 0.792087135597861 1 1
0.625004066004813 0.623425585911553 1 1
0.867843722960209 0.865107894867244 1 1
0.922247721995007 0.919555713982765 1 1
0.825357061492796 0.823037164362922 1 1
0.841818225766126 0.839241126813635 1 1
0.761598652263981 0.759359954536036 1 1
0.616650498221996 0.615142695168533 0 0
0.945133770525475 0.941200941522554 1 1
0.883243835445988 0.880999397392005 1 1
0.644130818876425 0.642284608721978 1 1
0.788180462050642 0.786273046147268 1 1
0.702440667014598 0.700639592117196 1 1
0.928287842388415 0.925997905007486 1 1
0.803273785890911 0.801145575896359 1 1
0.868956413550937 0.866614924728869 1 1
0.744096038754187 0.74190625137034 1 1
0.925176640831959 0.92311321131236 1 1
0.786730249336296 0.784393704332642 1 1
0.651835060320562 0.650272906253213 1 1
0.86101439348418 0.858213465878119 1 1
0.892115985643902 0.889937104349712 1 1
0.739213440972405 0.736716191556511 1 1
0.889768012656102 0.887170553607122 1 1
0.863250274957826 0.860717387236281 1 1
0.594221850876657 0.592617686298183 0 0
0.801502388019474 0.798913303394706 1 1
0.650748046968618 0.648683131665004 1 1
0.913181833235511 0.909867172299507 1 1
0.743407485615422 0.741720051796336 1 1
0.795346894156242 0.793009534884621 1 1
1.04331172257702 1.0406361983506 0 0
0.772396972400201 0.769763038040268 1 1
0.808567575225538 0.806149586619012 1 1
0.666811728562602 0.665321232461526 1 1
0.813595583698408 0.810461854848394 1 1
0.585902215535717 0.584109973953098 1 1
0.860905554938115 0.857552263230017 1 1
0.797913067582971 0.795662741815825 1 1
0.613884489287642 0.611761721910733 1 1
0.758676514597777 0.756475573688189 1 1
0.672176779904565 0.670438056827305 1 1
0.83032871219324 0.827684591644189 1 1
0.744570446786797 0.742299339817447 1 1
0.802696878889154 0.800255042511212 1 1
0.607446254505002 0.606034078415038 1 1
0.879938060039343 0.877704477017651 1 1
1.0489276047676 1.04587699369856 0 0
0.601831647345233 0.599861261635923 0 0
0.906827914034303 0.903939767889695 1 1
0.891967573497786 0.88905655485234 1 1
0.754777954194949 0.752568481217462 1 1
0.753485084746505 0.751647254832928 1 1
0.850942975119242 0.848904920940224 1 1
0.812435835337455 0.810014187428029 1 1
0.634934377950221 0.633391174655505 0 0
1.1333821547082 1.13005165366326 0 0
0.860810519088385 0.858230105816283 1 1
0.783237844554919 0.78091952355525 1 1
0.77563668337717 0.773522102015408 1 1
0.812837131644555 0.810715466963938 1 1
0.919708601210326 0.916800540677004 1 1
0.870539752314445 0.868057127285659 1 1
0.933174071886729 0.930829532724856 1 1
0.946855321329811 0.94424527913541 1 1
0.758139126473893 0.75576609031926 1 1
0.818146269002774 0.815963362386545 1 1
0.868702096802547 0.866198409707555 1 1
0.895398286117373 0.892478524785634 1 1
0.945495547481152 0.942964364806729 1 1
0.767264980186287 0.764743228335228 1 1
0.770398302955711 0.768416862030818 1 1
0.6523790567315 0.650323213366294 1 1
0.828103713740663 0.824938162642441 1 1
0.850038193808944 0.847600967285641 1 1
0.958030094988586 0.95499036232676 1 1
0.533301970551456 0.531730628518605 0 0
0.942266725828121 0.939106051646164 1 1
0.829830978110954 0.827188259449045 1 1
0.77877818403784 0.7763636503736 1 1
0.76510424662902 0.762724270961592 1 1
0.790165266986057 0.787674089319105 1 1
0.754711095606805 0.752497111469479 1 1
0.80019355089839 0.797610464384792 1 1
0.830959656732437 0.828910353951311 1 1
0.973163445565641 0.970644267882684 1 1
0.889651942991275 0.886697798248342 1 1
0.81766431856947 0.814972287828145 1 1
0.700188634796851 0.69819371078559 1 1
0.62619485238916 0.624557633764965 1 1
0.939216966287834 0.936552165769341 1 1
0.677376600886345 0.675211914986392 1 1
0.946370132883418 0.943242638623832 1 1
0.705510341972613 0.703405578102602 1 1
0.812370582647127 0.809904148496432 1 1
0.788731384671174 0.786057289256994 1 1
0.857874506273618 0.855353579759404 1 1
0.829576234253208 0.827467163429504 1 1
0.844172398443679 0.84204563719259 1 1
0.601879694954861 0.599789840353731 1 1
0.857292960750701 0.855039544210505 1 1
0.961245316045159 0.958351252809036 1 1
0.717741216425442 0.715581120411969 1 1
0.967624691132631 0.96479182528765 1 1
0.949184023349721 0.946584617489824 1 1
1.13416120602727 1.13051243513624 0 0
0.66986082195752 0.667827418073296 1 1
0.852970963655886 0.850887570081548 1 1
0.804489903304761 0.80215440113993 1 1
0.739200495769402 0.736982584717652 1 1
0.98367297596253 0.98063144998525 1 1
0.708207360677524 0.706140150864305 1 1
0.858372101876937 0.855729735284378 1 1
0.93782770469813 0.935444818933874 1 1
0.753252676249321 0.750625580501914 1 1
0.809584692515404 0.807295450233941 1 1
0.715007824575287 0.712903029199365 1 1
0.83753833850885 0.835257070727455 1 1
0.773695795685308 0.771703885885519 1 1
0.871165893702012 0.868337722550204 1 1
1.09382780371588 1.09051044165512 0 0
0.801350420592525 0.798593400603375 1 1
0.841488905428543 0.839205777091149 1 1
0.920468944626116 0.91786367839893 1 1
0.767007703487897 0.764549201229549 1 1
0.955472876139398 0.952423269192158 1 1
0.791138784702911 0.788737191051478 1 1
0.922914425029696 0.920332430946727 1 1
0.893983126002331 0.891485674786814 1 1
0.526396339313769 0.524807055308639 0 0
0.615810878067437 0.61381606164169 0 0
0.899449088756175 0.895899859380836 1 1
0.730550069386844 0.728266282547759 1 1
1.19237108690575 1.18929222052976 0 0
0.845861939844325 0.843552720481825 1 1
0.690265457107213 0.688061769595605 1 1
0.758814437740809 0.756565672442641 1 1
0.83213695458223 0.829725076091939 1 1
0.830632409431185 0.828772310596234 1 1
0.922706319593093 0.920082289963479 1 1
0.811300054918855 0.808742847732327 1 1
0.804984955211613 0.802858924278275 1 1
0.842715529120851 0.840119292656458 1 1
0.94961768707714 0.947117206832899 1 1
0.790258274466251 0.788079133888923 1 1
0.606781407306092 0.605243370264953 0 0
0.846318174760278 0.84412465753692 1 1
0.672293945277043 0.670330889168372 1 1
0.772172657538435 0.770202245094696 1 1
0.816749833585312 0.814258443505439 1 1
0.88169362653962 0.879374206510215 1 1
0.62117032398502 0.618739176281301 1 1
0.607015855583638 0.605127471897422 1 1
0.69067436540089 0.688812165080343 1 1
0.767310736792874 0.765165637449195 1 1
0.783106878798716 0.780570807144689 1 1
1.0724627436611 1.06923543248844 0 0
0.675592737188543 0.673005298293482 1 1
0.729986544521289 0.727722170371187 1 1
0.756377476287235 0.754146975146869 1 1
0.589369469968821 0.587506134063659 1 1
0.873368361437295 0.870265330145053 1 1
0.807412883443791 0.804831833054897 1 1
0.895018886339792 0.892278630710947 1 1
0.750300486729607 0.748178173818068 1 1
0.781504940200132 0.77913936566466 1 1
0.666849711585864 0.665184701879166 1 1
0.923706171365056 0.920328672458297 1 1
0.832398900240412 0.830049618100849 1 1
0.816463852492035 0.814230318608786 1 1
0.793829208560774 0.791166303933764 1 1
0.695840399506199 0.693765397007519 1 1
0.646385106743838 0.644113186438722 1 1
0.792651708970425 0.790261445223734 1 1
0.907072761582775 0.90440562149996 1 1
0.727603895053126 0.725425125204402 1 1
0.983612781964077 0.980600966671702 1 1
0.931618107525043 0.92909343514761 1 1
0.785067546318749 0.782460301817107 1 1
0.961587558363228 0.958806855500104 1 1
0.896102831776305 0.893905764400589 1 1
0.588411722865511 0.586581869669121 1 1
0.820703765986194 0.818285649377494 1 1
0.7871515394966 0.784622177071754 1 1
0.663879810913862 0.661101106714009 1 1
0.643537909742071 0.641606620947844 1 1
0.713389180100113 0.711112255309713 1 1
0.842275885015426 0.839893342459221 1 1
0.848075143555109 0.845693002569305 1 1
1.05096870554596 1.04758857776889 0 0
0.959156147501679 0.956772026959658 0 0
0.725941732752201 0.723579767939342 1 1
0.87501622039627 0.871716772462787 1 1
0.932818122019985 0.929642265289924 1 1
0.783747838559387 0.7812298993523 1 1
0.826407065293077 0.823720060962026 1 1
0.720614352368956 0.718872537817308 1 1
0.790986929098857 0.788072098987238 1 1
0.816622486583103 0.814087716823738 1 1
0.767201419493674 0.765186966662876 1 1
0.782693001577529 0.78008594992281 1 1
0.679197774670777 0.677277654260223 1 1
0.835279779801557 0.832744573787803 1 1
0.885796168841399 0.883507320278825 1 1
0.78572159945879 0.783552789714785 1 1
0.842480924898128 0.839963046380701 1 1
0.719331584381998 0.716908773232754 1 1
0.742036762394751 0.739786042206159 1 1
0.770702692895577 0.768803231939892 1 1
0.888452628073172 0.884838886131309 1 1
0.736425711212408 0.734725896064397 1 1
0.725488198308595 0.723626815559814 1 1
0.794593944204468 0.792069404324524 1 1
0.714045949410471 0.711864591871553 1 1
0.882581756138937 0.880060278929776 1 1
0.882102153066268 0.879724971048747 1 1
0.835291774773688 0.833140970270359 1 1
0.862324964788403 0.859223997718058 1 1
0.774760070136596 0.772380671680572 1 1
0.861272933534196 0.859103673496653 1 1
0.751958549458414 0.749662043680555 1 1
0.765055192626894 0.762571274709322 1 1
0.86821969281956 0.865732326434054 1 1
0.904969069542242 0.902567623296505 1 1
0.664091136157937 0.661726032511938 1 1
0.812968031350723 0.811033947505966 1 1
0.792083009573086 0.789157610565525 1 1
0.568315245300794 0.566697309199356 1 1
0.957352199541975 0.954614401511427 1 1
0.667033039821807 0.665145241274913 1 1
0.907592680155223 0.904353900192579 1 1
0.791542046962281 0.788983835080442 1 1
0.963676118687286 0.960741465413736 1 1
0.871535450832794 0.869098726560623 1 1
0.645035649418314 0.6432513875836 1 1
0.656690575538623 0.654498552869254 1 1
0.818987744500996 0.816983958526347 1 1
0.732217313299945 0.73019764211094 1 1
0.812602851278325 0.810727582328478 1 1
0.834141754121664 0.831717183415748 1 1
0.781906847319412 0.779679159265212 1 1
0.828012085570359 0.825563012659753 1 1
0.770012061315877 0.767650218237244 1 1
0.815602171663525 0.813354697525051 1 1
0.891382316758872 0.888638550942506 1 1
0.615878482596017 0.614606490655314 1 1
0.587951819304563 0.58598969216734 0 0
0.768458226890838 0.766506790718128 1 1
0.784857275325623 0.782839956766971 1 1
0.759933258396792 0.75742409995869 1 1
0.877300753072555 0.874950971838458 1 1
0.671241445664413 0.66935492730397 1 1
0.752926301287204 0.750951074046961 1 1
0.879665066796675 0.876155754562054 1 1
0.703902635821641 0.701464638424094 1 1
0.723913371244198 0.721843693461776 1 1
0.759359385926774 0.756540814763722 1 1
0.7139047041267 0.711863197811552 1 1
0.835989322051029 0.833368329250639 1 1
0.733533840508708 0.73159304464518 1 1
0.731222557582537 0.729349977484709 1 1
0.726134078581687 0.724570204375231 1 1
0.626319387147789 0.624728018480495 1 1
0.888685728548345 0.885881492248579 1 1
0.678908687302856 0.676709774514831 1 1
0.874536402750843 0.872538439223018 1 1
0.951938929179622 0.949042630238259 1 1
0.763764695040899 0.761165626942998 1 1
0.903858456854047 0.901307385775707 1 1
0.930897071199762 0.928012752189109 1 1
0.672371201226771 0.670249928686818 1 1
0.655568816578819 0.653545566802052 1 1
0.744590349546309 0.741940870550147 1 1
0.816050198120623 0.813656224254278 1 1
0.672056335494589 0.66997113670839 1 1
0.856921203691463 0.854052550392748 1 1
0.769028508618652 0.767097705611534 1 1
0.767610019300702 0.765395603055972 1 1
0.723031113505286 0.720647541762912 1 1
0.775126898628596 0.772865895354073 1 1
0.876916041121505 0.874214963185729 1 1
0.523044996591772 0.521248963289939 0 0
0.663505775715999 0.661878065182208 1 1
0.681571179647613 0.679707302037817 1 1
0.85776882910657 0.855710658032973 1 1
0.73372208147031 0.731980949855922 1 1
0.791849701123965 0.789219403372843 1 1
0.795250453730258 0.793060314623847 1 1
0.892096872842123 0.889345291640167 1 1
0.700768863842311 0.699047834888474 1 1
0.827372665112732 0.825218888436376 1 1
0.778480927410379 0.77604759611017 1 1
0.913708404144254 0.910579227130565 1 1
0.658607994813836 0.656584130425169 1 1
0.847142843875859 0.845061664439817 1 1
0.858508133764776 0.855984562852331 1 1
0.795763820136387 0.794043596851815 1 1
0.664818218139384 0.662524963028511 1 1
0.464542755403615 0.463248764172736 0 0
0.81929305869913 0.816755361694164 1 1
0.97760094594954 0.974716872615512 1 1
0.924177948096026 0.921557917117639 1 1
0.912612637862318 0.909726590723365 1 1
0.838038258692643 0.835254881084716 1 1
0.873866517817583 0.871287749240133 1 1
0.782609719398427 0.780607416551242 1 1
0.758409742614336 0.755598635746219 1 1
0.91704855742874 0.914347429108869 1 1
0.713710733276625 0.711468710024614 1 1
0.725126498748805 0.722804731372065 1 1
0.729329702068116 0.726764150726174 1 1
0.893135063821813 0.890671564630676 1 1
0.82828701480809 0.825871241222246 1 1
0.898980761735952 0.896201841473439 1 1
1.03518255636429 1.03198274224542 0 0
0.899353006209392 0.896986109965604 1 1
0.763109938064393 0.760724038314963 1 1
0.700255369714825 0.69806580901473 1 1
0.921853263289186 0.919548848787808 1 1
0.868558551067374 0.865470424589025 1 1
0.75450536739249 0.752254170287526 1 1
0.596303138563834 0.594659804001305 1 1
0.96752763619824 0.964446235041458 1 1
0.820976237727058 0.818285326164532 1 1
0.736243325936255 0.73377186781842 1 1
0.764021656943108 0.76204525469175 1 1
0.824778006723224 0.822298793922815 1 1
0.790082632340495 0.78754985468531 1 1
0.859969347258521 0.857716148061966 1 1
0.804910640798102 0.802621229250511 1 1
0.653346205911356 0.651483924440226 1 1
0.67292984769643 0.671468636998339 1 1
0.610939367689456 0.609157570477365 1 1
0.789792966731194 0.787586006071148 1 1
0.879820575123329 0.877161154585325 1 1
0.752305465305085 0.74987672920871 1 1
0.636251290810866 0.634085946714643 1 1
0.950855132331043 0.948148358144298 1 1
0.83595793329439 0.833468916050904 1 1
0.921902856312376 0.91949791920918 1 1
0.645251762899597 0.643274699969553 1 1
0.71677391089755 0.714937503311749 1 1
0.850644901198922 0.848130231667633 1 1
0.640386396511666 0.638640926051874 1 1
0.774775904256178 0.772306823142712 1 1
0.952944689034658 0.9503953227502 1 1
0.802938177884304 0.800305648222829 1 1
0.812666134598015 0.81030392620843 1 1
0.90575934213756 0.903147032678491 1 1
0.802591536519115 0.800214276120835 1 1
0.804467488695464 0.802499035276846 1 1
0.799868114463078 0.797553035548819 1 1
0.891600020261669 0.888953906467882 1 1
0.734678387182492 0.732578232736051 1 1
0.516638620018586 0.515044368863113 0 0
0.660452139789897 0.657955395421727 1 1
0.878202982798113 0.875564705158413 1 1
0.704861338655441 0.702677871775827 1 1
0.879905450082488 0.877587111763991 1 1
0.648538930173469 0.646721493147176 1 1
0.792170063077982 0.790044291591313 1 1
0.738437298947087 0.73656066524111 1 1
0.664261093808394 0.661941914435953 1 1
0.762282830896954 0.76013247854675 1 1
0.912904765718746 0.910248945030563 1 1
0.88662215523641 0.884156803786795 1 1
0.988775782647329 0.98578379341201 1 1
0.778692026642972 0.776418073797292 1 1
0.993946328897445 0.990983255149387 1 1
0.696935230277476 0.694944884967716 1 1
0.611385779913612 0.610121980720936 1 1
0.825589902279233 0.823254209797332 1 1
0.800617878768827 0.798658812131962 1 1
0.55479135666161 0.55287762581646 0 0
0.966253667626557 0.963362789862498 1 1
0.754222267478413 0.752141572665531 1 1
0.676446341256905 0.674894763471545 1 1
0.813548313988014 0.811151470439858 1 1
0.747588642971799 0.745838083195896 1 1
0.683828441900157 0.682130300895457 1 1
0.812175603760438 0.80959994052508 1 1
0.684232186178149 0.682293966206236 1 1
0.802773922731566 0.800511628795937 1 1
0.732177103323181 0.729686143528721 1 1
0.728248763728755 0.726260180148259 1 1
0.681657110338028 0.679458044347142 1 1
0.735379723041761 0.733285521963622 1 1
0.676027068966453 0.674013595063074 1 1
0.683891449179546 0.681956545367856 1 1
0.66217341082256 0.659879840825729 1 1
0.707582352939883 0.705496520249954 1 1
0.783023845010306 0.780909326669832 1 1
0.758873772197847 0.756604453693681 1 1
0.688926033494869 0.687018575158579 1 1
0.815509545327193 0.81325897792927 1 1
0.780915667067808 0.778894605498477 1 1
0.773323888764428 0.770948099390909 1 1
0.742703452874477 0.74054385774084 1 1
0.904597257178824 0.901440125299923 1 1
0.898588427518419 0.895246911643157 1 1
0.742093320900945 0.739771867931337 1 1
0.646981245803062 0.645154129967007 1 1
0.942027268696211 0.93925463164246 1 1
0.827562680205891 0.8252717105896 1 1
0.753064025567711 0.750911160501234 1 1
0.548490178277098 0.54725699489528 0 0
0.843752823614573 0.841671976254174 1 1
0.799452168120482 0.79693364206811 1 1
0.909231164562551 0.906766575432252 1 1
0.749177197326832 0.747306065816456 1 1
0.883623061105568 0.880886512872411 1 1
0.735794373778245 0.733373836789353 1 1
0.99017922091656 0.98736745611423 1 1
0.932789465084421 0.929645223363559 1 1
0.829348090498415 0.827312689393444 1 1
0.931578453497933 0.92783446454737 1 1
0.771574076108348 0.768804086402291 1 1
0.871982604097046 0.868943544730056 1 1
1.01437118394417 1.01170110044649 1 1
0.807319972408605 0.80498080873735 1 1
0.753316560550705 0.751016959616765 1 1
0.889458874030513 0.887005470623933 1 1
0.64943591417799 0.647667719842634 1 1
0.854986068189886 0.852662491056059 1 1
0.779719527099062 0.777425185916194 1 1
0.890668177567672 0.887498277945234 1 1
0.633136328071958 0.631148726586063 1 1
0.827920632857394 0.825395092291489 1 1
0.589386379747869 0.587567970369803 0 0
1.00815158715648 1.00515746359104 1 1
0.811805715101206 0.808861732864562 1 1
0.92451466770831 0.921958804895412 1 1
0.85158043746917 0.849210939589794 1 1
0.866412854476436 0.863502264521986 1 1
0.792252907996958 0.789927504868499 1 1
0.764413290260737 0.762309443330306 1 1
0.757321549744022 0.754929545940259 1 1
0.875148233940989 0.87280700581708 1 1
0.782618277684215 0.780429890422001 1 1
0.944236401778945 0.941436170430264 1 1
0.817587289426719 0.814752552763072 1 1
0.9476966056545 0.944531647034365 1 1
0.685584529453974 0.683756018819144 1 1
0.634446101574998 0.632508251303528 1 1
0.702805817033047 0.701195001640844 1 1
0.727308952332191 0.724753161084035 1 1
0.818835714328508 0.815880208405897 1 1
0.845998643557631 0.843858441516164 1 1
0.654485520858031 0.652092717696448 1 1
0.691507184519245 0.689467470581974 1 1
0.479916538824301 0.478617501361902 0 0
0.741829357740531 0.739510340036389 1 1
0.833136197877072 0.830906547785766 1 1
0.593371474494141 0.591358886954825 0 0
0.728778276712468 0.726278658041307 1 1
0.590428423269346 0.588795579090477 1 1
0.818136491039045 0.815639746994119 1 1
0.936202854638498 0.934091123311137 1 1
0.835857517830712 0.833436753532796 1 1
0.657403868523308 0.655632121664055 1 1
0.666397291515959 0.664707480450859 1 1
0.781073655336848 0.778473047045765 1 1
0.854816974267702 0.852229521393951 1 1
0.888361540112236 0.885594476862662 1 1
0.81395521688544 0.811515256438041 1 1
0.984872965880452 0.982100188445072 1 1
0.613978246164772 0.61178024367256 0 0
0.887935701792393 0.885182195807404 1 1
0.911863876917373 0.909164528249203 1 1
0.811705995118686 0.809629163207271 1 1
0.804097668226947 0.801832386452401 1 1
0.947090032213903 0.944453284583188 1 1
0.543836603911207 0.542401433653005 0 0
0.856687700864567 0.854645508310975 1 1
0.658565817559432 0.656190634227619 1 1
0.768788163177994 0.766479752316387 1 1
0.848349642997307 0.845552577821359 1 1
0.949164104004031 0.946020475378061 1 1
0.746498999167388 0.744280919330763 1 1
0.814869643915276 0.812331575493367 1 1
0.849298679268604 0.846307154995696 1 1
0.706696089281922 0.704859104459146 1 1
0.812313565976451 0.80959944333126 1 1
0.725165624936498 0.72279669679809 1 1
0.780340408199177 0.777737148429949 1 1
0.77787973261416 0.775144217029787 1 1
0.996268306751251 0.993274348411657 1 1
0.689281188474434 0.687363730861095 1 1
0.718624595798711 0.716634267828023 1 1
1.03511692846319 1.03189005875137 0 0
0.702024289241444 0.700142724554308 1 1
0.883029190187415 0.881055198054627 1 1
0.919490044588716 0.916722692655283 1 1
0.80575465474934 0.803188319780201 1 1
0.734476870981861 0.732699956409245 1 1
1.00661995536135 1.00381142447367 1 1
0.896972984628906 0.894062659413405 1 1
0.895969386573778 0.893101984588752 1 1
0.945581685633295 0.942953808884018 1 1
0.757636111259756 0.755503395872732 1 1
0.941880590096068 0.938981115310473 1 1
0.809430553693506 0.806903571813193 1 1
1.01471080446316 1.01156984798673 1 1
0.986431831747125 0.983609308889434 1 1
0.87827876366934 0.875945782516855 1 1
0.60719861729911 0.605702135488873 1 1
0.810370938638557 0.808485890755264 1 1
0.757854783330717 0.755838367838059 1 1
0.591924231561093 0.590395550397275 1 1
0.848863148426443 0.846535321666109 1 1
0.670220362442865 0.668106315938545 1 1
0.817063679354213 0.81486093589413 1 1
0.897543594538379 0.895506216241106 1 1
0.72301833206539 0.720569676802528 1 1
0.707134399016138 0.704685233065795 1 1
0.808577129144201 0.806058953238072 1 1
0.79507729731585 0.793246204709831 1 1
0.890883476812527 0.888357263012317 1 1
0.79114092514713 0.787803546454689 1 1
0.982961768095702 0.97999896075862 1 1
0.794704919482946 0.792177091211554 1 1
0.52577045307629 0.523998331189024 0 0
0.713248010144005 0.711596691439606 1 1
0.883697110607359 0.881183737557314 1 1
0.757125491455521 0.754932054964565 1 1
0.754628587723713 0.752127841777432 1 1
0.681917031288667 0.679667717257687 1 1
0.753906982793923 0.752085085787796 1 1
0.557561495375593 0.555697525663505 0 0
0.769292983049339 0.767008468799949 1 1
0.751967649438944 0.749846949103271 1 1
0.757568696900382 0.755386364565575 1 1
0.892567823923292 0.889797275081771 1 1
0.867698821541121 0.865144769559131 1 1
0.951286510680394 0.948067823250353 1 1
0.628148180029286 0.626352147635813 0 0
0.818917068178076 0.817230075743902 1 1
0.940822437318595 0.938053361699344 1 1
0.888546989606178 0.885861836732686 1 1
0.813388072462994 0.811425071378068 1 1
0.630066732304243 0.628218518953778 1 1
0.736759104965029 0.734810490082269 1 1
0.803524733131059 0.801067646592405 1 1
0.795780067818546 0.793398564091268 1 1
0.844071774448588 0.842042874007312 1 1
0.737970306468475 0.735624725774497 1 1
0.813640155478864 0.811399906668138 1 1
0.880104924452853 0.877126154155262 1 1
0.842434707965735 0.839851190623454 1 1
0.782813660360181 0.780585732006613 1 1
1.04164808361103 1.03841629881221 0 0
0.683785134763403 0.681797493120435 1 1
0.810306121550885 0.807281446572144 1 1
0.600333236533006 0.598674859026433 1 1
0.65731335885431 0.65520371461033 1 1
0.628409601583067 0.626625358568121 1 1
0.747136881717141 0.744896989152536 1 1
0.758160147453862 0.755990153540286 1 1
0.986595263062187 0.984029917015208 0 0
0.908399633053257 0.905895880656045 1 1
0.747493192258446 0.745038322708419 1 1
0.815500356990089 0.813517011787517 1 1
0.669287297232995 0.667441370227377 1 1
0.60177085113426 0.599556766841019 0 0
0.699897641156726 0.69793728182945 1 1
0.746960339113718 0.744436958194518 1 1
0.758390644630684 0.75600306910397 1 1
0.939877687069956 0.937425076189618 1 1
0.594069810685021 0.592216965597579 1 1
0.830647291847086 0.828629751391195 1 1
0.741777327154551 0.739480452133391 1 1
0.830817745701228 0.828233281363197 1 1
0.921955361116707 0.919776396185918 1 1
0.788531368676068 0.7861823861404 1 1
0.74079238457053 0.739190058477131 1 1
0.859842543029192 0.857364031226735 1 1
0.905073522125628 0.90223212471561 1 1
0.773635441204801 0.77118793266445 1 1
1.00119767406228 0.998506315851634 0 0
0.71813429850253 0.716449220094335 1 1
0.821637872698376 0.819283914630718 1 1
0.850113811175181 0.847336315527363 1 1
0.630772126820545 0.629005977786995 1 1
0.743701354882997 0.741086230699397 1 1
0.717131805971404 0.715213923243487 1 1
0.847714752145376 0.845331890474949 1 1
0.8883353386427 0.885878773957278 1 1
1.01307597128329 1.01007101597696 0 0
0.723466123011545 0.721432664417281 1 1
0.841224191663291 0.838279950187084 1 1
1.05119631282677 1.04839835841988 0 0
0.886647206963978 0.88399376286083 1 1
0.717289982336396 0.715396724544644 1 1
0.77427824334551 0.772376293488947 1 1
0.816329512793154 0.813752655100507 1 1
0.819547381098578 0.817091947386854 1 1
0.874310692045275 0.871827756885011 1 1
0.696267425030465 0.694530557921055 1 1
0.8795999485412 0.877281516669909 1 1
0.596475817261156 0.594839316037577 1 1
0.910678744764832 0.908013595073861 1 1
0.998368188709386 0.994684407512622 0 0
0.679062012080929 0.677311826433194 1 1
0.850898319337988 0.848493458546224 1 1
0.823948139283573 0.821334230482603 1 1
0.804667142479174 0.802117529953632 1 1
0.677644143457524 0.675920812899318 1 1
0.807396056142877 0.804572425913299 1 1
0.825136940096197 0.822596192859565 1 1
0.513702598683029 0.511934302398356 0 0
0.779586637292564 0.777337054456602 1 1
0.811653524523682 0.809204714813601 1 1
0.707609647642348 0.705565984442062 1 1
0.549985880229146 0.547833160593998 0 0
0.766974579365727 0.764934046070535 1 1
0.897122947239565 0.894254864588831 1 1
0.983323322137332 0.981057844741971 1 1
0.748182345735064 0.746217059559107 1 1
0.837121632413504 0.834833889470388 1 1
0.807696006096151 0.805317348705516 1 1
0.848294378284161 0.845159651311473 1 1
0.778173259202107 0.776049769121813 1 1
0.67131348877332 0.668895471616736 1 1
0.87381037366105 0.871490576338462 1 1
0.86107863055363 0.858621893467643 1 1
0.713450687712136 0.711006999147123 1 1
0.706609576738875 0.704603756973667 1 1
0.754881391594296 0.751995769256665 1 1
0.960962590195829 0.957645413798424 1 1
0.805389275673247 0.802958101079446 1 1
0.720064684054328 0.717883598018825 1 1
0.872203049866262 0.870176286962468 1 1
0.913100521103532 0.910276073976722 1 1
0.868340690286538 0.866003953452934 1 1
0.776194352199387 0.774114025409102 1 1
0.790076633452303 0.787723127147008 1 1
0.780757233870836 0.778556932039443 1 1
0.78518073871216 0.782859838572504 1 1
0.699602876678753 0.69720711551363 1 1
0.999058001905011 0.996170754806556 0 0
0.785361024365313 0.782437987545582 1 1
0.772347204739621 0.769747487785327 1 1
0.829958124284546 0.827880953048146 1 1
0.984172255964059 0.980568547857648 1 1
0.847816129733743 0.845710039266992 1 1
0.763167664299852 0.76105745603741 1 1
0.713684545017125 0.711412160864452 1 1
0.851592036727315 0.849243728267839 1 1
0.916227349403134 0.913677751253727 1 1
0.913132379101199 0.91055444209355 1 1
0.83260143171539 0.830399494000896 1 1
0.846307956250412 0.844025101756639 1 1
0.584525573711041 0.582521043953788 1 1
0.944096672281374 0.941060594182281 1 1
0.857744933654782 0.855282146163298 1 1
0.931205007501432 0.928520864433679 1 1
0.55537480191262 0.553884875320888 0 0
0.979864875044672 0.976434100354845 0 0
0.97606665431233 0.973447429537072 0 0
1.03583927349036 1.03329670583125 1 1
0.890718693112883 0.888248093450816 1 1
0.728400412034374 0.726369541036557 1 1
0.938749445456662 0.93552010881181 1 1
0.773051565004843 0.771075304207143 1 1
0.984320538732102 0.981045967457338 1 1
0.867943092216839 0.865608275569195 1 1
0.959530828709074 0.9568897628176 1 1
0.561413743517601 0.56024747645191 1 1
0.738154164946485 0.735719537518059 1 1
0.775138398470331 0.77253633908805 1 1
0.761847797574952 0.759547950110581 1 1
0.770020801568675 0.767357111818201 1 1
0.658917695815075 0.657002212916583 1 1
0.949982133752648 0.947397211851794 1 1
0.735000429843428 0.732739296522218 1 1
0.821108344795284 0.818845751339155 1 1
0.669052629241834 0.667044892500474 1 1
0.818546777655123 0.815333726461351 1 1
0.829715910015663 0.827297030644508 1 1
0.882903104011146 0.880100842708251 1 1
0.580753487650688 0.578711895819269 1 1
0.708164477496169 0.706267014335588 1 1
0.853380671252563 0.851180753409072 1 1
0.879678662521647 0.876950084823096 1 1
0.724521044512793 0.72247532403061 1 1
0.854711931528998 0.852336136878864 1 1
0.543655499702448 0.542230187393763 0 0
1.00091551222002 0.998164810330303 0 0
0.899023954084445 0.895702341928117 1 1
0.88224445330522 0.879975238158111 1 1
0.925181314114743 0.92225408041812 1 1
0.848923208823994 0.846331934719414 1 1
0.723207655442661 0.720814893466537 1 1
0.800020114023678 0.79801269996487 1 1
0.70165977421763 0.698707670739878 1 1
0.724718297741172 0.723051176343163 1 1
0.602415938263511 0.600511173256369 1 1
0.897387817933656 0.894615845675716 1 1
0.747620434232546 0.745303247992901 1 1
0.727032910254812 0.725108939200738 1 1
0.955459199885082 0.953029496900555 1 1
0.802731387963713 0.800301177472874 1 1
0.570413855571713 0.568916500472516 1 1
0.744096362622987 0.741921505516961 1 1
0.765665615347994 0.763988338483407 1 1
0.791879460495924 0.789574782610887 1 1
0.841979596139568 0.83983682751788 1 1
0.747135192731189 0.744234260229286 1 1
0.842088686421592 0.839324109768914 1 1
0.767886023855683 0.765470365048022 1 1
0.803314935300665 0.801329406508539 1 1
0.86942889864781 0.866576637046211 1 1
0.545875238975531 0.544143031476784 0 0
0.784726997308868 0.782378637272266 1 1
0.890414329645671 0.887515669976624 1 1
0.674664206680639 0.672872538022836 1 1
0.885317279014048 0.882539693912379 1 1
1.02737615548345 1.02455870484958 0 0
0.710216990104282 0.707941155680792 1 1
0.771105032645727 0.769232699070223 1 1
0.747363989224022 0.745189391398048 1 1
0.877360482012422 0.874443221251762 1 1
0.875393989296634 0.872454040985581 1 1
0.781348757114987 0.778975631489214 1 1
0.54819094119486 0.546398016891832 1 0
0.698690445658055 0.696775444284074 1 1
0.82818650638885 0.82568553745992 1 1
0.686166868035037 0.68376370845346 1 1
0.728811822855503 0.726340901555396 1 1
0.919770970391355 0.917145950215145 1 1
1.03891220373991 1.03548238734979 1 1
0.935429977686989 0.932305924726519 1 1
0.819397425700569 0.817251291734392 1 1
0.679376558283087 0.677139816176647 1 1
0.728908767450051 0.726834110784347 1 1
0.707731432933976 0.705705272248852 1 1
0.749582736668484 0.747198105664339 1 1
0.741747360115141 0.739481875109821 1 1
0.949968225645377 0.946868983718511 1 1
1.01017529589994 1.00660646378591 0 0
0.672907038649871 0.670691417452747 1 1
0.783913808175471 0.781467691508146 1 1
0.841026821622267 0.838144873643542 1 1
0.648093112987415 0.646347965515589 1 1
0.641049399507594 0.639395343504585 1 1
0.779676235068172 0.777223732599574 1 1
0.852510263017979 0.849416940979691 1 1
0.772239279171771 0.770094961041735 1 1
0.779703189681999 0.777318968832626 1 1
0.786341901659997 0.783513566476888 1 1
0.808159204384919 0.80586823228613 1 1
0.969381259882831 0.966390650926009 1 1
0.899006165439719 0.896701503544681 1 1
0.636590387856908 0.634935790128816 1 1
0.849121689720731 0.846755687432666 1 1
0.742621933958717 0.740323159510511 1 1
0.716414887066065 0.714087854189995 1 1
0.733378568597547 0.731232197082608 1 1
0.881122203929882 0.879060437990547 1 1
0.769102472793148 0.766953950218701 1 1
0.833951262629391 0.831198642232828 1 1
0.731131513898237 0.728837269404022 1 1
1.00127550662311 0.998355666032011 1 1
0.985130955206207 0.982308758120623 0 0
0.732208042045816 0.730374518083728 1 1
0.746912784519524 0.744294908424598 1 1
0.910754169546632 0.907810733919288 1 1
0.749547105664944 0.747413835256484 1 1
0.864055051532409 0.861692553923768 1 1
0.823684534408861 0.821664954503188 1 1
0.720506168674544 0.718630260000013 1 1
0.591996433158182 0.59061593365209 0 0
0.881700205444019 0.879138950844745 1 1
1.0221340743697 1.01847001430568 0 1
0.688444211804277 0.686464910669315 1 1
0.77375132881911 0.771337253024463 1 1
0.940403593647749 0.93816733656619 1 1
0.963432897800647 0.960686769764892 1 1
0.727958566962787 0.725915477917394 1 1
1.02597165951899 1.02219584010862 1 1
0.756622648996151 0.754459501006381 1 1
0.838486763548737 0.836576828586459 1 1
0.517101685972284 0.51604941905851 0 0
0.889876945965184 0.887149017087951 1 1
0.739490850539574 0.737532815497206 1 1
0.727748218752676 0.725482930657569 1 1
0.879035536029739 0.876529200504024 1 1
0.798187821242909 0.795781648470586 1 1
0.86036656636337 0.85767200402413 1 1
0.680210038556226 0.67783703424021 1 1
0.939563210235232 0.936468849801195 1 1
0.694775403288096 0.692413944650578 1 1
0.791782818125427 0.789383661652579 1 1
0.892870064275831 0.889879243853263 1 1
0.889181787091536 0.886715099269263 1 1
0.913213119268684 0.910423571648246 1 1
0.8772582234585 0.874838501619454 1 1
0.916277852876557 0.913489934106947 1 1
0.65439579907787 0.652053586200257 1 1
1.04041666266694 1.03711345695372 0 0
0.836845702082923 0.834544423830542 1 1
0.857509466291055 0.855331244453431 1 1
0.957758492181871 0.955532672706568 1 1
0.679355109373262 0.677398388611918 1 1
0.640171514794225 0.6383201321117 1 1
0.715221856184988 0.713211519233064 1 1
0.571872286521156 0.570194158683978 0 0
0.675979105093076 0.67380903494242 1 1
0.914457567036933 0.911408555674341 1 1
0.895355069305153 0.892825184515616 1 1
0.79206628272358 0.789840919279411 1 1
0.764654178557505 0.761722790396925 1 1
0.892449630365668 0.889409869582844 1 1
0.852733046129028 0.850037930480158 1 1
0.785179398808293 0.783250464684904 1 1
0.768912327273395 0.766644158206639 1 1
0.972323630930224 0.96970991030394 1 1
0.758727516040911 0.756766550659883 1 1
0.855578482223674 0.853439121908863 1 1
0.799249424537671 0.797163266641401 1 1
0.932581486329727 0.930275842944521 1 1
0.694388557159936 0.692545105616281 1 1
0.822497956893934 0.820286697948027 1 1
0.654765214686329 0.652940200396072 1 1
0.9750588439934 0.972498925816111 1 1
0.891889945505822 0.889406124840813 1 1
0.925394232636346 0.92287452962565 1 1
0.598957989185389 0.597393280646239 1 1
0.789467219651316 0.787329446966906 1 1
0.917633242978879 0.915187497462639 1 1
0.669705945893362 0.66771867846445 1 1
0.628223333167998 0.626399672120001 1 1
0.73678208535448 0.734192694906838 1 1
1.01376791600545 1.00967451551548 1 1
0.865458159073711 0.863132967150007 1 1
0.696123973945786 0.694273385266068 1 1
0.72452407838735 0.722918084086069 1 1
0.950687123163195 0.94781945101641 1 1
0.927931750908459 0.924974637742765 1 1
0.636062591192449 0.633955228886049 1 1
0.872667933564647 0.869887080082606 1 1
0.711609452278121 0.709485264534534 1 1
0.795794650493515 0.793920131240692 1 1
0.673226238825367 0.671041070413736 1 1
0.67403678904607 0.672351241787316 1 1
0.776357981574335 0.774440235977087 1 1
0.791290839340682 0.788826969531505 1 1
0.791304278738333 0.788911599966396 1 1
0.781051608736084 0.778375713216511 1 1
0.864262738809915 0.86173903664253 1 1
0.786715646557027 0.784188092044997 1 1
0.844389100884144 0.842139459367448 1 1
0.754108050936669 0.75141513610465 1 1
0.720735661637623 0.718442758094031 1 1
0.816912841104278 0.814939212549579 1 1
0.567707663108516 0.566172944837729 1 1
0.767163531643592 0.765259810385507 1 1
0.7186038010276 0.716545757187544 1 1
0.736188775849447 0.733812405835266 1 1
0.852052000601601 0.849668100596459 1 1
0.814027915333041 0.811920438045281 1 1
0.873395218201252 0.871316747434743 1 1
0.768876312394502 0.766769387790147 1 1
0.759412709770229 0.757008910587296 1 1
0.777827930373731 0.77586406080799 1 1
0.933062309653455 0.930331959139261 1 1
0.799527610429712 0.797458488777322 1 1
0.660118432836608 0.657916324910701 1 1
0.564615358569466 0.562780144933802 0 0
0.630220276325349 0.628492499399669 1 1
0.879411139887391 0.877014683276139 1 1
0.647470346026933 0.645495753851959 1 1
0.659236445563478 0.657729605567433 1 1
0.962678131604408 0.959899452652064 0 0
0.937187227129948 0.93372664242656 1 1
1.11059240547787 1.10761751606818 0 0
0.80744687630432 0.804698901004196 1 1
0.875473830753811 0.872819704037321 1 1
0.884205320729301 0.880910364262725 1 1
0.613630090052905 0.611419631526852 1 1
0.948552132957408 0.945527641223303 1 1
0.742958447660815 0.741123338281211 1 1
0.841419792715708 0.838644151569999 1 1
0.705744748215935 0.70409007582729 1 1
0.814561934757878 0.811762471520417 1 1
0.863152955652871 0.860493457102213 1 1
0.749891686267859 0.747798806491942 1 1
0.959662223711585 0.957209008371322 1 1
0.67233299028261 0.670791501575649 1 1
0.612328618805049 0.610414423014042 0 0
0.70856931212148 0.706320420444606 1 1
0.564772683268254 0.563270916976106 0 0
0.882616700317609 0.879649488023886 1 1
0.843826532720394 0.841483093791509 1 1
0.828801401110472 0.82646159143542 1 1
1.02081191978377 1.01830436396678 1 1
0.852676786331249 0.85022527975595 1 1
0.789691528079986 0.787565725785903 1 1
0.700640831458037 0.69869070095959 1 1
0.857863329203814 0.855436046712156 1 1
0.878121705830013 0.875267793079362 1 1
0.786937370424748 0.784396379064006 1 1
0.804885778987411 0.802732649509175 1 1
0.802476921669038 0.799800274448305 1 1
0.647860723907364 0.64612591780018 1 1
0.758387367406457 0.755876300110438 1 1
0.804974409589763 0.802785052738961 1 1
0.843762917411838 0.841927410394543 1 1
0.830263646918787 0.827255977498519 1 1
0.862271398965173 0.859350671858719 1 1
1.08798028036878 1.0852903711233 0 0
0.707299843994144 0.704662317945893 1 1
0.872126966618932 0.86902808674837 1 1
0.857285645477211 0.854818351213826 1 1
0.953711537290703 0.951629377069005 1 1
0.838260568303251 0.835549695220841 1 1
0.78860034640844 0.786574083541848 1 1
0.536524763769737 0.535113629300526 0 0
0.620881574284242 0.61899849548414 0 0
0.961443924090455 0.959057283004038 1 1
0.923862628328254 0.920798837834356 1 1
0.745009080738914 0.742565658347011 1 1
0.65204800028092 0.649980283287235 1 1
0.63008819521576 0.627962581083453 1 1
0.879621617260879 0.877063278975191 1 1
0.742100158927793 0.740141035746603 1 1
0.698449363109477 0.696116241018274 1 1
0.909813768189221 0.907299679444352 1 1
0.725579230889418 0.723173832046916 1 1
0.667692632308895 0.665404762592161 1 1
0.936371412145586 0.933983688897561 1 1
0.923029838632241 0.920116787690482 1 1
0.618624099991772 0.616697200596765 1 1
0.865826622209051 0.862742791957693 1 1
0.858019115377903 0.855134786775513 1 1
0.824454411538084 0.822056567772691 1 1
0.771293164181608 0.768999851884004 1 1
0.798682162585942 0.79641978108725 1 1
0.795452225945032 0.792783474559185 1 1
0.911491647839717 0.908646673203248 1 1
0.815859415816123 0.813128506075787 1 1
0.791460940703733 0.78953298528715 1 1
0.835145601872796 0.832484310732425 1 1
0.81211030548537 0.809781097345389 1 1
0.882270637188686 0.880186540288134 1 1
0.671028602479033 0.668857741409341 1 1
0.690720702631556 0.68810533848186 1 1
0.953894271859065 0.951058034797235 1 1
0.860769967936996 0.857939613625564 1 1
0.481189548857727 0.479616174869756 0 0
0.783175068960869 0.780769819988981 1 1
0.826813485198032 0.825026936289101 1 1
0.770812954844895 0.768804988669326 1 1
0.870985608835854 0.868295361682745 1 1
0.834560052544734 0.832187433363599 1 1
0.740250967544309 0.73832827734126 1 1
0.790030841553456 0.788110356355378 1 1
0.772786551919309 0.770648134375711 1 1
0.820645205982202 0.81821171845919 1 1
0.806892858698403 0.804456914901108 1 1
0.766675796686512 0.763689839553172 1 1
0.875930169167281 0.873372288103385 1 1
0.702701520076033 0.701003534086324 1 1
0.826126173202001 0.823525571295714 1 1
0.800412153818343 0.79790027920008 1 1
0.564490503378204 0.563147239639804 0 0
0.636822972293271 0.635019270598521 0 0
0.847281277440544 0.84491214388233 1 1
0.696054501375616 0.693810184528876 1 1
0.706492313243078 0.704605062388825 1 1
0.743523300234614 0.741753472528341 1 1
0.711002636126456 0.708916011773916 1 1
0.583484159073785 0.581863539372801 1 1
0.569888403236468 0.568395312453621 1 1
0.847100051288792 0.844245377402948 1 1
0.697079240073263 0.695049570493517 1 1
0.783384942419859 0.781064889829 1 1
0.814257299171845 0.812363089471917 1 1
0.793979294235984 0.791745790267078 1 1
0.858522756724766 0.85624292129738 1 1
0.76799804097043 0.765338590521126 1 1
0.907126676983296 0.904453189387069 1 1
0.723429072730862 0.720912896695842 1 1
0.804674187211214 0.80238573459312 1 1
0.952615905334405 0.949964445396251 1 1
0.832645199762857 0.830167176037332 1 1
0.75733142835515 0.75498196613297 1 1
0.713497659687295 0.711585821716735 1 1
0.755392364123182 0.753460774005657 1 1
0.677361335109056 0.675376978157712 1 1
0.616833401411583 0.614609035127701 1 1
0.666243383735108 0.66434341803451 1 1
0.653256894180654 0.651581399500504 1 1
0.716684816016385 0.714569725158253 1 1
0.661860646636017 0.660227644970299 1 1
0.573788079953576 0.571931446386424 0 0
0.756218874494516 0.754483317165709 1 1
0.832195798713113 0.829896631014654 1 1
0.819344470872894 0.817111332223499 1 1
0.672173356716946 0.670199127481606 1 1
0.737706098921262 0.735363941008079 1 1
0.972201473394652 0.969354040894919 1 1
0.864649276433792 0.861545819645847 1 1
1.00588878895339 1.00304960252059 0 0
0.704193839715957 0.702395638913952 1 1
0.558268371887783 0.556885260134641 1 1
0.6968421957596 0.694866938633655 1 1
0.877973138480683 0.876073581068807 1 1
0.580709694648843 0.5791624535628 0 0
0.726177229579847 0.724564194224995 1 1
0.55385552443117 0.551940098004781 0 0
0.945266618465695 0.942041880589838 1 1
0.981023895854105 0.978191743655386 1 1
0.910682086299779 0.9081050915477 1 1
0.787303741669834 0.785016177064373 1 1
0.691471289798928 0.689931366344601 1 1
0.822851715248689 0.820698050193025 1 1
0.788993350419795 0.786405512358916 1 1
0.925066792454684 0.922347483770222 1 1
0.809045832591837 0.806457051563843 1 1
0.966734159117173 0.963951154286212 1 1
0.746110003643353 0.743891206474922 1 1
0.884771778229809 0.882170673159513 1 1
0.80347744803086 0.800354616989074 1 1
0.772672171411411 0.770733412789641 1 1
0.803050619815025 0.8005372161449 1 1
0.716930040080325 0.714986511175593 1 1
0.566755371661134 0.565311768451865 1 1
0.895217436791806 0.892455714781613 1 1
0.962866252626235 0.959941220864565 1 1
0.801449831987448 0.799137913507553 1 1
0.928126896561339 0.925254530338083 1 1
0.747080826885184 0.745020316011867 1 1
1.01557005638009 1.01220276888949 1 1
0.941838079397031 0.9393445956522 1 1
0.860476753266552 0.857770386322153 1 1
0.804310208192405 0.801810282052547 1 1
0.685319041204181 0.683258626959764 1 1
0.793165845958197 0.790918361039774 1 1
0.938494665228372 0.935597738093791 1 1
0.708620104798309 0.706672098187076 1 1
0.810227019211375 0.808311144217669 1 1
0.752790206398619 0.75081234543321 1 1
1.06522100739726 1.06287122640568 0 0
0.740295250387902 0.73835338991768 1 1
0.895850653501225 0.893293046785446 1 1
0.586862680397874 0.58511491902612 1 1
0.923934134439208 0.921569964730513 1 1
0.855972996686589 0.853512296797262 1 1
0.829484865156977 0.827217408613606 1 1
0.80905467939428 0.806462847131593 1 1
0.742323655350882 0.73973880787213 1 1
0.747632307166027 0.745688570538074 1 1
0.734160010535879 0.731750221983876 1 1
0.780223210001232 0.777604124009672 1 1
0.915770002483004 0.91338783624517 1 1
0.827117488824413 0.824794238540308 1 1
0.809762108832346 0.807356037618645 1 1
0.653368277121316 0.650770410195705 1 1
0.762102890492347 0.759684581916913 1 1
0.891418473991534 0.888524420906795 1 1
0.866420258396297 0.864123685751252 1 1
0.786093032643047 0.783937072233594 1 1
0.915235874482793 0.912257545602977 1 1
0.81402018103805 0.811680332522267 1 1
0.882220441702739 0.879474382547894 1 1
0.748363125730042 0.745891946521095 1 1
0.768889329865061 0.766592091801508 1 1
0.59692051142055 0.595592283093426 0 0
0.860859304224659 0.85849107897672 1 1
0.642979270953453 0.641625064285052 1 1
0.762508721902179 0.759987565590028 1 1
0.886648456754332 0.883756904687666 1 1
0.69286904032053 0.690522374957289 1 1
0.689870476183898 0.687569427539998 1 1
0.746943504943306 0.744971298077539 1 1
0.839480418256273 0.83681247871058 1 1
0.735383902140224 0.733137419061826 1 1
0.730097864536709 0.727545325837411 1 1
0.830804510447368 0.828259165700754 1 1
0.754712078668954 0.752580589606717 1 1
0.776362885892969 0.774207125564124 1 1
0.868724702470888 0.866255731715133 1 1
0.986912194605645 0.984041177669848 1 1
0.793252539464981 0.790998147677423 1 1
0.717976587698973 0.715860244370337 1 1
0.633636790553163 0.631567718671359 1 1
0.84484248793978 0.842127609125068 1 1
0.961899655180335 0.959258137636944 1 1
1.00028700847835 0.996798820541871 1 1
0.952117381277502 0.949775051228541 1 1
0.727662757389823 0.725534514583977 1 1
0.662260654111508 0.660366093518163 1 1
0.700394477602662 0.697752264254583 1 1
0.596818877211175 0.595453038895299 1 1
0.596910957077109 0.595125846229392 0 0
0.853363089928215 0.850713891411805 1 1
0.707646529736477 0.705263074627515 1 1
0.96624372109817 0.963545066440097 0 0
0.955248558189723 0.952212876430587 1 1
0.949842222031074 0.947361298379223 1 1
0.563236712338959 0.561621615445582 0 0
1.08638472250925 1.08358253027918 0 0
0.616617628805638 0.614234943133369 1 1
0.803205891319446 0.800024781049456 1 1
0.88277837321783 0.880281881377887 1 1
0.763239067538961 0.76079165461508 1 1
0.935901350060627 0.933464157269588 1 1
0.71761679565921 0.715274012385717 1 1
1.0153153941007 1.01229263631963 1 1
0.68827920089725 0.6862937239488 1 1
0.822329465254252 0.819627671602761 1 1
0.852632815378544 0.849599093092694 1 1
0.724827625459273 0.723032088328078 1 1
0.891083489373153 0.888285711936518 1 1
0.909203522668391 0.905716632771265 1 1
0.923520863981186 0.920556410649371 1 1
0.860463381887615 0.857963678576582 1 1
0.788518778894001 0.786481314990183 1 1
0.93434778743472 0.932476211551833 1 1
0.904161159976666 0.901555154724045 1 1
0.813732273645084 0.811333291453777 1 1
0.467274115628986 0.466006747032574 0 0
0.919474847044453 0.916492741817706 1 1
0.659541733158935 0.657583181734422 1 1
0.708045484931605 0.706458028813181 1 1
0.725432719353456 0.72358984102053 1 1
0.89527878968686 0.892644332856176 1 1
0.836953326725953 0.834602230652366 1 1
0.809808126106824 0.807347723492786 1 1
0.915224790333647 0.912544265130954 1 1
0.976033468209787 0.973531741607433 1 1
0.76440926568884 0.761859259031357 1 1
0.72574922906925 0.723736637939474 1 1
0.754783283858428 0.752458156317605 1 1
0.820520354466421 0.818331914902688 1 1
0.756959813694434 0.755067189442616 1 1
0.79920795440028 0.796929787900482 1 1
0.949916632600404 0.947117844182602 1 1
0.76407357469469 0.760919443433553 1 1
0.783033618326672 0.780179305539867 1 1
0.923980491653463 0.920672495287353 1 1
0.860612088670092 0.858434200034164 1 1
0.587799346755811 0.585448854228858 1 1
0.906896471070318 0.904358829979119 1 1
0.794672427048873 0.792374026403721 1 1
0.908715092101452 0.906359293987816 1 1
0.726823253792669 0.72483828959329 1 1
0.752683642206325 0.750791120824644 1 1
0.765957669124378 0.763619830020541 1 1
0.930897117768309 0.927963757737602 1 1
0.786370787009568 0.783969756675464 1 1
0.768143991293056 0.765501697223593 1 1
0.768786827288967 0.766835568083084 1 1
0.816782380352285 0.814112516720296 1 1
0.933347337220029 0.930104772901102 1 1
0.76677802787441 0.764277431473663 1 1
0.721512802681239 0.719641884378682 1 1
0.799093860600917 0.796777612900494 1 1
0.763089846283425 0.761151574251862 1 1
0.586240068855532 0.584276083793095 1 1
0.807437538115689 0.805424269642272 1 1
0.590578742125096 0.588703571061801 0 0
0.811816321478359 0.80920429089644 1 1
0.801490793904565 0.799253369570152 1 1
0.874886368253395 0.872639531829027 1 1
0.68515991156941 0.68331564674453 1 1
0.835953883660141 0.833228745317285 1 1
0.668803336756734 0.667091459906457 1 1
0.863412976434786 0.860769529408345 1 1
0.823178123556108 0.821131102680853 1 1
0.979302156572273 0.976780579559659 1 1
0.821866439800174 0.81973016413332 1 1
0.756013786975681 0.753840607260882 1 1
0.838854413964205 0.836379965370439 1 1
0.812138167630849 0.80991236540751 1 1
0.705897489677205 0.703850604826193 1 1
0.995728482611567 0.992110806097686 0 0
0.799981138286712 0.797660454111969 1 1
0.804602256045031 0.802191889807324 1 1
0.913987739973142 0.911073219665208 1 1
0.857187996272475 0.854870305694413 1 1
0.876593697141471 0.874089194747613 1 1
1.02648190703609 1.02360314252731 1 1
0.663202888880062 0.661213010013306 1 1
0.913186319619066 0.911025509902478 1 1
0.880802091579594 0.877632742210232 1 1
0.959091446575073 0.956898336958516 1 1
0.745410621633339 0.743291646573382 1 1
0.784591363337988 0.782050114067381 1 1
0.749043803708789 0.746630044820802 1 1
0.883388252361184 0.88089636093805 1 1
0.865866594740165 0.862997739528839 1 1
0.816088364479744 0.813517844415056 1 1
0.734107295499011 0.73243001447835 1 1
0.727158492469334 0.725359230413667 1 1
0.819292670321833 0.816358652249488 1 1
0.720760926478367 0.718558260490241 1 1
0.740587998041139 0.738444213588737 1 1
0.726354399746412 0.724203511556319 1 1
0.799453918817522 0.797102661045325 1 1
0.524444339958862 0.523136274367435 0 0
0.836776297735847 0.834140740829863 1 1
0.629820010356773 0.627669735625062 0 0
0.800014398388864 0.797786768931127 1 1
0.834495305376764 0.832587123243943 1 1
0.78929020417323 0.786728237224129 1 1
0.704409851720584 0.701912542359642 1 1
0.818337905897034 0.816034051312455 1 1
0.735536291884483 0.732826035781957 1 1
0.786354647709724 0.784288333148721 1 1
0.917661510268858 0.915166820543203 1 1
0.75354301996491 0.751441023812224 1 1
0.897752722835597 0.89487354791105 1 1
0.86496777236267 0.862712912776097 1 1
0.809009681361529 0.806887656038327 1 1
0.824904373970056 0.821769092976266 1 1
0.658632096037243 0.656573533082788 1 1
0.711300163314264 0.709051120743558 1 1
0.809265265846336 0.806846855788063 1 1
0.731765670768213 0.729577559731358 1 1
0.738020356781818 0.735531912052282 1 1
0.804178984809784 0.801165562402604 1 1
0.766804871142611 0.764481761929764 1 1
0.646298918975716 0.644579385001676 1 1
0.823525045446342 0.821150474417912 1 1
0.834418862882501 0.831992684649329 1 1
0.750024956234448 0.747477462994129 1 1
0.912187607839203 0.909809725630399 1 1
0.654275431054762 0.652095298944744 1 1
0.926573613051456 0.924099125615212 1 1
0.720274988009707 0.718039815062164 1 1
0.809486344378888 0.807310288131341 1 1
0.817415815871124 0.815103391857988 1 1
0.811578073769855 0.809145310269017 1 1
0.763844161537777 0.761876406448382 1 1
1.00485814488906 1.00197307775492 0 0
0.588911019569112 0.587089071696002 1 1
0.66496093016926 0.663326948756412 1 1
0.987090458912179 0.984005850116627 1 1
0.741858349176389 0.739515528830866 1 1
0.746773720547012 0.74434465265529 1 1
0.665189803667014 0.663416532907307 1 1
0.894121736811368 0.891952580303575 1 1
0.804504597962092 0.801926249741835 1 1
0.73100352372432 0.728446019984404 1 1
0.894200086664024 0.891454184102025 1 1
1.05519614248165 1.05176303088297 0 0
0.792299945115392 0.789809650358395 1 1
0.755890759780215 0.753604407237482 1 1
0.761250671429961 0.75857785336283 1 1
1.00956200848973 1.00652218963471 1 1
0.798739379303742 0.795897891206245 1 1
1.0432664927186 1.04049046697416 0 0
0.773445585046849 0.771446825394725 1 1
0.724066345973868 0.721826769203975 1 1
1.02461780459706 1.02130448424197 1 1
0.856701260419231 0.85441535918503 1 1
0.723394053767478 0.721037659387342 1 1
0.824184126702288 0.821560863000221 1 1
0.961992502448384 0.959032745795147 1 1
0.760787891991427 0.758080764555566 1 1
0.639453223847711 0.637435380439069 1 1
0.789191472122521 0.786911633750304 1 1
0.697444762995164 0.695276674383098 1 1
0.667226632896723 0.664941454718222 1 1
0.98870336963042 0.985946264277234 1 1
0.900684742373923 0.897885412645271 1 1
1.12801812230805 1.12446462972959 0 0
0.593823956917978 0.592249583289871 1 1
0.861773861238404 0.8592375280695 1 1
0.763306001587225 0.760792444647638 1 1
0.692055391295852 0.689708676031323 1 1
0.982976546920439 0.979933125126227 1 1
0.976299699544557 0.972653721792897 1 1
0.645206638479891 0.643153565335665 1 1
1.00975341528884 1.00682875172326 0 0
0.929544544339236 0.926390285950215 1 1
0.8255740059907 0.823173450349198 1 1
0.902171221506814 0.899400691684774 1 1
0.870337717012314 0.867488207631313 1 1
0.748273997581096 0.745497157740538 1 1
0.788311152781448 0.786013508976362 1 1
0.788180071835711 0.785234984844323 1 1
0.631702808830372 0.6296049150409 1 1
0.687905331331038 0.685866053805439 1 1
0.798675999584264 0.796099803961195 1 1
0.894081805221419 0.891610192752974 1 1
0.819015631109807 0.815608540078101 1 1
0.845799020181724 0.843386256448726 1 1
0.938587850894708 0.935754269849445 1 1
0.828413217530853 0.826454298883211 1 1
0.549950443438423 0.547942667533476 1 1
0.743400945658273 0.741060335161558 1 1
1.07129377045491 1.06798525808155 0 0
0.724505356139105 0.722457426190569 1 1
0.792884506813922 0.790725250790039 1 1
0.663902518623156 0.662255467286569 1 1
0.924672403376557 0.922120455338961 1 1
0.834740437670836 0.832486431826614 1 1
0.88805257541621 0.885388252128989 1 1
0.590084331428304 0.588529047686464 1 1
0.760020635066713 0.757895247345159 1 1
0.850147534588107 0.84785045248939 1 1
0.776373171973686 0.774114691504019 1 1
0.739287900432855 0.737488947685147 1 1
0.700895221211636 0.69904934960689 1 1
0.879147536785739 0.876186722358846 1 1
0.784924618298171 0.782673709447045 1 1
0.858737281593274 0.856435060473332 1 1
0.803262127432845 0.800905597135015 1 1
0.858663076394008 0.856144703490957 1 1
0.59005535506582 0.588509234101313 1 1
0.663685541774664 0.661897796233191 1 1
0.769980802920996 0.767890583045703 1 1
0.786588550893552 0.784515656143116 1 1
0.7773163968347 0.774423109329192 1 1
0.941750236513116 0.939337110356382 1 1
0.880619822780416 0.877905823985871 1 1
1.00830067947309 1.00466102918371 1 1
0.804870906422516 0.802737711322471 1 1
0.778755397465233 0.776396644486728 1 1
0.785856921857339 0.783427445898089 1 1
0.848564640406606 0.845814144457159 1 1
0.807933558487749 0.805541811339813 1 1
0.871997985954543 0.86907937727115 1 1
1.01064908935411 1.00744254899046 1 1
0.985975996006568 0.98356637484501 0 0
0.886062496249729 0.883562685094148 1 1
0.902423771124387 0.900039751293617 1 1
0.85918849208661 0.857109836567212 1 1
0.872755385120572 0.870180092743709 1 1
0.824680143152773 0.822110990295444 1 1
0.786881038058066 0.78437079744086 1 1
0.601370530815885 0.599758747707612 1 1
0.924187452634299 0.921454892967715 1 1
0.766380066036627 0.764376626288911 1 1
0.777930918706958 0.77605080311358 1 1
0.78498058695031 0.782599473926599 1 1
0.724343729945986 0.722083864895329 1 1
0.86991120763719 0.867171407182143 1 1
0.747734701349402 0.745562358119434 1 1
0.90747361158282 0.904372591469451 1 1
1.04688771653997 1.04322418178175 0 0
0.871379806146927 0.868551605870051 1 1
0.921175172053728 0.917698210231288 1 1
0.84126059505116 0.8389254330453 1 1
0.80283728666106 0.800459069378868 1 1
0.850121889428476 0.847237510551859 1 1
0.784353591606931 0.782284862990307 1 1
0.827209063538504 0.824817942991354 1 1
0.918448245095847 0.915945435891428 1 1
0.853757606226136 0.850660967016123 1 1
0.72190786666814 0.719599143309421 1 1
0.763036647712628 0.761092381059766 1 1
0.790982043146258 0.788760492269519 1 1
0.854087815691266 0.851126822494647 1 1
0.820190749557344 0.818064890389723 1 1
0.830632099150038 0.828577783113422 1 1
0.804624829678388 0.802331268460433 1 1
0.801272578393473 0.799193308555329 1 1
0.83965175898515 0.837183938831371 1 1
0.742026708821393 0.739879926050762 1 1
0.924404392317099 0.921541501538988 1 1
0.866201939669881 0.863513082190357 1 1
0.726497868370137 0.72440623561229 1 1
0.710165277097786 0.708260673914302 1 1
0.808547044639841 0.806090365500112 1 1
0.647981154333406 0.645927103792073 1 1
0.624711536485598 0.622688473534946 1 1
0.729410572598949 0.727087074254472 1 1
0.775908818884494 0.773580959925981 1 1
0.834080382003912 0.831538018502303 1 1
0.700927552200433 0.699155735739097 1 1
0.724738798434548 0.723053405336087 1 1
0.892422053789591 0.889316021569924 1 1
1.02388322722106 1.02096810742208 0 0
0.796831218124939 0.793894170473555 1 1
0.863199379859857 0.860491825765742 1 1
0.858265526524351 0.855439387220597 1 1
0.710875025200899 0.707920314381712 1 1
0.702183932604056 0.700261021624456 1 1
0.753353432130904 0.750801972695228 1 1
0.44647910515882 0.445167309833255 0 0
0.69788746354821 0.6959776350116 1 1
0.766141510089629 0.763857120458169 1 1
0.967636573216721 0.965040710195729 1 1
0.592618854825073 0.591206826799706 0 0
0.641669318726828 0.639920491633564 1 1
0.932501217972111 0.930090972211542 1 1
0.763772439503136 0.762256504988571 1 1
0.992411041380772 0.989447978699263 1 1
0.62020209967182 0.618502713278362 1 1
0.900948487395638 0.898290685750899 1 1
0.610345069372243 0.608806922482096 1 1
0.518273312393137 0.516955561694963 0 0
0.996751622675086 0.994198114745147 0 0
0.614206089947915 0.613018325156627 1 1
0.546703006109142 0.54511794788478 0 0
0.745344120210555 0.743217028946778 1 1
0.819924038471949 0.816955026177443 1 1
0.938838014294427 0.93568332339064 1 1
0.849979507067755 0.847514790209866 1 1
0.544529515973292 0.542923409787177 1 1
0.784680379857709 0.782573191858253 1 1
0.922216771704973 0.919641211256688 1 1
0.829575197374238 0.827181643797503 1 1
0.769168275808571 0.766992175106828 1 1
0.878428664951769 0.876066399529773 1 1
0.637536344430826 0.63524445110995 1 1
0.678540599638769 0.67682314825182 1 1
0.865850567633167 0.863280198736312 1 1
0.801040341230591 0.799012355281632 1 1
0.821817240412751 0.819760548311095 1 1
0.826888900886615 0.824481563217707 1 1
0.752895288291865 0.751041343168807 1 1
0.89148049002283 0.889559700001528 1 1
0.886970779043927 0.884369568484286 1 1
0.573325308426204 0.571545434870234 1 1
0.591310255516086 0.589192526149495 0 0
0.804647406775956 0.802071334241815 1 1
0.553457859130988 0.552155131112535 1 1
0.686743143127925 0.684995870999545 1 1
0.995613474748176 0.992999239787497 1 1
0.882336430312757 0.879385056077858 1 1
0.852673717113053 0.850753170072893 1 1
0.806670699091668 0.804346082923846 1 1
0.869786423613325 0.867601689177005 1 1
0.705584020659995 0.703625565446582 1 1
0.637002535082413 0.63485923293413 1 0
0.749132372891201 0.746374510786176 1 1
0.78835838858105 0.786118865757177 1 1
0.80504111792366 0.802095034608671 1 1
0.924592800416169 0.921971820847362 1 1
0.896186206661383 0.893388345765424 1 1
0.84242720224914 0.839717997116883 1 1
0.783989458950881 0.781112171623757 1 1
1.01857007138657 1.01526089698389 1 1
0.994198792436365 0.991761682370594 0 0
0.932392108656884 0.929554069826286 1 1
0.771171315208495 0.768797291865239 1 1
0.856795444525245 0.853816862662254 1 1
0.480486664824201 0.478859206545199 0 0
0.77030425362065 0.768142307496021 1 1
0.900580103106888 0.897775712958056 1 1
0.95127705928203 0.948625721222738 1 1
0.855236202319667 0.852736282293956 1 1
0.565698356631628 0.56416043378185 1 1
0.825710354095442 0.823358735406152 1 1
0.890788494326511 0.888235800600612 1 1
0.764609996729232 0.762427658009691 1 1
0.805295039358253 0.802738046179795 1 1
0.975197392268694 0.972551749378006 1 1
0.716096846257338 0.713667961031119 1 1
0.628354512900094 0.626597721879683 1 1
0.788757301944483 0.786563802972825 1 1
0.723744700702566 0.721033028823546 1 1
0.838427898061997 0.8360587698731 1 1
0.917040745645906 0.914526773175369 1 1
0.901146016080793 0.898856767520286 1 1
0.746506995498447 0.743935622033463 1 1
0.905751584839974 0.902774921915621 1 1
0.924307849680678 0.921968854473848 1 1
0.733888750281062 0.73174492052253 1 1
0.590091891177127 0.588029016259269 1 1
0.997507920205286 0.993965400246904 1 1
0.82604909863209 0.824069808253886 1 1
0.996721097318944 0.9941180475725 1 1
0.653507677782293 0.651526122091972 1 1
0.754267419617861 0.751276785325531 1 1
0.888957706637364 0.886455440901243 1 1
0.81704140662566 0.814780922578953 1 1
0.757791611048154 0.755660610029392 1 1
0.784307945657551 0.78207528068281 1 1
0.922124070008327 0.91821400843153 1 1
0.732651566206149 0.730288484710992 1 1
0.798085936923551 0.796059070480618 1 1
0.700617528092182 0.698712331248642 1 1
0.9558630977465 0.953271476093043 1 1
0.784359819694914 0.781876573584754 1 1
0.829284302569524 0.826782668012538 1 1
0.833186597551426 0.830425157754955 1 1
0.948072492160498 0.944775743983755 1 1
0.973388026350914 0.970756471155899 1 1
0.798800010718089 0.796518921260855 1 1
0.779534403089111 0.77733947966658 1 1
0.804895166190755 0.80288309463202 1 1
0.611659057216892 0.610007489399711 1 1
0.632410553795637 0.630570490057502 1 1
0.715328442501472 0.713302226825246 1 1
0.887346916262668 0.884772499188846 1 1
0.619267356735842 0.617469501012376 1 1
0.774598450750936 0.77184501304636 1 1
0.800925990444856 0.797962564323132 1 1
0.77052059466336 0.768508286610711 1 1
0.98744300951304 0.984386147715902 1 1
0.918216902883849 0.915943152902219 1 1
0.663434184341367 0.661738654425145 1 1
0.897385135563736 0.893952474483328 1 1
0.752205118120598 0.750120929914897 1 1
0.883539100073543 0.880805383195703 1 1
0.752992884414632 0.750832931807307 1 1
0.75140177403687 0.74931459949395 1 1
0.872190578791444 0.869158698264358 1 1
0.816920293891442 0.814325841941944 1 1
0.761942867557893 0.760373570840724 1 1
0.798427050871693 0.796331498159206 1 1
0.730142555815143 0.727854491812759 1 1
0.765629600390423 0.763761341853696 1 1
0.839940857152327 0.837904020414285 1 1
0.757025695560444 0.754909092636061 1 1
0.809426028312175 0.807386008905193 1 1
0.665079639803954 0.66332302982118 0 0
0.823238646392213 0.821129530103285 1 1
0.69477531476045 0.692549024305204 1 1
0.943576059038768 0.941088886444878 1 1
1.05413832149755 1.0506112071596 0 0
0.833613893240602 0.831215104683482 1 1
0.747194623501954 0.745278493820507 1 1
0.621428776640512 0.619347910174861 1 1
0.831703554616449 0.829322403455091 1 1
0.758731685033013 0.75647796468668 1 1
0.961542615415287 0.958701824361949 1 1
0.830981743815885 0.828313584449371 1 1
0.773432339912982 0.771029420149215 1 1
0.944176750372997 0.941500147528437 1 1
0.883178381323013 0.88048022766495 1 1
0.853808270072128 0.85096480374387 1 1
0.678718247666535 0.676739038344309 1 1
0.777477945720444 0.775037951738949 1 1
0.917551034678538 0.915114000854649 1 1
0.750198481852051 0.747634804211635 1 1
0.747049969875678 0.744848184005468 1 1
0.714774142980299 0.712968592498137 1 1
0.907950814598399 0.904956319646985 1 1
0.808029494146132 0.805454265672349 1 1
0.797974661250093 0.79568890879974 1 1
0.683522473767697 0.681674826323884 1 1
0.731553495081722 0.729391716898586 1 1
0.765394679988096 0.763470463002627 1 1
0.915950431886404 0.913004339633253 1 1
0.594554933613915 0.592653297873375 1 1
0.705066565735271 0.703063236959788 1 1
0.849139848932078 0.845565767376275 1 1
0.754336058119114 0.751798463329273 1 1
0.847351625439154 0.844882367163922 1 1
0.711645423445446 0.709318243218435 1 1
0.900058507468347 0.897102922150758 1 1
0.861442941192713 0.858900488542336 1 1
0.926489925685105 0.923677162393239 1 1
0.77616954068737 0.773564241224485 1 1
0.807174538911505 0.805076242595417 1 1
0.662962642841015 0.661074139812828 1 1
0.771611509961462 0.769680159916607 1 1
0.641989859469845 0.639780900955191 1 1
0.70888929393781 0.707172748987792 1 1
0.751911010254177 0.749606966800478 1 1
0.726274781510938 0.724445099500695 1 1
0.846937238449043 0.844476753495333 1 1
0.796267204622213 0.794295251561401 1 1
0.812483015887135 0.810078917796611 1 1
0.817642072575007 0.814897920085787 1 1
0.76257133954865 0.759957909207519 1 1
0.524780227279919 0.523432711893215 0 0
0.818537597253649 0.816168819904568 1 1
0.978479363910272 0.975405565080839 1 1
0.806548415536737 0.803608014032567 1 1
0.725045953104009 0.72242172332769 1 1
0.834327934336185 0.831754067449328 1 1
0.607801489748191 0.606315177042929 0 0
0.758131798922118 0.756183380963266 1 1
0.866285241520411 0.864097187336754 1 1
0.840963497907172 0.838354836277419 1 1
0.586039678223789 0.584441604358519 1 1
0.729223843608935 0.727217704333437 1 1
0.939271110619091 0.937009114469294 1 1
0.826722140457734 0.823985619647504 1 1
0.887469387041186 0.885239369782357 1 1
0.77895893329639 0.776272819887749 1 1
0.845751787800939 0.843401298739126 1 1
0.783620580520644 0.781029736251126 1 1
0.715567016202926 0.713445603111075 1 1
0.686101709702762 0.683969431276535 1 1
0.608402302426226 0.606441305750807 1 1
0.676286872182402 0.674671866355865 1 1
0.692173983743992 0.690299175705706 1 1
0.893152060694356 0.890487656149877 1 1
0.763316753441876 0.761169192412701 1 1
0.8502722142284 0.847703572409519 1 1
0.815240951064861 0.812973389128211 1 1
0.730671941564161 0.728150241583286 1 1
0.632870990014073 0.631455488581735 0 0
0.819822523954411 0.817508029100075 1 1
0.720187078517062 0.718137476811506 1 1
0.985347921023992 0.982145812820926 1 1
0.619557688109837 0.617367536107874 1 1
0.828442997404491 0.826456315415167 1 1
0.70892670132203 0.706223945196723 1 1
0.703965147070474 0.702195513630012 1 1
0.86991465705479 0.867588954657833 1 1
0.908361428817435 0.906135714972856 1 1
0.719504007999961 0.717107712248648 1 1
0.779649267777127 0.77735678287851 1 1
0.553763101135596 0.551824601968533 0 0
0.844119020895613 0.841486001153033 1 1
0.730049252405338 0.72765571019757 1 1
0.58840439849813 0.587189927840956 1 1
0.677235112612922 0.674482432616093 1 1
0.66412448913584 0.662091986979037 1 1
0.79526812513308 0.79231581079679 1 1
0.781454232443922 0.779254245952221 1 1
0.785001057858687 0.782476061640603 1 1
0.725490262568819 0.723427866905579 1 1
0.96107975796673 0.958410890887931 1 1
0.811649507783509 0.809129599720613 1 1
0.757162293986688 0.755009879870585 1 1
0.829465439533575 0.827122759084062 1 1
0.88712251214438 0.884707711596437 1 1
0.878361027937412 0.876120175841073 1 1
0.866730656311005 0.86357569288056 1 1
0.691638150058929 0.689885877242487 1 1
0.715664582614526 0.713745693819576 1 1
0.699725807758729 0.697986337689412 1 1
0.774288795374201 0.771970666157096 1 1
0.802839779762452 0.800072549675317 1 1
0.912538017543993 0.9099630557513 1 1
0.707833670647293 0.705525717236474 1 1
0.903356971429996 0.900882050527892 1 1
0.654871293552143 0.652792165295759 1 1
0.824258529062297 0.821076573362623 1 1
0.913412669335272 0.910447480555097 1 1
0.637201199057254 0.635558416932353 1 1
0.786880819483798 0.784058080262282 1 1
0.581963190472359 0.580299575785776 0 0
0.88042106652736 0.877958790282895 1 1
0.785889730694169 0.783731653506686 1 1
0.682936976077035 0.681454072395491 1 1
0.784506182331434 0.782503214782986 1 1
0.597842714343001 0.596008530350454 0 0
0.784086886313549 0.781943690024476 1 1
0.783377293731041 0.780957963352207 1 1
0.809994478390184 0.807737648366211 1 1
0.783466435852972 0.781354090073953 1 1
0.95130919604527 0.948767608524066 1 1
0.860797250400433 0.858496098158379 1 1
0.759133034846666 0.756987587957536 1 1
0.735924176333464 0.733965358858808 1 1
0.720588418602084 0.718561201707944 1 1
0.806053006950354 0.803910465411147 1 1
1.01843303937931 1.0149154396757 1 1
0.774149836593943 0.771960517380727 1 1
0.651057633193172 0.649517843263161 1 1
0.515250438808161 0.513949973917081 0 0
0.693236920040688 0.691571115689872 1 1
0.79619207189754 0.793682852402822 1 1
0.749858148096401 0.747457963204894 1 1
0.907409855276198 0.903766791754083 1 1
0.790605617692502 0.788130466998428 1 1
0.843389734438708 0.840280326190483 1 1
0.640196212608833 0.638234452903202 1 1
0.834719914362398 0.831927256807063 1 1
0.766062391281206 0.763822137665996 1 1
0.783771764641967 0.781390901308422 1 1
0.894464698844477 0.892038907583738 1 1
0.715795163368427 0.713591088082169 1 1
0.93920241490943 0.936289224419556 1 1
0.805983840272756 0.803144234282564 1 1
0.816907672515263 0.814694141971701 1 1
0.775199849966397 0.773363634064878 1 1
0.598539531703746 0.596760651998424 0 0
0.835487006100858 0.833552886082529 1 1
0.749355467579636 0.747049557234919 1 1
0.882758021589915 0.880135188327206 1 1
0.5324296072217 0.530470505294009 1 1
0.856562888195787 0.854385899937553 1 1
0.91333112669995 0.910956479556179 1 1
0.792629741099963 0.79054640989936 1 1
0.865781373323469 0.863024642996167 1 1
0.846291557288558 0.844068262161263 1 1
0.768312787728794 0.76592843342803 1 1
0.722320956915917 0.720126890513759 1 1
0.70534036683623 0.703299355826788 1 1
0.945522511131782 0.9427574467784 1 1
0.890946266024391 0.887986250103652 1 1
0.823318799182822 0.82086331108921 1 1
0.760278028258983 0.758191515726594 1 1
0.687064976194675 0.685508755383853 1 1
0.720311292595695 0.718133415558759 1 1
0.618377546336942 0.616478899460508 1 1
0.704753796486644 0.702851284153016 1 1
0.814387894315732 0.810949551533848 1 1
0.794563960737876 0.792193746991823 1 1
0.669485946696641 0.667318531520736 1 1
0.700769930285583 0.698650527380274 1 1
0.764902117243702 0.763180978644116 1 1
0.799883131490055 0.79730158765461 1 1
0.630882352939238 0.629164450011316 1 1
0.901882877552814 0.89924013078852 1 1
0.725915854408067 0.723715981125705 1 1
0.74510584465052 0.742792425392065 1 1
0.803023987365886 0.800604638114715 1 1
0.975297424035537 0.971234293306053 1 1
1.0240574236192 1.02112225917084 0 0
0.821146763599475 0.818830203000754 1 1
0.698217761828778 0.696191723737808 1 1
0.700866961127314 0.698448192740481 1 1
0.847612011031485 0.845197909174041 1 1
0.822796368736632 0.820472480531597 1 1
0.974897867842514 0.972257275959369 1 1
1.0066099502637 1.00389302317994 1 1
0.79791645008099 0.796019361723852 1 1
0.733832105565402 0.731494326094431 1 1
0.76000147140845 0.757742395474789 1 1
0.9732806283531 0.970262448186226 1 1
0.965571094506204 0.962976487792035 1 1
0.696828722333335 0.694300614477224 1 1
0.769311964409022 0.767243133469982 1 1
0.960460480796548 0.958008827893093 1 1
0.938474638337498 0.935954039245838 1 1
0.675299161507657 0.672873830241199 1 1
0.886648307669846 0.88365524321821 1 1
0.787037406779791 0.78473831775228 1 1
0.752176033057955 0.749979524310674 1 1
0.786302085421413 0.783471303356649 1 1
0.647854337492291 0.645949891419129 1 1
0.620152621402821 0.618229784976735 1 1
0.842232966506857 0.839663660211946 1 1
0.851949479230789 0.849621436667317 1 1
0.655253919074632 0.653218328911646 1 1
0.91868025656475 0.91590896257396 1 1
0.776682923884548 0.773909998499341 1 1
0.706061047121902 0.703311770977624 1 1
0.872278381720036 0.869687731142535 1 1
0.950219945102701 0.947073814051825 1 1
0.835812137332205 0.833040275110629 1 1
0.881889169623863 0.879138627980317 1 1
0.912166450571385 0.909387505245704 1 1
0.669853931478207 0.667677606805844 1 1
0.878130599760903 0.875657594351479 1 1
0.605813338846318 0.603734264411327 1 1
0.905359509802462 0.903131526628635 1 1
0.904259051032686 0.901693135436116 1 1
0.604790199713657 0.603109009913744 1 1
0.702359463174364 0.700488755082422 1 1
1.00827393052485 1.00549892924968 0 0
0.914475951336667 0.911560281123343 1 1
0.717826394306485 0.71614779629039 1 1
1.03482110641326 1.03190378979902 0 0
0.801546507444068 0.799512239137417 1 1
0.879195976934247 0.876086438811624 1 1
0.555651915315276 0.553561874611108 0 0
1.04033460065331 1.03733498018685 0 0
0.822015625952704 0.820111446249842 1 1
0.761868487007727 0.759053438068362 1 1
0.976774738302052 0.974397941216711 1 1
0.591052217152394 0.589293974779566 0 0
0.903395889704478 0.900903516856289 1 1
0.723963165387042 0.722235698522097 1 1
0.955897295982273 0.952727573915719 1 1
0.679003178450595 0.677430318493751 1 1
0.738755809903177 0.737172884125349 1 1
0.781716832023427 0.779775489966484 1 1
0.939938475624807 0.937420009184832 1 1
0.783194181596301 0.780904334517056 1 1
0.704872590112468 0.702944811124788 1 1
0.797715139109657 0.795480093421224 1 1
0.835544267117532 0.832780054184823 1 1
0.602404475773277 0.600816360651156 0 0
0.77324212409317 0.771076295442283 1 1
0.928633215064847 0.926213110820612 1 1
0.993491654666271 0.990157991076046 1 1
0.650501112383603 0.648443317774952 1 1
0.931293360396525 0.928255564869679 1 1
0.817450459970486 0.815479758949796 1 1
0.796263886107847 0.794415343756733 1 1
0.97346797918114 0.970210363976835 1 1
0.901403947747492 0.898821189694056 1 1
0.818798381416146 0.816203787217913 1 1
0.733505681241456 0.731526728764872 1 1
0.924857676334643 0.922118473340564 1 1
0.746053757750653 0.743654847563207 1 1
0.800529661744714 0.797626002648539 1 1
0.85584396391263 0.853275669215252 1 1
0.926554822641333 0.923305301803699 1 1
0.712208068128003 0.709611520626247 1 1
0.780256203307395 0.777899590514534 1 1
0.723189838572305 0.721098872495044 1 1
0.809571488911955 0.807234851201782 1 1
0.749672987014795 0.747306377359438 1 1
0.858095840466772 0.855493564760432 1 1
0.787249650887595 0.785349298371433 1 1
0.892181827269024 0.889520233532341 1 1
0.598969070806226 0.59729301157673 0 0
0.681393095921358 0.679572630792017 1 1
0.747799050020073 0.745741432679036 1 1
0.96509005866416 0.962318422512012 1 1
0.830291952417834 0.827887305543141 1 1
0.84335488210919 0.840738958161013 1 1
0.7821990113382 0.779846470715768 1 1
0.961916369120015 0.959577588190738 1 1
0.778625097006451 0.776575968748272 1 1
0.701379672854291 0.699509903482429 1 1
0.781908106731861 0.779618990868007 1 1
0.796734224169111 0.794359933390565 1 1
0.811689940671479 0.809042081474451 1 1
0.755219033621017 0.753242230022899 1 1
0.873235949886788 0.869715938806414 1 1
0.769792453097145 0.767586078349247 1 1
0.759110462186574 0.757003987871198 1 1
0.77308530074325 0.770513956067838 1 1
0.813177549122247 0.810921400289862 1 1
0.824449997419931 0.822356589101661 1 1
0.823039694458862 0.820909805812049 1 1
0.822221178715658 0.819633781302825 1 1
0.901749972730153 0.899301474218948 1 1
0.722127270292452 0.720211665352318 1 1
0.731766280529645 0.729452656793876 1 1
0.894680408128666 0.891682677809573 1 1
0.799004587208551 0.796571624376867 1 1
0.513016553115722 0.511661550930382 0 0
0.666212113055863 0.664489205598188 1 1
0.851957622488006 0.84931103948196 1 1
0.83382169412531 0.831675195952999 1 1
0.809872694213724 0.807585306779643 1 1
0.714221562678546 0.712193587046556 1 1
0.758008999048998 0.755399211438721 1 1
1.05218111882502 1.04974593434865 0 0
0.818889633558234 0.816610158137049 1 1
0.632170859302027 0.630065074645173 1 1
0.942835351428905 0.94016907532903 1 1
0.699704644458301 0.697814414208944 1 1
0.672962429096073 0.670973603407944 1 1
0.890816369956033 0.888265457101832 1 1
0.702373248180804 0.70047726675245 1 1
0.944173564840302 0.940788714339562 1 1
0.807073159908798 0.804872043483916 1 1
0.742977068639247 0.740316276362061 1 1
0.654085612590516 0.651942928984851 1 1
0.740870586063163 0.738881238783222 1 1
0.707361418347693 0.705363227526113 1 1
0.660577070642661 0.658741762726921 1 1
0.828285902075129 0.825470807745071 1 1
0.787882397059966 0.785871426394622 1 1
0.869263093947389 0.866793678277205 1 1
0.867596501255331 0.86491480928291 1 1
0.860077194780472 0.857281153129961 1 1
0.798787217418757 0.796904305054661 1 1
0.780000075612533 0.777701473538179 1 1
0.648896029569806 0.647420472183053 1 1
0.838608110083703 0.836399410182405 1 1
0.80123486518205 0.798861474575993 1 1
0.621572400490491 0.61937303432438 1 1
0.694939492415034 0.692795644061682 1 1
0.734572334076816 0.732534592943552 1 1
0.822260565261079 0.820293401244912 1 1
1.01322634643883 1.01009036436711 1 1
0.827131038341009 0.823999297645444 1 1
0.811295508604997 0.808800942578792 1 1
0.646152117677258 0.64445848080917 1 1
0.787479415992851 0.784990887184773 1 1
0.716170382997219 0.71368213584923 1 1
0.878783205800023 0.876198274510641 1 1
0.749935368297057 0.74767015294679 1 1
0.630144978625529 0.628030779959255 1 1
0.811685337949782 0.809265222501363 1 1
0.829824847337645 0.827459388783385 1 1
0.86315376769465 0.860911968376387 1 1
1.06321025048099 1.05970288805432 1 1
0.720905003079357 0.71829920296681 1 1
0.813004456437327 0.810494132907924 1 1
0.779654095208779 0.77763913724727 1 1
0.727194735496437 0.724655024076329 1 1
0.71549371449375 0.713684750024165 1 1
0.847575218399749 0.844667827054699 1 1
0.854181952372333 0.851196617342042 1 1
0.904320122448739 0.901441971352232 1 1
0.707718910107592 0.705808055505315 1 1
0.559540080376093 0.557878255845412 1 1
0.776945377418519 0.774287904908369 1 1
0.928814911189277 0.925714360696313 1 1
0.862277490359894 0.859547210236273 1 1
0.666904974803628 0.665082023965281 1 1
0.938017869849814 0.935019847860857 1 1
0.816435790545497 0.813989579491581 1 1
0.875900998314034 0.87373385945256 1 1
0.520510180061637 0.518874233321602 0 0
0.840586211580244 0.838106897484566 1 1
0.718378960563857 0.716601390108612 1 1
0.962251068456589 0.959876375286523 1 1
0.838516675794581 0.835684829072329 1 1
0.587351476698389 0.585342117922373 0 0
0.991879555304231 0.988764098782267 1 1
0.811068167863937 0.808841616132823 1 1
0.664793670932677 0.662636327393138 1 1
0.79927065158322 0.797222974955447 1 1
0.829507256634757 0.827047754035569 1 1
0.926892035665553 0.924138917497925 1 1
0.925667296848327 0.922581663950955 1 1
0.949516392293594 0.946946020472908 1 1
0.868315167172848 0.865909936855624 1 1
0.708234609359707 0.705864713860226 1 1
0.656172294057553 0.654148506652896 1 1
0.766108383359704 0.763985713929979 1 1
0.631603376154216 0.629992593824721 1 1
0.811630236543148 0.809310279211649 1 1
0.624364067510013 0.622508172975372 1 1
0.777623384185425 0.775108795784097 1 1
0.676195814273348 0.67425633986906 1 1
0.673435571037281 0.671299392403226 1 1
0.62397199258661 0.622577343133079 1 1
0.745898477260725 0.743927380329616 1 1
0.807781203810946 0.805248423843761 1 1
0.723202575572699 0.720518956485598 1 1
0.720714309432693 0.719030229532614 1 1
0.801301904698867 0.798725455681893 1 1
0.951139856900461 0.94811515176965 1 1
0.735714494076642 0.733686196098851 1 1
0.847126723146866 0.844694640129542 1 1
0.819939272470944 0.8177019122499 1 1
0.71975833525122 0.717365416304532 1 1
0.876150176833563 0.873805451218224 1 1
0.869123457629421 0.866717411314817 1 1
0.803537896449744 0.800277260473581 1 1
1.01753287677162 1.01483773222493 1 1
0.850117817489155 0.847616819470813 1 1
1.02480554138795 1.02108951933782 1 1
0.901197931979994 0.898482618799156 1 1
0.779917855295523 0.777824726573176 1 1
0.946164911067613 0.943078812660566 0 0
0.769721272343162 0.767303946650836 1 1
0.770886970263096 0.7683733901924 1 1
0.704889308975072 0.702942862858365 1 1
0.867722106326507 0.865404507576362 1 1
0.741480578298879 0.739132444132525 1 1
0.81021642044349 0.807658276735953 1 1
0.549518880665326 0.547846113698738 0 0
0.957289426117611 0.954410843128382 1 1
0.969241689082974 0.965969954773033 1 1
0.898436937418567 0.896001229644358 1 1
0.914325200535142 0.911581133097268 1 1
0.931674860282236 0.928515176237196 1 1
0.813644663944624 0.810935853233376 1 1
0.905627000175426 0.902780215410809 1 1
0.725999043684616 0.723775052114234 1 1
0.745091254892806 0.742976202863853 1 1
0.849544695314452 0.8466631805553 1 1
0.747685771046533 0.745125483539378 1 1
0.815663225937357 0.813219264858239 1 1
0.789875133860055 0.787875180147822 1 1
0.792488335772124 0.79027880381202 1 1
0.85094516385998 0.847962115932266 1 1
0.841366590369324 0.839429495958777 1 1
0.837057030718633 0.834462406662312 1 1
0.715319945053101 0.713759600768899 1 1
0.811342926621436 0.808931411562355 1 1
0.541311631898455 0.539689841915423 0 0
0.796495457398407 0.793944354805152 1 1
0.642173915151626 0.639993235949581 1 1
0.723886015116676 0.721780605333732 1 1
0.811588523196846 0.80917048815671 1 1
0.814137571353772 0.81189283689399 1 1
0.901143877798444 0.898922947237762 1 1
0.785883975956228 0.783933514115342 1 1
0.783273397746939 0.780344841439081 1 1
0.773412621184392 0.77099328659265 1 1
0.855446008485675 0.853097697479778 1 1
0.846880768460909 0.84369337908956 1 1
0.742364892008339 0.740331147540687 1 1
0.632593105968051 0.630756594648547 1 1
0.808876944429485 0.806459893270264 1 1
0.686345137250986 0.684220637462274 1 1
0.830710000461753 0.82799933251697 1 1
0.84130449973426 0.839059866410543 1 1
0.94375202338529 0.941214075815397 1 1
0.918356224460643 0.916050452405068 1 1
0.854530153057902 0.851645701100286 1 1
0.602263721871921 0.600737157740013 0 0
0.878125857590529 0.874974860142885 1 1
0.684167703378184 0.68251462225263 1 1
0.836413300323024 0.833608181734268 1 1
0.623953061108954 0.622074561614707 1 1
0.515659628966672 0.514298485079622 0 0
0.802945970572457 0.80090461781687 1 1
0.894157245729392 0.891140033668881 1 1
0.485604554294756 0.48413164678504 0 0
0.848984469656143 0.84610262444097 1 1
0.850937436650085 0.848828809216314 1 1
0.711728966930329 0.70908509187657 1 1
0.641394360774675 0.639833596996895 1 1
0.84637197875454 0.844180481662738 1 1
0.842093975514432 0.839807886766349 1 1
0.730491616963121 0.728653254380569 1 1
0.648206188564337 0.646122226929922 1 1
0.773676637052598 0.771295524477455 1 1
0.590115581026606 0.588112752369564 1 1
0.835690645705514 0.833214300767334 1 1
0.758864528546208 0.756744535429728 1 1
0.638423031083449 0.636643766959236 1 1
0.64878068490266 0.646904845365394 1 1
0.844891921246278 0.842242105228156 1 1
0.805622817028819 0.802891901329265 1 1
0.731360930294898 0.729723502144883 1 1
0.768705186467156 0.766086475845901 1 1
0.875706678546373 0.873016668345617 1 1
0.78355673996613 0.780746089475874 1 1
0.61800430274371 0.616412134278135 1 1
0.751795650444787 0.749403637807658 1 1
0.849663719181981 0.84749096422974 1 1
0.75851347088376 0.756180396618458 1 1
0.925524557105638 0.923326501646631 1 1
1.05191107642912 1.04895565010365 1 1
0.958842204878329 0.956068231769437 1 1
0.980062149840518 0.977312794235369 1 1
0.986377587568232 0.983654651990037 1 1
0.880108098106664 0.877392145253281 1 1
0.689291227541033 0.687513087431675 1 1
0.859203420098902 0.857006841098233 1 1
1.00000218418923 0.997037116097149 0 0
0.805935540728983 0.803519908644637 1 1
0.911616842995956 0.908693712614704 1 1
0.740566575524677 0.738118734675403 1 1
0.839233345583159 0.83655025202498 1 1
0.768247810802585 0.766321179363575 1 1
0.723955080246287 0.722212600544042 1 1
0.8464174104819 0.843962030384212 1 1
0.9255763859673 0.922662016984045 1 1
0.850382543583659 0.848036688151334 1 1
0.774007926420085 0.771940318636177 1 1
0.80034968588255 0.797676902029764 1 1
0.583357101724592 0.581507665461478 0 0
0.89592004593392 0.893520851302348 1 1
0.542360998038641 0.540944319307935 0 0
0.685382945073752 0.683175326854256 1 1
0.706143727389308 0.703928288201194 1 1
0.796586946845713 0.793572748063474 1 1
0.656228925525428 0.654626718329331 1 1
0.806715144959505 0.80459117933958 1 1
0.676323481933811 0.674026183480751 1 1
0.76853334855385 0.76624594435519 1 1
0.695563881608076 0.693010484630541 1 1
0.808867241655207 0.806140086829854 1 1
0.845411599129914 0.842860851134408 1 1
0.896997575885463 0.894622749419152 1 1
0.777829510622176 0.775282024786023 1 1
0.60520327672857 0.6036873220752 0 0
0.744378595281847 0.741966238897085 1 1
0.749824516472841 0.74793948085928 1 1
0.67060709247667 0.668824713903374 1 1
0.882483161613976 0.879958072160687 1 1
0.811658641413924 0.809311282580985 1 1
0.714372992663813 0.712014128621139 1 1
0.678016269015206 0.676140042200753 1 1
0.67553524538965 0.673419493550313 1 1
0.892169451413094 0.889589826547234 1 1
0.777449881509424 0.774867235288532 1 1
0.791778836460865 0.789536086735416 1 1
0.781336490333871 0.779079937469921 1 1
0.668070303716223 0.665829451112587 1 1
0.656408519526373 0.654089520014713 1 1
0.900453091172916 0.897666379988063 1 1
0.873408377254278 0.870725085772602 1 1
0.912810432720647 0.910179689367082 1 1
0.886252492408365 0.883592704347696 1 1
0.846059656723333 0.843428641510107 1 1
0.809387528768021 0.806047210602329 1 1
0.773522734082914 0.771097745129595 1 1
0.742924369703234 0.740262629682974 1 1
0.994992069266159 0.992534020082185 0 0
0.838174397191986 0.83591601633844 1 1
0.83523668533531 0.832505568903811 1 1
0.704754576669013 0.701953275110203 1 1
0.803508190868183 0.801076036595165 1 1
1.00411261743344 1.00103634120469 1 1
0.82859877688724 0.826522543653269 1 1
0.718322422001753 0.716050305090741 1 1
0.956914885951262 0.954246513979881 1 1
0.748479790503882 0.746034417536706 1 1
0.789684238320474 0.787139940479591 1 1
0.772190544801769 0.76965431896277 1 1
0.728958527748016 0.727037481758849 1 1
0.683838830049214 0.681953345585883 1 1
0.681672371773882 0.679625506605127 1 1
0.697731600078926 0.695443909772038 1 1
0.788519101662998 0.785576185149634 1 1
0.822377396880813 0.819591419630819 1 1
1.00866970186291 1.00613745344713 0 0
0.883020566777468 0.880365045803354 1 1
0.783052240319971 0.780429861253239 1 1
0.709270979649539 0.707712097359621 1 1
0.871428074717008 0.869022162462622 1 1
0.633309244422992 0.631439881195274 0 0
0.865143342523554 0.862651721193393 1 1
0.838311659546225 0.835444481598679 1 1
0.78969296052965 0.787309303273053 1 1
0.741562404706895 0.739513668627199 1 1
0.868061973679299 0.864852929695978 1 1
0.716886393372492 0.71438978127803 1 1
0.864651305533366 0.862019778453253 1 1
0.70262747603404 0.700681274202977 1 1
0.83393093626693 0.831755554490062 1 1
0.712923529759506 0.711152721853689 1 1
0.78416257046257 0.781468791293299 1 1
0.770266059991092 0.768204521197421 1 1
0.661837930819534 0.659751124719999 1 1
0.96207597636495 0.95916410024025 1 1
0.638301353415042 0.636218216588437 1 1
0.756359500781962 0.754274026857484 1 1
0.827327690818475 0.82501137967773 1 1
1.00133199453131 0.998030990681796 1 1
0.865617026741996 0.862494894585644 1 1
0.78446594776165 0.782409360564801 1 1
0.904163652652838 0.901119060353114 1 1
0.824319154752886 0.821844808612771 1 1
0.67486559667687 0.67258868352919 1 1
0.771662352687204 0.769420599374673 1 1
0.94255190441504 0.939880072537254 1 1
0.954329035559836 0.95168943764158 1 1
0.764639180258017 0.761843445883871 1 1
0.930609816764816 0.927847432435442 1 1
0.811129631860489 0.808631634289055 1 1
0.828959818898059 0.826168791787806 1 1
0.75873649504554 0.756458314898169 1 1
0.741905328716241 0.739228308880714 1 1
1.15113044009826 1.14791368651854 0 0
0.895280714506597 0.892055863846808 1 1
1.05680214396526 1.05358996290782 0 0
0.769513336017288 0.767322953297216 1 1
0.769188591485798 0.767286751640593 1 1
0.746894453997971 0.744633079367166 1 1
0.733734557092749 0.731627406552975 1 1
0.828205613242393 0.825724735660432 1 1
0.58242553281548 0.580864664534122 1 1
0.915568835884894 0.912402909319103 1 1
1.09563296368305 1.09239238670441 0 0
0.663337207533899 0.660983867757648 1 1
0.800747474113186 0.798817321360097 1 1
0.826637236328471 0.823538708485086 1 1
0.824653494593123 0.822368447591979 1 1
0.703650568099312 0.701955878486509 1 1
0.916805827755276 0.914236809493565 1 1
0.987579361286177 0.983922633322141 1 1
0.936576980802195 0.933911653977792 1 1
0.730114270276348 0.727725145342379 1 1
0.819861275554008 0.81758256306168 1 1
0.888472590501917 0.885825996237861 1 1
0.901233153940627 0.89841432667154 1 1
0.700291050948565 0.697860762253992 1 1
0.803405583995331 0.801249003586353 1 1
0.814857776329567 0.812773712152671 1 1
0.85350813109505 0.851068411857431 1 1
0.634109393134601 0.632685477162998 1 1
0.950034632749174 0.947319844630521 1 1
0.818455668103696 0.816384724782653 1 1
0.729186587981115 0.727131501398588 1 1
0.711450345466351 0.709147231214744 1 1
0.843151853533693 0.840910553223347 1 1
0.605492704172084 0.603353373249961 0 0
0.773395822438713 0.771036628703127 1 1
0.935227323561517 0.932237343220957 1 1
0.714658045198074 0.712578991815338 1 1
0.765839991895853 0.763586239776208 1 1
0.72859076083665 0.726292865417221 1 1
1.02039505846108 1.01773632599557 0 0
0.819785306526692 0.817116194760256 1 1
1.07170647578407 1.06854624575547 0 0
0.888225166250065 0.886143321049994 1 1
0.681688097056845 0.67946587439182 1 1
0.791063791321472 0.788611258404934 1 1
1.01458985854858 1.01130576826402 1 1
0.682754436006491 0.681077010242794 1 1
0.73300688422007 0.730505934040552 1 1
0.609128884295648 0.60751086497693 0 0
0.867455191847331 0.864736433522148 1 1
0.937142855047543 0.934486672996007 1 1
0.764233231786727 0.761771811615256 1 1
0.912999730230167 0.910708111451299 1 1
0.825341055363003 0.82237207859446 1 1
0.674697843041817 0.672224685545868 1 1
0.78966088030529 0.787683783142755 1 1
0.827668923433275 0.825195913615042 1 1
1.17236098444289 1.1689956227338 0 0
0.81241920338496 0.809784637572512 1 1
0.789630822466659 0.787846686755971 1 1
0.65614544337795 0.654520231819829 1 1
0.789588063481394 0.787583852692611 1 1
0.963757398511381 0.960803333728742 1 1
1.02831010484051 1.02481597316443 1 1
0.632843327173185 0.631358331715079 1 1
0.914942071010624 0.912273401922777 1 1
0.691154280210679 0.689434138970888 1 1
0.818541180675782 0.815889330368775 1 1
0.783244166412496 0.780468034627412 1 1
0.965187770394791 0.961662325781411 1 1
0.794399139666382 0.792060599119388 1 1
1.0127626711831 1.00978190685347 1 1
0.768873947763741 0.767049666118366 1 1
0.85771530136138 0.854993384996333 1 1
0.735387577894352 0.73341803469995 1 1
0.710843690134428 0.70846496015013 1 1
0.789855118004492 0.788154850891169 1 1
0.716472058830129 0.71447260321508 1 1
0.901246879772982 0.898596969391167 1 1
0.916513073323857 0.913807117654142 1 1
0.757548927595019 0.755438564201896 1 1
0.745399569066062 0.74329709226876 1 1
0.610688167672688 0.608816529871441 0 0
0.934209897332107 0.931173740302585 1 1
0.782915645792296 0.781342217046484 1 1
0.788694021239446 0.787058915271254 1 1
0.852012567427768 0.849205504814677 1 1
0.832673883867398 0.830214425605655 1 1
0.771789206397385 0.769277104204708 1 1
0.78412869135426 0.782042110858857 1 1
0.897957978106414 0.895483467875928 1 1
0.790332937726543 0.787881679820503 1 1
0.825165662511249 0.822598416117775 1 1
0.873426195760136 0.870727374469358 1 1
0.881747156143944 0.879519558706185 1 1
0.857647287905363 0.855448932308538 1 1
0.610687022957622 0.609077247894219 1 1
0.690819988073467 0.688773141787217 1 1
0.706494116514131 0.704527513447729 1 1
0.78412401764036 0.781919516466699 1 1
0.638262197211945 0.636598179872151 1 1
0.973428333144771 0.970896895291098 1 1
0.729852210242996 0.727665125978127 1 1
0.864564255566301 0.862076649255738 1 1
0.634675117715715 0.632644928800491 1 1
0.635684060327852 0.633484352469618 1 1
0.937476284073059 0.934411499258632 1 1
0.617228646863987 0.615417647904084 1 1
0.628565609010456 0.626806684530103 1 1
0.716532598703744 0.714711173899432 1 1
0.902677687185693 0.899745218098553 1 1
0.92506854431467 0.922310552707017 1 1
0.893291162200686 0.890044316655925 1 1
0.820890241592509 0.81852403937908 1 1
0.773393935636708 0.771340958577889 1 1
0.714065712928855 0.71235077219028 1 1
0.917887817395661 0.915240305490352 1 1
0.787748006325049 0.785410532430165 1 1
0.769430636045267 0.767433194138247 1 1
0.918641458636915 0.915811264309425 1 1
0.644729401605125 0.642235833877091 1 1
0.794603250696064 0.792091798718396 1 1
0.574905324044401 0.573358776914424 1 1
0.638658955965498 0.636602945434723 1 1
0.998322668957035 0.995396242228979 1 1
0.609574979418452 0.607830578220449 1 1
0.616375156111784 0.614838152702108 1 1
0.886993253852091 0.884550769365804 1 1
0.882964816235348 0.880315124835935 1 1
0.77306289151578 0.770193371939482 1 1
0.853863165972456 0.851592254226684 1 1
0.953902377794298 0.951386969793004 1 1
0.868062352775673 0.865893644473483 1 1
0.770253000114549 0.767945556902864 1 1
0.720507777800448 0.718410142356952 1 1
0.968410932420981 0.964931126036527 1 1
0.889456478136343 0.886251983014881 1 1
0.684303763789054 0.68218468041701 1 1
0.702732833130081 0.700414431211816 1 1
0.717574398075798 0.715367649529772 1 1
0.701138485577677 0.698811538941091 1 1
0.925264621175533 0.922334793943823 1 1
0.81018303203954 0.807904020886537 1 1
0.795235451752072 0.792976402876564 1 1
0.815841535364852 0.813712561681982 1 1
0.653239305679226 0.651364239696797 1 1
1.00731356650845 1.00407131086353 1 1
0.526848115800171 0.525334888825322 1 1
0.721994715720025 0.719502863176759 1 1
0.717852103891176 0.715955545653999 1 1
0.623777129821442 0.621820827904183 1 1
0.751496865263628 0.749069881872114 1 1
0.909325390603039 0.906217030376197 1 1
0.767967261086671 0.765790457064505 1 1
0.741276765591471 0.73883712486483 1 1
0.941852038178293 0.939043407631234 1 1
1.13375789278851 1.1303544723055 0 0
0.993294301318873 0.990166678345693 1 1
0.934432228590471 0.932090804170163 1 1
0.957319126244732 0.954296247192959 1 1
0.819656803550096 0.817178371983562 1 1
0.753004862761793 0.750902921166943 1 1
0.797997895914284 0.795566829115255 1 1
0.952824870857198 0.950041209872165 1 1
0.810364684174847 0.808417427314151 1 1
0.796015637688122 0.793686310087553 1 1
0.84624928738261 0.843561005926624 1 1
0.697489712691316 0.695669716939311 1 1
0.679128864780706 0.677073958405522 1 1
0.727186844982929 0.724925410896083 1 1
0.855734529806375 0.853588298963936 1 1
0.913422691986966 0.910847298142761 1 1
0.672762027056284 0.670124429842999 1 1
0.692344555184316 0.690197415678115 1 1
0.811043034738528 0.808568090518383 1 1
0.717508970217202 0.715640782257838 1 1
0.751850045978834 0.750080081223086 1 1
0.710872058806165 0.708273331290883 1 1
0.717600864707526 0.715189915147066 1 1
0.736910775678397 0.734980714176839 1 1
0.881167153137734 0.879059347700189 1 1
0.668349949004093 0.666526060614006 1 1
0.566038844781265 0.564726165421851 0 0
0.738755249604061 0.736828068806478 1 1
0.899193272799145 0.896699745235568 1 1
0.821848110648376 0.819184478882511 1 1
0.695560597176537 0.693739023066623 1 1
0.691625859466771 0.689238526990356 1 1
0.798615960593827 0.796559878548728 1 1
0.747213462382376 0.745100973465314 1 1
0.96357322212762 0.961290830902053 1 1
0.843822110327509 0.841974098405823 1 1
0.945472705448882 0.942431758006058 1 1
0.873910742942674 0.871846080000257 1 1
0.687195437425377 0.685219997048444 1 1
0.840921618084077 0.838490383283427 1 1
0.804619562198584 0.802497031365283 1 1
0.664956386790071 0.662916977219225 1 1
0.822538991314648 0.81985490929824 1 1
0.974677489323584 0.972315074123632 0 0
0.706358966154686 0.70427620980169 1 1
0.775459956699757 0.772753215144701 1 1
0.827630644571765 0.825275825679679 1 1
0.856250834434609 0.853888121018617 1 1
0.600090527822388 0.59852757359224 0 0
0.666256300540241 0.66457406582527 1 1
0.684923445071502 0.682959120440272 1 1
0.84636186910096 0.844347721308775 1 1
0.8867952154926 0.884130235547802 1 1
0.977775164381825 0.97499896403059 1 1
0.894944956086322 0.8922299968463 1 1
0.616875044629002 0.614761982147066 0 0
0.636108310689895 0.634187710610319 1 1
0.807210669949282 0.804782595033094 1 1
0.800319363741248 0.797894012487131 1 1
0.931454975499614 0.928845585985434 1 1
0.937364382725012 0.934795299499356 1 1
0.896218483426499 0.89359392658605 1 1
0.933116461311982 0.930098244222001 1 1
0.612300226335613 0.610383632191945 1 1
0.895811976623325 0.893226081058797 1 1
0.718876383694148 0.716153373130004 1 1
0.73498452916406 0.732986871628972 1 1
0.858614479747281 0.855848000304773 1 1
0.883605845084565 0.881559507933617 1 1
0.870420066087613 0.867753590292811 1 1
0.793365363781798 0.790722829931005 1 1
0.94750638504684 0.944981470455297 1 1
0.570911918437917 0.569093767032596 0 0
0.954180947121931 0.951467720639708 1 1
0.905147597749827 0.902091129481568 1 1
0.883223330817814 0.88026553877356 1 1
0.778712210707803 0.776357265046444 1 1
0.801987628603148 0.799285639505828 1 1
1.01005320992036 1.00644221074536 0 0
0.672150241567731 0.669850618006372 1 1
0.942781020706965 0.939661249699476 1 1
0.609620456085022 0.607599472006012 1 1
0.722504337306413 0.720450177785687 1 1
0.994111080580104 0.991343514637378 0 0
0.937908763879987 0.935804711334833 1 1
0.853637907117142 0.850788357597594 1 1
0.840172832674703 0.837728795044465 1 1
0.865109485010615 0.862807556987182 1 1
0.800251767226284 0.798104186630364 1 1
0.866275086071472 0.863834517969067 1 1
0.832660510599701 0.830519718466355 1 1
0.625122291834739 0.623009604630418 0 0
0.822304749209951 0.81991953562912 1 1
0.795393961406294 0.792776667141794 1 1
0.835397906172176 0.832775634120234 1 1
0.920079063541385 0.917357435701097 1 1
0.571818199012509 0.57039787811003 1 1
0.768299091099305 0.765662289214301 1 1
0.855910785592761 0.853769082344144 1 1
0.640953027708944 0.639198892760224 1 1
0.885178647448313 0.882837399235623 1 1
0.920123105474763 0.917641404643417 1 1
0.888940005142394 0.88604912013561 1 1
0.777123714329779 0.774926367588219 1 1
0.793870698460026 0.790883438113341 1 1
1.07659261741141 1.07323993009615 0 0
0.521312419488137 0.519916809912734 0 0
0.746011055369842 0.743977017405389 1 1
0.924948985157741 0.922316327185663 1 1
0.917139061209523 0.913960636582033 1 1
0.914629649766172 0.911421948251769 1 1
0.767240991215467 0.764959098890058 1 1
0.921279335878422 0.918019391869004 1 1
0.652324691685323 0.650190916822345 1 1
0.837220580070659 0.834346124585749 1 1
0.707042088052511 0.704858387791404 1 1
0.533937491391245 0.53212788140561 0 0
1.0275024843935 1.02434050687298 1 1
0.648404408200316 0.646813390323151 1 1
0.891691399028014 0.888659110532847 1 1
0.722482136520329 0.720320139108948 1 1
0.875261525254971 0.872878517264509 1 1
0.721531582237117 0.719545850594073 1 1
0.847064784784009 0.844703862282466 1 1
1.01052197115244 1.00678340629619 1 1
0.869802419107559 0.867378843114328 1 1
0.821720581591329 0.81928605992883 1 1
0.919125765559234 0.916759382759882 1 1
0.698586332656316 0.697022697542154 1 1
1.05716766522385 1.05440902784855 0 0
0.816398738045035 0.813222614895701 1 1
0.951993951810267 0.949057536409751 1 1
0.955445543450666 0.952963013883493 1 1
0.836585753913182 0.834118048627919 1 1
0.732830013059127 0.730784125184417 1 1
0.785801318225863 0.783851756961484 1 1
0.793560245803956 0.791075281817516 1 1
0.887294607410442 0.884704700908744 1 1
0.644119286352768 0.642197910467056 1 1
0.944873670546124 0.942021963452203 1 1
0.8927857240107 0.8906142223678 1 1
0.963731110945391 0.961517443690437 1 1
0.933126360741267 0.93052442862976 1 1
0.820904166891711 0.818421810718295 1 1
0.931994589513841 0.929531043033971 1 1
0.804613505384207 0.80233168559878 1 1
0.792001503281606 0.789874202919249 1 1
0.84824669880535 0.845796903345431 1 1
0.864261192437096 0.861745299555873 1 1
0.849447309402562 0.846833325645442 1 1
0.858119794974161 0.855170122163041 1 1
0.803968255390402 0.80148684052278 1 1
0.875184916529888 0.872345104977022 1 1
0.942983953772957 0.94020860241094 1 1
0.880494969109465 0.8781549600753 1 1
0.64114450930748 0.639426892101671 1 1
0.854830255650738 0.852243212507069 1 1
0.902037728164522 0.899330329281893 1 1
0.909960828879716 0.907342353367595 1 1
0.89036599376421 0.887673065440473 1 1
0.712659812034633 0.710331746661734 1 1
0.954107298095147 0.95057516833325 1 1
0.763229423085282 0.760713634930412 1 1
0.556533890348921 0.555067842144818 0 0
0.788085080945203 0.785371091454476 1 1
0.667485028778395 0.665546333973281 1 1
0.701522367654287 0.69972504967277 1 1
0.779086449850943 0.776747399741055 1 1
0.864801295534715 0.862043073570454 1 1
0.986321609428585 0.983462091523358 0 0
0.801955147846094 0.799807147450795 1 1
0.634423895631237 0.632517566289453 1 1
0.767367709898522 0.764827728678496 1 1
0.892552594286722 0.889798430966768 1 1
0.868959604228202 0.866500107426747 1 1
0.890664965950809 0.888373576049521 1 1
0.715085784682786 0.71314544752502 1 1
0.660070021730183 0.65839668499316 1 1
0.811165033612259 0.809177334653967 1 1
0.737900346989475 0.735315733980242 1 1
0.666384895505179 0.664471677243723 1 1
0.793828622963066 0.791851820438844 1 1
0.592252744881137 0.590356385199228 0 0
0.944875816119018 0.942097442464071 1 1
0.871440161969922 0.869078107121353 1 1
0.765002735599288 0.762479976286743 1 1
0.664082900501486 0.66246982118771 1 1
0.838740876085394 0.836037448289749 1 1
0.618888741497838 0.617408455172398 0 0
1.01332772794861 1.01011337773115 1 1
0.809881036912426 0.807522387477305 1 1
0.740695164622495 0.737754771351219 1 1
0.518975778902711 0.517007126738991 0 0
0.894739393002307 0.891973578471057 1 1
0.865151101134958 0.862505785580718 1 1
0.679490143398784 0.677314949636754 1 1
0.632873080784576 0.630776124846614 1 1
0.789156951264185 0.786379876028862 1 1
0.859941177079099 0.857543176495633 1 1
0.66702898665071 0.664897355949547 1 1
0.881028290260426 0.878932326401844 1 1
0.870058819690113 0.867356078684281 1 1
0.912553214072989 0.91032234761798 1 1
0.879471333209228 0.876989564460728 1 1
0.760216290428754 0.757835520231961 1 1
0.784611225314622 0.78243594557395 1 1
0.791168061964393 0.788235800393757 1 1
0.788317908825921 0.786129629046031 1 1
0.682522089449896 0.680607253313168 1 1
0.708793482657586 0.706733375613068 1 1
0.782021548341884 0.779606232892566 1 1
0.697885774621706 0.695843170266146 1 1
0.782158573235607 0.779666953230889 1 1
0.80189828346785 0.799800075707677 1 1
0.766941837980455 0.764560215837081 1 1
0.848152261506553 0.846125923002745 1 1
0.606318557097927 0.604761341057403 0 0
0.916737574630093 0.914034619179296 1 1
0.995707420921363 0.992966139069168 1 1
0.777334760457447 0.774990648926 1 1
0.982230361092924 0.978841597224037 1 1
0.684247358722284 0.682126265793878 1 1
0.783708016671617 0.780172762175679 1 1
0.952902998553514 0.95004656577746 1 1
1.01413387770303 1.01094020221421 1 1
0.924855015362667 0.92255143134441 1 1
0.591555313934717 0.589508137624989 1 1
0.771671208688421 0.76863477466442 1 1
0.700170942172349 0.698100241212355 1 1
0.705889720250343 0.703555660706411 1 1
0.728316027744682 0.726258715915631 1 1
0.641866199721148 0.639750800539063 1 1
0.866150376487261 0.863882367357021 1 1
0.716171201728243 0.713968632886591 1 1
0.717693050833605 0.715313254373942 1 1
0.673786420195448 0.672144025628529 1 1
0.704483404092046 0.702534403303603 1 1
0.74431811288932 0.741877812871725 1 1
0.709459528449606 0.706791263151624 1 1
0.78733841406554 0.784599921196738 1 1
0.722042163885102 0.72046775323311 1 1
0.764955367700171 0.762207383248644 1 1
0.881542779466904 0.879221226008946 1 1
0.914380523065395 0.91194050457447 1 1
0.930915746851435 0.927823956487097 1 1
0.615251608623402 0.613579601783538 1 1
0.812714982515072 0.810391093154203 1 1
0.987057248355603 0.984191899197073 1 1
0.641509813146183 0.639741631573764 1 1
0.878945411051412 0.876140065618667 1 1
0.716412043652278 0.714446684287202 1 1
0.476700172844239 0.474965842170499 0 0
0.796814627880131 0.79440997656695 1 1
0.781265451825571 0.778595321774133 1 1
0.991597858829606 0.98861454202044 1 1
0.750353272442139 0.747802995661679 1 1
0.824362859283851 0.821886562602246 1 1
0.732118982688561 0.730021918805584 1 1
0.725365664373054 0.723046136452224 1 1
0.738307744277684 0.736022090364298 1 1
0.89428731664939 0.892042497498927 1 1
0.854617479638742 0.852288632246745 1 1
0.822084600570073 0.819562190414447 1 1
1.09764680784703 1.09447799652772 0 0
0.50518135576677 0.503944286418435 0 0
1.05568025845856 1.05194579459176 0 0
0.731095699256522 0.728621126547444 1 1
0.747239507482699 0.744645456193667 1 1
0.919743804805341 0.916505689349426 1 1
0.717823216518333 0.715837268049347 1 1
0.719248802305437 0.717135515948164 1 1
0.843840655843455 0.841549973384723 1 1
0.821085708477002 0.818605315386238 1 1
0.779273079887523 0.776588007914884 1 1
0.987854285686163 0.984448722405667 1 1
0.98341389235718 0.980314569197281 1 1
0.897723003554406 0.895208866047206 1 1
1.10963252158124 1.10588553133489 0 0
0.611194530156673 0.609096318313818 1 1
0.777163907970277 0.77495009605954 1 1
0.899399926915023 0.896565569471195 1 1
0.838352791101194 0.836080489997058 1 1
0.892899684811326 0.889999362304897 1 1
0.724720024720423 0.722272725158767 1 1
0.658596881774661 0.656540696797109 1 1
0.870989343531618 0.868440589364317 1 1
0.738104084420025 0.735810881194299 1 1
0.784482156687272 0.782294960902895 1 1
0.852073198704681 0.849762996570394 1 1
0.742707754087829 0.740559648269082 1 1
0.81779202163104 0.815459426686473 1 1
0.643148506447907 0.641255055348486 1 1
0.790056491337917 0.788020067009892 1 1
0.825408170760054 0.823174333736563 1 1
0.718602235211037 0.716719291791592 1 1
0.54491844524816 0.54314225322969 1 1
0.760833519158085 0.758495084190199 1 1
0.916688592264571 0.913721550275056 1 1
0.711478736539435 0.709744930811245 1 1
0.737820015942569 0.73566166599036 1 1
0.8694914493762 0.866713725802912 1 1
0.939304566178438 0.936563862982134 1 1
1.04627918535898 1.04332064804606 0 0
0.807335229044404 0.805288266149638 1 1
1.17080646704225 1.16714176007095 0 0
0.897643845418628 0.894864569483463 1 1
0.919752703768827 0.916882958048953 1 1
0.763807537784492 0.761399170750302 1 1
0.994094335818714 0.991229980237984 1 1
0.935356503821609 0.933057822936217 1 1
0.710149507702824 0.707811707078696 1 1
0.843562254409908 0.841475166458795 1 1
0.756584386685021 0.754400142002255 1 1
0.66627838163409 0.663776175010445 1 1
0.779825014729247 0.778070187848108 1 1
0.741394724642339 0.738892981700918 1 1
1.0912478451545 1.08731389454542 0 0
0.760876394164588 0.758750410950451 1 1
0.715519618955866 0.713068413283363 1 1
0.591018820729035 0.589220676738695 1 1
0.66694343276878 0.665367838952899 1 1
0.972515542932836 0.969738898599894 1 1
0.547837644751859 0.546532180360239 1 1
0.83249457715907 0.830485379631645 1 1
0.841186754835076 0.838933334420269 1 1
0.754772945957018 0.752584315072029 1 1
0.851488338284602 0.849119495538057 1 1
0.699499280743974 0.697479446825153 1 1
0.874892564154514 0.872517933973291 1 1
0.791989638923303 0.789343360822671 1 1
0.818789395321335 0.816398859704917 1 1
1.01175812052026 1.0084704206532 1 1
0.685476817726413 0.68276463456269 1 1
0.672615405297824 0.670785603460949 1 1
0.964981389773688 0.961836631336405 0 0
0.711866903750057 0.709927221375313 1 1
0.844907253800863 0.842430969242043 1 1
0.921071147693088 0.918649713654567 1 1
0.762218775950782 0.76017539593936 1 1
0.773087544455202 0.770901413721124 1 1
0.721194649141393 0.718786359519586 1 1
0.685391333606278 0.683008680193432 1 1
1.0954414240324 1.09202245197262 0 0
0.684355401191285 0.6825370148818 1 1
0.69823858174723 0.695675585598613 1 1
0.954838561003546 0.951745336784172 1 1
0.898448137916986 0.895416809806253 1 1
0.680688702876569 0.678857987284215 1 1
0.736457754357361 0.734589980993829 1 1
0.938285749514236 0.935192449230891 1 1
0.666529266811466 0.664559643985497 1 1
0.670286461798333 0.668233358330912 1 1
0.723529845122609 0.721672800071005 1 1
0.859912977094499 0.857793754887363 1 1
0.96616757856088 0.963475771676097 1 1
0.804434248240225 0.802225525786984 1 1
0.893609151886234 0.890501992498861 1 1
0.963168791253231 0.960654720991215 1 1
0.819751626982067 0.816937813621825 1 1
0.8327580783633 0.830132620724362 1 1
0.909716107640289 0.906693548338962 1 1
0.864527052632359 0.861952960476155 1 1
0.673167302008774 0.671066026329534 1 1
0.797828413886355 0.795290903864066 1 1
1.00994405823221 1.00646346836861 1 1
0.925401227864805 0.922709781453128 1 1
0.620141504767131 0.618386411500979 1 1
0.89177136904967 0.889238865436102 1 1
0.538679767133475 0.536758784665487 0 0
0.569127627249097 0.567322822560554 0 0
0.581794786358867 0.580066809742402 1 0
0.790440650914154 0.788328854686953 1 1
0.780975538176654 0.779064318556054 1 1
0.803530576493427 0.801086274221603 1 1
0.765476219103056 0.763568807628812 1 1
1.00076508009508 0.998100983617882 1 1
0.872895280991611 0.870708133812231 1 1
0.927136356050435 0.923667886733634 1 1
0.769517817719633 0.76711365319176 1 1
0.885050877448711 0.882459622998978 1 1
0.853395430811227 0.850662444951773 1 1
0.866805585654407 0.864074633845748 1 1
0.565775199439262 0.563608935854874 0 0
0.526563908868311 0.524725723159247 0 0
0.925255603601901 0.922505326187139 1 1
0.798304772580135 0.795820685784153 1 1
0.803690133858953 0.801468132870031 1 1
0.585786822681881 0.584263849991572 1 1
0.676956154802462 0.674874087168503 1 1
0.885458391745033 0.883265584794031 1 1
0.824715317237407 0.822090828800097 1 1
0.878613585269831 0.876470391035076 1 1
0.774322557657704 0.771861574021188 1 1
0.763670687591674 0.760995816056499 1 1
0.970096107762512 0.967385681271902 1 1
0.681411566386965 0.679451278333619 1 1
0.78122011154379 0.779119750753375 1 1
0.713248226083955 0.711135666898704 1 1
0.878930081482437 0.876115036471223 1 1
0.674224268115407 0.672298392270507 1 1
0.665915487497845 0.663544958000325 1 1
0.920859187917162 0.918143327532232 1 1
0.593204612546969 0.591271544231621 1 1
0.813288311138747 0.8108673904348 1 1
0.933030580131658 0.92966646939134 1 1
0.738395519883474 0.735800217053808 1 1
0.767229147243259 0.764981205346549 1 1
1.0178903567604 1.01542041501522 1 1
0.959758253476398 0.957107883059583 1 1
0.852293700659668 0.849368380971272 1 1
0.657044860312487 0.654940087459827 1 1
0.655211373188975 0.65310518479559 1 1
0.814254894990458 0.811712038352287 1 1
0.753661930165885 0.751915846393923 1 1
0.860094054812449 0.857412860901877 1 1
0.944177827343944 0.941139775788772 1 1
0.801651492458423 0.79887562308043 1 1
0.979711316142698 0.976714512267821 1 1
0.912216739896951 0.909297632115001 1 1
0.872658053433111 0.869689284995803 1 1
0.734924509856462 0.732149296551534 1 1
0.76447979763095 0.762359124570032 1 1
0.573499841348129 0.571711366467081 0 0
0.694339595802323 0.69250104226602 1 1
0.868294613199375 0.865906032897292 1 1
0.674050294040679 0.671673322299829 1 1
0.987713093266349 0.984840485324703 1 1
0.722398255186989 0.720513303456753 1 1
0.819171466043256 0.81678890978801 1 1
0.914509775989309 0.91224671084428 1 1
0.739859675845029 0.73803596880583 1 1
0.74622030625868 0.743950025172225 1 1
0.733176488067648 0.730960121688319 1 1
0.858668919236855 0.855509794392291 1 1
0.802407072288683 0.800097251158478 1 1
0.663526433632534 0.661745618335625 1 1
0.745611729869769 0.743052994915879 1 1
0.8444201409871 0.841765487663335 1 1
0.903369873941417 0.900431342886947 1 1
0.769359445945229 0.766640505590784 1 1
0.927860179443866 0.92510019843809 1 1
0.787955004622234 0.786016288235391 1 1
0.862190259073015 0.859747206679534 1 1
0.676356878182704 0.674509130181605 1 1
0.755621138176712 0.753193355741546 1 1
0.561367648036465 0.559970130095374 0 0
0.723507780526396 0.721373037899973 1 1
0.577662546748471 0.57587392336631 0 0
0.796617682997585 0.794287722573102 1 1
0.820017405990142 0.817756863386607 1 1
0.841289277929792 0.839455597545186 1 1
0.765762166576314 0.763200553129175 1 1
0.827968758685701 0.825627824579258 1 1
0.850621555117889 0.848199288745246 1 1
0.860697996136415 0.858339143004696 1 1
0.752293008801494 0.750166717040431 1 1
0.751618839649382 0.749035695244448 1 1
0.813020203831493 0.810849998087076 1 1
0.745549416644256 0.743322755509507 1 1
0.886129421057737 0.883571937503041 1 1
0.991369042234314 0.988679043545835 1 1
0.672753531749518 0.670863797977773 1 1
0.769778509815547 0.766882786997558 1 1
0.951104831452548 0.948362942086173 1 1
0.871849294314697 0.869054411418247 1 1
0.836387587182555 0.834064280653269 1 1
0.79152431513783 0.789060280633028 1 1
0.732912044644242 0.730986303075406 1 1
0.643839759487522 0.641781847996572 1 1
0.654792525465016 0.652561254221166 1 1
0.983580872809693 0.981210408279849 1 1
0.782082250955687 0.780167686003499 1 1
0.890640476954016 0.888198323204545 1 1
0.702699915343917 0.700520061918019 1 1
0.808777454439399 0.806579443453592 1 1
0.623266013376332 0.62123635715646 1 1
0.758121978385726 0.755661465538642 1 1
0.994104031078154 0.991616714004945 1 1
0.634433306978671 0.632283917154745 1 1
0.787741314919813 0.785378094438696 1 1
0.841764471798268 0.839476805247787 1 1
0.954116147591751 0.950787105432525 1 1
0.74206292664376 0.739796276392482 1 1
0.858516472973173 0.856076924813817 1 1
0.586576150582778 0.584829931261279 0 0
0.911606085801755 0.908292572519983 1 1
0.84761829668387 0.844295703612607 1 1
0.940509630615142 0.937878247395733 1 1
0.74565484142876 0.743033820288032 1 1
0.921823895812672 0.919562410529836 1 1
0.711752296562194 0.709475243479898 1 1
0.724483420569363 0.722320007864774 1 1
0.545086700836936 0.543843871404835 0 0
0.741787419915803 0.739948871766444 1 1
0.914221161360119 0.911432671622189 1 1
0.822066427621319 0.820182319418484 1 1
0.976989543656838 0.973991303495214 1 1
0.81818975987104 0.816153256439358 1 1
0.683254147772974 0.680980424338358 1 1
0.856087188480985 0.853550919505901 1 1
0.756604970974777 0.754239493417926 1 1
0.735702646294139 0.733971239570231 1 1
0.851460941247854 0.849223650467538 1 1
0.783675529620171 0.781249487156008 1 1
0.852082203276807 0.84952647095844 1 1
0.68625360845228 0.684413457770899 1 1
0.642035770667025 0.640429295399302 1 1
1.00795278115925 1.0052509489328 1 1
0.825951453680196 0.823317763717078 1 1
0.732326028550993 0.73021632424893 1 1
0.800938045600577 0.798051592397379 1 1
0.933564325503402 0.930746646433851 1 1
0.951621443366932 0.948405177910342 1 1
0.813949212250975 0.811853969202799 1 1
1.00922744359411 1.00654391260629 0 0
0.680023780426206 0.677764863740799 1 1
0.64716506087958 0.645788570917614 1 1
0.959649127771798 0.957048041133326 1 1
1.09466408015301 1.09105655076721 0 0
0.7635716857889 0.761112057225028 1 1
0.805008289596966 0.802343574239727 1 1
0.753281097699579 0.751209407579117 1 1
0.67231979957904 0.670299379242524 1 1
0.781446189603826 0.779298921070224 1 1
0.753688224782843 0.751374835317356 1 1
0.767522231812181 0.764549396887113 1 1
0.811711982744494 0.809486998760481 1 1
0.815155137121387 0.812542206708422 1 1
0.631972851720769 0.630130626601698 1 1
0.938049861922721 0.935421037727092 1 1
0.847658766860797 0.844754346169143 1 1
0.914326892976899 0.911732543659989 1 1
0.764119492124074 0.761739608677402 1 1
0.576296348539092 0.574935359972188 1 1
0.872194031197819 0.869760379902899 1 1
0.804717214058981 0.80194193837467 1 1
1.03363665573706 1.03101480674097 0 0
0.768220124423557 0.766498712335616 1 1
0.999436666230208 0.996633677362791 1 1
0.862516444063949 0.859874972690637 1 1
0.798136888120476 0.795681254513006 1 1
0.757323341890711 0.754475741260075 1 1
0.837325930009499 0.834857837252364 1 1
0.705237987838217 0.703071622684927 1 1
0.50186657779654 0.500354781264694 0 0
0.697737569724245 0.695454066204743 1 1
0.665435806639989 0.663773512762083 1 1
0.812918969387433 0.810853983360549 1 1
0.792192995292219 0.789821247956307 1 1
0.902025649771059 0.898491456160284 1 1
0.948436914744266 0.946104487065641 1 1
0.640314851701715 0.63886160075032 1 1
0.949240315973541 0.946070227256253 1 1
0.819209420542516 0.817442544331985 1 1
0.804967827616322 0.802448015587534 1 1
0.947455905166749 0.943880797761275 1 1
0.83918310903161 0.836917487458931 1 1
0.809094175915304 0.806810143854386 1 1
0.833312496893377 0.830951359955235 1 1
0.789763429694645 0.787569612124714 1 1
0.959820070356045 0.957200996528168 1 1
0.826532579766089 0.823788344804039 1 1
0.868086467193243 0.866001488679521 1 1
0.899700074202637 0.897663679705796 1 1
0.973387919035995 0.970911089892467 1 1
0.864274508798992 0.861641201240481 1 1
0.600655466077137 0.598789147027239 0 0
0.674943056551406 0.673057452882551 1 1
0.843458746150935 0.840849465940708 1 1
0.768078462395501 0.765820871470469 1 1
0.528138592739237 0.526920111081914 0 0
0.651853162607039 0.650240443863374 1 1
0.874979285474382 0.872146744119829 1 1
0.936692890797471 0.934101114392716 1 1
0.820267680846636 0.817504915152146 1 1
0.858017812986602 0.855267232005028 1 1
0.777449665574303 0.775174220260502 1 1
0.581512102311007 0.579998340793648 1 1
0.948457868052262 0.945656795388252 1 1
0.833095890181361 0.830664448994446 1 1
0.56793598482009 0.566359364056275 0 0
0.915171285773598 0.911822977092755 1 1
0.946005258540381 0.943027930468333 1 1
0.706730539306851 0.704709410352345 1 1
0.855709912074103 0.85341004160534 1 1
0.826720271614475 0.824762950403682 1 1
0.806956528816354 0.804789935884841 1 1
0.954216192894303 0.951413167763657 1 1
0.814866435520943 0.81225524890333 1 1
0.759886466121421 0.757858755688978 1 1
0.768384183216334 0.766489483224237 1 1
0.846706550794635 0.844398277760026 1 1
0.749509235120558 0.747254545462653 1 1
1.01375487879011 1.01081387583686 0 0
0.95555586087934 0.952928968088193 1 1
0.846332313723292 0.843700699729425 1 1
0.86761743535044 0.865303281270834 1 1
0.7524956101226 0.749578864156305 1 1
0.734409554517979 0.73233660514166 1 1
0.751671916734252 0.749582452348998 1 1
0.713383870348292 0.711268906754908 1 1
0.831315989493793 0.828266934592196 1 1
0.977222396378158 0.974363634731607 1 1
0.945328690124622 0.94282081243721 1 1
0.904780288529177 0.902056573758857 1 1
0.876606589261032 0.874280501078541 1 1
0.777922034356669 0.775460694333488 1 1
0.817253148341399 0.815050347869684 1 1
0.935534044190401 0.932741643178092 1 1
0.734571889934002 0.732622480729806 1 1
0.968864183999408 0.96515148367727 1 1
0.80674145487768 0.804384146436545 1 1
1.00959490900132 1.00655014367211 1 1
0.939800764159902 0.937116606530999 1 1
0.770519679915975 0.768585100099777 1 1
0.843261548614494 0.841005203754074 1 1
0.93248864773768 0.93000383692434 1 1
0.789855853889506 0.787826320844771 1 1
0.794016905697146 0.791763667714691 1 1
0.625989928795233 0.624492738727973 1 1
0.748697429753122 0.746619148173999 1 1
0.783448731263717 0.781317240206524 1 1
0.822983238885662 0.820647720201619 1 1
0.871578873269274 0.869047871509531 1 1
0.779173621098754 0.777003252297884 1 1
0.748596328165242 0.746461068673872 1 1
0.838417479634847 0.836407536919919 1 1
0.862654742240966 0.860314996717858 1 1
0.835526863314062 0.83284755659136 1 1
0.939578052745432 0.936450160791457 1 1
0.703151363193879 0.700605393543454 1 1
0.952388836209101 0.949560686483164 1 1
0.878645162550995 0.876324257768348 1 1
0.879825656207473 0.877350762323751 1 1
1.00489226866107 1.00136669366169 1 1
0.701091011997328 0.699202592415288 1 1
0.944084255075223 0.941094501869381 1 1
0.980643654416054 0.978363316348421 0 0
0.853494166755996 0.851138976673851 1 1
0.795724973377101 0.793394294653615 1 1
0.642446206900236 0.64070159614901 1 1
0.892271463587575 0.889601310797051 1 1
0.933182456361171 0.930032407172716 1 1
0.681998405583403 0.679910306762733 1 1
0.937596645781544 0.934948157615671 1 1
0.735034493537303 0.732828181462619 1 1
0.834838137245973 0.832353326162099 1 1
0.580404903424509 0.578632491704475 0 0
0.914078428424138 0.911557361822168 1 1
0.833361043159028 0.831002486219797 1 1
0.919394801634445 0.916329930850384 1 1
0.765173529379704 0.76305874348126 1 1
0.916645264127347 0.913619045449084 1 1
0.701387418484722 0.699327181253044 1 1
0.761077357075391 0.758498099777361 1 1
0.659804059810833 0.658094508330397 1 1
0.930022784044985 0.927698635183213 1 1
0.882147820367207 0.879836268562612 1 1
0.730745632054798 0.728724293063033 1 1
0.743677663763266 0.741651967677756 1 1
0.763407535255912 0.761385761989528 1 1
0.837897963055886 0.835431219409105 1 1
0.824539996465941 0.822016845117439 1 1
0.89017610963494 0.887034546518786 1 1
0.795413755203704 0.792901643194777 1 1
1.04740640954955 1.04450484751425 0 0
0.777194504193076 0.775137087710465 1 1
0.674297874545149 0.672499965728709 1 1
0.831606824857221 0.829379129561848 1 1
0.996160784874967 0.993824201056372 1 1
0.792985814411879 0.790591457128134 1 1
0.913321448111655 0.910877658994135 1 1
0.767398282763722 0.76506153980278 1 1
0.710132739167735 0.708266480586961 1 1
0.674472072971295 0.672306428795232 1 1
0.635192135403391 0.633064183635611 1 1
0.714077394967038 0.712264921268503 1 1
0.872254416506613 0.869685236779349 1 1
0.963678938143175 0.960775555067594 1 1
0.807303609318848 0.804921279159518 1 1
0.780687194527524 0.778165502010565 1 1
0.909177848734233 0.907077538037659 1 1
0.704382298408538 0.702176369791112 1 1
0.780351796101622 0.777888340845413 1 1
0.69473033047788 0.692654601609093 1 1
0.578360332517819 0.576541178294453 1 1
0.874530660511587 0.871706555108997 1 1
0.646070088920234 0.64414961316497 1 1
0.808237659952177 0.805487615839195 1 1
0.755918209904659 0.753546945494955 1 1
0.863363526094913 0.860387119084086 1 1
0.799785668848047 0.797079610358059 1 1
1.04660669980703 1.04319628289065 1 1
0.607925307059551 0.60525580077063 1 1
0.91392968813372 0.910878263515904 1 1
0.771750882261131 0.769543413034542 1 1
0.989500636270533 0.986662813920763 1 1
0.949251375772971 0.945960181726129 1 1
0.608790513747636 0.607093300404197 1 1
0.85028386594062 0.847532789769559 1 1
0.749778110655446 0.747576991331253 1 1
0.948486829447706 0.945690822118452 1 1
0.604764664114524 0.602888190053153 0 0
0.929895426965312 0.926319129717531 1 1
0.86562898155398 0.862867971311035 1 1
0.805857238771787 0.803727577642365 1 1
0.834951347581253 0.832445004196496 1 1
0.739832813852942 0.73758977668891 1 1
0.816262803576252 0.813776333803191 1 1
0.75517394705149 0.752761171939324 1 1
0.773542626258377 0.771414204162586 1 1
0.693721807847896 0.691706647490044 1 1
0.849924352136992 0.847524649409 1 1
0.744423633456586 0.742215131759124 1 1
0.92288865881975 0.919680682131406 1 1
0.651355883044919 0.649622762980741 1 1
0.789917827656829 0.787672478591155 1 1
0.865380923643219 0.862954023424209 1 1
0.880293154730279 0.877738706404459 1 1
0.889894857648269 0.887161043134722 1 1
0.72976537797313 0.727818048235204 1 1
0.843277896730335 0.840669626065207 1 1
0.76936668592025 0.767174922696128 1 1
0.650186864623557 0.648506982283718 1 1
0.846738768521278 0.844382808875496 1 1
0.92814245705682 0.925139183874838 1 1
0.844613311112619 0.842192763198105 1 1
0.846983002930078 0.844747620239146 1 1
0.811782452619998 0.809109497531899 1 1
0.681261498327812 0.679034233529403 1 1
0.881383062216031 0.879205988825817 1 1
0.751935644193162 0.749451631174493 1 1
0.840756847733976 0.838091363961605 1 1
0.905144814551623 0.902357112361727 1 1
0.889723546644887 0.88706381399955 1 1
0.581837092502458 0.580463847952806 0 0
0.843917231041263 0.841436539982211 1 1
0.904901711525931 0.90223830119481 1 1
0.587299691138685 0.585494134594895 1 1
0.861703542519515 0.859475237174965 1 1
0.821827622064108 0.819509430751892 1 1
0.870790278376332 0.868339695933353 1 1
0.877604739487598 0.875162006209761 1 1
0.883867174879438 0.881455320738768 1 1
0.776192789704445 0.773882583049953 1 1
0.936744184553472 0.933318950033792 1 1
0.818118455905305 0.815884501348782 1 1
0.860431786813514 0.857824538688786 1 1
0.70981525133739 0.707766915053371 1 1
0.590103812529902 0.588521577318495 0 0
0.88750318352713 0.885091928787204 1 1
0.879310719873711 0.876707932552194 1 1
0.826096444354973 0.823871838580483 1 1
0.712346816653287 0.710654211527453 1 1
0.817924119245974 0.815895019689312 1 1
0.641716811827144 0.639929160053868 1 1
0.780571535914931 0.778362704212623 1 1
0.768673467887634 0.766775074619565 1 1
0.782536913213314 0.780098160639367 1 1
0.949005359450658 0.946014650135498 1 1
0.969414828650246 0.967127865210687 1 1
0.696584212303503 0.694243368525281 1 1
1.06116433570466 1.05820168692485 0 0
0.820486537495641 0.817704033052281 1 1
0.639579139124242 0.637060722102542 1 0
0.879159121502506 0.876753494458391 1 1
0.962639034424276 0.959183703147036 1 1
1.04096631749649 1.03790166979513 0 0
0.731856369895707 0.729359328052407 1 1
0.780113816161854 0.778052870918433 1 1
0.698113670042527 0.696351691362593 1 1
0.902677877347955 0.899665391619746 1 1
0.805380908314758 0.803189483829645 1 1
0.736402501310858 0.73378692712173 1 1
0.843492214603147 0.840782171267422 1 1
0.776906562493757 0.774884765001527 1 1
0.861173018337343 0.859081244851927 1 1
0.851853258407386 0.849647508101314 1 1
0.958569387797158 0.956162058174326 1 1
0.746257070290727 0.744226997143165 1 1
0.891347780722503 0.888207488004855 1 1
0.881443946941743 0.878812748845124 1 1
0.781003131694711 0.778777225517363 1 1
0.703262747024113 0.700874675821974 1 1
0.663894619321014 0.662149695996794 1 1
0.856031192776563 0.853345320642724 1 1
0.936656638462148 0.933980080134718 1 1
0.708014358712828 0.706187608665548 1 1
0.49411625192888 0.491908611101541 0 0
0.660941722424373 0.659289299244974 1 1
0.918165116032677 0.915466379378526 1 1
0.711746779866459 0.709416116456253 1 1
0.89484572604969 0.892342460781614 1 1
0.867812728555295 0.865703988867656 1 1
0.999232495102657 0.996171108012874 1 1
0.64061309769368 0.638350918484517 1 1
0.822380422503379 0.819845538690594 1 1
0.781021520216235 0.778958455841948 1 1
0.962310632697113 0.959864498443495 1 1
0.93885114208541 0.936133247627942 1 1
0.827199636450522 0.824992315657585 1 1
0.820499037651387 0.817082340824281 1 1
0.709090756336604 0.70734479520535 1 1
0.79098968037438 0.788537549137912 1 1
0.914598887598898 0.91188057382143 1 1
0.97982500713617 0.977352091603054 1 1
0.989975630606911 0.986999515760402 1 1
0.817998041414336 0.815955527676893 1 1
0.855378873957816 0.852718535497312 1 1
0.611953233265808 0.610341583655196 1 1
0.641607093650717 0.639453876599546 1 1
0.622633061279964 0.620926379890645 1 1
0.913865944522947 0.911401558561042 1 1
0.604677755664218 0.603059993861912 1 1
0.725241687258823 0.72290163958886 1 1
0.842129609278981 0.840133953714305 1 1
0.71901355931951 0.716877419058409 1 1
0.559438482104334 0.558012840535229 0 0
0.828502715673773 0.825815144052824 1 1
0.751881896890084 0.74950419424302 1 1
0.96161667035248 0.958767739225074 1 1
0.837347032354203 0.835140641693922 1 1
0.772250444898131 0.770082595563086 1 1
0.722779288519115 0.720597554692775 1 1
0.757438665750503 0.755241706944701 1 1
0.617291691450526 0.615259879361507 0 0
0.752459284856079 0.750558777020315 1 1
0.929973480515283 0.926789166350089 1 1
0.938012261475667 0.935668215757813 0 0
0.894830137552068 0.892581332035927 1 1
0.585582175275845 0.583779333418793 0 0
0.837775651651476 0.835834486604146 1 1
1.05205484130774 1.04962416574135 0 0
0.866151678603921 0.863720977916623 1 1
0.591398347613976 0.589774615669662 1 1
0.684084057661314 0.682078746823054 1 1
0.741701626474269 0.739770955036503 1 1
0.776699392287593 0.774526370186891 1 1
0.839610639086805 0.837368292917578 1 1
0.996983271438168 0.994255344924854 1 1
0.906051487575041 0.903624342197163 1 1
0.897004915705618 0.894499577949362 1 1
0.904280429860955 0.901735365250925 1 1
0.893713411768872 0.89077494568938 1 1
0.649263468434959 0.647293228254489 1 1
0.708949382572853 0.706812332004203 1 1
0.67925874454785 0.677357849000331 1 1
0.911917474697526 0.908846395744302 1 1
0.722926564467069 0.720287610747688 1 1
0.624910073652675 0.623099440309921 0 0
1.00513245816704 1.00249644725357 1 1
0.932350312908813 0.930167907997118 1 1
0.633456053071057 0.631786026950432 1 1
0.601708931375893 0.599931320885609 1 1
0.770551976049156 0.76826397163556 1 1
0.850861886141767 0.848298774931584 1 1
0.831878860300781 0.829161709923858 1 1
0.758658277072805 0.755797075203051 1 1
0.619806395205714 0.617804104554418 1 1
0.93570556670277 0.932672600408164 1 1
0.755034275868772 0.752935310864815 1 1
0.761736605403635 0.75963571825935 1 1
0.782312068836199 0.78022743915565 1 1
0.827640189458398 0.825095039195728 1 1
0.765785219766753 0.763387786002813 1 1
0.802449434101401 0.799957375531262 1 1
0.818987025173371 0.81648660324626 1 1
0.889340059157591 0.887175592264099 1 1
0.845640579460662 0.843058317963322 1 1
0.791962414696065 0.789797805253221 1 1
1.01373142457801 1.01124311133068 1 1
0.699338399043922 0.697294508497357 1 1
0.915020825720325 0.91186911962796 1 1
0.755162723900291 0.752371857555086 1 1
0.763423267631166 0.761001460391002 1 1
0.480741330857211 0.479555005240502 0 0
0.746743841072162 0.744221633524516 1 1
0.840264510961651 0.837392109907855 1 1
0.824680939121266 0.82193602654895 1 1
0.812353183964069 0.810015499596565 1 1
0.690563672898115 0.689022803050448 1 1
0.875203851119766 0.872481679256561 1 1
0.825745483790318 0.823944410483403 1 1
0.742751712770796 0.74095596270222 1 1
0.646446880644625 0.644295741521989 1 1
0.726462946149403 0.724259284843311 1 1
0.782265155746968 0.779739318907273 1 1
0.734529460183475 0.732379229595558 1 1
0.886286939037738 0.88392005034101 1 1
0.906627878371372 0.903380591357686 1 1
0.904519104394462 0.902409009205542 1 1
0.835931062958955 0.833217086754546 1 1
0.755054236957398 0.752531916711312 1 1
0.89268923347837 0.890403284851639 1 1
0.900169480318585 0.897645510235386 1 1
0.826111029454989 0.823703932278875 1 1
0.728687445780506 0.726153385184876 1 1
0.605572401647848 0.603954837562054 0 0
0.908230764573942 0.905858579951651 1 1
0.857491023835837 0.854866534503411 1 1
0.989192673087634 0.985718555743726 0 0
0.846817064635348 0.844547340641889 1 1
0.640250857897433 0.638493113035447 1 1
0.682058333603878 0.680189309164721 1 1
0.84064843816417 0.83776212550203 1 1
0.795640502976734 0.79339958445147 1 1
0.889445406000596 0.886940414701458 1 1
0.889902679721685 0.886928305298609 1 1
1.0196627073218 1.01658680660394 0 0
0.788715963667326 0.786729928825564 1 1
0.897501946418424 0.894557009447741 1 1
0.736455981970051 0.734006447139398 1 1
0.904150760390684 0.901261525584915 1 1
0.613404508489057 0.6112396730215 1 0
0.781665709747737 0.779377471683228 1 1
0.846387760177813 0.843905476143621 1 1
1.03942048303132 1.03665106082681 0 0
0.982576385804884 0.97987409574093 0 0
0.861456236124836 0.859016490060838 1 1
0.710145480447294 0.70804277267181 1 1
0.639245259699415 0.63743854460917 1 1
0.836611690821553 0.833666923184984 1 1
0.667699425821739 0.66615767215378 1 1
0.655106646836582 0.653102926896835 1 1
0.846254041987007 0.844234611864896 1 1
0.743098005702106 0.741151559339724 1 1
0.887839064850947 0.884783726618541 1 1
0.799812660541737 0.797408657591745 1 1
0.987843726308575 0.98449569255012 0 0
0.613763787049463 0.61187033444519 1 1
0.997407591209967 0.994366872592224 1 1
0.806995741675345 0.804771887802042 1 1
0.8003698968717 0.79763854854164 1 1
0.930287662460948 0.927321716493291 1 1
0.923524807425282 0.921294234110233 1 1
0.932098077125292 0.929764947850508 1 1
0.739987057418071 0.738011720360227 1 1
0.839923002433671 0.837683640222296 1 1
0.837982025416683 0.835108260366704 1 1
0.850219050248585 0.848215669252805 1 1
1.16244702267155 1.15793850336909 0 0
0.918454594500167 0.915985139426093 1 1
0.684972805810177 0.683366203374511 1 1
0.763654442334469 0.761781350104602 1 1
0.897473388167625 0.89502507583479 1 1
0.896989197943374 0.894311136787777 1 1
0.826802286051112 0.824060351062514 1 1
0.818114487793093 0.815498687271737 1 1
0.767164419734091 0.765154662934952 1 1
0.708998821487408 0.706838808079651 1 1
0.771533567666644 0.769042122105134 1 1
0.739630030276476 0.737343208011053 1 1
0.999541236684255 0.996587294245735 0 0
0.876494017711152 0.874482727911935 1 1
0.832840199124705 0.83035482478501 1 1
0.865920813460071 0.863143143886864 1 1
0.78251465879065 0.780475896690565 1 1
0.820768891110418 0.81829820673702 1 1
0.675155479546941 0.672986451492808 1 1
0.888697046233212 0.88637092212281 1 1
0.965197526440057 0.962784351459337 1 1
0.783616321583922 0.781061180068456 1 1
0.917386158565013 0.914362483842895 1 1
0.616837862143017 0.614891461924216 1 1
0.819614226651796 0.817057829788598 1 1
0.780496674179461 0.778257381851273 1 1
0.905893268952654 0.902162068860126 1 1
0.851144929433094 0.848883317187171 1 1
0.785380152829339 0.783569405271018 1 1
1.17452991309491 1.17121876017506 0 0
0.778845240777674 0.776775504353159 1 1
0.700339493941308 0.697798574841279 1 1
0.690472967940096 0.688974017336103 1 1
0.905075184465969 0.90278010760133 1 1
0.715396841755364 0.713145333647103 1 1
0.483948585997506 0.482424655844873 0 0
1.04403617356152 1.04112305708636 0 0
0.873354745280143 0.870286783291768 1 1
0.83695799961724 0.834991744736658 1 1
0.639442232812952 0.637669635015882 1 1
0.768860693299123 0.766843859685558 1 1
0.676093320160829 0.674169394206265 1 1
0.909360168501849 0.906610970548937 1 1
0.903377351732187 0.900504814457038 1 1
0.61816430451974 0.616440302825486 1 1
0.691236101929149 0.689625952137926 1 1
0.79286788534798 0.790526390091093 1 1
0.865139966839653 0.862394198933753 1 1
1.09317365981549 1.08951341154887 1 1
1.1367684112769 1.13364669472828 0 0
0.897483373547529 0.89505685093399 1 1
0.660759515120566 0.6585092732436 1 1
0.825245950391406 0.822624078560266 1 1
0.931813790382407 0.92882683957811 1 1
0.786653930215547 0.784611150740107 1 1
0.690660585626819 0.688981141585008 1 1
0.867366258323587 0.865128060820242 1 1
0.668732156208011 0.666648090018982 1 1
0.719143131789449 0.71650509138244 1 1
0.937382462480966 0.934739215387786 1 1
0.69865786000626 0.69583321912491 1 1
0.689928091303115 0.686983874517529 1 1
0.703940975808278 0.702276788978776 1 1
1.18295795381234 1.17938957977888 0 0
0.715517027062838 0.713858665179127 1 1
0.73734613741927 0.735652619455587 1 1
0.836487571059084 0.833535809903258 1 1
0.817054323304413 0.814466075890364 1 1
0.590592066994414 0.589007199626309 0 0
0.701854711725731 0.699804346142775 1 1
0.692244044918599 0.690241422606351 1 1
0.795600167079047 0.793121612005853 1 1
0.70673857631552 0.704550258380627 1 1
0.726795452517266 0.724757659795233 1 1
0.756068534010735 0.75394864558394 1 1
0.77751969756745 0.775413390136266 1 1
0.815010968600679 0.81295814769895 1 1
0.813985586038058 0.811663516053878 1 1
0.603129722429334 0.601320632361502 1 1
0.678748264395139 0.676629857834641 1 1
0.899989025650506 0.898058674129421 1 1
0.66953397905026 0.667997282043363 1 1
0.827481362000909 0.824984110378341 1 1
0.769327581301285 0.766831875321701 1 1
0.869004648881031 0.866699792883462 1 1
0.690809954267808 0.688668153595144 1 1
0.866849320299784 0.863849005333324 1 1
0.749342241420693 0.74739901865901 1 1
0.80334110681901 0.801334829509671 1 1
0.522179166633849 0.52048471520297 0 0
0.74783856833637 0.74561924479461 1 1
0.797798344945816 0.795827331764525 1 1
0.918051894789313 0.915115116857238 1 1
0.522595776910588 0.521147951707442 0 0
0.679130295760634 0.67737052024877 1 1
0.825264924855936 0.823070642363852 1 1
0.603499488639318 0.601878284144063 0 0
0.700554062527999 0.698462182053851 1 1
0.807468259550237 0.804817807294321 1 1
0.782965960429859 0.780169368573428 1 1
0.668576822202739 0.66678323800324 1 1
0.956522741732764 0.954085185406344 1 1
0.834528852251899 0.832084161917907 1 1
0.858017355906254 0.855377891224859 1 1
0.90361891404236 0.901585612867608 1 1
0.813020410206492 0.810682084210758 1 1
0.868771834695372 0.866021053867366 1 1
0.86115022354006 0.858862059736307 1 1
0.759427503045178 0.757479485369044 1 1
0.542478845216401 0.540823347104114 0 0
0.898416852775259 0.895598963480703 1 1
0.69557674334188 0.69320159176122 1 1
1.00082404110279 0.997645781519755 1 1
0.575655071101037 0.573979727462978 1 1
0.866125611538871 0.863109751943897 1 1
0.769476586179217 0.766710672502494 1 1
0.682254274721228 0.680418330620657 1 1
1.02514957948898 1.02141863562223 1 1
0.688022792423527 0.686086853202666 1 1
0.774238874075387 0.772237302620446 1 1
0.799744739764767 0.797636652522274 1 1
0.91715687036815 0.914406296446001 1 1
0.783681373415876 0.781066117773728 1 1
0.860101526770106 0.857379416070269 1 1
0.737733563013697 0.735512486530816 1 1
0.815422454955724 0.81279115181944 1 1
0.782358627494336 0.779670701582377 1 1
0.887706052808756 0.88489515305889 1 1
0.6984219422792 0.696584368939722 1 1
0.875691492375814 0.873655708841776 1 1
0.771089540730236 0.768410256193317 1 1
0.870511438154384 0.867502204565693 1 1
0.774037067701405 0.772321151957138 1 1
0.759181030831801 0.756814348090951 1 1
0.720418600532116 0.718264727504429 1 1
0.753735404069139 0.751144628183422 1 1
0.768304640850871 0.765896157170861 1 1
0.64460318554901 0.643071299687981 1 1
0.758623512986484 0.756214280802778 1 1
0.75635346838059 0.753338520376721 1 1
0.915351104452012 0.91293897771332 1 1
0.739249906421968 0.736712894216358 1 1
0.74964206344609 0.747355009384926 1 1
0.852978530772355 0.850463230584545 1 1
1.02481992010779 1.02201516647828 0 0
0.861000592987992 0.85814370200455 1 1
0.480124903143119 0.478661744472302 0 0
0.855959091082931 0.853426415844225 1 1
0.931152714078898 0.928413026307703 1 1
0.850654860928307 0.848548462274872 1 1
0.544121574288045 0.54251532528309 1 1
0.843784243698102 0.841448248901462 1 1
0.78096289163253 0.778613431046729 1 1
0.958314808169067 0.955485141547195 1 1
0.794648759770776 0.792557096877204 1 1
0.785603950583854 0.782718321266899 1 1
0.863583365789529 0.860854837716038 1 1
0.75279369151278 0.750118621811072 1 1
0.629704834599235 0.62757974106229 1 1
0.836435450544837 0.834035093716599 1 1
0.811665636472514 0.809013678965815 1 1
0.636863806585894 0.634990338798682 1 1
0.743044117318725 0.74107899712993 1 1
0.872090654076703 0.869368417548561 1 1
0.789137969027432 0.786905506623608 1 1
0.89269029469636 0.890181960305499 1 1
0.835398258822094 0.832785374887107 1 1
0.589997149071641 0.588520248933225 0 0
0.677498999920901 0.675590387284067 1 1
0.763206787202823 0.760480328212275 1 1
0.779750186477293 0.777526658890425 1 1
0.793579116311616 0.791767257169232 1 1
0.762849435218985 0.760179146252672 1 1
0.846482599011111 0.844073936100958 1 1
0.812040625229236 0.809971244854083 1 1
0.977312848269504 0.974268781538339 1 1
0.85787724570957 0.855066185708436 1 1
0.63272420354625 0.630664444859306 1 1
0.728145656522327 0.725984099756721 1 1
0.625362265761697 0.623620967293187 1 1
0.897333174026117 0.894537773541342 1 1
0.925589788682896 0.923321439755354 1 1
0.975053204014159 0.972258286031283 1 1
0.932357988211565 0.929377194510751 1 1
0.822385922401925 0.820062686201352 1 1
0.858262900366494 0.856013503525955 1 1
0.825213391970768 0.822884496623539 1 1
0.898344487128989 0.895004480226496 1 1
0.774989912469297 0.772655165235076 1 1
0.607619720564449 0.605943754838631 1 1
0.723607560457447 0.72122297648287 1 1
0.777612389512575 0.775297403747481 1 1
0.715051909306131 0.712678790584758 1 1
0.720275090418218 0.718276265380541 1 1
0.707296517966317 0.704769362636809 1 1
0.770032871124066 0.767758766919924 1 1
0.768742606903129 0.766478304855937 1 1
0.992376015040951 0.988740671220026 1 1
0.817059874427947 0.814206299411459 1 1
0.788632300617683 0.786160023788144 1 1
0.872579851779164 0.86996250168323 1 1
0.941974320887773 0.939265185036092 1 1
0.642563989769256 0.640764526482233 1 1
0.96702945639688 0.96390735413518 0 0
0.753181172580029 0.750899061089623 1 1
0.69350436243179 0.691794842492187 1 1
0.773305706796144 0.770422052353154 1 1
0.96408087960713 0.961465144325655 1 1
0.592701299463782 0.590799321504004 0 0
0.675941436881369 0.673900713891568 1 1
0.664516653370664 0.66258088335524 1 1
0.80908375979651 0.806709306258188 1 1
1.01421459520529 1.01161987017545 0 0
0.586462017918233 0.585043874062522 0 0
0.681571106417288 0.679506487947179 1 1
0.516096919095037 0.514886675596559 0 0
0.523953582335409 0.522266335257735 0 0
0.604348130353859 0.602768315635113 0 0
0.963210522792956 0.960925322170913 1 1
0.763206726773031 0.760549679895763 1 1
0.7433177602148 0.740965241284098 1 1
0.868945891994515 0.86699909289352 1 1
0.938486271892187 0.93578759402548 1 1
0.862566767493108 0.860048260195067 1 1
0.945946929146068 0.94346410459182 1 1
0.827277070601235 0.825136233860709 1 1
0.742544575300061 0.739906641600713 1 1
0.953536094691752 0.951404325091043 1 1
0.959548248195056 0.956761337784217 1 1
0.688872741185098 0.687263112037109 1 1
1.15838139451909 1.15480165141075 0 0
0.70061269713618 0.698405082306073 1 1
0.718355285329881 0.716128984588427 1 1
0.694794403247444 0.692910796137039 1 1
0.781397414406424 0.779117291575669 1 1
0.931092496668329 0.928001997105359 1 1
0.840637855787733 0.838131729298965 1 1
0.837796301346072 0.835007502551218 1 1
0.772031168225709 0.768807266750879 1 1
0.806652258910636 0.804455821427998 1 1
0.788003128123053 0.786058110372042 1 1
0.786414712772035 0.783377090436549 1 1
0.783176513984781 0.78066584148415 1 1
0.70007732723869 0.698008966765128 1 1
0.75637700302801 0.753756599490136 1 1
0.895471985553283 0.893337407905618 1 1
0.789582067491026 0.787516871085192 1 1
0.931836420294808 0.9289606479518 1 1
0.704564650854773 0.701845416669963 1 1
0.783631945895007 0.780999217309696 1 1
1.02226485778585 1.01964678943069 0 0
0.834201500020146 0.832091646196291 1 1
0.973329972517499 0.97061566708741 0 0
0.786094433947796 0.78356645276844 1 1
0.673594677207905 0.671705275972325 1 1
0.664158570104937 0.662314454201954 1 1
0.887436818731672 0.884879788097247 1 1
0.662640983963617 0.660727001242181 1 1
0.952992899340278 0.950717860875278 1 1
0.664003133864703 0.662092400511788 1 1
0.663487778243986 0.661557359814785 1 1
0.758623109348496 0.756074990042698 1 1
0.884418300178082 0.882029254374859 1 1
0.64020982324851 0.638526010574841 1 1
1.03564624433005 1.0328059066379 1 1
0.819285414113342 0.817510200708428 1 1
1.04488237695043 1.04153243955469 0 0
0.872612840613536 0.870109264548216 1 1
0.770294811917581 0.767563630465867 1 1
0.820056060824998 0.817221381396825 1 1
0.911131550623491 0.908457926117569 1 1
0.908781924439989 0.906396440738557 1 1
0.844434111930258 0.842114880605903 1 1
0.678217956950924 0.676540136825156 1 1
0.912776159196353 0.910156413688757 1 1
0.697395063239597 0.69579747632664 1 1
0.709405905671932 0.7069220347278 1 1
0.814288653935736 0.81172672448039 1 1
0.863707569672669 0.861362119948473 1 1
0.873508045026167 0.870483853067597 1 1
0.872506655930809 0.870113344713382 1 1
0.868943174937264 0.866036750961245 1 1
0.74347990540357 0.7417612431151 1 1
0.747679595834568 0.745547344665554 1 1
0.720156445982523 0.717719627100753 1 1
0.85729839406563 0.854327624067028 1 1
0.8010584376235 0.798736615222993 1 1
0.890016650502743 0.887559173087346 1 1
0.797037356321901 0.795356788252763 1 1
0.800087286346952 0.79693260769486 1 1
0.674212850173036 0.672360936402827 1 1
0.81892785598667 0.816814822127356 1 1
0.746729910946935 0.744323233114614 1 1
0.767097997911756 0.764321314792843 1 1
0.638649168252225 0.636668910243453 1 1
0.906825464735072 0.903605181138834 1 1
0.947740499282211 0.945097802405242 1 1
0.875194375268237 0.873074046168737 1 1
0.60863775726183 0.606810990941379 1 1
0.748351311447226 0.746234450281671 1 1
0.805793983436191 0.803722319355843 1 1
0.636331918265234 0.634283903040076 1 1
0.711974849546466 0.710036637819017 1 1
0.889448703050685 0.887242809896951 1 1
0.959337096576419 0.956504696217835 1 1
0.848617450235325 0.846569263530031 1 1
0.545408857354153 0.54386966143883 0 0
0.684491178903394 0.682383124680445 1 1
0.71463354043328 0.712391984281534 1 1
0.680885477938862 0.6789642048555 1 1
0.828204164955063 0.825722380177219 1 1
0.86478097195193 0.86164018902614 1 1
0.798269190971113 0.795815758036868 1 1
0.757866485684717 0.755871532824042 1 1
0.650183719735629 0.648508169480221 1 1
0.617312747348597 0.615788467286991 1 1
0.801578992948677 0.799112212519864 1 1
0.803374307987905 0.801074598257914 1 1
0.769915111597157 0.767550025304379 1 1
0.960495710668451 0.958196364663337 1 1
0.718943389214552 0.716479507328949 1 1
0.922830096322598 0.920257298251664 1 1
0.709204590261329 0.706958813311346 1 1
0.696268553862409 0.694428823315223 1 1
1.00193776322737 0.998679792830466 1 1
0.783681953907629 0.781258017494998 1 1
0.75735543642437 0.755161978640867 1 1
0.713975178297458 0.711590582536373 1 1
0.839556792151697 0.836960278335146 1 1
0.705769332559527 0.703921277072577 1 1
0.832417889182973 0.829671339620443 1 1
0.827764779664558 0.825182498762908 1 1
0.672324561104459 0.669895566171144 1 1
0.740005131205362 0.737958256866085 1 1
0.63959017107692 0.637841576007124 1 1
0.730225351849505 0.728126581495621 1 1
0.848150696387368 0.845624208660042 1 1
0.691662037245426 0.690043627403364 1 1
0.977050845245069 0.974703571510199 1 1
0.811884992311849 0.809636222279821 1 1
0.786317771109259 0.783938464889287 1 1
0.878209005356183 0.876053009223641 1 1
0.836319560664198 0.834196788175007 1 1
0.644869902397228 0.642716486387925 1 1
0.961117488705043 0.957622704909179 1 1
0.987903292277109 0.984880706212246 1 1
1.04064455273256 1.03823023399682 0 0
0.780178646421636 0.778115628151768 1 1
0.921350694666576 0.918881886515665 1 1
0.634164359055312 0.631922400397417 1 1
1.01300756638864 1.01065340660125 0 0
0.884799850697535 0.882443814730028 1 1
0.858906535755675 0.856256016248085 1 1
0.921751191881674 0.919383446122934 1 1
0.938952855867495 0.936074119589552 1 1
0.820105996027433 0.817661959142995 1 1
0.700886365981461 0.699065694338569 1 1
0.829880839390083 0.827467744268653 1 1
0.751468489087725 0.748893927160937 1 1
0.749355450151785 0.746921215860352 1 1
0.791938393875056 0.789601997497961 1 1
0.844486205100289 0.841906134499164 1 1
1.02421702057621 1.02157481579282 0 1
0.582714281743336 0.580707965923842 1 1
1.04693423463235 1.0439099637292 1 1
0.995991194945587 0.992684741101971 1 1
0.89645243064611 0.8936949403347 1 1
1.02378223784072 1.02065719223865 1 1
0.798565836126631 0.795810358042951 1 1
0.737676520751947 0.735322073603828 1 1
0.760085750250124 0.758342328787138 1 1
0.838134929594258 0.835536191259903 1 1
0.79600262846887 0.794107803015225 1 1
0.986449858624841 0.983416881204833 1 1
0.925630730224923 0.922695115647605 1 1
0.551932715393491 0.550363088858758 1 1
0.735479935669638 0.7337160034401 1 1
1.01755297542621 1.01498757988348 0 0
0.616584207377173 0.614672383681976 1 1
0.899911135677284 0.897294686702105 1 1
0.820767725815183 0.818404739874662 1 1
0.620402216566973 0.618687098561084 1 1
0.704908071712926 0.702983105662483 1 1
0.658507514542295 0.656706046606675 1 1
1.11598781892941 1.1128115000155 0 0
0.875547449533324 0.872890520844579 1 1
0.906210068935903 0.902636948101581 1 1
0.600862672388721 0.599632204698249 1 1
0.610534661264846 0.608834912225464 0 0
0.77460605701046 0.772413616927693 1 1
0.873916076989061 0.871198042525546 1 1
0.8179137427307 0.815662848375799 1 1
0.650883062064855 0.649409273761052 1 1
0.854972633805917 0.852691943725511 1 1
0.738033743947169 0.7358557537706 1 1
0.849207901419531 0.846580347114848 1 1
0.582285728451056 0.580442050863718 0 0
0.771577600937048 0.76948428797698 1 1
0.685105532349651 0.683431321631826 1 1
0.76600115651441 0.763606090860717 1 1
0.726897763828015 0.72488774732564 1 1
0.783782468586352 0.78149137392773 1 1
0.944791092817019 0.94198363817744 1 1
0.775235749985823 0.773280390017835 1 1
0.843160330499535 0.841327255023535 1 1
0.946975111551743 0.94430761866844 1 1
0.660424304101419 0.658680105487359 1 1
0.716023257626086 0.713551249528706 1 1
0.943769097158226 0.940248420002752 1 1
0.629967760566073 0.627993263371347 1 1
1.01852374064987 1.01534220601718 0 0
0.77907630341573 0.776885340076008 1 1
0.852310632174986 0.850069817325515 1 1
0.819022727816581 0.816868688003075 1 1
0.772015923412339 0.7702168035986 1 1
0.780708247400759 0.778518733079841 1 1
0.822964275900414 0.820591791541573 1 1
0.934444197475285 0.931306556742276 1 1
0.937492199984935 0.934618087542109 1 1
0.731549312333863 0.728830294256306 1 1
0.851553863458745 0.849220250878765 1 1
0.932074205971912 0.929591682169168 1 1
0.795399646241507 0.793169920576377 1 1
0.657361477150706 0.655198304311153 1 1
0.868831042317696 0.866332845674389 1 1
0.850756989501114 0.84836740501038 1 1
0.67644827276007 0.674379452810488 1 1
0.781524496616409 0.77902395010989 1 1
0.828627804203669 0.825313833618775 1 1
0.724178987165113 0.722283381844118 1 1
0.750280363874812 0.747995226029446 1 1
0.931326029774908 0.928231033462396 1 1
0.774680702217258 0.772683027551304 1 1
0.762982008303321 0.760188325606891 1 1
0.833387204114871 0.831084560413587 1 1
0.888905573523814 0.886557600602845 1 1
0.750250523147258 0.748228802769597 1 1
0.868036660480019 0.865363046884627 1 1
0.519679541938893 0.51858735936984 0 0
0.786409082623803 0.78362910345802 1 1
0.840151496394132 0.838081400111452 1 1
1.02467415006877 1.02173318377453 0 0
1.02245871161448 1.01959648044066 1 1
0.813028614625304 0.810707577790594 1 1
0.856475055917034 0.853761594641446 1 1
0.728356279277246 0.726665201427384 1 1
0.775516117324554 0.773610182094889 1 1
0.655763669560719 0.653859984168359 1 1
0.836267379567823 0.83406463717709 1 1
0.507430199528596 0.506208719874916 0 0
0.65742866525403 0.655686101858062 1 1
0.908218134309181 0.90511385801265 1 1
0.889386141332199 0.887084092562732 1 1
0.725407166456143 0.723080634088583 1 1
0.885123061895114 0.88289546442618 1 1
0.95863992679067 0.955942117630145 1 1
0.784592298385869 0.782321756594509 1 1
0.70478412085099 0.702556898548249 1 1
0.849301841833879 0.846462750628365 1 1
0.826341175391452 0.8239640017016 1 1
0.79250679008336 0.789832351093339 1 1
1.10343043632873 1.10063162240667 0 0
0.789276645458682 0.786936487989628 1 1
0.740010234537105 0.738407064529783 1 1
0.755407934138391 0.752902023929783 1 1
0.856004563100964 0.853257153790986 1 1
0.88753129800437 0.884988106911462 1 1
0.705288030393211 0.703018443035995 1 1
0.708451012659894 0.706218946138235 1 1
0.951629897662838 0.949147241564708 1 1
0.829705089052457 0.826927537673375 1 1
0.760025045488697 0.758066235236134 1 1
0.760556727718689 0.758496416761578 1 1
0.914616535105712 0.912130905423847 1 1
0.73853034356604 0.736118028580409 1 1
0.718707812528963 0.716857454132373 1 1
0.736875064408843 0.734712127277723 1 1
0.686086653206828 0.683716903498858 1 1
0.722193866275217 0.720307567939824 1 1
0.928779851484193 0.926193970127627 1 1
1.02834710789821 1.0251535596226 0 0
0.657769763896004 0.655776880663452 1 1
0.832169538955593 0.829881305381059 1 1
0.987374753929008 0.984637345856495 1 1
0.83138801792376 0.828981928761918 1 1
0.885407178747977 0.883010205738419 1 1
0.87338319597918 0.870647663178354 1 1
0.71578186150179 0.713436971247212 1 1
0.913549955772956 0.911402968584803 1 1
0.623908746820974 0.622123974015491 1 1
0.930107886957142 0.927312652356451 1 1
0.989596902933001 0.986963776472484 1 1
0.740298872316437 0.738057553227746 1 1
0.803456778554951 0.80114675971281 1 1
0.848061182523462 0.845336999950604 1 1
0.958130164184613 0.954971642612614 1 1
0.791478845312152 0.789554194855806 1 1
0.851944713240605 0.849365379412159 1 1
0.692154097543901 0.690341390294511 1 1
0.794300468863012 0.792099515306596 1 1
0.81003956488968 0.807498368954275 1 1
0.793737299003451 0.791627100947267 1 1
0.792945654251577 0.790721149231599 1 1
0.792522838591897 0.790025341782882 1 1
0.93777729497467 0.934853710449043 1 1
0.872811527347745 0.870425009746267 1 1
0.75906004629761 0.757038881770527 1 1
0.91702574836986 0.913917081864422 1 1
0.845723753688594 0.843103945614753 1 1
0.775399548963797 0.773239792624022 1 1
0.753318701260161 0.751109066919635 1 1
0.823891539905737 0.821869462356133 1 1
0.890950771760918 0.888610275089925 1 1
0.934196621175244 0.93102608377807 1 1
0.818357080140314 0.816538192706227 1 1
0.706032070042041 0.703915174606877 1 1
0.736997803302313 0.734922343732084 1 1
0.887278339924064 0.884779052603942 1 1
0.545081293976868 0.542828158124352 0 0
0.960714354978068 0.958553714268015 1 1
0.660430361666002 0.658590218778636 1 1
0.834427139975034 0.831912701607979 1 1
0.732458521099311 0.73007240299694 1 1
0.938650834448759 0.936140993120221 1 1
0.731554213081464 0.729825300460938 1 1
0.735338861761311 0.732904517826877 1 1
0.64385934941898 0.641902640621975 1 1
0.775452527567918 0.77290711567949 1 1
0.957146108164138 0.954491522556545 1 1
0.994753074821799 0.99103365175672 1 1
0.781442291146863 0.778457617095107 1 1
0.776466511005592 0.773536303241283 1 1
0.745834230041089 0.743974830673982 1 1
0.699445667708157 0.696989595490474 1 1
0.80881176566674 0.805780193206767 1 1
0.842948223645945 0.840534984026735 1 1
0.870760129371694 0.868061507836844 1 1
0.697913821889446 0.695312590104858 1 1
0.797095331365281 0.794127475419914 1 1
0.598940255948406 0.597537367395322 1 1
0.829090077506342 0.82663913385654 1 1
0.69056195077729 0.688497311975306 1 1
0.779586360414822 0.776965389466057 1 1
0.733307848583648 0.731036717424166 1 1
0.835277785565641 0.833049792705882 1 1
0.537715083425334 0.535988208329179 1 0
0.614760862044717 0.612768881694406 1 1
1.04275046072352 1.04000893056481 0 1
0.711145042899238 0.709165426823181 1 1
0.753774235595589 0.751995127619534 1 1
0.821521496645739 0.818935536463356 1 1
0.809104976853116 0.806462365935132 1 1
0.88860391121047 0.885846876513729 1 1
0.922267564867489 0.919972911610815 1 1
0.732046186101222 0.729788864458439 1 1
0.743777069944794 0.741815444280761 1 1
0.606575505475329 0.604868048053302 1 1
0.817438098007461 0.81468723690135 1 1
0.999641581818644 0.996394100196713 1 1
0.885963520789809 0.883279043062779 1 1
0.861536529631797 0.859209554930007 1 1
0.996963714450273 0.99380909144985 1 1
0.689700811081797 0.687975971553998 1 1
0.68095138399077 0.679111726891799 1 1
0.792011958399999 0.790091457166094 1 1
0.761927378383297 0.760080991207108 1 1
0.787429219873055 0.785297815990889 1 1
0.835475668714074 0.832225589096726 1 1
0.78221297453896 0.780333909553282 1 1
0.832142605080208 0.829699656823503 1 1
0.591374164655223 0.589841440709835 0 0
0.777885024739134 0.775916179586426 1 1
0.658173241621561 0.655967696052584 1 1
0.858814880443542 0.856325119364499 1 1
0.737964868175957 0.735910891311365 1 1
0.740835044312377 0.738377157274641 1 1
0.605554629421087 0.603874007635225 0 0
0.669675690468229 0.667789913677861 1 1
0.870509592762207 0.86799361602274 1 1
0.85635008088843 0.85275136213134 1 1
0.648121317980859 0.646637334789934 1 1
0.958273330082929 0.954752587190306 1 1
0.930212162839632 0.92748664191949 1 1
0.948051584121738 0.945586154642403 1 1
0.716224341468131 0.714700963337035 1 1
0.733711101402564 0.731375193414427 1 1
0.713219215361427 0.711069143384573 1 1
0.619827631888308 0.617579665930479 0 0
0.949038166071525 0.947008110296479 1 1
0.670730686957126 0.668880540578251 1 1
0.818168122635088 0.815776936284283 1 1
0.803308387033088 0.800472367398702 1 1
0.733087325227402 0.731297208412474 1 1
1.03320339714163 1.03057637645707 0 0
1.02712577068561 1.0246269113529 1 1
0.651082071523263 0.649266692375804 1 1
0.561051057047691 0.558865216336685 0 0
0.906771395693989 0.904408312178239 1 1
0.743708912311266 0.741122244637766 1 1
0.768046022818205 0.765734867691574 1 1
0.795153439373311 0.792849735894349 1 1
0.890710251647633 0.888073149138054 1 1
0.773745011732389 0.771601842363461 1 1
0.82130818612356 0.819257463899435 1 1
0.930322096521728 0.927186264390456 1 1
0.788933182526847 0.7865112392554 1 1
0.717152606302839 0.715579469368274 1 1
0.684239857743849 0.682531722036276 1 1
0.80417829024603 0.80159748486614 1 1
0.768764150806147 0.767104864212024 1 1
0.83439026870927 0.831230084462985 1 1
0.654593326217348 0.652284731822824 1 1
0.945643133719498 0.942131453291186 1 1
0.771667150323543 0.769468222796988 1 1
0.935467231168428 0.932708291667933 1 1
0.855374684545938 0.853286157091094 1 1
0.738940235685658 0.736632774412187 1 1
0.806454460630102 0.804517154015703 1 1
0.798922654787154 0.796347268201469 1 1
0.814781386814079 0.812413906425654 1 1
1.0064954846382 1.00371728436491 1 1
0.884695467277538 0.88227138872989 1 1
0.79893131446324 0.796856406725498 1 1
0.721082767365997 0.719616421520495 1 1
0.687392097072352 0.6851459113914 1 1
0.712969383707162 0.711093685673853 1 1
0.958627345011141 0.955669670704444 1 1
0.849676455585445 0.847048218980768 1 1
0.723758071502318 0.721957911432543 1 1
0.74235552255559 0.74002881822911 1 1
0.90888937891124 0.905890740324368 1 1
0.792064504291928 0.790038225543746 1 1
0.774648481017275 0.77239825675114 1 1
0.696590767909837 0.694303235529126 1 1
0.904025344866382 0.901521625746413 1 1
0.802711010898348 0.800502912027703 1 1
1.08859723457855 1.08578336563229 0 0
0.725035435333637 0.722684564811937 1 1
0.832917090184286 0.830590204127457 1 1
0.776126784589054 0.773686198888869 1 1
0.835871208728701 0.833368621286094 1 1
0.748662714748216 0.746163428828148 1 1
0.893241463195042 0.890471184509417 1 1
0.704017632356305 0.701859457162496 1 1
0.888652370328582 0.886199100188539 1 1
0.753200959103507 0.751028056576712 1 1
0.782852186107189 0.781055921907849 1 1
0.658481197505785 0.656525810627556 1 1
0.693142644410626 0.691452366307504 1 1
0.91154239550707 0.909124755246676 1 1
0.690114374252602 0.687730043613478 1 1
0.700782785916889 0.698942644688724 1 1
0.646843647851359 0.645203400989657 1 1
0.708651968263118 0.706339550673415 1 1
0.650058202253463 0.648189481049101 1 1
0.692951794595972 0.691245732030603 1 1
0.878831904914906 0.876333431328698 1 1
0.831797079522364 0.829633723106022 1 1
0.87336564467135 0.870984493719141 1 1
0.785263323035233 0.78331706687168 1 1
0.779496860529472 0.777214612846095 1 1
0.947720700794511 0.944922544604024 1 1
0.985772600836561 0.982909824733814 1 1
0.76236377523054 0.76052767430249 1 1
0.779049623300006 0.77688737556977 1 1
0.821431343196334 0.819102491086919 1 1
0.818186996327221 0.815769822776204 1 1
0.615468382266406 0.613730856464388 0 0
0.791450000810235 0.78884170586946 1 1
0.963397565054333 0.960900504268002 1 1
0.9797487998256 0.976593787211791 1 1
0.716177250686952 0.714334639895493 1 1
0.841677218065844 0.83950716323811 1 1
0.715063992278365 0.713228571458258 1 1
0.873317219487742 0.870565554746981 1 1
0.782057381844362 0.779830452580738 1 1
0.805867376923172 0.803978928190701 1 1
0.78855190742321 0.786470260293485 1 1
0.789634659096427 0.786966430333058 1 1
0.777914092927762 0.775312059741928 1 1
0.917063842837596 0.914519170289823 1 1
1.10324295844345 1.10047859838808 0 0
0.684524912041999 0.682454655990188 1 1
0.762330606383949 0.759965339330294 1 1
1.01421082777637 1.01116334223046 0 0
0.949022393370108 0.946058914179378 1 1
1.01992142509916 1.01645577582498 1 1
0.750376421530682 0.748072602972136 1 1
0.877982436692028 0.875399497430715 1 1
0.759460395229438 0.757322976872951 1 1
0.721165849081866 0.718834392376262 1 1
0.970462040867911 0.968275203816627 1 1
0.750906607855699 0.74903503476505 1 1
0.83419638407814 0.831842080756633 1 1
0.868710786362229 0.866679595158427 1 1
0.816929014877634 0.814088070243732 1 1
0.84288718273201 0.840110971600182 1 1
0.606267113543507 0.604298455067483 1 1
0.712249335995382 0.709998327525649 1 1
0.797968271717492 0.796042424939978 1 1
0.804841354179242 0.802474734461581 1 1
0.804783890043841 0.802835001079562 1 1
0.694905965017528 0.693115364367655 1 1
0.899217672347981 0.897227200107763 1 1
0.95739020079206 0.954893358552486 1 1
0.849419127105421 0.847073614503952 1 1
0.7676779989122 0.765154456942051 1 1
0.722273921570312 0.720265918312978 1 1
0.74512984406166 0.742925634742684 1 1
0.749134690047322 0.746642955443642 1 1
0.995424574626041 0.992961699743229 1 1
0.617842243913444 0.616353391812203 1 1
0.732835238476453 0.73111760999609 1 1
0.825796459615833 0.823485070818598 1 1
0.889986617687149 0.887381401988731 1 1
0.791839217225338 0.788837120347965 1 1
0.802242569150253 0.800098617215727 1 1
0.792780091863702 0.79058769161109 1 1
0.737712394737553 0.73555605485933 1 1
0.686436809283135 0.684648351064191 1 1
0.743301242827605 0.741210790520323 1 1
0.794947063038033 0.79301432169975 1 1
0.837260382069073 0.83494633809383 1 1
0.699070336937767 0.697497656956807 1 1
1.02664257244307 1.02368701608211 0 0
0.977535516996253 0.974481031563305 1 1
0.734791513966455 0.732951514533558 1 1
0.73875622035725 0.736607315292051 1 1
0.724011350137891 0.721666280477976 1 1
0.760852117326527 0.75848227893326 1 1
0.678857912865629 0.676545373608486 1 1
0.705032777196937 0.702950228943598 1 1
0.849127730794044 0.846760122533305 1 1
0.868197188415543 0.865663213280763 1 1
0.940236966418972 0.937709358439051 1 1
0.811708406787421 0.809226147498621 1 1
0.854047021119305 0.851216910587843 1 1
0.784656022770979 0.78282010875204 1 1
0.774647569673912 0.772127546701949 1 1
0.949674851257455 0.946696876266681 1 1
0.760849948842672 0.758467544280769 1 1
0.837847205530969 0.835360308793716 1 1
0.650885472195696 0.649051733277246 1 1
1.14846794786869 1.14539231595142 0 0
0.754434837226659 0.752139980442908 1 1
0.883487037410689 0.880678218766283 1 1
0.710399268394063 0.708184146413317 1 1
0.705680293858793 0.703281028870283 1 1
0.752082111967154 0.749779009439177 1 1
0.825129779541139 0.823073473861577 1 1
0.85786278513214 0.855245615181225 1 1
0.900108647923976 0.898002728863346 1 1
0.889737412419226 0.887698576962803 1 1
0.8487414720557 0.846638664625138 1 1
1.06273111004754 1.05960752496194 0 0
0.560035100510055 0.558475820048625 1 1
0.695943897169425 0.693879316617276 1 1
0.614473212958957 0.612772500858813 1 1
0.817769731782328 0.815486851425058 1 1
0.779959800053128 0.77770569809473 1 1
0.905129541779008 0.902410984089836 1 1
0.696912687796199 0.694906706398633 1 1
0.884627100158639 0.881660181275815 1 1
0.648088398504921 0.646184677399125 1 1
0.957600318921488 0.955033690603483 1 1
0.841627132125372 0.839406448203165 1 1
0.941240502057898 0.938745275139343 1 1
0.676815230175949 0.674334437807988 1 1
0.731980873456942 0.729365706464175 1 1
0.958941811150043 0.955910187841441 1 1
0.92486350207202 0.922058431313079 1 1
0.890521731190786 0.888128856086724 1 1
0.86086685294172 0.858053768588899 1 1
0.808161679648063 0.806176353118181 1 1
0.824834544355173 0.822720457359903 1 1
0.69787607698457 0.696244067905724 1 1
0.745782547315428 0.743708310486735 1 1
0.807811777863495 0.80500419939354 1 1
0.701702350551064 0.699225141311406 1 1
0.820557386904046 0.818289008769748 1 1
0.52494054633917 0.523563315638328 0 0
0.57627830344918 0.574617009778546 0 0
0.774427551167947 0.771981524500278 1 1
0.826122747519034 0.823577510968774 1 1
0.795781812684451 0.793188757854243 1 1
0.872649065703223 0.869949372884211 1 1
0.605645011883488 0.603752924720853 0 0
1.00201339310386 0.999013205801929 0 0
0.811988499871444 0.809486028634338 1 1
0.75006228485483 0.747588078457172 1 1
0.816773692402844 0.814642929955875 1 1
0.843345055484701 0.840593276515448 1 1
0.921467845578772 0.91787021975439 1 1
0.905962951492461 0.903722347364271 1 1
0.773763965168198 0.771669414940981 1 1
0.647766902228984 0.645802235957883 1 1
1.13091225399768 1.12790172615663 0 0
0.933734289601771 0.930893910839641 1 1
0.832687105243069 0.830141531600003 1 1
0.852970724718412 0.850256769305984 1 1
0.655379811762894 0.65339677914174 1 1
0.986020741534659 0.983443329915106 1 1
0.743384719147703 0.741633284398649 1 1
0.815696302512606 0.812515703110043 1 1
0.779614574806348 0.776755446129654 1 1
0.85913792723138 0.856462278864844 1 1
0.986865108560395 0.983003327821458 1 1
0.644276478062107 0.642430948932575 1 1
0.884286600057426 0.881629806515851 1 1
0.772671109009509 0.769745362096084 1 1
0.927146424138157 0.924612583308791 1 1
0.839463791686871 0.836919774823933 1 1
0.581050469431109 0.579268752781813 1 1
0.818125695865495 0.815594569454619 1 1
0.83528684777792 0.832796749909621 1 1
0.672214864278013 0.670325615533592 1 1
0.803793359161929 0.801089559526488 1 1
0.749905449058943 0.747595923895445 1 1
0.969301361528207 0.965787189517995 1 1
0.72488687390924 0.723017830326724 1 1
0.580758049820621 0.579305457117666 1 1
0.710270868181146 0.708387805335749 1 1
0.717504405944864 0.715699517428002 1 1
0.848397005758673 0.845973636645287 1 1
0.852039365601545 0.849331088959485 1 1
1.06443992817266 1.06066412021737 0 0
0.793579390902355 0.791531900989264 1 1
0.94041062312088 0.937622851052469 1 1
0.925718483747225 0.922691787606843 1 1
0.813802463170486 0.810954338052273 1 1
0.792543795705611 0.79060985207559 1 1
0.78630598447264 0.783943419433759 1 1
0.753427596270288 0.751167495586184 1 1
0.860810960375839 0.858151704276983 1 1
0.746243986589 0.744034876847836 1 1
0.845930206774211 0.843357138458902 1 1
0.784579385831999 0.782740449885182 1 1
0.572682750260896 0.571048966628846 0 0
0.799358118480638 0.797174933587338 1 1
0.845140563411544 0.842816528412249 1 1
0.774351379693159 0.772363016387197 1 1
0.756121135085142 0.753738258520274 1 1
0.871808198121286 0.869573981182024 1 1
0.809971264565974 0.807310387668759 1 1
0.861407704963084 0.859053986705705 1 1
0.713413350051446 0.71151808692039 1 1
0.894013788458369 0.891550734096091 1 1
0.651102722437865 0.649280633635109 1 1
0.998765430512379 0.995528978641732 1 1
0.692228640504236 0.690282109916856 1 1
0.77749311825983 0.77478757157985 1 1
0.940008632084348 0.937595615755831 1 1
0.914453198901097 0.911571821821287 1 1
1.07528927091427 1.07186982568428 0 0
0.594080071592084 0.592468712340047 0 0
0.777302219271756 0.775225638866777 1 1
0.900205005625485 0.897489143213919 1 1
0.587889973252338 0.586402446105634 0 0
0.639705429476964 0.638156813773027 1 1
0.844746652997955 0.842590328598136 1 1
0.682752863502588 0.680585194742183 1 1
0.880730082733006 0.87798365463924 1 1
0.612924138498657 0.610597557571189 1 0
0.701918667790213 0.70011965964427 1 1
0.921183990314162 0.918191905374357 1 1
0.874674331335507 0.872344223645155 1 1
0.849788633748106 0.847002523242392 1 1
0.641034450492601 0.639234298644207 1 1
0.726786295523249 0.723862583879213 1 1
0.727795099501079 0.724957543899077 1 1
0.886976791353743 0.883992064942113 1 1
0.714032929087896 0.711736284378034 1 1
0.923232759014581 0.92089763249678 1 1
0.703548577093808 0.70164008459704 1 1
0.708227177776529 0.706120892009042 1 1
1.03495695552754 1.03149795817264 0 0
0.754110750443212 0.752126192838798 1 1
0.66952112203601 0.66707846345878 1 1
0.740146730409417 0.737666029293704 1 1
0.664796065479909 0.662477583237164 1 1
0.913652320434921 0.910871646847462 1 1
0.764325514551156 0.76226698005826 1 1
0.731158755395528 0.72868767818417 1 1
0.688804163599929 0.686613120392696 1 1
0.602484925456483 0.601012657110274 1 1
0.706079924316734 0.703995463451942 1 1
0.973044166393191 0.970387463999444 1 1
0.760229939293455 0.757986119820775 1 1
0.79132828685309 0.789334078854898 1 1
0.755357499545182 0.753084730535454 1 1
1.06363699992286 1.05985045652331 0 0
0.573822495012956 0.571890649301628 0 0
0.709359292128307 0.707332827502683 1 1
0.572380086752123 0.570510768751824 1 1
0.748758580603253 0.746889343297052 1 1
0.703452544956392 0.700763048797435 1 1
0.758318010047695 0.755962660383314 1 1
0.772363482941899 0.770107017514412 1 1
0.85160298688294 0.849320700277378 1 1
0.827897934163308 0.824903877311732 1 1
0.869913737864859 0.867297027797763 1 1
1.0861701114055 1.08309485939217 0 0
0.983877913526253 0.9809306913909 1 1
0.962576619857804 0.959512900175331 1 1
1.2227805868535 1.2189175986989 0 0
0.780483867873145 0.778338894481156 1 1
0.742096044229474 0.739959718783555 1 1
0.818964676369173 0.816445985121598 1 1
0.695275137877029 0.69345010578917 1 1
0.770604627481465 0.767889942793088 1 1
0.776679084317432 0.774827105175335 1 1
0.699982130240628 0.697906724684191 1 1
0.791072764435753 0.788569219334361 1 1
0.542363424110622 0.540516101696802 0 0
0.749946520344143 0.748267358532239 1 1
0.783735616138117 0.781610050673341 1 1
0.822224965360205 0.820033558095559 1 1
0.719922181951839 0.717774341602814 1 1
0.76935114375072 0.767253828580721 1 1
0.741542948672847 0.739178574695509 1 1
0.85670766181743 0.854313109651592 1 1
0.737668655843291 0.73590056664041 1 1
0.851652704070185 0.849183989471834 1 1
0.672389211260929 0.669391833333185 1 1
0.935314896090469 0.932971118662889 1 1
0.842293589902335 0.839512734035288 1 1
0.786211301509085 0.784098977985653 1 1
0.616336842266321 0.614603702816756 1 1
0.948239059406661 0.944906560380365 1 1
0.922786673997938 0.92045387288723 1 1
0.750275618180025 0.748230429322853 1 1
0.918349765030991 0.915070403042942 1 1
0.912501197994537 0.909810642244833 1 1
0.820659347579925 0.818245548371854 1 1
0.819367615717693 0.817157759885039 1 1
0.625488079303963 0.62313229287245 0 0
0.826983092598948 0.823896873819568 1 1
0.841185547757566 0.83842190350831 1 1
0.745697514543693 0.743735100164626 1 1
0.96122243909898 0.958411562091135 1 1
0.580271760852821 0.578689292987542 0 0
0.857191469078614 0.854757630947403 1 1
0.777291897682178 0.774782374792488 1 1
0.792564507722487 0.790176561865739 1 1
0.688793693711636 0.686895498908139 1 1
1.06271258990264 1.05954246385772 0 0
0.846939999643039 0.844284027512277 1 1
0.790552532412268 0.788132333791983 1 1
1.03977873450426 1.0371509054782 0 0
1.00287357587172 1.00032115212403 1 1
0.634128864884359 0.632588829412629 1 1
0.772100142925454 0.769759786026335 1 1
0.858070313087751 0.856102087735142 1 1
0.777836454674584 0.775396292780056 1 1
1.03721157882793 1.03397475182642 1 1
0.980428432056554 0.977630329979956 1 1
0.827497757179362 0.824654168351549 1 1
0.872119458516277 0.870067533020914 1 1
0.617949929794074 0.616014681918049 1 1
0.810576256311234 0.807958602252791 1 1
0.901874287400053 0.899448323683169 1 1
0.785144355590238 0.783139584768407 1 1
0.943213815727464 0.940222119502237 1 1
1.00964568647894 1.00663462394368 1 1
0.782506524002648 0.780543857688183 1 1
0.790287572994038 0.787651131529167 1 1
0.921979293554229 0.919114891151903 1 1
0.734784649290986 0.732392010125136 1 1
0.595097000949922 0.593139628701006 0 0
0.823185784260808 0.820988463184454 1 1
0.732371503514706 0.730092874956287 1 1
0.973338264630705 0.970831080553501 1 1
0.555700138172384 0.554431333097599 0 0
0.739285525433022 0.737364244744133 1 1
0.723630053019557 0.721548240152848 1 1
0.712873160671553 0.710508888873866 1 1
0.919309762169895 0.916927719792274 1 1
0.681745567293869 0.680002114469396 1 1
0.814748548244838 0.812499512940703 1 1
0.742207201917177 0.7400010226647 1 1
0.721105064317903 0.718854552179161 1 1
1.00240426152867 0.999314988251015 1 1
0.581183609862413 0.579546414305853 0 0
0.759585086230946 0.757711900171758 1 1
0.962500661047639 0.960261276280599 1 1
0.700356978506142 0.698205021658429 1 1
0.640600236734489 0.638588707836252 1 1
0.81341392775548 0.811395902006427 1 1
0.853481980517433 0.85096869978144 1 1
0.630049599689829 0.627920053012554 1 1
0.914608035654181 0.911970093096991 1 1
0.729325224600906 0.727014834068799 1 1
0.74868127879765 0.746698650019931 1 1
1.05903705047551 1.05566042168317 1 1
0.93338132370138 0.931070404059393 1 1
0.944318609759114 0.941692484461615 1 1
0.759672624004444 0.757132900480443 1 1
0.699887594984319 0.697641416690665 1 1
0.735879528754805 0.734091753123075 1 1
0.79045308760082 0.788481465326713 1 1
0.649419167172505 0.648011325311512 1 1
0.966699752400015 0.963466629684512 1 1
0.991374945152562 0.988065126351794 1 1
0.959188584619455 0.956319601761646 1 1
0.886622751820153 0.884289276979569 1 1
0.931662207621284 0.928284647172121 1 1
0.806786080850816 0.804122018946408 1 1
0.799563536607666 0.797430072432007 1 1
0.787083699720869 0.78471226605863 1 1
0.871475316025232 0.868526286581107 1 1
0.907806532539664 0.904824735115444 1 1
0.832141696314336 0.829819362790702 1 1
0.622989361012737 0.621552161318381 1 1
0.87779961618183 0.875289631889983 1 1
0.913303937077646 0.910774709807984 1 1
0.556324357784095 0.554599030596094 0 0
0.810202834530001 0.807979363936143 1 1
0.594674073593364 0.593220741397407 0 0
0.73980468693343 0.737905598253328 1 1
0.726945413798816 0.724904867145458 1 1
0.816545069969503 0.814661742917971 1 1
0.673726238125912 0.671714012669133 1 1
0.864258173084191 0.861708641438159 1 1
0.812889687218159 0.811161547482307 1 1
0.811142618629237 0.808693740700594 1 1
0.712172609586776 0.710053175881952 1 1
0.747400084991405 0.745426511191907 1 1
0.822337910367299 0.82034681554669 1 1
0.742299960776458 0.740168462155492 1 1
0.664068483943483 0.6622308455239 1 1
0.81095360986235 0.808650336023258 1 1
0.630604443242148 0.629068726241974 1 1
0.927322790811978 0.924249319566394 1 1
0.759686350000206 0.757576735121844 1 1
0.729776610984795 0.728321401990275 1 1
1.02531524946416 1.0225955937919 0 0
0.784260897339629 0.781513856587524 1 1
0.68715651160066 0.684898033606908 1 1
0.773270078152088 0.770787038451888 1 1
0.905743739745352 0.902962813301513 1 1
0.689390474529613 0.68748991024848 1 1
0.859926599758189 0.857477179337492 1 1
0.622041991703013 0.620542171408049 0 0
0.809500210732698 0.806917071326637 1 1
0.727744213196192 0.725396478099979 1 1
0.730341507620621 0.728127744818552 1 1
0.847537728271955 0.844839533130698 1 1
0.738526773615093 0.73578724758657 1 1
0.8285407040895 0.826106759016701 1 1
0.892828220158167 0.890149782692832 1 1
0.794569692871418 0.792222565709958 1 1
0.761132387261148 0.759051104925332 1 1
0.647366989538038 0.645678016643398 1 1
0.806474204388343 0.804135014523434 1 1
0.818954206448706 0.816615545696769 1 1
0.639568446354784 0.637260121692466 1 1
0.976183133641748 0.973530787953693 1 1
0.901053765056035 0.898658622110372 1 1
0.90303507343843 0.899899416138755 1 1
0.774006791876954 0.771351264723364 1 1
0.820186097660073 0.817733067466939 1 1
0.767413527874502 0.765440927260575 1 1
0.738364982258922 0.736485833466084 1 1
0.699810279665162 0.698206410004936 1 1
0.757235757093374 0.754828741636121 1 1
0.593089519333767 0.59169574599061 1 1
0.966508958132791 0.963347630607886 1 1
0.814119270424004 0.81173592920818 1 1
0.876070945580987 0.873441154975426 1 1
0.925253078798654 0.92287872650916 1 1
0.791318598434649 0.788703011898528 1 1
0.849094561144255 0.846899940444791 1 1
0.755747163075027 0.753695033385267 1 1
0.884331011363012 0.881945181186442 1 1
0.815912403269284 0.813492984313359 1 1
0.822228240373748 0.819803867125511 1 1
0.81136622984003 0.808314936018022 1 1
0.624151297919427 0.622452594888039 1 1
0.811758563881767 0.80953130680007 1 1
1.00478506114964 1.00229717241656 0 0
0.70475206101722 0.702856841475892 1 1
1.04159963700504 1.0386924299243 1 1
0.769573560278853 0.76727782351856 1 1
0.88044115722761 0.877835411869562 1 1
0.777715357874909 0.775569622152107 1 1
0.64692411929477 0.645013318807159 1 1
0.95527485022333 0.952637494554064 1 1
0.641762929331842 0.639491783110208 1 1
1.04345749152107 1.04029585284314 0 0
0.758432618540393 0.756523446596556 1 1
0.981027198853718 0.977695212099351 0 0
0.690115161557593 0.688121438899877 1 1
0.64050700305061 0.638957084550683 1 1
0.807826061520714 0.805077076928605 1 1
0.934283339606929 0.930764318873658 1 1
0.764378494738968 0.762238387388572 1 1
1.01435585447128 1.01141396165633 0 0
0.968977258815528 0.966482585294343 1 1
0.817376077409404 0.815291384763078 1 1
0.574201423057148 0.572244529758511 1 1
0.931231810015941 0.928170194525836 1 1
0.952607385588317 0.949403121220527 1 1
0.877107392941346 0.873923320696105 1 1
0.973314413860449 0.971046814039342 1 1
0.747210957896273 0.744810726919473 1 1
0.880988873506001 0.877893320610277 1 1
1.00858786299702 1.0058298878384 1 1
0.820669569941458 0.818674253863324 1 1
0.749979607190879 0.747590146490977 1 1
0.722818086210737 0.72103732581747 1 1
0.94740421171451 0.944672513418508 1 1
0.586852098824897 0.585092634473106 1 0
0.942602676657743 0.940033622104271 1 1
0.630567541459572 0.628843251188872 0 0
0.836900114105133 0.834290612398766 1 1
0.810235771695018 0.807798729685496 1 1
0.747366756640758 0.74531146881884 1 1
0.739885921326932 0.737746345745302 1 1
0.767537450198885 0.76553482318572 1 1
0.856839892186365 0.854345380162132 1 1
0.848446611692216 0.845782627107004 1 1
0.874894488814371 0.871970485438818 1 1
0.819174268864562 0.816336733180458 1 1
0.690233472041114 0.688012874517636 1 1
0.779509997962611 0.777298264158836 1 1
0.558649296173783 0.557131405744581 0 0
0.875181468232883 0.873078871018561 1 1
0.876813807045149 0.87402772214836 1 1
0.747897370228941 0.745571970338542 1 1
0.730263443373944 0.728332316126349 1 1
0.564975733064697 0.563354356648388 0 0
0.720769183015335 0.718698294892535 1 1
0.707088570006237 0.704425480179606 1 1
0.814891437715063 0.812419293691216 1 1
0.811205430079011 0.809022116591097 1 1
0.648746974469597 0.646829587330885 1 1
0.780017858448402 0.777944739618463 1 1
0.711533373041351 0.709539081668676 1 1
0.882140117028518 0.879126060926456 1 1
0.703526743633197 0.701539333295346 1 1
0.627550168809207 0.625263198879456 1 1
0.761759903331909 0.759027253689207 1 1
0.809958956340283 0.807356640900336 1 1
0.800610145206371 0.798326997975038 1 1
0.76825309523667 0.766023590717521 1 1
0.999966722715304 0.996975109054507 0 0
0.866518549326603 0.863520855631953 1 1
1.03628700281532 1.03326585195691 0 1
0.890626431938163 0.888261772883184 1 1
0.753663753416483 0.751416128687203 1 1
0.905276891666415 0.902733606295263 1 1
0.805479635207637 0.803331154164612 1 1
0.891818720156255 0.88920993289475 1 1
0.975239594307383 0.972418957221271 1 1
0.873829706818788 0.871379508059408 1 1
0.717919234441252 0.715849853629955 1 1
0.6985687235291 0.696344364116297 1 1
0.674216380576883 0.672236418284641 1 1
0.783045270408916 0.78085043108634 1 1
0.968253107721808 0.965642651772785 1 1
0.708356200270384 0.706060251522107 1 1
0.804674249714959 0.802346386089984 1 1
0.778746973719006 0.776454401342206 1 1
0.750730842239709 0.748913596093689 1 1
0.846357675988284 0.843743333417226 1 1
0.768777017596726 0.766679215380946 1 1
0.731077376734858 0.728813671783409 1 1
0.794857407854048 0.792792943590919 1 1
1.01824498049803 1.01495008285952 1 1
0.763255445118881 0.761393477304517 1 1
0.834263430445644 0.831369395553097 1 1
0.838650493015019 0.836274869480393 1 1
0.616332865844745 0.614874113356333 1 1
0.840784147070744 0.838363976157737 1 1
0.811539133605157 0.809077509129603 1 1
0.721147000768161 0.719148309865652 1 1
0.835675119612854 0.833169410201397 1 1
0.875207971398751 0.872760050007313 1 1
0.763454530101936 0.760729291784454 1 1
0.955845259554964 0.953203643191224 1 1
0.747053016226899 0.744873541029034 1 1
0.809140320162495 0.807232361176853 1 1
0.807702855240571 0.805571919488659 1 1
0.615578765009494 0.613155606527702 1 1
0.867858810595205 0.865409762225401 1 1
0.611366286826044 0.609476185749597 1 1
0.890911450451512 0.888328935268284 1 1
0.788618069653815 0.785817307958856 1 1
0.920367425666765 0.917797261155833 1 1
0.748273893414911 0.746110228712641 1 1
0.739541524550244 0.737115062527321 1 1
0.748604859859794 0.746172957172028 1 1
0.888934946938461 0.88640677482938 1 1
0.855657187242421 0.853458600680149 1 1
0.593588996342399 0.591926122304489 1 1
0.881695718778857 0.878440493815469 1 1
0.707181608193984 0.704958883940569 1 1
0.850923458704992 0.84868483183106 1 1
0.797506840237514 0.795125415751558 1 1
0.792782398143599 0.790425138138883 1 1
0.625566400644742 0.624220459473811 1 1
0.76651431069982 0.76436168703391 1 1
0.827901157357744 0.825394731891144 1 1
0.927599326582527 0.924941905903195 1 1
0.916584159422312 0.91352621105505 1 1
0.835986083915741 0.83354217973115 1 1
0.705971009141169 0.703766700723042 1 1
0.945102183488081 0.942124713174731 1 1
0.765714913101349 0.763268028254524 1 1
0.734324554137551 0.732117001112531 1 1
0.862545534589574 0.860281503099543 1 1
0.883757584149256 0.881040375464586 1 1
0.890622547348207 0.887826297759506 1 1
0.481436561582819 0.479800122100609 0 0
0.708887961525237 0.706489376022872 1 1
0.800973706186936 0.79879390741273 1 1
0.905912771047632 0.90267764636438 1 1
0.726126118406436 0.724205195914483 1 1
0.862668142269138 0.860079680800887 1 1
0.967168989056211 0.964515130520363 1 1
0.620549747907003 0.618997834643065 1 1
0.703724454948439 0.701537694949922 1 1
0.892666852593298 0.889569632272068 1 1
0.842307322124174 0.839341259761073 1 1
0.555840804277445 0.554085187744139 0 0
0.757568732858938 0.755374968810095 1 1
0.971245158737037 0.968477258397404 1 1
0.794754467506847 0.792569804525962 1 1
1.2902729335802 1.28629580750821 0 0
0.895963990113028 0.893045266726891 1 1
0.715900442180648 0.714302916869957 1 1
0.583012190949955 0.581268778646291 0 0
0.897683137525681 0.895470920335155 1 1
0.859294832012084 0.857222784889735 1 1
0.783360360972202 0.781079475796152 1 1
0.797827983143942 0.795454404766268 1 1
0.883844707249185 0.881252760808038 1 1
0.717872808763986 0.715850675370738 1 1
0.662052634925127 0.659934355283822 1 1
0.540792014317553 0.538881604354617 0 0
0.725918097008066 0.723793920319504 1 1
0.753390774529163 0.750328599806629 1 1
0.955395751716516 0.952330225850557 1 1
0.680482021727292 0.678774413373672 1 1
0.727457969170157 0.725086045833874 1 1
1.05560352580657 1.0528456073561 0 0
0.885682948164126 0.883507964337246 1 1
0.8057036002994 0.803783879172695 1 1
0.936129081074012 0.933640690344823 1 1
0.855098087708037 0.852377197271697 1 1
0.903749300989194 0.901274657174633 1 1
0.823193317024945 0.820759795703274 1 1
0.721787717494869 0.71959472140902 1 1
0.708389366017796 0.70657225914132 1 1
0.839914509654302 0.837733718904301 1 1
0.855607408094061 0.852750305921356 1 1
0.948780621376211 0.94590385954273 1 1
0.916059035587067 0.913730882946006 1 1
0.841354878423967 0.838057651135103 1 1
0.819749875286177 0.817653349871891 1 1
0.802914318860057 0.800630432455855 1 1
0.76105235009632 0.758482695212341 1 1
0.870096738799304 0.867505576038357 1 1
0.827566642200777 0.824865830794521 1 1
0.875156367190695 0.872873751385761 1 1
0.807521695807541 0.805476441382161 1 1
0.810866870493312 0.808849319280262 1 1
0.687157412264455 0.685273950770666 1 1
0.738404707732835 0.73629081832487 1 1
0.963182001184699 0.960604389838108 1 1
0.791897561751533 0.789915372396628 1 1
0.783679476380417 0.781687594148971 1 1
0.863923994838915 0.86162479923243 1 1
0.730891640708834 0.728566961184962 1 1
0.820058272016172 0.817175791288812 1 1
0.807891450205093 0.805857572213617 1 1
0.966073663411801 0.963388320406548 1 1
0.9579721321585 0.95497844595174 1 1
1.01912081659795 1.0163228275037 1 1
0.792416728644528 0.789884128473693 1 1
0.869741317379323 0.867044303466802 1 1
0.96947890316626 0.966649085467393 1 1
0.681045215624901 0.678811509757841 1 1
0.540813451999965 0.539273778398093 0 0
0.848837324175379 0.846469232968256 1 1
0.760373520107126 0.75818274157619 1 1
0.703736787659091 0.701822984928195 1 1
0.694749084084602 0.692851652371532 1 1
0.730290017862462 0.728095206779948 1 1
0.962241771245743 0.959153872960061 1 1
0.752732301021479 0.750720182029138 1 1
0.697240982336374 0.695216077067463 1 1
0.498177431245954 0.496480824123595 0 0
0.77441644221025 0.772403338941892 1 1
0.68396014401273 0.682122304712398 1 1
0.82099107913 0.818617300092764 1 1
0.798508969518384 0.796378868698347 1 1
0.686837393420105 0.684597419521548 1 1
0.846015578936886 0.843350194030989 1 1
0.779513891923972 0.777474140404015 1 1
0.721716963684419 0.719439649923852 1 1
0.771376446721333 0.769149159359892 1 1
0.724991682954348 0.722640072710503 1 1
0.822389301371653 0.820080993163064 1 1
0.646168550292972 0.644403114709778 1 1
0.71167970006937 0.70946346152852 1 1
0.604614948430416 0.602633610035596 1 1
0.613112314287469 0.611027963038419 0 0
0.728481665387699 0.726118266404445 1 1
0.743954615499381 0.74158694364753 1 1
0.66828308572461 0.665989458059912 1 1
0.748443149941951 0.746397708516551 1 1
0.896454571640409 0.894010115566162 1 1
0.848870450362285 0.846518057071845 1 1
0.680982354774496 0.678872155279773 1 1
0.710424714369396 0.708597528108535 1 1
0.875112156499738 0.871724287524593 1 1
0.8012240708264 0.798456938253993 1 1
0.908164175887285 0.905857965778484 1 1
0.764536119391961 0.762683908653792 1 1
0.704798571124481 0.702775718960304 1 1
0.754246239370414 0.752152127112654 1 1
0.923626879548829 0.920242368322101 1 1
0.850977176103049 0.848583246124613 1 1
0.627470365720807 0.625536066941147 1 1
0.746538051792988 0.744275891131843 1 1
0.681606887549731 0.679704692365701 1 1
0.854207134949036 0.851874733304765 1 1
0.792758709440703 0.790249550836787 1 1
1.028653985257 1.02576083525623 0 0
0.857032901802772 0.85375572272763 1 1
0.708593472021277 0.706267655928613 1 1
0.697303264825197 0.69499484600381 1 1
0.973697977115157 0.971164103784981 1 1
0.73084266851619 0.72806436377046 1 1
0.764629611482402 0.76181879070131 1 1
0.870682137562995 0.868417792082882 1 1
0.871454695079233 0.868693842325366 1 1
0.732904540806283 0.730531170655379 1 1
0.562174092992309 0.560660808947788 0 0
0.922232850186853 0.919197952078886 1 1
0.806880645538574 0.804382505946559 1 1
0.760228730738004 0.758201974378435 1 1
1.1770618143061 1.17391680807029 0 0
1.02203958089519 1.01890009943081 0 0
0.93778078999856 0.934430684566982 1 1
0.857039445588818 0.854795907187743 1 1
1.04068018304038 1.03736974002551 0 0
0.671721768951387 0.669427263256554 1 1
0.773378018528072 0.771024360721112 1 1
0.815274932101913 0.812679149809789 1 1
0.749286027987888 0.747108520919453 1 1
0.895265632502565 0.893209081427995 1 1
0.856311079505327 0.853818101900486 1 1
0.669945829311627 0.667761006359311 1 1
0.779751266910312 0.778006631366497 1 1
0.819290751053208 0.817004810132227 1 1
0.979451054546168 0.976703515437512 1 1
0.864789544198637 0.862800458203813 1 1
0.836343096627342 0.833273348625963 1 1
0.718756620529243 0.716973834698547 1 1
0.894843740024329 0.891793407602897 1 1
