# Supplementary material for: Bias caused by sampling error in meta-analysis with small sample sizes
Source: PLoS One. 2018 Sep 13;13(9):e0204056. doi: 10.1371/journal.pone.0204056 (PMC6136825; doi:10.1371/journal.pone.0204056)
Supplement: S4 File — (ZIP) [file pone.0204056.s004.zip › results N = 20 theta = 0.8 tau = 0.5 sz = 20-30.txt]

"cohen.dl.theta" "hedges.dl.theta" "cohen.dl.cp" "hedges.dl.cp"
0.689762323154293 0.667501263095985 1 1
0.531046525654567 0.514244900849323 1 0
0.673488429930362 0.653445004765598 1 1
0.857793030342712 0.832986568556572 1 1
0.630134193009798 0.611262183559632 1 1
0.834308687144663 0.811163721110497 1 1
0.619370251228499 0.602883867896888 1 1
0.704308512717885 0.684486431019711 1 1
0.688915094636098 0.666124690528866 1 1
0.793981529022117 0.770993793031468 1 1
0.689762053851846 0.670315135418648 1 1
0.772788263724428 0.75093228483617 1 1
0.843846689687432 0.819412112110408 1 1
0.703373816235689 0.682298235920024 1 1
1.13523818727958 1.10295176919721 0 0
0.70064257295554 0.678393253294844 1 1
0.901070541824858 0.87737904939579 1 1
0.646743216600738 0.626669855879719 1 1
0.896333460020202 0.869863038217471 1 1
1.04339362214468 1.01281601170644 1 1
1.01803151633522 0.988302646925798 1 1
0.695227017900983 0.674186243685785 1 1
0.981585868852714 0.953962683954475 1 1
0.95493629098307 0.928613893582149 1 1
0.701634006240322 0.68080489178585 1 1
0.770568909083715 0.749789449851954 1 1
0.723645609783433 0.701361864718695 1 1
0.874700499573568 0.850763109421549 1 1
0.888712457179703 0.861080314457339 1 1
0.873374479015688 0.849012673134229 1 1
0.993168262676565 0.965183032393924 1 1
0.724194737002701 0.704347167567081 1 1
0.613544869641212 0.595853319907674 1 1
0.965392595896676 0.937285756932602 1 1
1.07874857326781 1.04468150818818 0 0
0.811869687403634 0.787364876849035 1 1
0.704378403873558 0.684460972479617 1 1
1.03590631760723 1.00655019326297 1 1
0.811731512714776 0.789448644364661 1 1
0.866154918924134 0.840850022685176 1 1
0.771146771806942 0.750193679858711 1 1
0.55997632283044 0.543787450968586 0 0
0.82421988293507 0.801172529192551 1 1
0.958684509433317 0.929591030766329 1 1
0.752798053593603 0.730543933259581 1 1
0.696491473797226 0.677052200401764 1 1
0.909934964691086 0.882176750324755 1 1
0.872819706417129 0.847100990604383 1 1
0.611002286478329 0.593121217526614 1 1
0.872171270904277 0.847779883023351 1 1
0.834869353000239 0.810290608553963 1 1
0.619119239563618 0.601099863210223 1 1
0.955033657923142 0.925466216963513 1 1
1.29142997508663 1.25206220123293 0 0
0.701232469110788 0.684085043692997 1 1
1.1209492480827 1.08586264833947 1 1
0.751345180717099 0.728824824029864 1 1
0.938204553448897 0.910789883461101 1 1
0.779212922878518 0.754516561783163 1 1
0.832567011868497 0.810947636995883 1 1
0.81803444651404 0.794132373327014 1 1
0.921931307699437 0.895714979781636 1 1
0.747363326351388 0.725491534190914 1 1
0.731218973474419 0.708800611237149 1 1
0.559764538526967 0.542742244115124 0 0
0.84169238756005 0.81984073689453 1 1
0.896956319017104 0.868706452399334 1 1
0.780250480956126 0.756452155006549 1 1
0.990504819587634 0.961562864072268 1 1
0.833360215458924 0.80608370057786 1 1
0.676544974607316 0.658126112779971 1 1
1.02114584058555 0.987693267738478 1 1
0.667968151046308 0.647470670987941 1 1
0.58084082206794 0.566393503054011 1 1
0.882529741131215 0.855618208842226 1 1
0.79196574317296 0.76761538475998 1 1
0.732502280886096 0.709668504981435 1 1
1.09182303964673 1.05839045240343 1 1
0.631304019116504 0.614918877611522 1 1
0.734350034402761 0.713202353621907 1 1
1.11935610500333 1.08660253082472 0 0
0.514068675819857 0.500395356545029 1 0
0.946527177694343 0.918890054739111 1 1
0.91804612944988 0.892674935310042 1 1
0.83145602420024 0.80662556481507 1 1
0.747587895409134 0.724508695125501 1 1
1.05161380775631 1.02044290037682 1 1
0.872738067914461 0.848096441561375 1 1
0.733921451397838 0.712478822829268 1 1
0.784453799374382 0.762967293430541 1 1
0.794704833030569 0.771822229964918 1 1
0.804338661454083 0.780933370435884 1 1
0.719214873214356 0.697401517672218 1 1
0.925002846704378 0.896924371579761 1 1
0.826675117962955 0.805120536238142 1 1
0.608235230468346 0.590764361668042 1 1
0.552815415467049 0.536707818047915 1 0
0.888298349957522 0.861779690032211 1 1
0.78951537305889 0.76693961024888 1 1
0.687085218897058 0.666130560962735 1 1
0.721101682063276 0.701707911119369 1 1
1.0829042468213 1.0493273750551 0 1
0.954322231029487 0.927702352221396 1 1
0.784558266372462 0.759923035632784 1 1
0.731619581179407 0.709168027514226 1 1
0.900171493796917 0.873876429616942 1 1
0.755740520574144 0.732423660740186 1 1
0.866489964924691 0.839616812656579 1 1
0.705218569437506 0.683809761407438 1 1
0.695314988504184 0.673197821868971 1 1
0.954841914764479 0.927163453556526 1 1
1.00891277917781 0.978040487071462 1 1
0.699236213898925 0.680132819202986 1 1
0.957668772425611 0.930985539091446 1 1
0.879823106760113 0.853490604367603 1 1
0.817387239178942 0.792162206157976 1 1
1.18984116242001 1.15577843782417 0 0
0.902233850481689 0.877429000190025 1 1
0.875993447010643 0.851140034392314 1 1
0.627559781987682 0.610241093366112 1 1
0.678157460788736 0.658907828293094 1 1
0.7696955946308 0.746570188883683 1 1
0.849883591309203 0.823455009377145 1 1
0.858650654574044 0.835023330090514 1 1
0.774540468579027 0.754949617341528 1 1
0.790607387685576 0.764996772022298 1 1
0.774749438154431 0.751641527622046 1 1
0.602216679034825 0.584101071465928 1 1
0.897376044876516 0.869896411313499 1 1
0.928441533042053 0.901384349989172 1 1
0.854452495063505 0.828481967125536 1 1
0.765171302847063 0.746235235563184 1 1
0.912773566745765 0.885346683053562 1 1
0.72968625888923 0.709247657789387 1 1
0.855175592288366 0.831511257801751 1 1
0.649358078773547 0.628256159750478 1 1
0.864676618165737 0.836690679987058 1 1
0.955283667548859 0.927454661133895 1 1
0.951633672180082 0.925018731034157 1 1
0.797273300949662 0.772578347997711 1 1
0.912594725054978 0.885338544705135 1 1
1.03941044496335 1.00780706602453 1 1
0.830619033101715 0.804193579134176 1 1
1.05104614452731 1.01931972141236 0 1
1.00048859367903 0.972392010896843 1 1
0.775260032224736 0.751104612102983 1 1
0.85012823503877 0.826026785190338 1 1
0.890594750560119 0.865490111375671 1 1
0.640437576560651 0.621388392161348 1 1
0.509855090192238 0.494453832392846 0 0
0.808269574376094 0.784539132266877 1 1
0.68008481069422 0.660365670976717 1 1
0.883509805123854 0.859112423930448 1 1
0.756448079599022 0.733714059086991 1 1
0.828349384069833 0.804453060755894 1 1
0.712713808334066 0.690528982913446 1 1
0.628585412686382 0.6085428767746 1 1
0.764218275849002 0.741171658886668 1 1
0.744249481449579 0.721253801825925 1 1
0.784636874763231 0.761268475286064 1 1
0.860416979665552 0.836255218019956 1 1
0.904168562324067 0.880747296106486 1 1
0.749631031923532 0.729308668888141 1 1
0.939277037122454 0.911316273593045 1 1
0.79905051353839 0.775326652579344 1 1
0.678380539219742 0.658819006556731 1 1
1.17430427015019 1.13828304239375 0 1
0.846856853324243 0.823541673799158 1 1
0.998956695341465 0.967697912563291 1 1
0.565896541576706 0.549506830065746 0 0
0.77306723131362 0.751945958859761 1 1
0.67719166022137 0.657711589424283 1 1
0.610177787309486 0.59176033906047 1 1
1.00518511544429 0.978258800299125 1 1
0.92948651735965 0.901623447970284 1 1
0.787280752535269 0.765010848759941 1 1
0.61472558831625 0.596550673344293 1 1
0.597171792978952 0.580835673993281 1 1
0.789718769045425 0.764604790902586 1 1
0.515079717986788 0.499076054253378 0 0
0.491650936407221 0.478662308021703 0 0
0.682675163884853 0.66132126938381 1 1
0.850398602008069 0.824299259298093 1 1
0.859767529482564 0.83463372007952 1 1
0.716165688059692 0.695517859190325 1 1
0.845120892282277 0.822383983817776 1 1
0.848651280201542 0.824624197154269 1 1
0.937972760612844 0.912151725286651 1 1
0.901502589590392 0.874593142305607 1 1
0.786676519442351 0.762448214031858 1 1
0.794175918657305 0.76986484727927 1 1
1.01117503950301 0.979244079267483 1 1
0.692722900419947 0.674566060098419 1 1
0.966475259711856 0.938042270903637 1 1
0.890996614955358 0.863759279965046 1 1
0.674323523503199 0.653646815968721 1 1
0.826876897223828 0.805334544276732 1 1
0.581145003086465 0.565184724371557 1 1
0.733198277874171 0.712009009228734 1 1
1.12793560708565 1.09356085072878 0 0
0.671520020415514 0.651242701533176 1 1
0.67670160667986 0.657956686277047 1 1
0.799763412360493 0.775778109407819 1 1
0.599095914921677 0.579585226654718 1 1
0.651605183981052 0.631291835593838 1 1
0.820218638778522 0.794605620945783 1 1
0.722096228135095 0.700958902578871 1 1
0.819500694919002 0.795530709034189 1 1
0.801541842362758 0.778657030977495 1 1
0.610211726674609 0.594445275633058 1 1
0.869119148876386 0.842542304331488 1 1
1.03019392065003 0.997710426111148 0 1
0.781359113473892 0.757820052826833 1 1
0.74910410568971 0.72685787207457 1 1
1.01865605607456 0.988397019680413 1 1
0.516456621266375 0.499364418286614 0 0
0.773298817941096 0.749219991583152 1 1
0.816619788717144 0.791959498969783 1 1
0.811844480697507 0.788790659897117 1 1
1.12580228859311 1.09119326460223 0 0
0.729927865500759 0.708812184183443 1 1
0.767373438617466 0.744153177262925 1 1
0.687732215451335 0.667134282325108 1 1
0.870388924740411 0.845169031891977 1 1
0.706727708135242 0.686667334884103 1 1
0.867350232773685 0.839591953384201 1 1
1.02633284158993 0.996415590638994 1 1
0.620659780969103 0.601659189967133 1 1
0.869599394511353 0.843257215406981 1 1
0.737025675331081 0.71728643064371 1 1
0.940035053357421 0.913155281842729 1 1
0.819858648733368 0.798503262806393 1 1
0.974964982934134 0.946589820144603 1 1
0.853330343488758 0.826827660472168 1 1
0.797985101426524 0.774648561729062 1 1
0.743217269860956 0.722633698107848 1 1
0.810307878344809 0.785478554463789 1 1
0.739768237551478 0.718093335930093 1 1
1.04943789481996 1.01745840221327 1 1
0.829522684942826 0.808039471938283 1 1
0.812145968862137 0.789171898740615 1 1
0.970484505218489 0.942384368238846 1 1
0.745853761422787 0.722864912378072 1 1
0.362810463964648 0.352477726011551 0 0
0.698152186657507 0.678134190933305 1 1
0.540906309548836 0.525921286540077 1 1
1.01335827709413 0.983957117374731 1 1
0.930438108951899 0.904821475953122 1 1
0.729541766667439 0.708800631854877 1 1
0.613468878506646 0.596343602502282 1 1
1.02235892475666 0.993649624134733 1 1
0.562830583446403 0.547208711052154 0 0
0.657096671567395 0.638831916767304 1 1
1.06214344366689 1.02976207744208 1 1
0.953748050031481 0.925640696910336 1 1
0.962003144218661 0.936150401662357 1 1
1.01380416632132 0.98129897117462 1 1
0.674789987645552 0.657439115998418 1 1
0.931153339315296 0.904705150858827 1 1
0.840606800133919 0.816172256659027 1 1
0.826971772280861 0.803752918389643 1 1
0.866564664560233 0.84051575620396 1 1
0.694539911108221 0.674911911676128 1 1
0.841800676693301 0.813095432362344 1 1
0.680563296544026 0.661906522149541 1 1
0.794755601610004 0.769106656694551 1 1
0.757331182209136 0.73503606000934 1 1
0.808562451824372 0.785003794979783 1 1
0.753614372773447 0.731335517430837 1 1
0.719749305105931 0.696900758705363 1 1
0.90490855252158 0.878509729020366 1 1
0.899649259772351 0.87113331225715 1 1
0.785316483185725 0.762101261797457 1 1
0.643160235542547 0.6223582338681 1 1
0.550330267995265 0.534563896726792 0 0
0.780281201863135 0.759263128988294 1 1
0.839350495317652 0.813618619294682 1 1
0.90863876096727 0.882065545774333 1 1
0.981663620795815 0.949819156364943 1 1
0.771084451547285 0.74751045254183 1 1
0.584342860964216 0.568224655832921 1 1
0.757844495099798 0.736002358554074 1 1
0.81968361324921 0.79568113710587 1 1
0.787174195275834 0.762784925427016 1 1
0.609363479451015 0.59321192313645 0 0
0.982205275412596 0.952320986106909 1 1
0.837596735798925 0.813048897040346 1 1
0.86419278431048 0.8365133465831 1 1
0.77810287526865 0.754742008799831 1 1
1.00347285080043 0.973795815642546 1 1
0.558562451828158 0.542963246160531 0 0
0.826458940050297 0.802158149253526 1 1
0.652569695965314 0.634588884147258 1 1
0.78663119256086 0.762233557845785 1 1
0.780596280323103 0.758964461878009 1 1
0.570589148412007 0.553452968859926 1 1
0.755762409022696 0.734124996494563 1 1
0.601348919680413 0.583929258603167 1 1
0.698563426630798 0.679563033042024 1 1
0.691567454569281 0.671825383173328 1 1
1.00805383949447 0.979562122179431 1 1
0.712478867459601 0.692089259075862 1 1
1.16015884586395 1.12618785221309 0 0
0.827108279466672 0.802796659409326 1 1
0.667681804705992 0.648510123186411 1 1
0.99366556927243 0.966001941222036 1 1
0.688518224484559 0.667890915482917 1 1
0.907517748398686 0.882559049215847 1 1
0.759521001981924 0.737417147119639 1 1
0.878199604854226 0.852478790206729 1 1
0.818267171543008 0.794970221048083 1 1
0.804755031156057 0.780807083002783 1 1
0.970083654689606 0.942147674979811 1 1
0.623396602835593 0.605248617942081 1 1
1.03147741583723 0.99825016461075 1 1
0.731367651577043 0.708731126852258 1 1
0.750697786047492 0.726779544693193 1 1
0.755938546298839 0.733469156093216 1 1
0.737004843435988 0.715954192033382 1 1
0.744245280003002 0.723367958187364 1 1
0.858313778027661 0.834135797507284 1 1
0.844420898324063 0.819839009843823 1 1
0.919229001508393 0.891309356888434 1 1
0.895693725672229 0.869751957116427 1 1
0.756664949663979 0.732844299086102 1 1
0.977949618721473 0.948820034144758 1 1
0.705233005002372 0.686174281716978 1 1
0.876212231034172 0.849916583389908 1 1
1.0129843061385 0.980921509976412 1 1
0.86954593597488 0.843976889270533 1 1
0.748491478723176 0.727265098227636 1 1
0.724781395354713 0.702233985614734 1 1
0.898742703011483 0.872025128311161 1 1
0.904898875163824 0.879912391629695 1 1
0.664364462383684 0.644689703264148 1 1
0.786660518892567 0.763805728096214 1 1
0.754269000377915 0.731285153856794 1 1
0.814664239060266 0.790653953551187 1 1
0.888613930401296 0.862983802493013 1 1
0.78449896587039 0.759615782876329 1 1
0.587737211731205 0.571309159917501 1 1
0.901459741152051 0.874134659172889 1 1
0.655892878922099 0.637765508977149 1 1
0.866942153285272 0.840655905320502 1 1
0.871846678949014 0.845636377833796 1 1
0.806006316828455 0.782633958463478 1 1
0.718731320879555 0.697451215694112 1 1
0.520170843771409 0.502238408037311 0 0
0.703184407193946 0.682879197128432 1 1
0.789528808486892 0.764855381658483 1 1
0.983476437535498 0.953194795328754 1 1
0.571668547675271 0.553787210037478 1 1
0.554272054550095 0.537695345882033 1 1
0.584953119339429 0.567497716948148 1 0
0.702336316407551 0.682159620398999 1 1
0.645202669793091 0.62544330816307 1 1
0.809588380133173 0.786835722807505 1 1
0.862200581231948 0.835251547121313 1 1
0.747720148168999 0.726112079235704 1 1
0.76406553067503 0.741022861593888 1 1
0.687106045257044 0.668064362133907 1 1
0.97225416194966 0.943011178895526 1 1
0.777415815870792 0.754975016341748 1 1
0.708497033043453 0.688169535097322 1 1
0.67520710145814 0.654532241851518 1 1
0.700125756859074 0.677953136315135 1 1
0.878426130964842 0.850719054883977 1 1
0.804384564216118 0.780617179275171 1 1
0.966546366687212 0.936888219534434 1 1
0.652506101236355 0.63309242302384 1 1
0.722077208381495 0.700635816728993 1 1
0.828090141715806 0.804872930571177 1 1
0.745599770516396 0.722834807745837 1 1
0.63142429589075 0.612110108970133 1 1
0.726512147044173 0.706372553168587 1 1
0.836457055500785 0.812321420784021 1 1
0.746960834223359 0.725448217837179 1 1
0.764401869481495 0.742198453692669 1 1
0.655059196746053 0.637063477030462 1 1
0.515342157393599 0.502362837777876 1 1
0.877534437362914 0.850106237199077 1 1
0.896377544145802 0.870537969873907 1 1
0.986895051296592 0.959077217393675 1 1
0.67053313321928 0.648232959201226 1 1
1.02198473562886 0.993864890928911 1 1
0.84432497603776 0.817553900914953 1 1
0.745894173887987 0.722454768195593 1 1
0.813642668442169 0.790898777511979 1 1
0.398417462622068 0.386913345608302 0 0
0.642793500360671 0.621944988668441 1 1
0.749520555934596 0.728844719235801 1 1
0.846475074499552 0.82276001696834 1 1
0.883094936098716 0.855724130246098 1 1
0.990911311178628 0.960925500790133 1 1
0.979976357517426 0.949939238987427 1 1
0.895713013784267 0.868513250128067 1 1
0.607347175265564 0.590853363089019 1 1
0.74482931108662 0.723363904019881 1 1
1.10666804241841 1.07090571864217 1 1
0.728185034979269 0.707389086092724 1 1
0.667866575423035 0.647102984280453 1 1
0.772899014531141 0.748749381073467 1 1
0.755883818380314 0.735469012657242 1 1
0.579134293660325 0.560687107161589 0 0
0.726462199533406 0.703082221423862 1 1
0.928454563440195 0.902006801600631 1 1
0.723802592395972 0.702688216760123 1 1
1.03927605866338 1.00661542357864 1 1
0.732185469700582 0.711196335441473 1 1
1.15575709947542 1.12245768225777 0 0
1.11235878744627 1.08112574835188 1 1
1.09636051035355 1.06433842936175 1 1
0.97446785721392 0.945320365639855 1 1
0.565502515013965 0.546315832623785 1 1
0.830325038370683 0.804946697965202 1 1
0.860109227253322 0.83539937508588 1 1
0.728363634083349 0.705287712474573 1 1
0.748331515564928 0.725078113649372 1 1
0.606839009373499 0.589236056752821 1 0
0.573426314878511 0.555589342161117 1 1
0.680038346227347 0.657283297241465 1 1
1.08566308500181 1.0522624168059 0 0
0.907245211141878 0.880485621284286 1 1
0.720345907985987 0.69876963909232 1 1
0.739607867860681 0.717058957540177 1 1
0.790941851092383 0.769340161049098 1 1
0.891985838780931 0.865459675800188 1 1
0.727271719546023 0.706860265432253 1 1
0.931198762887196 0.904940760660497 1 1
0.935154169544304 0.90860479849338 1 1
0.775200882001307 0.752603943984044 1 1
0.469841812421521 0.456501298324726 0 0
0.617587001022876 0.600105274494221 1 1
0.694145937620857 0.673190348477063 1 1
0.697364843576457 0.678267228010741 1 1
0.920691308713314 0.892302403281534 1 1
0.630719493441825 0.611623475563165 1 1
0.604170905178895 0.586917285735903 1 1
0.824302050146 0.80030235825071 1 1
0.622961948520525 0.605343196802383 1 1
0.766996906333264 0.74457035005141 1 1
0.838852592098524 0.815472778883848 1 1
0.92567417320336 0.899321787272859 1 1
1.02835125889635 0.999601756874307 1 1
0.645259757587884 0.624542009883689 1 1
0.748585511671949 0.726947370691182 1 1
0.928038150474753 0.900845052606639 1 1
0.857613599369059 0.832273881403556 1 1
0.821144076866907 0.799209456163236 1 1
0.752405657084375 0.729465948437524 1 1
0.720599618124676 0.697682222142234 1 1
0.778793113835435 0.756314620510473 1 1
0.936190810769607 0.910843615486245 1 1
0.584141185987904 0.567765613771609 0 0
0.663095149354107 0.64348110967522 1 1
0.562432016646076 0.547404116583748 1 1
0.598082755926088 0.578936921333334 1 1
0.858985329041917 0.834634838145845 1 1
0.731517221234991 0.712072507108265 1 1
0.784030222123559 0.761641648208694 1 1
0.761316589683557 0.739411250353787 1 1
0.89325935921083 0.866943152443246 1 1
0.76324369690457 0.73992498349726 1 1
0.971527270652196 0.940771270096991 1 1
1.07016597528984 1.04049482078269 1 1
0.792079319082582 0.76759171624132 1 1
0.922474227152542 0.895033152375899 1 1
0.644584971256097 0.626402342559347 1 1
0.690959294836614 0.673211236611146 1 1
0.569414770647786 0.552543375878828 1 0
0.440098275740747 0.428115520374179 0 0
0.959209785725069 0.933577831341867 1 1
1.06956846560795 1.03656564150299 1 1
0.905598823194679 0.878567697660827 1 1
0.637228098011465 0.618040141140511 1 1
0.812321110149684 0.790193744446419 1 1
0.799326119372513 0.777694206545152 1 1
0.590662600421638 0.573019859558646 1 1
0.671863857649675 0.650964896588918 1 1
1.20911112600862 1.17369480844178 0 0
0.843995006512557 0.818915667006148 1 1
0.590322100223898 0.572464135726552 1 1
0.738758274942837 0.717225137397112 1 1
0.8043322370964 0.780923681912057 1 1
0.726846530130339 0.705819118231726 1 1
0.802393834509888 0.77889222543016 1 1
0.698847859418679 0.680135106650566 1 1
0.738118714600028 0.714680320069025 1 1
0.821048787052845 0.798814650422739 1 1
0.556722965894586 0.540882309302538 1 1
0.848220280897785 0.823754048169286 1 1
0.964722038228159 0.936820238939775 1 1
0.791120585659343 0.767790086861727 1 1
0.897425287093116 0.872690755603649 1 1
1.00130427528339 0.971088048208672 1 1
0.875294120060999 0.849613688379085 1 1
0.699369690589227 0.679345491600466 1 1
0.818320757161571 0.795409030276639 1 1
0.891805404579654 0.863737138712912 1 1
0.678382180733591 0.658376995854695 1 1
0.483394678652302 0.469949489670606 1 0
0.471833818165654 0.458625020012182 0 0
0.536563168336916 0.522364371535109 1 0
0.716319222596625 0.695009035094295 1 1
0.552342926399333 0.538959844701719 1 1
0.582753689234416 0.566898191294394 1 0
0.829901311248997 0.807801921272091 1 1
0.927781514993847 0.900010893191662 1 1
0.820316815158871 0.796391628613333 1 1
0.536335951231226 0.52082893538832 0 0
0.867601417473238 0.842718794119968 1 1
0.847133204793947 0.821362379593238 1 1
0.768922694718089 0.746177047578578 1 1
0.926886368961008 0.899774726083797 1 1
0.777606074069625 0.752684143388481 1 1
0.832089716007074 0.808019616212761 1 1
0.9150958640923 0.885186934483269 1 1
0.66821491665742 0.64891691662077 1 1
0.938645689205626 0.911011018589163 1 1
1.00342439316485 0.975153134666022 0 1
0.825017371660531 0.802337681759611 1 1
0.800191865618683 0.78332363439946 1 1
0.832160301690142 0.805257145259882 1 1
0.601063253034149 0.583349063078254 1 1
0.696812911614476 0.676362000599573 1 1
0.891669456923116 0.866828204442769 1 1
0.631011058501186 0.612130994038828 1 1
0.962895616602742 0.934212195061926 1 1
0.682064213000617 0.661809105667064 1 1
0.76719509790961 0.744507328423767 1 1
0.651388247361202 0.630992319522726 1 1
0.886671110328255 0.859059780363369 1 1
0.864116421879493 0.838760123051506 1 1
0.886433497716696 0.858529380124938 1 1
0.749773670154895 0.72712383005144 1 1
0.780458732800708 0.757620721494794 1 1
1.02388635748781 0.995391605356484 1 1
0.604304592729269 0.586420782807256 1 1
0.529809159524441 0.514102808781837 1 0
0.792547607671138 0.767585342664262 1 1
0.848485533666122 0.824244002564821 1 1
0.821372714449253 0.79860997440331 1 1
0.706989580014278 0.687938865796039 1 1
0.794621831665146 0.770869470893369 1 1
0.672871353403294 0.654555708550763 1 1
0.796642393980999 0.769698468111897 1 1
0.752978349862392 0.731079371376329 1 1
0.944120851089598 0.916748361736538 1 1
0.75791133442541 0.735850974499905 1 1
0.722353668488849 0.700460684773869 1 1
0.629274641716729 0.610128568907587 1 1
1.05110568370805 1.01832153765516 1 1
0.711588955881245 0.689158068876979 1 1
1.13683430075114 1.10346220205051 0 0
0.718716593157429 0.696785140960542 1 1
0.615556173013288 0.599892059437866 1 1
0.738577385004178 0.720164782013513 1 1
0.555936869222608 0.539896109245118 1 1
0.891281721726393 0.863568613992521 1 1
0.746969909497867 0.723960260230414 1 1
0.786586071706313 0.765441359579764 1 1
0.722655463181995 0.700638418356573 1 1
0.824579550969966 0.798421142535379 1 1
0.68906749340908 0.668407765330112 1 1
1.00329412462592 0.973481859990293 1 1
0.905807280065753 0.878428078117324 1 1
0.929416815381831 0.902220133694639 1 1
1.11668166738226 1.08384193865684 0 0
1.01127700415148 0.981251476076717 1 1
0.751548871534877 0.727695172375263 1 1
0.891416810382443 0.866178339225258 1 1
0.571950955786192 0.554496879082279 1 1
0.707140527450675 0.687319905587367 1 1
0.842272832381683 0.818483944751452 1 1
0.933976654136258 0.906724678372179 1 1
0.779582200170515 0.758668668540421 1 1
0.610817774037451 0.591975201559951 1 0
0.630963070687613 0.614023928790307 1 1
0.709565718787922 0.688945971039654 1 1
1.01574805853832 0.985389450734651 1 1
0.677810632939756 0.657455566424276 1 1
0.638449540984914 0.619814623767541 1 1
0.735455650247387 0.714747297693338 1 1
0.995691361530983 0.965774780797929 1 1
0.938334237402699 0.91132749400692 1 1
0.861121867120951 0.837100616162231 1 1
0.468782429820068 0.457371584740247 0 0
0.49657408316361 0.482263978935239 0 0
0.807812923964057 0.783454767089613 1 1
0.754537760735167 0.731924511442329 1 1
0.717926395829954 0.696504697290467 1 1
0.757700278678509 0.734500869163654 1 1
0.783048867736963 0.761060705245561 1 1
0.999507191334611 0.968967127153157 1 1
0.780358038179866 0.754722366807777 1 1
0.604571912768561 0.587068361877251 1 1
0.759935545689175 0.737745241897532 1 1
0.829897366763344 0.804747633673383 1 1
0.813589169305049 0.789998867977989 1 1
0.883409297696768 0.854729457082151 1 1
0.906755750498437 0.880780857010004 1 1
0.556088215291453 0.54233716321506 1 1
0.855773005662082 0.831895178889439 1 1
0.706126966514275 0.685287210708013 1 1
0.804156370075193 0.780378057972544 1 1
0.701256921700756 0.68080837431004 1 1
0.568787639973124 0.55152014747722 1 1
0.914613097918861 0.887909768136068 1 1
0.999642399875775 0.968759400290274 1 1
0.479757266138528 0.463785410473934 0 0
1.00466263689746 0.975726996627887 1 1
0.715279927935441 0.692154520624189 1 1
0.754013335974915 0.731096054752856 1 1
0.848502330721961 0.824527434584814 1 1
0.748202086859849 0.726624654938093 1 1
0.881331048593407 0.856765651662963 1 1
0.578954497991226 0.561632385338019 0 0
0.889663818713539 0.864609801781084 1 1
0.882149796041744 0.854858961818904 1 1
0.507791832793607 0.493279510041669 1 1
0.695297018573864 0.673839568294246 1 1
0.955055089659838 0.926179146520019 1 1
0.780159412140027 0.75648159194757 1 1
0.828892054410655 0.8049534092452 1 1
0.991913025059879 0.961791668904974 1 1
0.914031720608142 0.887200116356146 1 1
1.07003783970018 1.04046051888974 1 1
0.809108137362331 0.78590100913984 1 1
0.981979802752863 0.951869731763106 1 1
0.634524545684099 0.618485559102051 1 1
0.702202240752528 0.680646938699824 1 1
0.939330893829296 0.911708595336666 1 1
0.813904229126616 0.790569596447612 1 1
0.849031456259817 0.825228098347415 1 1
1.0251310634053 0.99633292797628 1 1
0.712801541459755 0.691195973095666 1 1
0.916463612329944 0.888949633586499 1 1
0.685109617762679 0.664449106046327 1 1
0.899174501837168 0.87426701454499 1 1
0.75643550763179 0.735842030506915 1 1
0.77099588665209 0.7482198791208 1 1
0.81612032575994 0.791915338137353 1 1
1.26518214053189 1.22891337943816 0 0
0.861405675614959 0.834953985542218 1 1
0.863819984018827 0.837047217586041 1 1
0.622739985768512 0.603275984761545 1 1
0.558855084649165 0.540684365555226 1 1
1.01050455866446 0.981287456685534 1 1
0.785460222516651 0.761775293653804 1 1
0.639184478813627 0.620267989087653 1 1
0.70337246339474 0.683617121096566 1 1
0.805392207259833 0.782974340411467 1 1
0.889305785040089 0.859323219160145 1 1
1.05414873188183 1.02471896612894 1 1
0.804627568380247 0.780818519127553 1 1
0.687655661738884 0.666067446376071 1 1
0.789990672412402 0.765437435201589 1 1
0.635742051298832 0.618493499227721 1 1
0.747281620597315 0.724749310251813 1 1
0.794719659776916 0.771198428253205 1 1
0.815175232703349 0.789358894948057 1 1
0.466509123169901 0.454348878564593 1 1
0.816553451498556 0.793590749989819 1 1
0.917062820032061 0.890321730681378 1 1
0.904427591213051 0.879755246995141 1 1
0.838668173392762 0.815394944714085 1 1
0.824732937964544 0.799975895933334 1 1
0.809350934237472 0.787230406677937 1 1
1.09441792400286 1.05937114362971 0 1
0.739450695967907 0.718513672742814 1 1
0.782409331868401 0.760107286855729 1 1
0.83229608721109 0.807353073769295 1 1
0.761970822392815 0.738232207586621 1 1
0.794937949934812 0.772566393659339 1 1
0.607124593723811 0.590054794831465 1 1
1.1231707605673 1.08758606003369 1 1
0.818900580148471 0.795227289770808 1 1
0.985061925041036 0.956046735699724 1 1
0.832311380783056 0.808630159277022 1 1
0.92193084572829 0.895127612904254 1 1
0.857224521127828 0.831709791755479 1 1
0.859701740669488 0.835132440086747 1 1
0.922102346234145 0.893689402208968 1 1
0.585762097970087 0.570624810224198 1 1
0.879986309932619 0.853264602029502 1 1
0.834148262865924 0.806195092914489 1 1
0.720429730000941 0.698708899943745 1 1
0.793158462987666 0.770856439968841 1 1
0.565477239991038 0.548020840335571 1 1
0.530704104911659 0.516017078475351 1 1
0.793442479398414 0.768855205957011 1 1
0.797474818773273 0.773541463055038 1 1
0.785943060683504 0.764115919673471 1 1
0.692434446013999 0.670111291550594 1 1
0.811262149271576 0.786658681248195 1 1
0.802570589827944 0.780098781476759 1 1
0.686016020014899 0.666021735394209 1 1
0.778379125441199 0.756658191902079 1 1
0.912476056645818 0.886731176074217 1 1
0.625314894006836 0.608184529871908 1 1
0.940790192133516 0.911337966139731 1 1
0.700121979859682 0.676969478621757 1 1
1.10978977501164 1.07560305808194 1 1
0.783446652196345 0.758570783613413 1 1
0.867799661161768 0.841304949430809 1 1
1.02555218847938 0.996126556076215 1 1
0.858388565974174 0.833089048114394 1 1
0.538025047915782 0.522090972106274 1 1
0.936727914115335 0.905936435625472 1 1
0.943055854958517 0.915668694695404 1 1
0.807393904881855 0.782906352165409 1 1
0.689340725583564 0.669682732910334 1 1
0.633260397062042 0.614355024098419 1 1
0.664170422258623 0.643798038717114 1 1
0.713512107768602 0.693303201288795 1 1
0.920625383352474 0.894416105580419 1 1
0.458368021016891 0.444375352273664 0 0
0.722222120477089 0.702751117464116 1 1
0.749505839470973 0.727629487983682 1 1
0.8734272304028 0.846991762620325 1 1
0.906167583295134 0.878511757793474 1 1
0.685910254444811 0.66490680034975 1 1
0.625087562441706 0.607474225987976 1 1
0.775938195577795 0.75220840775715 1 1
0.83355232616279 0.810251342790023 1 1
0.836528801925296 0.812074111555575 1 1
0.75477532157656 0.734224073856166 1 1
0.776349561609191 0.754761054763067 1 1
0.719803318331325 0.699102287314257 1 1
0.713916009889423 0.694012115630697 1 1
0.943014700738849 0.912155564546559 1 1
0.864412999572999 0.838954425872234 1 1
0.650051302231969 0.630396842023995 1 1
0.840717602675084 0.81646630575038 1 1
0.995517619259016 0.967871555226697 1 1
0.565088646419939 0.548077702191628 1 0
0.780474879500339 0.757637120253224 1 1
0.759625339224184 0.738240502073838 1 1
0.948913774964216 0.921960616870369 1 1
0.713925882554357 0.694774476279204 1 1
1.02735044996985 0.995614861593267 1 1
0.813712551654122 0.790941354332137 1 1
0.602836394911867 0.583736677523446 1 1
0.801784744513058 0.777289141953592 1 1
0.886941082667497 0.861332255582015 1 1
0.869438509298512 0.843265508750459 1 1
0.847887335444782 0.824021100295026 1 1
0.923236995381561 0.896334326362418 1 1
0.875409966498518 0.851571832424371 1 1
0.711612922082502 0.690413184717624 1 1
0.80352222353148 0.778583096752589 1 1
0.852793011151937 0.828627055121796 1 1
0.739019290827918 0.716884812426191 1 1
0.835209862043607 0.809338969928278 1 1
1.0852633464694 1.04920960657254 1 1
0.740791796208958 0.718088452511598 1 1
1.08713572231177 1.0525955120625 1 1
0.598724089279838 0.577702081757466 1 0
0.56301792148787 0.546831259561225 1 1
0.753350869162498 0.730241095175312 1 1
0.938172900250613 0.913641818527572 1 1
0.693342402804894 0.673220331521658 1 1
0.800058082137504 0.776578153312776 1 1
0.832878677329634 0.809103508784814 1 1
1.07890778895878 1.04888053123347 0 0
0.742070333592551 0.720038870277659 1 1
0.695975426701438 0.677328240263909 1 1
0.728840876819924 0.70729725088587 1 1
0.70638811651262 0.683946830798802 1 1
0.594523700971077 0.577272738484732 1 1
0.840772537672927 0.816787459176479 1 1
0.736890019397905 0.713451423747489 1 1
0.839202033986272 0.814171117805975 1 1
0.960142490028816 0.931967837252236 1 1
0.559387851738511 0.542939827868679 1 1
0.632622431047766 0.614540270175706 1 1
1.03129553842014 1.00020836981129 1 1
0.75697506369578 0.734427077731008 1 1
0.686219734170862 0.666074198627989 1 1
0.683199469297153 0.660740934860489 1 1
0.830750683847208 0.806510328853886 1 1
0.819596643480032 0.79472338118618 1 1
0.902690905645118 0.874699173443241 1 1
0.894567025038992 0.868970634585601 1 1
0.446978464827091 0.434543248163272 1 1
0.551199396041097 0.534537110797825 1 1
0.992379459139638 0.961818074193595 1 1
0.618696980903253 0.600047858780699 1 1
0.842652666585093 0.817500059575032 1 1
0.868197485608051 0.842556076998065 1 1
0.761749117569991 0.739897374081411 1 1
0.736130212455231 0.715254917280158 1 1
0.560384607901009 0.545878277999968 1 1
1.02102600123712 0.991234343421102 1 1
1.12959480585733 1.09830470018478 0 0
0.879421919170429 0.853546949257632 1 1
0.951250487838854 0.922978832514742 1 1
0.655248534538955 0.635838792947716 1 1
0.600751614374011 0.583965922793801 1 1
0.719898207577264 0.699911816830572 1 1
0.934339545211658 0.906100532517557 1 1
0.844501883905594 0.819716513141193 1 1
0.862512467905259 0.837284712573599 1 1
0.975969397000756 0.947292991923609 1 1
0.683779637469559 0.662773139614515 1 1
0.918789818602215 0.891071685624888 1 1
0.653220073823393 0.633868095057998 1 1
0.879547802404195 0.853012213317113 1 1
1.06731668643097 1.03498308998237 1 1
0.885930074277557 0.859969483636996 1 1
0.67196890728289 0.65217733761334 1 1
0.832050279244334 0.807885488506261 1 1
0.838465507254269 0.811047158687483 1 1
0.761072007533361 0.740547906056247 1 1
0.806680359448295 0.783061970317764 1 1
0.843019798845839 0.817704020872834 1 1
0.855802341066893 0.827530863775054 1 1
0.762517978494846 0.741172952329149 1 1
1.02544608216801 0.996059090560306 1 1
0.885093593507149 0.861449212692626 1 1
0.851934884699434 0.827069813296878 1 1
0.511175795272013 0.496161923388121 0 0
0.872282227043492 0.846907031892899 1 1
0.636630457136731 0.61792889989942 1 1
0.827995960359299 0.802780119765201 1 1
0.787580717174713 0.762911941668684 1 1
0.699893037395237 0.680377027810109 1 1
0.755499877765856 0.734170639268786 1 1
0.905749432333354 0.880312284950901 1 1
0.725080511350963 0.705353946759198 1 1
0.771963840805662 0.748699961903566 1 1
0.974003504216336 0.946101647201577 1 1
0.836823622035394 0.81189601835841 1 1
0.537352975042216 0.522552649528834 1 1
0.722004519834377 0.699926325749601 1 1
1.19608013753141 1.16063613843426 0 0
1.0478780277059 1.01675253396597 0 0
0.712284582746612 0.69024535158531 1 1
0.688040356368801 0.66624383421907 1 1
0.532587253151148 0.517355617731108 1 1
0.628455465331899 0.613014835116472 1 1
0.576027702202383 0.56064278697583 1 1
0.899900664577586 0.874907721911415 1 1
0.716151012110019 0.694195247311026 1 1
0.485907019153992 0.471999509851757 1 1
0.769403883366643 0.746058121723912 1 1
0.898132925647842 0.873237444922338 1 1
0.643943921420505 0.623809753245152 1 1
0.620272756358126 0.601715993186572 1 1
0.639680639231482 0.619386623977943 1 1
1.06134304357149 1.02868394527403 1 1
0.724155907497939 0.703843476204618 1 1
0.775289853648705 0.752144892272032 1 1
0.926553814995459 0.896710487308523 1 1
1.07781880285258 1.0492536514533 1 1
0.981883490231129 0.953114498676099 1 1
0.796744550139861 0.770464255798178 1 1
0.627031361322267 0.608753753620913 1 1
0.911102490093074 0.884307113099913 1 1
0.9806279009475 0.948503487841378 1 1
0.879852294227614 0.853189443992239 1 1
1.16862119272689 1.13267267568582 0 0
0.67743648728832 0.657841951674776 1 1
0.763136539429854 0.740475389076977 1 1
0.656252151802369 0.638657109172909 1 1
0.656061883880575 0.637568869384855 1 1
0.697458885431677 0.675998897401956 1 1
0.53735498865141 0.52156981763898 0 0
0.956278223662795 0.927121055274164 1 1
0.91081131371073 0.882069458469597 1 1
0.641582969802078 0.621668059556848 1 1
0.59680432104159 0.578589055045583 1 1
1.00497802545272 0.974789824893731 1 1
0.513653191311699 0.499522127604561 1 0
0.980659981814168 0.951850271760685 1 1
1.05369678979293 1.02431184448072 1 1
0.770334275743322 0.745086917433856 1 1
0.839479792037589 0.81285296637455 1 1
0.768602833800499 0.748055681800172 1 1
0.950448479584221 0.922311285396482 1 1
0.721205913154334 0.700048689266341 1 1
0.59773286870487 0.581061919033484 1 0
1.10632748951956 1.07487376491395 0 1
0.741706861025576 0.718622948260308 1 1
0.606700903055033 0.590251340762821 1 1
0.589055594807807 0.572217704076448 1 1
0.584680614698259 0.567844369356194 1 1
0.786952168830704 0.761970863417232 1 1
0.58644151550786 0.572587942330439 1 1
0.80968295004214 0.786441678544975 1 1
0.922004028749117 0.894661849578046 1 1
0.886062470630282 0.859273818065649 1 1
0.914764118615527 0.888666205819578 1 1
0.748865647954509 0.726774984435036 1 1
0.907670623627721 0.881297963967931 1 1
0.953255360374324 0.92690443513276 1 1
0.614644727759511 0.595751723955414 1 1
0.710202174447404 0.690165000752752 1 1
0.851938776214525 0.827859462652165 1 1
0.776545424441826 0.752198928153462 1 1
0.891787594715104 0.865310004087574 1 1
0.750549369222422 0.728901213429538 1 1
0.831812736576904 0.807707860002679 1 1
0.5691665779944 0.552520526360121 1 1
0.956900406571512 0.930016420328162 1 1
0.778933429422715 0.755466114831753 1 1
0.567993827232179 0.550582061422266 1 1
0.809127436816995 0.784245450523511 1 1
0.937502616392424 0.909703781798931 1 1
0.630631484065178 0.612407470096573 1 1
0.610974031380002 0.59439073522876 1 1
0.94057189508834 0.911919410204926 1 1
0.769950280614465 0.748388826618974 1 1
0.467862119093698 0.454556705447261 0 0
0.729106307134885 0.711855147820054 1 1
1.00468884509267 0.974901890746402 1 1
0.856557777849432 0.831680206057112 1 1
0.847435451364448 0.822554107566875 1 1
0.720514063796856 0.700581571258364 1 1
1.27422916479012 1.23513417650161 0 0
0.701254758984738 0.682143179092148 1 1
0.825668558489828 0.801750386642763 1 1
0.809519481377492 0.785287166700438 1 1
0.715651448853508 0.694266591509534 1 1
0.621419469495182 0.603054395184156 1 1
0.976066195585363 0.945991552376658 1 1
1.08984237531841 1.05988826758587 1 1
0.772212815155578 0.751649426965391 1 1
0.881937797350069 0.856303826397363 1 1
0.623943013847597 0.604977882669629 1 1
0.775593819891687 0.753436065623454 1 1
0.857863405515519 0.832983788081399 1 1
1.02593155613103 0.997529629039333 1 1
0.531341719442925 0.513947483641048 1 1
0.801870418894376 0.777598049672166 1 1
0.901766720047711 0.87467640177876 1 1
0.764095937644909 0.74068003867709 1 1
0.627238696061972 0.606498061696768 1 1
0.893175125572119 0.864392293650991 1 1
0.573661866565342 0.557840218844989 1 1
0.891921455606328 0.867019227751008 1 1
0.714729021339519 0.695395508831639 1 1
0.69797330934182 0.679497971716875 1 1
0.848672404469903 0.82323230108791 1 1
0.912682447500159 0.887874348996955 1 1
1.00564466640732 0.978076743466813 1 1
0.798259564866199 0.772935102205354 1 1
0.655055546645772 0.636789529439809 1 1
1.01215673424049 0.98306237167076 1 1
0.824302507077766 0.800885072598077 1 1
0.831176791788996 0.806384763446713 1 1
0.744115426155633 0.721961203013685 1 1
0.96232571432931 0.936583666907876 1 1
0.979816918525748 0.948838917223921 1 1
0.793948345432549 0.772744001054041 1 1
0.91421882462771 0.887356821469127 1 1
0.997517816873001 0.968438340595924 1 1
0.633373202968092 0.614661652431209 1 1
0.948569251601138 0.92037340215647 1 1
0.659437774966684 0.638652997379153 1 1
0.849378361710427 0.824608778102994 1 1
0.758197078647384 0.736156300072484 1 1
0.750062343548259 0.725655797718658 1 1
0.853270652917835 0.82836099187771 1 1
0.926424728920113 0.899702792412697 1 1
1.03751565035635 1.00608253289619 1 1
1.02128187266904 0.992593800026679 1 1
0.71722326236643 0.696358726219037 1 1
0.784259368843482 0.760385450578792 1 1
0.847409115759037 0.823689482276859 1 1
0.843209727476828 0.817895098132511 1 1
0.959594654660968 0.930552995896952 1 1
0.667103615733119 0.648143155273465 1 1
0.830165663000749 0.80648442204423 1 1
0.744104359191621 0.723151166618757 1 1
0.729418779865142 0.706708103032677 1 1
0.789166835294116 0.767413999974383 1 1
0.898440066147975 0.872955040644619 1 1
0.992398498849884 0.963887967017783 1 1
0.911956489041096 0.882398119120464 1 1
0.943280451338808 0.913956436200837 1 1
0.933143464419682 0.907271338316836 1 1
0.80616790541846 0.782781012473253 1 1
0.721049827803913 0.699998742050179 1 1
0.846826222944248 0.82449407923442 1 1
1.01010378699512 0.977833218552731 1 1
0.68049865032091 0.660596533077777 1 1
0.661274586923396 0.641381713279695 1 1
0.676718394358313 0.656989949933856 1 1
0.997320075905875 0.969676756780175 1 1
0.839400875509192 0.815505571196446 1 1
0.667067435517028 0.646078941170825 1 1
0.722348563698932 0.702487834947651 1 1
0.689011813223491 0.669776394893916 1 1
0.646696786924684 0.628286020662556 1 1
0.922861335603689 0.896105223718624 1 1
0.579012229739658 0.562185221984949 1 1
0.7022238027293 0.683528595578487 1 1
0.893109338216819 0.863985649290884 1 1
0.63832276253103 0.619419249385502 1 1
0.834315441483043 0.80986338080096 1 1
0.96810566703648 0.940864375949023 1 1
0.72862148061614 0.707731485225472 1 1
0.801689729044923 0.778266709515655 1 1
0.83486190213364 0.810460510951552 1 1
0.668993926654155 0.647796288916357 1 1
0.710049812975163 0.689457642955891 1 1
0.969453383307627 0.941009521113902 1 1
0.549566061229046 0.53429467695615 1 1
0.865554795158396 0.843259613508569 1 1
0.891145883574878 0.866209032201977 1 1
1.14131910475826 1.10801784216748 0 0
0.549105309684453 0.533861031645079 1 1
0.785399053366187 0.762159031088993 1 1
0.98579051104731 0.956020759985604 1 1
1.06363643954879 1.0319502694736 0 1
0.666868278530469 0.647495989705112 1 1
1.01482932974588 0.986304488376818 1 1
0.741237204347578 0.71817986221684 1 1
0.554280654039348 0.53886619746856 1 1
0.916521421843744 0.891168372235906 1 1
0.512920546552051 0.497876209077905 0 0
0.618796444669155 0.60012946694896 1 1
0.536198591450981 0.520381338923617 1 0
0.667119175702226 0.647942605223238 1 1
1.12968742334969 1.09521178602525 0 0
0.848172138766626 0.823180655946739 1 1
0.712824625214064 0.689657614725083 1 1
0.681262488320393 0.662527502594359 1 1
0.684285748193046 0.664082676731375 1 1
0.724051452452549 0.703523955846027 1 1
0.990917553422918 0.961516874814611 1 1
0.767267894402811 0.744246552807432 1 1
0.902746526379773 0.877019333980919 1 1
0.835220048205938 0.811498713808356 1 1
1.01080674281493 0.980572233233554 1 1
0.96437751668688 0.934745722695172 1 1
0.609488918076882 0.592776272931352 1 1
0.612682932603439 0.594494889012733 1 1
0.601018204098659 0.582350791976519 1 1
1.02231884755162 0.994710524735531 1 1
0.783524497497361 0.757793258721883 1 1
0.606590394530011 0.587449983753332 1 1
0.668960770366411 0.649870143646706 1 1
0.810233251598014 0.787833399209515 1 1
0.810017039773607 0.786623086733228 1 1
0.6771915530703 0.658917667567221 1 1
0.802465991578865 0.780065946440969 1 1
0.8355211804372 0.813349173520556 1 1
1.05329253560855 1.02028446786822 1 1
0.838487198212907 0.8139378725908 1 1
1.08963185075305 1.05759971676758 0 1
0.731162385136961 0.707888434476194 1 1
0.83484862886274 0.809326315918525 1 1
0.73467631161478 0.713926442130843 1 1
0.883687486303993 0.856347561796973 1 1
0.839504754263425 0.813817282999348 1 1
0.750422091719372 0.731654893827798 1 1
0.471816223997446 0.456233850695491 0 0
0.825374762304574 0.800260523232385 1 1
0.709271211466393 0.689588967398113 1 1
0.669303926386796 0.650298798205669 1 1
0.71808174286873 0.697904963450724 1 1
0.508532149828427 0.493437750587713 0 0
0.908036643950407 0.882205925076837 1 1
0.897225008743866 0.869704948235444 1 1
0.929290243472587 0.902148280472226 1 1
0.783493596560789 0.760729371203102 1 1
0.654563443023136 0.63537589241201 1 1
0.830421761769542 0.807246171931907 1 1
0.997664213835923 0.965815887138455 1 1
0.77199219297082 0.753559946639124 1 1
0.789964019799588 0.76594243572665 1 1
0.73553780852172 0.713731645345037 1 1
0.832292593441707 0.808196971036732 1 1
0.383492030446428 0.371677488412783 0 0
0.994041322564159 0.965543965814446 1 1
0.503981599323891 0.491133121901635 0 0
0.769244940695932 0.745324907337434 1 1
1.05355128132719 1.01963778465763 1 1
1.17833427144385 1.14338160862178 0 0
0.823670405506735 0.800240139015074 1 1
0.725009658781853 0.704515862527809 1 1
0.717102037416043 0.697320843845295 1 1
0.694956334747324 0.671886534115957 1 1
0.603836741671171 0.587126158248765 1 1
0.8899042752351 0.864948437848854 1 1
0.875331191963995 0.85024815089521 1 1
0.788835654995157 0.765609115964575 1 1
0.638766370544497 0.621293521844171 1 1
0.894161009585674 0.867721684270626 1 1
0.590381298790115 0.573476707668344 1 1
0.966880523347278 0.936722553388176 1 1
0.689964382009887 0.669304880462094 1 1
0.645195125376845 0.627302190695755 1 1
0.904429605983069 0.879341019604711 1 1
0.717663327678183 0.69595705557106 1 1
0.923071694413433 0.897819049416577 1 1
0.862086487689013 0.834896740182175 1 1
0.898960902930629 0.873609777272382 1 1
0.805591688980082 0.783081460963023 1 1
0.541605697693212 0.527514096513302 1 0
1.01962141069938 0.989839396111136 1 1
0.764067802750532 0.742424092013772 1 1
0.552369053568794 0.535491878258326 1 1
0.761802335852852 0.739268831275115 1 1
0.658995497553938 0.637503491746306 1 1
0.696218189444666 0.674929183676971 1 1
0.915489386610285 0.888473795935315 1 1
0.881800212677784 0.855901654299949 1 1
0.933370018689236 0.906609450735086 1 1
0.80081034934748 0.776553732849664 1 1
0.620919289304295 0.604224201208379 1 1
0.819875184725998 0.795047804724166 1 1
1.01579063247744 0.98881637604534 1 1
0.806804448957937 0.781551904577596 1 1
0.770289150211575 0.747636021884664 1 1
0.770104113734496 0.746745363281793 1 1
0.791939296309927 0.768706374419691 1 1
0.775452395715457 0.752989072458549 1 1
0.732267712203828 0.710662647818452 1 1
0.709986415788043 0.68708314119124 1 1
0.804091541906508 0.778915445352738 1 1
0.758892333791056 0.736665031310441 1 1
0.97855488558686 0.949342373298885 1 1
0.900103533745622 0.873255120476749 1 1
0.779547993673454 0.757844671238759 1 1
0.535271492149815 0.519089053720306 1 0
0.91095317764268 0.884930342183108 1 1
0.950967506735965 0.924521844771977 1 1
0.795762466191556 0.774306037243573 1 1
0.502764139430681 0.488132840802831 1 0
0.774024422879123 0.749843875684593 1 1
0.576761874715423 0.561346503719146 1 1
0.540205658614997 0.524624955516896 1 1
0.843496542448261 0.820167598117462 1 1
0.726816504339092 0.704665601646089 1 1
0.882227312471812 0.857129283410991 1 1
0.914255226282469 0.888115353563387 1 1
0.691818969575328 0.672646282761075 1 1
0.662065304960211 0.644572878389388 1 1
0.832513430319126 0.806242462534048 1 1
0.87363246241646 0.846729124755384 1 1
0.85456684579119 0.832695060098183 1 1
0.872186348313845 0.84725496936833 1 1
0.937118763341394 0.909545398736024 1 1
0.940423679060997 0.908983810570435 1 1
0.826271307888865 0.802986335484744 1 1
0.570481584893242 0.554750660689928 1 0
0.689144172253701 0.669545047172253 1 1
0.917985001386985 0.892149214427544 1 1
0.687531725371366 0.665831997324644 1 1
0.96639797833297 0.937786036631385 1 1
1.03725517136462 1.00673398390934 1 1
0.885604161331401 0.860148585184564 1 1
0.495020899246041 0.481580087458834 0 0
0.785736427591189 0.764159064315226 1 1
0.659087146156578 0.640059683263375 1 1
1.11481725801133 1.08077949686913 0 0
0.550808389728908 0.535533268198715 0 0
0.867052346462673 0.844038046948357 1 1
0.745225821451924 0.723833548888698 1 1
0.812680341783605 0.786969098591855 1 1
0.916536407369849 0.889337226425152 1 1
0.772680538257683 0.750401008498178 1 1
0.980713079910609 0.952041964970165 1 1
0.823698984384028 0.798597493922201 1 1
0.959766511362779 0.931163598682566 1 1
0.641104650144552 0.622848107619114 1 1
0.9228663308754 0.895908504566249 1 1
0.714174005197879 0.69182710959952 1 1
0.703752038768215 0.68418466037425 1 1
0.869724243864272 0.842169611235327 1 1
1.06084066251205 1.03238979302016 1 1
0.739314876589813 0.719951837490124 1 1
0.616724700285723 0.596687895706039 1 1
0.588457447359791 0.573426355865236 1 1
0.778263694215045 0.754648611534545 1 1
0.733817276401821 0.712424501455978 1 1
0.70799091369248 0.688424102027968 1 1
0.77670451613549 0.75235591662472 1 1
0.999266617102202 0.971949077427424 1 1
0.744405494457425 0.724115957263271 1 1
0.818808750378044 0.795236775617508 1 1
0.843314785237965 0.818568978464748 1 1
0.812794678930488 0.788906266847173 1 1
0.742068169282047 0.719797696866251 1 1
1.11721415234072 1.08634953680197 0 0
1.06061685340402 1.02702461219241 1 1
0.777004542470819 0.754006053891204 1 1
0.889774784625939 0.864275377457768 1 1
0.585178410128533 0.568709935590533 1 1
0.884037751563315 0.856154187890937 1 1
1.03781820908495 1.00599408281886 1 1
0.874876057794551 0.847953468685551 1 1
0.895690014473593 0.868857828999315 1 1
0.854238927540812 0.827650894116118 1 1
0.852464396905536 0.82876407178116 1 1
0.984739682139538 0.954209906411341 1 1
0.795752105453419 0.770590524423423 1 1
0.58890616247417 0.573205028293656 1 1
0.428165233307257 0.41505702951535 0 0
0.944772501278294 0.914792818566907 1 1
0.954828432361942 0.927904859269885 1 1
0.903302555134902 0.879016779120913 1 1
0.811979672826602 0.788928477832729 1 1
0.839298733727977 0.813402986565907 1 1
0.749051622350681 0.727363816269166 1 1
0.675480140101568 0.654029060773941 1 1
0.813426204669503 0.788688437301591 1 1
0.686938313635354 0.666388953388778 1 1
1.05777749564383 1.02567599394467 1 1
0.707501153743953 0.688187047816767 1 1
0.652871936535414 0.631658749778691 1 1
0.884263121317311 0.855648342396248 1 1
0.802749370767359 0.777823501711355 1 1
0.707261922620853 0.685472019455103 1 1
0.722321250639665 0.699590604936839 1 1
0.794060870736589 0.770679450307853 1 1
0.496986530481894 0.480908517845312 0 0
0.716733658553521 0.694661537314878 1 1
0.957099651188129 0.927464803631996 1 1
0.731855138259684 0.71359964115926 1 1
0.944609568513521 0.917034209067565 1 1
0.893230591490334 0.866300594043791 1 1
0.827385441263595 0.804369614621546 1 1
0.876698013082052 0.849883593796999 1 1
0.746946392503007 0.726701519689414 1 1
0.67081147137333 0.653241072090875 1 1
0.70482604467301 0.681795745738268 1 1
0.92548249655982 0.897064959249572 1 1
0.930809009015482 0.904056693429262 1 1
0.692914752874999 0.674091242112073 1 1
0.633232256878885 0.613656185513493 1 1
0.630214270445681 0.611230471645854 1 1
0.842229857447785 0.817669927952636 1 1
0.612178339237801 0.593958238978068 1 1
0.814867081179334 0.789589530387973 1 1
0.871268227003421 0.844951404606059 1 1
0.795276308942516 0.770544572130775 1 1
1.0948837194169 1.06248819029317 1 1
0.936294834772351 0.908381647187069 1 1
0.893095358914006 0.864669083465337 1 1
0.938619626368762 0.912671134402059 1 1
0.886053549205705 0.860164217658275 1 1
0.671203846883868 0.653171623752354 1 1
0.820920655814 0.79718384905466 1 1
0.958553504394669 0.929537762077628 1 1
0.406997927014241 0.394389374589925 0 0
0.615172301282891 0.598965931211315 1 1
0.762952027000903 0.741569521323503 1 1
0.899006268462239 0.873909512302072 1 1
0.844650003573984 0.818104179701315 1 1
0.856953742363259 0.832431628582594 1 1
0.761009682104278 0.739349338047188 1 1
0.568035479019322 0.549630262860776 1 1
0.785203898872176 0.759692402111841 1 1
0.869935903387457 0.844384068808878 1 1
0.791650203481379 0.767292577938475 1 1
0.616542418237716 0.597039957448956 1 1
0.637458034823743 0.618685854040803 1 1
0.898940191357564 0.872968525921759 1 1
1.00631813436701 0.976307068460141 1 1
0.699500931868802 0.679435765778367 1 1
0.874224498600735 0.847730445792377 1 1
0.795768950289643 0.769782289001519 1 1
0.651880300509519 0.633244308603438 1 1
1.00866811267101 0.980967383102632 1 1
0.711146903236424 0.689767775783846 1 1
0.734628509257584 0.713550864371702 1 1
1.07476123337408 1.04255621128369 1 1
0.777019360341934 0.754678885221716 1 1
0.455381539931542 0.443865164626444 0 0
0.88292254757641 0.858120237370182 1 1
0.839314346811148 0.816513695435655 1 1
0.710702776096861 0.687111104650507 1 1
0.631245227056285 0.611457573801212 1 1
0.786185469338436 0.764469702562763 1 1
0.608024983818607 0.591681016007059 1 1
0.71715464369267 0.6958133906039 1 1
0.900652856293227 0.874707900517671 1 1
0.511668292354078 0.50042081030708 0 0
1.19377683806506 1.16044860488941 0 0
0.942567850641401 0.913353360454471 1 1
0.939925289294831 0.911313639714176 1 1
0.914276183490287 0.88829493944973 1 1
0.929835114341101 0.90128430867394 1 1
0.66544893282985 0.646677173332871 1 1
0.532796407285812 0.517869120168521 1 0
0.749427014691859 0.729077793243796 1 1
0.698990220728981 0.678249181156519 1 1
0.928613992384965 0.90103982378614 1 1
0.764042159070158 0.74221544998946 1 1
0.708320473219655 0.688209022059133 1 1
0.6486242815989 0.628224631100209 1 1
0.579110306073712 0.561807751758435 1 1
0.840343068115831 0.813806159623422 1 1
0.53740193469148 0.522206438294368 0 0
1.02391952687934 0.996058027953962 1 1
0.886269052357077 0.860088023491956 1 1
0.642968399190741 0.623210524729209 1 1
0.80392391894622 0.779555665925776 1 1
0.700343471672509 0.679905726958084 1 1
0.646575908253029 0.629706699336104 1 1
0.645868492297051 0.625813092120638 1 1
1.24699772093151 1.2083127262982 0 0
0.896848823879193 0.871206072431828 1 1
0.869573483969145 0.844164731804841 1 1
0.855041298356528 0.829407425020865 1 1
0.899646056634276 0.869479544843414 1 1
0.637011648148978 0.618940092387857 1 1
1.04235343175172 1.01061010072332 1 1
0.916393705905943 0.88857510918137 1 1
0.82530998499302 0.800151501688074 1 1
1.06646815792576 1.03349184490028 1 1
0.674245437397539 0.658773194229619 1 1
0.880159052001606 0.856575788275677 1 1
0.66031146700881 0.641032889048099 1 1
0.686050087242133 0.669029455127561 1 1
0.956067321822833 0.928711508916874 1 1
0.810517652878126 0.786204812018727 1 1
0.879481158911733 0.853693367666874 1 1
0.774594654154929 0.753913307986173 1 1
0.727690069483359 0.706560818335561 1 1
0.743828121207212 0.72205535431743 1 1
0.843738987169256 0.82064260738314 1 1
0.607451594958001 0.588518557666859 1 0
0.832481374088429 0.809424702905373 1 1
0.809697129266926 0.787021452883338 1 1
0.749099550405375 0.726751594690371 1 1
0.677003163963694 0.656095232020068 1 1
0.662721183844246 0.643389072405248 1 1
0.850692667652612 0.825775841433489 1 1
0.806610616268086 0.783942561223186 1 1
0.446686771303358 0.433651652445982 0 0
0.690320963813889 0.669663512639047 1 1
0.699252201845132 0.68028856374821 1 1
0.65941019220604 0.639409971177229 1 1
0.830108209714981 0.803229152186758 1 1
0.89904076592198 0.87384631584119 1 1
0.793075954529068 0.769705606955847 1 1
0.536644316708347 0.522222143023861 1 0
1.21707544033642 1.18122592808588 0 0
0.998965425895335 0.969533267001889 1 1
0.600788131670269 0.583899078631568 1 1
0.769439755885243 0.748541759932992 1 1
0.924858219957722 0.898238625036176 1 1
0.868769351074868 0.84375231251947 1 1
0.772514879290042 0.749863514657068 1 1
0.776015572220074 0.75289801316296 1 1
0.641590501342909 0.623765428545276 1 1
0.742541589724571 0.720759615900171 1 1
0.840159218702077 0.814528190665601 1 1
0.799804230266424 0.777913759553119 1 1
1.01369719582361 0.982597737953976 0 1
0.985842523556413 0.954042561228836 1 1
0.997535022596987 0.968292841708228 1 1
0.495710216862516 0.481407182892768 0 0
0.735402666536712 0.711964289513719 1 1
0.796553082815978 0.774041040208976 1 1
0.674274409684745 0.655012235193711 1 1
0.868238209828994 0.841665943751571 1 1
0.922132764675814 0.892523904247817 1 1
0.821869773174449 0.798057965420528 1 1
0.757944938697405 0.733985107608038 1 1
0.613380309442193 0.593734662190961 1 1
0.853010995212138 0.828286378686642 1 1
0.800693673134976 0.778160748661972 1 1
0.764613058129011 0.744536222899454 1 1
0.58772942284284 0.569484158928268 1 1
0.81832708046501 0.794255678917514 1 1
1.01271414883708 0.985075082542045 1 1
0.621193049368651 0.604939350741438 1 1
0.787980512999867 0.763719344538943 1 1
0.879831018680748 0.853306390949906 1 1
0.611312546928433 0.592094802653251 1 1
0.734235057639106 0.711220685002862 1 1
0.876578460232719 0.852692670179101 1 1
0.632543795373678 0.610342593777803 1 1
0.667457884715481 0.652055367848777 1 1
0.882576574829388 0.855331551805802 1 1
0.809872272292716 0.786621852513562 1 1
1.00872085466053 0.978963568858206 1 1
1.07062479502003 1.04018673116879 1 1
0.542154190275773 0.526919824439196 0 0
0.987354417362956 0.959036198953779 1 1
0.792943118337687 0.766648152894002 1 1
0.914010609619947 0.885133734973702 1 1
0.777832375929099 0.755671110615694 1 1
0.979043836666702 0.950414270370125 1 1
0.960088856315578 0.930198788522068 1 1
0.872762437526898 0.846224793995063 1 1
0.708360486843608 0.685432097755254 1 1
0.907272030376747 0.879730440877924 1 1
0.865168610640577 0.839193300066051 1 1
0.743003497943714 0.721044056699462 1 1
0.828502430070001 0.801503167054863 1 1
0.639912323204078 0.620152031776878 1 1
0.492427324098226 0.479072758556438 0 0
0.829363309311177 0.805864085811181 1 1
0.958009985743118 0.930768870700635 1 1
0.782012211840498 0.7576764863932 1 1
0.616736892042337 0.598643558626427 1 0
0.797563482227028 0.774632068861394 1 1
0.591175596960151 0.573986786250166 1 1
0.828626712036544 0.806180804410136 1 1
0.939333101738572 0.910694228895774 1 1
0.715652602020452 0.694593547240681 1 1
0.975486836604305 0.945638624051874 1 1
0.986622734450096 0.956740040859314 1 1
0.737902066076209 0.716922633930142 1 1
0.72755219312069 0.705086848092874 1 1
0.697444523395777 0.676514971589844 1 1
0.863115059716234 0.836149651154264 1 1
0.797326217281073 0.770681158635796 1 1
1.10764323046815 1.07320383241428 1 1
0.49952215082702 0.485186938048421 1 1
0.904959915902996 0.878496448209113 1 1
0.72695471506022 0.706264794550255 1 1
0.853266072256616 0.827848839826523 1 1
0.881156415028481 0.853170796887102 1 1
0.647002021332768 0.628304665114892 1 1
0.777794517080977 0.757105833501741 1 1
0.862844727461296 0.839164958076783 1 1
0.481311589221413 0.468264600464191 0 0
0.800462709402198 0.777307303065576 1 1
0.531680343296106 0.517962143356456 1 0
0.582485853073835 0.566687369574698 1 1
0.544100403301331 0.528870963420007 1 1
1.01429173241267 0.984851710621202 1 1
0.733769665989681 0.711012967436607 1 1
0.796491949233825 0.772111402626392 1 1
0.554719837663459 0.539033643576664 1 1
0.906882101316329 0.880676587254623 1 1
0.955787758324345 0.928163367396605 1 1
0.60102564882629 0.585429220182387 1 1
0.82282310466268 0.799694741712248 1 1
0.79106013409029 0.767125321549934 1 1
0.665256990992578 0.64472511569962 1 1
0.779558580917165 0.756018800139342 1 1
0.611654883073875 0.59528796459041 1 1
0.967343828163021 0.937376580374406 1 1
0.763272847378796 0.739264782222337 1 1
0.812428337317075 0.78686422807205 1 1
0.683476796887974 0.664075826376899 1 1
0.633967508558047 0.615506589796241 1 1
0.971569402617239 0.941218990942153 1 1
0.845342471728194 0.822743639267303 1 1
0.645601580161452 0.626135751499006 1 1
0.741029211417277 0.720202054588326 1 1
0.597378987790274 0.579966204135856 1 1
0.888988580764815 0.862550807596951 1 1
0.713687289428575 0.693324530903432 1 1
0.913568120254721 0.888766830145641 1 1
0.645371600563077 0.62666857914471 1 1
0.888186350462046 0.86217924203083 1 1
0.801933285725485 0.780042267507914 1 1
0.787471069957628 0.764323416935078 1 1
0.743504067634316 0.721445854320292 1 1
0.677190139163166 0.659300595883299 1 1
0.939462764566926 0.913534569171661 1 1
0.663387862223199 0.644093728663195 1 1
1.07972849618678 1.04664502288989 1 1
0.818570132507212 0.797066449802951 1 1
0.573982755423867 0.556275357347486 1 1
0.914247438385264 0.886006632561587 1 1
0.930208728633643 0.9019592926563 1 1
0.810552371977099 0.784973496407641 1 1
0.733133007104588 0.712319378389299 1 1
0.806913746047411 0.7840652107118 1 1
0.632040364431714 0.613394915757816 1 1
0.701884132720123 0.681051150517872 1 1
0.655484417472957 0.636206218812739 1 1
0.817931192908485 0.794865297774773 1 1
0.773930858432888 0.753122490760506 1 1
0.651649641562739 0.63399336308719 1 1
0.796925271543112 0.772706493875047 1 1
0.932379108314173 0.903410772649226 1 1
0.767077194907692 0.744426147998124 1 1
0.876107389023112 0.849668653588616 1 1
0.592190877468312 0.575585195552834 1 1
0.934886118025495 0.907746264909774 1 1
0.793326636373819 0.769359160271162 1 1
0.744792133237687 0.719636598370405 1 1
0.823515047982331 0.798519644087141 1 1
0.776859198234039 0.753332863094787 1 1
0.635010124525555 0.615396668320726 1 1
0.954047373685228 0.925487409813668 1 1
0.727451135937602 0.703477013010172 1 1
1.03541329249851 1.00422408233522 1 1
0.798654424727532 0.7742099517416 1 1
0.719278645047538 0.697609193077294 1 1
0.517292405021257 0.502221941735177 0 0
0.767641809879265 0.745657698834102 1 1
0.980163993342941 0.951900253570527 1 1
0.965384331395149 0.93796641281418 1 1
0.60399267141422 0.584502596881224 1 1
0.648293841821512 0.630059389909457 1 1
0.852862313478297 0.828366569364953 1 1
0.724551819155173 0.703434215254306 1 1
0.774958310810889 0.752646657015343 1 1
0.862180613643601 0.837070343360614 1 1
0.833820322322823 0.808705326135384 1 1
0.929094118019203 0.90335545822937 1 1
0.97370113200371 0.946606608080289 1 1
0.779741329963378 0.755169179937882 1 1
0.754679481599067 0.732792395903151 1 1
0.757153253796936 0.735746644967434 1 1
0.790183156341236 0.765484106487359 1 1
0.820900265315591 0.797323970195073 1 1
0.555491598031885 0.538503235096848 1 0
0.966721745360735 0.938241317923981 1 1
0.762621461804334 0.739834276575129 1 1
0.991904856358153 0.962960611018781 1 1
0.850111437856422 0.826254949436882 1 1
0.987659426472555 0.961642437989604 1 1
0.887364790735573 0.862927735023811 1 1
0.706747298443442 0.685853311309687 1 1
0.697689337207273 0.678205571622941 1 1
0.502087626182349 0.487603946574837 1 1
0.725653285669248 0.705028803397727 1 1
0.883816478045871 0.85648882976979 1 1
0.771971257274782 0.747695790434282 1 1
0.85295951854034 0.82739227015473 1 1
0.786333245405374 0.763393351112955 1 1
0.659205459173602 0.640966778036697 1 1
0.994048105056314 0.964550081596487 1 1
0.964323141043252 0.935056565400635 1 1
0.545079229484379 0.530694155112943 1 0
0.677699263064666 0.658035575315998 1 1
0.737028694955459 0.712728353848562 1 1
0.939033037586548 0.913511668331689 1 1
0.626406354584221 0.606865138470417 1 1
0.519200044867497 0.503757930059855 1 0
0.865746094591339 0.838882359623431 1 1
0.610076887480279 0.594007922643494 1 1
0.688563257286707 0.665508418772805 1 1
0.779798562746958 0.757207640312997 1 1
0.858717317129687 0.834221405467812 1 1
0.637242274337037 0.619933429142286 1 1
0.571985029027675 0.554068266257051 1 1
0.718833843375857 0.698553781668457 1 1
0.656231529615902 0.636750649653644 1 1
1.20143489350528 1.16381004574584 0 0
0.805173762316754 0.781826810044164 1 1
0.855265816797793 0.828317362400081 1 1
0.840757110764612 0.815110007875075 1 1
0.817312765925035 0.792830295440414 1 1
0.902713014545807 0.875742684682134 1 1
0.929746663340003 0.902188007764541 1 1
1.11641564102514 1.08297699090881 0 0
0.93545309618423 0.907832634251309 1 1
0.78615988045717 0.764174893248349 1 1
0.62122219851207 0.601702229212541 1 1
0.824241451876503 0.800503896968269 1 1
0.770710551668016 0.748318360262424 1 1
0.800430423156679 0.77722923943569 1 1
0.855490302837666 0.829083058125984 1 1
0.522869957710994 0.507342486215365 1 0
0.650484596445303 0.631156653559721 1 1
0.868347052002511 0.842952628532176 1 1
0.948728542787328 0.91920362982839 1 1
0.786137223071211 0.763950994439628 1 1
0.542878171462434 0.527952209292343 1 1
0.782560529662945 0.759668203455174 1 1
0.99152146369817 0.961599048104517 1 1
0.78842101771234 0.762864751508409 1 1
0.856000920182552 0.830285373110816 1 1
0.785413504302266 0.761703920617696 1 1
0.732739242384473 0.712136157259641 1 1
0.715255589819188 0.694546483379233 1 1
0.817799858954767 0.794541134376196 1 1
0.59088978299915 0.572243127122515 1 1
0.93748046813875 0.90808940873557 1 1
0.888013715909326 0.859893687247531 1 1
0.667705554255707 0.650386178937753 1 1
0.751272703317688 0.730320697685149 1 1
0.835271658048699 0.811746459188634 1 1
0.71108633935722 0.689440900344929 1 1
0.786250642945151 0.760184575738802 1 1
0.741595678230566 0.719703909745045 1 1
0.880661013862608 0.854129015058516 1 1
0.72557199714306 0.704780979288496 1 1
0.770872771912781 0.750438781136961 1 1
0.961800549575288 0.931322357944506 1 1
0.802812119443417 0.779019830194463 1 1
0.603305166238976 0.585222720632988 1 1
0.724215597695217 0.701045490197563 1 1
0.875522928880718 0.848588162121308 1 1
0.828599478465588 0.803463189453302 1 1
0.752662033640424 0.729166829755849 1 1
0.596657148239163 0.580221436028891 0 0
0.956041214904154 0.928979559742973 1 1
0.635191607384014 0.616840698013471 1 1
0.468545988659944 0.4552935317178 0 0
0.780964064274455 0.75735437564073 1 1
0.930239188843818 0.900852992940361 1 1
0.773342342894301 0.747491151549752 1 1
0.596049348121918 0.581200284261983 1 1
0.730932903872057 0.710672151687772 1 1
0.897763260394307 0.873724849421664 1 1
0.787642803415875 0.765788417658804 1 1
0.857571686493955 0.832171649068756 1 1
1.15725057582979 1.12448542556255 0 1
0.854874346917122 0.83037348294582 1 1
0.551623957508364 0.537142529446827 1 1
0.772132854731302 0.750631606370552 1 1
0.786437789587316 0.763905123490968 1 1
0.783780909266323 0.758977849228724 1 1
0.661047340969926 0.64345017019917 1 1
0.812382326068742 0.788439324358177 1 1
0.931090486199303 0.903834088470478 1 1
0.626246664717072 0.606446731681958 1 1
1.0849898916424 1.05273433070832 1 1
0.97262360158113 0.944198970014207 1 1
0.695014728820743 0.675442236431761 1 1
0.820591187260105 0.79693123783968 1 1
0.716468687498539 0.693399483961315 1 1
0.781340890678088 0.758104875223866 1 1
0.578660898532902 0.561076074654023 1 1
0.738531511557556 0.715692854731843 1 1
0.528050866505387 0.511623846743536 1 0
0.754237640735018 0.732236091727631 1 1
0.916390937134113 0.891963930635106 1 1
0.797348708200198 0.774317204505123 1 1
1.05917288605208 1.02648049331792 1 1
0.507564550201468 0.493523632401488 1 1
0.681169543462282 0.660947986692315 1 1
0.595399280659442 0.578328157618477 1 1
0.784383170882257 0.761998013871387 1 1
0.904086354828646 0.878020304502373 1 1
0.912890497432163 0.887640968254839 1 1
0.603306791123064 0.586866596447752 1 1
0.943272094854854 0.914711493063289 1 1
0.958126223621618 0.92928697498393 1 1
0.800607917801601 0.777940878786445 1 1
0.908759308730259 0.881585582498635 1 1
0.889446358728901 0.861673925419733 1 1
1.16719179527736 1.13316070630765 0 0
0.564935072824393 0.546954939500631 1 0
0.641615969707858 0.621911789153206 1 1
0.689822406644018 0.668914912880985 1 1
0.795817735519925 0.775026016059193 1 1
0.907435090718485 0.880956713528325 1 1
0.763418468991644 0.740162406747423 1 1
0.787512246504102 0.765346623427019 1 1
1.02457530813598 0.992993013951463 1 1
0.878675841397631 0.853482156904391 1 1
0.791520673031062 0.769771361231955 1 1
0.737502731040884 0.716867809205471 1 1
0.710444680407128 0.68840088947112 1 1
0.663392649250096 0.646598234452711 1 1
0.72504598543332 0.701764531908591 1 1
1.0122690599282 0.981630194051642 1 1
0.915577100731197 0.89030646141915 1 1
0.777600616361712 0.755031476019942 1 1
0.66457385262924 0.64588524650783 1 1
1.09446923966318 1.06267479520074 1 1
0.631221719059755 0.611828058775672 1 1
0.654742991736772 0.635500703053103 1 1
0.496047273703814 0.482344565631551 1 1
0.804355551810111 0.778813573165517 1 1
0.951648338416221 0.922428670076023 1 1
1.01281249704926 0.9842969214064 1 1
0.916424266082337 0.89225470479389 1 1
0.917049500641565 0.890220625403179 1 1
0.766355995120285 0.743731331274055 1 1
1.03270604785151 0.999906230462167 1 1
0.84591712691319 0.821413248478182 1 1
0.668534802646793 0.648782311383994 1 1
0.858769425558205 0.833630705289564 1 1
0.991137594579463 0.961930182894419 1 1
0.806757595870653 0.781827595260881 1 1
0.861703016118687 0.836674982528395 1 1
0.98068295921676 0.953058733807236 1 1
0.862823816185341 0.838093282106434 1 1
0.660163952794695 0.643638505110485 1 1
1.09241712611148 1.0621013956134 1 1
0.96619698601059 0.939052159873698 1 1
1.08589668585133 1.05960081201286 1 1
0.813485303912325 0.7895974618751 1 1
0.860191924064742 0.834253758927125 1 1
0.69613822643527 0.675986606054372 1 1
0.909678922396433 0.881230273647407 1 1
0.903998851664666 0.877117014584013 1 1
0.650450562464176 0.632223585322454 1 1
0.837968885186353 0.810243464480054 1 1
0.921962204747228 0.895635905790443 1 1
0.521121503678358 0.504633406653882 1 1
0.631238403954858 0.61038633141553 1 1
0.924244386367527 0.897152002570341 1 1
0.979926682054687 0.951958792552713 1 1
0.723106214941007 0.702168416059006 1 1
0.985133281783087 0.957177929692553 1 1
0.983717086660972 0.952872647147982 1 1
0.799589862674684 0.776423083409813 1 1
0.881397362520499 0.857067638975018 1 1
0.87417482572049 0.850308250369149 1 1
0.695696141745565 0.673990631993026 1 1
0.581554122552913 0.565217052059469 1 1
0.839415981658821 0.815827752236684 1 1
0.843555219246229 0.817663805797382 1 1
0.914439602318416 0.886674594171631 1 1
0.887665607680758 0.858885041697629 1 1
0.991635465821755 0.962896413987167 1 1
0.949322138803782 0.918694666814888 1 1
0.943789989400213 0.917741834136546 1 1
0.716216307786488 0.696794805408858 1 1
0.612213464633171 0.594199619319421 1 1
0.667703147607781 0.649178942984234 1 1
0.786044759304853 0.763264025451233 1 1
0.71052334931362 0.688155809922911 1 1
0.965301295428747 0.934867553786797 1 1
0.633606610390224 0.613164079963475 1 1
0.548971154037134 0.532041432712565 1 0
0.975705458649377 0.944706783616792 1 1
0.856265553787593 0.830072110381773 1 1
0.708459815648845 0.688124697238985 1 1
0.90636344649546 0.881964991003915 1 1
0.8141467812256 0.790668563476805 1 1
0.822944344998774 0.799213649575111 1 1
0.89208769808404 0.866643223058031 1 1
0.961667331160469 0.933745843115767 1 1
0.60015993417247 0.583175691734612 1 1
0.742886268096168 0.721420655390235 1 1
0.813175173117855 0.788020245828662 1 1
0.625378343420515 0.608321231757456 1 1
0.433758647488796 0.420789048919075 0 0
0.806089440363767 0.782898565836865 1 1
0.638297316166661 0.618375402146101 1 1
0.893910955107079 0.868432889385318 1 1
0.821863550593998 0.795705608976732 1 1
0.882837098659372 0.856631647664666 1 1
0.845288956845396 0.820404666826822 1 1
0.715876550928756 0.693003709966608 1 1
0.959985305606313 0.931947890759475 1 1
0.941275326387288 0.916695942733294 1 1
1.01105210316012 0.984571355237731 1 1
0.783639093249505 0.760186201821545 1 1
1.03066312257854 1.00120826296421 1 1
0.93765536068008 0.910582738498783 1 1
0.922494713394697 0.895177996385641 1 1
0.610371567430343 0.592862920168549 1 0
0.513464876251879 0.496912812869883 1 1
0.509289043451351 0.492864743653728 0 0
0.745874099100472 0.724090377916924 1 1
0.600572161634346 0.584203660024194 0 0
0.658704755011834 0.637726749872224 1 1
0.807452289706292 0.781814580771465 1 1
0.666858998248494 0.64780042526969 1 1
0.872429329158912 0.845238187178565 1 1
0.754362475995933 0.731953928513871 1 1
0.907937429216927 0.88156445092568 1 1
1.20567533514159 1.16706905862438 0 0
0.788668998913478 0.763327023437538 1 1
0.993045109393026 0.964580101798768 1 1
0.733180770746294 0.711358572451616 1 1
0.703994205736091 0.683022068541972 1 1
0.72100839862346 0.69826385354887 1 1
1.06949861830626 1.03765297479046 1 1
0.89858587355402 0.873040993587573 1 1
0.78088798087215 0.759236063249067 1 1
0.833030077729715 0.808960051513397 1 1
0.478227084411863 0.462655930130996 0 0
0.889330213700525 0.864527841562426 1 1
0.775497368381403 0.757092650505457 1 1
0.866072361876241 0.84064643434655 1 1
0.601505727936698 0.583306039234454 1 1
0.763205723390549 0.741355280613323 1 1
0.531304819461801 0.514823534496413 0 0
0.836310314618352 0.811477233224206 1 1
0.807628807520136 0.785265307334897 1 1
0.950852339354056 0.919920295574685 1 1
0.725156355101482 0.703801247788315 1 1
0.806614217781647 0.784114690641258 1 1
0.926498206861052 0.899522533884044 1 1
0.771335143349775 0.749846215834567 1 1
0.718327848578687 0.698988010715497 1 1
0.744956168008182 0.721589797346117 1 1
0.721339411163946 0.699827453927327 1 1
0.897607959642333 0.869970451984982 1 1
0.777884090518053 0.753836363065488 1 1
0.756672195906928 0.73581914904622 1 1
0.924952888950443 0.898092500830856 1 1
0.897567563813894 0.870826877734647 1 1
0.893475790913872 0.86846204658877 1 1
0.846368975332596 0.82324324062423 1 1
0.817697601735799 0.792580941320325 1 1
0.925255979415192 0.895791811131593 1 1
0.611236153725348 0.595506122115366 1 0
0.696826801143648 0.675832201057739 1 1
0.86488771975608 0.838328355388717 1 1
0.899590627322454 0.876913090027773 1 1
1.01987840578836 0.990140230095177 1 1
0.635289578068597 0.615871952182169 1 1
0.933296799091326 0.906069640219517 1 1
0.776433682140108 0.752177531496045 1 1
0.975864356719595 0.946759444437056 1 1
0.906799756281129 0.880347381845447 1 1
1.0773929271783 1.0451677254262 1 1
0.715997702060809 0.695302707269506 1 1
0.745450975752028 0.723468281325976 1 1
0.654676732591096 0.636290528694009 1 1
0.821302317763748 0.799008160658001 1 1
0.926866891955457 0.899412293564428 1 1
0.88434376494671 0.858303868710823 1 1
0.68840270720275 0.667409432330334 1 1
0.61280687903659 0.593132602859063 1 1
0.752948560083562 0.73313673124261 1 1
0.430628770125104 0.417589628969082 0 0
0.613646059688366 0.594470984220766 1 1
0.854127039816929 0.828688906971932 1 1
0.749596069398478 0.727474724486888 1 1
0.956669259252169 0.925985803486447 1 1
0.825227356166881 0.799787975532912 1 1
0.642730688999304 0.624390875204204 1 1
0.775877576153829 0.753073509008318 1 1
0.63762750913609 0.618272995553396 1 1
0.716623305465069 0.694190648525514 1 1
0.712505736121848 0.691585907712379 1 1
0.787701699601037 0.766387314425852 1 1
0.567758522483807 0.55150928965605 1 1
0.704922367263385 0.683883286180078 1 1
1.01358024752339 0.982964419863022 1 1
0.671983349175679 0.652664261402861 1 1
0.891175498670016 0.862054497217802 1 1
0.818000277000774 0.79202565138037 1 1
0.775602691704213 0.755428407452847 1 1
0.767856150680251 0.745641534157359 1 1
0.616382361027862 0.597796896842552 1 1
0.81280953307916 0.790164043822463 1 1
0.664029529475238 0.64360883253821 1 1
0.710359993569337 0.688733964548983 1 1
0.885527112380306 0.859450488490537 1 1
0.859021417707095 0.833979263554084 1 1
0.717159371280849 0.69696652054489 1 1
0.715189726057754 0.693685623233222 1 1
0.822171134144925 0.798381260515163 1 1
0.835907073736056 0.80827258341238 1 1
0.898067676077689 0.873964016840387 1 1
0.667220325323652 0.647007864832744 1 1
0.511869552620595 0.498370599297319 0 0
0.833478916518597 0.809238922461708 1 1
0.725469841252107 0.704412530910873 1 1
0.702030027606062 0.680668772021927 1 1
0.627364520481902 0.609633072644671 1 1
1.00047134556756 0.968839431329545 1 1
0.956664427092763 0.929201722185215 1 1
0.92728225337705 0.898021711636757 1 1
0.829036582111643 0.805889761439728 1 1
0.95122467771574 0.924621545596453 1 1
0.638423946178294 0.619156890053091 1 1
0.783048421263865 0.760731644468348 1 1
0.577619740239519 0.559147727172544 1 1
0.720835588536792 0.699357938331601 1 1
0.925584715218418 0.898990915690519 1 1
0.874761381281862 0.849539385857101 1 1
0.925718597195011 0.896434068515211 1 1
0.906442204297569 0.880703023576656 1 1
0.565458543439471 0.549316122863328 1 1
1.00099570764482 0.972385956186235 1 1
0.624206507513945 0.605525963925964 1 1
0.86604814463526 0.841090499920246 1 1
0.744337699943354 0.72404684996379 1 1
0.835018479331236 0.809658972111237 1 1
0.796731011949718 0.773017908201752 1 1
0.814300873407731 0.789351752632147 1 1
0.765101019959473 0.740979765502451 1 1
0.648119979234663 0.630970001298697 1 1
0.779694055325632 0.757796287716479 1 1
0.846849994761456 0.820594188878644 1 1
0.599773870057226 0.581889805364114 1 1
0.642513068918351 0.624984782717376 1 1
0.897540387558543 0.871418324291198 1 1
0.946139769674357 0.918069173535785 1 1
0.691040776642234 0.669440851339303 1 1
0.802708804214467 0.782111203973251 1 1
0.723559635313926 0.706652432326266 1 1
0.932000123486639 0.90376889386068 1 1
0.656077318435383 0.635136361481689 1 1
0.56597686967363 0.548201616938564 1 0
0.966499930113891 0.939990802690842 1 1
0.861793215505073 0.834483140844339 1 1
0.717523163127014 0.695045097452996 1 1
0.559894090145616 0.543259850323975 1 0
0.592716370973589 0.575914998463325 1 1
0.533471059778805 0.516849830186165 1 1
0.631101894449514 0.613856729799085 1 1
0.519079571091353 0.505827141146088 0 0
0.833726459235122 0.808196582022619 1 1
0.574652612047673 0.559271344131478 1 1
0.484492101312446 0.47145034891671 0 0
0.795227238541084 0.772884824705247 1 1
0.787609608307895 0.765010135379132 1 1
0.979159924017141 0.951463728382965 1 1
0.740844828204017 0.719295547083794 1 1
0.847705912292955 0.820952927840043 1 1
0.753268265622861 0.730031529089299 1 1
0.624255307580414 0.606765480971517 1 1
0.887479600038739 0.862096268518254 1 1
0.902292626952931 0.875489878614789 1 1
0.832432164384716 0.808354244157405 1 1
0.54236856775361 0.526497680476684 1 1
0.66102187444237 0.6421135750201 1 1
0.607704703820322 0.592875374026074 1 1
0.8925054537998 0.868676279552336 1 1
0.578410915327619 0.562132933321063 1 1
0.686241271096384 0.664515913327416 1 1
0.858410425797296 0.833973214378744 1 1
0.715258057307155 0.69421477048024 1 1
0.964787301949054 0.93674231934266 1 1
0.874768890487875 0.851055050668927 1 1
0.787239415914547 0.766272806640203 1 1
1.0088919683446 0.979786715734685 1 1
0.849901786477284 0.826377064753623 1 1
0.923244087902894 0.89545286814992 1 1
0.555587917257053 0.541094168015232 1 1
0.879473836811098 0.854512748581894 1 1
0.545493186373475 0.528696721448304 1 1
0.646128118409308 0.626719363498228 1 1
0.866091086959966 0.839690733281198 1 1
1.05054117093218 1.01769730643883 1 1
0.974919678336759 0.946519311045435 1 1
0.924022168556291 0.897430561603605 1 1
0.739264068053991 0.716310967112475 1 1
0.740964251723906 0.719208647713507 1 1
0.836557547597407 0.809184526534596 1 1
0.818730480023424 0.793592460603407 1 1
0.733016317472693 0.710959396300585 1 1
0.771298936792107 0.747997097478736 1 1
0.630254744152404 0.610007444592248 1 1
0.622632694616954 0.605890682501295 1 1
0.980125496819447 0.95193654864156 1 1
0.571989787243912 0.555992844945618 1 0
0.937118047739132 0.910800351546827 1 1
0.616918090879372 0.600306926816393 1 1
0.705069050699463 0.682423837934063 1 1
0.853620599083793 0.827712815084312 1 1
0.84544771601012 0.819703260609602 1 1
0.551125102458948 0.533405301738686 1 1
0.788693637274109 0.766946529305524 1 1
0.618534415309734 0.601283984873637 1 1
0.947986246184097 0.92100165274428 1 1
0.593159750835148 0.576590211154221 1 1
0.941789657063123 0.91365456295568 1 1
0.765138714566081 0.743749013339619 1 1
0.750559636356112 0.72800632932808 1 1
0.793234854540111 0.770214950427588 1 1
0.99000633795593 0.960687179460357 1 1
0.7666639108894 0.744703037384458 1 1
0.635743565061046 0.61585332915311 1 1
0.807308527565 0.782877651112013 1 1
0.739432680791458 0.718795975342596 1 1
0.875515058600463 0.851604240862722 1 1
0.466774536954432 0.453490650256214 0 0
0.91135558495798 0.883750015475263 1 1
0.779692246305312 0.755697143341231 1 1
0.635253939313046 0.616883321179043 1 1
0.764668818267623 0.743257929076792 1 1
0.564760918812291 0.547282335879407 1 0
0.523103334987004 0.507483706099614 0 0
1.06810745887154 1.03517240948355 1 1
0.641867927315921 0.623982422489502 1 1
0.693032833958748 0.672028009105097 1 1
0.598865465329794 0.581068374878429 1 1
0.861533531779437 0.835128531035455 1 1
0.825084166891246 0.800477261426874 1 1
0.891203026860921 0.865688445998616 1 1
0.903776098050042 0.877998968818895 1 1
0.573972564926667 0.557573473171567 1 1
0.703101880460819 0.682814926043442 1 1
1.05142510989224 1.0220500437171 1 1
0.678168122316002 0.657186350044439 1 1
0.981848110330636 0.954220198654226 1 1
0.842412666096668 0.817734282297354 1 1
0.65746568840515 0.639067488528789 1 1
0.837817415863114 0.812539423274009 1 1
0.723790262542572 0.698914711049976 1 1
0.789529561420205 0.76469538205771 1 1
0.69679487269707 0.677288537116708 1 1
0.742682450830679 0.721173001164686 1 1
0.718739943342852 0.696602946797436 1 1
0.860145446241868 0.833394500541637 1 1
0.789795060362435 0.767242649050564 1 1
1.21443645423873 1.17859463691948 0 0
0.556988540097631 0.540381371477351 1 1
1.00752472668367 0.97691931558848 1 1
0.630252664492168 0.613211151917216 1 1
0.520729290122869 0.504256913671302 1 1
0.907083256370559 0.880532456633817 1 1
0.882936870752851 0.856242952316739 1 1
0.600741299688204 0.581825440085236 1 1
0.681468983749577 0.663042467511972 1 1
0.864179817857133 0.838908216289429 1 1
0.936396877013514 0.910376051831993 1 1
0.743165766728637 0.720915697087413 1 1
0.80957226815095 0.786424202171657 1 1
1.06304305981949 1.03236090918749 1 1
0.796920634881988 0.774823965133873 1 1
1.03439250495939 1.00486742463865 1 1
0.823800236555699 0.799460960130584 1 1
0.870856026051489 0.843971849807926 1 1
0.64085764091735 0.622374077571052 1 1
0.712951296255425 0.690641939672622 1 1
0.908553880744175 0.880780421090675 1 1
0.761302962459685 0.737748776697284 1 1
0.774331533822171 0.750850603669441 1 1
1.30438080596902 1.26763303062846 0 0
0.764430479398822 0.742165084866972 1 1
0.728765775411312 0.707428823451817 1 1
0.717930642452065 0.69715065537619 1 1
0.746257051872784 0.723894811715889 1 1
1.02028787822981 0.990703490406091 1 1
0.525873681975942 0.509236362140993 0 0
0.851679374323236 0.826542179405205 1 1
0.591159071992973 0.572825588773259 1 0
0.942709302563835 0.915452249956169 1 1
1.02836902845877 0.999050819055557 1 1
0.663118519672056 0.6450324407377 1 1
0.855575350248184 0.828501638320677 1 1
0.703631643497266 0.68385579005892 1 1
0.892452071672176 0.865624753077148 1 1
0.894224425347679 0.867497616283895 1 1
0.598812249263447 0.580383323384835 1 1
0.655875507655597 0.635609183102429 1 1
0.979056439330545 0.951982248895935 1 1
0.793541672126096 0.769451989799559 1 1
0.773524228246301 0.749434831386685 1 1
0.9443109602154 0.915434680758956 1 1
0.729785885344567 0.708309014093445 1 1
0.686403269182343 0.666994393717325 1 1
0.733187907965904 0.712282190480309 1 1
0.857574031277442 0.831492724356247 1 1
0.924098671449324 0.892893854735619 1 1
0.655625101545025 0.636969296349991 1 1
0.82149059851623 0.796540520733026 1 1
0.90490495844231 0.879179380565451 1 1
0.673059113256879 0.652318722060434 1 1
1.04021576761853 1.00955662945218 1 1
0.562520167991426 0.5449465890487 1 1
0.896579442905751 0.86721404569596 1 1
0.808809969446521 0.782407568177034 1 1
0.739618179958473 0.717281748935759 1 1
0.869294315842542 0.843007396556738 1 1
0.740480368280251 0.716706515586237 1 1
0.735353206755388 0.712058189638937 1 1
0.749294036963323 0.726698679590115 1 1
0.784074301194144 0.761654827207105 1 1
0.819887497634876 0.795098514406058 1 1
0.810283994276407 0.787972646611265 1 1
0.588660208942252 0.571752808262784 1 1
0.809608990475355 0.787621427932272 1 1
0.827096730653865 0.802320402744802 1 1
0.69735568400308 0.67796521986273 1 1
0.702617318121002 0.683244806594451 1 1
0.707376528135147 0.686310007973893 1 1
0.794448123312248 0.769620526457887 1 1
0.705178549277708 0.687872304416272 1 1
0.995145002796041 0.966076732655897 1 1
0.881188545073254 0.857079540422333 1 1
0.742961852931266 0.722674631356438 1 1
1.03098307793454 0.99998388456134 1 1
0.618721809247349 0.598957742268693 1 1
0.844124828775555 0.819135349421423 1 1
1.05312280810688 1.02183286233798 1 1
0.845613955932114 0.822579002086067 1 1
0.704529435123742 0.683992732132044 1 1
0.740117949347375 0.716993738149167 1 1
0.682634623567341 0.663358535650547 1 1
0.925113324689876 0.895033658933399 1 1
0.900224781109681 0.874285703993119 1 1
0.357597601593031 0.348936167580062 0 0
0.84946041337296 0.825331998270795 1 1
0.91880188431312 0.893019035157999 1 1
0.753174235721605 0.730654920390265 1 1
0.89913872061257 0.870752805936387 1 1
0.858946678793233 0.834234050023173 1 1
0.904555938383104 0.879811902193488 1 1
0.891295941768856 0.862315123894825 1 1
0.806672534379832 0.781243088772316 1 1
0.580795180810771 0.565168642385783 1 1
0.771411482626394 0.750000340267847 1 1
0.713733615118859 0.691421710125417 1 1
0.949204994767839 0.920657793377438 1 1
0.957851560192311 0.929670675560954 1 1
0.785172521103723 0.760472013229321 1 1
0.705361410113827 0.684601913362539 1 1
0.804608417386839 0.782256967352679 1 1
0.74372885070584 0.719676764243501 1 1
0.722409932764386 0.700475735242746 1 1
0.751335580853212 0.729644340114119 1 1
0.908704421496179 0.880075451987498 1 1
0.805703951259183 0.781507981030031 1 1
1.05967327241251 1.02867992840755 1 1
0.903473446545371 0.873537783165174 1 1
0.788799725620187 0.766094127283539 1 1
0.570971979331936 0.554573991485678 1 1
0.968522103786317 0.939750505147632 1 1
1.01697024048884 0.98799343493995 1 1
0.967759734779294 0.939475942150224 1 1
0.730351430675795 0.710280319340646 1 1
0.781237392813346 0.758787155325091 1 1
0.737665505580733 0.717677312207778 1 1
0.655236380186269 0.635811341030032 1 1
0.891391965388685 0.865346762522087 1 1
0.837272981494182 0.812153830824579 1 1
0.817011229678377 0.794934627026852 1 1
0.468112161963878 0.454526805249954 0 0
0.909889378678767 0.883671137035279 1 1
0.853800285316061 0.826432110586028 1 1
0.738841185727671 0.716305258111333 1 1
0.683631970386474 0.663908485382274 1 1
0.824497972128168 0.799866509789107 1 1
0.587247254241666 0.569606269129814 1 1
1.04691615248212 1.01730370765595 1 1
0.861832015573497 0.836449887349935 1 1
0.85279388315882 0.827604394197861 1 1
0.529154120352859 0.512942656268503 1 1
0.941844806717273 0.913714052982243 1 1
0.901420247845231 0.872803941872894 1 1
0.838727086664112 0.814683734274326 1 1
0.40550130734393 0.392466803111996 0 0
1.12039275898118 1.08998665283182 1 1
1.11053678730673 1.07765572561718 1 1
0.740871519482754 0.719380851479152 1 1
0.744235562068541 0.72113910767958 1 1
1.10611913520791 1.07253835238649 1 1
0.888125826543751 0.861278392251653 1 1
0.61099441266685 0.591731418754112 1 1
0.808138686064992 0.784536055999584 1 1
0.831489498513553 0.808107515446022 1 1
0.957488604054284 0.927858481490419 1 1
0.4021174261489 0.389457961854131 0 0
0.891172730258043 0.864205920976535 1 1
0.878253348793057 0.849667406248494 1 1
0.959400103731405 0.929014124940783 1 1
0.612895176223179 0.594604376690282 1 1
1.01168451945814 0.983392793255958 1 1
0.978069844944945 0.951504019184335 1 1
0.898310915056177 0.87273926007895 1 1
0.819859912002678 0.793961988246036 1 1
0.882114054697243 0.857816076163825 1 1
0.786313894867718 0.76338869999962 1 1
0.864405092240783 0.83930601164303 1 1
0.836951959035824 0.811720306317531 1 1
0.916680841452068 0.890128347301004 1 1
0.960183311387576 0.933033259487297 1 1
0.802072585018805 0.777183226371191 1 1
1.01171460259347 0.982514261407536 1 1
0.903677784285069 0.879018755436674 1 1
0.871021379557859 0.842750790948164 1 1
0.833753946942479 0.811185573179743 1 1
0.832229390123837 0.805885243125335 1 1
0.903991587972686 0.877590927288042 1 1
0.647391938262892 0.628499998287626 1 1
0.715511385949645 0.694361496090177 1 1
0.608993963980443 0.591200683322422 1 1
0.594109471995701 0.57862065267293 1 1
0.822585930216381 0.799749740989881 1 1
1.31945040244027 1.27906246816172 0 0
0.747937519139132 0.726093435135938 1 1
0.924315335599782 0.895203561397752 1 1
0.782424896247374 0.760492963527891 1 1
1.01748211242407 0.989687183013973 1 1
0.868085639290944 0.843802029206628 1 1
0.695974761524607 0.677132671057636 1 1
0.930617783681346 0.9019400784801 1 1
0.857902240314856 0.833665898437065 1 1
0.85709756428529 0.831323671339269 1 1
1.12613687246764 1.09202078578916 0 1
0.690061528552234 0.671055115254076 1 1
0.800358264983945 0.776638502118431 1 1
0.563688552163216 0.546481753857762 1 0
0.865592746916413 0.839786812776836 1 1
0.544510559141919 0.528716513268695 0 0
0.837987830852644 0.815087225491236 1 1
0.758189227889756 0.736708600287802 1 1
0.705678814379217 0.683546115003416 1 1
0.731976352348011 0.712572986866802 1 1
0.824875174212435 0.801811576951621 1 1
0.835478058804687 0.812760978622575 1 1
0.737060923818984 0.717566372923645 1 1
0.904649967925151 0.878389577863189 1 1
1.19521192649253 1.16134350098826 0 0
0.873131178369802 0.847717335465879 1 1
0.95638786310206 0.926695263285662 1 1
0.709246325215044 0.68936737070038 1 1
0.843172990963559 0.818116609938416 1 1
0.860348900075784 0.836922714897885 1 1
0.773405512072463 0.749660832608733 1 1
0.607048344519679 0.588234414392481 0 0
0.838754842312663 0.814496592469817 1 1
0.728366480516494 0.707369857857206 1 1
0.623153431643882 0.605215344229076 1 1
0.583211947787728 0.56663053118733 1 1
0.696238883923145 0.675937380397016 1 1
0.685810033940144 0.667010107511248 1 1
1.06071526302221 1.03242499145111 0 1
0.597429239092762 0.580375018462753 1 1
0.758302011881742 0.734843573672222 1 1
0.589350334461616 0.574129876587089 1 1
0.883359342643792 0.858731757671368 1 1
0.64536186949198 0.624893668769528 1 1
0.71972405270629 0.699722416829874 1 1
0.637666191565581 0.616611947586905 1 1
0.557608098628086 0.542367206731858 1 1
0.612871599105293 0.593992090456608 1 1
0.720977977425134 0.700110783092323 1 1
0.868237567133009 0.844036622663824 1 1
0.836670578972971 0.810418405709453 1 1
0.891720798691038 0.865000478114888 1 1
0.956673739171017 0.92883988555474 1 1
0.73863005864891 0.717603888187528 1 1
0.732771702361734 0.711807425180061 1 1
0.774871100603517 0.751602417653768 1 1
0.820021772677527 0.796369077712162 1 1
0.671322945998632 0.652942840237885 1 1
0.760847993382951 0.740418696516662 1 1
0.662959862797588 0.644358004631048 1 1
0.867189396605074 0.841331616221915 1 1
0.610187955556131 0.591531765609071 1 1
0.882192063241484 0.854462082589049 1 1
0.856959796379671 0.830138736626259 1 1
0.628356416563706 0.610719764983766 1 1
1.00248005183748 0.971769679209385 1 1
1.11926995195522 1.08791767175632 0 1
0.633012356570243 0.614209264727287 1 1
0.849721299441147 0.825104592603225 1 1
0.499475635820544 0.486282205626686 1 1
0.900700919382843 0.874023279974638 1 1
0.645285054265393 0.627534363021834 1 1
0.827644234502361 0.803332415576109 1 1
0.640198558491943 0.619100935823702 1 1
0.958662107405886 0.931798790143767 1 1
0.663555205703765 0.644412332849458 1 1
0.854701321198486 0.830249663639886 1 1
0.841393957674355 0.815380321385341 1 1
0.602485371856235 0.582907301105771 1 1
0.556916537789523 0.543514501802014 1 1
0.879341661428541 0.851027809613267 1 1
0.726318831948643 0.704029740491931 1 1
0.739194785708358 0.718461924504371 1 1
0.793070554131304 0.768340353382036 1 1
0.971458896301392 0.940618667581897 1 1
0.716623817480126 0.697032422564893 1 1
0.957428880142707 0.927256304490502 1 1
0.721796009606651 0.700754302293649 1 1
0.706692403263468 0.685555061907341 1 1
0.62743622728138 0.609031348926064 1 1
0.963915868756617 0.934134369012656 1 1
0.931462457841941 0.904848779320731 1 1
0.772671022074994 0.748421010402198 1 1
0.729919879101122 0.709223549637942 1 1
0.921104021757946 0.896421130561623 1 1
0.76537773393162 0.745582673664491 1 1
0.836871485857342 0.813302525724938 1 1
0.918451188940663 0.893001365478959 1 1
0.745024708981208 0.723195166690404 1 1
0.773827093739763 0.7516833497 1 1
0.952476045327279 0.923801590765132 1 1
0.874367298142896 0.851011412589989 1 1
0.668459711440248 0.647995580237147 1 1
0.757237000180934 0.736180693693228 1 1
0.793874479274234 0.772143799560408 1 1
0.500224255237145 0.484912340496435 0 0
0.614668007743631 0.595207353311829 1 1
0.699753693200055 0.680114191701926 1 1
0.742571448682941 0.721865533347144 1 1
0.618708346301196 0.598732684016481 1 1
0.808888494728013 0.784696730647246 1 1
0.700499756846266 0.679045015441221 1 1
0.790360927784929 0.766823088575708 1 1
0.928176771679716 0.901191321907698 1 1
0.810081890816489 0.785837573755219 1 1
0.73930846884497 0.719231010722592 1 1
0.899601562236442 0.871291155522084 1 1
0.767491655798616 0.744664686259051 1 1
0.719284207674243 0.699373337550754 1 1
0.762937028846475 0.739013520995703 1 1
1.04759369368892 1.01564430796752 1 1
0.61900448113921 0.600648012707585 1 1
0.519406741246798 0.505377451762683 1 0
0.7579273598647 0.736556158953481 1 1
0.94748998922415 0.919785306557895 1 1
0.805457191975316 0.782937131577771 1 1
1.01986722650109 0.991570315061003 1 1
0.698998435356302 0.677639755742186 1 1
0.752000211903362 0.731764238171533 1 1
0.955738781128938 0.928026711321742 1 1
0.771330994102955 0.747757728186206 1 1
0.808111481964555 0.783171685512976 1 1
0.705535316966293 0.68455867190554 1 1
0.68519369620659 0.66579313131372 1 1
0.685931787913959 0.665797940367167 1 1
0.850046346384419 0.824219678670408 1 1
0.955412393510096 0.927871109166814 1 1
0.730080843462894 0.710256499729288 1 1
0.627394399024532 0.609173311884961 1 1
0.856429102443969 0.833024395236243 1 1
0.610798986761325 0.590592874049044 1 1
0.720015605408865 0.697690132358107 1 1
0.701045875234308 0.681464511411955 1 1
0.558229832527296 0.542306915793383 0 0
0.993561053987033 0.966172882411383 1 1
0.983575594667312 0.953088654438001 1 1
0.739026987560817 0.717889787230154 1 1
0.853366023951016 0.825826903977255 1 1
0.796408772215327 0.774295973255499 1 1
1.00535936119143 0.97867358595619 1 1
0.871068133778958 0.845191094709707 1 1
0.681062579247972 0.661828526351039 1 1
0.681538162106758 0.662823046956382 1 1
0.872075947058131 0.849294878460484 1 1
0.751514388101242 0.728295192112142 1 1
0.956226367468729 0.928667987149959 1 1
0.650555046172269 0.63144415749801 1 1
0.67564144903908 0.656972166625147 1 1
0.738955016986939 0.716320062994588 1 1
0.913709535016906 0.885674237790007 1 1
0.833348262507523 0.806756589049145 1 1
0.927831591674566 0.901992037313456 1 1
0.900220040115543 0.875821720134574 1 1
0.7875477985858 0.765679828695621 1 1
0.792319242700298 0.77053628751138 1 1
0.626395667881158 0.606584077947792 1 1
0.964381907799091 0.934002411526666 1 1
0.80040039314703 0.776720529804546 1 1
1.31053799108698 1.27105720269696 0 0
0.685436717359864 0.665167890897299 1 1
0.874917234835786 0.84885200839239 1 1
0.931022953891965 0.902742811917349 1 1
0.745836140436043 0.72599394848532 1 1
0.788749222483836 0.765464301343968 1 1
0.882917154369449 0.857557456029095 1 1
0.672270002150492 0.653754168631366 1 1
0.93940989363349 0.911759819855932 1 1
0.625894294148131 0.606783093014613 1 1
1.0142310687497 0.983922563227171 1 1
0.726759921626535 0.703557541063123 1 1
0.928693998004928 0.902273216589654 1 1
0.677571342843383 0.657373956806418 1 1
0.916329144502202 0.890234910565427 1 1
0.602888228410971 0.582811123543148 1 1
0.752576281238663 0.732321088278744 1 1
0.781029810943517 0.758269528429291 1 1
0.51161458364285 0.495098778517174 0 0
0.714256861007034 0.691199353614873 1 1
0.69885371315515 0.678993022143808 1 1
0.905177393826426 0.876694259827226 1 1
0.599158895754961 0.582833437302206 1 0
0.649233422679343 0.630576344742145 1 1
0.772038218034982 0.748703878553108 1 1
0.680925013300099 0.661271747253534 1 1
0.796709915562423 0.7710711344291 1 1
0.996345972783946 0.96820928248864 1 1
0.783957268269144 0.760906359420304 1 1
0.70957680049998 0.689918295403528 1 1
0.589588370539847 0.571979966426132 1 1
0.699973146391494 0.678020893901085 1 1
0.78362179800912 0.759928830297613 1 1
0.852215331667628 0.827565206838382 1 1
0.904271554199074 0.878906674552754 1 1
0.796739545524205 0.772755949195458 1 1
0.944142420157502 0.917159457023014 1 1
0.970942981051613 0.941936104965554 1 1
0.64494961805193 0.626514497270535 1 1
0.990897440961364 0.959848232458082 1 1
0.93507364303277 0.906586741516291 1 1
0.722338943813652 0.701839618023716 1 1
0.886261627885018 0.861405811978483 1 1
0.929191272039038 0.901933612893227 1 1
0.601290935249102 0.584611770118318 1 1
0.870167987515505 0.84345328419953 1 1
0.693464957073464 0.673243662845601 1 1
0.574201982330614 0.557021968879747 1 1
1.05646817517639 1.02647782682685 1 1
0.758310506191026 0.734945825564983 1 1
0.616476545933286 0.597288332746997 1 0
0.760514347067217 0.736524986154235 1 1
0.921101904462572 0.895198234005574 1 1
0.951039634785741 0.922862659029306 1 1
0.925557586327916 0.898577333820673 1 1
0.751381857538671 0.729423712754676 1 1
0.705434149941381 0.684159460422388 1 1
0.682242983308594 0.661914532250773 1 1
0.712728838240523 0.692005744032094 1 1
0.931637264808234 0.902584010155967 1 1
0.843101191914748 0.817166842849279 1 1
0.840752546855665 0.815662828823519 1 1
0.704802038287247 0.683443029188354 1 1
0.793960362699478 0.769136454465793 1 1
0.77456458545786 0.753912185853494 1 1
0.694445009208156 0.6727115115466 1 1
0.907284384680614 0.880452195014399 1 1
0.771548558924947 0.749281534482242 1 1
0.897281371636111 0.868401605515955 1 1
0.890993412966455 0.866592311916422 1 1
0.84483009700466 0.821105321215164 1 1
0.905962343321591 0.877815848613062 1 1
0.730080842828162 0.709692480571864 1 1
0.661592770226113 0.641188364013361 1 1
0.770408841238021 0.745538182192551 1 1
0.75572010054393 0.7333038957343 1 1
0.797621048964207 0.774527201703627 1 1
0.6082590737127 0.591295126722053 1 1
0.896500398722601 0.869835025578658 1 1
0.900238425614853 0.875518174868064 1 1
0.822602934285865 0.798034058933882 1 1
0.659587205966166 0.639285267902484 1 1
0.684009897227145 0.665076689522754 1 1
0.622971289528123 0.605261566690076 1 1
0.752638414368017 0.72937498550401 1 1
1.00821793863646 0.97813927793182 1 1
0.741060529438582 0.716718845334679 1 1
0.942447264430898 0.91550518495431 1 1
0.669569133137213 0.650091544221738 1 1
0.523354455758053 0.506691419756459 1 1
0.908107748187613 0.881259803677586 1 1
0.795084406921289 0.77061670172883 1 1
0.835390820749894 0.811483594545852 1 1
0.694957491211227 0.674409450268223 1 1
1.09152521182283 1.05902242971288 1 1
0.690814152703141 0.669642583723737 1 1
0.615893795328165 0.596231617903113 1 1
0.675731806442308 0.655195075931078 1 1
0.719003136444813 0.69716216018515 1 1
0.799423110267172 0.775203907935474 1 1
0.706512677656488 0.686097601229834 1 1
0.649397265566777 0.628539003984099 1 1
0.862273748016024 0.836143452301412 1 1
0.869997213691838 0.84489787381493 1 1
0.752053789427093 0.729867026304169 1 1
0.737998447483141 0.71686789767891 1 1
0.796969153698397 0.7752178992177 1 1
0.603189937218596 0.583506412595856 1 1
0.467478586198029 0.453833826174157 0 0
0.884026314628436 0.856872431572581 1 1
0.733477164294872 0.713155406107679 1 1
0.441690762852085 0.429256222406382 0 0
0.754404930743109 0.731899935591327 1 1
0.883709691965678 0.857782516441665 1 1
0.881437560803161 0.855464596866726 1 1
0.904319941283442 0.879141207501325 1 1
0.827054707086788 0.803901681038765 1 1
0.884140450787463 0.857632778326035 1 1
0.655024280968619 0.634807035734791 1 1
0.819602026890836 0.7968312966667 1 1
0.876914358997682 0.848491854222336 1 1
0.878594649665635 0.851398618440137 1 1
0.835111801477491 0.807047449378207 1 1
0.833870515750992 0.811358008559635 1 1
0.74528973956533 0.722842360422508 1 1
0.815217439397189 0.792226321351378 1 1
0.725827312108904 0.704302806105354 1 1
0.916092766021598 0.888635087020617 1 1
0.891096840933308 0.865941157348409 1 1
0.878441131393762 0.853006728216823 1 1
0.417436912201435 0.40631338519722 0 0
0.876284823780288 0.850892656964422 1 1
1.05149292386091 1.02057158216905 0 1
0.520898059410943 0.504644767065886 1 0
0.735422106766248 0.714189509298861 1 1
0.814345683325634 0.792268800655155 1 1
0.734348891760455 0.712793308769393 1 1
0.931571665852019 0.90319293445615 1 1
0.814774153994668 0.791405784637779 1 1
0.842599561605657 0.819220519780912 1 1
0.855911281542443 0.83042808800354 1 1
0.878278312340816 0.850922228542832 1 1
0.94117487131408 0.913078151337593 1 1
0.9422237048225 0.915173098196452 1 1
0.83875905700292 0.814799313505554 1 1
0.861177963917977 0.83847172065944 1 1
0.945221268292736 0.917676025697239 1 1
0.874862420630203 0.85078714011405 1 1
1.06417670899553 1.03125093502674 1 1
0.610349552451876 0.591246010794961 1 1
1.26450275879989 1.22461873083173 0 0
0.846533525071071 0.821798659733685 1 1
0.600063229665181 0.581630236427158 1 0
0.731908957823498 0.706666747209372 1 1
1.00473597210292 0.973572872877509 1 1
0.79371257923299 0.769680350463432 1 1
0.762364198063404 0.73814141326196 1 1
0.728588097660783 0.707901711805566 1 1
0.750899098147804 0.72763885088112 1 1
0.752574755934083 0.729083427847714 1 1
0.760090754198539 0.738440277986667 1 1
0.753496700218079 0.729658629663614 1 1
0.795724260124894 0.773918736761404 1 1
0.785068285492156 0.763338901334046 1 1
0.826386690335811 0.802354332280508 1 1
0.639438715484427 0.620749735127616 1 1
0.95279889818088 0.924401292593964 1 1
0.697979732952985 0.677921017315918 1 1
1.16311215610653 1.1283998638017 0 0
0.756238329942801 0.733863826707441 1 1
0.731322472750495 0.709720859624758 1 1
0.60895558332655 0.589588776561176 1 1
0.686729456510762 0.665159580091263 1 1
0.83317122535844 0.811774747485849 1 1
0.699252837414669 0.678594347528657 1 1
1.10591760123456 1.0727488350669 0 0
0.900917974400297 0.874421503002147 1 1
0.69467250839211 0.674789816796877 1 1
0.912903174428435 0.888592599271214 1 1
0.742582455203102 0.722204976641587 1 1
0.779215245287605 0.75699814102437 1 1
0.706450228151806 0.682349677264552 1 1
0.804696342166626 0.779607042327389 1 1
0.714561063538532 0.69322278882569 1 1
0.848269991170081 0.819650520189237 1 1
0.778001102463308 0.755982087515728 1 1
0.678626622541125 0.658156877470902 1 1
0.823569308050634 0.799994978218409 1 1
0.577730316588721 0.561328641807394 1 1
0.803516599816949 0.779618193683642 1 1
0.909498028894049 0.881787070109506 1 1
0.906905447120755 0.881996267880758 1 1
0.659531223740095 0.640781463618233 1 1
0.946337447611789 0.918710775707772 1 1
0.70611496839411 0.683973529328215 1 1
0.852066006297551 0.826676436763307 1 1
0.611144119799156 0.593970735486214 1 1
0.851805556163148 0.826745448212464 1 1
0.645692565336148 0.62659894193715 1 1
1.00105600141205 0.970476484300703 1 1
0.819958260239062 0.795881948629809 1 1
0.654281468368345 0.634232063234845 1 1
0.757031048824313 0.734142873898043 1 1
0.657380754718941 0.638069533646506 1 1
0.566962529370257 0.550558306785893 1 1
0.838215788869828 0.81548413095517 1 1
1.18648392710709 1.15236390102472 0 0
0.952226668773327 0.923867246470484 1 1
0.51560381517063 0.501281255837989 1 1
0.76912256718516 0.747103115922781 1 1
0.903586499787597 0.876740714107587 1 1
0.828879731489781 0.80446163159389 1 1
0.856787309760783 0.833857592609104 1 1
0.640314704881105 0.621163866886196 1 1
0.824911512202555 0.799867897407618 1 1
0.65976722696833 0.641397608183062 1 1
0.729494361856003 0.708444321815923 1 1
0.570565374963139 0.55377777030605 1 1
0.804279537589485 0.780255970153878 1 1
0.757753864147983 0.734670991475624 1 1
0.791902602938307 0.768142367955922 1 1
0.660546626442621 0.641863747187076 1 1
1.04628464574135 1.01578309379378 1 1
0.726226698666782 0.704411548216372 1 1
0.83354738221706 0.81002576955051 1 1
0.831515304172231 0.80649330185054 1 1
0.894367344035818 0.869527698191401 1 1
0.777104845967867 0.755565572084496 1 1
0.910282078354675 0.881501020092313 1 1
0.675778949164616 0.655348311678149 1 1
0.818288814431715 0.792535752551668 1 1
0.946082742147831 0.919573939287947 1 1
0.691218019710266 0.671740354646355 1 1
0.806717699064607 0.782728145940152 1 1
0.989733203178699 0.959225323198302 1 1
0.636896373746374 0.618305107126848 1 1
0.538898735491555 0.522202829289158 1 1
0.690562764163338 0.671227643021158 1 1
0.841179578640152 0.817410181063602 1 1
0.516316481321938 0.498932205374459 0 0
0.818288874948072 0.794341881089605 1 1
0.9285552397653 0.900949454679467 1 1
0.809692074020101 0.787804325061823 1 1
0.618475092029209 0.601639063565473 1 1
0.454995098999474 0.439430814882787 0 0
0.67757948842933 0.658809549852164 1 1
0.789268478058484 0.766036168786553 1 1
0.810531689575978 0.785999731015659 1 1
0.97239185884461 0.943496182211459 1 1
0.75223720820739 0.729378356941023 1 1
0.859936744963445 0.835178286466811 1 1
0.846090052778059 0.823311531270727 1 1
0.566450041928961 0.550474712135065 1 1
0.746029772791233 0.722581370210656 1 1
0.56868027698187 0.551309290202212 1 1
0.850347059618192 0.826136752173735 1 1
0.6638060347176 0.643636887735382 1 1
0.775695489706321 0.751222246665876 1 1
0.769874471154626 0.745967796700737 1 1
0.848893903578721 0.826209755764006 1 1
0.803046228726621 0.780036581261578 1 1
0.761008802464355 0.738272021998234 1 1
0.673799185602883 0.652986951199097 1 1
0.846413204555518 0.822571820668267 1 1
0.897822391335937 0.869113013667573 1 1
0.659945573570056 0.641787911374145 1 1
0.863608079296655 0.838130829238399 1 1
0.653537177479649 0.635868776914066 1 1
0.841325689815955 0.816247338672446 1 1
0.812050696734899 0.788045127139248 1 1
0.643966517819058 0.625409287708045 1 1
0.615003077805785 0.596957351452133 1 1
0.881178194129939 0.85421735724848 1 1
0.889625127822764 0.865567543446495 1 1
0.675392604044845 0.656531935924035 1 1
0.730414804695353 0.710485797822119 1 1
0.988050764470997 0.959983474044473 1 1
0.606169694936528 0.587482166134592 1 1
0.645628188916621 0.625909236657432 1 1
0.829447803469248 0.805143419116934 1 1
1.04970342881969 1.01987305217788 0 0
0.944638099977665 0.91723650117701 1 1
0.750520723654002 0.728473968500111 1 1
0.858278658141526 0.832919952610682 1 1
0.732649776516919 0.711044672569285 1 1
0.653671831039049 0.634518442296101 1 1
0.809492768639144 0.784576413941065 1 1
0.90266775684371 0.876644601370277 1 1
0.870625509955039 0.847101396182833 1 1
0.724406948329316 0.703354739156976 1 1
0.734857914478537 0.71323000034105 1 1
0.913779984075585 0.887461192879121 1 1
0.851044011199843 0.828563590182642 1 1
0.783160179922197 0.758496442455244 1 1
1.06008471385498 1.02879250690491 1 1
1.09630613488797 1.06451479555882 1 1
0.91561858604045 0.886990929577095 1 1
1.01807454560482 0.986912821537675 1 1
0.886663473104066 0.860334749231598 1 1
0.617548554956359 0.599922773918108 1 1
0.260195785096385 0.251713865852868 0 0
0.674469091726187 0.655309558524473 1 1
0.715031550722579 0.693343654181604 1 1
0.796661161076352 0.770579296766862 1 1
1.05484163738006 1.02335264508894 1 1
0.554348791366675 0.536278066918299 1 1
0.806715613840993 0.783041697432102 1 1
0.706634179841263 0.685971543336931 1 1
0.731958507052781 0.710396477332189 1 1
0.79890602051366 0.774152440360209 1 1
0.547972566868773 0.532854580852699 0 0
0.807386947396236 0.781227764520385 1 1
0.704240165787621 0.683378482810329 1 1
1.03914606904566 1.0083458543737 1 1
0.86495149285278 0.839410800997604 1 1
1.08005844815714 1.04946430238719 1 1
0.73230222106018 0.711697277912656 1 1
0.9294026815775 0.900452812341722 1 1
0.715374552209921 0.695226583599935 1 1
0.932717672188855 0.904128933439893 1 1
0.654136841856654 0.633976780732287 1 1
0.852105601122666 0.828530720756451 1 1
0.705811998703096 0.688253890997499 1 1
0.539323151250569 0.524903518477505 0 0
0.693486861668418 0.673747087869389 1 1
0.630958009792636 0.612501307833676 1 1
0.733905099837506 0.712186363749459 1 1
0.845820017716907 0.820494140000681 1 1
0.516553323495907 0.500043540707161 1 0
0.76455807185834 0.741039532099942 1 1
0.801542032667256 0.779131075088725 1 1
0.471058045986268 0.458235247959675 0 0
0.777786477877105 0.753974586209079 1 1
0.89325725484183 0.86941495806295 1 1
1.06792405281114 1.03466020422465 1 1
0.753156329179067 0.731637731627854 1 1
0.546872312875686 0.530882893076165 0 0
0.661170819760463 0.642483723934285 1 1
0.737150317170694 0.715515386002757 1 1
0.82275442075165 0.796545000180771 1 1
0.829800090263285 0.806961551826525 1 1
1.22888985835949 1.19282464799501 0 0
0.697750324718937 0.677364617860646 1 1
0.785412752041407 0.760608784997297 1 1
0.795600236889505 0.77237647078701 1 1
0.996763866241786 0.967165362013559 1 1
0.83168143157079 0.807573361687248 1 1
0.781459780721968 0.758716995834183 1 1
0.768872518774706 0.747578068358939 1 1
0.92808571207331 0.901376406342958 1 1
0.707303930668512 0.686895716076607 1 1
0.983873181842299 0.952953214534518 1 1
0.71494769241915 0.692827718403436 1 1
0.931523623754982 0.903376230637892 1 1
0.825658108354427 0.801125312349858 1 1
1.06809700525286 1.03577329598343 1 1
0.929439378391092 0.901133542836938 1 1
0.732127980479352 0.710535388683818 1 1
0.822315992453784 0.800019225412891 1 1
0.730294537633722 0.708575669490856 1 1
1.07690409901573 1.04508304632752 1 1
0.763426591978017 0.743263103792607 1 1
0.798763900865997 0.775298273377638 1 1
1.03348639725051 1.0012045023362 1 1
0.891803841001262 0.866752405961555 1 1
0.723732589782165 0.705379614819305 1 1
1.0415952532369 1.0117414241179 1 1
0.871678555187653 0.847031681798756 1 1
0.894799519219365 0.868031751162059 1 1
0.769428338656189 0.747481223155876 1 1
0.869586240228425 0.845450518803206 1 1
0.662946442830156 0.643374641507943 1 1
0.742914964418336 0.722722274319225 1 1
0.80637620516104 0.780244803079899 1 1
0.599070796585059 0.580231192843412 1 1
0.774017176797858 0.752227794651244 1 1
0.883765963698745 0.858012681559073 1 1
0.636508811512855 0.616284150185575 1 1
0.680478429145532 0.663392650829629 1 1
0.915708965110391 0.887836933051465 1 1
0.697445467678127 0.678208354174855 1 1
0.844199673932202 0.818280112892846 1 1
0.632364836110404 0.615428639928473 1 1
0.970956917983278 0.941376039569547 1 1
0.886116557608866 0.86062185399188 1 1
0.601172715429645 0.582192268068602 1 1
0.886803771045393 0.861209232152694 1 1
0.741631412099017 0.722203896000534 1 1
0.635225105398202 0.615529979736715 1 1
0.965920444205432 0.936291653826374 1 1
0.935986610765075 0.910007186481332 1 1
0.989854553898015 0.959539240293648 1 1
0.703522191093045 0.679710407396142 1 1
0.815724979423427 0.790620980609817 1 1
0.701700281710526 0.680100630260989 1 1
0.519275469153516 0.502487760878569 1 0
1.04602831652231 1.01418283362979 1 1
1.02373635195874 0.991004062917192 1 1
0.574493488585504 0.555426507379437 1 1
0.823097993216929 0.799533695428125 1 1
0.5841754239496 0.567235496568703 1 1
0.857185012958711 0.832127457964908 1 1
0.867900596606037 0.841130637634737 1 1
0.630714545870773 0.612601570910637 1 1
0.677647020764952 0.656418498661742 1 1
0.612250147361746 0.593299889875615 0 0
0.985705450145087 0.958079931070582 1 1
0.687437469333367 0.666886033746116 1 1
0.645241189193846 0.625514386098909 1 1
0.845125316307946 0.819226425264726 1 1
0.832499544513805 0.805285962330389 1 1
0.80404561741339 0.781266821550206 1 1
0.678598708062788 0.659486222227708 1 1
0.979033917305591 0.947820219089426 1 1
0.816174392101975 0.792875675059328 1 1
0.739828641346482 0.718797167541126 1 1
0.635116982324744 0.615515635388081 1 1
0.965085520593832 0.938602609404018 1 1
0.828690018940105 0.803579306884052 1 1
0.88333314404975 0.855365273235219 1 1
0.775425299535143 0.752226356188595 1 1
0.925553482816687 0.896160385179914 1 1
0.777208723483337 0.754010901805396 1 1
0.83702582108057 0.809972055118666 1 1
0.719117758522088 0.699111701451228 1 1
0.482016654121702 0.469073040525855 0 0
0.844564588109813 0.82093202982981 1 1
0.913018077751959 0.885210647359267 1 1
0.974645998845366 0.946315009632213 1 1
0.895615905332267 0.870669730697883 1 1
0.855727431143491 0.829446868090659 1 1
0.882401830103361 0.853174898631944 1 1
0.829358790640247 0.805496374349782 1 1
0.641988134676012 0.623961846886714 1 1
0.920581558567991 0.894476216623887 1 1
0.72993954249891 0.709330556766223 1 1
0.570479304599438 0.553615082868517 1 1
0.746833423694119 0.725532447958317 1 1
1.10608863662852 1.0719057716237 0 1
0.881237132028311 0.855970320987368 1 1
0.730086222468678 0.708198207333449 1 1
0.636734878990114 0.618183479340781 1 1
0.735797391768141 0.715260214155799 1 1
0.654441971674531 0.635095563156824 1 1
0.747043645791002 0.725564345468366 1 1
0.760297451010583 0.737052562145417 1 1
0.605647831792053 0.588214107143639 1 1
0.816134423046984 0.791961223156118 1 1
1.01039855534365 0.978221718188572 1 1
0.872226048113527 0.846237652208398 1 1
0.819857094373903 0.797091219253398 1 1
0.990153704694456 0.960481368136245 1 1
0.845621723854327 0.821133876593026 1 1
0.949891412217855 0.922667828058775 1 1
0.845610800858505 0.824455727870173 1 1
0.882697037731059 0.855995114089666 1 1
0.727328586553602 0.705085443462603 1 1
0.917730690631773 0.889915562036445 1 1
0.801584005568764 0.777667352059882 1 1
0.732642430892503 0.709192849549786 1 1
0.596098262707674 0.579056770099298 1 1
0.781806879278965 0.759489999279481 1 1
0.868092384915569 0.841941703761514 1 1
0.685712847588795 0.663709008274111 1 1
0.808405648084635 0.783744863234298 1 1
0.865693858574565 0.840769250388869 1 1
0.756371265173393 0.733996072478316 1 1
1.00090975426168 0.969020616857425 1 1
0.61065104654328 0.592817695580717 1 1
0.579847301528901 0.564175567299897 1 1
0.874170262736416 0.846704344661879 1 1
0.520409701260262 0.503117835152843 1 1
0.746870942381626 0.725339203691361 1 1
0.897990161621933 0.873161945567167 1 1
0.506743235787232 0.490822787700241 0 0
0.934731860233115 0.909425727425123 1 1
0.863152677882386 0.837783663421464 1 1
0.848183851017385 0.823264425331895 1 1
0.929330904504642 0.902640456371996 1 1
0.906816153032619 0.877094315152492 1 1
0.905932576539188 0.880180179686974 1 1
0.743718998654799 0.722947569282847 1 1
1.01058725709562 0.981701341583823 1 1
0.605500910444603 0.585938802296112 1 1
0.762925281340406 0.739428822413439 1 1
0.762418155664178 0.738367456249519 1 1
0.847248785646236 0.820401750654445 1 1
0.892985716498459 0.866110796340592 1 1
0.650004587286719 0.630864545294446 1 1
0.671334795222693 0.649884554699282 1 1
0.660691040539943 0.642074176121604 1 1
0.886131404085275 0.859350195351271 1 1
0.849351124443805 0.823145662046641 1 1
0.815241829175685 0.792337266372369 1 1
0.938600833627763 0.910321390957784 1 1
0.803846693559682 0.781408329436266 1 1
0.729158496912494 0.709185061405852 1 1
0.662858797872137 0.643493753417649 1 1
0.758764740630867 0.736617595562734 1 1
0.833069479165664 0.807992257911847 1 1
0.747950992112956 0.727453720042446 1 1
0.764697160119386 0.738338934796795 1 1
0.857297780308031 0.829298548785005 1 1
0.903882230735797 0.875165014008887 1 1
0.859994516727201 0.834622140954083 1 1
0.646830112212414 0.628740076410145 1 1
0.656128724403782 0.636045116211147 1 1
0.922879749582358 0.895622228190915 1 1
1.1235700597637 1.09050884483744 1 1
0.637033102841592 0.618058694264599 1 1
0.780998627093894 0.757279560105986 1 1
0.598355347612229 0.579972594804204 1 0
1.01375638648939 0.987798539716782 1 1
0.951237652039204 0.921788123228959 1 1
0.898005968200691 0.873726877293395 1 1
0.699172770845127 0.678782802325338 1 1
0.901261445588289 0.87588423644965 1 1
0.645867367715235 0.62774330265179 1 1
0.99063311779501 0.958926117222126 1 1
0.687544409968566 0.666156224156489 1 1
0.947547650134452 0.918395891074335 1 1
0.754974124297458 0.73285958344356 1 1
0.820567738089759 0.795515805724897 1 1
0.954423846612197 0.927181113269779 1 1
0.853692914695262 0.829483255778044 1 1
0.934328452939846 0.906106335672689 1 1
0.818756863612591 0.795671721708899 1 1
0.862484752029783 0.83597538993299 1 1
0.579021388560078 0.562215133069077 1 1
0.90311109612762 0.876983199457607 1 1
0.573369227508768 0.556436083097509 1 0
0.913791041387994 0.88780813567764 1 1
0.457923130310934 0.44453271952638 0 0
0.604362390798647 0.586368487823823 1 1
0.818714964831792 0.795635736926373 1 1
0.796294642735483 0.7737272160978 1 1
0.950484881551571 0.924566695063066 1 1
0.625939505265996 0.60879105914184 1 1
1.05832209393732 1.02853233777546 0 0
0.621474576279597 0.602713271790576 1 1
1.15701117149847 1.12455151742245 0 1
0.793445148549002 0.769859933443456 1 1
0.84805523189018 0.823752113868091 1 1
0.915487128449046 0.887932992051534 1 1
0.816547235571407 0.794254491049495 1 1
0.743888401181019 0.722365459254122 1 1
0.916559836012194 0.890238217948922 1 1
0.961669797640195 0.933867314266185 1 1
0.979149943118909 0.950656063779049 1 1
0.531385810887214 0.517153398613942 0 0
0.928020881309918 0.902206297351801 1 1
0.704334082409564 0.683906635941371 1 1
0.855731339864277 0.82838674323963 1 1
0.66474374378691 0.645758304388029 1 1
0.698735177597283 0.676411957640396 1 1
0.745416600276134 0.724732932766502 1 1
0.80107224875207 0.77769168473151 1 1
0.94666859385456 0.91987112131734 1 1
0.807834188692027 0.783040262540164 1 1
1.00507217220168 0.975521323326542 1 1
0.691227568214017 0.669383492611566 1 1
0.783926198273999 0.76017887705657 1 1
0.676921880395899 0.658713519761816 1 1
0.790935770420589 0.767152394766917 1 1
0.813666681557965 0.786985497789827 1 1
0.771568525888786 0.749718829239257 1 1
0.860956479219991 0.834814561326011 1 1
0.709198411543925 0.689635480769531 1 1
0.639924336386298 0.619288102042715 1 1
0.79184231706965 0.767368040790718 1 1
0.861976666013559 0.837080929910136 1 1
0.795158370681615 0.772421286574716 1 1
0.651368730054314 0.632121813951464 1 1
0.901607822086299 0.877183436533986 1 1
0.752569617475778 0.729796441775196 1 1
0.889390268141148 0.863738310442094 1 1
0.981591846869969 0.951931625301285 1 1
0.712425071880482 0.690454765097439 1 1
0.797772853569782 0.774717684611475 1 1
0.657259658031178 0.638243336200838 1 1
0.835115443964054 0.809650975674406 1 1
0.727512174485088 0.705413415156076 1 1
0.802016675772354 0.776970209061311 1 1
0.655586838876351 0.63582112526382 1 1
0.87880835748181 0.854033573301443 1 1
0.635213130952612 0.61870615012494 1 1
0.930285560178848 0.903940104762241 1 1
0.776503329937773 0.753451034047071 1 1
1.02763414181923 0.995758218729337 1 1
0.601274499220175 0.582621434517207 1 1
0.832894236490553 0.807418982920801 1 1
0.512703125469458 0.498123392071756 0 0
0.692540860784834 0.671935520114741 1 1
0.939782567192721 0.914234318185352 1 1
0.864822919066321 0.841494804707613 1 1
1.00774682330506 0.979588745170892 1 1
0.957914525738571 0.931821418021259 1 1
0.680755475891806 0.662155745612402 1 1
0.714326777839986 0.693236508620398 1 1
0.652560682022304 0.63354381405624 1 1
0.836510308835057 0.808971686806867 1 1
0.908262568289855 0.878388178347768 1 1
0.919983397265021 0.893333854090024 1 1
0.650605226620233 0.633341460474829 1 1
0.688115913381624 0.668542018393092 1 1
0.814127838623566 0.791598635615404 1 1
0.638103669466146 0.61932885519746 1 1
0.938890455496956 0.913379978439606 1 1
0.732572262314825 0.711488380431406 1 1
0.926199582885082 0.898331319835199 1 1
0.86131918337252 0.838962892186753 1 1
0.837920085551471 0.815626049551439 1 1
0.506544421477497 0.492263121113149 0 0
0.74489172211132 0.720441869205388 1 1
0.940509921985157 0.912681136086614 1 1
0.804113376449302 0.780754936453395 1 1
0.699836530626217 0.678333320034994 1 1
0.859490943018343 0.83651393679015 1 1
0.955500138952642 0.927399890919251 1 1
0.903448981451719 0.878587266638309 1 1
0.789122747739143 0.766161725971707 1 1
0.950913487540205 0.921736072423427 1 1
0.675161692335543 0.658104278967167 1 1
0.690301920894926 0.669138515426477 1 1
0.698535376805204 0.678367780556396 1 1
0.93113747141679 0.902698850355915 1 1
0.65281047576883 0.634889305395273 1 1
0.832546901442037 0.807863466013462 1 1
0.97063999026067 0.942159763154579 1 1
0.580811377350843 0.563478573839353 1 1
1.10925132102081 1.07648950686723 0 0
0.770242857103066 0.747326251029833 1 1
0.721231513954346 0.699919580221828 1 1
0.898790962567723 0.870985807545917 1 1
0.808409847753739 0.784540833888154 1 1
0.854645019078517 0.830153175104132 1 1
0.784265486951316 0.759785881465699 1 1
0.99091029949492 0.963106890275417 1 1
0.93247498141411 0.906505055600436 1 1
0.569275266673832 0.552087511103261 1 0
0.628969276022019 0.607375084204259 1 1
0.906771100033752 0.878908803978347 1 1
0.704169418859156 0.682682064004931 1 1
0.81887121698135 0.793692516173064 1 1
1.0690493471743 1.03690805328378 0 0
0.597053084139068 0.577358711500862 1 1
0.640786084643042 0.621701828987744 1 1
0.64316997106097 0.627262872841474 1 1
0.914656836649461 0.886131901220564 1 1
0.713774961747925 0.692615721800418 1 1
1.00119803818149 0.971640988162388 1 1
0.82285177000781 0.796217020728913 1 1
0.828574454487543 0.804766468257889 1 1
0.685166298242767 0.665675693920786 1 1
0.884463132393665 0.85731415096938 1 1
0.65004500949667 0.630698220010067 1 1
0.779353711008319 0.753312899846898 1 1
0.65796389306869 0.637785636332161 1 1
0.783931184796899 0.760139287968902 1 1
0.82131144500371 0.795633478490317 1 1
0.713561237500545 0.695828043510871 1 1
1.00977232559396 0.980975843295547 1 1
0.749904085026971 0.729194774707665 1 1
0.861524702055332 0.834424324727582 1 1
0.735076705284826 0.714760610994216 1 1
0.885785920656939 0.858632068250961 1 1
0.789844625568387 0.766424853436322 1 1
0.741054467792789 0.717750291802319 1 1
0.755553455980673 0.733413976488194 1 1
0.584722492783916 0.570710561359795 1 1
0.804690878293471 0.781079381918886 1 1
0.72590615102662 0.707299414679448 1 1
0.930411106137349 0.902980570704432 1 1
0.832569407968882 0.810649431386398 1 1
0.458844530190677 0.445517332176491 0 0
0.752741110007655 0.728512442841534 1 1
1.27551829642039 1.23570723216532 0 0
0.653531445445221 0.635504247257054 1 1
0.808308557254082 0.782873224195191 1 1
0.753296983868954 0.729716898822039 1 1
0.704266978602211 0.683749078979433 1 1
1.02192622942501 0.992622802957191 1 1
0.772853521978411 0.747882061525997 1 1
0.459759790994752 0.445492577565033 0 0
0.892588357690127 0.863208411078752 1 1
0.930644869274956 0.901053707907266 1 1
0.912942332138831 0.886661751287632 1 1
0.587995543757024 0.570216711609452 1 0
0.702645913844241 0.679975199879397 1 1
0.872801785696513 0.846483989817111 1 1
0.782234985578206 0.758910905324612 1 1
1.18232831752546 1.14743250371032 0 0
0.753034410619234 0.732149675903086 1 1
0.772360170603763 0.752049485031895 1 1
0.774103432065573 0.749439324637686 1 1
0.630601693996893 0.614139074358433 1 1
0.758636659796385 0.737924717054537 1 1
0.921587905611436 0.891424638967241 1 1
0.819965697209499 0.79559348680782 1 1
0.746651086319945 0.724594465898387 1 1
0.805516911908992 0.780812357743187 1 1
0.648569176494383 0.629347573116445 1 1
0.798211906070635 0.774841164859104 1 1
0.687438668375251 0.66844151096653 1 1
0.853601062623695 0.829783689902177 1 1
0.762562953269125 0.739279794047328 1 1
0.775223966296279 0.753577777568867 1 1
0.412342614543307 0.400382074565391 0 0
0.886420910698248 0.8608245755585 1 1
0.728284888087329 0.708243162006694 1 1
0.918459842587295 0.891271566618924 1 1
0.756269925890905 0.732118452470193 1 1
0.587069289701393 0.569271271129023 1 0
0.567004513809585 0.551802906791108 0 0
0.658970952895707 0.639218887152169 1 1
1.07388754967758 1.04218282069297 0 0
0.628406331556354 0.608634307758887 1 1
0.953240805217576 0.923268997261197 1 1
0.93282991462637 0.906303723396491 1 1
0.706003530790903 0.685683651245152 1 1
0.73940851788859 0.71608189232684 1 1
0.710242103969976 0.688076544373254 1 1
0.722086834195148 0.700983706877413 1 1
0.857211867605411 0.834771720760963 1 1
0.935353121417457 0.907450157813993 1 1
0.558139453227914 0.540791810264354 1 1
0.951649887007791 0.921794654645344 1 1
0.788416062570111 0.764927068675111 1 1
0.745261282101699 0.723237913359759 1 1
0.646279302883697 0.625314408739755 1 1
0.851551286659348 0.823856112055849 1 1
0.89621659421909 0.86845571915102 1 1
0.825930211940834 0.802093981056532 1 1
0.716223019219297 0.694101730699367 1 1
0.784920320647635 0.761180219589474 1 1
0.887634027590363 0.85845946141475 1 1
0.705537242251197 0.684789522011534 1 1
0.766292735861621 0.743558519681225 1 1
0.769652938122772 0.747542389509329 1 1
0.828830052340076 0.803668178621372 1 1
0.689949280192927 0.670029153366441 1 1
0.754758808617712 0.733505029333708 1 1
1.24591505083553 1.20899252936538 0 0
0.782813961361848 0.759992133249961 1 1
0.644812332085035 0.625852986515592 1 1
0.613012320656818 0.593467335208073 1 1
0.910236745516396 0.883243211831698 1 1
0.689785176666122 0.670889501755587 1 1
0.614192779261495 0.595090916259969 1 1
0.592501052614466 0.575680174740679 1 1
0.563438633489791 0.547406842348197 1 1
0.873732639060641 0.849848824195669 1 1
0.835645542829282 0.809000670958254 1 1
0.652847172890144 0.633946057319903 1 1
0.759090379973738 0.737451409690995 1 1
0.627047577507084 0.607032833914219 1 1
0.892728660859137 0.866838063504921 1 1
0.804031826684507 0.781245082559231 1 1
0.504386231106412 0.492330900143062 1 0
0.773160122514914 0.750254804903793 1 1
0.659665163469605 0.641223459187614 1 1
1.07768700149335 1.04528854599936 0 1
0.925829044981187 0.897466752902515 1 1
0.813425131110847 0.788043514375955 1 1
1.06844577469053 1.03526435753042 1 1
0.674526855640081 0.652675748740801 1 1
0.883314894560552 0.857450275639312 1 1
1.00098696137176 0.968396902639715 1 1
0.734603985359472 0.71404792941446 1 1
0.773113353059398 0.749619436051097 1 1
0.721087391213965 0.700119260238511 1 1
0.621525017004379 0.604812070683798 1 1
0.88739708916638 0.861130530334646 1 1
0.944665605993451 0.917073572271979 1 1
0.664674438565705 0.643331690235726 1 1
0.79578893508654 0.77257737825133 1 1
0.864326690097162 0.841431251604824 1 1
0.882801063746588 0.85567115223815 1 1
0.866631928131824 0.84113621281095 1 1
0.932680482349946 0.904361380765109 1 1
0.950488417372668 0.921254994437308 1 1
0.913317816346334 0.885996997370239 1 1
0.919632802259822 0.893372982635973 1 1
0.92350297140005 0.895328606624022 1 1
0.869261537730899 0.84292038423799 1 1
0.642361135129321 0.624201991030184 1 1
0.704613660351396 0.682295450012225 1 1
0.705515841244222 0.684176866866852 1 1
0.737038861422508 0.715824706252318 1 1
0.775182813356388 0.752016239745661 1 1
0.476913322077452 0.462482742620858 0 0
0.714739247338672 0.693974507241864 1 1
0.861296689151638 0.83697779975668 1 1
0.994533357150167 0.963551324752992 1 1
0.742338436104961 0.72152114772819 1 1
0.793791201205047 0.770984881007265 1 1
0.735049140544427 0.712408064001291 1 1
0.742888591850942 0.722644038871452 1 1
0.528885381823265 0.512545743258359 1 1
0.707850317010423 0.684893730897366 1 1
0.817463461122484 0.792350435879504 1 1
0.648149204126424 0.62943820712838 1 1
0.923051801406518 0.898095127825788 1 1
0.63337373062075 0.612902373194005 1 1
0.900920354071187 0.874648193515641 1 1
0.809405535114065 0.784151392712934 1 1
0.81792264661729 0.795926155218096 1 1
0.82617008363722 0.800325992215649 1 1
0.843374081508167 0.819954088371805 1 1
0.627618958255368 0.607128010306576 1 1
0.661704767730871 0.641496500807725 1 1
0.961044146505153 0.933563638433413 1 1
0.885659339000672 0.85853128767697 1 1
0.913137063514853 0.885736414211676 1 1
0.696510124778648 0.676162778688043 1 1
1.02525293559953 0.995755543377923 1 1
0.925470041768337 0.895939289600342 1 1
0.843174277666935 0.81995935132952 1 1
0.48017787981418 0.466900568099849 0 0
0.670925270323842 0.650397554659303 1 1
0.791930373273105 0.770404422153523 1 1
0.70178993141873 0.681359298064806 1 1
0.959704019587533 0.929720147139507 1 1
0.856251730437098 0.831208005368373 1 1
1.07579928077374 1.04477228922923 0 1
0.606779170970308 0.589225354854015 1 1
0.966463487975957 0.937225278443593 1 1
0.656659263470084 0.636313422802615 1 1
0.603953964506521 0.588106254659923 1 1
0.658412198070011 0.639666559264726 1 1
0.616336260057235 0.597524969471224 1 1
0.811969868652239 0.78974890596255 1 1
0.76212915396685 0.738832107322641 1 1
1.05027919948293 1.02100193653166 1 1
0.834334590799423 0.809226456440915 1 1
0.642239362768481 0.624630908931858 1 1
0.877909314413583 0.852524311294462 1 1
0.629034174690073 0.611146398264212 1 1
0.859241198165957 0.83556608692007 1 1
0.965360949369026 0.93900579352198 1 1
0.794775806929119 0.771726072701837 1 1
0.826056773959328 0.80298566179909 1 1
0.530098256656737 0.51486329431462 0 0
0.998040381611261 0.966231955748672 1 1
1.03231067825616 1.00195351558894 1 1
0.779727186330371 0.753743531533461 1 1
1.05745904010775 1.02611170644974 0 1
0.82016596832714 0.795650609498759 1 1
0.613372712349004 0.59683128425128 1 1
0.915603781576241 0.888295202117649 1 1
0.873655792308785 0.845364648239109 1 1
0.94698146963939 0.921009487903349 1 1
0.746189201620567 0.722994097873197 1 1
0.926053459067138 0.900153449949405 1 1
0.838400502641603 0.812443476970366 1 1
0.94641755811111 0.916895934102578 1 1
0.807166241613903 0.783554078389625 1 1
0.661698784976568 0.639016361186037 1 1
0.534148379044086 0.517124706835112 1 1
0.91855691645911 0.890519318633538 1 1
1.01242003338915 0.982855406423903 1 1
0.955971003132236 0.926565044195044 1 1
0.724765738337078 0.703133603179 1 1
0.87816262836359 0.85108769897083 1 1
0.587422393477396 0.570045051569838 1 1
0.879760522746079 0.85409123830606 1 1
0.826495996811577 0.802782838585227 1 1
0.588118346219967 0.571998841518793 1 1
0.857334805712761 0.830754954195071 1 1
0.70704935600272 0.688421810223227 1 1
0.898076888803448 0.871163583765872 1 1
0.753933294627035 0.731301386188326 1 1
0.683509417992026 0.662535913422507 1 1
0.735272495466612 0.71353240870845 1 1
0.719909824233982 0.697638626907875 1 1
0.925909790772171 0.897945270240024 1 1
0.696411961272192 0.675791639677549 1 1
0.919295320552083 0.89080187209406 1 1
0.725123927339234 0.704738978310156 1 1
0.712761414309463 0.690333131831949 1 1
1.01361587484243 0.983099098843755 0 1
0.776625711001621 0.751541461784466 1 1
0.820257380568454 0.796820233796914 1 1
1.05973603454973 1.02745789715842 0 1
0.798483468943645 0.774668355186209 1 1
0.758735106282513 0.73864802989248 1 1
0.647221030621345 0.628843923254498 1 1
0.979909206160247 0.951692434852819 1 1
0.980601963580066 0.954017852235648 1 1
0.886384450624919 0.859530219489777 1 1
0.672914431197612 0.652639663893957 1 1
0.633945550333188 0.614624491663335 1 1
0.71964167836558 0.699355999237879 1 1
0.793338896176474 0.77160434969538 1 1
0.697858981286728 0.677104315617113 1 1
1.01434733903935 0.984950655917611 1 1
0.626207864421884 0.61042361642358 1 1
0.814991144363881 0.789564564508941 1 1
0.707703888729837 0.686314382525675 1 1
0.910320851648697 0.88531145497588 1 1
0.790233478287932 0.767757421574203 1 1
0.876371044890799 0.850335634852288 1 1
0.628123752568815 0.609566525799555 1 1
0.57688147413364 0.5594011546482 0 0
0.688317941478249 0.670428793204888 1 1
0.865355881870263 0.841669405452212 1 1
0.82128675993385 0.795957635358722 1 1
0.939677146366764 0.912403527204704 1 1
0.979774878000067 0.952038534570536 1 1
0.658028847658453 0.637108968953621 1 1
0.815474585095413 0.791445944984987 1 1
0.478205386479475 0.462559821068443 0 0
0.778021834279621 0.755350054121171 1 1
0.897810476582817 0.8722016627471 1 1
0.816139301299908 0.791938989606033 1 1
0.872076521069177 0.84749586209543 1 1
0.748639923526101 0.727562837918572 1 1
0.633555661945506 0.615561128767007 1 1
0.890507178532727 0.862837548167042 1 1
0.771646969512382 0.748187049848339 1 1
0.910269190607494 0.882150041299763 1 1
0.855352222420702 0.83076909256234 1 1
0.737513134404337 0.715403736643054 1 1
0.950357819467063 0.923627364140996 1 1
0.6002639686828 0.583810945109658 1 1
0.746739864371546 0.724501474796067 1 1
0.769385694441624 0.746688843398351 1 1
0.867781219143475 0.842526596464231 1 1
0.771260675046231 0.748377411220856 1 1
1.06247053207972 1.03306180330833 1 1
0.93073681013878 0.902326060466267 1 1
0.852012949685831 0.828222621439967 1 1
0.899408321394917 0.872940613411076 1 1
0.839307683638726 0.812998593608796 1 1
0.744204867960616 0.720533561956291 1 1
0.532667398755056 0.517346422382124 1 1
0.732172777090543 0.709317431415759 1 1
0.92585205032771 0.897593035755069 1 1
0.958642090223158 0.931465226642201 1 1
0.707999148962287 0.686916959620053 1 1
0.936605530742837 0.909888586148323 1 1
0.849716538502244 0.823495581777945 1 1
0.705090987147049 0.68295025659071 1 1
0.756257975373362 0.734354717577042 1 1
0.652025945234243 0.634120808105529 1 1
0.787085859933909 0.762229535593299 1 1
0.703181995083086 0.681456712028313 1 1
0.593290359899772 0.576948782651207 1 1
0.723960780591743 0.703774385741926 1 1
0.970535471727429 0.940015422142302 1 1
0.547535046040135 0.53303500188076 0 0
0.870970806280834 0.845432420601108 1 1
0.783034186819821 0.758773382386094 1 1
1.07266768538644 1.04113528508542 0 0
0.623185123317655 0.604840885585174 1 1
0.861375068387319 0.835062767043936 1 1
0.834003355750083 0.80931951222444 1 1
0.894990357272955 0.869533493080813 1 1
1.05919298692625 1.02810125324374 1 1
0.698295573550824 0.67651028164878 1 1
0.854751047927767 0.829289074670711 1 1
0.856206696100975 0.830344979968398 1 1
0.884037104636853 0.858312039254654 1 1
0.959264731690229 0.930837712517787 1 1
0.969807882035922 0.941722037491431 1 1
0.75009810402931 0.727728100878901 1 1
0.708449270780713 0.689313129782138 1 1
0.655112638375851 0.634084851205591 1 1
0.792254175353599 0.766607960426285 1 1
0.93518638870724 0.906820003994567 1 1
0.950095602323137 0.920180750352321 1 1
0.962470331894753 0.934782359100687 1 1
0.883302029078207 0.857279792174263 1 1
1.11965987486362 1.08629045946997 1 1
0.673432301354538 0.653321320074865 1 1
0.823021747050663 0.801076478908873 1 1
0.999259084885794 0.971045711848082 1 1
0.774766796361027 0.751063708010115 1 1
0.836443447900457 0.809760802999589 1 1
0.862708055565188 0.838545294222056 1 1
0.783027535172638 0.760478440310458 1 1
0.793875004363609 0.770987041783389 1 1
0.858185752253536 0.835757739412247 1 1
0.694549152652115 0.674765994015928 1 1
0.52714489908148 0.51207519484383 0 0
0.809820290547761 0.787176463406628 1 1
1.00683173606529 0.977788515562462 1 1
0.612254299233331 0.594331157749473 1 1
0.885422892521683 0.859380430102872 1 1
0.594728696315406 0.576557825159862 1 1
0.663136303867705 0.644083281804796 1 1
0.693683222797329 0.674164564511761 1 1
0.976966391079649 0.948380453974956 1 1
1.02099910951404 0.98980450728389 1 1
0.870069995353982 0.845496681037152 1 1
0.762030252287405 0.738984872392458 1 1
0.938982085961903 0.911201317671393 1 1
0.807947430337683 0.784084734365728 1 1
0.914979598724598 0.888672448146359 1 1
0.680888485232139 0.661540632055211 1 1
0.845394448322073 0.822070200335239 1 1
0.649150212333759 0.630639697299072 1 1
0.906158052370961 0.878492551855623 1 1
0.891907460209686 0.865045897294954 1 1
0.830149018763782 0.806801619500888 1 1
0.65515167463897 0.637060405580108 1 1
0.667551178261534 0.647525872585714 1 1
0.715802946603984 0.695112060227365 1 1
0.85835327670074 0.833553129209547 1 1
1.13172839282407 1.09713434881394 0 0
0.884391509791267 0.858701050603482 1 1
0.863142551916062 0.836767926455252 1 1
0.920055666515174 0.893304239573805 1 1
0.867614020536733 0.843227883082881 1 1
0.882170913960532 0.855435086973935 1 1
0.541818260778279 0.525902953679732 0 0
0.740157126027262 0.720027411031155 1 1
0.934076040733984 0.908274826770641 1 1
0.623976461749874 0.605778430224956 1 0
0.491370114073405 0.477481335124704 0 0
0.997664813903411 0.96911239662614 1 1
0.78045541930587 0.758594332792526 1 1
0.639597584937455 0.620072357838058 1 1
0.911068116274182 0.883732614827956 1 1
0.537341020630114 0.521591877782883 0 0
0.97071102149257 0.941741094986521 1 1
0.898738919038177 0.872416653111443 1 1
0.648556168008913 0.628608034218944 1 1
0.708336934918653 0.685538834871375 1 1
0.829178239091744 0.803952593902151 1 1
0.725526297753731 0.70193882559959 1 1
0.86150732249289 0.836011136094228 1 1
0.56572263378575 0.548844091749253 1 1
0.922854933398402 0.895353645093102 1 1
0.472297406658388 0.457224649941654 0 0
0.981066230326304 0.953844452185281 1 1
0.95873697216966 0.930395980973162 1 1
0.657419049860661 0.638793841477502 1 1
1.13976474259157 1.10628047066599 0 0
0.809122850588635 0.786845151272254 1 1
0.812973642394262 0.79020178640915 1 1
0.743011654369851 0.720979217209868 1 1
0.837705194013681 0.813518162511197 1 1
1.06995554832823 1.03737564646664 1 1
0.688208957610347 0.667969850531729 1 1
0.592553883538203 0.575631662016788 1 1
0.980219660425071 0.951602195146419 1 1
0.8263262577694 0.802412947978893 1 1
0.800244559066921 0.776991828683304 1 1
0.572464816462973 0.555319240272109 0 0
0.61271431225506 0.593915352767192 1 1
0.593183517213859 0.577414760861943 1 1
0.800874275595377 0.779078193897196 1 1
0.782263316817773 0.757498915108247 1 1
0.819858405117403 0.796049588846078 1 1
0.857104863932148 0.83243850227741 1 1
0.830020932467755 0.805894167614078 1 1
0.891952879863071 0.865019261843646 1 1
0.755711061847964 0.732184463034606 1 1
1.04123206918088 1.00907030077126 1 1
0.751928387559131 0.72925635659766 1 1
0.63532447579335 0.614429540220059 1 1
0.699872465732336 0.678675785862873 1 1
0.759406307397941 0.736971030394205 1 1
0.88931346041315 0.863312083553483 1 1
0.903659169439249 0.87173744038626 1 1
0.9078857758734 0.879819335169569 1 1
0.878159671155234 0.853996012015475 1 1
0.744465346071997 0.722203174229754 1 1
0.737978939131536 0.716805774438502 1 1
0.902846996591484 0.877941888403444 1 1
0.772453790997072 0.751486082449452 1 1
0.612635853942148 0.595946952927926 1 1
1.19920268937224 1.16227904585782 0 1
0.853972337019318 0.83040437482642 1 1
0.717538726216338 0.694125823722273 1 1
0.943050494349216 0.912353877699057 1 1
1.08562567479699 1.05410474553851 1 1
0.748659151378622 0.725016529137617 1 1
1.11731825150399 1.08306010079025 0 0
0.85774856016503 0.830377738661198 1 1
0.56417316429845 0.547083385345215 1 1
0.91176115257303 0.888039335956592 1 1
0.871573447919244 0.84717856118877 1 1
0.542086059133035 0.526229615413736 0 0
0.834286241810452 0.809736863117975 1 1
0.693200386181699 0.673841160614751 1 1
0.723487534288176 0.702565430805269 1 1
0.919703541461125 0.89592748147612 1 1
0.676373255142684 0.656953956633341 1 1
0.589921122355932 0.574099102302949 0 0
0.741620972940959 0.71834681514486 1 1
0.839093755828386 0.814131419290353 1 1
0.681442825035735 0.660467521284083 1 1
0.92258321080176 0.892715528463914 1 1
0.696483338650268 0.676850892571096 1 1
0.739908883053551 0.723295489163608 1 1
0.860933726281882 0.834269319313551 1 1
0.629633256167913 0.611348260238525 1 1
1.01255190061234 0.982339621357016 0 1
0.709463453894176 0.689318113137767 1 1
0.793695339149887 0.771152183704908 1 1
0.801869483975982 0.779335547763815 1 1
0.918193530450628 0.890651856654169 1 1
0.679875978226702 0.660708708223395 1 1
0.800511458276554 0.778087943285705 1 1
0.640683342837847 0.621985468929963 1 1
0.713323915124619 0.693108227244593 1 1
0.595115627287517 0.576092234235472 1 1
0.705585289928515 0.684339044389375 1 1
0.902653065990718 0.87489062347754 1 1
1.0631824891959 1.03190492542483 0 0
0.816423644678083 0.7921900211495 1 1
0.777249996625797 0.751852251464225 1 1
0.831287525159014 0.805196045946104 1 1
0.697508396708447 0.67695124814878 1 1
0.485390972380834 0.473112871745951 0 0
0.759497418768979 0.736634595292104 1 1
0.658270058667395 0.639141862281067 1 1
0.820573440813512 0.794125042312025 1 1
0.845604075620243 0.819840242511337 1 1
0.727685719194958 0.706087563726538 1 1
0.943683233633087 0.915605913897436 1 1
0.77440237077983 0.751464964471025 1 1
0.823983696285057 0.797746924492518 1 1
0.703155560495072 0.682999028298079 1 1
0.83258763450951 0.807530822522602 1 1
0.966019062255965 0.938413789313503 1 1
0.51311157027663 0.500146774114423 1 1
0.623037374398464 0.605435848443226 1 1
1.07296217119152 1.04286139486072 1 1
0.707803788608846 0.688472125549628 1 1
0.765203404151455 0.742244901847463 1 1
0.805606981435838 0.779499132242083 1 1
0.760894013749962 0.739795443552985 1 1
0.744935479477333 0.721722879838466 1 1
0.81387838328633 0.791087909248101 1 1
0.738634233822274 0.716969114574845 1 1
0.883429740380173 0.86036228162275 1 1
0.938976060406511 0.912433637157941 1 1
0.911662569720395 0.885490337468829 1 1
0.72995757951303 0.7079696214395 1 1
0.532517415176736 0.516647512301921 0 0
0.897750744565332 0.872150954998934 1 1
0.75385480919761 0.730650962948742 1 1
0.354800410710214 0.343396910510002 0 0
0.817835621056589 0.793603822799674 1 1
0.777762784921212 0.753905384613058 1 1
0.806243892793579 0.781005744951221 1 1
0.53921038702293 0.524105015186263 1 0
0.869319470171855 0.845381461299081 1 1
0.921679844845293 0.894511075949101 1 1
0.99460168981158 0.964561052121042 1 1
0.876470597251161 0.84851586268709 1 1
0.798186106142304 0.776387105555135 1 1
0.636277916707843 0.616571359432094 1 1
0.86857632728777 0.845634006993489 1 1
0.75982330442275 0.736209205940552 1 1
0.828068051662347 0.803874027849422 1 1
0.550089875830983 0.539163701370574 1 1
0.986892381137299 0.958088538859953 1 1
0.815785169339438 0.790127563802199 1 1
0.909104971899681 0.882842759831497 1 1
0.771261834080924 0.751714768677275 1 1
0.696356618376342 0.67642247272209 1 1
0.924931834664344 0.898964854923521 1 1
0.738916953729372 0.717587205210701 1 1
0.590275670330936 0.571302132873586 1 1
0.739045851376508 0.714804292915715 1 1
0.813406875386087 0.790291304414526 1 1
0.798522661499372 0.774907086865264 1 1
0.682978078779852 0.662874840948169 1 1
0.766999853938956 0.744601266665708 1 1
0.791178235707587 0.766918261006078 1 1
0.726421889278451 0.703458416399886 1 1
0.818328811612945 0.793346021329729 1 1
0.65789377543439 0.637126750515756 1 1
0.666796764102203 0.647883611256866 1 1
0.717917576930245 0.696792585148886 1 1
0.810966767930317 0.78659050300145 1 1
0.857404998042753 0.829601170527916 1 1
0.717604347662962 0.695391561892663 1 1
0.592834006515325 0.57553235960489 1 1
0.767543240808719 0.745256413250604 1 1
0.551111590056074 0.536160002234507 1 1
0.980712922637997 0.951223431047248 1 1
0.663808354814254 0.646525974743609 1 1
0.718844303304011 0.696487688310229 1 1
0.901662759052837 0.875561250899909 1 1
0.993336682832355 0.964321806300132 0 1
0.597730087971095 0.577989119526774 1 1
0.993755607654511 0.963245867673906 1 1
0.769175977206261 0.744799322206174 1 1
0.503319325171245 0.490245349591354 0 0
0.764733792121837 0.742917006864842 1 1
0.675214125505891 0.654539692808799 1 1
1.01496849259481 0.985109046049439 1 1
0.956791370806984 0.927053703173343 1 1
0.895804213529452 0.869259574852752 1 1
0.691750821106534 0.672576380115233 1 1
0.527729443943842 0.51223175363689 1 1
0.772866352356965 0.749497781151857 1 1
0.598241258070479 0.581784512442429 1 1
0.973654455956107 0.943504032022816 1 1
0.695932915265787 0.674627448120255 1 1
0.84546012836131 0.821171703522085 1 1
0.924308042921096 0.897644753241507 1 1
0.613231428759356 0.597089185441701 1 1
0.858075128100279 0.835654626714948 1 1
0.915427578527422 0.890380770608676 1 1
0.771022357272385 0.750766975934295 1 1
0.704446559573547 0.683742813362305 1 1
1.04748394867478 1.01635644753346 0 1
0.696830627151898 0.675951285083594 1 1
0.938440785365689 0.911753599158304 1 1
0.854656563228706 0.827972392552927 1 1
0.750803111725169 0.728972281578861 1 1
0.772893002810676 0.749914536702975 1 1
0.647999609343709 0.62802597038711 1 1
0.571668846227755 0.554552472837975 0 0
0.614753130538851 0.596409344330506 1 1
0.918215703091854 0.891145263492633 1 1
0.9074058775275 0.879823631254115 1 1
0.792406251608298 0.769609010632149 1 1
0.740355548834141 0.718287949714174 1 1
0.396582929315551 0.38524864043341 0 0
0.906417646479662 0.880920908318235 1 1
0.687097214333539 0.667880125556638 1 1
1.05016360841075 1.01745371016531 1 1
0.830773281643116 0.804888223979514 1 1
0.875283748353022 0.849204252184696 1 1
0.885851407211173 0.860766672849305 1 1
0.596778639353 0.580458253398323 1 0
0.866600184201388 0.840638156652254 1 1
0.932792723261065 0.905268956305375 1 1
0.369179734942953 0.357757865933032 0 0
1.10194946837304 1.07072744120003 0 1
1.11480485616971 1.08170638313578 0 1
0.665644576004917 0.645730623705775 1 1
0.986889303281343 0.957994241989539 1 1
0.749911879116809 0.727814624601361 1 1
0.658190436760974 0.638192318000034 1 1
0.788274540604771 0.767737857426766 1 1
0.699832665295046 0.680088669938985 1 1
0.69589007646104 0.673034180500914 1 1
1.03299590848213 1.00141089354451 1 1
0.869654007090564 0.84235824895377 1 1
0.608747740278121 0.58903641912866 1 1
0.677064208974022 0.65571533460669 1 1
0.831224000829244 0.80746459253187 1 1
0.660044758837608 0.640512011928658 1 1
0.67521287480455 0.653569799406651 1 1
0.606657179289125 0.586959217361371 1 1
0.641302554723356 0.622715992834128 1 1
0.818387781369288 0.793498143145809 1 1
0.878903808185504 0.853112567058772 1 1
1.02051675241911 0.99099376414544 1 1
0.919601220541106 0.891700597555386 1 1
0.73620378017094 0.714671013296943 1 1
0.774362405718046 0.752954991318497 1 1
0.860087751342697 0.833054838071309 1 1
0.790722395504731 0.767154784186516 1 1
1.01945073357578 0.990273108955582 1 1
0.982354528202458 0.953224477747169 1 1
0.762491653522774 0.741781126881207 1 1
0.654143456569426 0.634403107887974 1 1
0.814203124708581 0.790376701340031 1 1
0.794569422759481 0.76893698599092 1 1
0.743825118726982 0.721016130935833 1 1
0.930975896224574 0.900333222675365 1 1
1.0931601486475 1.06291758726061 1 1
0.655212507218039 0.634383388474938 1 1
0.735772690992752 0.715054295463536 1 1
0.918046844959733 0.892310763520351 1 1
0.792256462558567 0.769895071751057 1 1
0.47218912143153 0.457867828422314 0 0
0.884672245491475 0.859122567646937 1 1
0.898541939298133 0.871110454883548 1 1
0.694246253357441 0.672644894249209 1 1
1.22647759906942 1.18917139045031 0 0
0.726920255062671 0.704227540787626 1 1
0.702618609783773 0.678553543143757 1 1
0.782316305078764 0.759513248987847 1 1
0.662285944304106 0.644493096710707 1 1
0.605376443226492 0.588794814219564 1 1
0.91891554963724 0.896305225251754 1 1
0.990925404702151 0.96437666487703 1 1
1.2701272809973 1.22993748105682 0 0
1.04175252833331 1.00869955290324 1 1
1.0276226865349 0.99637484677304 1 1
0.713047532502413 0.691496608525504 1 1
0.999844864484915 0.969938709845403 1 1
1.0115559582916 0.980612864754919 1 1
0.868254869439983 0.843201333479244 1 1
0.780566795679183 0.758212182807888 1 1
0.834786779590345 0.811359554443606 1 1
0.901880110149209 0.874709040479339 1 1
0.608997410720497 0.5911358147594 0 0
0.669779259579459 0.650488560745403 1 1
0.768816155628132 0.746267677679071 1 1
0.601263602371625 0.580426299860708 1 1
0.872855429542259 0.847929274295902 1 1
0.947383945725155 0.919347131120646 1 1
0.810895372815902 0.78836331341509 1 1
0.587264177204876 0.569587575098545 1 1
0.862435065080152 0.839090839666583 1 1
0.600917625880117 0.583071951785499 1 1
0.816871578529603 0.791687241453938 1 1
0.828196810034507 0.803048976257278 1 1
0.756834443372029 0.735329762845564 1 1
0.994142022284188 0.968387444421896 1 1
0.997465555503839 0.966494998600107 1 1
0.866094701042447 0.841325731647146 1 1
0.831763795738852 0.805101087680528 1 1
0.783913929783128 0.762792898609632 1 1
0.806411039091081 0.782079634803936 1 1
0.690859471165692 0.671077268762842 1 1
0.932984683941537 0.905557170852418 1 1
0.703775425376803 0.682789746875816 1 1
1.02288655068687 0.992420570842651 1 1
0.442980059692022 0.430728816515514 0 0
0.753999752519057 0.730915997414409 1 1
0.825755617873881 0.802077824096038 1 1
0.618560390522763 0.601426198820531 1 1
0.842680904817371 0.816860100019487 1 1
0.680441441410984 0.661492549547103 1 1
0.843001284067347 0.818082446052015 1 1
0.533919814075026 0.517038110524095 1 0
0.592177993786432 0.575357359623746 1 1
0.795090880125106 0.772092545004915 1 1
0.898956046057099 0.87245392178389 1 1
0.82525220321086 0.802557296623898 1 1
0.718396797982679 0.696611866322945 1 1
0.92494002352342 0.897844047117895 1 1
0.757990390928198 0.736224254358665 1 1
0.593946055936925 0.57829946470181 1 1
0.856370593451685 0.831048820235948 1 1
0.886070035725662 0.858917518001137 1 1
0.825316964728327 0.80056079591004 1 1
1.03103566675379 0.999166805938626 1 1
0.791577369529818 0.768097479186154 1 1
0.643381350972758 0.625297820052098 1 1
0.790071357633208 0.767282374887973 1 1
0.708916598786803 0.68668768964514 1 1
0.7530144633421 0.731464282452673 1 1
0.765143941700393 0.743558068096834 1 1
1.21902638148087 1.18399243873993 0 0
0.861045089310908 0.835682085398565 1 1
0.745391968300257 0.723042428258322 1 1
0.667824499774327 0.647676224038219 1 1
0.643357704436031 0.623566918203351 1 1
0.997572480438155 0.96655112028627 1 1
0.647262674467846 0.627932562052507 1 1
0.725342435907217 0.704080108709573 1 1
0.77208853786624 0.749431786688718 1 1
0.995859422682142 0.96800910354907 1 1
0.937686134709326 0.909355564089737 1 1
0.926151348663236 0.901160602521348 1 1
0.835149063636012 0.810089589325053 1 1
0.615348714964506 0.598183974963532 1 0
0.624785460499344 0.605904376773312 1 1
0.772131275871582 0.745679016377761 1 1
0.824544459269188 0.801488186287572 1 1
0.714741954392733 0.694964324462057 1 1
0.788081951837423 0.764726020948005 1 1
0.683275313633317 0.66174076771572 1 1
0.375595400352355 0.365686319824879 0 0
0.695749887473945 0.675722557897562 1 1
0.80449305988702 0.779859492462448 1 1
0.675668586704557 0.655999545080522 1 1
0.759944549061453 0.736516882764806 1 1
0.723210607808975 0.703963336481525 1 1
1.0032446122404 0.976136178991356 1 1
0.64937959263011 0.630603384263007 1 1
0.829297179836135 0.803466934670079 1 1
0.826674455849357 0.803991451166435 1 1
0.572064855777953 0.555025603496113 1 1
1.01774268708188 0.989619581008365 1 1
0.988582397533619 0.960079792987817 1 1
0.982082559956126 0.951642414515265 1 1
0.966558527415481 0.937149515358202 1 1
0.803547360782955 0.781227378377465 1 1
0.575782164931434 0.558527598003438 1 0
0.821260890279329 0.796438918802644 1 1
0.748958041098364 0.725211536530864 1 1
0.98608951976257 0.958073043223048 1 1
0.711485844531699 0.690732608194337 1 1
0.372077059647444 0.362680715291548 0 0
0.799329678777208 0.776471372104824 1 1
0.839403866319488 0.81461498128859 1 1
0.76797816697896 0.744581328428426 1 1
0.653693821595474 0.633959345490226 1 1
0.95695229944644 0.929367526793057 1 1
1.05320336568081 1.02099691046595 1 1
0.888463573462329 0.863174599919451 1 1
0.832628462396063 0.807200100635905 1 1
1.09990320473433 1.06394838600062 0 0
0.771981930287352 0.749331400392732 1 1
0.715469300057876 0.695940514286063 1 1
0.951810631122196 0.924019697158106 1 1
1.08781984697751 1.0557956855993 1 1
0.828135264525208 0.804527850316484 1 1
0.952511846331002 0.924110658070669 1 1
0.516472157737213 0.501463709037032 0 0
0.992359439283883 0.959481786647965 1 1
0.889767166053802 0.864597703089159 1 1
0.50420728838366 0.488603897689186 0 0
0.831287691122861 0.807496164008752 1 1
0.994282479825404 0.965925001031417 1 1
0.508929049485143 0.49274645746894 0 0
0.950554208460335 0.923539532599104 1 1
0.669565454235114 0.651186664553977 1 1
0.718028159213839 0.696310047069969 1 1
0.716207175720867 0.694060147718157 1 1
0.845630162216425 0.81995076593006 1 1
1.00409757976381 0.977022614092421 0 1
0.675733644824783 0.656015722300667 1 1
0.803642487672514 0.780405036471476 1 1
0.707706700250919 0.68750805489769 1 1
0.875552494492103 0.850042259869876 1 1
0.464549544422529 0.451283980759795 0 0
0.851927578390338 0.826954017962297 1 1
0.532400278471832 0.517207637479121 1 1
0.918742131624395 0.892030097648242 1 1
0.640588038655905 0.623669077255032 1 1
0.741292801160681 0.720062400738779 1 1
0.942292387151459 0.916525708902874 1 1
1.16344153843871 1.1279887886451 0 0
0.646762865298051 0.626634956753642 1 1
0.547112065101179 0.532366290390885 1 0
0.842867678331284 0.817956421594287 1 1
1.00912410452862 0.981311684535541 1 1
0.513903923901589 0.499202572475101 0 0
0.943981313901042 0.916580364669039 1 1
0.644895520125505 0.625922111909024 1 1
0.757450346356334 0.735423190438058 1 1
1.07549292581881 1.04446100465139 1 1
0.869929728231446 0.841500305128362 1 1
0.736371767341624 0.715327341290196 1 1
0.687330067499514 0.667054364288244 1 1
0.982306976809929 0.955104525982125 1 1
0.802270846685839 0.778292207106531 1 1
0.456942611820066 0.443924229873921 0 0
0.863385777226655 0.838747553111254 1 1
0.850530996088421 0.827126715628947 1 1
0.632087778722026 0.613167145918376 1 1
0.786193219675334 0.765067971267586 1 1
0.897520028895598 0.871393790751977 1 1
0.600952004289914 0.58417973883337 1 1
0.88050055740098 0.856479691082181 1 1
0.79115536639485 0.768113431894652 1 1
0.862868923601584 0.838887485940214 1 1
0.976831713966837 0.948151808520836 1 1
0.677826514003634 0.659003966072339 1 1
0.932454629608879 0.905641106325004 1 1
1.21585727770291 1.18173181283473 0 0
0.459793870367868 0.446365148726506 0 0
0.682197636766233 0.662605719666497 1 1
0.840569266120408 0.813117917333542 1 1
0.68814755447814 0.668432716326134 1 1
0.83990014708328 0.815187701566095 1 1
1.13268730324883 1.09567486223459 0 0
0.64756217979975 0.627757671527276 1 1
0.673922265924751 0.653505125689699 1 1
0.914530801745371 0.887433928745858 1 1
0.827547986221497 0.802008777265925 1 1
0.640228518688496 0.62146952610949 1 1
0.774008739478188 0.749144472704581 1 1
0.749819393014726 0.730651957227298 1 1
1.0693465688322 1.03713082817459 0 0
0.793235768801957 0.770701273104212 1 1
0.494442862410188 0.480070788191863 0 0
0.988255949171662 0.957052942219935 1 1
0.882094715767114 0.856404712745216 1 1
0.737608508158408 0.714023269999666 1 1
0.892805734842639 0.868378988826951 1 1
0.823586907066316 0.800115893899953 1 1
0.887893742191421 0.860823222525604 1 1
0.768119093148254 0.745509316309952 1 1
0.912456266892331 0.885590150762374 1 1
0.754203616377081 0.733277830089311 1 1
1.0080164968166 0.9782610459603 1 1
0.907067936419038 0.881024246655097 1 1
1.09040405160767 1.05954309727563 1 1
0.799822035750909 0.77611072697493 1 1
0.7401764773829 0.717781021955395 1 1
0.792759453839568 0.768295617346329 1 1
0.882611433325769 0.856286331094713 1 1
0.78929057858354 0.766386824226429 1 1
0.586635020446677 0.568025622067632 1 1
0.749795183301902 0.728713077407296 1 1
0.746017588305122 0.723179365888323 1 1
0.830940379997034 0.808362987084474 1 1
0.698636997949272 0.679105351688786 1 1
0.912413611447589 0.886675037131015 1 1
0.683831178306736 0.663799874947772 1 1
0.581067653231592 0.565068200358754 1 1
0.559633329313538 0.543842481369797 0 0
0.919380933498909 0.893818166108653 1 1
0.951853278262201 0.922628325619909 1 1
1.0032208328734 0.975745346361197 1 1
0.573458395622659 0.555095502083257 1 1
1.08721173125828 1.05445253867507 0 1
0.826961673611185 0.802392525330408 1 1
0.995106520024215 0.965157502857143 1 1
0.968113635826054 0.939831421312528 1 1
0.773720198406645 0.750553303152125 1 1
0.72411768875279 0.702556415893277 1 1
0.824818741281779 0.798846176168898 1 1
0.479891413410041 0.46649020058009 0 0
0.863307361150166 0.838062673819833 1 1
0.72448819474032 0.703615105563633 1 1
0.715973258215959 0.694165128661373 1 1
0.709121763622416 0.68892739766884 1 1
1.14888604708589 1.11476267461076 0 0
0.675767467526653 0.656967716689868 1 1
0.868402588803471 0.844856865568235 1 1
0.845690706850317 0.820502529338497 1 1
0.728329694939159 0.706971056319367 1 1
0.569775560278797 0.553667828328147 1 1
0.844413062871402 0.820733224743777 1 1
0.563772447633669 0.547579460995974 1 1
0.692085531914461 0.673136183567201 1 1
0.854137030356438 0.828334434856203 1 1
1.08525187607323 1.0538989997195 1 1
0.720179268549973 0.696976866340081 1 1
1.08632144127477 1.05326512588097 1 1
0.841552062236229 0.815028195734471 1 1
0.989320045435912 0.959782779127197 1 1
0.851368948254194 0.825459641227619 1 1
0.973361784394845 0.945986186699843 1 1
0.492582303703835 0.478662626098327 0 0
0.494764074235759 0.479102722546186 0 0
0.731172979849923 0.710767026155935 1 1
0.861957773758276 0.838949380298047 1 1
0.674437690919439 0.654030653966231 1 1
0.899704346009559 0.869520101185778 1 1
0.716537780836745 0.696288463196469 1 1
1.03413294060728 1.00371965514221 1 1
0.766529535785205 0.744516802533541 1 1
0.848134775339475 0.822123345697592 1 1
0.909808322073983 0.882358935832709 1 1
0.954521418419292 0.927962667241621 1 1
0.662318388353755 0.644422867318791 1 1
0.711131504414561 0.687786127069364 1 1
0.884123675745887 0.856601116458855 1 1
0.887594682350301 0.861973288169475 1 1
0.630050495801553 0.612705517514714 1 1
0.803632559037473 0.78006595841958 1 1
0.811704300310319 0.787343420802642 1 1
0.904274282959161 0.879772977924909 1 1
0.878969279995619 0.853919335183605 1 1
0.971557205548962 0.942358809679688 1 1
0.978812848281622 0.949222662541139 1 1
0.78296813051216 0.75997923717852 1 1
0.875037177246914 0.848057607880232 1 1
0.792600064097333 0.766540465513523 1 1
0.65659094318194 0.637782825450428 1 1
1.17974986670428 1.13960641051572 0 1
0.736959961788474 0.715715442880918 1 1
0.825945031409825 0.801306244221421 1 1
0.575660803656098 0.55686410518622 1 1
0.690538360477172 0.668049672157832 1 1
0.825391540367201 0.799945454074474 1 1
1.05768761556009 1.02824913400318 1 1
0.539512603912089 0.523148019570972 1 1
0.91336991943972 0.884440168607349 1 1
0.873763816721953 0.849610415320028 1 1
0.782606405278108 0.759106470572654 1 1
0.862914928289507 0.83800175560456 1 1
0.814900830509508 0.790977823026884 1 1
0.775483866580229 0.755184890961738 1 1
0.800220301981124 0.777089870702228 1 1
1.0186984865067 0.990330389544398 1 1
0.83363324847787 0.808263197549948 1 1
0.804556728097706 0.780120463432624 1 1
0.601241936707344 0.583370504696807 1 1
0.690991866711267 0.672599212713872 1 1
0.863434532149312 0.83816857270686 1 1
0.639849042902137 0.622476101347962 1 1
0.643053319618573 0.624118432103497 1 1
0.88920521470632 0.862816138558901 1 1
1.25806405627457 1.22150891810786 0 0
1.05272150785177 1.02445439575967 1 1
0.75117387577746 0.730363824925515 1 1
0.896134203793733 0.867183284800754 1 1
0.986337271328119 0.957791060096848 1 1
0.668926760382033 0.649419195878104 1 1
1.01712048656914 0.986280106028092 1 1
0.674293144594647 0.653147729740945 1 1
0.851108264000443 0.827967611824468 1 1
0.802495475661981 0.778481032231629 1 1
0.827128274793427 0.802368004617654 1 1
0.872094237375284 0.844463777190262 1 1
1.1084531181027 1.07561043452019 1 1
0.71442293518483 0.693281592359702 1 1
0.782210438269541 0.758604352828421 1 1
0.763466416103884 0.741585027483282 1 1
0.810420745281555 0.785301124982592 1 1
0.891768663929425 0.868224725389251 1 1
0.791229132166261 0.766965313254627 1 1
0.921460535623489 0.893017316126808 1 1
0.965532375432368 0.937826440559425 1 1
0.643198210444986 0.623736162234915 1 1
0.997929062155435 0.968097568766587 1 1
0.751729968025385 0.728222953226403 1 1
0.513806401380026 0.498474607238615 0 0
0.61214444217242 0.594665909629191 1 1
0.78411147464755 0.760169876931329 1 1
0.846240847637293 0.822862849363059 1 1
0.61275450430131 0.5944726306251 1 1
0.713169605714143 0.691682421501274 1 1
0.924648733757672 0.897460322268764 1 1
0.825950353035928 0.803763085780776 1 1
1.03022657293426 0.99957063037536 1 1
0.813123891801273 0.790902719657267 1 1
0.751979439750245 0.726680622390189 1 1
0.746026102599811 0.72179828709244 1 1
0.863090746547199 0.83946343270196 1 1
0.945251502001853 0.917809443279463 1 1
0.925687815274772 0.90071013404231 1 1
0.943371022504973 0.919288397869932 1 1
0.812632908668948 0.786977840833843 1 1
0.780126961940441 0.757135375418503 1 1
1.00392732410129 0.97261181394397 1 1
0.797597768221867 0.773337567924968 1 1
1.08636834363286 1.05287119983666 1 1
0.738771709055846 0.714373134691403 1 1
0.706421944830894 0.684833297122474 1 1
0.728208243897162 0.705309792419961 1 1
0.629524961583971 0.609577122871542 1 1
0.793605525165964 0.768676630686918 1 1
0.98648463674406 0.958097042867698 1 1
0.976258834860588 0.946786666100403 1 1
0.76972595362085 0.747082923546316 1 1
0.905955011496919 0.879570624242531 1 1
0.657951901775497 0.637873168205801 1 1
0.764037339943448 0.742360286238315 1 1
0.718961855725552 0.69895184502218 1 1
1.02985194795193 0.997571002896523 1 1
0.637628778092064 0.619930260021247 1 1
0.721696941989046 0.700534962821287 1 1
0.718546618691156 0.696401377566722 1 1
0.887035711171088 0.865143981889534 1 1
0.884952242330652 0.85872339089518 1 1
0.277859397308096 0.268443955034476 0 0
0.736665614559916 0.715586326540374 1 1
0.777821012130021 0.75572359165065 1 1
0.55717271256841 0.539995764512725 1 1
0.860400430289375 0.833831162840488 1 1
0.889916618293335 0.865119410656508 1 1
0.93648235736763 0.906010810271392 1 1
0.905028036507076 0.877659923568081 1 1
0.840983135912881 0.817640401074262 1 1
0.853259769381826 0.828521277458868 1 1
0.653219929950752 0.634540766533022 1 1
0.811936648120924 0.789688227797457 1 1
0.857386084631112 0.830918769662402 1 1
0.860201559687136 0.831851306884966 1 1
0.710587839639891 0.689790628860207 1 1
1.09377959794987 1.06331092780992 0 1
0.809675992001875 0.786850304667602 1 1
0.72499935402232 0.702680969609186 1 1
0.735739479404425 0.714170042458825 1 1
0.698516563257865 0.677532241942887 1 1
0.830976807289944 0.808466874952659 1 1
0.720424660081879 0.698904095912532 1 1
0.653739268104213 0.634563713100439 1 1
0.739111317880395 0.719904907407806 1 1
0.58322243235303 0.566584262388066 1 1
0.620531609043411 0.602541693094915 1 1
0.852611945590074 0.827201416016816 1 1
0.860434625227802 0.836470069595594 1 1
0.891465533267474 0.866141773808216 1 1
0.673723255307763 0.654354006120496 1 1
0.821474138828051 0.797693428790304 1 1
0.795069750153702 0.773870321934401 1 1
0.741912633010812 0.719540928685407 1 1
0.940689693892643 0.912041640008737 1 1
0.746261878941493 0.72493659934894 1 1
0.780618657693478 0.756187133664789 1 1
0.89846049610936 0.87124830951784 1 1
0.743868227133845 0.719607153749951 1 1
0.537702655615928 0.521184066395159 1 0
0.885812031061206 0.860559263437459 1 1
0.995440731454289 0.968271474195949 1 1
0.843574934562714 0.818298415154801 1 1
0.748029386774308 0.727466943455702 1 1
0.682147669668076 0.66303056097939 1 1
0.731039631678541 0.70949817454793 1 1
0.716783313554552 0.695929013532607 1 1
0.578329322274549 0.560133367436333 1 1
0.715890498577009 0.695573511100398 1 1
1.02202278487973 0.991625795488022 1 1
0.855009266143409 0.8304154459875 1 1
0.96002493323768 0.9313228570613 1 1
0.741373707393671 0.719686234324111 1 1
0.842867487045118 0.817962926381316 1 1
0.698584282212746 0.677379586459324 1 1
0.934325197681163 0.906033611838618 1 1
0.894796261679854 0.868642499170041 1 1
0.891264764311764 0.863177009559303 1 1
0.880578037265525 0.854670304656709 1 1
0.57255686230531 0.557079764759901 1 1
0.911069416811799 0.883232765949373 1 1
0.696281497407888 0.675866990906538 1 1
0.811822773513873 0.788992073390862 1 1
0.589155808910397 0.570064847384552 1 1
0.752148534490184 0.731308607215432 1 1
0.503978219502649 0.488281767791636 1 0
1.12343964306917 1.09236637491341 0 0
0.685186798207543 0.664583814852485 1 1
0.913103842771142 0.889465781239082 1 1
0.779946583800686 0.756409111654385 1 1
0.795931374923407 0.771542002536243 1 1
0.865208230097485 0.839914690171903 1 1
0.787543592837585 0.763315966622082 1 1
0.927963089039023 0.901931698558543 1 1
0.764722324578426 0.743015248720343 1 1
0.862162505315869 0.837616337840445 1 1
1.09208109738341 1.06182618874256 1 1
0.77339648415896 0.752686545403019 1 1
0.856113852882624 0.83384757797713 1 1
0.858643339522354 0.831762093915007 1 1
0.847981400775078 0.820998942253667 1 1
0.398821733710139 0.386138809732636 0 0
0.603661187162027 0.586278279873108 1 1
0.920197881112763 0.894075220160866 1 1
0.722185791553065 0.700843211527207 1 1
0.852202486415864 0.82484577228324 1 1
0.727272117337342 0.705493802063037 1 1
0.548387958251957 0.532003949849211 1 1
0.4665140688751 0.450317881072995 0 0
0.706990102497851 0.686181463489607 1 1
0.698775633880389 0.677747216383473 1 1
0.904022448405411 0.878339500852221 1 1
0.777851454611701 0.755949144931428 1 1
0.600119972072303 0.585012227320294 1 1
0.836193309959188 0.812355707600217 1 1
0.897148128911639 0.871411163015318 1 1
0.847917545263192 0.823411038138427 1 1
0.742772930811799 0.720216669467792 1 1
0.580609890705003 0.564035648009696 1 1
0.526745972760938 0.510907407494957 1 1
0.662287642712198 0.643185985903244 1 1
0.682358064869084 0.663902897339102 1 1
0.685516837154431 0.665991166914368 1 1
0.697729439712873 0.67913205745332 1 1
0.70872794888482 0.685454398858028 1 1
0.855323811313209 0.831301313474508 1 1
1.0154670831701 0.984834650052387 1 1
0.898815843117839 0.872291049664178 1 1
0.888761817321392 0.862339962708067 1 1
0.710199077923813 0.686466385406539 1 1
1.01412729713342 0.982724302828473 1 1
0.8749758596521 0.851195741091422 1 1
0.792126889755364 0.769566305709984 1 1
0.851853695117339 0.827013469298716 1 1
0.791471119909867 0.769207634102891 1 1
1.0469114015345 1.01449799360585 1 1
0.554570685938813 0.53810293893506 1 0
0.56506828305062 0.547532170235669 1 1
0.73220607664055 0.709293599639574 1 1
0.814567073549024 0.791289515774546 1 1
0.983102135263113 0.955034350289064 1 1
0.599108759575758 0.581215273062732 1 1
0.855361521839951 0.831908117779646 1 1
1.1307268309104 1.09660638686461 0 1
0.694992439944078 0.675945904310313 1 1
0.833616106672255 0.807731243965157 1 1
0.654673488464431 0.636292144011301 1 1
0.670851079588092 0.651313551765244 1 1
0.958748553031956 0.931360390392529 1 1
0.681438220633267 0.66113560593443 1 1
0.890740782904231 0.864775305218537 1 1
0.58712627870923 0.568558877677038 1 1
0.8918290496272 0.864933393707503 1 1
1.02776844792738 0.99814797771284 1 1
0.931889689364719 0.906504954487557 1 1
0.614774198722581 0.596290141448704 1 1
1.01122598639913 0.981218624343004 1 1
0.763255307959862 0.741432661687142 1 1
0.988472888422496 0.957306023556981 1 1
1.0439787328825 1.01336307593552 1 1
0.865964853692 0.840798155131916 1 1
0.965559382820522 0.935470083347622 1 1
1.06387366319059 1.03124333113988 1 1
0.978547620905256 0.953846818846749 1 1
0.716764634835741 0.694052596548497 1 1
0.871207945993236 0.845927573414923 1 1
0.884510253728775 0.859343003835214 1 1
1.01658729391276 0.985633677756137 1 1
0.623520102459828 0.606194827074217 1 1
0.776522063152681 0.753955188066048 1 1
0.696660705278769 0.675410471683516 1 1
0.637117452591395 0.618245257079218 1 1
0.652218220113015 0.632134377224297 1 1
0.861109155384007 0.833766414309207 1 1
0.696751012249248 0.676702617558956 1 1
0.886403534797749 0.85923096758658 1 1
0.827465541158938 0.805443424797586 1 1
0.899113595503105 0.874293331007898 1 1
0.787039600362437 0.763486709434183 1 1
0.870924024147197 0.844514139130791 1 1
0.491146095230118 0.476868267170056 0 0
0.573434460205737 0.557894551867787 1 1
0.488289010435168 0.4732308454215 0 0
0.759294748145032 0.735178076076331 1 1
0.708809202453148 0.687888153774926 1 1
0.886178042818206 0.860094401548557 1 1
1.02518141201063 0.994570872538867 1 1
0.873340310652171 0.848562502462627 1 1
0.671500415197623 0.650918943490123 1 1
0.662661796979368 0.644409662477313 1 1
0.571725723143439 0.554462492168705 0 0
0.73069128955717 0.709066830937015 1 1
0.862223051817294 0.835343620287955 1 1
0.688623695964237 0.670147918666847 1 1
0.767292480531963 0.742651026849416 1 1
0.67488066752227 0.656439382893334 1 1
1.23260923709408 1.19177303005542 0 0
0.562443518425536 0.546708626900261 1 0
0.679171135121258 0.659449526844966 1 1
0.867670258771637 0.840909314012514 1 1
0.615258024458821 0.596915817106078 1 1
0.8672648845966 0.842253964181514 1 1
0.79856557561714 0.776396447032751 1 1
0.581718714111363 0.563207950590249 1 1
0.94504852930006 0.914546967864123 1 1
0.574020681903635 0.557380818401666 1 0
0.695339086676442 0.674944977260157 1 1
0.867057761572772 0.840786353449187 1 1
0.791785799842635 0.769278205753036 1 1
0.80714414973108 0.785491105694573 1 1
0.913052012260575 0.885120042219139 1 1
0.918280935143224 0.889694568948005 1 1
0.614176308346775 0.595891530219974 1 1
0.419340012087258 0.406681277933897 0 0
1.06988752418354 1.03676776915364 1 1
0.590468884898401 0.571883210927564 1 1
0.694030002041402 0.674378658741456 1 1
0.823878248172412 0.798302594107188 1 1
0.689708068852834 0.66916685413075 1 1
0.670359136585441 0.648691172232776 1 1
0.83518818876209 0.809573071836388 1 1
1.04594973845948 1.01402929624104 1 1
0.880387311076578 0.854438797876597 1 1
0.599539417488967 0.581620152866519 1 1
0.66274782952536 0.642034621013432 1 1
0.557782174074283 0.540152437596556 0 0
0.876158136389193 0.853558278802273 1 1
0.635724147472217 0.617472749745905 1 1
1.05238170120119 1.02186457309766 0 1
0.752708535650848 0.733044627152593 1 1
0.825209666053774 0.799456946266341 1 1
0.647033979284773 0.626756275304837 1 1
1.00298214148073 0.971615123014712 1 1
0.812907349242319 0.789693662326987 1 1
0.671445932878155 0.64998511079012 1 1
0.903858640149644 0.877109004713175 1 1
0.568466333327378 0.550120146352845 1 1
0.790502873452553 0.765650106579371 1 1
0.723803871104738 0.703924548797842 1 1
0.575796495993378 0.55879140536955 1 1
0.77606030267001 0.75422472114978 1 1
0.702559672614409 0.682770983025526 1 1
0.865079037850727 0.839583654890178 1 1
0.869740826700826 0.846783624145778 1 1
0.882202671936838 0.85533806266011 1 1
0.668890478061439 0.652961717953387 1 1
0.708358671952203 0.68869447151658 1 1
0.891053579672173 0.862788013156792 1 1
0.827628885049827 0.803118658493687 1 1
0.84885202777468 0.821695875051804 1 1
0.874601497650472 0.849378064888499 1 1
1.05985162722041 1.02995330559532 1 1
0.854625884799282 0.826631564593725 1 1
0.723495884016711 0.703651915214516 1 1
0.768819353673483 0.746879267217037 1 1
0.805566114202448 0.780628247200634 1 1
0.941340093531012 0.913137813725631 1 1
0.967883412503461 0.939155762518676 1 1
0.876609223673389 0.852011225510758 1 1
0.838601598078481 0.815728121123114 1 1
0.905202830372493 0.877866423646248 1 1
0.864512916443904 0.83840569662125 1 1
0.668940714243237 0.650784469073112 1 1
1.01525633447419 0.985337849096395 1 1
0.891704720677587 0.864400591725972 1 1
0.872508357564102 0.849008341150495 1 1
1.01286636697203 0.984296669793337 1 1
0.838322285115819 0.813863014910573 1 1
0.645710428792936 0.625819951617184 1 1
1.06575102234392 1.0362196277524 1 1
0.960467496152771 0.932969558437387 1 1
0.88669666254485 0.861703044128693 1 1
0.942587441430525 0.913333183677907 1 1
0.767158324399815 0.745204675409428 1 1
1.00660613363909 0.975588484691216 1 1
0.735548197379891 0.712648043488522 1 1
0.801244125582586 0.777988531846518 1 1
0.49055733487628 0.475930240377198 1 0
0.774096194479874 0.752493859942879 1 1
1.04008058235976 1.00929548055766 1 1
0.50683464374636 0.491138060087868 0 0
0.617655560365499 0.600579443380961 1 1
0.950489743312054 0.923338405673953 1 1
0.731763273530285 0.711422136469786 1 1
0.479306039746214 0.467454832556269 0 0
0.816128415500543 0.791936325219462 1 1
0.705878188786392 0.683801898400292 1 1
0.692594861945038 0.67103886148435 1 1
0.746359571617135 0.723250536139497 1 1
0.808943018850781 0.786539566122019 1 1
0.733394285361133 0.709850808640472 1 1
0.409801977512973 0.397309075784024 0 0
0.979348877554177 0.950994987430933 1 1
0.886245619403971 0.858403827350612 1 1
0.951161192867087 0.921556756940566 1 1
0.410185511870804 0.399051151068734 0 0
0.829512558910366 0.805252363738951 1 1
0.632195414801312 0.614885107201483 1 1
0.539317373587191 0.521675097677237 1 1
0.84715970225354 0.820794586954575 1 1
0.769266549017622 0.74635611479731 1 1
0.381534775809006 0.371943630683286 0 0
0.771544971589721 0.750447661065994 1 1
0.581843755581967 0.567532243414091 1 1
0.587897904175612 0.569246250642715 1 1
0.832220166023828 0.808580521344167 1 1
0.706888219976508 0.687024979595335 1 1
0.815920375340843 0.792454825613185 1 1
0.864465065403444 0.843202649563773 1 1
1.041298179855 1.01358942605732 1 1
0.965800889956645 0.935604756020098 1 1
0.846860783345959 0.823704242323133 1 1
0.870297809258208 0.843046642534791 1 1
0.741043992774594 0.720229392189885 1 1
0.757639948198649 0.734640436161672 1 1
1.04486121645217 1.01316999266832 0 0
0.928564213131843 0.902568516809776 1 1
0.981313363929062 0.95162605235217 1 1
0.643011687608915 0.623133125951256 1 1
0.556117412844902 0.540163551754279 1 1
0.80780143191156 0.785725989507275 1 1
0.818059651471172 0.794447571513765 1 1
0.885765554151299 0.858128674232526 1 1
0.722755108282577 0.700342320408437 1 1
0.55230285520171 0.533867593529586 1 1
0.81869046492215 0.795612188744387 1 1
0.38362876259976 0.370541888647783 0 0
0.866237266832923 0.839012568930308 1 1
0.626586287068553 0.608763346116512 1 1
0.732776214424939 0.711264088773298 1 1
1.00044895976027 0.971139955658937 1 1
0.748362713767476 0.724901032361785 1 1
0.819839303382969 0.797224159971254 1 1
0.794897187936401 0.769874545846928 1 1
0.68801709320686 0.667767952465672 1 1
0.986413452589274 0.956192072213208 1 1
0.844248892100811 0.819943151055089 1 1
0.851576732946457 0.825774102551284 1 1
0.992028336683247 0.96170461074579 1 1
0.86374333310622 0.839541918626164 1 1
0.796138699661017 0.772610393259952 1 1
0.637554064386224 0.618647392177346 1 1
0.950677324504925 0.923181818502918 1 1
0.903100800203202 0.877298071213926 1 1
0.975191803924302 0.946368825856682 1 1
0.827042800493753 0.804097457585656 1 1
0.831453765511441 0.806486184809818 1 1
0.878822436196803 0.852663693189615 1 1
0.757183830832422 0.733753488140086 1 1
0.937681920467471 0.912006053551073 1 1
0.837229362733369 0.812062494340125 1 1
0.866487087358654 0.842230286255035 1 1
0.628344903257898 0.611146702327539 1 1
0.793751051284046 0.771005724179726 1 1
0.877814364128701 0.852040766170986 1 1
0.576357880601491 0.559651909533943 0 0
0.608991047934211 0.589244114326953 1 1
0.677913943445201 0.657082473608819 1 1
0.803327256735174 0.780681852679275 1 1
0.726257385978871 0.703665804847572 1 1
0.937552432085267 0.907154406011352 1 1
0.640979295496382 0.621991109726364 1 1
0.817381936834815 0.793313885031358 1 1
0.801468922252455 0.779478653234794 1 1
0.65065634591928 0.632671818277617 1 1
0.893152389225382 0.869877644774068 1 1
0.950376035416845 0.923582889073064 1 1
0.710023281908229 0.687424929756979 1 1
0.908951740705456 0.88131513088649 1 1
0.77838863094704 0.755512641751259 1 1
0.830879210192954 0.807818424828363 1 1
0.846306359366902 0.820518701182044 1 1
0.813120043050271 0.790177014677054 1 1
0.501680200286488 0.486812076211663 0 0
0.872596112212548 0.845683951703598 1 1
0.586425870830979 0.567322938988737 1 1
0.629881867802469 0.614228865261127 1 1
0.741044286322123 0.719088456591947 1 1
0.516966226077301 0.500964673141486 0 0
0.759757439096642 0.737792350881422 1 1
1.02129203079512 0.992700762762722 1 1
0.846277145714031 0.822014194878491 1 1
0.619386445922308 0.600182606594714 1 0
0.711520144276353 0.692531977205618 1 1
0.420305728715811 0.408515385115724 1 1
0.800576211709995 0.776705766256395 1 1
0.970079396405294 0.940923720096453 1 1
0.679499990129888 0.660352452567991 1 1
0.619116124443525 0.599770958825401 1 1
0.694705107804843 0.671589242075024 1 1
0.789831799874749 0.767491221509459 1 1
0.837564357729576 0.810505836747599 1 1
0.726487743613949 0.704587152774026 1 1
0.749590290576513 0.729932434222107 1 1
1.25932195955534 1.22295047856448 0 0
0.858717399412878 0.832778769651574 1 1
0.58321201631064 0.56646023538771 1 1
0.690462614230189 0.671075539748414 1 1
0.851435143717873 0.827074312005284 1 1
0.547694645486652 0.532697277854821 1 1
0.855105968095166 0.82986832716951 1 1
0.795186852324757 0.770438012614851 1 1
0.930477828960429 0.901186032920466 1 1
0.932918077314062 0.903926293176217 1 1
0.697403129594533 0.678416260879031 1 1
0.599907301899691 0.582103397556562 1 1
0.891892669784831 0.865318676739905 1 1
1.06313894435886 1.03044954794783 0 1
0.7112020226777 0.690425648731289 1 1
0.487753708945639 0.473021828458302 0 0
0.930180150675536 0.903354253162833 1 1
1.1523196097064 1.11933841693773 0 0
0.91823735624318 0.89092071532801 1 1
0.938389732892778 0.909101251753773 1 1
0.772216381066204 0.748563364393723 1 1
0.86552775726365 0.842065083336376 1 1
0.753071502846761 0.729510870819944 1 1
0.826119267220323 0.800153173569441 1 1
0.5738377198684 0.555887985691803 1 1
0.684071439963358 0.664175198599069 1 1
0.810638149440935 0.786268867890419 1 1
0.767210945552272 0.749739565505801 1 1
0.918862844610949 0.893360942202053 1 1
0.778160346493388 0.754649253895713 1 1
0.721620725439187 0.700962285469208 1 1
0.7378475171613 0.71778115291694 1 1
0.741885139209782 0.72007002548348 1 1
0.471192475781648 0.456649866271306 0 0
0.728637175469917 0.70785721716967 1 1
1.1471579254848 1.11124001535052 0 0
1.01595693681361 0.986237353448111 0 1
0.932177541386501 0.906566374005298 1 1
0.95309576031903 0.924910890823723 1 1
0.574685998638093 0.556878440542412 1 0
0.944082552374707 0.917297704032398 1 1
0.711976469763724 0.690209561185726 1 1
0.586176284396146 0.570683249666644 1 1
0.826482415148811 0.800255815090772 1 1
0.821692041859872 0.795165358506758 1 1
0.804822584177207 0.782676921756612 1 1
0.731190626005797 0.708986095580646 1 1
0.684645335075648 0.664434875570364 1 1
0.823123952018934 0.799404759867177 1 1
0.547178905529295 0.530937031352882 1 0
0.984933395191173 0.956345634073838 1 1
0.822746727891765 0.798930135463737 1 1
0.816786606498326 0.790054368266358 1 1
1.01511059279398 0.985798444589696 1 1
0.788880157156375 0.765951964465569 1 1
0.636159523607778 0.616000815878691 1 1
0.854338375809137 0.830226436410929 1 1
0.514233249851389 0.500586804480694 0 0
0.998731079956004 0.96789456127164 1 1
0.829180830220548 0.804944426435161 1 1
0.895673087235579 0.871446882615563 1 1
0.961795299610294 0.934138644180126 1 1
0.863165317846389 0.83849576739271 1 1
0.515929446535703 0.500047164121613 0 0
0.710025836472505 0.687670699671096 1 1
0.837575913700572 0.810307156271432 1 1
0.965130074259701 0.937734025015433 1 1
0.935726419665901 0.908533014983898 1 1
0.925731954244385 0.898299506507294 1 1
1.02717220957908 0.998042474115151 1 1
0.881999019766496 0.85766199757875 1 1
0.686852153958728 0.668176357255791 1 1
0.885307010233656 0.859947397819231 1 1
0.858275396424306 0.834992099515282 1 1
0.803023502037706 0.779405057911362 1 1
0.921190238859 0.89500421398557 1 1
0.904880773681338 0.878627773157244 1 1
0.83001106993011 0.804853661050235 1 1
0.533441597769606 0.519352931930664 0 0
0.660643160600186 0.642148904310714 1 1
0.929669438288525 0.904113439101299 1 1
0.65026747180364 0.631811597945136 1 1
0.885142442876681 0.859219138410483 1 1
0.9438533171689 0.915402141480933 1 1
0.868346066361624 0.84442051735312 1 1
0.749970843567797 0.726490568945871 1 1
0.924852676748192 0.898020444254824 1 1
0.801881357766482 0.776803988973953 1 1
0.624758086714818 0.607480088948407 1 1
0.754756879477942 0.733052830050192 1 1
0.777923895883543 0.755635364547875 1 1
0.726414689033848 0.704581157175647 1 1
0.79829472133875 0.775203348799162 1 1
0.616019574129358 0.597576404163222 1 1
0.750615993707818 0.730080858610581 1 1
0.978911437885299 0.949935448163543 1 1
0.652764233106919 0.634720152102185 1 1
0.729819343865664 0.708576205576735 1 1
0.584313235468239 0.568381645685877 0 0
0.767655632178129 0.748323559927467 1 1
0.659291781481723 0.636754325130849 1 1
0.954533338383144 0.927178123525055 1 1
0.928097565049256 0.900224968278586 1 1
0.7464068255733 0.723754394695331 1 1
0.917650987905107 0.889472746124941 1 1
0.785505933318616 0.761837145577658 1 1
0.93146871383156 0.904611407023388 1 1
0.593441077334152 0.577092082587645 1 1
0.699208488356159 0.679174643527366 1 1
0.689793543682227 0.670501993938817 1 1
0.805778641776885 0.78175165807722 1 1
0.719417392399228 0.698666824278616 1 1
0.548398439392753 0.532863926945857 1 1
0.575837380200959 0.558917162599348 1 0
0.544578250454108 0.528330129924901 0 0
0.650912748572557 0.632602972405981 1 1
0.776035638925047 0.75250733630947 1 1
1.09087218343177 1.05680390643026 1 1
0.59281812535189 0.574626857647262 1 1
0.725633677758479 0.70300865482467 1 1
0.719975315277338 0.69966299320338 1 1
0.799669291638419 0.775246713435637 1 1
1.0203019993013 0.990900087124348 1 1
0.799912485126403 0.775348899375731 1 1
0.79519355741352 0.773779017364832 1 1
0.51071771515336 0.496812114698864 0 0
0.82543108341333 0.800327453547556 1 1
0.655702570650448 0.637861578346768 1 1
0.49076438102601 0.478723784865305 0 0
0.693628785339562 0.672541277898253 1 1
0.880502281496307 0.856591188361826 1 1
0.964041405763076 0.938097483956193 1 1
0.770609770108765 0.748846929312167 1 1
0.625534202874927 0.608605680380984 1 1
0.535493362368635 0.520943542438394 1 1
0.566150366989998 0.548047213117406 1 1
0.760946846900072 0.73772548435323 1 1
0.841749598436358 0.817402667257388 1 1
0.712637705012559 0.690486306814657 1 1
0.755105714954779 0.73223040342366 1 1
0.761138774084157 0.738012498951211 1 1
1.04086267429281 1.01179774856457 1 1
0.775678190822857 0.754630111997372 1 1
0.87859491865664 0.852395588361112 1 1
0.810206600377468 0.786373349202249 1 1
0.601462929630229 0.583432581139489 1 1
0.809772758847196 0.785741049919661 1 1
0.848492532695088 0.823133782768341 1 1
0.609129492102186 0.593408433141209 1 1
0.758035515700067 0.734170971442666 1 1
0.644071391815264 0.625858788223181 1 1
0.834262268822596 0.811087277774987 1 1
0.773134989484342 0.751421888854522 1 1
0.91494749739098 0.89013683244014 1 1
0.978892030180658 0.950529086124838 1 1
0.918526279710788 0.891755540551741 1 1
0.661087161299927 0.642056013149938 1 1
0.715455933178478 0.693869264727064 1 1
0.74049009852652 0.718009635423427 1 1
0.661363878698074 0.642157815830553 1 1
0.776897603693008 0.754702381068781 1 1
0.800360657609653 0.777436477393216 1 1
0.908769406209042 0.885674363855197 1 1
0.752916496849873 0.731326383438112 1 1
0.497105329352948 0.482192233362448 1 0
0.672566953090455 0.653443090559415 1 1
1.01018206285828 0.978146032513157 1 1
0.948689853706145 0.918153705889194 1 1
0.781414079438278 0.7600637651354 1 1
0.835336827462527 0.811199472754533 1 1
0.762370384701382 0.740735589093829 1 1
0.936364752892819 0.907684265442184 1 1
0.92751420518395 0.901086990111116 1 1
0.948988316331562 0.920879128929303 1 1
0.744152629912434 0.722945190263349 1 1
0.8074481940834 0.784604263237315 1 1
1.008106168115 0.978161846781587 1 1
0.650857382637115 0.629447787726152 1 1
0.78315147637227 0.760797792830161 1 1
0.676459498441205 0.656640755588662 1 1
0.993611412599146 0.965542854876769 1 1
0.733556539848814 0.712371640931559 1 1
0.589840155822502 0.571845061617874 1 1
0.787140797980135 0.764112248954895 1 1
0.942871250524813 0.914797227651756 1 1
0.916685017297412 0.890885250002168 1 1
0.701222450925217 0.679501881275578 1 1
0.740784792809877 0.719129139880725 1 1
0.889678701540811 0.861213358405994 1 1
0.973626103036864 0.945222276951318 1 1
0.586561692469618 0.56837657098769 1 1
0.983354429691552 0.954433839730041 1 1
0.782853270755191 0.76192277663767 1 1
1.03103160353832 1.00222243990673 0 1
0.924432894129191 0.896605681027975 1 1
0.844473162219389 0.817323673406142 1 1
1.02718691647811 0.99829169771663 0 1
0.798818918340072 0.775807414720155 1 1
1.05378340809556 1.02098925184103 1 1
0.693449209897859 0.672506604155317 1 1
0.91945400808451 0.889284492524642 1 1
0.646715190517409 0.628613821699954 1 1
0.694011798344531 0.673025136823968 1 1
0.740410220263345 0.720657377721635 1 1
0.68835039073193 0.668326853174347 1 1
0.713267141588815 0.691108277489562 1 1
0.804705115612633 0.779721630909497 1 1
0.631396410631524 0.614715618920153 1 1
1.003012634893 0.973778989065489 1 1
0.760764443577297 0.738395434035797 1 1
1.30310176389757 1.26520166014585 0 0
0.648624952399446 0.62819858364723 1 1
0.705924540677064 0.686795919673775 1 1
1.26702991736628 1.23191341691402 0 0
0.887388797187979 0.860481965225202 1 1
0.655092877898686 0.633755495345201 1 1
0.774460471240761 0.752327034495328 1 1
0.590150918075524 0.572591790730357 1 1
0.751650976063112 0.728544812621266 1 1
0.804440125227545 0.781490395890778 1 1
0.820693269472737 0.800211589114017 1 1
0.526078280915813 0.510029929989524 0 0
0.919505885740272 0.890431129407403 1 1
0.88356511847086 0.855606923831215 1 1
0.758840042955674 0.738389528176311 1 1
0.433668686498967 0.420267137568751 1 0
0.558438534420915 0.542363787811206 1 1
0.57876444340531 0.563419944930811 1 1
0.859235263287501 0.834311546368323 1 1
0.738971169790817 0.718453126971715 1 1
0.716262992634308 0.695211397099254 1 1
0.816631569456381 0.794176859162174 1 1
0.902283544545811 0.877558085207825 1 1
0.835561679015307 0.811007872012047 1 1
1.00289445500125 0.97364104695895 1 1
0.674111077352128 0.65536743954218 1 1
0.773512734647415 0.751356401920942 1 1
0.917282732399635 0.887594090828113 1 1
0.649953670700833 0.631551341631337 1 1
1.09696551530313 1.06218655569361 1 1
0.947233255840445 0.918278079735876 1 1
0.900261022531407 0.872897049930148 1 1
1.13896874915323 1.10472276847044 0 0
0.555324948419588 0.539261588127821 0 0
0.620212742176658 0.601698472130683 1 0
0.553490290833244 0.53806145027004 1 1
0.691432976210741 0.671138064477844 1 1
0.833843631777284 0.809466066487182 1 1
0.754201193417208 0.730362339162372 1 1
0.855684803914085 0.83111532100171 1 1
0.895565056476121 0.870946435645525 1 1
0.883037768159004 0.854822519122436 1 1
0.677780267851465 0.657287962733163 1 1
0.738125927026563 0.716204161114366 1 1
0.682111035142681 0.663740350159001 1 1
0.791739644255154 0.766912776495625 1 1
0.846643775089939 0.823752764858889 1 1
0.957061001710445 0.928940086125243 1 1
0.802779006215213 0.77785365916987 1 1
0.973674773486995 0.946447483450383 1 1
0.946487751546708 0.919741350204645 1 1
0.776322886262713 0.753993852431602 1 1
0.945587174308981 0.91672658382045 1 1
0.861474460466027 0.837609365358413 1 1
0.885060289589175 0.858522531639051 1 1
0.958804210119283 0.928974785937541 1 1
0.850882150374138 0.82350445584877 1 1
0.848238875674481 0.82061661228289 1 1
1.16695285512411 1.13417798239823 0 0
0.787962697945878 0.765966166815008 1 1
0.85552808969616 0.830814714607921 1 1
0.771604188427125 0.750464308529529 1 1
0.780091696913418 0.757725622664315 1 1
0.7026658054698 0.682650003212709 1 1
0.742956827534133 0.72110540902145 1 1
0.801029682183732 0.777448426561308 1 1
0.669771595249184 0.650385527930869 1 1
0.859029162189024 0.832891291541279 1 1
0.597365581517907 0.579764627512808 1 1
0.818417598388415 0.794660031844221 1 1
1.01941769398824 0.991122743236702 1 1
0.860117142833401 0.835412078638554 1 1
0.825854072022888 0.802509948257731 1 1
1.00415589696442 0.974583270763604 1 1
0.842239215598144 0.8170126523919 1 1
0.667259426333781 0.648453135325686 1 1
0.589895369041628 0.572731042254235 1 1
0.810494013774899 0.783708717794986 1 1
0.960935361330631 0.934482617429408 1 1
0.502398333845512 0.489271668329711 1 0
0.628899585119952 0.612070419374487 1 1
0.728093217996591 0.707900282027188 1 1
0.597573391730655 0.582838627218365 1 1
0.8235375823384 0.799768927727183 1 1
0.857843855462224 0.833461574980954 1 1
0.745643378630253 0.726278561019716 1 1
0.781456123280212 0.759157884728724 1 1
0.693784716697277 0.674532990566375 1 1
0.725963678485772 0.705452497446149 1 1
0.931336989153372 0.903737726834324 1 1
0.956925138679275 0.923777529917176 1 1
0.772809096374346 0.752091209380821 1 1
0.935146015891832 0.908367571015487 1 1
0.737402379737306 0.717301135519291 1 1
0.944431725240046 0.91696896503831 1 1
0.714017785077973 0.69467232142337 1 1
0.932080954558663 0.905488644147805 1 1
0.934791159839466 0.906688965801963 1 1
0.761780003954002 0.740350661115231 1 1
0.889613724279237 0.863038970708773 1 1
0.743120328844519 0.720218473951926 1 1
0.736000281070131 0.714791765387029 1 1
0.477938397845778 0.46405048278901 0 0
0.625973446380893 0.607100408007747 1 1
0.89472928717235 0.86712226517309 1 1
0.546902584937024 0.529846075347839 1 0
0.814870271373232 0.79017825687505 1 1
0.550956089437436 0.536296934503905 1 1
0.982529810135534 0.954254059419635 1 1
0.500861828407304 0.485233478451219 0 0
0.976051221935149 0.947903848704191 1 1
0.6649512119437 0.644561015277788 1 1
0.794059849274853 0.770192606402606 1 1
0.936119646222284 0.909282046130552 1 1
0.659709429217899 0.642244626102702 1 1
0.84589384136653 0.821448226152753 1 1
0.783554845932712 0.759883653652709 1 1
0.751042144895554 0.725752267742754 1 1
0.747912304604395 0.725348265970227 1 1
0.654751564680272 0.635825184572999 1 1
0.918809132550566 0.889489477435085 1 1
0.752451416818281 0.731166028460954 1 1
0.876387582564341 0.850312811282322 1 1
0.731328058371766 0.712264676644079 1 1
0.700476275513944 0.681987906637325 1 1
0.559759280036441 0.544347007711121 0 0
0.803412860729049 0.779243970604878 1 1
0.811704461439655 0.786722908812649 1 1
0.622013931394535 0.603748332271746 1 1
0.71745680442627 0.69874429411787 1 1
0.92826854620097 0.901923007459859 1 1
0.655886317747552 0.638610793184144 1 1
0.673065192312631 0.653929630741312 1 1
0.645241419541027 0.625919854769015 1 1
0.801235796481088 0.777088538643779 1 1
0.756181999826654 0.73372437745603 1 1
0.630107512512087 0.610674947954926 1 1
0.663391226068977 0.643039867097674 1 1
0.649926514676846 0.631820008242209 1 1
0.844903119971023 0.818795482490671 1 1
0.892375939347991 0.86422240225896 1 1
0.828644514621729 0.80276006709533 1 1
0.564581926218446 0.547193493045393 1 0
0.818589100140373 0.794381182342125 1 1
0.75821798871486 0.734018953644635 1 1
1.05473004180329 1.02343031662383 1 1
0.599478914113214 0.580156019310439 1 1
0.894073110978851 0.868940057945187 1 1
1.12491193580924 1.09267650418159 0 1
0.594332018812005 0.578707262073647 1 1
0.784142445328979 0.761117875077996 1 1
0.818418477801622 0.794298669561501 1 1
0.754996494021368 0.731855653303066 1 1
0.801820069847292 0.779270711185213 1 1
0.757571572782376 0.734706415282945 1 1
0.839903778154305 0.815011672101391 1 1
0.867459302099385 0.84125192319221 1 1
0.669737850387135 0.649761776902695 1 1
0.963467383622808 0.936114108438991 1 1
0.828732337550719 0.80451877274767 1 1
1.05269751596529 1.02284440120828 1 1
0.764104179831332 0.742134844553626 1 1
1.12013607686861 1.09117067805009 1 1
0.595537532662236 0.57698027644996 1 1
1.00818724059719 0.978542212477929 1 1
0.56774184677524 0.551883058608213 0 0
0.806770318430321 0.784174607150726 1 1
0.558529888709187 0.541568003634084 1 1
0.665309579564665 0.644064990150326 1 1
0.939763433972627 0.910911003436364 1 1
0.835011828314136 0.810523713371066 1 1
0.527349161341172 0.510774500914119 0 0
0.972087059554659 0.943384594533086 1 1
0.747014159545397 0.726890708710473 1 1
0.570043377165495 0.554437195006596 1 1
0.73526753953146 0.712744863807758 1 1
0.553900674415463 0.536378518010747 0 0
0.746766248198958 0.724701581871622 1 1
0.669109744669422 0.650081841476654 1 1
0.639505909548578 0.620482834649949 1 1
0.763411908504088 0.742129468384773 1 1
0.708242421359957 0.686723726639258 1 1
0.777464138748515 0.753219314332034 1 1
0.850789401924913 0.826319165107748 1 1
0.919315655835286 0.894272420466206 1 1
0.860008640411033 0.833555915191603 1 1
0.839950697154692 0.813601433086831 1 1
0.68031213634492 0.659701701605857 1 1
0.566553019208766 0.549888551345263 1 1
0.844623233558532 0.818208149028582 1 1
1.16215342490754 1.12625416000608 0 0
0.774154778961618 0.751498934695047 1 1
0.835704858195263 0.811616565114353 1 1
0.894717047737706 0.869689425391609 1 1
0.751745873458191 0.730987908795381 1 1
0.91644583030959 0.890383000363722 1 1
0.687084873883177 0.666517987707717 1 1
0.535878847232117 0.521821898295719 0 0
0.727460491713203 0.707313745516154 1 1
1.10584988699899 1.07451244557862 0 1
1.00563698328691 0.97295980214454 1 1
0.644676818497724 0.625120230371628 1 1
0.694480646139174 0.672512916108362 1 1
0.749213724618377 0.726586784137838 1 1
0.798356533812671 0.774849609273549 1 1
0.827877468197817 0.801903485547257 1 1
0.808112810749242 0.785418528172175 1 1
0.805152603122817 0.782363471859769 1 1
0.962339419417865 0.9331515166728 1 1
0.6977328536199 0.677429081393795 1 1
0.805253932089445 0.780620338710487 1 1
0.895827758853025 0.868576824007394 1 1
0.720161665836021 0.699384753407315 1 1
1.26044749815673 1.22183672043156 0 0
0.778392140828618 0.754795384093721 1 1
0.687291431547164 0.667276896764628 1 1
0.73926763661458 0.716338649586664 1 1
0.759482994817004 0.735967136369467 1 1
0.903569672526616 0.876515668923557 1 1
0.948444511998912 0.920868735304547 1 1
0.895101932765927 0.869437686822467 1 1
0.908090100103935 0.880318150665374 1 1
0.893126711610233 0.866167919465146 1 1
0.719335599713703 0.699203732739113 1 1
0.591544415963522 0.575599454225839 1 1
0.763196185004233 0.739534017377757 1 1
0.722072516107022 0.700177357417501 1 1
0.790861377058669 0.770202308088755 1 1
0.760978518599348 0.740273104600338 1 1
0.773152079103295 0.750668372937375 1 1
0.885341562519469 0.86056557562441 1 1
0.46871760790376 0.454236237725914 0 0
0.724087986924886 0.703486842378992 1 1
0.655888688481525 0.637314693370097 1 1
0.617620026134678 0.59992886210641 1 1
0.54454477377065 0.527605809807865 1 0
0.706657464000677 0.684239634994297 1 1
0.895931421045864 0.869024173114404 1 1
0.734515945167079 0.712184830122359 1 1
0.80577566173881 0.783266979909852 1 1
0.579253815598382 0.562989541060526 1 1
0.888476565530698 0.861970218432976 1 1
0.843952233900156 0.818753023843361 1 1
0.845059567083657 0.820956162353435 1 1
0.738975829492741 0.716462172024649 1 1
1.14264579085579 1.11081404072117 1 1
0.808649349109671 0.786577075359109 1 1
0.543333473484466 0.525766248395389 1 1
0.99193299599837 0.964314311423608 1 1
0.67561043212751 0.654076166185915 1 1
0.79517775690179 0.77228376482307 1 1
0.910951717263047 0.883380128686199 1 1
0.87686303978314 0.850961493557905 1 1
0.674084034660105 0.653338176774445 1 1
0.546547641477288 0.530285446005724 1 1
0.747846000721606 0.726397642033791 1 1
0.815904206443153 0.792197981957885 1 1
1.00087437892348 0.970125609998317 1 1
1.05786550388868 1.02795098579998 1 1
0.7858294722256 0.763389704574856 1 1
0.642986036304438 0.624370325591178 1 1
0.94891391067188 0.920367586291814 1 1
0.936439537413538 0.912676579599328 1 1
0.598631509254367 0.581376027527642 1 1
0.853862382552559 0.826509119126493 1 1
0.842503974758296 0.817618212090244 1 1
0.873455994228436 0.848698785804749 1 1
0.979022300358844 0.9501564107747 1 1
0.797951798715421 0.773763591768691 1 1
0.858359358588278 0.836174980377962 1 1
0.757546043973524 0.734312520472669 1 1
0.972264170530229 0.947074098465018 1 1
0.820082643624347 0.795652430569213 1 1
0.409226673641067 0.397566414638844 0 0
0.919363063196882 0.894336536598067 1 1
0.781222377423326 0.758425219307233 1 1
0.878526655917635 0.851615236180676 1 1
0.885897579812972 0.859076977160056 1 1
0.90641173439318 0.879516941147705 1 1
0.715080667751281 0.695513919788718 1 1
0.657125543185062 0.639453961435615 1 1
0.818653701463952 0.793472550131088 1 1
0.870082247004799 0.843892535600442 1 1
0.694876209428305 0.675679604644495 1 1
0.644541692300901 0.626754858933653 1 1
0.824436727288701 0.799037715413975 1 1
0.948658807792765 0.919615111814844 1 1
0.550310255583677 0.534334513357449 1 1
0.8461649540248 0.822102772380339 1 1
0.474910024147659 0.46291090297352 0 0
0.964277289348113 0.939059138560222 1 1
0.795418633630292 0.769272569050838 1 1
1.03098324475844 0.999311456671055 1 1
0.62681900561188 0.608609273715232 1 1
0.738980165362468 0.715975121715208 1 1
0.514685305399459 0.499432702149361 0 0
0.830959910525938 0.807108605344727 1 1
0.774690240958102 0.753022786994784 1 1
0.501799288844656 0.48758550328692 0 0
0.658986592888647 0.639950978457596 1 1
0.852801033536402 0.828459779826415 1 1
0.6528101046604 0.633934612538236 1 1
0.850373918805248 0.826192539960235 1 1
0.890409637608141 0.863535979089412 1 1
0.650596395005875 0.629936642790155 1 1
0.83978907246592 0.816296125134378 1 1
0.709893631599963 0.687878883300984 1 1
0.515396090616804 0.500763343599782 0 0
0.634724846813127 0.615640522023748 1 1
0.944032725587891 0.914943751644369 1 1
0.828564854493361 0.8068219894859 1 1
0.790553541530048 0.767890817921563 1 1
0.996437316467949 0.967069350506892 1 1
0.636309261966327 0.615792292867711 1 1
0.62223837205123 0.606676567498494 1 1
0.944711085096258 0.914978158353335 1 1
0.807261637617819 0.786093751726046 1 1
1.08403338983362 1.05130788692136 0 1
0.778487161921788 0.756552193465955 1 1
0.511374260153329 0.496531072472111 0 0
0.72633725743368 0.705278682176706 1 1
0.824264617967712 0.800721841162766 1 1
0.74218699179837 0.718341911546263 1 1
0.869129639952339 0.846138193181884 1 1
0.829405425981191 0.806141076036214 1 1
0.475843350533238 0.462194583626615 0 0
0.881421459478535 0.855681376667875 1 1
0.704586606405395 0.68301836234506 1 1
0.694965087767309 0.679320521445658 1 1
0.600708072764275 0.582535941313142 1 1
0.587711176359697 0.571117422906108 0 0
0.791352898104211 0.767176483381401 1 1
0.640431410594539 0.623401580417306 1 1
0.714709011676276 0.694963631488821 1 1
0.820883391528665 0.796312856070718 1 1
0.950191001008827 0.921549329373897 1 1
0.796653043759682 0.774829923604308 1 1
0.706118852473594 0.684428760858309 1 1
0.854838549640617 0.832077489218485 1 1
0.754036272351394 0.73175886059556 1 1
0.629107637535812 0.610587734505686 1 1
0.600662168982465 0.582824023567668 1 1
0.937436006642601 0.907713979082965 1 1
0.872846540103469 0.845089472519631 1 1
0.726816576943158 0.707339110825906 1 1
0.962848033268009 0.93484942589057 1 1
0.821741352389601 0.797237521280565 1 1
0.862891222840947 0.836237551852477 1 1
0.829424233816235 0.801792851465939 1 1
0.971001097532184 0.941703859443274 1 1
0.80334881427567 0.779985597071849 1 1
0.78230856183055 0.759190563390666 1 1
0.9240422101213 0.896658710388108 1 1
0.759472733782594 0.73750038049992 1 1
0.738738353864648 0.714955406183163 1 1
0.645209636434391 0.627814984696729 1 1
0.899907674683748 0.876664417307471 1 1
0.799256394873029 0.776196189134628 1 1
0.894088496600598 0.868297803278489 1 1
0.94630729215979 0.917155669065718 1 1
0.714164900418066 0.693225973441623 1 1
0.880777916663054 0.856058654729668 1 1
0.653809016822952 0.633182222060769 1 1
0.851860351084621 0.827593156964221 1 1
0.881986425886952 0.853713022963114 1 1
0.666565383942858 0.646760384639923 1 1
0.660423541814881 0.638293685967457 1 1
0.606354806137461 0.586617947211765 1 1
0.77549000734109 0.752208071910967 1 1
0.765651143275935 0.74203979901954 1 1
0.688239934967348 0.667520656142106 1 1
0.874405027670048 0.850172464743544 1 1
0.879144991340128 0.852077649414875 1 1
0.960602274240684 0.934037745283684 1 1
0.705903218277277 0.684805505161769 1 1
0.643378495472364 0.625706226672432 1 1
0.784435968796974 0.761610928749505 1 1
0.779483409837836 0.754054276412198 1 1
0.617602801498306 0.599566612630296 1 1
0.959127258724926 0.929893101498399 1 1
0.934382021247339 0.907618136031715 1 1
0.805898789094915 0.782720156735063 1 1
0.783423146068513 0.759942981214228 1 1
0.960802934027722 0.934969091986787 1 1
0.824833660592152 0.79839387677659 1 1
0.584603326891123 0.56644302508172 1 1
0.69222532201183 0.671571132360125 1 1
0.771683505933497 0.749904504536047 1 1
0.99129559194984 0.961632083199449 1 1
1.04991152529605 1.01985879684057 1 1
0.949869102924598 0.92214185965686 1 1
0.731153943361327 0.710065109801692 1 1
0.802033517727731 0.777439861483915 1 1
0.975657784415442 0.946299378157158 1 1
0.886075934460207 0.860976667790949 1 1
0.743796408776129 0.722695221960437 1 1
0.981012464557165 0.951772821310767 1 1
0.577792489956607 0.562429786741486 1 1
0.892601264304669 0.865204516319884 1 1
0.937918039616576 0.909640105028981 1 1
0.716617329850547 0.696512021658562 1 1
0.843671603804113 0.818077249264628 1 1
0.670187230561864 0.651844167780758 1 1
0.85312414784451 0.827814130213886 1 1
0.701621403834796 0.680721854744057 1 1
0.78535613059559 0.76337064341011 1 1
0.567882267501676 0.550739616740812 1 1
1.07649076872338 1.0480564561216 1 1
0.823866458259088 0.801179293910791 1 1
1.02104204378081 0.991856607480568 1 1
0.874867322850863 0.849013037727518 1 1
0.896548252033198 0.870735303893309 1 1
0.671670726557681 0.648330965330717 1 1
0.671980470138536 0.650562410881926 1 1
0.785936841603842 0.762253828278247 1 1
0.778951159179575 0.756309433517924 1 1
0.670112191058725 0.650962258464092 1 1
0.756103529336587 0.736644084654876 1 1
0.786455544170253 0.762044915696924 1 1
0.737949195830772 0.715570951105615 1 1
0.864710316548006 0.839919003732163 1 1
0.794685087003511 0.770536513582876 1 1
0.572241267210209 0.556867477164792 1 1
0.791884446187171 0.770172966215849 1 1
0.875147350563872 0.849354429304253 1 1
0.648095532772464 0.626079485166739 1 1
0.817385093121209 0.791887453527942 1 1
0.772683616961918 0.750015622369896 1 1
0.719563806631248 0.699410808807557 1 1
0.805074587401454 0.781108090757347 1 1
0.831145497002658 0.809104768923471 1 1
0.89019599344808 0.864573753738991 1 1
0.860223941720913 0.834542190392771 1 1
0.868220485159314 0.842691685157939 1 1
0.847890074466072 0.820304786195267 1 1
0.680677809350393 0.662928614772936 1 1
0.811263060652699 0.787544142371634 1 1
0.61719993463528 0.600480914332066 1 1
0.799864254026389 0.774670421333714 1 1
0.714154592611517 0.693782741165511 1 1
0.705007977454514 0.683469096761607 1 1
0.71098373549115 0.69069779357655 1 1
0.69147836127667 0.67523314379659 1 1
0.660090333931124 0.638898832853166 1 1
0.681686197591016 0.66021892541033 1 1
0.699485004948656 0.682503292157952 1 1
0.807318308339882 0.783326414731789 1 1
0.844622621274288 0.81988760092213 1 1
0.728608436735211 0.705836744739956 1 1
0.7181452972381 0.696303915400898 1 1
0.754843278894288 0.731901505785232 1 1
0.776206733364749 0.752556692195428 1 1
1.01858158788647 0.988478451923203 1 1
0.680818884552678 0.66010447081883 1 1
0.578595441000699 0.561617069171342 1 1
0.976451890325686 0.948290409740333 1 1
0.623028550487958 0.605916725834015 1 1
0.851981339642865 0.82872363992345 1 1
0.869790307122342 0.842818697937764 1 1
0.965020594927368 0.937594637701689 1 1
0.610766963662781 0.59530531269801 1 1
0.626827533770226 0.608778172705975 1 1
0.853880492222302 0.827226542877424 1 1
0.565809208707734 0.549095259581519 1 1
0.702063310699256 0.680908844074905 1 1
0.673907624259558 0.653896017594645 1 1
0.715970817704453 0.696128456655236 1 1
0.790164091954584 0.767904096695399 1 1
0.873612096585083 0.847417623052524 1 1
0.751692007134739 0.727462491934656 1 1
0.728132628484383 0.704877286579894 1 1
0.511091612414394 0.496139053577625 1 1
0.662759904696784 0.642445743857464 1 1
0.964232683010526 0.935293705581079 1 1
0.875907870913161 0.851766278125455 1 1
0.615438471668189 0.598697546077583 1 1
0.834592410607809 0.811389405598977 1 1
0.713584961633817 0.690890344755415 1 1
0.651698497081822 0.63255102324737 1 1
0.690293524747638 0.670358027351431 1 1
0.774897684303735 0.752269573155872 1 1
0.666193778790178 0.646016925394355 1 1
0.63412765014951 0.616026469686338 1 1
0.546248930375031 0.530380076637846 1 1
0.835407318394229 0.809827404717295 1 1
0.845083757889646 0.819258516079635 1 1
0.680935597320607 0.661429180361322 1 1
0.875514366691775 0.851449936468575 1 1
0.870171957769644 0.844091327179601 1 1
0.924292071900959 0.896682059614669 1 1
0.734387085903059 0.712253663381532 1 1
0.675628845455466 0.656376816789688 1 1
1.22850090277066 1.18924192721561 0 0
0.88982018716612 0.863424235498826 1 1
0.629214983095216 0.610892618865388 1 1
0.907120162558499 0.879025945540656 1 1
0.737312980358888 0.717489377863262 1 1
0.625826558496191 0.608242576092408 1 1
0.917904108849492 0.887022522260385 1 1
0.800939928062307 0.777976544486754 1 1
0.651467478959705 0.63228616836089 1 1
0.839644129461615 0.815767185749535 1 1
0.96044377340082 0.931608045541572 1 1
0.73092742819534 0.711544042563254 1 1
0.745995339245024 0.724071874014795 1 1
0.811554837784531 0.78809178194844 1 1
0.574724335673472 0.557456270712972 1 0
0.959449953012224 0.931544698428799 1 1
0.73598623834632 0.714754288198601 1 1
0.628725645056164 0.609843160113421 1 1
0.575380372951551 0.557562564274298 1 1
0.573918800736952 0.555442837510126 1 1
0.820527071516602 0.79958433435554 1 1
0.709959523658072 0.690320747325982 1 1
0.768195702743331 0.744791332072737 1 1
0.596210624099673 0.578273044189826 1 1
0.673829774069108 0.653054368305971 1 1
0.812271210765512 0.786408545974281 1 1
0.883831958086581 0.858395749253399 1 1
0.549793705640061 0.535171091583621 1 1
0.700986940718196 0.681004942089748 1 1
0.823378362894347 0.799555403124798 1 1
0.613815541974679 0.597572756741885 1 1
0.659430805775731 0.641080202288123 1 1
0.837320530487707 0.81627427108044 1 1
0.812159841218926 0.786663939788657 1 1
0.776594004021176 0.751717613987544 1 1
0.958360297382723 0.929426376689733 1 1
0.823068947712037 0.799883601629481 1 1
0.503149397000931 0.487274621355794 1 0
0.713804532471987 0.691848595392614 1 1
0.624951668070603 0.607569869964254 1 1
0.758155669446105 0.735664655385549 1 1
0.677853371865459 0.658138462175298 1 1
0.991047721054798 0.962682728281895 1 1
0.58877670803868 0.572382160195134 1 1
0.80242690486724 0.779503383302834 1 1
0.841594387394955 0.818861738938942 1 1
0.897091046571045 0.870121118454348 1 1
1.08251557960663 1.05032829579415 1 1
0.738614905144414 0.71386948743696 1 1
0.849815264299642 0.826475686887592 1 1
0.959250060343205 0.932367315753036 1 1
0.746670702469312 0.726343442687377 1 1
0.467493693206084 0.452905037490565 0 0
0.696456983660465 0.672790940367426 1 1
0.577024430047107 0.559799311667587 1 0
0.943709468047876 0.915949694358354 1 1
0.921557444317784 0.895600807810121 1 1
0.934150714382509 0.90681340038203 1 1
0.652880818495989 0.63381193550052 1 1
0.506960981029048 0.493391959062506 1 1
0.705425325617417 0.683539398114717 1 1
0.677533287110091 0.660476702922329 1 1
0.69689898630819 0.675958690870632 1 1
0.856067213529148 0.828346915049887 1 1
0.73023081172748 0.705812144383638 1 1
0.723790814258642 0.699488440422387 1 1
0.987538871051434 0.957520833867553 1 1
0.720963483439592 0.700541536128157 1 1
0.981340645200478 0.951250047003432 1 1
0.709402544038046 0.687549350910059 1 1
0.609179350095185 0.591506515126786 1 1
0.791998219250684 0.770168494578582 1 1
0.899901755561128 0.870379867018975 1 1
0.760617453570805 0.735887633233003 1 1
0.770902300713317 0.749784622117448 1 1
0.628437950671722 0.609529892129913 1 1
0.991219875936184 0.962580769475374 1 1
0.859320573298171 0.83513976622883 1 1
0.765924295976922 0.744331036441888 1 1
0.572541614748835 0.556280267106193 1 1
0.715724988921115 0.698814945125077 1 1
0.88853412656177 0.864553206058986 1 1
0.69809398302316 0.678223129706159 1 1
0.768152341873824 0.742398206579713 1 1
0.705085088912796 0.684485091661128 1 1
0.932862878015206 0.905021037530724 1 1
0.632934271897949 0.614238776269919 1 1
0.620900282813837 0.600291324614232 1 1
0.710222199902403 0.688810138577107 1 1
0.791811842729694 0.770927428482536 1 1
0.76212596864991 0.739805497648206 1 1
0.784899112575758 0.760830065039714 1 1
0.793512468557751 0.769324978388689 1 1
0.55730732741303 0.541443408403599 1 1
0.701694906460167 0.680916812507142 1 1
0.748425964507417 0.728584395174455 1 1
0.744036205415298 0.721682699094402 1 1
0.872324555529 0.847688055164143 1 1
0.718294747645433 0.697937025459848 1 1
0.741348048038523 0.72055633652883 1 1
0.98400403189239 0.955011639431521 1 1
0.927924079774054 0.89968617381236 1 1
0.766192144919098 0.744053956238823 1 1
1.11773904961939 1.08335947293312 1 1
0.859749402986214 0.833558805963593 1 1
1.00180852899814 0.974399677046675 1 1
0.992015461219773 0.964609195724352 1 1
0.703427598544954 0.682844101361223 1 1
0.729451132979075 0.708412754602716 1 1
0.898978768983742 0.872745810670345 1 1
1.04312612519062 1.00894528600445 1 1
0.942939119191311 0.916304378397516 1 1
0.801739481613591 0.77800185212443 1 1
0.758554187599924 0.737024997622678 1 1
0.676094861022347 0.656360611115243 1 1
0.776188470167666 0.754351931322563 1 1
0.702811337624098 0.683461106044814 1 1
0.743036216125777 0.719710667134871 1 1
0.98284246123717 0.954667162968001 1 1
0.842386070441007 0.820196980041358 1 1
0.709457407692788 0.687576902898149 1 1
0.929749874113805 0.902617545161879 1 1
1.02555634609765 0.995765099451363 1 1
0.661796431103415 0.640970013991692 1 1
0.928912883591904 0.900354455067008 1 1
0.829476120327719 0.803558306871613 1 1
1.01705802347586 0.987885298700522 1 1
0.648713010300421 0.629835477064127 1 1
0.574705339585798 0.556794858373752 1 0
0.562015581671112 0.544172435522015 1 1
0.732251392793567 0.711618554604059 1 1
1.03386251021403 1.00078339344468 1 1
0.630796827312715 0.613196419329253 1 1
0.622912222975793 0.605630554115883 1 0
0.592443593671867 0.575563751364283 1 1
0.722965415351079 0.701542666084024 1 1
0.691981559485488 0.670723360829862 1 1
0.825648642495477 0.802653307588882 1 1
0.871971973582973 0.846810431523149 1 1
0.993040127485628 0.963011703882662 1 1
0.670417094252724 0.646824231491303 1 1
0.913311995063972 0.887251843592735 1 1
0.645952105508514 0.629177034553007 1 1
0.749733138696179 0.726422793738292 1 1
0.774339437443765 0.750130991424493 1 1
0.82448912804924 0.803295390591822 1 1
0.697353631848336 0.675727350970142 1 1
0.829140224923451 0.805823086209533 1 1
0.965877643369608 0.936468680921714 1 1
0.662351606072282 0.642800100920696 1 1
1.05175711696681 1.02194357414667 1 1
0.829677958211044 0.804277501290318 1 1
0.836480853393901 0.813526061487139 1 1
0.93344997406441 0.908170668128061 1 1
1.05063930214721 1.02047392481028 0 0
0.962664048253282 0.934731099373526 1 1
0.61893576748556 0.600252356209287 1 1
0.710311567993628 0.688498016548719 1 1
0.48220715959458 0.468600246336115 0 0
0.734581466885782 0.713086847573903 1 1
1.03133700073398 1.00019357338138 1 1
0.712713769636826 0.691777420540324 1 1
0.77650049662796 0.755468148761103 1 1
0.700747082137547 0.680539753182628 1 1
0.788441216978478 0.766877629989184 1 1
0.747511520004982 0.725401100545211 1 1
0.802732210082072 0.780342102427207 1 1
0.875457655823804 0.852150438686886 1 1
0.840721419105997 0.8166567079861 1 1
0.69668201697188 0.675995618740664 1 1
0.970236727339719 0.942684894912245 1 1
1.17590695513746 1.14158312729107 0 0
0.973018608835618 0.945116843637615 1 1
0.929536881335382 0.902982587313916 1 1
0.932784599434739 0.906101434741126 1 1
1.03124441832413 1.00024763232057 1 1
0.775986057504724 0.753598928756589 1 1
0.657334458705565 0.639144446235868 1 1
0.846403018476229 0.822420734309402 1 1
0.866944549895084 0.842044261424891 1 1
0.629532741808531 0.610388535307654 1 1
0.876047664626623 0.848231413519264 1 1
0.67238772077447 0.653430552873203 1 1
0.749810749194282 0.728839180836009 1 1
0.899239785886714 0.873149902060871 1 1
0.773624165699517 0.749008831501046 1 1
0.766992561623656 0.745053634485313 1 1
0.738084154244021 0.715965158794444 1 1
0.800184831341556 0.776197212123147 1 1
0.699711311820072 0.679696003600568 1 1
0.851641181822972 0.825626667780129 1 1
0.999526345793725 0.968928395148139 1 1
0.874453298809875 0.848544472823819 1 1
0.64020447296756 0.623377547520117 1 1
0.701734315922495 0.680504767886539 1 1
0.765174870170341 0.742707638051133 1 1
0.671543677301075 0.653734935355374 1 1
0.839762310123899 0.814444636393335 1 1
1.00683249492563 0.979298673965246 1 1
0.760090664740742 0.73764263961763 1 1
0.715646647352856 0.694977862457805 1 1
0.904333808998965 0.877575218350512 1 1
1.0280406543826 1.00003092326366 1 1
0.894323961297124 0.868284484886433 1 1
1.0388976185179 1.00817134222257 1 1
0.680485891472714 0.660520365197395 1 1
0.78438835869487 0.763990784870859 1 1
0.911547568606664 0.88600578398092 1 1
0.66584845201203 0.647752703374815 1 1
0.697500788808737 0.67709284350377 1 1
0.608302115483959 0.590098059593557 1 1
0.874501979049251 0.849753867164393 1 1
0.733642034068569 0.712637271607009 1 1
0.740870733227157 0.719559134612959 1 1
0.850719810040392 0.824869859997519 1 1
0.78945580569868 0.768187215433183 1 1
0.82606318609231 0.801951717224032 1 1
0.723462737905072 0.702037813944533 1 1
0.873278687048474 0.850786448542953 1 1
0.80142094407082 0.776683537834382 1 1
0.829503269744864 0.805764795626832 1 1
0.96864118285729 0.937200609914122 1 1
0.70543554909362 0.685565340335467 1 1
0.801615741065276 0.77486292250502 1 1
0.814499487641905 0.790899855730345 1 1
0.801495472290419 0.778918640786112 1 1
0.704303201133696 0.683415034240861 1 1
0.621941156308453 0.602533793158191 1 1
0.975364449770694 0.946336703808429 1 1
0.530794280164677 0.513039479668363 1 0
0.688890537072257 0.669437655469635 1 1
0.675012523638556 0.655627607886487 1 1
1.08440965343364 1.05004971872856 1 1
0.674664644679347 0.65397724039026 1 1
0.69881918295073 0.677230790832391 1 1
0.811753482986375 0.789565525121014 1 1
0.794985118411832 0.773322450146314 1 1
0.751258546707628 0.728043600809314 1 1
0.898587147386079 0.872793784699773 1 1
0.800364753138975 0.77839876828164 1 1
0.803500275418228 0.77885537795731 1 1
0.596228114981787 0.57603259539668 1 1
0.673338080662448 0.654732723598714 1 1
0.795630220742622 0.771572405314685 1 1
0.952976138663269 0.923840882830068 1 1
0.990836009049 0.964031003332783 1 1
0.44259557386696 0.430875200482965 0 0
0.806510681995595 0.780172294761895 1 1
0.813228046750076 0.789277244769958 1 1
0.958638961410395 0.930432227633706 1 1
0.919267110187902 0.892399713198203 1 1
0.879440251953973 0.856306883134721 1 1
0.538606646937885 0.5240089623489 1 0
0.677269986913387 0.657329110423139 1 1
0.696888346336465 0.675994080101215 1 1
0.935977220151381 0.906703759054609 1 1
0.948239224369644 0.921017414795009 1 1
0.586485479412784 0.568631449992609 1 1
0.627155403479613 0.608467388948687 1 1
0.842987484233786 0.819328506663517 1 1
0.928826887480959 0.900251195987984 1 1
1.06200011970757 1.03084096427582 0 0
0.843010672226937 0.818996208995721 1 1
0.812573818228651 0.787988545971705 1 1
0.906326637477337 0.878569846328029 1 1
0.696505542566074 0.675580796104152 1 1
0.805969329363309 0.783596963132749 1 1
0.720790294680659 0.697521319494724 1 1
1.03724441006059 1.00594938565762 0 1
0.847242440137952 0.821632769966882 1 1
0.825571622139114 0.800874455394675 1 1
0.880535458637196 0.855899708811335 1 1
0.629503109415731 0.610367822137832 1 1
0.853822149947061 0.830284622818448 1 1
0.603627508930225 0.58605745170475 1 1
0.697323788125596 0.676027386140964 1 1
1.12771962896398 1.09150922554418 0 0
0.580781552264938 0.561840931208686 1 1
0.611998517826474 0.594387643786424 1 1
0.686650096559271 0.664517150232121 1 1
0.434760161873383 0.422344661790896 0 0
0.738835479733592 0.718360121981114 1 1
0.919548942414894 0.891378011314663 1 1
0.800675321917562 0.776820126584808 1 1
0.658388594272179 0.639297893321822 1 1
0.560121231548142 0.546604956863847 1 1
0.894211209305875 0.867076748949303 1 1
0.918028869352346 0.889110364492573 1 1
0.907553950828046 0.882287276626572 1 1
0.940177912498247 0.913859582983434 1 1
0.572845535138698 0.555251951727657 0 0
1.02440408061283 0.993558499917372 1 1
0.673338023220277 0.65245022377108 1 1
0.706483183311753 0.685203722720183 1 1
0.851948561856621 0.824173294687155 1 1
0.877492224891026 0.85207132544391 1 1
0.650817851578354 0.630414913441081 1 1
0.982402118543449 0.953480338453259 1 1
0.628463401575836 0.608844638566613 1 1
0.791579995298402 0.766920265139014 1 1
0.73051010010778 0.709819339474542 1 1
0.69009037097991 0.669750384349736 1 1
0.876114857925971 0.850606564015848 1 1
0.71497979062537 0.695672432109784 1 1
1.00880052465409 0.978851309659112 1 1
0.509480197310825 0.494891773644919 1 1
0.865572392984808 0.840779066908866 1 1
1.00102154879981 0.969805034049986 1 1
0.669862271111335 0.648912974703667 1 1
0.847496958569253 0.823715838439985 1 1
0.830969911369582 0.805479274509667 1 1
0.749878596932506 0.728767501141648 1 1
0.786441327349068 0.761430199186348 1 1
1.06960006621761 1.03807138359427 1 1
0.804268735366578 0.779739698212371 1 1
0.585695064083682 0.568974273492459 1 1
0.72920304554647 0.705485831506821 1 1
0.786561548613939 0.761136286758869 1 1
0.772683339183019 0.747979874732305 1 1
0.615591011231177 0.597705468420801 1 1
0.692768005397912 0.67228067961221 1 1
0.63242939015549 0.61523826673912 1 1
0.859194015780531 0.834247673010236 1 1
0.54456197581908 0.529257602838049 1 1
0.616382611993081 0.596111232581887 1 0
0.600736797678361 0.583659778124295 1 1
0.67524328363196 0.656609567088954 1 1
0.724177475727904 0.701947044003279 1 1
0.693645642367853 0.672963794049882 1 1
0.579713341762077 0.564023802687503 1 1
0.674272339803164 0.654495547246456 1 1
0.717447158859719 0.697406164094025 1 1
0.697680784042835 0.678050814097605 1 1
0.502415252218207 0.488939549600914 0 0
0.74740788578577 0.725665066010246 1 1
0.666928795066795 0.647249422589876 1 1
0.681379775545274 0.660587485402801 1 1
0.800825589448358 0.777866741923939 1 1
0.856457242690043 0.830285781960065 1 1
0.819462160865214 0.796249748227349 1 1
0.733021880735885 0.711952697367334 1 1
0.900760936266641 0.874144911048987 1 1
0.823548180399678 0.798363214784812 1 1
1.03463450032686 1.00327190330741 1 1
0.857546240499784 0.833010441626182 1 1
0.702282815588069 0.680001934338974 1 1
0.742262170158554 0.720902013165299 1 1
0.661771453638748 0.643601680180647 1 1
0.854721792869003 0.828832361220227 1 1
0.76844316643796 0.74670419468497 1 1
0.665120789546063 0.647515585157655 1 1
0.958302938127344 0.927784680046138 1 1
0.669978010989968 0.648316987538349 1 1
0.931192294641043 0.903837634713899 1 1
1.06123634147323 1.03162817361478 1 1
0.952967151584678 0.925150298780862 1 1
0.667516303104208 0.648415687212647 1 1
0.60870555579704 0.591839523578098 0 0
0.629447692773604 0.610136253062235 1 1
0.794380040681086 0.772318482878158 1 1
0.860192005042714 0.834353708143681 1 1
0.833623296378817 0.806399266595018 1 1
0.717114798285909 0.694433673748347 1 1
0.802300467785385 0.779150370579797 1 1
0.814201401687577 0.7888527560113 1 1
0.733510819424784 0.710480939423015 1 1
0.954332251890398 0.925409774825496 1 1
1.03552488035214 1.00442987512735 0 1
0.897488864273701 0.871305813972251 1 1
0.817786687024386 0.794084363666578 1 1
0.749182845133787 0.727893828217852 1 1
0.740617515583734 0.716810306381292 1 1
0.659958906890909 0.640483368570968 1 1
0.613437759289274 0.59634103229719 1 1
0.798115890325289 0.77575318115156 1 1
0.79706904732927 0.774151922521028 1 1
0.882041948985671 0.856378525969525 1 1
0.839663288308679 0.814094194103559 1 1
0.70587430008095 0.685711998768339 1 1
0.410041541497242 0.399022121894585 0 0
0.993453371546818 0.962625394667876 1 1
0.786737959507151 0.76454802718346 1 1
0.771436445644681 0.748716699443866 1 1
0.808814938336849 0.786492263863222 1 1
0.915777508958903 0.88888052171006 1 1
0.815670773080134 0.792235503593743 1 1
0.695139999860633 0.676263224239574 1 1
0.891699435220938 0.866377663538705 1 1
0.67860881363762 0.657987420195967 1 1
1.06412385068881 1.03595628755462 1 1
0.59738024338345 0.579305858131679 1 0
0.562772029398954 0.547384096162085 1 0
0.955282356316402 0.924561970623815 1 1
0.893825608713176 0.867876175553677 1 1
0.705489637625457 0.683898964470505 1 1
0.860834569548109 0.834478642525959 1 1
0.751595314063573 0.730323389804307 1 1
0.731742174712988 0.710786860993234 1 1
0.824809954326345 0.798450372812428 1 1
0.688317933235545 0.667993501159031 1 1
1.16789724034249 1.13184185793183 0 1
0.686667266274898 0.667596399153195 1 1
0.793793111439204 0.76990452067757 1 1
1.00404887174949 0.976907415990591 1 1
0.651047112203489 0.63069590339295 1 1
0.851307250506692 0.823863761192378 1 1
0.849987388191663 0.826467627914552 1 1
0.794882117788113 0.774884371695985 1 1
0.742254075223376 0.720651913041225 1 1
0.82939596925611 0.80224698178368 1 1
0.719225762340014 0.698364699260998 1 1
0.544456736254192 0.528477871124021 1 1
0.615378124548506 0.597752456349066 1 1
0.458182805702661 0.445153581842355 0 0
0.901165537985066 0.873578353358436 1 1
0.58157397495996 0.563914627949165 1 1
0.638039765273776 0.618209598499629 1 1
0.488467754809399 0.475552961701392 0 0
0.843964580427636 0.81884930156269 1 1
1.0038952090665 0.973439837313921 1 1
0.611872441245691 0.594807942351867 1 1
1.00505965868805 0.972866686839154 1 1
0.907262658247931 0.881124699242665 1 1
0.755008772142068 0.733264161383496 1 1
0.784121208796458 0.761192501279473 1 1
0.68683976009773 0.667698845114463 1 1
1.04418207486217 1.01286094738286 1 1
0.561327447299589 0.546422023464553 0 0
1.10128923560881 1.06704511995457 0 1
0.99922988052593 0.970030643351962 1 1
0.962149338761301 0.932485489247345 1 1
0.556854465938785 0.540074577551875 1 0
0.798938668662908 0.775488678721526 1 1
0.963384925413347 0.933618569046973 1 1
0.89799440800394 0.872580242971561 1 1
0.693796303726988 0.674334424835098 1 1
1.07333397995487 1.04174433716993 0 1
0.697046078751189 0.675715442538807 1 1
0.859710505418342 0.83523563127684 1 1
0.766693084032402 0.742754298498721 1 1
0.807153238937583 0.782999007164336 1 1
1.0256383278874 0.996220955842366 1 1
0.844133734783271 0.816652682489808 1 1
0.720010904485523 0.699483953101926 1 1
0.493744735657269 0.481313740724121 0 0
0.728916153397822 0.706084072470126 1 1
0.779022199886382 0.756091151273598 1 1
0.889507048727902 0.865021052443206 1 1
0.544578129753042 0.528646003307231 1 1
0.840601012265426 0.814268849138691 1 1
0.843045343250913 0.817373166795038 1 1
0.816427514989422 0.790430083355707 1 1
0.687451034462482 0.667608372603101 1 1
0.76332237821653 0.74060040953519 1 1
0.766554284625841 0.745639748717797 1 1
0.866169757083813 0.840148681046012 1 1
0.985591996010869 0.957430734790015 1 1
1.05278688463817 1.02336282831009 1 1
1.06520930113304 1.03396697453972 0 1
0.882684752746706 0.854386902809418 1 1
0.622194810262326 0.603616892851693 1 1
0.672036272371594 0.652705743646147 1 1
0.806228441405067 0.783629445003542 1 1
0.540218812000518 0.524242154483284 1 1
0.965139745541865 0.933469976304822 1 1
0.659101457228772 0.641238546945857 1 1
0.926964026651384 0.900176196647408 1 1
0.783091081642435 0.759323419163066 1 1
0.84704756875163 0.822160542970299 1 1
0.808389875618213 0.786391096601035 1 1
0.936429453132275 0.911851672125125 1 1
0.555938099540373 0.538492332076182 1 0
0.898278557541097 0.871112987065737 1 1
0.962635667235266 0.932976734054063 1 1
0.887693363895152 0.861441203814393 1 1
1.00624875155807 0.978174178199034 1 1
0.850470367128215 0.827894168647931 1 1
1.24227596655241 1.20242887578321 0 0
0.604887096861801 0.586466023779767 1 1
0.780764863748888 0.75825540794229 1 1
0.910521100621205 0.882652045812682 1 1
0.75590598040707 0.733563243276836 1 1
0.955268757163529 0.92828166854161 1 1
0.709765134365465 0.690435207822151 1 1
0.732940779941579 0.710992648624835 1 1
0.886567835738707 0.8616713360767 1 1
0.745710935817131 0.721496304360983 1 1
0.912013633543292 0.883192836220184 1 1
0.82895259351666 0.804745354357703 1 1
0.878553916308175 0.851945798232791 1 1
0.945826785064266 0.918137288127719 1 1
0.800248598459899 0.775777339512175 1 1
0.996195175033632 0.966755021358258 1 1
0.908162011383041 0.880525384905926 1 1
0.823443473415761 0.801077871302361 1 1
0.998444202507426 0.969254667410148 1 1
0.735682264123127 0.712900057774684 1 1
0.813362530771234 0.789963753234867 1 1
1.03606774058563 1.00316440574503 1 1
0.902015660871333 0.873217545388117 1 1
0.900304944876124 0.876427621284443 1 1
0.6828040407673 0.661909380154512 1 1
0.827972617484921 0.804163025649402 1 1
0.867065630358128 0.838900910256794 1 1
0.768356436147284 0.745250315726413 1 1
1.16436291401352 1.13235394163421 0 0
0.928080651326145 0.902083420966698 1 1
0.820969949814302 0.79741227168683 1 1
0.835799622913305 0.811519504286554 1 1
0.908008773073039 0.88048648447281 1 1
0.936099940153744 0.910331122178629 1 1
0.917127999084185 0.89173667117157 1 1
0.796130273871263 0.772940866199048 1 1
0.843908709315459 0.819844193277791 1 1
0.937469772253315 0.910072918160416 1 1
1.07613537384807 1.04436641739437 0 0
0.81313120529847 0.78870802871784 1 1
0.716243483617761 0.696815660066181 1 1
0.881721726466093 0.858781077423099 1 1
0.681233055778523 0.662077953590161 1 1
0.773450067078338 0.752153292109665 1 1
0.687672252881771 0.667085406746646 1 1
0.969767428720646 0.94309051544396 1 1
0.505221473492263 0.489302818638644 0 0
0.692705355476597 0.671393880444962 1 1
0.743480128256243 0.72318306439748 1 1
0.834778897959839 0.810187068424359 1 1
0.731644281326815 0.709260667699549 1 1
1.01223605228365 0.982069133787605 1 1
0.650367836242536 0.631087965947775 1 1
0.545744564856261 0.52832439637886 1 1
0.702658667725706 0.68150392436971 1 1
0.572002761908304 0.555999681962014 1 1
0.972124954317773 0.943109264506628 1 1
0.900658642941026 0.872841818305811 1 1
0.789009602431834 0.763544037868848 1 1
0.648848007224295 0.630642398830626 1 1
0.820885193812121 0.795157357904516 1 1
0.728094448973922 0.707624630971205 1 1
0.960024091053243 0.929591580190786 1 1
0.866051672366022 0.841523775836564 1 1
0.869214131700755 0.843802322113695 1 1
0.808913595435454 0.783909781206644 1 1
0.60804179127733 0.590175535818407 1 1
0.531439869852272 0.515113609195427 0 0
0.751182018507004 0.727072620940559 1 1
0.743348869787532 0.72305154698224 1 1
0.780920989818083 0.757474090031493 1 1
1.14398964563722 1.11225810907903 0 1
0.853594129223449 0.830556474610053 1 1
0.835129339771211 0.809564354175248 1 1
0.901865872869865 0.875018635029226 1 1
0.941061792485753 0.915029479508763 1 1
0.577366457020759 0.560814521583913 1 1
0.692344629088182 0.670766454794057 1 1
0.776941460934123 0.752551497887984 1 1
0.666258641051378 0.642906831560988 1 1
0.700486653562196 0.681994826145181 1 1
0.748999567873549 0.72773061939219 1 1
0.664875655792636 0.645652797542614 1 1
0.750814550686576 0.729304998440667 1 1
1.05221360249226 1.01942098760301 1 1
0.936781945585231 0.909815385087626 1 1
0.849624010139867 0.824327673755709 1 1
0.823582236773781 0.79623582702442 1 1
0.769597430885005 0.745193657765765 1 1
0.763940059501321 0.741116887384051 1 1
0.668136237849427 0.646741964805191 1 1
0.545699413421804 0.530526546479136 1 1
0.772779598314734 0.750040966416087 1 1
0.726646576285063 0.704797105187564 1 1
0.799093207303332 0.775715414573739 1 1
0.785288619592198 0.761144300045587 1 1
0.56434648700198 0.547701366711982 1 0
0.863927865060207 0.837655682422871 1 1
0.947653536747143 0.922073288263579 1 1
0.779623362432973 0.756709776976797 1 1
0.647680114026822 0.62811547773602 1 1
0.643416755247039 0.622459988280707 1 1
0.67584520924635 0.656751000475903 1 1
0.967357007387051 0.93955053717108 1 1
1.09895679009009 1.06364905294257 1 1
0.803484876443001 0.781468071582269 1 1
0.749907637050776 0.729765892835885 1 1
0.971560444545968 0.941313612779887 1 1
0.777655112415281 0.754875015422788 1 1
0.892758489607132 0.867102541597315 1 1
0.745943677719886 0.723603078967138 1 1
0.769800966260975 0.748214775702748 1 1
0.899145775041305 0.872657005078266 1 1
0.909304691187737 0.882346758332051 1 1
0.896159821955433 0.870805060891522 1 1
0.760152986006693 0.736132044135863 1 1
0.838954421872308 0.814438376450565 1 1
0.739879384602955 0.717063837983413 1 1
0.985165215475631 0.955734324114969 1 1
0.711931112499527 0.690194175750444 1 1
0.750239225861458 0.727649460657884 1 1
0.697681597598123 0.677641619040259 1 1
0.630773704802605 0.612310334794812 1 1
0.923184852722964 0.897732620574467 1 1
0.584895897464605 0.568554296156625 1 1
0.91241382502147 0.884185498865859 1 1
0.825317629787486 0.801361366004768 1 1
0.933834492131755 0.90702185470792 1 1
0.802210213656611 0.778752944586562 1 1
0.8223562296041 0.79926279941795 1 1
0.592369158356451 0.574991256421973 1 1
0.929561430733831 0.903346852942464 1 1
0.684585911273799 0.66383933819738 1 1
0.834943330187365 0.811786613661898 1 1
0.650059441125426 0.63070615228399 1 1
0.886638012039243 0.859022008888963 1 1
0.916725153796158 0.889742397048501 1 1
0.69938752173509 0.678151025168761 1 1
0.647918802471096 0.630031862670015 1 1
0.876768705153721 0.850441727747424 1 1
0.636662840631092 0.619234791383666 1 1
0.523828361793805 0.507050742518132 0 0
0.819390122180357 0.795771118008047 1 1
0.77146269391716 0.749132895892268 1 1
0.830174660296238 0.802112772009858 1 1
0.790382772686341 0.768025226163644 1 1
0.52807974042974 0.512382626773501 0 0
0.816359505094267 0.793647480090622 1 1
0.793148143354307 0.767910087004974 1 1
0.773380718261316 0.7500341984706 1 1
0.653991228310076 0.63563577034406 1 1
0.671010626659842 0.650472482484655 1 1
0.745727654630352 0.722746341125579 1 1
0.724009251408623 0.699451192539768 1 1
0.634322984643571 0.614460631594146 1 1
0.673957484153049 0.653141258403217 1 1
0.816791959747276 0.79459698065968 1 1
0.722643088856871 0.701704684000768 1 1
0.840304875956698 0.815070443185086 1 1
0.806847483674297 0.783466744903397 1 1
0.850334421530462 0.828020536852188 1 1
1.02067234093476 0.990788796531119 1 1
0.680263990031882 0.659461874505549 1 1
0.941875130706819 0.913089025725353 1 1
0.914069448938179 0.88874526752094 1 1
0.736931035907841 0.7136051388917 1 1
0.566698738153615 0.54961309349237 1 1
0.769890564505354 0.745928195933505 1 1
0.866202688458978 0.841457840967189 1 1
0.78793516906045 0.765609122541949 1 1
0.782138112192551 0.758204046652506 1 1
0.701086726724965 0.68083117322341 1 1
0.777971825032244 0.754117361649637 1 1
0.7239795257956 0.701034795568599 1 1
0.741963264823644 0.719619485102389 1 1
0.921812350452255 0.895089767131782 1 1
0.628162442992308 0.609937975988539 1 1
0.675308451448101 0.657596996209611 1 1
0.881582794896278 0.854942705345927 1 1
0.921991776460081 0.896603438930991 1 1
0.627644729340295 0.611166416950382 1 1
0.717502774662543 0.695211835319312 1 1
0.910268111214517 0.883723484574728 1 1
0.851159702914162 0.825519676580151 1 1
0.790930453636784 0.768893369138311 1 1
0.810760553593859 0.786970283943365 1 1
0.696141988163887 0.674911613922916 1 1
0.978473431451822 0.950021431832649 1 1
0.93297904697866 0.90728405965309 1 1
0.809556112314293 0.786546628300308 1 1
0.951229181353824 0.923159169227546 1 1
0.863592081180926 0.839841080160778 1 1
0.673938985101505 0.651966626220861 1 1
0.387259021155515 0.377215353813813 0 0
0.915058849908531 0.887870924715528 1 1
0.890559032821303 0.865929361410726 1 1
0.986828479872374 0.95786804739723 1 1
0.822093280061155 0.796914315770946 1 1
0.895575600737989 0.871029542489661 1 1
1.04689034334356 1.01575603934035 1 1
0.766560827887393 0.746435277711931 1 1
0.682478495637453 0.661158751352122 1 1
0.978312769197894 0.948816344412812 1 1
0.726317873548165 0.704798381238708 1 1
0.483886819917477 0.469068015114677 0 0
0.761133958586439 0.735960795576386 1 1
0.932881414210345 0.90632745221231 1 1
0.674522558580359 0.656398186597792 1 1
0.741277476015368 0.718825002725806 1 1
1.15610148213456 1.12010559291807 0 0
0.872052741015753 0.849358235496502 1 1
0.784248386652524 0.760365505005652 1 1
0.636122535825215 0.616915453466017 1 1
0.883073478506773 0.85745872435527 1 1
0.653122910741124 0.633487312083523 1 1
0.757327140237177 0.733932610171422 1 1
0.635839905455115 0.617691370640009 1 1
0.904367436864976 0.874340153058929 1 1
0.848584046038984 0.821711507405502 1 1
0.868503824492873 0.841940055256512 1 1
0.78358464009289 0.760805483064787 1 1
0.976131299702263 0.945399927773799 1 1
0.808126576291268 0.784818102723351 1 1
0.647423434401733 0.629457150489164 1 1
0.69261468187595 0.672901722868027 1 1
0.6377479431195 0.620287880426722 1 1
0.642375633679173 0.624465061904927 1 1
0.661668989355251 0.639770699079757 1 1
0.824735355767147 0.800228005603053 1 1
0.914093578398825 0.887422630423642 1 1
0.490587729255769 0.475256498693344 1 1
0.46800846337882 0.453760741192164 0 0
0.956233392132028 0.927048196427943 1 1
0.966191452991476 0.936566801376913 1 1
0.988929244421504 0.959448287043702 1 1
0.582784908043131 0.565920832709843 1 1
0.782622273600779 0.761886959503274 1 1
0.859277949768437 0.83429012736135 1 1
0.744332862859375 0.722777964343544 1 1
0.833633839507325 0.809197716785363 1 1
0.829551260113617 0.805898907910899 1 1
0.728869053624811 0.707001055273731 1 1
0.886777846151239 0.86061823381765 1 1
0.861222787007295 0.835378117870242 1 1
0.834308267627656 0.811169187498843 1 1
0.638631807631737 0.620988287738872 1 1
0.772508185456095 0.748945945593676 1 1
1.02311027798172 0.991516478624744 1 1
0.659062634934507 0.640441765224296 1 1
0.423867134151154 0.412370314565423 0 0
0.634940080451313 0.61439095044648 1 1
0.886615067329461 0.860066645538673 1 1
0.704742139867609 0.682337863843802 1 1
0.867851816361445 0.842749616071903 1 1
0.677220335646905 0.657606556338155 1 1
0.95340239141141 0.926341935670975 1 1
0.842803063384044 0.818458372520444 1 1
0.46010518747134 0.445463182530763 1 0
0.738374325603235 0.715778259473785 1 1
0.959966865392086 0.931637975268078 1 1
0.859247270827124 0.833201539901894 1 1
1.03698278976734 1.00621711277732 1 1
0.778225387712943 0.756222307540198 1 1
0.995188759100169 0.96623289251626 1 1
0.725390818410265 0.704315623298525 1 1
0.582465048541649 0.567670722789776 1 1
0.92690916731398 0.901877182676277 1 1
0.761345163351752 0.739654871821652 1 1
0.601449379567012 0.582763702231265 1 1
0.727625874918553 0.705873759072886 1 1
0.674357914849362 0.654518867640408 1 1
0.783406950884166 0.763725005707315 1 1
0.943945208576253 0.914555036648016 1 1
0.739140349306197 0.718853739401254 1 1
0.749021930796641 0.726452657607629 1 1
0.75025789679151 0.727483790365979 1 1
0.77807824108202 0.754859661418377 1 1
0.724630081777873 0.702976003278663 1 1
0.748348338854583 0.72459553639733 1 1
0.664007649662077 0.64601564618324 1 1
0.705413164543468 0.683237464024287 1 1
0.656073370458649 0.636925779178611 1 1
0.609678983223952 0.591966049107022 1 1
0.751233373360962 0.729736718024527 1 1
0.608061290294124 0.587995443005334 1 1
0.683289684971319 0.66085439810257 1 1
0.687094163163524 0.666881154954563 1 1
0.652390073721767 0.633649306549279 1 1
0.666620789382219 0.647622199053297 1 1
0.95214947189804 0.924943121941156 1 1
0.815297048093267 0.79165274412679 1 1
0.952247299032266 0.925427365214969 1 1
0.724161457320458 0.703281072777993 1 1
0.915410890892354 0.88842563744635 1 1
0.832541270526754 0.805753249883241 1 1
0.621567057377554 0.60111889110122 1 1
0.575784885220988 0.561267971653446 1 1
0.700506026917665 0.679701416803027 1 1
1.02730523074885 0.99844869483722 1 1
0.71882982432861 0.698290139749581 1 1
0.66772345385052 0.649475010450083 1 1
0.751427842050036 0.730263273208375 1 1
0.519576431463546 0.5044651229598 0 0
1.12055165620326 1.09165253292375 0 0
0.720417245149867 0.699130443481562 1 1
0.680878782952742 0.66087883922015 1 1
0.656085378929796 0.63647214853443 1 1
1.07887304586491 1.04616711344261 1 1
1.02900341908475 0.996736974801245 1 1
0.833647776397924 0.810487968394349 1 1
0.829975972820332 0.80410648919824 1 1
0.834414253219206 0.808911148341445 1 1
0.918079716540472 0.889548724815819 1 1
0.968177924385394 0.94072633451853 1 1
0.601037606524019 0.582006818872242 1 1
0.821465442609229 0.798229109483614 1 1
0.915151931405835 0.886145948253753 1 1
0.721977302280326 0.701723418062687 1 1
0.986052680430581 0.956101172576106 1 1
0.711050038720673 0.689342920528936 1 1
0.839233532419451 0.814095869627866 1 1
0.381551573417687 0.371822581866765 0 0
0.717633113122468 0.696345967530099 1 1
0.507219045719414 0.491679423486597 0 0
0.936124462941052 0.909079662175986 1 1
0.788173283415807 0.765899154767592 1 1
0.97465065281336 0.946290422343573 1 1
0.867074486864253 0.841747647792783 1 1
0.793074142598728 0.767752108926764 1 1
0.642606367663877 0.62469037387185 1 1
0.88053055681957 0.856068308664951 1 1
0.505733513341435 0.490546219160093 0 0
0.981280592900431 0.952205171128636 1 1
0.899954723959374 0.873897069116632 1 1
0.76288976009526 0.74065590862369 1 1
0.824003518869303 0.798654618164669 1 1
0.944091306558622 0.914822335580341 1 1
0.647418194319336 0.628613718486874 1 1
0.625383387114911 0.606953466322116 1 1
0.687760286873991 0.668739638414287 1 1
0.790429366441357 0.766159202324286 1 1
0.760753219352095 0.737547901289738 1 1
0.857992942766918 0.833977298196462 1 1
0.505059998829212 0.488696121929035 0 0
0.709079271534546 0.687900530324658 1 1
0.593800934864301 0.576703776413316 1 0
0.657027133333016 0.636474526481837 1 1
0.76214205996334 0.73958072197597 1 1
0.645071755982806 0.6248059660156 1 1
0.726959967897859 0.704509542069659 1 1
0.604340396780224 0.587057501370832 1 1
0.810523091001769 0.785773163180697 1 1
0.991113920330586 0.963403192777988 1 1
0.805599940706003 0.783728666956923 1 1
0.633978140463238 0.613772703055875 1 1
0.740538458241998 0.719581996580904 1 1
0.826457996328563 0.800486882541628 1 1
0.825164577660134 0.800233731600137 1 1
0.761228069655685 0.737805626646905 1 1
0.985531975520909 0.958341589867932 1 1
0.926960934400217 0.900324706372283 1 1
0.575917174376572 0.557330747169142 1 1
0.800521130800276 0.77692191356932 1 1
0.923878033504405 0.896470129009592 1 1
0.906954952458064 0.880580639860584 1 1
0.774456525665749 0.750808560179296 1 1
0.925949999644923 0.901168600223694 1 1
0.398356830969884 0.388251009852671 0 0
0.864768399934094 0.839960815506791 1 1
0.741229926628457 0.71770018873998 1 1
0.858884351082792 0.834047365904599 1 1
0.863940334430099 0.83783651841725 1 1
0.781342467053892 0.756366664388909 1 1
0.86240010952925 0.836094656513579 1 1
0.848214953789128 0.82328148361192 1 1
0.733402851552678 0.711624140692492 1 1
0.646589670164759 0.628839212283525 1 1
0.581029641034511 0.564113185516535 1 1
0.459383453847286 0.445757103359916 0 0
0.651915855207251 0.63104135201662 1 1
0.826426422201057 0.800495676005281 1 1
1.08696291524511 1.05471486149988 0 0
0.704974055875393 0.68403435876031 1 1
0.685121925000316 0.665457702691499 1 1
1.02923982057633 0.996153109114218 1 1
0.627298401693078 0.608879899894159 1 1
0.721265892835568 0.702299986101517 1 1
0.951777390558955 0.924204234826121 1 1
0.819154636796937 0.795615266111254 1 1
0.78622919558086 0.764041285277096 1 1
1.02327862427223 0.993746555570866 1 1
0.881296458244707 0.854109965087141 1 1
0.762374003696875 0.738192448437014 1 1
0.873044178387766 0.848029797038751 1 1
0.728083247520005 0.707582672143149 1 1
1.14508926351947 1.11045320090002 0 0
0.790155479235731 0.766401136851155 1 1
0.865589705283583 0.841590833284358 1 1
0.878851046267342 0.85265050105943 1 1
0.866674560047034 0.841692579651429 1 1
0.647925000916702 0.629859891279718 1 1
0.896424514166212 0.872222095353081 1 1
0.565044429303494 0.548141369534956 1 1
0.604322166187374 0.588050428060873 1 1
0.75478558047655 0.73200280426124 1 1
0.592383194807612 0.575018042780808 1 1
0.711968597322718 0.691061002981034 1 1
0.963894831408536 0.937314428630787 1 1
0.761462303426999 0.739944100184724 1 1
0.632595299221718 0.612528841822379 1 1
0.763879902441724 0.742059433824808 1 1
0.704073051409753 0.68544837631909 1 1
1.00396739300135 0.975874659800746 1 1
0.860389811364958 0.83275333416469 1 1
0.880127239590404 0.853751907715645 1 1
0.729202549015545 0.70786306945189 1 1
0.501425665021403 0.486318378275008 1 1
0.915501119749893 0.889932291592562 1 1
0.927876362817829 0.899998669860314 1 1
0.591249814527388 0.576260034493693 1 1
0.748918774628463 0.726273416336698 1 1
0.77280450314341 0.751456272438201 1 1
0.8857053076809 0.861561933820607 1 1
0.348901146596639 0.338538055800958 0 0
0.776283918457307 0.752112704593199 1 1
0.720747156852737 0.700261299313678 1 1
0.533547865085546 0.518524158185868 0 0
0.826526415846345 0.802938255587361 1 1
0.838083419940972 0.81335520216907 1 1
0.900928937265434 0.874206429439042 1 1
0.677719078023927 0.658085509102061 1 1
0.601392605252111 0.585343125069746 1 1
0.861297502756246 0.835004185472923 1 1
0.948417151879935 0.922151996974155 1 1
0.800166572017061 0.777247257560577 1 1
0.560831516411459 0.543492163961271 1 1
0.743819735804985 0.723375014536843 1 1
0.843249137965599 0.816826750423844 1 1
0.859897881402388 0.834695049531286 1 1
1.01312487891638 0.984834720489198 1 1
0.753777926811118 0.73116209332487 1 1
0.87165158265722 0.845688533345646 1 1
0.868133699209507 0.842592611964016 1 1
0.832842144964262 0.807896557044771 1 1
0.756474717380109 0.733654307637149 1 1
0.908563187994531 0.879808252202815 1 1
0.640806430909777 0.623111936132763 1 1
0.797090096433961 0.772569912445334 1 1
0.532468353952343 0.518542510670707 1 1
0.701341569444439 0.679566291130298 1 1
0.657313629973546 0.637866482062581 1 1
0.782391094006842 0.759252343298195 1 1
0.683374302917728 0.66481123833478 1 1
0.880716315447786 0.855874509002355 1 1
0.854879409932799 0.8297867470126 1 1
0.740560462181382 0.718783633345665 1 1
0.711092022013513 0.690824429010105 1 1
0.691904830340016 0.673260219321844 1 1
0.456304769129226 0.441314935586055 0 0
0.760797950431888 0.738194020124685 1 1
0.739768691391826 0.716910442454653 1 1
0.866060022889114 0.841241305210285 1 1
0.920696572720246 0.894498012333824 1 1
0.719819162207864 0.697158983312325 1 1
0.61190952079157 0.598127402661046 1 1
0.834415106174087 0.808614160814528 1 1
0.811547009100696 0.788307938061173 1 1
0.808996601736764 0.785695075560435 1 1
0.863670029447334 0.838131105428369 1 1
0.739103497789928 0.71699785343998 1 1
0.683382124054889 0.664062492352069 1 1
0.859742633817818 0.834847919716365 1 1
0.785075061304144 0.760780831596477 1 1
0.973995743271887 0.946517252955722 1 1
0.617678032536135 0.600552142179136 1 1
0.757689319230364 0.73546253222664 1 1
0.857387166119194 0.831663035641744 1 1
0.398074772430986 0.385691435306965 0 0
0.918282764645915 0.890459915127006 1 1
0.49539784462115 0.482121291671232 0 0
0.781185905002152 0.758254839589157 1 1
0.806206518742723 0.781959434595036 1 1
1.03750709162142 1.00614390378356 0 1
0.834586821767367 0.810899465116428 1 1
1.01409552603518 0.986148025333023 1 1
1.14438825454851 1.11234502769577 0 0
0.895420801644639 0.867478221718767 1 1
0.647345189411851 0.62966785427772 1 1
0.89620277669864 0.871858557058138 1 1
0.819183163707398 0.794265272157116 1 1
0.806419492743741 0.783269699042036 1 1
0.85504766948311 0.830707942479631 1 1
0.736439475089441 0.714840787534667 1 1
0.79523185435498 0.772458819774242 1 1
0.680410893846275 0.661013850808359 1 1
0.784275073635112 0.761236268816872 1 1
0.892330293814443 0.865513557766276 1 1
0.560689821812467 0.543893922019645 0 0
0.973003302237508 0.946014500488148 1 1
0.860260674931671 0.833299802723609 1 1
0.873901164898459 0.846921733348625 1 1
0.745369698477401 0.724100027988922 1 1
0.853672472050289 0.826275624710836 1 1
0.791027090870298 0.769783418976103 1 1
0.503161065455033 0.487760352574722 0 0
0.796483222336318 0.772349072320144 1 1
0.874185263570454 0.847321490401489 1 1
0.705640547479154 0.683702204343104 1 1
0.434192658155309 0.419081220515901 0 0
0.793690766789131 0.770414111807148 1 1
0.936492369043143 0.908090833471412 1 1
0.919007050035209 0.893620908248422 1 1
0.787883482580999 0.765361328753562 1 1
0.826774967340132 0.801297598999094 1 1
0.762889137564833 0.740379749271979 1 1
0.89242812016231 0.862060502050116 1 1
0.514505225214522 0.499956907370476 0 0
0.6318407386058 0.616114898563792 1 1
0.881398033108275 0.857400654047978 1 1
0.563657697656623 0.545793818589202 1 1
0.621089097780134 0.604097967502932 1 1
0.802575243137352 0.778996793076949 1 1
0.831619856942749 0.806261669804207 1 1
0.875587103741666 0.849709361744791 1 1
0.823090660524354 0.798557687002882 1 1
0.482084247429289 0.467392171508398 0 0
0.727275900639166 0.706546009431838 1 1
0.866516423595275 0.841684541301531 1 1
0.931651299705832 0.904147332869183 1 1
0.705008640113429 0.682978393727198 1 1
0.640303908768247 0.62033934062226 1 1
0.858705271063966 0.833592838986665 1 1
0.683812413735038 0.664601578806548 1 1
0.765956899520634 0.742670444311765 1 1
0.816497884980772 0.792191755017915 1 1
0.936183026851498 0.908640222134553 1 1
0.893287107286784 0.86309853877262 1 1
0.734577938956217 0.713237271882883 1 1
0.98864024226947 0.958957219691917 1 1
0.826448254664582 0.802524674090611 1 1
0.588716033661414 0.571706203564895 1 1
0.753068923054562 0.729591261274299 1 1
0.927653009061442 0.899565619799054 1 1
0.865282988571369 0.838691245137242 1 1
0.904008180130951 0.880895605167215 1 1
0.726869243043033 0.705681195838006 1 1
0.909077989600067 0.882545309332921 1 1
0.611554574501163 0.594032699798272 1 1
0.913868628243338 0.886107024578608 1 1
0.846595239172339 0.821321603097348 1 1
0.935683855926876 0.908122537503166 1 1
0.520114399827534 0.506751522858111 0 0
0.766849825068905 0.742769502939414 1 1
0.963336757197345 0.933989990800105 1 1
1.09254579542737 1.06168561507683 1 1
0.79665710937169 0.773705314785307 1 1
0.717863667882886 0.697206323803722 1 1
0.844382039235228 0.818726506545162 1 1
0.874905698766258 0.849438500409621 1 1
0.935042569703734 0.906229048737713 1 1
0.9781088295308 0.949810577428484 1 1
0.716300125031706 0.696159759048298 1 1
0.713038205442835 0.694112792868188 1 1
0.687524983127982 0.665230734911511 1 1
0.703032184414486 0.681267137890681 1 1
0.752342888292345 0.729370857223073 1 1
0.840953907595172 0.81645011433904 1 1
0.882181510505298 0.85493966517591 1 1
0.926955027243785 0.89958512753522 1 1
0.728612526466152 0.707270199279091 1 1
0.728052738490341 0.706349361424622 1 1
0.612236639352354 0.594115247477504 1 0
0.762686982396649 0.737650739136665 1 1
0.71873775540535 0.69782404326098 1 1
0.839153947433002 0.814428763384988 1 1
0.516511805328405 0.499280715960347 1 0
0.728704344521177 0.70669747955928 1 1
0.968329911623479 0.940639107046371 1 1
1.00894289602893 0.976841955790539 1 1
0.697395399597006 0.67525541745086 1 1
0.830222666252317 0.805274267713019 1 1
0.539781390907308 0.523834957919457 0 0
0.959084889088265 0.929166866036671 1 1
0.768893240860543 0.744951973911593 1 1
0.861147292271573 0.835456705658944 1 1
0.736655997468746 0.714466791406881 1 1
0.657845829995319 0.637495589532162 1 1
0.691743202050048 0.671720116326293 1 1
0.683768697759576 0.665365718719457 1 1
0.606329837703705 0.589971189692588 1 1
0.67868020213595 0.660639077105619 1 1
0.621084919013903 0.60336581595572 1 1
0.94758199757538 0.919260513308946 1 1
0.801489990108951 0.777473763352122 1 1
0.667562063162014 0.648394698669025 1 1
0.93370071691884 0.908085496637807 1 1
0.689067483115098 0.66757361766293 1 1
0.541851405206756 0.526180340601283 1 0
0.742119694792544 0.720698877819033 1 1
0.76594541830631 0.745148449261004 1 1
0.770668733533643 0.748509925536764 1 1
0.895066768574096 0.869036556817223 1 1
0.630714302942155 0.610974352261277 1 1
0.945268846894535 0.918366765834399 1 1
0.798588373038398 0.775261078940923 1 1
0.715398108210425 0.694227845514137 1 1
0.955462336904343 0.926866301621605 1 1
0.548882984159346 0.533719171661301 1 1
0.738710763492953 0.717970525141437 1 1
0.822990080954637 0.797922538238726 1 1
0.619806844949782 0.603126887244638 1 1
0.675913410881802 0.65733390496888 1 1
1.09618332700834 1.06487618763724 1 1
0.661797710668994 0.641716664439878 1 1
0.843449239506712 0.81765227194188 1 1
0.780470441117783 0.75766591381477 1 1
0.780581732547175 0.758233784466248 1 1
0.803976635596467 0.777650082866574 1 1
0.881175299732562 0.855365336809054 1 1
0.619229669694727 0.600308562170399 1 1
0.726814549873015 0.705834360450985 1 1
0.748578577903606 0.725989463862694 1 1
0.663046062071633 0.642900664290939 1 1
0.705538112221799 0.682414813092842 1 1
0.878817724422937 0.852595167901604 1 1
1.01723547979204 0.986860894550651 1 1
0.93863302527332 0.910276086702557 1 1
0.889342782443076 0.863151245844279 1 1
0.750229432079708 0.729241414617957 1 1
0.656658850455746 0.636688649667572 1 1
0.827281441616972 0.802889062571071 1 1
0.808507204347004 0.783956767459001 1 1
0.679354641429138 0.660731684426685 1 1
0.810814577286489 0.786659541809828 1 1
0.787176961961264 0.763207666627749 1 1
0.696366231754185 0.674507592990594 1 1
0.723523117423512 0.699949232452903 1 1
0.805789187986461 0.782457365847874 1 1
0.579921788643332 0.562915139366 1 1
0.659082606594919 0.639588097382395 1 1
0.893722100792482 0.867777376874486 1 1
0.932281511983037 0.903724744374353 1 1
0.817578278123186 0.793691593984774 1 1
0.95223969114226 0.924341023438826 1 1
0.642999055186986 0.622345003785657 1 1
0.93309091138803 0.905392443379376 1 1
1.04928318267243 1.01754720631794 1 1
0.998160977647207 0.968763485742731 1 1
0.810115931712831 0.785320442776707 1 1
0.797262931152436 0.773849409787381 1 1
0.728033971835579 0.706206390633013 1 1
0.718193305232093 0.697421108720269 1 1
0.758691145852089 0.737619689200437 1 1
0.811937704585341 0.790488925584875 1 1
0.719560260130856 0.698695921313738 1 1
0.940897647728183 0.911238778282427 1 1
0.710270630182262 0.688656031259316 1 1
0.79479027681976 0.770255265774017 1 1
1.13621484689995 1.10400572609105 0 0
0.700083613518628 0.67998229736728 1 1
0.711428742534494 0.686789490137617 1 1
0.980870755330723 0.952357340116615 1 1
0.773365870849477 0.751641584558948 1 1
0.804541168443862 0.780931297989767 1 1
0.698613698747756 0.67913021006103 1 1
0.673499439060232 0.654307537454116 1 1
0.590810479833814 0.574632784010616 1 0
0.742739538946203 0.723457940746618 1 1
0.984241456483968 0.953321392038686 1 1
0.572597890365088 0.554532761298452 0 0
0.887513282667856 0.859473896767674 1 1
0.946577696566438 0.919930814657171 1 1
1.03182739586756 1.00148063937331 1 1
0.652405097398915 0.631228720219098 1 1
0.989004681358478 0.955625907351063 1 1
0.915996953321652 0.888121172955072 1 1
0.831070010371812 0.80861578604486 1 1
0.413895542337432 0.403181344921301 0 0
0.855478369095308 0.828950821214117 1 1
0.758392342438695 0.736301071552162 1 1
0.653874433573873 0.633682918396081 1 1
0.848476256185721 0.824380553524098 1 1
0.715201827730232 0.693347479796541 1 1
0.839036100282043 0.813692747351826 1 1
0.693203698719209 0.671104506984218 1 1
0.838350275632098 0.813726124434554 1 1
0.684713122494393 0.662919955757199 1 1
0.695138365605164 0.67384219854205 1 1
0.977129257017525 0.948336421798684 1 1
0.813222640986991 0.789851775434015 1 1
1.02200410224845 0.9920723892447 1 1
0.812539728211289 0.788711850976617 1 1
0.922578560125787 0.894724665154257 1 1
0.713140291858469 0.691788538248838 1 1
0.884364685402964 0.857750014256021 1 1
0.747892603762491 0.723777587539319 1 1
0.907534765471949 0.879933066472527 1 1
1.0597579061527 1.03087851385192 1 1
0.594746531509565 0.577015809107531 1 1
0.631482006828596 0.61317173435802 1 1
0.680430988928277 0.660070648418458 1 1
0.486738006872224 0.472902107983827 0 0
0.469104369837743 0.454548514002731 0 0
0.744607773173771 0.722653046369002 1 1
0.948139258071699 0.919431580355923 1 1
0.750943305578702 0.728842558740784 1 1
0.775182382857148 0.750246165307913 1 1
0.974700534676683 0.943800728283651 1 1
0.999256260440533 0.969290828771022 1 1
0.859351781596458 0.835361535964358 1 1
0.587753170223527 0.571048886561802 1 1
0.990305788959534 0.962544580247097 1 1
0.668572685493318 0.65028495172128 1 1
0.806997901983086 0.784585551239917 1 1
0.816855113548828 0.793702085000696 1 1
0.9722704848632 0.945593993821881 1 1
0.835657004313449 0.809611860994137 1 1
0.802823142482501 0.779152524034551 1 1
0.703946065274884 0.682804569912777 1 1
0.98070247062544 0.953570911522747 1 1
0.904297542503096 0.876604192711628 1 1
0.819272676991739 0.795842219140561 1 1
0.609455464520831 0.59345007500295 1 1
0.744077778439899 0.724232853887088 1 1
0.943464762344511 0.917048811523976 1 1
0.877450503091965 0.849792664205896 1 1
0.605031005047399 0.586389757275633 1 1
0.695018815233992 0.675018921777976 1 1
0.878718427572211 0.85233038989402 1 1
0.769297705775339 0.745999406443005 1 1
0.694424953492148 0.677052525460201 1 1
0.911729708147289 0.88733330795508 1 1
0.998391245602715 0.967087933466549 1 1
0.90870257378313 0.881477591578677 1 1
0.584097854090469 0.567190480594494 1 1
0.745111264289596 0.721321297604333 1 1
0.66236640082999 0.644980413302715 1 1
0.809339178485036 0.78755673684443 1 1
0.549429395302741 0.532801031979695 1 1
0.703199849919063 0.682865718476685 1 1
0.839296993179828 0.814352632486026 1 1
0.841952769978068 0.816408709255251 1 1
0.956230618449506 0.927850880209309 1 1
0.793109039966361 0.768382632782904 1 1
0.781576600696744 0.759328539955871 1 1
0.782243812913424 0.75742962941051 1 1
1.04489948713742 1.01684811898535 1 1
0.886875080681732 0.857770373030104 1 1
0.667392562298176 0.647985836261555 1 1
0.729185188391809 0.709111542818571 1 1
0.488031631564169 0.474411587212262 0 0
1.01119142141146 0.981119995677223 1 1
0.704666928128408 0.684625585516085 1 1
0.860118459162609 0.835793923815426 1 1
0.887092019089985 0.863312476936474 1 1
0.719931647760138 0.700396886380635 1 1
0.834842150386066 0.811535938840596 1 1
0.753985463809735 0.731917072705967 1 1
0.876881014545033 0.851567669540531 1 1
0.848552720893718 0.822703782803952 1 1
0.905818819336372 0.877630895134028 1 1
0.764573742818617 0.743150698722454 1 1
0.729969519174268 0.708041996628246 1 1
0.577515466800266 0.559314943864026 1 0
0.552612380739305 0.537797890201752 1 1
0.969443176010722 0.938253787707228 1 1
0.562893785916622 0.546078326253311 1 0
0.755931125018565 0.735455590637138 1 1
0.929317402128782 0.901960530902392 1 1
0.951664642898315 0.921897755711898 1 1
1.20813034290335 1.17336326017326 0 0
0.981255838988398 0.950408744382858 1 1
0.942721378303118 0.91555453754592 1 1
0.897956715177331 0.869363017456134 1 1
0.511039421656402 0.493444873516705 1 1
0.936771406740602 0.909371146604966 1 1
0.651984339007682 0.634237744796132 1 1
0.784594012892332 0.760802349242594 1 1
0.911779350791177 0.887081020761115 1 1
0.633724981492293 0.613122995365699 1 1
0.826863825665418 0.803604370805493 1 1
0.743570062004631 0.721719507712015 1 1
0.976454731006799 0.94864879049955 1 1
0.685808783973332 0.667178274727122 1 1
0.53904380985398 0.523124942870417 1 0
0.77200145395673 0.750848611724468 1 1
0.588567974827039 0.572280759616943 1 1
0.911132853279512 0.886570001395679 1 1
0.884523613582018 0.857400453539707 1 1
0.825512581026894 0.801929705782015 1 1
0.973380275760862 0.944763090545147 1 1
0.893219049783945 0.866139396358115 1 1
0.633635706797567 0.61626565860774 1 1
0.75010946361224 0.728492260423182 1 1
0.812975615726588 0.790014865917801 1 1
0.7552142384404 0.731160161162619 1 1
0.778940562312536 0.756054305615911 1 1
0.836360520194784 0.811911948009725 1 1
0.942990257766861 0.914235635969408 1 1
0.626774258748585 0.608725290888741 1 1
0.638154310252673 0.619466636139971 1 1
0.877548587753469 0.853416102101797 1 1
0.887029775830929 0.862738209115364 1 1
0.755081114963328 0.729771234598548 1 1
0.948468640824538 0.920075440896907 1 1
0.955204240200162 0.927530708631245 1 1
0.594620490075681 0.575329292125747 1 1
0.698380427123179 0.678646999588257 1 1
1.01770487433239 0.987305267514223 1 1
1.13045573059018 1.10017218850301 0 0
0.790958388929808 0.767460866270646 1 1
0.792582276298941 0.771343804776752 1 1
0.602772291621659 0.585983690214424 1 1
0.691665723655244 0.672662660200326 1 1
1.09774850089502 1.06718141456248 0 0
0.922578876633051 0.895565657408692 1 1
0.580437636638498 0.563246909971063 1 1
0.564919523145316 0.547930010734343 1 0
0.52078345929613 0.506064909070705 0 0
0.903343610329445 0.878140319718941 1 1
0.681457926858817 0.661806705675111 1 1
0.913627186002979 0.88996273656366 1 1
0.952737944932186 0.924789741298427 1 1
0.754520499115089 0.731020805000487 1 1
0.823503931448932 0.797132250348816 1 1
0.963783454781957 0.936844366723699 1 1
1.00847435102981 0.977626334158113 1 1
0.573110988172663 0.554293870868092 1 1
0.84466308360694 0.819669216194103 1 1
0.816547264632473 0.790364859188203 1 1
0.802953556353891 0.778757152011802 1 1
1.01154045313013 0.980967699788644 1 1
0.788899561011267 0.765430119195397 1 1
0.81201907339627 0.788101371129115 1 1
1.02648773276317 0.996378820871958 1 1
0.840982589642227 0.814656751371984 1 1
0.771338322917172 0.750249015682548 1 1
0.68427244262083 0.663451772149651 1 1
0.689406759119595 0.670386250478368 1 1
0.806087993903185 0.783738656536786 1 1
0.846666069821427 0.818526599804969 1 1
0.747380810178689 0.723425806485251 1 1
1.04745370114493 1.01609639054386 1 1
0.657806045240883 0.637270973072931 1 1
0.174075642536056 0.169307877530302 0 0
0.608968216367405 0.592913841088945 1 1
0.866260013749388 0.842634167708574 1 1
0.745368666378861 0.724228918013688 1 1
0.836807757540476 0.812781437560189 1 1
0.828019071771355 0.803561469958915 1 1
0.555431513950723 0.540065261595472 1 1
0.734475366653659 0.713110983479654 1 1
0.76492439103385 0.742835385369971 1 1
0.748203404281446 0.727072132427208 1 1
0.597616689670156 0.580421718383806 1 1
0.769074858643267 0.742946668496376 1 1
0.895872008600266 0.867777316860263 1 1
0.692378208776144 0.671033253348468 1 1
0.715156986798351 0.693310615278934 1 1
0.604184011178887 0.584738947777547 1 1
0.708168877353398 0.688376505653033 1 1
0.554435236136839 0.539643542898244 0 0
0.722699208790288 0.70045366772999 1 1
0.608737676690263 0.589802962124405 1 1
0.66243805161496 0.642785633693304 1 1
0.746939622283227 0.724167647854212 1 1
0.78276795988498 0.761369306513051 1 1
0.488069065444667 0.47498931135937 1 1
0.417332863510688 0.404387425909517 0 0
0.74906033198029 0.725751184967818 1 1
0.735185106654649 0.711680297806754 1 1
0.923003686805847 0.896038175936402 1 1
0.913292755349448 0.887727462705022 1 1
0.905847620695511 0.878841223702681 1 1
0.921295415494942 0.894896958384254 1 1
0.717513938790651 0.696587789622278 1 1
1.04375404374854 1.01165408358384 0 1
0.616881503576181 0.598027282493104 1 1
0.708861616018889 0.687213636445251 1 1
0.977799989639347 0.947680820785906 1 1
0.750221860659571 0.72752748844654 1 1
0.819874838631514 0.793285709257024 1 1
0.719745602644577 0.699588681234258 1 1
0.68716384602999 0.667801942854025 1 1
0.616135869697528 0.597221970085895 1 1
0.660781417937537 0.638770264763305 1 1
0.798901657360053 0.774150183206674 1 1
0.453520758085484 0.44080934385555 0 0
0.733694351754743 0.711760725404468 1 1
0.560718642708301 0.545068322463409 0 0
0.708892584884031 0.68643053743987 1 1
0.707890456265168 0.687560957483495 1 1
0.677752197357703 0.659033344448904 1 1
0.720005676176653 0.700763721062118 1 1
0.778579074731684 0.757154095460788 1 1
0.759520169224618 0.73772878503531 1 1
0.886707233567762 0.861402255930735 1 1
0.773473956479957 0.749527930524006 1 1
1.02704328877831 0.996348649890553 1 1
0.688536716788318 0.669772932380856 1 1
0.621330820757412 0.604195165416109 1 1
0.772920248343163 0.748574130452045 1 1
0.858292855080754 0.834802208931319 1 1
0.685058903443172 0.66466724116389 1 1
0.863862037326851 0.841420563558127 1 1
0.567068749067742 0.549373730045154 1 0
1.21187646739596 1.17516116000601 0 0
0.837353771567674 0.812218827269775 1 1
0.894837303638339 0.868506474284266 1 1
0.781895802238274 0.758223091326536 1 1
0.624796977947968 0.607570312964065 1 1
0.857097748174332 0.831965193160006 1 1
0.959830192421612 0.929877893751039 1 1
0.943292420104972 0.915451293322672 1 1
1.01971380864534 0.989205600315323 1 1
1.20375095743836 1.16701540459965 0 0
0.677582418846506 0.657313989590305 1 1
0.856120208759988 0.830455023844171 1 1
0.495646219925799 0.480171848365572 1 0
0.711054295976076 0.690814230732128 1 1
0.638054130956416 0.619139041773932 1 1
0.976771837513308 0.947449625742248 1 1
0.641643277663641 0.623151541673719 1 1
0.91242830679903 0.885407216417626 1 1
1.0947137394439 1.06080010209575 1 1
0.780044328627172 0.757337642692942 1 1
1.00789270886176 0.97595811221447 1 1
0.71533913286996 0.692980176391626 1 1
0.736446382384782 0.714435525414625 1 1
0.921015787324215 0.894766176689875 1 1
0.817257385776759 0.793183651838383 1 1
0.783720066942908 0.761556650986158 1 1
0.658084738692595 0.639249880325622 1 1
0.801884574915854 0.779889315604847 1 1
1.02130811813128 0.990299850405425 1 1
0.65537561597333 0.638295051401592 1 1
0.789861164069357 0.769720283561156 1 1
0.77860150873795 0.756227809344695 1 1
1.23836809021211 1.20493702402698 0 0
0.6545141691158 0.636828974056528 1 1
0.901214799653224 0.875572514792404 1 1
0.490161543759004 0.474738509656018 0 0
0.718143156407569 0.697317446036455 1 1
0.867820718492641 0.844492945295463 1 1
0.703367385489602 0.683593663943363 1 1
0.647993374487601 0.628521804094528 1 1
0.956312279039282 0.927755550000666 1 1
0.770733646270251 0.748115576551944 1 1
0.620591471748299 0.602124477788702 1 1
0.70284090308615 0.680123030022675 1 1
0.981922837549462 0.953804976737472 1 1
0.62692984156828 0.61030720302577 1 1
0.621311813619147 0.601600509487904 1 1
0.61788477717159 0.597906695240128 1 1
0.690422981968717 0.669733792084243 1 1
0.960271167621574 0.933455414314944 1 1
0.603705219488547 0.586926001371849 1 1
0.966458156473944 0.937270791170887 1 1
0.840918027201507 0.817006044365184 1 1
1.00376396102274 0.975503843436418 1 1
0.911738308307423 0.884543524859933 1 1
0.905405908046647 0.877338563545363 1 1
0.623315984391296 0.60481464578854 1 1
0.69497372653792 0.676483340195186 1 1
1.01845429483423 0.990164352696197 1 1
0.639893923779868 0.623376886558008 1 1
0.875315834578117 0.849545859545364 1 1
0.843067274498991 0.81764593734275 1 1
0.693364080314691 0.67205093482703 1 1
0.751686898744964 0.728121107733235 1 1
0.765676492397135 0.74306052960996 1 1
0.84553252776055 0.818824111794444 1 1
0.736950465272915 0.717370681506893 1 1
0.70837427191381 0.688989188291593 1 1
0.728642007488171 0.706478146421158 1 1
0.658894676731175 0.640969184540088 1 1
0.836573122764809 0.811684443759475 1 1
0.940739680504865 0.9133396691295 1 1
0.760076621356253 0.738427021706237 1 1
0.780850519843685 0.758009824514151 1 1
0.614823449477646 0.596293737919542 1 1
0.643215407769294 0.624649688042898 1 1
0.83138569164358 0.804528009279719 1 1
0.960838572057133 0.931852961779122 1 1
0.965317409896139 0.936045854632609 1 1
0.987617781047039 0.95928206328119 1 1
0.806712590743602 0.781858275805516 1 1
0.660724390979376 0.641724222412248 1 1
0.738059677685873 0.715123278238854 1 1
0.663633504660956 0.644334395537928 1 1
0.648029421623031 0.63005713019743 1 1
0.961293386038002 0.935520189565066 1 1
0.749215923207161 0.726106804689808 1 1
1.0008499937974 0.972450030358356 1 1
0.923045360215897 0.895080031732824 1 1
0.920580258589222 0.895188638225762 1 1
0.595470754642364 0.577531937858642 1 1
0.908205085251601 0.881695473629306 1 1
0.395972233747887 0.383285768438342 0 0
0.774737098908799 0.749026106923217 1 1
0.865947994595156 0.839163731504534 1 1
0.713182836477176 0.691517632710346 1 1
0.924722958109098 0.899567990079707 1 1
0.763773667394153 0.740927761783496 1 1
1.07028469337335 1.03586174663862 1 1
0.782193214337089 0.759063622893142 1 1
0.797156516760718 0.772618473911615 1 1
0.982818277380243 0.955065231563759 1 1
0.86575064928237 0.841718629318646 1 1
1.16986004791896 1.13505540706859 0 0
0.90466928867516 0.876484294368894 1 1
0.765670955722048 0.743280538731411 1 1
0.831710631743996 0.807263009279528 1 1
0.866706096583142 0.841763752832985 1 1
0.992961125673835 0.967348779739809 1 1
0.958805996351656 0.930548131340052 1 1
0.919151691734326 0.892980125182272 1 1
0.640678352632063 0.622912219825024 1 1
0.877090179579349 0.852063307807378 1 1
0.895707358610311 0.868506733128298 1 1
0.698222052797722 0.679719513364547 1 1
0.62094193092877 0.604365016097812 1 1
0.789080478046199 0.766970794093336 1 1
0.77178439209023 0.749584825722218 1 1
0.793908423202909 0.770617513470508 1 1
0.768612994287081 0.746364230561181 1 1
0.885056267781186 0.859193841552942 1 1
0.682691177246707 0.661411429317761 1 1
0.713688145360645 0.693870649075635 1 1
0.761151786191366 0.738057272047248 1 1
0.791323644752479 0.768945596773766 1 1
0.725949957628743 0.705536833633818 1 1
0.76693766312484 0.744641077417239 1 1
0.941567254261299 0.915025091414824 1 1
0.75036510826318 0.726949200621507 1 1
0.762199573658948 0.737418498928892 1 1
0.712938774738564 0.692560259836729 1 1
0.746305071188117 0.723518967786528 1 1
0.667646606989722 0.644973524060836 1 1
0.95939457718265 0.931368924686713 1 1
0.787522760794389 0.764560876225649 1 1
0.920420448405454 0.893253725806241 1 1
0.501823866409673 0.487771647635782 0 0
0.712816122326527 0.692666870502593 1 1
0.832001027809768 0.808635285959487 1 1
0.791968776197651 0.768111158201879 1 1
0.793066047036533 0.769427797935428 1 1
0.690616427639987 0.672891803043102 1 1
0.802333661838594 0.777925093086457 1 1
0.764810163506414 0.740648704462772 1 1
1.05894356178589 1.02466394387044 1 1
0.736415255391487 0.713772453383383 1 1
0.637672295516438 0.620412480531878 1 1
1.02766586108711 0.997713161699102 1 1
0.806907775846023 0.783506393507087 1 1
0.362481686260536 0.35239520174899 0 0
0.789238312715031 0.766415853234548 1 1
0.555637814887844 0.537910008902827 1 1
0.925428872408652 0.897773081589477 1 1
0.757577449559148 0.734586079512568 1 1
0.980607636886914 0.952782740385767 1 1
0.657053149257553 0.639049996575977 1 1
0.926980570763278 0.898891285850748 1 1
0.671420197279269 0.652643173497743 1 1
0.819146459851303 0.793800400408415 1 1
0.75268800059999 0.731223377436694 1 1
0.895080373011677 0.869717129691803 1 1
0.814368719913122 0.790505433168692 1 1
0.662282060802147 0.643191930616656 1 1
0.616280696055751 0.597517637523837 1 1
0.828925083770497 0.804776029741073 1 1
0.606710293336419 0.587658573359581 1 1
1.06994685168671 1.03522824420157 0 0
0.691847205562006 0.670835970182127 1 1
0.750844668858364 0.728076874935467 1 1
0.945373571905789 0.917440447860846 1 1
0.930825636806626 0.904678245501596 1 1
0.758489615318427 0.735912520690734 1 1
0.939470770377382 0.912685637103015 1 1
0.482404394704064 0.468354726457917 0 0
0.827766428713175 0.805152321530179 1 1
0.882128414738576 0.854002449343125 1 1
0.920007466087346 0.895079710975931 1 1
0.692482515566352 0.670255595193349 1 1
0.731324375007518 0.707420829561048 1 1
0.646885917081254 0.626314490552614 1 1
0.748945056763707 0.726992734736151 1 1
0.827368157666536 0.801520769749334 1 1
0.966656819006188 0.936365560347063 1 1
0.690257846149632 0.671921143789571 1 1
0.750293767731164 0.729681752643025 1 1
0.933696109122479 0.902510496591738 1 1
0.990480358279411 0.961314668895681 1 1
0.851471203343964 0.825728513989302 1 1
0.71655509630258 0.696443707740454 1 1
0.798298315742677 0.773997800323622 1 1
0.621825588365436 0.604869206071472 1 1
0.78435062750561 0.760183217157527 1 1
0.568088422839532 0.551891037385921 1 1
0.742868920498197 0.720271885588804 1 1
0.742149067318332 0.721377230451598 1 1
0.664015466788321 0.643342080469201 1 1
0.838023787195509 0.812603752164737 1 1
0.893062099980407 0.866031031515238 1 1
0.604758379703174 0.584588921446789 1 1
0.780589606114476 0.758577609306568 1 1
0.851279289191489 0.827083525701949 1 1
0.6400521754234 0.621631930693358 1 0
0.958979116551946 0.928960637104383 1 1
0.78108682433657 0.758755682004016 1 1
0.752599934794236 0.730824016852285 1 1
0.743582795775391 0.718859094377407 1 1
0.529255506967787 0.513565436159934 0 0
0.73471461200938 0.712628768485913 1 1
0.971420193659142 0.942430954559216 1 1
0.730810681558646 0.710049272550826 1 1
0.688549255248675 0.667354861744406 1 1
0.885696715225273 0.859259928844377 1 1
0.540404661361785 0.525242884280943 1 0
0.680012737717031 0.661358443765013 1 1
0.70941292193521 0.689650360137907 1 1
0.737045105391678 0.715500791159424 1 1
0.635404847964392 0.614591168436935 1 1
0.884064245918023 0.858735628292943 1 1
0.582302550057339 0.564475214628716 1 1
0.801459926488589 0.778021869649103 1 1
0.584571308522542 0.567040554071033 1 1
0.77119618784921 0.748551069325201 1 1
0.902597237578689 0.874879755299513 1 1
0.793929024188714 0.769522039003942 1 1
0.807439404537419 0.783822246332154 1 1
0.95970302818722 0.932297558384464 1 1
0.544871619740965 0.529810715633723 1 0
0.784363088643361 0.761362443000216 1 1
0.90307512760448 0.874624434357967 1 1
0.700850244645439 0.679881864299168 1 1
0.756684108059147 0.734140857237181 1 1
0.7740919739169 0.7525448115627 1 1
1.03565655347923 1.00412340638797 1 1
0.97971813770821 0.951221986564164 1 1
0.767681128588271 0.744171731634936 1 1
1.04177257304775 1.01196904674241 1 1
1.1116952295676 1.07617752376517 0 0
0.786225219184051 0.761938140824973 1 1
0.743177805505523 0.722053784050144 1 1
0.690455651268665 0.670647561988481 1 1
1.1681820496926 1.13344176130904 0 0
0.755523438163084 0.73112163096097 1 1
0.958975573554948 0.932868977600556 1 1
0.930523466727263 0.903681814253971 1 1
0.906577621988967 0.878716347016241 1 1
0.913354084446069 0.886535925403922 1 1
0.866799564042205 0.84050545925188 1 1
0.902105583820396 0.874304004726832 1 1
0.746774656730503 0.724836834333497 1 1
0.93485560974862 0.906691289303832 1 1
0.770341859470435 0.746952114778048 1 1
0.622113128206289 0.602349639194114 1 1
0.688771801928395 0.669627969423858 1 1
0.649778263636562 0.631889101832591 1 1
0.887542058976426 0.861573028826338 1 1
1.03137184192979 1.00160542095618 1 1
0.96042690744465 0.933196292816679 1 1
1.06324506955904 1.03305070300708 1 1
0.383278759612145 0.373469724281045 0 0
0.827117537190549 0.801704942508808 1 1
0.688916943953815 0.667707432632809 1 1
0.743232684848845 0.719339979384579 1 1
1.02245244910446 0.991605738098777 1 1
1.10510297269437 1.07044789243997 0 1
0.671208057507502 0.650013186588649 1 1
1.08681787688141 1.05397491546197 1 1
0.96835956208529 0.938759169635748 1 1
0.876048511828538 0.850674674769516 1 1
0.861000634666144 0.836086149734793 1 1
0.831796257456989 0.806560804645382 1 1
0.605635567670377 0.585977039730805 1 1
0.927296263158829 0.899903545151922 1 1
0.846653733151887 0.82161262458749 1 1
0.497639438128509 0.48258757286382 1 0
0.772319939794416 0.74986752502771 1 1
0.802490636285273 0.778228436974143 1 1
0.758193548690528 0.73657028608066 1 1
0.786451561793975 0.762054779061695 1 1
0.790786755550272 0.76760014539802 1 1
1.01757846373965 0.987579492676802 1 1
0.831500266536734 0.808464038655834 1 1
0.494372138971594 0.478279264463246 1 1
0.761302290024583 0.740958397714908 1 1
0.935880793380328 0.907845977225125 1 1
0.569528104294902 0.552551746137992 1 1
0.720839023999889 0.698691291434595 1 1
0.541736609490007 0.525963706422703 0 0
0.835786846615244 0.810955731423791 1 1
0.702768335743669 0.682351500366953 1 1
0.873562163982169 0.847274590755827 1 1
0.722246955582408 0.700393753123492 1 1
0.841189497252537 0.815772332595109 1 1
0.758242535341151 0.735641433015208 1 1
0.772950015951336 0.750535503158813 1 1
0.695469652390427 0.676498503532937 1 1
0.940551825689929 0.91469331701849 1 1
0.72022214416171 0.697717653642608 1 1
0.647679738336602 0.630061507635153 1 1
0.79491017503143 0.770617062576937 1 1
0.882989242546163 0.856836904504921 1 1
0.79452266231522 0.772339738642574 1 1
0.700646320192306 0.681653393101753 1 1
0.614662619388462 0.596069570610942 1 1
0.524212418668614 0.509491337632778 0 0
0.796010254845145 0.772243655164313 1 1
0.74135139327356 0.71754777916123 1 1
0.919412820979932 0.893554678467286 1 1
0.931950144820074 0.902595458435874 1 1
0.707028563811332 0.684658700005946 1 1
0.877820812740283 0.852364828597765 1 1
0.795041088407281 0.772369893929134 1 1
0.806771386106355 0.783317428306649 1 1
0.772675380368937 0.749651603423223 1 1
0.79584213333669 0.771747099820017 1 1
0.787207313412465 0.762747151164154 1 1
1.03069646291141 0.998663566106339 1 1
1.03939537556888 1.00971886713548 1 1
0.8203447523923 0.795510986800553 1 1
0.713552093043586 0.693405340848372 1 1
0.971983900721979 0.943863052269519 1 1
0.9922592656961 0.964048018815264 1 1
0.802087997066317 0.777724715818537 1 1
0.766940620381305 0.742722324747332 1 1
0.751199638311901 0.729875060920146 1 1
0.920329481532172 0.891951605165915 1 1
0.605537094605903 0.587555204037804 1 1
0.811881073660997 0.789032656152836 1 1
0.82114219763987 0.797071396921267 1 1
0.629045489057177 0.609820382520608 1 1
0.732094677725546 0.708650452720508 1 1
0.732242756187912 0.71201280277728 1 1
0.85587154769503 0.827694202280121 1 1
1.27895509934174 1.23991472810214 0 0
0.902366786417989 0.873869751207757 1 1
0.840781093584957 0.815167442617619 1 1
0.65939505893226 0.640659174855727 1 1
0.730492029201959 0.708920020598699 1 1
0.843145979556597 0.817853237872787 1 1
0.986010297448101 0.956949458392297 1 1
0.829867206830239 0.80593116512617 1 1
0.911527894194356 0.884215975060099 1 1
1.01520063979561 0.98340204707272 1 1
0.797860851279076 0.773102615909111 1 1
0.691314127068443 0.6724000278136 1 1
0.731834151610074 0.711280027627433 1 1
0.997752698895577 0.965067193561432 1 1
0.706839623700814 0.685940197824229 1 1
0.88175735249564 0.854945436954087 1 1
0.83579176440212 0.811302517171091 1 1
0.879746329104682 0.854635325196614 1 1
0.907911164467815 0.87978977118685 1 1
0.873342004261951 0.848494378640005 1 1
1.00547600417508 0.974568927786323 1 1
0.800188647209701 0.774726386870478 1 1
0.685261081922681 0.663740239902399 1 1
0.576630915037257 0.560011161726422 1 1
0.811103747970918 0.786411469643292 1 1
0.536748220544331 0.519569221453197 1 0
0.539610668409029 0.5239573395309 0 0
0.824529124177183 0.803093468392247 1 1
0.891778269419035 0.8640882283683 1 1
0.902553971306648 0.874615116953021 1 1
0.633782829143768 0.616017201037068 1 1
0.754900853522956 0.73515039435202 1 1
0.963995166716274 0.933514042364977 1 1
0.957570639466516 0.929867385363855 1 1
0.842771296251469 0.816753728957301 1 1
0.774617458770784 0.7517661067038 1 1
0.791285395834321 0.76606821139922 1 1
0.571379136280658 0.552803316898315 1 1
0.695149290505033 0.673913360046382 1 1
0.798973644654336 0.774987192587193 1 1
0.576946398168533 0.558492595443991 1 1
0.921642781060329 0.894318186374118 1 1
0.744126123917118 0.722804762744107 1 1
0.977548312449376 0.948858073821063 1 1
0.440586897081737 0.428652723945315 0 0
0.646293189702229 0.62790837036672 1 1
0.856922611586336 0.832588371412959 1 1
0.816959773394321 0.794392212845299 1 1
1.03914385021618 1.00829092574607 1 1
0.533490882334438 0.516026095131989 1 1
0.7957080092115 0.770825685888962 1 1
0.695607686151203 0.675681947346746 1 1
0.379535108061629 0.369838778688295 0 0
0.945159773499762 0.917889375309478 1 1
0.714483159420515 0.695443476676993 1 1
0.573432853454627 0.556088222867001 1 1
0.643087110766188 0.625377462270731 1 1
0.922091772537362 0.89065185914237 1 1
0.788088675520041 0.763952503873727 1 1
0.870015489570771 0.843143985821648 1 1
0.363395573187085 0.351362971903063 0 0
0.860421834725786 0.834741838510285 1 1
0.687138514799888 0.666985311341199 1 1
0.97858527541722 0.949537343977917 1 1
0.845184189995928 0.822144942192697 1 1
0.83239718014125 0.809021192471594 1 1
0.658714902188283 0.637971163735817 1 1
0.613606322015198 0.595234380853061 1 1
0.79155679688964 0.76727169557859 1 1
0.820381777051095 0.797008743382609 1 1
0.686365648414968 0.666263712734673 1 1
0.768116117680053 0.745458689633668 1 1
0.664320973309667 0.64782504537225 1 1
0.74273322672545 0.722046674376897 1 1
0.824743059754777 0.799733562549722 1 1
0.585556625419124 0.568631334955882 1 1
0.61432981045046 0.594808583960844 1 0
0.90598241140168 0.879034069408864 1 1
0.601235703617542 0.585556017996644 1 1
0.676376489495237 0.657117821920094 1 1
0.94523544705432 0.917308568994391 1 1
0.755514477497841 0.732049517284787 1 1
0.883816626321785 0.859043220662567 1 1
0.987250865725359 0.95684390863103 1 1
1.02037487568009 0.991317552118938 1 1
0.72626186214562 0.707848149242293 1 1
0.755483629030105 0.73181076541684 1 1
0.750336802979839 0.725033626100213 1 1
0.820791376421699 0.795792087181483 1 1
0.700216819531005 0.678138201542587 1 1
0.800837164665777 0.779107815686047 1 1
0.870118666936716 0.842683492348821 1 1
0.902872263408214 0.875798719177345 1 1
0.722807894641023 0.700194224456222 1 1
1.00307086534362 0.970232739069139 1 1
0.985860308709267 0.956851168015702 1 1
1.02552214864229 0.994702385144433 1 1
0.965334899688781 0.936934953465029 1 1
0.869139128537463 0.841623905443331 1 1
0.50074262864555 0.48444910433306 0 0
0.721942406391049 0.700614061455056 1 1
0.878106537882961 0.852807062082318 1 1
0.827571512431395 0.805374142618999 1 1
0.908178691012348 0.882130192206526 1 1
0.570521551590808 0.553899255592323 1 1
0.839926676913177 0.815350113104767 1 1
0.932274579537512 0.905604126951737 1 1
0.867173049646115 0.841040094970309 1 1
0.784874139707105 0.761496495240858 1 1
1.05869465035399 1.02724111536194 1 1
0.634772397328874 0.615486284501216 1 1
0.634680715615012 0.615924073645227 1 1
0.900399477332187 0.873978956223659 1 1
0.794992281474804 0.770630127075312 1 1
0.693466269225787 0.673491269116031 1 1
0.852534447840511 0.827332670863986 1 1
0.991661357161602 0.963745150279172 1 1
0.864751153342874 0.838890984711697 1 1
0.953974756136758 0.925928719965054 1 1
1.03873060684566 1.01133162861953 1 1
0.759480703967339 0.736954407988909 1 1
0.551056063940369 0.534338733613947 1 1
0.947723949259843 0.917864603154955 1 1
0.684063115102268 0.665940289838103 1 1
0.969780651370481 0.942177641929668 1 1
0.730251449454701 0.707773207603129 1 1
0.684064299374634 0.660389685299045 1 1
0.854080360056592 0.829381297667922 1 1
0.73176947750431 0.710947262995467 1 1
0.870983688098936 0.844636975181814 1 1
0.838402114329725 0.814675645751401 1 1
0.901446359343957 0.870578445582461 1 1
0.624474850561354 0.606996292505526 1 1
0.870874970818746 0.847598097214099 1 1
0.624341338247012 0.605175184764714 1 1
0.897820344413415 0.872115068684571 1 1
0.818884067403716 0.794266626273765 1 1
0.769113324722992 0.746489483424537 1 1
0.713518152388777 0.691113483729565 1 1
1.07294730558603 1.0406029142459 0 0
0.936913525101899 0.908634295284871 1 1
0.749253555107596 0.727951133632214 1 1
0.807345336100491 0.783894654163417 1 1
0.900557743383093 0.873390433397659 1 1
0.55384362847584 0.537232376420135 1 1
0.751504146510733 0.729590005569641 1 1
0.638432363514385 0.61903393538567 1 1
0.850915457121289 0.825278104440639 1 1
0.656394741160877 0.638871956090111 1 1
0.900105029604558 0.873790743822848 1 1
0.734764083299902 0.711486370571299 1 1
0.807010080515529 0.783284830808549 1 1
0.762059795548906 0.73761833140446 1 1
1.01598164455974 0.988079231658151 1 1
0.733879979006587 0.712177194174532 1 1
0.895881045022149 0.869363166927497 1 1
0.658885365447128 0.640149049224734 1 1
0.914515916240228 0.888205178819454 1 1
0.773115162671947 0.749352194321772 1 1
0.70389770584342 0.68324282381887 1 1
0.849029101353298 0.822377958688522 1 1
0.802021193591533 0.776923090312451 1 1
0.741072584758607 0.720461240912185 1 1
0.762828394720725 0.743757119459513 1 1
0.831613689868545 0.806081297368724 1 1
0.867031994114783 0.842427775141041 1 1
1.01481478420447 0.985897578510344 1 1
0.850883451310712 0.824921560541566 1 1
0.770800348095374 0.748894745336697 1 1
0.71744421231912 0.696439648954393 1 1
0.659688622077078 0.641410778091068 1 1
0.700272380919279 0.67810218489563 1 1
0.843633932382504 0.819709041904406 1 1
0.937675722838272 0.908850553268573 1 1
0.955328628630292 0.926409931565711 1 1
0.630544699308507 0.612868358809842 1 1
0.46722408257688 0.452403171203187 0 0
1.08990443778044 1.05825791279876 0 1
0.742339246803503 0.719554391404507 1 1
0.996527702845943 0.967725968658436 1 1
0.941956315801524 0.912146998919964 1 1
0.922239694697455 0.894086116160675 1 1
0.867234193619197 0.841369109312748 1 1
1.03742197534464 1.00720022033394 1 1
0.903808944498174 0.875447636743599 1 1
0.764313201671207 0.7425142990879 1 1
0.769779317099026 0.746710250916038 1 1
0.920004334437789 0.892680860374607 1 1
0.821693701035234 0.799179679120696 1 1
0.693623812746439 0.673189275319481 1 1
0.733650897266958 0.713120975224922 1 1
0.82004943637199 0.797174712805143 1 1
0.712842218463438 0.691923678186536 1 1
0.768848055381328 0.746887270821103 1 1
0.629764587844626 0.612359357175573 1 1
0.801490757437782 0.777860081467522 1 1
0.800586262985472 0.777249350286111 1 1
1.07852468127988 1.04386609416886 1 1
0.581422479417244 0.564307274640007 1 1
0.964492149267087 0.936443359856409 1 1
0.963571113270959 0.931724112090228 1 1
0.699526340408988 0.67804512696959 1 1
1.02447155258651 0.993082727100848 1 1
0.542946789818956 0.527087444272127 1 1
0.855459443911082 0.828877884570787 1 1
0.832762774156884 0.806985221999662 1 1
0.988998955582726 0.960667374036805 1 1
0.823876215627537 0.798646168632069 1 1
0.730853542528141 0.709810324408832 1 1
0.709696195666748 0.688792391093176 1 1
0.744194360112403 0.723254347629815 1 1
0.721432775814605 0.700013555666556 1 1
0.690360112314147 0.670598086360917 1 1
0.821879658204523 0.797771943939496 1 1
0.825303947056246 0.801754036249212 1 1
0.752200699556387 0.729464048624833 1 1
0.813063393063271 0.78987121233783 1 1
0.783557225439759 0.761933722836128 1 1
0.738406577929342 0.718498347050755 1 1
0.910972850479324 0.883323290734718 1 1
0.760324598255652 0.736423483773592 1 1
0.776452829773492 0.752758805450202 1 1
1.03517048257983 1.00527720186423 1 1
0.79658944068913 0.772233976432723 1 1
0.621979526720567 0.601933428917642 1 1
0.918681942661791 0.892533829604372 1 1
0.459125846421063 0.445650320837158 0 0
0.649301208510424 0.630911962282609 1 1
0.971813735050614 0.944148851603448 1 1
0.858073550712882 0.832840193064625 1 1
0.625959539947638 0.606109480936171 1 1
0.693214695478341 0.673948908019628 1 1
0.847215078621668 0.82434708039379 1 1
0.76183237903481 0.736989065285947 1 1
0.835829667110313 0.814318433014464 1 1
0.677655316856793 0.658550346832237 1 1
0.883704596081522 0.85605822479195 1 1
0.840689797684084 0.81929642864275 1 1
0.811831940712373 0.78949797244787 1 1
0.58230315989296 0.563965379928684 1 1
0.618559252245197 0.598937241063472 1 1
0.482040516821212 0.469147069785559 1 1
0.576902901160791 0.560288297868181 1 1
0.994546114623631 0.966494841253123 1 1
0.859862547553542 0.833908060078915 1 1
0.852745540040886 0.827681652382353 1 1
1.0316343443706 1.0018579251141 1 1
0.728302600894345 0.704951117933866 1 1
0.709403117235744 0.69068015253156 1 1
0.691047899374471 0.670043607621877 1 1
0.630254323187737 0.611639470841492 1 1
1.11061254671549 1.07732840770705 1 1
0.599667291092663 0.580890938255915 1 1
0.920086529188729 0.89381809537093 1 1
0.75112073697706 0.726062082024195 1 1
0.792746791422174 0.769442132518735 1 1
0.898685325684811 0.873347017255106 1 1
0.845403240838741 0.822429729633885 1 1
0.784051421036019 0.759442729382336 1 1
0.914425614388979 0.889464100980733 1 1
0.583233577713164 0.564492847313673 1 1
0.718728793240286 0.697689582650185 1 1
0.930659091819057 0.902462686158914 1 1
0.636467041241067 0.621238310551707 1 1
0.663620087232596 0.640650962843225 1 1
0.715409305700004 0.6933013622862 1 1
0.871794098248517 0.845484645309193 1 1
0.746680457530438 0.724938671681108 1 1
0.779802912325302 0.755991154001606 1 1
0.664574723417787 0.644977879646735 1 1
0.928561847187729 0.903142573821938 1 1
0.893567252468323 0.867090326125414 1 1
0.658245144294496 0.637534846235561 1 1
0.960454970418405 0.933174254259159 1 1
0.869490089426199 0.843354119737595 1 1
0.753352853487679 0.731840340445442 1 1
0.930932971842055 0.903749195115859 1 1
0.910947436361886 0.882696579043737 1 1
0.783412465723055 0.760753572570679 1 1
0.754807125716537 0.732046228608452 1 1
0.641878219326899 0.623257142661348 1 1
0.812025004059561 0.785819650649562 1 1
0.860382374782871 0.835217339445522 1 1
0.731895310801262 0.70960856805675 1 1
0.772189653361792 0.751927356022749 1 1
0.671893419570055 0.652748741875572 1 1
0.857007757503397 0.830968919392869 1 1
1.0036542232206 0.973866386433519 0 1
0.629849314616732 0.613943952665781 1 1
0.728355320017616 0.705627598229349 1 1
0.523211507027437 0.508285665022956 0 0
0.894237396582674 0.867049420464329 1 1
0.665317062555458 0.6465524517377 1 1
0.751682245827901 0.730991916006132 1 1
0.703410520542189 0.682819273990574 1 1
0.514286967558933 0.49879329669135 0 0
0.84126933135449 0.816700423054886 1 1
0.95633721388272 0.927100613592301 1 1
0.899322761685633 0.872641098075104 1 1
0.870743001890268 0.845650386992445 1 1
0.924785682376045 0.898164926410618 1 1
0.776856907369356 0.756213571264206 1 1
0.895494539259427 0.870363219226238 1 1
0.65783265049544 0.638798768801199 1 1
0.69001899537698 0.669697760989827 1 1
0.93130455147384 0.904161670956014 1 1
1.10463740452749 1.07093924447 1 1
0.827004189948028 0.802671526848908 1 1
0.607830324274984 0.59075046812606 1 1
0.484691594080219 0.470579747345754 0 0
0.584844399066532 0.568563790862677 1 1
0.768679862058286 0.745806717957261 1 1
0.804511893629373 0.779583039969137 1 1
0.988876315601789 0.957988137504936 1 1
0.776644471388656 0.753506741641628 1 1
0.773376066266243 0.747536696205822 1 1
0.437576683553418 0.424807429695876 0 0
0.819565067005078 0.794627783688024 1 1
0.787494081190196 0.764036230017953 1 1
0.797961569811842 0.775384212618657 1 1
0.830781710454776 0.808120644848576 1 1
0.571831401292049 0.555469592869524 1 1
0.824304960808548 0.800901071499191 1 1
0.899723859736849 0.869816599447794 1 1
0.845194972031325 0.820455235724348 1 1
0.811238694618136 0.788955604144083 1 1
0.600186948420959 0.582608810538038 1 1
0.858741627697961 0.834871489345318 1 1
0.785385378278277 0.761043881794476 1 1
0.962085617483035 0.934640214510426 1 1
0.651448706006272 0.632152825097963 1 1
0.866417377478958 0.841920220624311 1 1
0.835388082396979 0.809836425686475 1 1
0.850000100813425 0.826943327857545 1 1
0.968558243286192 0.939617526519764 1 1
0.81005646081172 0.785647850209538 1 1
0.706930515274604 0.686482352891651 1 1
0.729624511025028 0.70600480323651 1 1
0.6607303803544 0.642493818967363 1 1
0.875848601619268 0.848714119082432 1 1
0.909450327809719 0.881062621820284 1 1
0.88123284831405 0.85634634382088 1 1
0.72364101599387 0.704071353758564 1 1
0.823092967797574 0.799968096116367 1 1
0.606058597184582 0.586916613148488 1 1
0.689843345057799 0.669557273683481 1 1
0.855756865920203 0.831447000556304 1 1
0.842257886192454 0.814173766754094 1 1
0.72450940732615 0.703280095088198 1 1
0.643328392711202 0.625362121549997 1 1
0.771983360876337 0.747338462524831 1 1
0.638808631167619 0.620690529583381 1 1
0.821825443465482 0.797026542681389 1 1
0.657630243343883 0.63831424075356 1 1
0.95935770397272 0.930528829300013 1 1
0.873065292652444 0.846907920534853 1 1
0.747204938113681 0.725416364377569 1 1
0.77790549284997 0.755256384207738 1 1
1.02348806466933 0.989815258594204 1 1
0.965990740716604 0.93646152256631 1 1
1.03058229556228 1.00010622694678 1 1
0.662287280047136 0.643078086903116 1 1
0.691754644992605 0.671274682893408 1 1
1.01402045963349 0.984704945969541 0 1
0.924226785527842 0.898397759339671 1 1
0.831225709806962 0.807687456570356 1 1
1.18557299468473 1.15471858422047 0 0
0.894596105404235 0.870077024840716 1 1
0.678164716190535 0.65769232274019 1 1
0.739875505190414 0.718338137164722 1 1
0.719350674109258 0.697769820122733 1 1
1.00818621913344 0.978905172832392 1 1
0.768006434678268 0.743110791279731 1 1
0.735424544085252 0.713159962383824 1 1
1.05269349343473 1.02477778078966 1 1
1.0378924705613 1.00691752257179 0 1
0.600747675565412 0.581694980746296 1 1
1.14814587975809 1.11438837138533 0 0
0.654039405168644 0.634172489263662 1 1
0.804782243331513 0.780682436761027 1 1
0.981196315742954 0.949706115650615 1 1
0.698154902407112 0.6771242210657 1 1
0.662328396812672 0.648318394519096 1 1
0.829980461095318 0.807923645752829 1 1
0.966503418753388 0.938963061428109 1 1
0.728126591042817 0.705960017417605 1 1
0.947189620854665 0.91790576343417 1 1
0.671901442273316 0.652008549847273 1 1
0.589387245344987 0.569710159294685 1 1
0.875777778397242 0.850709130123131 1 1
1.0280979873467 0.998337572792211 1 1
0.744758660433723 0.721658570503729 1 1
0.710704473797734 0.688475641891775 1 1
0.938601733186799 0.91255185904597 1 1
0.674624374553372 0.657718744612087 1 1
0.744877157608259 0.724181235633932 1 1
0.656813040553716 0.635353972016114 1 1
0.931759713202653 0.905685235347095 1 1
0.929576125740136 0.903416402653155 1 1
0.667688657266051 0.647362761483822 1 1
0.933360480956975 0.906422078198217 1 1
0.825332779979112 0.800936417451628 1 1
0.925130554959276 0.897880533869692 1 1
0.718818828293821 0.699057324052478 1 1
1.03349361734904 1.00262790250184 1 1
0.889945691014672 0.864734309384373 1 1
0.980447532982205 0.948690676258063 1 1
0.540324902439105 0.522767317097219 1 1
1.04129749412644 1.01061641330523 1 1
0.848746658626423 0.825718491518662 1 1
0.829725201208727 0.803285354888499 1 1
0.970083640596949 0.942061127267435 1 1
0.37552757683959 0.364955537934474 0 0
1.02469598190639 0.993331893759027 1 1
0.552646593592281 0.537896976588404 1 0
0.962852103218878 0.935962261811941 1 1
0.515353968158198 0.501878057933718 0 0
0.760722155585181 0.739886486299471 1 1
0.830386917588746 0.806289844030645 1 1
0.837644809919804 0.81345720638246 1 1
0.769091238003837 0.747195556897706 1 1
0.58967029256565 0.571772270326407 1 1
0.723659544729591 0.701721153759606 1 1
0.823381344261402 0.799819964369544 1 1
0.537744779913612 0.522860314529357 1 1
0.786338225151512 0.762542992523051 1 1
0.917611855593356 0.891866760557537 1 1
0.842128348700635 0.815011502042802 1 1
0.771848954207915 0.750037997899894 1 1
0.910962489614048 0.884990454970831 1 1
0.83675689101255 0.813126163310851 1 1
0.803168606278774 0.780305051007289 1 1
0.864933069628676 0.838964949912273 1 1
0.97366599455547 0.94529959929647 1 1
0.68653875266117 0.666437330839662 1 1
0.718304060765041 0.698704620619301 1 1
0.955783795498781 0.928464998857768 1 1
0.694161481469426 0.673425207451576 1 1
0.891388519471223 0.864502294776886 1 1
0.858338335414182 0.833315339418234 1 1
0.831898939452261 0.806835271586113 1 1
0.776644685311107 0.751645992964171 1 1
0.788073571505175 0.764563129029447 1 1
0.735787417380776 0.714100394720784 1 1
0.771158424612726 0.74941309211863 1 1
0.743335471301001 0.72016739021646 1 1
0.836025284227213 0.812082519486746 1 1
0.832042825550698 0.80800402298759 1 1
0.825050026305402 0.801008014645334 1 1
0.594578284682501 0.577469556740368 1 1
0.684128640677117 0.665250752090502 1 1
0.909756083703301 0.88440731221715 1 1
0.904800905916548 0.87841076675756 1 1
0.877454015948661 0.850995821900429 1 1
0.950266787734179 0.921946771272788 1 1
0.783814876442841 0.759706802648521 1 1
0.925252732842164 0.900057989629459 1 1
0.744117531054376 0.721445263624343 1 1
0.673749675800076 0.654289152834477 1 1
0.843048926029666 0.817257581705736 1 1
0.758060036757759 0.734879721977537 1 1
0.811945554332894 0.787509254330403 1 1
0.822349102784967 0.79853779649198 1 1
0.99370112269857 0.961734345231467 1 1
0.874225578039813 0.848207714905662 1 1
0.70009445158426 0.679117313625637 1 1
0.66336346723444 0.643153113823019 1 1
0.581554610910337 0.564230687826768 1 0
0.813686300257504 0.790845513106069 1 1
0.810092399327338 0.788887223459761 1 1
0.725550718384166 0.704424681331766 1 1
0.983107690382478 0.956067787472122 1 1
0.626352593672037 0.608865113842492 1 1
0.677047938111361 0.655618937889521 1 1
0.731098734474488 0.70947942325956 1 1
1.10868415091145 1.07486274006944 1 1
0.398947530955972 0.38664902191979 0 0
0.603196581403892 0.586601713564041 1 1
0.935669046391941 0.907043777457216 1 1
0.935812458257865 0.909697799367898 1 1
0.803500502123307 0.777823465240942 1 1
0.724078576347546 0.704318462261572 1 1
0.721064107352646 0.700019356275336 1 1
1.16991555931293 1.13749165187251 0 1
0.747283544383613 0.724896937339983 1 1
0.632573156092819 0.615970739713272 1 1
1.10841817621926 1.07436859904733 0 0
0.73633800408228 0.714284692360959 1 1
0.59614801068131 0.577757584767596 1 1
0.686974130294576 0.667289834714634 1 1
0.790625226139749 0.769741087779278 1 1
0.934341204909769 0.904421383501847 1 1
0.705863204526189 0.68390071606635 1 1
0.653066297188851 0.634074166167928 1 1
0.444335762516643 0.430022711621595 0 0
0.562574867412615 0.545594782077383 1 1
0.647379103309558 0.629139578664595 1 1
0.63381590125816 0.616727428255124 1 1
0.903112309477074 0.874811325943441 1 1
0.770753671676748 0.74974955148459 1 1
0.675688305989284 0.656838184805552 1 1
1.0279076436539 0.997432976402003 1 1
1.01170001434446 0.980587619101989 1 1
0.873886915666933 0.850294769049403 1 1
0.73866763760266 0.716894039294317 1 1
0.779639096218062 0.756856517669129 1 1
0.836460421237729 0.81262046347088 1 1
0.67714002985527 0.656525850558606 1 1
0.724691895968762 0.702542706122999 1 1
0.778639158816441 0.752711816296377 1 1
0.602595621296325 0.584476620451053 0 0
0.944907312696658 0.918376385376244 1 1
1.06741134762008 1.03762320371934 1 1
0.811747681594655 0.78782530730455 1 1
0.761789472833601 0.740026047568909 1 1
0.599927199583648 0.583468524634618 1 1
0.7001177421804 0.67894243711084 1 1
0.984965815346291 0.95227396267707 1 1
0.955986862081617 0.929037498082666 1 1
0.589697528317217 0.571959810399621 1 1
0.630618078478458 0.611850123407556 1 1
0.867616548933656 0.842125121040729 1 1
0.759525554581141 0.738575822502198 1 1
0.742140894507212 0.720889051526742 1 1
1.08933567660837 1.05561426062059 1 1
0.755043793985918 0.733394012146594 1 1
0.811952294544107 0.788041815013858 1 1
0.661890535532191 0.642651760030999 1 1
0.740517050081327 0.717579917944103 1 1
0.917792765611632 0.890825117011928 1 1
0.787563885505672 0.764543522221851 1 1
0.934974542705267 0.909253366500984 1 1
0.825635141276047 0.800458728981898 1 1
0.68728935714763 0.668153151580003 1 1
0.640564789015749 0.622728232909884 1 1
0.811347612100322 0.785307773005368 1 1
0.978347302996903 0.947229106322777 1 1
1.01316301753664 0.982195036726512 1 1
0.754071269890224 0.731756311872368 1 1
0.873206236077498 0.845206099843742 1 1
0.891168666464 0.863842750287277 1 1
1.04685108319781 1.01882956813639 1 1
0.678333412371856 0.656660479160572 1 1
0.787577700947731 0.76542953118624 1 1
0.707782857977466 0.687768813798259 1 1
1.20305876095318 1.16985371138665 0 0
0.905425678206429 0.878607705975241 1 1
0.378170448585291 0.365974838544654 0 0
0.910103006728302 0.881988464433371 1 1
0.720750534158253 0.700024889230819 1 1
0.780954040798219 0.756827357088007 1 1
0.791970531184615 0.76986293393369 1 1
0.792075736160214 0.76723885541605 1 1
0.877187873348752 0.851064175714354 1 1
0.92591162765643 0.898051107690692 1 1
0.820308637147565 0.796260713767575 1 1
0.924926912747447 0.899047759625082 1 1
0.664951376618483 0.646518197481836 1 1
0.449367104199773 0.43489426135041 0 0
0.918689409701122 0.891816242101806 1 1
0.61090516955401 0.592995306945298 1 0
0.732272370295544 0.711905113136278 1 1
0.734750529918207 0.712117209772759 1 1
0.714982065778091 0.694002395753106 1 1
0.693147188665718 0.67264075282663 1 1
0.682182330181177 0.661164533655206 1 1
0.486932834914725 0.473112472688838 0 0
0.690401671393684 0.670190403716123 1 1
0.813842411249456 0.787393895379953 1 1
0.69527157854947 0.674193456151552 1 1
0.798374439995039 0.775708866361228 1 1
0.805032509040043 0.77964863611404 1 1
0.868421110536101 0.841269016986987 1 1
0.742494262647747 0.71948719687601 1 1
0.800495012155989 0.778198589158683 1 1
0.923433113247228 0.897538566846413 1 1
0.711674267322855 0.690321638272513 1 1
0.903717004326654 0.879165472484168 1 1
0.740158249916268 0.718871213870189 1 1
0.744009600100371 0.721584841656625 1 1
0.833112666678317 0.810050993234122 1 1
0.968451589789471 0.938348473614113 1 1
1.1429132212846 1.11107792542834 1 1
0.969149856915707 0.940278937962358 1 1
0.872073518592939 0.845345275683276 1 1
1.0472723249802 1.01443796085019 0 1
0.608845173501036 0.590203817565391 1 1
0.676351209120637 0.657440096525476 1 1
0.899604730519116 0.873802207149798 1 1
0.78811970812286 0.764562388898063 1 1
0.793449009945844 0.769611077642044 1 1
1.00812365472376 0.976559603425228 1 1
0.619121490308549 0.599298286880579 1 1
0.829703528622091 0.805480612181456 1 1
1.00489075654376 0.972999096402279 1 1
0.871817390395195 0.845342444650893 1 1
1.05935718112127 1.02817502945719 1 1
0.782626464554252 0.756872283715588 1 1
0.972791800798646 0.943176793990868 1 1
1.0552736642887 1.02367147081072 0 0
0.764245443826076 0.741645428934121 1 1
0.64394783206183 0.624922597573955 1 1
0.734728922716832 0.712765860167817 1 1
0.637979478675054 0.6181825441643 1 1
0.790193072877863 0.769829518360281 1 1
1.06726912913283 1.03581381657297 0 0
0.726845721503954 0.706700832163855 1 1
1.03851441206609 1.00577606014261 1 1
0.839948246075714 0.817282747405959 1 1
0.871090071813267 0.84478842488544 1 1
0.716964289247995 0.697224802773111 1 1
0.892541479510214 0.865492666641908 1 1
0.453456054980061 0.4400715140361 0 0
0.693041902881155 0.67294883558508 1 1
0.626375046861435 0.60754418287619 1 1
0.707481806275332 0.686968032697611 1 1
0.794164631087137 0.769867712824383 1 1
0.818311503068084 0.792477165535478 1 1
0.852202275129103 0.828860232008464 1 1
0.849041120450023 0.826365828017342 1 1
0.783819948222416 0.758734333427366 1 1
0.898536184819129 0.87228171751961 1 1
0.984713371671197 0.954392385444017 1 1
0.744338494102727 0.722161135436925 1 1
0.978777915034511 0.951751467773674 1 1
0.614750007591998 0.596400485698384 1 1
0.871161471494052 0.843974392926874 1 1
0.77288836309281 0.748453272271783 1 1
0.808612658978486 0.783601962657207 1 1
0.911547758573817 0.88623388305351 1 1
0.871197201522759 0.846402445740549 1 1
0.965529134441624 0.938998768045952 1 1
0.918799272023063 0.889845194052976 1 1
0.696086081078806 0.677412004918167 1 1
0.864647117396308 0.837326378611479 1 1
0.704479654686802 0.68409070854238 1 1
0.77866195457968 0.75368069994383 1 1
0.647942834672722 0.629958836767135 1 1
0.477992981286067 0.465257641999073 0 0
0.71628601491994 0.694438620556669 1 1
0.827040447321157 0.800691387418113 1 1
0.500844199494349 0.485745634721436 1 1
0.848092739877953 0.82173998705658 1 1
0.843685349112597 0.820292731885096 1 1
0.632440134603951 0.612832257390424 1 1
0.686953759885901 0.66749460354444 1 1
0.884084168843025 0.858809173855308 1 1
0.878979387555554 0.857081319881637 1 1
0.732654876773092 0.712928178623903 1 1
0.654865120774026 0.634595246643125 1 1
0.724777291031476 0.702739808621031 1 1
0.596572003157989 0.577319351124828 1 0
0.977346466478278 0.947461476303815 1 1
0.52966624495845 0.513534681697643 0 0
0.596284670264046 0.577456931460671 1 1
0.717340280335097 0.696527768785343 1 1
0.757826914570586 0.733895383138215 1 1
0.824640098865535 0.800368855998895 1 1
0.609015858028085 0.593493727059825 1 1
0.870106926094301 0.844240289511775 1 1
0.800590687459103 0.777359204826336 1 1
0.7538960993075 0.731654224652188 1 1
0.72169882146429 0.70080337337558 1 1
0.574550909908101 0.556918569215969 1 1
0.752406517630628 0.733104895561216 1 1
0.838505886007696 0.814495942035365 1 1
0.932403031983633 0.905216892924468 1 1
1.19178892079073 1.15553948859078 0 0
0.750866482022532 0.729452395669663 1 1
1.01482715480839 0.984553305490076 1 1
0.998674408827959 0.969090088165794 1 1
0.839688260433616 0.815088705164494 1 1
0.530506824595477 0.515059979712716 0 0
0.845750472504128 0.822051327949316 1 1
0.925574966656086 0.897971218207354 1 1
0.73069313675909 0.709006291248691 1 1
0.711871305446747 0.68944122066258 1 1
0.555804548882324 0.537623665019218 1 0
0.828853016535529 0.803533016056461 1 1
0.820670772434367 0.797198339050414 1 1
0.642631844543547 0.624784716041713 1 1
0.798611329148049 0.773364234537899 1 1
0.805584620963226 0.782239569126578 1 1
0.760715455562038 0.73949672393006 1 1
0.69775115224542 0.677991998766475 1 1
0.894105730462608 0.867406081838082 1 1
0.568620479025669 0.551708167188835 1 1
0.981106212481766 0.953675792022913 1 1
0.530988131900804 0.516267519630392 1 0
0.666742826845613 0.646206222772091 1 1
0.632814888638537 0.614848663278388 1 1
0.942496454801704 0.911441134516083 1 1
0.747060096917387 0.725962525638431 1 1
0.783081915591524 0.76032521934697 1 1
0.785447068660977 0.762040957628465 1 1
0.529487534044994 0.514388471361624 1 1
0.664505730087772 0.644528758404827 1 1
0.844630674655149 0.819192459272937 1 1
0.879847703257711 0.853743497139707 1 1
0.814029304437274 0.789435479018673 1 1
0.654799161166283 0.635965479899211 1 1
0.631563151748205 0.612475957157841 1 1
0.831937942628139 0.807093735651244 1 1
0.852896158723073 0.829237649206547 1 1
0.559081803037712 0.542524772207191 0 0
0.92674667159588 0.898570306255781 1 1
0.942406382437966 0.914506600257316 1 1
0.67426660970049 0.656289215877424 1 1
0.498921807713388 0.484385419062246 0 0
0.79866606512957 0.775201229409891 1 1
0.713907280261416 0.693199411025574 1 1
0.784318062753145 0.759474820553343 1 1
0.685573597103544 0.664285877216858 1 1
0.892756368550194 0.866398623021697 1 1
0.621461450799926 0.603655136332587 1 1
0.764105877478119 0.742140578412284 1 1
0.986677938303183 0.958565740739219 1 1
0.982874359962453 0.95369005297867 1 1
0.864998340416965 0.840618698595344 1 1
0.830189887909589 0.804985064457489 1 1
0.699215999295959 0.677966805102128 1 1
0.661284160497129 0.639094351495342 1 1
0.639506373998005 0.620462685744176 1 1
0.868412041155024 0.841085949380725 1 1
0.934695310333798 0.907881359412665 1 1
0.988952164359454 0.960215008619004 1 1
0.798946782522786 0.774231472241453 1 1
0.576829049997488 0.557496644257689 1 0
0.933375938754452 0.90385362839878 1 1
1.10141898739892 1.06695230908226 0 1
0.93672926750804 0.910208386072051 1 1
0.654386003709739 0.634198409762106 1 1
1.12193710350352 1.09205547579822 1 1
0.675782149436773 0.656329663789623 1 1
0.923247768914139 0.895806715216806 1 1
0.839107219680159 0.813468889716609 1 1
0.711773568826598 0.690840798201295 1 1
0.590888676277297 0.574539114207837 1 1
0.650969412522785 0.636149632442543 1 1
0.907063360484052 0.878306936218111 1 1
0.712060949617783 0.692025899531375 1 1
0.870024378083222 0.843143698601794 1 1
0.943861684034703 0.917306458342068 1 1
0.827109755679947 0.80309897358609 1 1
0.832917450109867 0.805735554093487 1 1
0.875647684479554 0.85160534693581 1 1
0.902550168214369 0.876479547593668 1 1
0.678890967702701 0.65873095119147 1 1
0.781984105690689 0.756975451236071 1 1
0.793199600705892 0.768314814670124 1 1
0.640183520123504 0.621878983824474 1 1
0.940806732239128 0.912541557324334 1 1
1.00398733211838 0.97061413410843 1 1
0.640592217490039 0.621914975234416 1 1
0.957776877231285 0.927176004693717 1 1
0.699661369334872 0.678350007942548 1 1
0.840583480067378 0.816915277813267 1 1
0.61749912422001 0.599784346193129 1 1
0.73422440389538 0.711053854388169 1 1
0.753695679812 0.73214584857335 1 1
0.659762514394507 0.64024413938811 1 1
1.06178835796698 1.03014864892554 1 1
0.616401882088529 0.59955225903046 1 1
0.932535880572196 0.905865846890364 1 1
0.746628920789408 0.723841842914182 1 1
1.00119480833071 0.972536777451623 1 1
0.870952535941442 0.845096849695336 1 1
0.907111207299179 0.881189472192117 1 1
0.89261070537963 0.867801235536218 1 1
0.540691468938848 0.524476105288439 0 0
0.630275379630982 0.611023462172531 1 1
0.581703985197815 0.566465394143762 1 1
0.981531441982872 0.953326483069177 1 1
1.10917344113551 1.07624744953479 0 0
0.815842548543897 0.789728922637291 1 1
0.756473325786618 0.735384862211779 1 1
0.733447151813262 0.712039484089867 1 1
0.75600871650677 0.733577317671357 1 1
0.628828128805318 0.608755017036215 1 1
0.658462604522054 0.638974333511648 1 1
0.97742312482048 0.949255268428986 1 1
1.08518887856606 1.04972686896364 0 0
0.893557325613003 0.867183125012122 1 1
0.731609261698919 0.710454280709993 1 1
0.638943364346913 0.621692398670475 1 1
0.856593880015578 0.833137090160003 1 1
0.764910156627145 0.742419585293149 1 1
0.778085955160545 0.757165440341324 1 1
0.630097513383956 0.611369658698999 1 1
0.857913901324679 0.832475907576427 1 1
1.1596266106345 1.12368427816218 0 0
0.44944331870695 0.437758453289589 0 0
0.698293106527161 0.679380910578621 1 1
0.791577406230988 0.765519164021999 1 1
0.669888670263895 0.650889435152546 1 1
0.676743212582908 0.657051196120403 1 1
0.718668161642212 0.697639707188265 1 1
0.887131693529342 0.858059270807625 1 1
0.92918854946328 0.901229620102591 1 1
0.751082407031398 0.728371893056148 1 1
0.942954178051026 0.917464637649533 1 1
1.00508974985055 0.974357699391299 1 1
0.974164235200523 0.942628339244755 1 1
0.725200094721279 0.703432126500033 1 1
0.704365349046558 0.684915606118509 1 1
0.821193791785281 0.798958908980241 1 1
0.933380670653252 0.906032900472136 1 1
0.629402577147424 0.611367887186018 1 1
1.02995857666431 1.00180369038579 1 1
0.844687924165461 0.822220268609991 1 1
0.733827637582263 0.712243050456154 1 1
0.709809520057956 0.686768953290943 1 1
0.705375044551353 0.68579672436031 1 1
0.595559903773124 0.578891152348773 1 1
0.806612198325319 0.782762933432813 1 1
0.842178386141479 0.816753875917301 1 1
0.637609073426122 0.61931895714854 1 1
0.97475901079463 0.947105803342188 1 1
0.758526363947906 0.734593983173696 1 1
0.921519189222235 0.896900327437665 1 1
0.894735863972805 0.867308424731519 1 1
0.800015706301376 0.775561356875821 1 1
0.842499028626428 0.820088169471712 1 1
0.653513578233538 0.633454142472025 1 1
0.747379958334876 0.723910641048722 1 1
0.876183529891881 0.850290029206615 1 1
0.738820401742161 0.716611192505544 1 1
0.765572832437621 0.741860424164969 1 1
0.598207836101628 0.581443890208144 1 1
0.855339659131297 0.828451211143798 1 1
0.821047769899274 0.796954098457985 1 1
0.971555921111696 0.942409043520936 1 1
0.85651804886218 0.831645335722849 1 1
0.764920148793131 0.740624702483288 1 1
0.499685427192211 0.48457539858018 0 0
0.728260952896069 0.708717920900936 1 1
1.0141307503622 0.983864296225759 1 1
1.36390680166134 1.32324725934551 0 0
0.791457196123495 0.766769949021427 1 1
0.988914615068131 0.962296243499227 1 1
0.560138548530499 0.544132291525322 0 0
0.769330557175245 0.746904591200541 1 1
0.948287089133687 0.918584271511281 1 1
1.05466152003783 1.02218279770629 1 1
0.689263627065593 0.670518914229973 1 1
0.843252037679306 0.819221123471408 1 1
0.853018081339207 0.828973836038586 1 1
0.79173862701285 0.767667580266296 1 1
0.713583861412605 0.690671779317107 1 1
1.14713036038949 1.11159631711591 0 0
0.796241639014738 0.772972337205472 1 1
0.968972217305623 0.941707776663951 1 1
0.515516489367545 0.501883996010341 1 1
0.88229324135296 0.857869394162263 1 1
0.631046176364591 0.613007499300249 1 1
0.659075388623507 0.638585619339878 1 1
0.969126913944485 0.941497228797663 1 1
0.582376503812256 0.564628542575071 1 1
0.959854358720332 0.93216713070512 1 1
0.765233614433603 0.743513256035677 1 1
0.575744134966798 0.558366872769534 1 1
0.665496728502685 0.646907293210501 1 1
0.551267736873317 0.535065090436186 1 1
0.996882456932038 0.96693299646369 1 1
0.879626449729057 0.857185577216509 1 1
0.816070221000999 0.794459509016252 1 1
0.884128335867882 0.858229523710134 1 1
0.828907540615821 0.804823303551765 1 1
0.764485476827457 0.739417196791023 1 1
0.784899972930475 0.762471556403203 1 1
0.679298056057376 0.658645751913456 1 1
0.867374812293339 0.84032488326543 1 1
0.666201523644736 0.646063426329626 1 1
0.860234495205351 0.836194174966918 1 1
0.782440776197746 0.758463642766461 1 1
0.925231134836124 0.89762308063637 1 1
0.560443859269221 0.545433856083819 1 1
0.80875654241954 0.785027806165573 1 1
0.682510530654809 0.663077679971825 1 1
0.842518468651982 0.818317022390809 1 1
0.70898375787177 0.689720265112208 1 1
1.0718215332573 1.03965549343483 0 1
0.735543420017989 0.714874204844456 1 1
0.742822990582721 0.720918130664106 1 1
0.568235069007901 0.55054794831808 1 1
0.539472677356865 0.521994137657814 1 1
0.866283272379125 0.839322409975776 1 1
0.48398632491502 0.470094196634857 0 0
0.665637125887187 0.646191156985495 1 1
0.627099351731572 0.610702067522642 1 1
0.705495424952491 0.682653040341018 1 1
0.918312487414301 0.8907843292693 1 1
0.729673177951049 0.708297348687334 1 1
0.819383500963355 0.796366508170946 1 1
0.796413937099749 0.774642166568214 1 1
0.745004146029572 0.723582288760862 1 1
1.03264069703579 1.00251123193927 1 1
0.691347557749772 0.670694921755596 1 1
0.784493603013803 0.763690926553917 1 1
0.845380179267701 0.821787412533245 1 1
0.732687243907252 0.709695016480868 1 1
0.802481256342159 0.777384543322536 1 1
0.643857411875117 0.624400822957174 1 1
0.533292179320048 0.516678519937445 1 1
1.07759092024609 1.0465499425453 1 1
0.630845193584632 0.614260352140211 1 1
0.476272070920147 0.462128109463221 0 0
0.824605949857859 0.80038122544318 1 1
0.806364992100529 0.784304911607375 1 1
0.494426132190628 0.480259738569645 0 0
0.796821649772978 0.774781430447713 1 1
0.890257887642074 0.862822487244737 1 1
0.973415012338303 0.945007150975614 1 1
0.715304154687046 0.692924472971181 1 1
0.829190019251087 0.804051407212832 1 1
1.14939849960642 1.11269442405596 0 0
0.722427595020521 0.701705595754471 1 1
0.683352514704773 0.663115738014584 1 1
0.67066387294398 0.649248989714139 1 1
0.746033448666425 0.723521652760206 1 1
0.830685496322389 0.804680404315956 1 1
0.850705948161739 0.824614989553333 1 1
0.857685356493559 0.830976109419041 1 1
0.832445155547778 0.809345269314324 1 1
0.899597244831569 0.874451701792621 1 1
0.627209143302142 0.608937325102969 1 1
1.01134772970644 0.98071064278477 1 1
0.56544617907376 0.546695485125235 1 1
0.626598697807533 0.607103262347562 1 1
0.848473921247043 0.824375638387781 1 1
0.540529570174045 0.52455659523933 1 1
0.586159585795955 0.567724676698005 1 1
0.967802788513753 0.937008734900158 1 1
0.774954816696069 0.751751998545101 1 1
0.672285452930489 0.65138046643056 1 1
1.02346342414242 0.993277387376007 1 1
1.10671768605692 1.07368403947135 1 1
1.03771200166167 1.00586735011527 1 1
0.893583478290284 0.868597270135738 1 1
1.05175662849716 1.02073814039356 0 1
0.833409054452245 0.810433768444951 1 1
0.860238255514445 0.835199280946183 1 1
0.831966625777839 0.809687432349264 1 1
0.872478100859738 0.846889356147424 1 1
0.999224348458174 0.97279649698018 1 1
0.821295394205602 0.794889440660202 1 1
0.755539118745651 0.733054264646027 1 1
0.522425800921461 0.508910489971895 1 1
0.793909428498101 0.772132764577566 1 1
0.661596345858913 0.64012958765665 1 1
0.869955010562728 0.844586812336036 1 1
0.896361702793968 0.870618977541222 1 1
0.815702714573374 0.790359620977922 1 1
0.548614946458852 0.53312147898247 1 1
0.768618047518875 0.744022530140106 1 1
0.811568005746754 0.787868771432866 1 1
0.875926861651637 0.852631152982894 1 1
0.798120145375674 0.774598796984706 1 1
0.919106223125628 0.891170205919163 1 1
0.788386503562528 0.76702675640522 1 1
0.763620980469164 0.741114754150341 1 1
0.63172862588491 0.613934278236888 1 1
0.481961577014113 0.468601142144678 0 0
0.772701186987293 0.751611792057388 1 1
0.745241193572245 0.723161359285804 1 1
0.77826849082481 0.755372662485597 1 1
0.759716371999253 0.739368767477324 1 1
0.613407918814342 0.594387880405972 1 1
0.678546492878954 0.660347242706035 1 1
0.831253062512631 0.808994503847762 1 1
1.05372289436242 1.02347186481067 1 1
0.86342717588645 0.840396163016514 1 1
0.871627523504746 0.845874449834048 1 1
0.984244642144153 0.955974576880687 1 1
0.607384992934209 0.589251569286665 1 1
0.823886741773658 0.800956093612727 1 1
0.829897971242387 0.806133024481016 1 1
0.562704269505146 0.545393227334406 1 1
0.88722960691433 0.864261051140158 1 1
0.975836456215019 0.948260826569611 1 1
0.721480662028878 0.700524451692239 1 1
0.633901014167877 0.613562661439825 1 1
0.728648259083672 0.7080763709709 1 1
0.816170346188427 0.791833676227535 1 1
0.674781014980556 0.654832044574438 1 1
0.631301564296482 0.614258067470787 1 1
0.569728952212735 0.553040508027017 1 1
0.83308876231773 0.810120345645405 1 1
0.757967034746182 0.737096736356641 1 1
0.875560175915795 0.850419717119931 1 1
0.863100554892174 0.839008600387648 1 1
0.755720932550587 0.73116907142553 1 1
0.631008489077082 0.614935424962652 1 1
0.805553119214161 0.782994395294406 1 1
0.769739561782521 0.746668378930041 1 1
0.734631276600403 0.7136145905517 1 1
1.01844676750955 0.990094187717456 1 1
0.915891911755848 0.888400522927469 1 1
0.922315110535128 0.894897867136688 1 1
0.565189040146435 0.548062773090451 1 1
0.859650604335729 0.83332048188455 1 1
0.691504678564774 0.66814044831322 1 1
0.630754067647222 0.613948952549649 1 1
0.939768076496049 0.913625908423513 1 1
0.868734554823014 0.84581644239278 1 1
0.781730256197893 0.757860763323829 1 1
0.824148085037332 0.800688540342695 1 1
1.07481859321682 1.04349634815783 1 1
0.630594183884738 0.612438683160624 1 0
0.897919016150342 0.871730971011846 1 1
0.85995449237099 0.834612834586758 1 1
0.822704267210035 0.797862079625507 1 1
0.914448055093735 0.887455493531852 1 1
0.687178901824104 0.66527540636643 1 1
1.05297824794769 1.02078198735425 1 1
0.580654504155397 0.562336859077036 1 1
1.00271328247484 0.970182221792117 1 1
0.623419580722242 0.604929486635662 1 1
0.745161110294276 0.723870842143616 1 1
0.734080559743298 0.714155503882843 1 1
0.681270417107657 0.661550166816015 1 1
0.870265220516122 0.845167349136221 1 1
0.774722473694456 0.752567445709161 1 1
0.951139902632666 0.923132845379146 1 1
0.672085446968353 0.652458626246881 1 1
0.784880380114523 0.761286871152398 1 1
0.866560269310292 0.8423392422687 1 1
0.623783911901601 0.605056924464608 1 0
0.775438739655808 0.752602580528964 1 1
0.814828942518878 0.789751257367058 1 1
0.790529770650027 0.766620028919227 1 1
0.863101518476267 0.836838690411749 1 1
0.78219995639607 0.758375811920612 1 1
1.00309205533006 0.970099095362686 1 1
0.997670740265151 0.96884123273819 1 1
0.835330923974818 0.811741832171523 1 1
0.766661357597831 0.744641072208587 1 1
0.74993211697039 0.72840366844264 1 1
0.854570089685692 0.828088043644569 1 1
0.701536529567009 0.680992634798527 1 1
0.830214453634384 0.802322638582638 1 1
0.948794117161767 0.91963255241501 1 1
0.538643908176789 0.522732421874572 0 0
0.795180760703479 0.77075135436245 1 1
1.02875486870936 0.997794973360706 0 1
0.853953957851854 0.827109956543119 1 1
1.00709856456238 0.973540883828375 1 1
0.734878517354756 0.713114098342327 1 1
0.871351051066161 0.843548376868535 1 1
0.628546233828314 0.609329938076642 1 1
0.937218311940084 0.909858976942846 1 1
0.750420513910332 0.729343505236318 1 1
0.47863006801985 0.463560752782016 0 0
0.810861483538104 0.787375139862582 1 1
0.69982642637897 0.681604300303012 1 1
1.11705682594216 1.0844009156349 0 0
0.698113333520028 0.677022808334991 1 1
1.06148645834214 1.03027279961755 1 1
0.518914353124561 0.503043556121713 1 1
0.900773042313733 0.872560544056164 1 1
0.904386545951381 0.875414911451073 1 1
0.712798096525839 0.69250787350152 1 1
0.684430595623531 0.663400581744951 1 1
1.017619755941 0.990016205068025 1 1
0.586712634556316 0.570785906260473 1 1
1.03792262103169 1.00677965009367 0 0
0.718780785268354 0.697228036804477 1 1
1.03191509273802 1.00203515006019 1 1
0.987239348230809 0.95912415782365 1 1
0.832735773370489 0.807451973285342 1 1
0.698145157324284 0.677705020805364 1 1
0.698470528508534 0.680366564893408 1 1
0.908871883559553 0.881120941222974 1 1
0.790750970148403 0.767222623827846 1 1
0.40249846666706 0.390076311825358 0 0
1.03823310966596 1.00771819161864 1 1
0.782101779670099 0.760301964190974 1 1
1.03087467313785 1.00254665555626 0 1
1.2229823612929 1.18654350354522 0 0
0.900621523559756 0.87397879270054 1 1
1.03469898556054 1.00388525921915 1 1
0.83292659588649 0.808200470528721 1 1
0.848777892955012 0.824459345761516 1 1
0.998703825304834 0.969265020667431 1 1
0.788390908496017 0.765266503308612 1 1
0.874071315584351 0.848093168247975 1 1
0.899030744603498 0.871783866272359 1 1
1.06841570598232 1.03721136818244 1 1
0.856460126632013 0.831792678390437 1 1
0.883252161328977 0.858882863549811 1 1
1.01065789850203 0.983067025288048 1 1
0.719889152675964 0.699513105513457 1 1
0.811731108076333 0.785782583501444 1 1
0.825340839657082 0.800135877643486 1 1
0.834853900768466 0.810988009526866 1 1
0.892289576438199 0.866303493515629 1 1
0.735130606973568 0.715042342837383 1 1
1.01897171547065 0.98744028765417 1 1
0.879871727546601 0.853237365296431 1 1
0.64528414749293 0.626577384072646 1 1
0.64560522567143 0.624290113355209 1 1
0.695117214394026 0.676409506421483 1 1
0.544607322117118 0.528881139240288 1 0
0.681376285462244 0.660432720356139 1 1
0.804402120144217 0.779903151872319 1 1
1.10187930772176 1.06735587130111 0 0
0.719273910116782 0.698915121580623 1 1
0.694428431622003 0.673854488839059 1 1
0.862917150985518 0.837143070008463 1 1
1.04889559014686 1.01976465247562 1 1
0.937144573061801 0.91006075392229 1 1
0.982993897238993 0.955670543585692 1 1
0.87562823737061 0.849325054606817 1 1
0.61476348003124 0.598024684228267 1 1
0.826653567130062 0.802728824742949 1 1
0.794161114822102 0.769858352800159 1 1
0.59492506815653 0.578077312810554 1 1
0.888583439607747 0.862865562668375 1 1
0.591717267754336 0.572614487114505 0 0
0.87849845134648 0.851633875314045 1 1
0.881044477999092 0.855976396210311 1 1
0.712150613112456 0.690670683549403 1 1
0.833077698828075 0.809062799498537 1 1
0.989629503157997 0.958267141028416 1 1
0.72126177579617 0.701656267012762 1 1
1.07872834056019 1.04678766845048 1 1
0.813863873979521 0.788779965381982 1 1
0.677894604369711 0.656334598112536 1 1
0.704734546047194 0.686264753839909 1 1
1.01023749884621 0.977448242284426 1 1
0.902068761461922 0.876007370793591 1 1
0.760920892001835 0.737747313893954 1 1
0.617228173330827 0.597519353890706 1 1
0.675748621146613 0.653468389517523 1 1
0.942483705125451 0.915747709761273 1 1
0.661463214860005 0.639849189159097 1 1
0.905670173171469 0.879452733855276 1 1
0.822759148843743 0.796789865358616 1 1
0.785872439315323 0.764119348270973 1 1
0.916371540939689 0.889219118902842 1 1
0.802588740007371 0.78339161361597 1 1
0.910320341394708 0.885450062291977 1 1
0.917271345655147 0.889966698090918 1 1
0.765045183357207 0.742652771236601 1 1
0.713089745767761 0.692408463325711 1 1
0.859958849679965 0.835263077822153 1 1
1.09716844709148 1.065351960155 0 0
0.77724503017468 0.753096975139513 1 1
0.760327621354687 0.737493251041733 1 1
0.725538943599404 0.705360878031735 1 1
0.746742212228859 0.724048776878088 1 1
0.602899759967288 0.586586099635048 1 1
0.571534734976185 0.556912985844286 1 1
0.850045792393766 0.823390860399741 1 1
1.01310458057094 0.983685371907253 1 1
0.722824541877819 0.70216622367024 1 1
0.963132143003979 0.934738950797974 1 1
0.80985804896812 0.786866717005517 1 1
0.742499682172216 0.718867104890629 1 1
1.06894964469509 1.03734534021348 0 1
0.891221404622849 0.862832174615473 1 1
0.787312246733244 0.764629184627279 1 1
0.66145368576599 0.643245889928087 1 1
0.792323943272367 0.765367977008163 1 1
0.621317911361252 0.60377254402366 1 1
0.549019223114127 0.532755552431174 0 0
0.71827112696823 0.69582229681457 1 1
0.726156302851808 0.70443829595936 1 1
0.91045909805328 0.886347013520642 1 1
0.741476452707659 0.718736109032485 1 1
0.818510294208211 0.79358117428644 1 1
0.700046898820803 0.681283004184946 1 1
0.76224597903508 0.740317102459276 1 1
0.608203843870312 0.590518115559594 1 1
0.82822777416434 0.804273301198508 1 1
0.577699060705055 0.560102416025418 1 1
0.670928623411658 0.653218708238065 1 1
0.735701644387556 0.711320419095756 1 1
0.877549474614762 0.851856906053613 1 1
0.734811819755928 0.714666422947473 1 1
0.932608248610145 0.903047901260864 1 1
0.521013346596107 0.504822671938853 0 0
0.759701169288361 0.737594004995866 1 1
1.04896206216802 1.01969321103857 1 1
0.641566611361656 0.62263243873916 1 1
0.917315642106367 0.889742261183695 1 1
0.79416083680896 0.77147020454478 1 1
0.425122140378677 0.41107847521217 0 0
0.584283441137648 0.567611392692987 1 1
0.853512762081154 0.828212212616027 1 1
1.04056860965907 1.00735013302442 1 1
0.707897926516171 0.685248157428409 1 1
0.793224823516477 0.769608832250279 1 1
0.74571371318838 0.722720330918425 1 1
0.84012888949344 0.815034539658302 1 1
0.671932911040435 0.65131479990524 1 1
0.786511814850691 0.763183383231921 1 1
0.881953768979709 0.854613951730788 1 1
0.721569265078586 0.697950775919894 1 1
1.00852534649923 0.979043242051125 1 1
0.574015604598131 0.557203720974994 1 1
1.17951718105119 1.14326235021903 0 0
0.709678501076343 0.687270157344711 1 1
0.677612255862896 0.656841520461597 1 1
0.8625645860084 0.834501078548174 1 1
0.682890185188881 0.664815297464239 1 1
0.669285125766835 0.64912465478413 1 1
0.807887702299021 0.785039448405973 1 1
0.736883134633692 0.713846604839563 1 1
0.704958309890679 0.682617372316616 1 1
0.794859192590995 0.772226955163192 1 1
1.07728280551677 1.04581015657086 0 1
0.929306466587597 0.903442138286446 1 1
0.960627529887668 0.930044368072791 1 1
0.636387368144418 0.61702860289534 1 1
0.820788542674798 0.79798225885481 1 1
0.936282788858501 0.908659727549555 1 1
0.626776533252565 0.608006787517324 1 1
0.934306662680464 0.905903738145877 1 1
0.760324647498676 0.738956458571872 1 1
0.653986841426633 0.633118248968575 1 1
0.995385693487055 0.965848040566559 1 1
0.837382864115403 0.811100406757142 1 1
0.796347312203354 0.774088372286651 1 1
0.69788818415832 0.678084175744702 1 1
0.592912992687261 0.574799518039481 1 1
0.77091545639139 0.748766662649556 1 1
0.670664016048299 0.650689459618027 1 1
0.858580306257904 0.832396202213233 1 1
0.794417355118826 0.771781117266815 1 1
0.58634602444895 0.569740427901424 1 1
0.609322962901038 0.592584906149173 1 1
0.712713872583696 0.690595748882134 1 1
1.00279954929206 0.972739395061028 1 1
0.594827913461603 0.579524206772862 1 1
0.727276106953828 0.707624392357453 1 1
0.951340789710734 0.923835184801207 1 1
0.843464689940742 0.817113916652486 1 1
0.945366980835565 0.917809409790344 1 1
0.713377042313025 0.692237472055405 1 1
1.07054596573584 1.03795165076053 1 1
0.783972475897881 0.759933391950039 1 1
0.778730982737653 0.756287503273141 1 1
0.680234208742064 0.659304003378725 1 1
0.956625424782438 0.928984081544557 1 1
0.95921608153831 0.931272255805597 1 1
0.612436724259121 0.594220472526756 1 1
0.888094239379797 0.863197335798337 1 1
0.772223767169016 0.751022764826837 1 1
0.742235521102052 0.718217894072963 1 1
0.822145542798989 0.799013488894709 1 1
0.689870179179337 0.668687962980208 1 1
0.909794401422037 0.880601435258995 1 1
0.784437070719852 0.761877001698788 1 1
0.606419239260633 0.589937911147827 1 1
0.558997995314092 0.541499767586284 0 0
0.682751799362203 0.665118960118878 1 1
1.07616744262382 1.04310122247751 1 1
0.714975823110218 0.695346454955764 1 1
0.842878321034982 0.818754658045603 1 1
0.77265525647558 0.750209885715552 1 1
0.674782877673257 0.653714760591074 1 1
0.795306081568745 0.772765577337023 1 1
0.703840408218483 0.682577449995797 1 1
0.765705095141813 0.742832816436578 1 1
0.577343240288336 0.558944454039965 1 1
0.806354356386239 0.78326094664685 1 1
1.0342229858329 1.00150678636665 1 1
0.79819019918313 0.773336057621878 1 1
0.609350758182201 0.591782345438371 1 1
0.931854992401741 0.90411966194207 1 1
0.875384663686794 0.849741668858752 1 1
0.762255721786268 0.741025891318419 1 1
0.974222101402035 0.94655085090633 1 1
0.697243351920641 0.677386960795268 1 1
0.636675148195651 0.618929987629655 1 1
0.642071646688313 0.621567396498829 1 1
0.662917970150027 0.643548903532859 1 1
1.02341587209828 0.991034208702332 1 1
0.681419391215781 0.662941991407274 1 1
0.722810931930166 0.699230935368977 1 1
0.948746287148235 0.918451657417174 1 1
0.933890200114956 0.905335199176011 1 1
0.656701448467635 0.637328066187163 1 1
0.679634461781525 0.659986163975888 1 1
0.86886845620248 0.843334728304865 1 1
0.62010279918459 0.6019311339814 1 0
0.659746063595334 0.64080556410772 1 1
0.639392066049891 0.622270388264838 1 1
0.772620004851061 0.75166755827444 1 1
0.773211646141179 0.749212098220442 1 1
0.685411792955541 0.66439687637003 1 1
0.740223877660235 0.719459432762767 1 1
0.738746759073022 0.717819124282516 1 1
0.673940303029529 0.653259243888416 1 1
0.99799548010896 0.967851427100019 1 1
0.844574464046753 0.816985743567993 1 1
1.00205022131207 0.972237332997469 1 1
0.91745330058048 0.88930790605082 1 1
0.77651651236392 0.752698095290453 1 1
0.943441625261232 0.914505144750919 1 1
0.934964833595675 0.906896149552382 1 1
0.493249673586763 0.477427608965428 0 0
0.818330661234781 0.794430047013161 1 1
0.556189236805154 0.538228014674548 1 0
0.566893932194166 0.551598529192976 1 1
0.627234315556916 0.607902609300029 1 1
0.887628307713127 0.861837027338913 1 1
0.840864702105741 0.817918191422844 1 1
0.693501023683057 0.672344043698459 1 1
0.953952651008248 0.927135195544828 1 1
0.96770535986854 0.939197988938633 1 1
1.05139734429014 1.02180187237697 1 1
0.764376957208226 0.743627835887232 1 1
0.868706833556028 0.845690994108397 1 1
0.820805688591162 0.794815874632032 1 1
0.768668919571543 0.745910352854397 1 1
0.817265639112238 0.791315171830729 1 1
0.569948244623124 0.551655937017697 1 1
0.552578796247856 0.533781503332432 1 1
0.807548514607284 0.782938804124427 1 1
0.584272457924923 0.567887903902466 1 1
0.671662165369328 0.652118457680327 1 1
0.478520208068546 0.465990682003958 0 0
0.534047687036209 0.517425985154386 1 0
0.975488300489661 0.948083279470474 1 1
0.831604242322005 0.806298392462193 1 1
0.738383559426715 0.717217717471257 1 1
0.68714981386092 0.665384818837174 1 1
0.85925930960559 0.831333882343116 1 1
0.870462885777772 0.845062235855689 1 1
0.645208713027241 0.626942571436789 1 1
0.833244041051509 0.807513877534247 1 1
0.793292952942571 0.76841784804971 1 1
0.914299645132649 0.88953633658274 1 1
0.7720989064234 0.748303605253397 1 1
0.688787999353687 0.666304467369911 1 1
1.1834219548817 1.14940634931554 0 0
0.52975367108769 0.513178689051424 1 1
0.77623795556099 0.753088366209836 1 1
0.903452017427564 0.875268631377104 1 1
0.859615604415699 0.831180997497626 1 1
0.647324640196257 0.627596123030787 1 1
0.924509089515503 0.898607971790879 1 1
0.837945819048424 0.81203066679057 1 1
0.78903275918857 0.764605021880773 1 1
0.709035909926188 0.687472554109001 1 1
0.622607988093035 0.603295524961344 1 1
0.95416895675243 0.925499665805351 1 1
0.847344680225848 0.822887908056899 1 1
1.01509078056745 0.983999817786178 1 1
0.847970673182721 0.82228971663971 1 1
0.617497447533082 0.598411281326884 1 1
0.966192349338737 0.937402492944533 1 1
1.00422295257808 0.97281275652623 1 1
0.794120840668264 0.771850085867876 1 1
0.825556974084928 0.798731180988516 1 1
0.759504672861966 0.738063286803539 1 1
0.559615545249889 0.541599081135477 0 0
0.504385100245327 0.49109301204927 0 0
0.768846844797998 0.744666599125335 1 1
0.65976161327168 0.639483374793835 1 1
1.00397881861922 0.97665071813388 1 1
0.711377085598252 0.692149479754576 1 1
0.832499916170154 0.808022322762208 1 1
0.833167252368269 0.80996564808013 1 1
0.690437571955392 0.673273676017909 1 1
0.783324450866676 0.760133227329241 1 1
0.798549033266078 0.774591661544736 1 1
0.854155384137641 0.826530104765373 1 1
0.825724508662935 0.801599599489181 1 1
0.647846579289318 0.630759799311333 1 1
0.761274598519367 0.737305117403717 1 1
1.05199915674723 1.01976665654433 1 1
0.940578889833583 0.910112139675696 1 1
0.722009105797968 0.698480687924457 1 1
1.11327856224746 1.08025013144824 0 0
0.721514977037725 0.705947586230389 1 1
0.742308250605927 0.72067438971463 1 1
0.469886614168992 0.457323219490359 0 0
0.790300519244772 0.767187762635973 1 1
0.729966532110636 0.710187451966269 1 1
0.583751117962936 0.566293952931353 1 1
0.694135315444002 0.673412515543072 1 1
0.671702829166566 0.652723307515427 1 1
0.762383106751506 0.740495244650632 1 1
0.917381033981356 0.892513070748194 1 1
0.820310604202459 0.794962881016766 1 1
0.85659044852614 0.831739651244928 1 1
1.03387747742012 1.0033161903012 1 1
0.845624156994149 0.821232610746739 1 1
0.608885265965854 0.591288759530324 1 1
0.74153479395851 0.721053616761954 1 1
0.856028369876865 0.830793621141956 1 1
0.620185934442305 0.601217621010753 1 1
0.869283546274351 0.843859271191629 1 1
0.98895543448997 0.960313181828504 1 1
0.690028138893164 0.670665842694874 1 1
0.748572090200953 0.726967612727101 1 1
0.83059766863342 0.805743131107952 1 1
0.893408085498218 0.869457624636069 1 1
0.906297055960495 0.880066135078398 1 1
0.804441611097377 0.779387036610771 1 1
0.743956992481858 0.723154921614181 1 1
0.614209856881324 0.597653064560736 1 1
0.549784349833533 0.532859974283837 1 1
0.990577320266942 0.963185304540302 1 1
0.717886979519558 0.695817106172817 1 1
0.683977023622032 0.664887506949631 1 1
0.737957650070892 0.71768705318071 1 1
0.737413182175857 0.715452762344586 1 1
0.495298370620487 0.479683739309241 1 0
0.637850845342101 0.618888801705902 1 1
0.970128711449577 0.941863477075989 1 1
0.724541577552426 0.702674276983458 1 1
0.777949816479823 0.755728333042087 1 1
0.905327259744994 0.883873971357466 1 1
1.11045914539513 1.07536568023339 0 0
0.72444413147845 0.702791754605004 1 1
0.880295182315546 0.853479192593902 1 1
0.563654953302754 0.548069585528359 1 1
0.831085598323323 0.804033096408062 1 1
0.873036804521607 0.844635374149326 1 1
0.786438864049203 0.763416965307946 1 1
0.812257970942339 0.787092443285401 1 1
0.857996645725874 0.834098257438893 1 1
0.680109865171729 0.658761800885251 1 1
0.712964027570655 0.691253345567989 1 1
0.592942007614254 0.576480998628391 1 1
0.698760814083113 0.67855532538261 1 1
0.94571382112268 0.916484182497513 1 1
0.975770088351793 0.947735533268001 1 1
1.09508256859935 1.06325222366651 1 1
0.737523368375535 0.717630255644302 1 1
0.788514621475068 0.765431083472974 1 1
0.863393781029754 0.838666142777722 1 1
0.659621802509885 0.639152077471771 1 1
0.833856899367184 0.809928102213904 1 1
0.946786817755498 0.920771262329314 1 1
0.612841307810784 0.593321812847182 1 1
0.895177322236261 0.869004797816 1 1
0.738704302300881 0.717858401591931 1 1
0.794836515619953 0.770414888316682 1 1
0.997119239465296 0.969524742363247 1 1
0.900306370234153 0.872128297390242 1 1
0.792729008755025 0.769437192624203 1 1
0.764910933106941 0.740351244030167 1 1
0.867794509428752 0.84342716688384 1 1
1.11925735939022 1.08444344703943 0 1
0.957634772484666 0.92915379086696 1 1
1.06494993222219 1.03419677955666 1 1
0.754974841321034 0.732868061952959 1 1
0.579917469616618 0.564011655028132 1 1
0.68373582706068 0.664979600974916 1 1
1.16319501784212 1.12668723105236 0 0
0.646294062625441 0.626200816304509 1 1
0.695002892981937 0.673099656263302 1 1
0.674418238780427 0.654859050018509 1 1
0.689335743315628 0.66886654239992 1 1
0.732071149558111 0.710371446228974 1 1
0.662950049730619 0.645200769900461 1 1
0.792100767539815 0.766470898786094 1 1
0.958230712938958 0.93012612230365 1 1
0.89700227051314 0.870739335535174 1 1
0.693924775251992 0.673179188800282 1 1
0.857188913647167 0.832154899487099 1 1
0.972747521386958 0.940882406980234 1 1
0.785465662419464 0.761561779111389 1 1
0.557254626204483 0.540756214712357 1 1
0.608899777431703 0.591619358212468 1 1
0.905548701260909 0.877982994051184 1 1
0.625478326737015 0.608007703758708 1 1
1.05602234867557 1.02610651869429 1 1
0.826385420103666 0.804392924389823 1 1
0.96184122622488 0.933823238614876 1 1
0.723964170731108 0.701216552871224 1 1
0.667866907221789 0.645804128235129 1 1
0.82166036650418 0.797072181288499 1 1
0.669730001365035 0.651167683730243 1 1
0.733929396724033 0.712394785713719 1 1
0.517647273366861 0.502676999197472 0 0
0.547413659909546 0.531034687636742 0 0
0.589161551423679 0.572263970841941 1 1
0.911715393033003 0.886220607893853 1 1
0.800787708420729 0.776800139841306 1 1
0.804725438841627 0.781278249834543 1 1
0.998308587477318 0.971198322092101 1 1
0.620176473594553 0.603151937521172 1 1
0.926554363337784 0.898806917138936 1 1
0.969558672391511 0.942667818982777 1 1
0.743262222144038 0.720251685152608 1 1
0.89040879845847 0.862492227476526 1 1
0.790345959771182 0.76911207148138 1 1
0.756405749207 0.735484215632582 1 1
0.637542789069998 0.62017838302716 1 1
0.74854413383969 0.727364132817921 1 1
0.938970122824262 0.911852980833881 1 1
0.949327525302812 0.919103715225634 1 1
0.767367929584185 0.745098862961518 1 1
0.847716017779696 0.824497105727166 1 1
0.905166080904349 0.878519140286959 1 1
0.899400764455434 0.874228445074031 1 1
0.690361917289872 0.670684208046865 1 1
0.551787778911054 0.536275841408144 1 1
0.755508682437369 0.73233796349108 1 1
0.751808731067326 0.729702846320917 1 1
0.613908182731594 0.596800098316243 1 0
0.752595553263201 0.729379599088219 1 1
0.988995749308337 0.959273474197828 1 1
0.880294554301521 0.854882426351702 1 1
0.885597459406476 0.85754048466528 1 1
0.696901092310811 0.674384785097406 1 1
0.787458381733412 0.763376976320495 1 1
0.661822162943431 0.643738726435349 1 1
0.878020176970115 0.851404162900248 1 1
0.732364105706526 0.711382109719415 1 1
0.417340935365875 0.406234820905826 0 0
0.83230799043984 0.805307971450316 1 1
1.13021710693534 1.09637536132422 0 0
0.79910737152377 0.775492318230203 1 1
0.834469517594646 0.810756679007822 1 1
0.909410001904944 0.883527953393827 1 1
0.820128929439364 0.797487886587688 1 1
0.966572315620204 0.93843650446966 1 1
1.02878670842871 0.998288674930765 1 1
0.718280118443177 0.697242241891841 1 1
0.822418372712282 0.799069808559607 1 1
0.738183869971452 0.717415749239206 1 1
0.63219095511008 0.612748053026148 1 1
0.999039867143394 0.968413785341109 1 1
1.06164299092545 1.03018191011146 1 1
0.790113797876173 0.767351337504918 1 1
1.00161736184067 0.972519582902518 1 1
0.725137581448511 0.701357558181797 1 1
0.772718141048074 0.749980432316411 1 1
0.853975689299519 0.829107871768987 1 1
0.740223382539488 0.71744111774348 1 1
0.77692735391786 0.751201450045234 1 1
0.854665660619292 0.830147668131261 1 1
1.16308608068696 1.12775875651706 0 0
0.988579121664303 0.95937307727652 1 1
0.876286226549883 0.85256895768607 1 1
0.718626345219571 0.696590424707164 1 1
0.769566734290262 0.747678151203877 1 1
0.87881377877906 0.851615689929432 1 1
0.79072072500838 0.76824615822305 1 1
1.01099881600123 0.978501341791339 1 1
0.743630184569084 0.721678040711102 1 1
0.78838424457123 0.766204089227427 1 1
0.866551964701144 0.841681130323333 1 1
0.688731892871312 0.670971697115972 1 1
0.992394009874378 0.964463599006073 1 1
0.624880429261019 0.606158375532566 1 1
0.85125631030249 0.827681987320927 1 1
0.86277155893823 0.839672687481911 1 1
0.725381192493017 0.704844819568603 1 1
0.893974610560923 0.869172953400382 1 1
0.753233308118311 0.733832456274297 1 1
0.885323206333443 0.85944042940348 1 1
0.999134454463091 0.971489160900129 1 1
0.839955755762951 0.815202123081066 1 1
0.82030457487786 0.795113432489812 1 1
1.02073124191434 0.992443875569524 1 1
0.789801682952343 0.76611730733847 1 1
0.790370588335041 0.765174236073706 1 1
1.04338808403021 1.01131624577892 1 1
0.665327462903119 0.644771877761188 1 1
0.884332797049042 0.858066759964143 1 1
0.899060246852971 0.872885177508266 1 1
0.984687903754891 0.955405272366322 1 1
0.931393584482759 0.900401482786772 1 1
0.634795210032294 0.614909439980478 1 1
0.812335486797518 0.78755065524564 1 1
0.871279143492581 0.846552759174672 1 1
0.899759806304802 0.874891138741732 1 1
0.708991599675958 0.687710406681177 1 1
0.852992115945399 0.826398795784751 1 1
0.790491081040155 0.766978502027967 1 1
0.932419652792788 0.903089155997518 1 1
0.885395380713212 0.859828940696926 1 1
0.887228815570812 0.860032954800086 1 1
0.748397017455479 0.727995270093046 1 1
0.713555256397753 0.6943670513311 1 1
0.632997182470155 0.613528866642072 1 1
0.928567178631946 0.902133748418771 1 1
0.998476755486873 0.967291891181773 1 1
0.799701075035947 0.776370632483377 1 1
0.641555348769987 0.622122937682275 1 1
1.00787831999724 0.977093357491522 1 1
0.657949896204631 0.638473166248754 1 1
0.944642559187059 0.91639020866741 1 1
0.758213535341229 0.738398538284483 1 1
0.870706671593838 0.846835221222092 1 1
0.771385548587008 0.749080328804618 1 1
0.780467157813291 0.758809725948906 1 1
0.742132700755499 0.723135380319715 1 1
0.920599666879714 0.893285329245925 1 1
0.909289156332424 0.881760943083799 1 1
0.770609443843662 0.747044737643446 1 1
0.945094600002329 0.915152547239632 1 1
0.783911800081294 0.760063333571177 1 1
1.22865599735858 1.19249294942473 0 0
0.734686974807535 0.714101980219453 1 1
0.645971212523981 0.628855727255131 1 1
0.900417904166182 0.873557617321267 1 1
1.05461978373495 1.02479557388425 1 1
0.808423044493163 0.78203966557607 1 1
0.801509448285655 0.776721457683166 1 1
0.69211129881707 0.671855482110443 1 1
0.463980126781224 0.450999770293922 0 0
0.752922166108229 0.73004668763305 1 1
0.649130176348933 0.628950141530714 1 1
0.703752923676052 0.685006361064787 1 1
0.733563202929718 0.712443058545942 1 1
0.832241027688701 0.806970890643049 1 1
0.775679950024444 0.753767653604569 1 1
0.644692162240091 0.62499331964251 1 1
0.879318129583075 0.85541075807468 1 1
0.543819234669587 0.528876538982413 0 0
0.748934254304355 0.72567892977787 1 1
0.77258672077434 0.749092642881116 1 1
0.565280789620721 0.547305276597398 1 1
0.897105687674114 0.870091545317024 1 1
0.706962323732895 0.685887796444435 1 1
0.749286927773608 0.724663990245922 1 1
0.816636629897864 0.790699052160834 1 1
0.886403848713046 0.860001607347947 1 1
0.827582231253124 0.801235180749476 1 1
1.0327038644587 1.00035296612962 1 1
0.500427569974561 0.482825926137093 0 0
0.988031743955235 0.958548525584914 1 1
0.774007258012592 0.754617893658394 1 1
0.871690612823919 0.845095847025232 1 1
0.958756903947312 0.929406299544686 1 1
0.53824488439535 0.522851935650313 1 1
0.965280547778517 0.936257346116336 1 1
0.71593997933834 0.693565031061386 1 1
1.09492543049098 1.06310824200878 0 1
0.618993832954177 0.602645989155956 1 1
0.864692728720901 0.835425848164171 1 1
0.96011982839348 0.930360833654587 1 1
0.854929038460647 0.830447557161399 1 1
0.945912928550332 0.916691056318766 1 1
0.844703894886931 0.821294702866264 1 1
0.822516130160572 0.797172159096488 1 1
0.75047380160604 0.727318201524353 1 1
0.795161080302753 0.771227494902715 1 1
0.745053484873589 0.72398716905572 1 1
0.808754367370679 0.785367066906458 1 1
0.642878424312786 0.62484139394735 1 1
0.888024601121584 0.859747057985827 1 1
0.526921932577865 0.512593979528411 1 1
0.858043389368999 0.833861954439799 1 1
0.772713505990572 0.750939204143869 1 1
0.964541545871559 0.935630996237411 1 1
0.812334638645031 0.788568930179586 1 1
0.89790926156234 0.871334714963734 1 1
0.684039278767364 0.663748778912803 1 1
0.779747973440417 0.757255204370829 1 1
0.666509263218597 0.647380645867502 1 1
0.888416462898302 0.860119589085354 1 1
0.966482103298027 0.935214674012383 1 1
0.992428251973158 0.963659009725598 1 1
0.829848996302034 0.805307344885138 1 1
0.685165472401394 0.662853296436249 1 1
0.793734543640803 0.768162765711884 1 1
0.90405390106603 0.879246739375337 1 1
0.704859227620423 0.683121117964401 1 1
0.69941728196491 0.677556295340379 1 1
0.804782996478143 0.78129147791087 1 1
0.788950862769053 0.766840421819443 1 1
0.581639323345816 0.564893057252463 1 0
0.799408316233492 0.776608446682066 1 1
0.893701524973886 0.868296614194333 1 1
0.653138925046436 0.633663049934344 1 1
0.892556245046869 0.867159914232257 1 1
0.843937076562165 0.820860801477084 1 1
0.840741605198332 0.816533724689842 1 1
0.936072290337659 0.909862317940328 1 1
0.788649090398489 0.76610867590841 1 1
0.916660738615984 0.889946475002699 1 1
0.924044018123529 0.896778337230995 1 1
0.881298457382507 0.855720795303823 1 1
0.627650156990975 0.609212357592397 1 1
0.742403432867359 0.721997154164395 1 1
0.480784495253541 0.468060021573593 0 0
0.892385485298854 0.867194808636373 1 1
0.934922730968791 0.908107284830821 1 1
0.894634961806697 0.871120397474881 1 1
0.798416113796019 0.775640026428129 1 1
1.04543309711692 1.01522526916437 1 1
0.676149910264904 0.656213687113531 1 1
0.710559916387634 0.689901813378297 1 1
0.75879962297044 0.737752005450585 1 1
0.772617930464558 0.750196985281642 1 1
0.978044471773069 0.948473074077191 1 1
1.07970201756838 1.0495322224043 0 0
0.709919969931875 0.688213531495037 1 1
0.900864147037805 0.873309730082842 1 1
0.628772483387959 0.607436839286392 1 1
0.599799660318166 0.582331001049258 1 1
0.951263604649248 0.924207478435443 1 1
0.909097049305261 0.878497156363024 1 1
1.04792674660825 1.01739769067157 1 1
0.757230823721731 0.734030569362461 1 1
0.853522746456614 0.828764482105931 1 1
0.598817723372547 0.58126856286313 1 1
0.803078782619804 0.778647354138559 1 1
0.83583878187162 0.813198727437332 1 1
0.783819447816281 0.760305229393911 1 1
0.964438886406772 0.936566297543686 1 1
0.70166137888272 0.680665750753704 1 1
0.793127992315406 0.770510756139831 1 1
0.696044373593627 0.676222952164441 1 1
0.96609811470748 0.939427596228453 1 1
0.714054081398168 0.69371833046211 1 1
0.848585506008107 0.823955350733469 1 1
0.76879680535069 0.746206941295141 1 1
0.865083388082674 0.839048909678496 1 1
0.680404079087511 0.659060971487617 1 1
0.550044589344394 0.533391355053365 1 1
0.850626516924644 0.824938941494248 1 1
1.10767396849339 1.0748663798442 0 1
0.570785846088436 0.554034344284062 1 1
0.548087587856833 0.529901094378306 1 1
0.559872883564148 0.542524161944557 1 1
0.801330313037431 0.776506768957246 1 1
0.956451244337468 0.927451420218294 1 1
0.858006224828142 0.832441024682707 1 1
0.937344733012094 0.910263129288856 1 1
0.822399533943437 0.796885153909214 1 1
0.709688937032707 0.68846649387718 1 1
0.83549609675439 0.809940067819926 1 1
0.792378349773473 0.769094357846606 1 1
1.01597250597991 0.988247655162634 1 1
1.08922488237953 1.05509507662814 1 1
0.713313630298391 0.692332088023444 1 1
0.655753652714764 0.633732088628956 1 1
0.602431887694585 0.584561878865504 0 0
0.646219127761811 0.626833129761421 1 1
1.01367983434732 0.9847095359999 1 1
1.04110165650968 1.01059036216292 0 1
0.889744469208687 0.862479471594439 1 1
0.771392468989219 0.749889345980774 1 1
0.95503929303504 0.927298989691261 1 1
0.604407643844745 0.588253444560666 1 1
0.648754929836326 0.62817386561329 1 1
0.693161497673231 0.671590613213485 1 1
0.880478123247524 0.855619242109208 1 1
0.624473344099627 0.607132797728579 1 1
0.755770531877854 0.733203001870639 1 1
0.894024879030812 0.869023317657002 1 1
0.573601442488363 0.557131717233398 1 1
0.677330350495877 0.65828128015373 1 1
0.858352979322471 0.833710674791848 1 1
0.688961825548791 0.67017626128187 1 1
0.906011977012865 0.879831641108971 1 1
0.612004086492531 0.595746494054818 1 0
0.720770747713137 0.699310580778099 1 1
0.562874108650307 0.54401669506035 1 1
0.644513293715813 0.624978471815593 1 1
0.67802135711318 0.656419904957767 1 1
0.732434951224247 0.71306538912713 1 1
0.839451826882313 0.813775202136755 1 1
0.758206405181534 0.736609498103869 1 1
0.724353506885666 0.702605945197937 1 1
0.201955274716707 0.195894811918218 0 0
0.909020158071834 0.883322867164297 1 1
1.00217446815876 0.975176653394587 1 1
0.822200557196273 0.798647214989689 1 1
0.705967110404808 0.687385592583994 1 1
0.738866242156924 0.717364087659562 1 1
0.683559308866776 0.665343192537783 1 1
0.784505558829053 0.762774231401585 1 1
0.870915968748939 0.845826957825285 1 1
0.877334856551049 0.849810879030952 1 1
0.857999998054203 0.834637962232951 1 1
0.939977606218819 0.914233598133333 1 1
0.966886865840551 0.936899742589792 1 1
1.03965098703877 1.00765950960542 1 1
0.646824237633378 0.628584071476753 1 1
0.617708940028486 0.599342329468184 1 0
0.69246906833381 0.671932330874273 1 1
0.889696515448123 0.860387339432921 1 1
0.909946926602921 0.883590203445063 1 1
0.638762331334311 0.620532836936754 1 1
1.0086857351434 0.980151371050601 1 1
0.842603075340621 0.818299065963019 1 1
0.443110547809264 0.429387533075778 0 0
0.449510618786833 0.438056283230833 1 0
0.740877719006194 0.718463985548166 1 1
1.08593301219755 1.0540698094308 1 1
0.87281411420926 0.845882682930048 1 1
0.894532261315036 0.869328756140477 1 1
0.478450342504517 0.463782286548293 0 0
0.829868546246959 0.805373165721455 1 1
0.856642729743024 0.831556365168107 1 1
0.756172911823307 0.733755932982243 1 1
0.709594453514338 0.689493341486164 1 1
0.709803541371501 0.688741711857394 1 1
0.773677828011326 0.75144639673203 1 1
0.83992439773021 0.814871417436582 1 1
0.752585223781899 0.729860162793346 1 1
0.925499588314906 0.899198450664827 1 1
0.814108701367783 0.788836099092624 1 1
0.827272878110603 0.806327150438203 1 1
0.892980299209618 0.869405443234119 1 1
0.758389542113482 0.735100707230899 1 1
1.05660753001633 1.02272114788685 1 1
0.648962362388114 0.628225895103773 1 1
0.821146934530537 0.795394854802978 1 1
0.134052116367439 0.130655524792292 0 0
0.819476605486599 0.794974416127443 1 1
0.798456176218178 0.775979150059983 1 1
0.756886089461071 0.73536380629384 1 1
0.75905233321748 0.736839226236712 1 1
0.715588813050079 0.696252005705068 1 1
0.752766894597289 0.729602825295727 1 1
0.761002425463518 0.740644816375286 1 1
0.669123802788772 0.649989421277399 1 1
0.614135257208272 0.594548148744947 1 1
0.727152650425758 0.705565941774621 1 1
0.624381903191795 0.605956536923188 1 1
0.687002947073684 0.667247022886177 1 1
0.911955219713142 0.885639592727471 1 1
0.985954775061812 0.95483359880272 1 1
1.03237527916415 1.00528583256676 1 1
0.873872294591127 0.848301343858101 1 1
0.879671999281222 0.852895510518997 1 1
0.80957875862232 0.786346350943496 1 1
0.928805611470209 0.901306098884389 1 1
0.793356337658606 0.76983674921204 1 1
0.693061242804084 0.669688041682659 1 1
0.693086567723177 0.672473790958489 1 1
0.892982735557211 0.867403567911107 1 1
0.864322240691872 0.838672078456278 1 1
0.976792509737622 0.94484104564099 1 1
0.847320852438789 0.821553710823679 1 1
0.732624616207938 0.710570393501038 1 1
0.65475718963391 0.636112525736359 1 1
0.882058968521786 0.856057020501039 1 1
0.784020532664085 0.761357012156055 1 1
0.989694881043502 0.959224722565218 1 1
0.861872386374912 0.835452396617713 1 1
0.951007504675564 0.923272812532657 1 1
0.907240743478104 0.880867234346179 1 1
1.07518496053622 1.04391139435925 1 1
0.638273487453906 0.617952374812503 1 1
0.912503163088211 0.885611763758137 1 1
0.772403927818102 0.748190765756509 1 1
0.737512329341968 0.715004714577322 1 1
0.752950515948264 0.729471170812716 1 1
0.897744318514608 0.872575545446766 1 1
0.993565720531063 0.965416743103844 1 1
0.938311993725597 0.909709571523738 1 1
0.534302601922049 0.518321611698646 1 0
0.507167480008036 0.49140172496811 0 0
0.73844404567302 0.715323275112642 1 1
0.660533974978245 0.640977705263573 1 1
0.700498082638679 0.679928566143863 1 1
0.827713857246788 0.805644302774164 1 1
0.784054846075496 0.762026782667918 1 1
0.851689295926422 0.828231674508582 1 1
0.830830096403055 0.806397605761898 1 1
1.06867145265944 1.03523421697081 1 1
0.685944055800964 0.672359530546514 1 1
1.09017624299369 1.05656436787869 0 0
0.847848621727795 0.822691022942221 1 1
0.596060795452706 0.577607002229803 1 1
0.871400589999435 0.844388733442561 1 1
0.918896416953771 0.893323891097622 1 1
0.889885244841922 0.866631393670277 1 1
0.688983257116678 0.669248850208372 1 1
0.883128086325236 0.857861858765516 1 1
0.767586839350494 0.743604091488912 1 1
0.842867851259105 0.81931248740795 1 1
1.18623227312446 1.14994303611504 0 0
0.952434286564124 0.925278220112311 1 1
0.964517675055971 0.937386346587877 1 1
0.843140999484677 0.820382591466906 1 1
0.954941089624086 0.927344681052542 1 1
0.941426492089641 0.912346258422 1 1
0.792570473108471 0.76864577944568 1 1
0.945242018940233 0.915720168813241 1 1
0.746992532560195 0.72520492708932 1 1
0.816397435619538 0.791816254107445 1 1
0.68262941296822 0.660780398419413 1 1
0.582096006476835 0.565090624026168 1 1
0.899390253922053 0.874384712685586 1 1
0.94771469270728 0.922581430391197 1 1
0.727865974069199 0.706774800201012 1 1
0.915786429266734 0.888306198038168 1 1
0.760932435244899 0.739809957399443 1 1
0.807438997581164 0.784787033584128 1 1
0.634966700773042 0.615897613321842 1 1
1.02557735522226 0.996485806111625 1 1
0.945715112974543 0.918221324659564 1 1
0.764362757190567 0.742304908039305 1 1
1.05878604117908 1.02722109768657 0 0
0.674391369992252 0.653512005879144 1 1
0.858621092273836 0.832422680692016 1 1
0.755680485492461 0.734551387220837 1 1
1.00530736053785 0.972117457391278 1 1
0.738255605684787 0.717633059444175 1 1
0.73007042784998 0.709807296847547 1 1
1.11111101728802 1.07971470132178 0 1
0.804225489492876 0.781394726091561 1 1
0.580310040750083 0.56216951579926 1 1
0.797851534845111 0.775365332990462 1 1
0.904411668517537 0.879819154117082 1 1
0.714709461374667 0.693939021956502 1 1
0.634061248816394 0.616116001585005 1 1
1.00364485141053 0.972604548874546 1 1
0.806464314090262 0.782223448284571 1 1
0.725211502593757 0.705816359969975 1 1
0.689597538210284 0.669624677419881 1 1
0.896926742229582 0.87195311445122 1 1
0.517215392453569 0.50137516650683 1 1
0.816423658493515 0.790890836001777 1 1
0.813473645528701 0.78928962566207 1 1
0.630841582563843 0.613384260743953 1 1
0.658678041227068 0.640873681238384 1 1
0.674438350853226 0.655017510517337 1 1
0.938613181001118 0.910168553392166 1 1
1.05397898106388 1.02289180094458 1 1
1.09969401025458 1.06831137091078 0 1
0.854037750879293 0.829256959905142 1 1
0.766886103340647 0.744160829857712 1 1
0.777107114862271 0.75259990239814 1 1
0.750255114881165 0.729033210340311 1 1
0.827901549608879 0.805633321821526 1 1
0.861786485793174 0.837901520389613 1 1
0.985273049227712 0.957088163787387 1 1
0.734889447569283 0.713129735715436 1 1
0.704540920656511 0.683734582705349 1 1
0.854254114067629 0.829359777506398 1 1
0.835049200708726 0.808033549092757 1 1
0.649152483159218 0.627600552823868 1 1
0.737550169806068 0.718872614644811 1 1
1.12063732763877 1.08687690524871 1 1
0.72989867237663 0.709539033885017 1 1
0.815916681357459 0.794881364543382 1 1
0.824983663927953 0.798519161865794 1 1
0.778049242384626 0.752042050567924 1 1
0.574428486414675 0.559151926629834 1 0
0.828292584830954 0.804523995036811 1 1
0.548877253099605 0.532261040656897 1 1
0.691611557002675 0.670892727913684 1 1
0.965189049674968 0.934848821058116 1 1
0.815071235908489 0.792443264129085 1 1
0.794135512287951 0.771869777559724 1 1
0.77851465948209 0.75636039203907 1 1
0.83841018019759 0.813730334457557 1 1
0.740834222038184 0.718041159095234 1 1
0.558923557940801 0.5450097439824 1 1
0.676937803484388 0.655153119542891 1 1
0.741334747441039 0.721556371836937 1 1
0.631610132767334 0.616130180458393 1 1
0.948619273644571 0.921645511077236 1 1
0.690599914955929 0.669164015486069 1 1
0.923583657974341 0.896931083617778 1 1
0.764095635897137 0.740818789791715 1 1
0.718186877030404 0.695351341032913 1 1
0.506291279359259 0.4914580121309 0 0
0.824617410517811 0.801644017736876 1 1
0.83155810724243 0.804380077784061 1 1
0.64223043584373 0.622647162098505 1 1
0.623343580518342 0.606035823820706 1 1
0.76956890189938 0.74585659153196 1 1
0.377582744904318 0.367941187380723 0 0
0.563986390499138 0.548139645287188 1 0
0.603030399305275 0.58666139214334 1 1
0.471931327653075 0.459178866190082 0 0
0.818558022037017 0.794215902836671 1 1
0.837091320171749 0.81172359111223 1 1
0.782826184673918 0.758102461230201 1 1
0.652983570398651 0.633731416701513 1 1
0.86103294250492 0.837105351708403 1 1
0.863843125657619 0.838527264664255 1 1
0.895764049671247 0.867777974503119 1 1
0.825308829761456 0.80337272646576 1 1
0.691897111701453 0.673083893397398 1 1
0.890006463770391 0.862254372103986 1 1
0.995304215827918 0.964331179713516 1 1
0.792416197058923 0.769346022049044 1 1
0.500533175772845 0.48409735993846 0 0
0.899449015767293 0.873758800033205 1 1
0.563113535230133 0.545525881546827 0 0
1.02309980831642 0.991928912812766 1 1
0.455691546230925 0.441450993057482 0 0
0.804575505139591 0.779370599057232 1 1
0.799647419566359 0.775903815929879 1 1
0.645211906041649 0.626946094637537 1 1
1.31196150525008 1.26789110732285 0 0
0.732547214715474 0.710749079950986 1 1
0.675727444008849 0.65686400680962 1 1
0.812948008811942 0.790289408612012 1 1
0.942684588341945 0.913681228174012 1 1
0.813084377705543 0.787756071172225 1 1
0.749839482917927 0.728671820229358 1 1
0.776790558939088 0.753891231625911 1 1
0.879338248983839 0.852420867134636 1 1
0.850699669090369 0.822927090349497 1 1
1.07592693173283 1.04558690988203 1 1
0.70109294904639 0.680449041417753 1 1
0.868074725574067 0.844631050320611 1 1
0.819255421226907 0.797268194983156 1 1
1.02718056887143 0.999543515248349 1 1
0.835937639686242 0.812864782557007 1 1
0.646036771860021 0.625357881262873 1 1
0.741223160228286 0.719838463487167 1 1
0.651239541202159 0.631195422435448 1 1
0.557475004783957 0.540353789933991 0 0
0.585069846847196 0.570693943800787 1 1
0.742326346352851 0.719103945008917 1 1
0.634569506641103 0.612798099915106 1 1
0.966492769629191 0.939274235158863 1 1
0.694963368864367 0.674668803688116 1 1
0.837693420130053 0.813316446039613 1 1
0.856811256845519 0.830770486249971 1 1
0.915729677460398 0.88888017877845 1 1
0.84687743980593 0.819650255769241 1 1
0.415722177963589 0.403133181924321 0 0
1.03065785122992 0.99961477232337 1 1
0.977965009296946 0.950247115287907 1 1
0.800762977071275 0.77828201343194 1 1
0.45536124190543 0.440946270143592 0 0
0.898048882293376 0.873292194582298 1 1
0.756743324940587 0.734244390531516 1 1
0.844888958899287 0.818939253626902 1 1
0.814675678955187 0.792170516675291 1 1
0.6870419677006 0.666851461249299 1 1
0.826776478935157 0.802683110922225 1 1
0.876906861348247 0.851168380875503 1 1
0.5450599141644 0.531019891531861 1 1
0.613153161474642 0.595445823713062 1 1
0.957685169463287 0.928898844291914 1 1
0.573969087431875 0.555772007998824 0 0
0.820967177457487 0.797807524937694 1 1
0.904007012170088 0.876349471624822 1 1
0.817283336173618 0.791934325799179 1 1
0.790236495519996 0.767456850348285 1 1
0.891503385979861 0.864723159536243 1 1
0.697057718714231 0.67753915805126 1 1
0.690358525910162 0.671482036996077 1 1
0.816935464258037 0.793506673558634 1 1
0.988689211029985 0.961209025121614 1 1
0.844465329952368 0.821085448104706 1 1
0.812973821951808 0.786507351325506 1 1
0.940632333607209 0.913260148522044 1 1
0.792596396391123 0.769120507290402 1 1
1.01030204096385 0.980763014826227 1 1
0.8934551730592 0.865314272197395 1 1
0.738184670686464 0.715510600627685 1 1
0.865604782962595 0.840402248927485 1 1
0.596314302510279 0.580931110667322 1 1
1.04869134125793 1.01858718902153 1 1
0.923293582310687 0.897341848093176 1 1
0.940085002928649 0.91223700502482 1 1
0.975635613710585 0.947299751356152 1 1
0.720149369608845 0.698866116653302 1 1
0.867135833098348 0.842384463463333 1 1
0.848899318992425 0.823570512084045 1 1
0.785167456379491 0.760369476463663 1 1
0.730342686381108 0.709200257859029 1 1
0.607573543724129 0.589752039074725 1 1
0.63338740852156 0.613041153784466 1 1
0.780705706119046 0.759152235364563 1 1
0.707931694479764 0.686874207534655 1 1
0.74390719684851 0.723085823121803 1 1
0.861265216115693 0.833818353552632 1 1
0.807196230713999 0.782888488330668 1 1
0.814671183116723 0.790802231201236 1 1
1.08880022641268 1.05565427819342 1 1
0.821870244574251 0.796782015745802 1 1
0.621256174313269 0.60282962070655 1 1
0.951181471682923 0.92313220734071 1 1
0.84220929988792 0.818039764420349 1 1
0.654921242155461 0.635476101881125 1 1
1.09080596090897 1.05555116903978 0 0
0.784436810660117 0.76071417762695 1 1
0.737151687128172 0.716437741933102 1 1
0.779651273909973 0.755150992139152 1 1
0.963678784811681 0.934852353590624 1 1
0.772460594110068 0.746701433236023 1 1
0.676367758106599 0.657076911299135 1 1
0.643545280723617 0.625173948210252 1 1
0.667495594065601 0.648067474599059 1 1
1.14042264390518 1.10764611770924 0 0
0.669402136913487 0.650126797962548 1 1
0.647145182543673 0.628063320811379 1 1
0.512835857011967 0.498503947315665 0 0
0.641799357412376 0.622625141484654 1 1
0.542031349815535 0.526032696557964 0 0
0.968820325312024 0.941693243797817 1 1
0.768345279662964 0.744067320157785 1 1
0.617731039907981 0.599573487343737 1 1
0.829849380156558 0.806619832693497 1 1
0.833356341711217 0.808151542485763 1 1
0.79993216012114 0.775267490423715 1 1
1.16064307790108 1.12772606684956 0 0
0.911824280907994 0.885985451145113 1 1
0.883255611612123 0.856973054840895 1 1
0.899113342246116 0.874346385616271 1 1
0.885582919975717 0.858944796585107 1 1
0.691560752997 0.672917730103043 1 1
1.05185500863508 1.02193248360233 1 1
0.616449014337238 0.596621655912422 1 1
0.612480550161463 0.59322739505305 1 1
0.811049993929456 0.78774048611162 1 1
0.603101683857655 0.586892380447376 1 1
0.98416473066198 0.956221124372458 1 1
0.929906648255604 0.901677845438866 1 1
0.73221807313368 0.712058435832929 1 1
0.701929038314284 0.68049139084784 1 1
0.794392053290545 0.770969904903854 1 1
0.645018230425431 0.62520466768481 1 1
0.852779571015433 0.826251913856469 1 1
0.783771347146888 0.761260994086815 1 1
0.651282334906302 0.63206789933071 1 1
0.919860171187122 0.891119434679727 1 1
0.997959768460141 0.971206675959093 1 1
0.83595959417717 0.812268781233034 1 1
0.905460838868248 0.877893566274817 1 1
0.568124289137484 0.55008287409181 1 0
0.944524563107296 0.914388921419227 1 1
1.16649240982597 1.13172522290463 0 0
0.609770329592244 0.594584149741645 1 1
0.954072190392545 0.926074266635545 1 1
0.898616260751864 0.870930767086407 1 1
0.610494706571579 0.59304099031896 1 1
0.530968612163875 0.515960355309781 0 0
0.9197790370581 0.894063731851242 1 1
0.665105842226585 0.644299351893621 1 1
0.741501263231125 0.721448096725771 1 1
0.83633784577673 0.810637333702899 1 1
0.609667744569378 0.592489096194402 1 1
0.651935068269829 0.631919927177173 1 1
1.03858764661938 1.01130524486306 1 1
0.672463453444909 0.653447892993186 1 1
1.12396341873881 1.09088356137776 0 1
0.722371517758151 0.70232076846119 1 1
0.820750994993504 0.795421867001631 1 1
0.849614224163918 0.824776108427737 1 1
0.757771933532182 0.734006163045272 1 1
0.818219676070693 0.792639936629276 1 1
0.602899025372092 0.585945694310308 1 1
0.912864238471221 0.889420487011056 1 1
0.859110025464543 0.835284893418741 1 1
0.76752370352172 0.745175525739302 1 1
0.915400073551528 0.888240119405702 1 1
0.484438806654573 0.469965313194313 0 0
0.643813164175123 0.62279173962827 1 1
0.803582841963806 0.780062275890613 1 1
0.940145494749553 0.912970757957756 1 1
0.815218018305113 0.78944333408647 1 1
0.733441273816979 0.711106054993545 1 1
0.656243342462047 0.636387859641515 1 1
0.672264969614798 0.653887785773593 1 1
0.645484995499089 0.625955672467221 1 1
0.79304915398179 0.768455592869159 1 1
0.791126914930163 0.765546961227834 1 1
0.809606981373413 0.786336911477538 1 1
0.759295160861963 0.737075649257203 1 1
0.800557008253853 0.779084407199925 1 1
0.699227196070474 0.676166771907562 1 1
0.630189646281874 0.611820941759365 1 1
0.792350703602416 0.771061806701878 1 1
0.632655166160528 0.612831566252929 1 1
0.719453206072344 0.697421981202325 1 1
0.491060074973985 0.476668804907511 0 0
0.846440345575521 0.819543475267734 1 1
1.01906134479962 0.988385102801883 1 1
0.792538954201878 0.771715495592517 1 1
0.587534902595613 0.570374595801115 1 1
0.741908496429259 0.720050241929845 1 1
0.802775431152553 0.780726622334851 1 1
0.666126128185641 0.644563686810109 1 1
0.539380006171308 0.523760138147513 1 1
0.9304348344125 0.904201888293914 1 1
0.925231847012455 0.897491921471315 1 1
0.656571044393533 0.639354563122264 1 1
0.458297916142057 0.442727165267514 0 0
0.807158596945022 0.784108302692869 1 1
0.60542304179133 0.586587963791251 1 1
0.613096811736057 0.596585345396658 1 1
0.846912829693907 0.822046099121738 1 1
0.812378251481991 0.786355088067028 1 1
0.856381726940263 0.829526887002034 1 1
0.787259593835878 0.764291448059259 1 1
0.664012194175582 0.645002576067621 1 1
0.589799666224586 0.573357955556051 1 1
0.838825828727973 0.812715330149482 1 1
0.654453840607867 0.634128785787591 1 1
0.620021065098325 0.60085601365573 1 1
0.721171798329381 0.700104105678523 1 1
0.858950476595433 0.833447605927724 1 1
0.9252148912116 0.899783676354767 1 1
0.670552589194529 0.649050744695513 1 1
0.775583359862477 0.751405250953002 1 1
0.953983726978582 0.92410137478003 1 1
0.661739427601669 0.643336288172536 1 1
0.918079817423368 0.891487918595516 1 1
0.737732032564903 0.716236442671062 1 1
0.641423873739048 0.62322146717563 1 1
0.653826117680431 0.634132217245827 1 1
0.836995287773124 0.809788324829306 1 1
0.75805436910509 0.73437746184874 1 1
0.736002959308828 0.710767885397113 1 1
0.671192194180894 0.651889121070382 1 1
0.609988757667015 0.593046882778629 1 1
0.703062309090714 0.683728268813918 1 1
0.730989574001658 0.710018982316785 1 1
0.66589724118981 0.647864725823232 1 1
0.943003610550999 0.917006425383373 1 1
0.856861371643372 0.832504554192483 1 1
0.782680637449637 0.758924337596635 1 1
0.80997890075794 0.786615337752835 1 1
0.802736696048365 0.780181951878404 1 1
0.66773467401283 0.646773326095205 1 1
0.879520902218976 0.850795634686261 1 1
0.955277731487368 0.925709241862013 1 1
1.0442780217448 1.0148230446196 1 1
0.921070310854238 0.892419229157229 1 1
0.847716897405244 0.824062884010944 1 1
0.572540241491974 0.553840315968409 1 1
0.975617176266666 0.947189103753398 1 1
0.953714009181262 0.925909384558216 1 1
0.933777558673956 0.906054840753676 1 1
0.940827150707868 0.913467749568662 1 1
0.794574498309308 0.770974972586426 1 1
0.852798960694523 0.826799840522371 1 1
0.717381475748773 0.697425893913375 1 1
0.963629245331724 0.934926515796193 1 1
0.698365149725223 0.676400309000484 1 1
0.764476336592239 0.739375405273271 1 1
0.784232020409729 0.761537908270847 1 1
0.748450337956446 0.723996023061955 1 1
1.05677461164516 1.02752729986257 0 1
0.667330866214488 0.647332276150939 1 1
0.838449150972617 0.814031115182568 1 1
0.792789095488224 0.767854652334641 1 1
0.815283804231078 0.791345094159478 1 1
1.0617943687714 1.02829118180143 1 1
0.941805992319258 0.911260277711046 1 1
0.761973825541758 0.739382335431568 1 1
0.721576071163211 0.701378451345826 1 1
0.832104710853859 0.807981158738593 1 1
0.98194768797641 0.952582109827835 1 1
1.05164209219735 1.01989000072229 0 0
1.00956659312607 0.979554879528219 1 1
0.506714111205557 0.491634910051834 0 0
0.671985364659636 0.653865297729038 1 1
0.915520507223917 0.889113362534406 1 1
0.698950224167275 0.679330220510812 1 1
0.859356973214868 0.836741395713146 1 1
0.727435769856616 0.707714332274969 1 1
0.545756828007179 0.529303093720936 0 0
0.692633505813673 0.673160894368338 1 1
0.587660932454748 0.569970276739474 1 1
1.01594336744693 0.984412081546271 1 1
0.850408028660388 0.825199349351056 1 1
0.968872684820478 0.937912940307392 1 1
0.690515742317265 0.672003382331615 1 1
0.544258263577417 0.528726208979171 0 0
0.744037427408603 0.722505892494369 1 1
0.765991425132773 0.741553931844735 1 1
0.916996387070322 0.891181361283328 1 1
0.674028360515785 0.655160931129896 1 1
0.988819688761868 0.957923419137728 1 1
0.713356802341209 0.693305472790015 1 1
0.832381984855292 0.806978523409902 1 1
0.757197625934252 0.734033860361968 1 1
0.820308671499637 0.795720116064044 1 1
0.951927453093712 0.926535037478494 1 1
0.641301285215034 0.621280904248912 1 1
0.815277912416822 0.791323162509715 1 1
0.861944279967117 0.837866573785035 1 1
1.07870266922284 1.04653997024303 0 1
0.648008661441908 0.630710669190308 1 1
0.847376025712381 0.825643884058322 1 1
0.917815802435525 0.890996675594165 1 1
0.739533980584193 0.718181739138405 1 1
0.808340786421049 0.782855812423736 1 1
0.75514338420497 0.731092517751905 1 1
0.529546839905922 0.513980795978257 1 1
1.07482132646909 1.04415858546413 1 1
0.68471227271267 0.665265865896218 1 1
0.854659216872643 0.830672407936714 1 1
0.948195560508937 0.921975282076642 1 1
0.759733682265735 0.738314540666471 1 1
0.723814307425867 0.704487994541906 1 1
1.08892413231563 1.05700427249911 1 1
0.823561096632761 0.797144879497283 1 1
1.01693633809904 0.987480431108234 1 1
0.717649278891391 0.694760816684972 1 1
0.740748225441325 0.718129554942528 1 1
0.963536967280077 0.934827191303595 1 1
0.680563786163114 0.662308479340391 1 1
0.642655270532006 0.624478748608257 1 1
0.883214804661367 0.857619534322934 1 1
0.607579866278016 0.590374601913595 1 1
0.596355233343961 0.579120031145401 1 1
0.56402560218735 0.545535391372766 0 0
0.753764403260821 0.729899600927868 1 1
0.831130997920013 0.807206162949226 1 1
0.753387532439181 0.731555750438474 1 1
0.985704535536946 0.955896635706704 1 1
0.830497995571001 0.806357906785966 1 1
0.723164416696662 0.700219346030561 1 1
0.74514986195515 0.723623641534914 1 1
0.888169706537808 0.86299591120891 1 1
0.634486299859313 0.614441570691192 1 1
0.777954101896751 0.755444619665431 1 1
0.383928766642743 0.374208170592024 0 0
0.730262743292262 0.707013307315172 1 1
0.977164055600694 0.950192280217492 1 1
0.964902786065582 0.936873306246668 1 1
1.08568675052216 1.05425331777137 0 1
0.632640043512199 0.61511750157251 1 1
0.758261857484881 0.734928820401049 1 1
0.670176757926928 0.65180871890596 1 1
0.914439521945424 0.887197953878882 1 1
0.736415930428081 0.713908561394382 1 1
0.935722205824688 0.908406243768476 1 1
0.499005932395547 0.484929667552539 1 0
0.697296335691159 0.675341832121814 1 1
0.757977400796235 0.733263801255632 1 1
0.850336418310386 0.824762695336634 1 1
0.607441221315977 0.589454411843035 1 1
0.843319636552535 0.819358067814342 1 1
0.796123708705899 0.771524576472559 1 1
0.750161714787822 0.727952797007367 1 1
0.640358300463495 0.61997588718646 1 1
0.853334438978228 0.827667944124372 1 1
0.669567703178051 0.649616345718133 1 1
0.673761621311888 0.653757632498618 1 1
1.08789510815242 1.05992332460827 1 1
0.757901893538306 0.735274567437306 1 1
0.568324817473816 0.553075941033701 1 1
0.787561786374582 0.76424912043385 1 1
0.58562257713455 0.568198183849011 1 1
0.762785478915498 0.739894181537194 1 1
0.516487858257336 0.502240601463351 1 0
0.713169459716018 0.691345350193558 1 1
1.16398317056016 1.12969281946522 0 0
0.902592277089266 0.87504019245396 1 1
0.686084600339666 0.667436540292494 1 1
0.708356338073358 0.687839867047694 1 1
0.867731754585 0.843342929985027 1 1
0.723908135338632 0.701068428822781 1 1
0.865498155528222 0.83922068907242 1 1
0.83543855711851 0.810686856608467 1 1
0.802404545568817 0.778684490933313 1 1
0.685666713526248 0.665815461854368 1 1
0.868487891046709 0.842793214214041 1 1
1.00809533998421 0.977108339570731 1 1
0.726765574084538 0.704730767553885 1 1
0.800375075235093 0.779446262342654 1 1
0.757717752442501 0.736541067081249 1 1
0.861887977502368 0.835999731562018 1 1
0.737476407975954 0.716912699305809 1 1
0.906742647159338 0.880953790885435 1 1
0.709476259374058 0.686693653224114 1 1
0.802114785698869 0.78011374532326 1 1
0.805868817921421 0.78252306869091 1 1
0.976025135619249 0.948144611302922 1 1
0.808086569184134 0.784203601443481 1 1
0.651164639122535 0.63256553080339 1 1
0.900800169795415 0.874321661192256 1 1
0.970887679836202 0.940234652939666 1 1
1.05026115548487 1.01566668584659 0 1
0.830976892397224 0.809626845654709 1 1
0.689596118771968 0.668559865407694 1 1
0.679351652848881 0.659253627222924 1 1
0.737965978860432 0.716053555706632 1 1
0.920362249110766 0.891912994259311 1 1
0.982382511989795 0.956085087586245 1 1
0.592354371646838 0.574241770467926 1 1
0.674959109671886 0.655185733440329 1 1
0.870179322343068 0.844456261361334 1 1
1.0303515998285 0.999963350237304 1 1
0.742075383072815 0.722033773675155 1 1
0.993680142372893 0.964802536274771 1 1
0.842304215021205 0.816802792096232 1 1
0.938849149915246 0.911129208574567 1 1
0.605746262836129 0.588160427786414 1 1
0.692406792064529 0.672955096468443 1 1
0.76983949058677 0.74942033658428 1 1
0.922303587866195 0.893521617539949 1 1
0.860381407932377 0.837365248764576 1 1
0.691495202870155 0.670130822640778 1 1
0.640065422914744 0.622086148826355 1 1
0.853618657693702 0.827564137510423 1 1
0.692944313215268 0.67038897676286 1 1
1.00551556930301 0.977413439373231 1 1
0.933430919835435 0.90612761263151 1 1
0.811569206443398 0.787060025213619 1 1
0.646634068378379 0.627187593134086 1 1
1.12121722930582 1.08959713353656 0 0
0.887137621868671 0.861942228353599 1 1
0.64436399282513 0.624343378237689 1 1
0.693702999086815 0.673601668544881 1 1
0.792358105185685 0.769381586759279 1 1
0.964666975777433 0.938578049939603 1 1
0.807674070057917 0.783386688946168 1 1
0.863907451514367 0.834843207563751 1 1
0.780117973359578 0.75439256419704 1 1
0.820499427280694 0.796522574192284 1 1
0.810506265215297 0.786253941202231 1 1
0.781288130486097 0.756535381605416 1 1
0.799673642954667 0.776406159831593 1 1
0.886681673864565 0.859627634638128 1 1
0.580017326961031 0.561891578846572 1 1
0.632527593412653 0.61291875595514 1 1
0.702244425645453 0.682206504294098 1 1
0.939100944224034 0.912017084363222 1 1
0.686162214718827 0.664524797082768 1 1
0.771742961984036 0.749383854433862 1 1
0.841550668764613 0.815284684685867 1 1
0.739734028995031 0.718689209451795 1 1
0.531089673736509 0.514387139349977 1 1
0.630934510129521 0.613040995611443 1 1
1.22589603029182 1.18970464780144 0 0
0.677179611146645 0.65797388262723 1 1
0.762168850738113 0.741517614339781 1 1
0.836809559852226 0.810466285719099 1 1
0.72284481143939 0.700460444285306 1 1
1.04016083768505 1.00871658559495 1 1
0.938047174869504 0.912073817306412 1 1
0.718098106754102 0.696466470853418 1 1
1.03507553950846 1.0039151718611 1 1
0.597807802759134 0.58002902469931 1 0
0.966871527435351 0.937539507341354 1 1
0.9390022560175 0.909784837503287 1 1
0.725042151943845 0.701669713285767 1 1
0.784556479849652 0.763405927172633 1 1
0.930213765185447 0.902449445198487 1 1
0.688612702963102 0.667694223339586 1 1
0.748901473131479 0.72751160285058 1 1
0.727868820230384 0.705814728541764 1 1
0.979868709183631 0.952918133056679 1 1
0.814690235385658 0.790218626205097 1 1
0.861553415329092 0.835846192889024 1 1
0.836259010255827 0.813131501916324 1 1
0.646375570392358 0.626378035632463 1 1
0.525741259085277 0.512124139719239 1 1
0.935275054065078 0.911406993072874 1 1
0.621406902037558 0.601147344981119 1 1
0.94348527927623 0.915908971867613 1 1
0.747991753235975 0.727408710871534 1 1
0.590213817255147 0.572876295262661 1 1
0.594767363286938 0.577566227330783 1 0
0.648824848251342 0.63032871924107 1 1
0.970772371401792 0.943610459425924 1 1
0.766081835510466 0.740682904321811 1 1
0.648931330242534 0.628947088932622 1 1
0.934267200626248 0.907186413914422 1 1
1.02506580505263 0.998457445696476 1 1
1.01670162514111 0.987036266754371 1 1
0.810784805654909 0.788196005882898 1 1
0.720584801054835 0.698334635593263 1 1
0.896479612628335 0.869185031551064 1 1
0.63372004980759 0.613840779388734 1 1
0.88344426405716 0.85940398867379 1 1
0.676023246107218 0.658597999239446 1 1
0.793598888301817 0.77084138801924 1 1
0.788547567267159 0.762323775346798 1 1
0.726642061820486 0.706850566632323 1 1
0.791568238806767 0.770695250544087 1 1
0.937263048647064 0.905771848436847 1 1
0.587166546915563 0.571113137660428 0 0
0.63896754908418 0.619280907464736 1 1
0.944169127044826 0.917134983635177 1 1
0.757750170028102 0.732035411327004 1 1
0.653273594811797 0.633570098483857 1 1
0.731409225577942 0.710009527594348 1 1
0.736496540548966 0.71443878174791 1 1
0.679938092021128 0.661849687358999 1 1
0.755679707099753 0.734486025369327 1 1
0.87554354663019 0.848638392450085 1 1
0.798869194529375 0.773962225757196 1 1
0.561738792081074 0.547135702270292 1 1
0.627464209299924 0.611228972128328 1 1
0.88071610437118 0.854748741306815 1 1
0.855281261787225 0.832153867893927 1 1
0.800623590289884 0.775535257761682 1 1
0.637154925225196 0.619946980717845 1 1
0.91437666267566 0.885888845866968 1 1
0.702539196719156 0.68173803482024 1 1
0.851218555700867 0.826915362701575 1 1
0.876291059547521 0.850656473066958 1 1
0.651033750413785 0.632548072150605 1 1
0.87635195495571 0.852642583820869 1 1
0.907092615044397 0.878694381004384 1 1
0.91473946825647 0.8857016559329 1 1
1.04175437057921 1.01255480963128 1 1
0.922366163233021 0.89536191716739 1 1
0.795308107325847 0.772255516991479 1 1
0.656871443538255 0.637591734417244 1 1
0.568299528536104 0.551264750895899 1 1
0.759973941978528 0.739165201993495 1 1
1.05190914040623 1.02036233405226 0 0
1.0318896199948 1.00292687819816 1 1
0.524834275449277 0.509518735722087 1 1
0.541665614618636 0.525981937282608 1 1
0.873344139637751 0.847198457351021 1 1
0.795042991440376 0.773268342980658 1 1
0.777485523495649 0.755521345886272 1 1
0.553795063015889 0.536982236809186 1 1
0.919105039002824 0.893206902070976 1 1
0.871291016291111 0.845314082946872 1 1
1.01336399607148 0.98406689154486 1 1
0.682026793021732 0.662714487426948 1 1
1.16340580868985 1.12810007455168 0 0
0.790642081040794 0.764764586005916 1 1
0.757227909021012 0.734960105093757 1 1
0.784847725965436 0.760385110626164 1 1
0.999386430887294 0.969811942950769 1 1
0.768231266283028 0.744804793985158 1 1
0.774618501798806 0.752336326428422 1 1
0.725482258985113 0.704756235732657 1 1
0.851388248075468 0.826583743449565 1 1
0.649981505693792 0.630734848070188 1 1
0.775813053862064 0.754406052730159 1 1
0.873796926896776 0.849121220639977 1 1
0.721542150402165 0.699070661474879 1 1
0.495776769989671 0.481300169886111 0 0
0.610236676252124 0.594453112897134 1 1
0.838187691677416 0.813094789423266 1 1
0.599927393282519 0.582588398855349 1 1
0.666272371214993 0.647919077397048 1 1
0.828143019472735 0.803564967453572 1 1
0.710499004504284 0.689900311162503 1 1
0.966080781716883 0.936823704366814 1 1
0.829621281300623 0.805304920780665 1 1
0.70029866144725 0.680279606561472 1 1
0.928238054811845 0.899182301054394 1 1
0.799071921252222 0.775731746629328 1 1
0.722916103058971 0.703358855481667 1 1
0.872738213511903 0.847278405215421 1 1
0.777864386570588 0.754413009822595 1 1
0.93794751910746 0.910725234564285 1 1
0.506568961645373 0.490672728221533 0 0
0.833208302595946 0.8075945439829 1 1
0.938191972798476 0.910690511716138 1 1
0.911448856725592 0.883846049909534 1 1
0.732224209607578 0.711571816298138 1 1
0.844662517128558 0.820002447059593 1 1
0.646699507741172 0.628445716626048 1 1
0.899843505247454 0.876863860935293 1 1
0.915840940608898 0.889888419766641 1 1
0.884382878274138 0.860862263626143 1 1
0.766342519439282 0.744506939013694 1 1
0.83462215568403 0.807408809112248 1 1
0.798087213149176 0.772992373101787 1 1
0.909651434758417 0.883354876344317 1 1
1.2114733042949 1.17752660525707 0 0
0.867763998432863 0.842776804473358 1 1
0.768939079431669 0.748711981505629 1 1
0.891412609403776 0.86489629888061 1 1
0.878265755974862 0.851916935589491 1 1
1.05833754564895 1.02976826483213 1 1
0.73240039923597 0.71048634945317 1 1
0.801584466437976 0.779151987374263 1 1
0.784409029274683 0.76190685569433 1 1
0.633015430809222 0.614083882175807 1 1
1.13439014240994 1.10333383237183 0 0
0.789019206957802 0.764973540778767 1 1
0.848694162894867 0.822656946682499 1 1
1.0785624499815 1.04871104997978 1 1
0.727116079694093 0.703229609070767 1 1
0.857953417329142 0.830842980840959 1 1
0.67606715300468 0.657274355257804 1 1
0.705329726346715 0.682950252274526 1 1
0.83833548147381 0.812560453559826 1 1
0.712810079093915 0.692344437060942 1 1
0.745615475101022 0.725020081623884 1 1
0.646874518877653 0.627691960715383 1 1
0.782702292295054 0.763066474141723 1 1
0.934954069394764 0.907172363802384 1 1
0.894896421197903 0.867779167600837 1 1
0.947954267901563 0.919142229496514 1 1
0.703064118306135 0.683411155760483 1 1
0.55021261568135 0.533397157502772 1 1
0.718271961728222 0.698039661790451 1 1
0.976239656963976 0.949309619050576 1 1
0.693004909126141 0.673906764117766 1 1
0.858529752784201 0.832947108389677 1 1
0.807890404470786 0.784737927142644 1 1
0.855950265185316 0.831368077915394 1 1
0.763744057961626 0.739346103805474 1 1
0.846513501793492 0.822440988311198 1 1
0.587723085884546 0.57149162199714 1 1
0.787022893191964 0.762775690696924 1 1
0.595123069047849 0.577479928794999 1 1
0.7199013111026 0.699235109342762 1 1
0.665517093305237 0.646012191184531 1 1
0.849008280532599 0.824569455270146 1 1
0.580368000304403 0.564337962905718 1 1
0.880505363835637 0.854390131896878 1 1
0.99960509271238 0.969429185608209 1 1
0.654769740666615 0.63590037538729 1 1
0.819362020288339 0.796201405486949 1 1
0.692387896686102 0.670992160846706 1 1
0.827981450578665 0.801694367544364 1 1
0.618487248860648 0.599212411852957 1 1
0.711190927132258 0.690264635233931 1 1
0.710173435528938 0.689717881760239 1 1
0.966157464694442 0.937222259553146 1 1
0.840468986594077 0.815989579006511 1 1
0.790883288840521 0.767240132226457 1 1
0.795326919131121 0.770145022261685 1 1
0.805529894627231 0.784151996105644 1 1
0.804177379560967 0.779187229531421 1 1
0.840930254133029 0.815661753551616 1 1
0.769868341040855 0.748600415328427 1 1
0.767947486226089 0.744976518379525 1 1
0.729024588817019 0.708026653158214 1 1
1.09350940515764 1.06127179199538 0 0
0.566285369776282 0.550314152544302 0 0
1.04269794118377 1.01095838705873 1 1
0.812554339260323 0.787298640699281 1 1
0.845560336096938 0.818243197293698 1 1
0.91149047890746 0.885204170854149 1 1
0.787778280554713 0.764877687506202 1 1
0.70305307925714 0.681259477139879 1 1
0.947852051924706 0.922432697776689 1 1
0.935490714715532 0.909074132230802 1 1
0.836782021667026 0.811347249774795 1 1
0.921830234603928 0.896040273392055 1 1
0.560108808529797 0.544252661506094 1 1
0.794187403225208 0.771248451306685 1 1
0.534600776638996 0.519031956226381 1 1
0.825055377466643 0.801895590487695 1 1
0.718622633398615 0.698263098079539 1 1
0.983943810715362 0.955089734441808 1 1
0.790962064169226 0.768120921797854 1 1
1.0418632609715 1.01155988337614 1 1
0.599452310777067 0.580088931009314 1 0
0.87120583198595 0.846495148457844 1 1
0.742220148351364 0.719320118440588 1 1
0.809989260223763 0.786756517205106 1 1
0.516690377418497 0.499340562551586 0 0
0.693274167515581 0.670685976749733 1 1
0.907017889297833 0.880606164632772 1 1
0.879707253085302 0.852597934651703 1 1
0.940135466361819 0.913277698238979 1 1
0.728374506582245 0.706971705427933 1 1
0.687784735105244 0.668353531914117 1 1
0.738807192381879 0.717234500826287 1 1
0.77959131416779 0.757327079073491 1 1
0.726754997819564 0.706100782518627 1 1
0.8135907157575 0.788337530848735 1 1
0.866186450560214 0.839958804231818 1 1
0.698783844396188 0.677984221006942 1 1
0.748803977517954 0.725931857900042 1 1
0.643934066879286 0.624258487536041 1 1
0.864709082781865 0.838647639757552 1 1
0.820741870794439 0.795884670883116 1 1
0.676469872089614 0.654213756124095 1 1
0.843416909878422 0.817565896196521 1 1
0.784770492674888 0.761236102340286 1 1
1.08675618018845 1.05560887163707 0 0
0.780484866847614 0.758084060772591 1 1
0.684803012192634 0.662089633813236 1 1
0.888268993812192 0.862464508159794 1 1
0.754444362707561 0.73241365992557 1 1
0.750374564379492 0.724241246699087 1 1
0.843992186513621 0.819699591517908 1 1
0.633983415858918 0.615347203061595 1 1
0.574684667773199 0.558340505035858 1 1
1.04340615264473 1.01325006549445 1 1
0.950471052155332 0.92469771879595 1 1
0.849936799985149 0.824803496920713 1 1
0.994299094809138 0.962405889551809 1 1
0.794024492715054 0.770439199539733 1 1
1.017504718746 0.989190433449991 1 1
0.810702445777117 0.787021955500699 1 1
0.680462755206477 0.658905433540196 1 1
0.784886612386151 0.761592687408643 1 1
0.803940944434879 0.780944222385107 1 1
0.847571542537116 0.821062179721726 1 1
0.559112174476466 0.543282429877906 1 1
0.755059134979976 0.731859473344173 1 1
0.789660296056902 0.766216016580518 1 1
0.855934596670328 0.830882810693776 1 1
0.95911899887939 0.930107184443181 1 1
0.523891604035252 0.508201525819083 1 0
0.738342411483375 0.717000220576365 1 1
0.838239112205717 0.814055817054071 1 1
0.732547398657491 0.710068737580808 1 1
1.03391123473225 1.00307562113525 1 1
0.633959831843543 0.615656623214917 1 1
0.883649317877776 0.85626890987308 1 1
0.74059415479128 0.72019970896346 1 1
0.635257283638875 0.617453245477225 1 1
0.707710822155257 0.688005287445652 1 1
0.781033805885732 0.757979304125274 1 1
0.756373672876243 0.733268694436859 1 1
0.778970267700029 0.757208604913908 1 1
1.01952795598591 0.987562416326436 1 1
0.749769851658339 0.728948648092068 1 1
1.04471601322717 1.01344443250851 1 1
0.811542822673449 0.787041447733006 1 1
0.733996784390721 0.709858032712991 1 1
0.808218761670523 0.785098702506365 1 1
0.776002292126835 0.754661590467782 1 1
0.784566742223794 0.760676633474864 1 1
0.676837823780464 0.657142501176458 1 1
0.759163826581125 0.73598031712521 1 1
0.81544335391653 0.791589333279825 1 1
0.75983378858636 0.739694117358725 1 1
0.496621166206146 0.480149713231867 0 0
0.882586742570028 0.856844208175427 1 1
0.819369638218419 0.795430497722551 1 1
0.650749668925752 0.632734347665343 1 1
0.672573393864928 0.652613470317091 1 1
0.958062473302711 0.931578988539689 1 1
0.790533767688103 0.765682233125658 1 1
0.928864866905841 0.901016653799184 1 1
0.777161675647154 0.755192580319523 1 1
0.736577288576256 0.714545268664861 1 1
0.5589913223324 0.542901139981724 1 1
1.06891416303192 1.03653297260845 1 1
0.708017108449971 0.686566341167168 1 1
0.767369826263263 0.74432162722568 1 1
1.14827551606215 1.1155431427516 0 0
0.815254472483408 0.791430318517174 1 1
1.08682495061878 1.05502135168238 0 1
0.594146378485337 0.575861549499958 1 0
0.770386823444903 0.747365595098572 1 1
0.768437280421867 0.74598087069294 1 1
0.538699287703762 0.522135525324516 0 0
0.687246743715498 0.668553787105819 1 1
1.03389984148491 1.0043166254234 1 1
0.682866306988092 0.661709833044426 1 1
0.804054328706953 0.778930857281496 1 1
0.54254657224644 0.525191166138886 1 0
0.637558699232322 0.618394589113846 1 1
0.912619660183876 0.884146262861016 1 1
0.752000971131507 0.730201967000568 1 1
0.629999064279496 0.612133347346126 1 1
0.47951735216311 0.466286390906185 0 0
0.799062709364037 0.772921833460229 1 1
0.780456798232005 0.761301277957599 1 1
0.739065124581085 0.717006007365164 1 1
0.706106817573862 0.683499036930887 1 1
0.965776538824313 0.93684534276927 1 1
0.656349698414937 0.637005406766466 1 1
0.731976906118617 0.711440870855153 1 1
0.829097946636779 0.805780662715881 1 1
0.881001999241139 0.855958730400414 1 1
0.720556946351791 0.701703531068811 1 1
0.784682036398977 0.759578562878614 1 1
0.747162913715564 0.726033226538585 1 1
0.855014325473429 0.829730795487398 1 1
0.720109324976322 0.699528467770556 1 1
0.782272550749292 0.757562623973034 1 1
0.663244943703839 0.643216109674392 1 1
0.624127166974381 0.606412050507586 1 1
0.613207235929238 0.592973978401925 1 1
0.969030824621591 0.940850646800787 1 1
0.724754150324248 0.704707820925068 1 1
0.66657615703449 0.648362567199939 1 1
0.852463292370131 0.827983144256526 1 1
1.11467237498713 1.0788145070442 0 0
0.715478444715976 0.690339844711245 1 1
0.805185646093468 0.781465377980817 1 1
0.564210804085502 0.547895183423342 0 0
0.607667562766575 0.590385078800313 1 1
0.624383956164567 0.604524184051718 1 1
0.553766480063732 0.539043835611618 1 1
0.614355512553493 0.596142968970072 1 1
0.893776089920284 0.868245510339875 1 1
0.810581779266362 0.784040399712267 1 1
0.915358571625245 0.887325273214436 1 1
1.1125365085459 1.07980667796616 0 1
0.970444138679106 0.9416950629309 1 1
0.978717363490537 0.948467049586507 1 1
1.26669918261188 1.22933400928179 0 0
0.587237676445508 0.56928404919741 1 1
0.763106451794127 0.740898431958792 1 1
0.730231553069317 0.709157092019426 1 1
0.653822707410209 0.635678091404139 1 1
0.804934507110259 0.778577112942105 1 1
0.772199407247729 0.751480619320574 1 1
0.852628324700587 0.827989838573681 1 1
0.737985732690836 0.717367409743091 1 1
0.621725329100803 0.602106434662625 1 1
0.736527145998772 0.716262135275468 1 1
0.696430838986055 0.675474007804196 1 1
0.738230992865123 0.719500789932599 1 1
0.714448321232095 0.694614967207858 1 1
0.932723537410856 0.905663069870251 1 1
0.825178990667192 0.801001665030096 1 1
0.909037709746081 0.884120322931299 1 1
0.935156697513621 0.909512679064426 1 1
0.887334663001033 0.862327787778784 1 1
0.535357566626579 0.51731181755532 1 1
0.962370526779671 0.937075356559797 1 1
0.782782378512653 0.759031437913597 1 1
0.79615689843588 0.773827055963872 1 1
0.782951043410893 0.760355243090086 1 1
0.885253005890943 0.856571556651029 1 1
1.09486793893722 1.06423688620985 0 1
0.757475777443973 0.736664350110531 1 1
0.70793416805799 0.687100594991054 1 1
0.681627564426812 0.660664188267453 1 1
0.848968349432123 0.825387498524305 1 1
0.827839904143032 0.805943977998954 1 1
0.522732382856179 0.507910050552726 1 0
0.822017595564979 0.795851903798245 1 1
0.796185616988867 0.770824377342739 1 1
0.613569356375741 0.595632360550458 1 0
0.957516392389857 0.92890074716306 1 1
0.333418835889958 0.323834104694479 0 0
0.728808906735771 0.708870386269841 1 1
0.598664044524066 0.581163653245101 1 1
0.810261029463298 0.786171829500739 1 1
0.8492678212228 0.825968155893389 1 1
0.938278015342337 0.909663445498533 1 1
0.730860619484635 0.709657178681657 1 1
0.535297601422941 0.519607230960499 0 0
1.12724409261085 1.09670661181979 0 0
0.993993719039401 0.966100877412989 1 1
0.660191217495332 0.642114435429975 1 1
0.825250722211582 0.80028921386113 1 1
0.702490382294687 0.684475334300696 1 1
0.855045794113247 0.830130360600818 1 1
1.17194881084421 1.13756779183017 1 1
0.895246295220109 0.869132282385466 1 1
0.669593533365257 0.648526446730071 1 1
0.880545345413155 0.855348017312533 1 1
0.596164096963073 0.578208392679197 1 1
0.940485112459684 0.91312016307695 1 1
0.811352608902379 0.787783144182103 1 1
0.765452705367128 0.74335851564944 1 1
1.02303609563473 0.993512221226156 1 1
1.11412362601662 1.08004210420355 1 1
0.823187148121456 0.800126096942437 1 1
0.782394240527208 0.760061427105154 1 1
0.9628479527164 0.934008579910629 1 1
0.965792229583951 0.93747828150487 1 1
0.636581842994463 0.617983914884526 1 1
0.835752370259862 0.810898888618444 1 1
0.706445451868959 0.686593368322598 1 1
1.00334692009236 0.975679381114996 1 1
0.655674365023429 0.638161982083332 1 1
0.836338781175268 0.811555177991242 1 1
0.796198040020797 0.770740660388842 1 1
0.708485911554201 0.686392723554372 1 1
0.944685931063357 0.916434272475372 1 1
0.607051223228837 0.588389394192523 1 1
0.673106834065945 0.652619713198395 1 1
0.694402709892816 0.674870945485461 1 1
0.800140965550052 0.775784651350115 1 1
0.917910929969719 0.890556348453576 1 1
0.493056322030705 0.479373094693377 0 0
0.723058757174868 0.702060494372254 1 1
0.877892109006237 0.852757514731966 1 1
0.757209017843526 0.734248661453583 1 1
0.505452264889478 0.490894223879475 0 0
0.789907450048905 0.767332616508616 1 1
0.879622969446297 0.855343044911912 1 1
0.788666176252567 0.766325728035727 1 1
0.683419142617954 0.664381685582689 1 1
0.626141207815932 0.606352770165863 1 1
0.7111824911824 0.691048756620659 1 1
0.920547184357151 0.892806390703003 1 1
0.763605355827535 0.742711173086708 1 1
0.97503731543065 0.947400945151241 1 1
0.80061941754127 0.776336755785007 1 1
0.654596862085993 0.634956116862811 1 1
0.636810905947183 0.62232755718723 1 1
0.817700559720296 0.794368550364363 1 1
0.653551786519578 0.63551196691901 1 1
0.839874893650755 0.813077934586192 1 1
0.995500835341739 0.966186880705717 1 1
0.951753920039205 0.924240066370983 1 1
0.856441526543889 0.831574528644816 1 1
1.03371598242422 1.00333013433466 1 1
0.741676891353491 0.71649903031283 1 1
0.563325717499371 0.54846859639216 0 0
0.683663883683138 0.661489775688595 1 1
0.853118250941576 0.829454995075822 1 1
0.90515452398217 0.877331401963247 1 1
0.842750267235535 0.818906441404484 1 1
0.643023332968839 0.624583417367273 1 1
0.824813299549546 0.801079542629664 1 1
0.93588786660676 0.907790445894366 1 1
0.599847369805621 0.581809193566461 1 1
0.723713415057559 0.705432907253715 1 1
0.61682363170632 0.599361040071969 1 1
0.648427142305857 0.629608788611206 1 1
0.675143664912324 0.656110166574004 1 1
0.690343564063916 0.67132246501835 1 1
0.928230431833514 0.900342820426584 1 1
0.899962150300258 0.872738572939485 1 1
0.724885984461747 0.705239725577135 1 1
0.794986302915756 0.769459812684039 1 1
0.554287486549323 0.537135904046643 1 1
0.801202125088415 0.779299353866281 1 1
0.69167955295913 0.672412468854782 1 1
0.748320890766776 0.725997521048821 1 1
0.834862186019135 0.809251177036355 1 1
0.804251815400825 0.780380933932453 1 1
0.698412297419596 0.678347732622785 1 1
0.920355630845237 0.891516288866434 1 1
0.749042381468886 0.729433236331132 1 1
0.732521328764358 0.712654623299788 1 1
1.15393650791145 1.11988122063072 0 0
0.578370700011896 0.559442425950147 1 1
0.725955859636559 0.702893331060625 1 1
0.747522739728395 0.725030651246798 1 1
1.10571138040332 1.07437470325982 1 1
0.972011927463684 0.945187855568813 1 1
0.690327026204072 0.668524595009493 1 1
0.543616458742637 0.528861458526722 1 0
0.744142270627009 0.722039033348227 1 1
0.854465313334762 0.828352822057022 1 1
0.824588506381062 0.799330609960034 1 1
0.739880234251668 0.716736029208369 1 1
0.609440693487719 0.588995235584586 1 1
0.783812768950381 0.759014273129746 1 1
0.909644230536578 0.883559795665748 1 1
0.93216258565923 0.904968727581897 1 1
0.89929250228832 0.871862150788503 1 1
0.527884480326926 0.511769258075784 1 1
0.758464927479249 0.735381210682468 1 1
0.933680579219288 0.906176909321386 1 1
0.638572129378093 0.620071840895348 1 1
0.907856769488435 0.882074094341236 1 1
0.962037799888181 0.932388442796462 1 1
0.735883855175082 0.713405065291086 1 1
0.864374471171937 0.838297718482174 1 1
0.7161672014812 0.695745650281293 1 1
0.778791980187822 0.757043952152835 1 1
0.875471232454452 0.849121398488561 1 1
0.679812797851451 0.660952538440172 1 1
0.750431303656035 0.725972195838295 1 1
0.709675484403428 0.690132256202028 1 1
0.941261647164908 0.912975548923248 1 1
0.742457371106554 0.720226186659835 1 1
0.932294747064301 0.906387386908407 1 1
0.77503604012085 0.752834944002846 1 1
0.715876918767213 0.694473485777248 1 1
0.882510302153838 0.858329539958079 1 1
0.760429064708018 0.738477839220232 1 1
0.970663951234591 0.943349554176868 1 1
0.776601748250285 0.753534666833995 1 1
0.889219742484871 0.862812514706429 1 1
0.790323441553861 0.765734251096561 1 1
0.793344040947987 0.769983845369931 1 1
0.703626621580261 0.68346081327359 1 1
1.02502763028863 0.996778030121786 1 1
0.741885967178318 0.720654440966546 1 1
1.18464434667563 1.15050746015485 0 0
0.726094094033484 0.702789710808008 1 1
1.19838734305023 1.16300329353866 0 0
0.908125188328193 0.88162825702295 1 1
0.752723302041386 0.730544254490931 1 1
0.902230611885083 0.87465437130478 1 1
0.646801003176286 0.62714811012879 1 1
1.02174177996512 0.992786145100619 0 1
0.792262189594017 0.769064526663797 1 1
0.995382814752501 0.964516720784068 1 1
0.715630771129933 0.693471398277917 1 1
0.65937866528488 0.641364237734966 1 1
0.699656963452491 0.678105824831237 1 1
0.965187053929357 0.93467736295289 1 1
0.919664948873064 0.891345470492605 1 1
1.19403099257139 1.15966777274413 0 0
1.04132737155197 1.01550150872196 1 1
0.823701974217276 0.801370226333697 1 1
0.570289124884608 0.55263605776956 1 1
0.832349225105475 0.807406727219435 1 1
1.03401819311877 1.00260627248481 1 1
0.773932275648267 0.750550938358218 1 1
0.920885824597 0.89550775523977 1 1
0.879820542859808 0.854796930470515 1 1
0.85060899329394 0.826059726272671 1 1
0.964069008561661 0.93505188229242 1 1
0.706652239842404 0.686570539887238 1 1
0.733982368078822 0.711625212602034 1 1
0.812626562542018 0.789753890974147 1 1
1.01096041001849 0.982667949799835 1 1
0.404678546081338 0.393081531510637 0 0
0.81879752213216 0.796240972239103 1 1
0.603741055534547 0.586570342269842 1 1
0.775017893910166 0.752524218082232 1 1
0.722872178881379 0.702932190334292 1 1
0.727772823282496 0.706768359437225 1 1
0.657709271737804 0.63715494737239 1 1
0.82805427869435 0.804532287052703 1 1
0.718412029927389 0.697659980446021 1 1
0.794077693962212 0.771797002275255 1 1
0.869578328008121 0.843727476040139 1 1
0.756636722991808 0.733133779985847 1 1
0.592875762821151 0.573762918076903 1 1
0.822632450200659 0.799583064816864 1 1
0.516622674022396 0.502173429841001 0 0
0.767187548156224 0.746022316172994 1 1
0.921119056030361 0.895213521213951 1 1
0.938821141667125 0.91086957281548 1 1
0.739164703786578 0.7174463494266 1 1
0.542578706371608 0.526276935454908 1 0
0.633885599555577 0.616446342141548 1 1
0.694944241120506 0.672449127013419 1 1
0.83357116334463 0.808821321203384 1 1
0.821171572470619 0.797173640123676 1 1
0.778367485613887 0.755353099284578 1 1
0.799943427243861 0.777597674753341 1 1
0.561453892786324 0.544782285839672 1 0
0.76345695649784 0.738257693995544 1 1
0.611394702858917 0.593585556381841 1 1
0.552707219575164 0.534778090721768 1 1
0.507478029831043 0.491736266713219 0 0
0.695280926949903 0.674934002772994 1 1
0.900854098565999 0.875328103845722 1 1
0.773644236430869 0.751954480069577 1 1
0.893718639990344 0.867439236424969 1 1
0.868557396855677 0.841827078949211 1 1
0.941987164271255 0.916809473055813 1 1
0.902630589510457 0.87569897481921 1 1
0.821416623762895 0.794324791777381 1 1
1.00510788527884 0.975162169305259 1 1
0.761134024139893 0.738979051476005 1 1
0.749709173635352 0.728667992927379 1 1
0.923845666112424 0.896760792593465 1 1
0.865075398774276 0.839291965324207 1 1
0.817739823772312 0.794240699686796 1 1
0.673475028238708 0.653147086368034 1 1
0.686228803101349 0.665766047738183 1 1
0.601566835641591 0.584094214296423 1 0
1.00015575560294 0.971409000343125 1 1
0.731244966902333 0.709293104879947 1 1
0.682507814816058 0.662240766137887 1 1
0.797683254001017 0.773251211363576 1 1
0.787138080537691 0.764767642711091 1 1
1.01253335471476 0.980142522206258 1 1
0.799805903511821 0.777308581822739 1 1
0.672329470691869 0.652609885652177 1 1
0.891119328480414 0.865515373824544 1 1
0.819672664792572 0.794447871833987 1 1
0.708657692686145 0.689323071460887 1 1
0.85210237613777 0.826238845986445 1 1
0.835673919902377 0.811092778980361 1 1
0.53815484896309 0.52389545000018 1 0
0.763557049128599 0.743261600509658 1 1
0.663939931178723 0.642392647472849 1 1
0.710996164118296 0.691285271117192 1 1
0.866641090412191 0.842534976893944 1 1
0.938402165186932 0.911348405422489 1 1
0.930399805892331 0.899921610855849 1 1
0.893746619430484 0.867607853584885 1 1
0.725101453280099 0.704972001179892 1 1
0.669453822332003 0.651470038643861 1 1
0.69852212137387 0.680666080064801 1 1
0.467474751066543 0.453651962769353 0 0
0.885720330861516 0.859922398574549 1 1
0.782250237545792 0.758643095252455 1 1
0.770228661242592 0.748425017617544 1 1
0.812240485349955 0.786105144724852 1 1
1.01737041443739 0.986772701207021 1 1
0.774380525254994 0.751702579345292 1 1
0.542321706556932 0.524497652008636 1 0
0.604453704726528 0.585943939676048 1 1
0.716788397506258 0.695946954484938 1 1
1.02038064592655 0.992537147388757 1 1
0.518072072884348 0.502092506591306 1 0
0.805171947447546 0.779615322853296 1 1
0.797611006459778 0.771976890064295 1 1
0.87236185997878 0.845700589450021 1 1
0.851624587876838 0.825369812197826 1 1
0.816449924578492 0.791945140772504 1 1
0.559961335108549 0.546806429315894 1 1
0.903900430442977 0.876667139193965 1 1
0.76036122151645 0.738621535049342 1 1
0.775576403266792 0.754567597432156 1 1
0.861020621876921 0.833085444035457 1 1
0.612015211802023 0.594061498087304 1 1
0.754341795995638 0.733271650899289 1 1
0.884633966547544 0.856777842809551 1 1
0.703697846739998 0.682948450212541 1 1
0.761490586051484 0.737185256212149 1 1
0.88034562652178 0.853304372266898 1 1
0.978049508208347 0.947869799677612 1 1
0.803027057189981 0.779460227352361 1 1
0.507355037057661 0.491236677831212 0 0
0.685377179729922 0.66454325842476 1 1
0.890416484930225 0.863872368771429 1 1
0.999172806646876 0.969744547053808 1 1
0.608098306595896 0.590221119425117 1 1
0.714801068009849 0.692500012967661 1 1
0.91578775461492 0.888927693806121 1 1
0.561648371647339 0.545879903367747 1 1
0.744796178853268 0.721631077381751 1 1
0.789217050384271 0.764999678774276 1 1
0.882526062231252 0.853629452862248 1 1
0.701690572375021 0.680976683409657 1 1
0.862487935213985 0.836635539123815 1 1
0.951202250144432 0.922980968044536 1 1
0.69961237126584 0.679729675950497 1 1
1.17551774775262 1.1406611328223 0 0
0.846932064011254 0.820519413568638 1 1
0.576342115150932 0.559758478284987 1 0
0.627672471207356 0.609107383742894 1 1
0.852982915079097 0.828733213832656 1 1
0.961215096324777 0.937734803103475 1 1
0.820154984076897 0.796512962798127 1 1
0.711533176616283 0.692602619807705 1 1
0.782599267130021 0.75816182605162 1 1
0.758606965765953 0.736133166215998 1 1
0.559356172613522 0.543170311517373 1 0
0.600730415723587 0.582556701786432 1 0
0.694716672226669 0.674629606628789 1 1
0.629353591509679 0.608805624728724 1 1
1.04275287813315 1.01209067119925 1 1
0.63261898294142 0.613639299401312 1 1
0.912746193400107 0.885753654189982 1 1
0.946905861013488 0.919842989921625 1 1
0.827253264648016 0.802133035636342 1 1
0.928350048401306 0.901496923390972 1 1
0.851218155945859 0.825164366975345 1 1
0.757529875961298 0.73421983703418 1 1
0.813385261448626 0.790364906202883 1 1
0.808415683291184 0.785133226006069 1 1
0.781398524189052 0.759664479348881 1 1
0.719576441825199 0.698409389970138 1 1
0.96347570433701 0.935308069026718 1 1
1.02661402236491 0.993872290078795 1 1
0.945206544898638 0.91734883595399 1 1
0.863005984330619 0.838716147927448 1 1
0.898937166748719 0.867732849083211 1 1
0.814451156140588 0.791836460036183 1 1
0.721018548303629 0.700204450667046 1 1
0.786983002648017 0.761517711400666 1 1
1.03710885958464 1.0069748229031 1 1
1.02054406792705 0.98923307245942 1 1
0.946856114270626 0.919671848629333 1 1
0.791966643812298 0.769486060146559 1 1
0.721101388109071 0.700828963978208 1 1
0.562061692497204 0.545957656351179 1 1
0.685089214881683 0.665118348267725 1 1
0.980984068844215 0.949362910298204 1 1
0.695284915002725 0.677047759620423 1 1
0.701901708102966 0.68209532705175 1 1
0.904746601272405 0.879908013992994 1 1
0.942263316066154 0.912801592511617 1 1
0.883258493228153 0.856690442322746 1 1
0.812490255437538 0.79023471231078 1 1
1.03281491971908 1.00276042343752 1 1
0.849485379628311 0.824797842030385 1 1
1.08530746843471 1.05463653762198 1 1
0.994030842025475 0.96462654792377 1 1
1.03838255528359 1.00759766171634 1 1
0.995030413546384 0.964421123952885 1 1
0.744761749752217 0.720969392801395 1 1
0.496148648251606 0.483676449184171 0 0
0.869843838806012 0.844623697777693 1 1
0.783640144021699 0.760063304888179 1 1
0.69111750807165 0.673072784135939 1 1
0.543942777750288 0.528957675227402 0 0
0.602089897874139 0.584040557660488 1 1
0.877343247449436 0.852173307160574 1 1
0.865931111596982 0.842194631546288 1 1
0.764706519262244 0.742756795375853 1 1
0.483522864037095 0.468694591646052 0 0
0.740612332160951 0.718013591692941 1 1
0.756475318917056 0.733592560727479 1 1
0.798315094863076 0.774781540735063 1 1
0.764264648302648 0.743475125382203 1 1
0.764523440586398 0.742125211521601 1 1
0.886010952892221 0.8592986497756 1 1
0.8169290095044 0.795871943618269 1 1
0.719515654780319 0.697475999708447 1 1
0.638135312287237 0.619340841098059 1 1
0.644849761366803 0.625712617098729 1 1
0.855567436807508 0.829695379135218 1 1
0.761008457374072 0.738312174923563 1 1
0.693656064780659 0.674422455825007 1 1
0.798041504486602 0.772280096617257 1 1
0.542441419057782 0.52675820651927 0 0
0.777084249798745 0.752772038066586 1 1
0.749623876337617 0.726577394032592 1 1
0.68089320179139 0.658475100098844 1 1
0.6334270275791 0.613169998399395 1 1
0.856903300826975 0.830326623734718 1 1
0.881006612766375 0.853822161818229 1 1
0.672742182209356 0.654863557551765 1 1
0.620542416239724 0.603344662171144 1 1
0.863390702230849 0.835396043784742 1 1
0.895262161878798 0.867060810385949 1 1
0.869984046155178 0.845409408274419 1 1
0.914128539970447 0.888595571899556 1 1
0.816327662603225 0.7930795190101 1 1
0.636293837319591 0.619657699667258 1 1
0.985462026059741 0.955695917773615 1 1
1.08710703559543 1.05694759925161 0 1
0.648253076922699 0.628747574221897 1 1
0.657815842231579 0.638097211611691 1 1
0.713223167578596 0.690911238972797 1 1
0.771857061028568 0.750798619902741 1 1
0.847849583067438 0.821823050637877 1 1
0.980621274893876 0.953534167636645 1 1
0.839598817848193 0.81384405354102 1 1
0.732587840492597 0.710153411587748 1 1
0.666002859825708 0.644234387564929 1 1
1.12425275614999 1.09139997073745 0 0
0.70658012745748 0.682999893175673 1 1
0.779829845135998 0.754065508626596 1 1
0.999774184173089 0.97107124806067 1 1
0.77369078911813 0.750567226072582 1 1
0.640717292876044 0.623199474475908 1 1
0.584321014832654 0.567118636440723 1 0
0.830239624187656 0.805827430752626 1 1
0.903189197021588 0.874186158023306 1 1
0.817267403381894 0.792171104537684 1 1
1.03235133272767 1.00349516357849 1 1
0.878317172585839 0.852060772532825 1 1
0.873636463259583 0.844584399435606 1 1
0.871383185144342 0.846240551504498 1 1
0.94332699085454 0.916379969718361 1 1
0.596537374934427 0.577568968318862 1 1
0.641509743057248 0.622810380242233 1 1
0.814057148434816 0.788381597074689 1 1
0.821995423868004 0.797818900073326 1 1
0.795580638906785 0.774600058428238 1 1
0.865430014847752 0.839908318063167 1 1
0.640672399723417 0.621633470505194 1 1
0.873868928794963 0.850415629293436 1 1
0.812408013382712 0.789261140295864 1 1
0.93580789587272 0.906834545077484 1 1
0.758016213656619 0.735418723271187 1 1
0.874937102662887 0.848701524697799 1 1
0.513330448736474 0.500441956839134 1 0
0.683571234009786 0.661654357821762 1 1
