# Supplementary material for: Bias caused by sampling error in meta-analysis with small sample sizes
Source: PLoS One. 2018 Sep 13;13(9):e0204056. doi: 10.1371/journal.pone.0204056 (PMC6136825; doi:10.1371/journal.pone.0204056)
Supplement: S4 File — (ZIP) [file pone.0204056.s004.zip › results N = 20 theta = 0.8 tau = 0.5 sz = 30-50.txt]

"cohen.dl.theta" "hedges.dl.theta" "cohen.dl.cp" "hedges.dl.cp"
0.702232722999875 0.688921770784972 1 1
0.585537609476002 0.574903495862745 1 1
0.758601729625083 0.744527127255857 1 1
0.863687172868942 0.847149514336733 1 1
0.622103962641641 0.609837034078284 1 1
0.9461348198198 0.929342874344471 1 1
0.772082539184632 0.758383014718522 1 1
0.621683477200728 0.610430021789494 1 1
0.532279823342366 0.522563340627789 1 0
0.951275191934207 0.933919551344678 1 1
0.772040390591877 0.757783147194842 1 1
0.928100491229751 0.910489330726668 1 1
0.845271116187575 0.829980856330264 1 1
0.880883350737269 0.863977101844802 1 1
1.07956800847797 1.05926413474832 1 1
0.765550262071122 0.750773184497324 1 1
0.772759354057548 0.759593781480367 1 1
0.670062880647609 0.658448307995669 1 1
0.657692427013109 0.644955963437986 1 1
0.767735590131883 0.752289033309362 1 1
0.816306768460322 0.80060686049228 1 1
0.824293049909024 0.808155338886876 1 1
0.998901256745467 0.981170092572854 1 1
0.73727433706318 0.724355535777217 1 1
0.754994410311515 0.740939495150735 1 1
0.93199078302332 0.915280398345432 1 1
0.806497116248828 0.791847791253146 1 1
0.682875305201609 0.670146460688455 1 1
0.902386297602193 0.884536109274389 1 1
0.620515440540053 0.610404099735814 1 1
0.899438776003194 0.882814690289298 1 1
0.696224135301359 0.684835313471535 1 1
0.815939091185627 0.800307034435515 1 1
0.959178167760242 0.940073514221333 1 1
0.863678744313506 0.847365554502736 1 1
0.591659447185099 0.580283047644494 1 0
0.686664876245837 0.67443282133675 1 1
0.936372726442815 0.9189640312272 1 1
0.996309973761832 0.979929154251357 1 1
0.875236579970439 0.858124122021285 1 1
0.875075642956782 0.860613133543582 1 1
0.490760302288924 0.482627840073528 0 0
0.918483989239574 0.900298163106028 1 1
0.92386264155517 0.907155288449535 1 1
0.785194672029835 0.770860686848849 1 1
0.649348526374308 0.637392256523924 1 1
0.903311480838501 0.885735448744887 1 1
0.954454026248793 0.936721375664801 1 1
0.76748461636901 0.752358449218377 1 1
0.885253853023145 0.868843305831631 1 1
0.769141855354933 0.754393376228566 1 1
0.761924921639365 0.746996345584303 1 1
0.557528688507809 0.547047048401672 1 1
1.03708875150468 1.01715068054582 1 1
0.736517756686673 0.723719421136573 1 1
1.08932392405733 1.06841980574358 1 1
0.620593286936602 0.607549027686856 1 1
0.92820147149318 0.910604081697676 1 1
0.772555429650516 0.758029637229578 1 1
0.757734316778589 0.744477209150202 1 1
0.791004589709166 0.776905176484917 1 1
0.695537575894462 0.682952057076295 1 1
0.79697180800401 0.78118760311527 1 1
0.7489163444017 0.734730940208119 1 1
0.649675123226025 0.6377908380083 1 1
0.966282553127966 0.947728307992633 1 1
1.04094851642355 1.02117254664191 0 0
0.858234765505083 0.840856847477207 1 1
0.697932128419454 0.685286822286155 1 1
0.750471704540631 0.735487929070855 1 1
0.593818138819757 0.583460687364023 1 1
0.931967637253644 0.912452594062036 1 1
0.806686231996518 0.790509568988317 1 1
0.699520870872937 0.687328521809044 1 1
0.851548353798912 0.835641856270365 1 1
0.649688234995773 0.636997314967221 1 1
0.64809771186234 0.635448603902289 1 1
0.93569045894838 0.918133596491603 1 1
0.751918729055996 0.738950629338477 1 1
0.625211918791973 0.613229903260084 0 0
1.00556398413395 0.986287413624033 1 1
0.763043889328779 0.749442591149955 1 1
0.832221162264052 0.818198110275044 1 1
1.07889782024166 1.05958570411774 0 0
0.746790792770427 0.732961315136781 1 1
0.743898476928045 0.730198514456929 1 1
0.764632429851148 0.74924873776586 1 1
0.901712075413856 0.885029267770187 1 1
0.795361849783832 0.780242556375055 1 1
0.910507010240402 0.892900655331319 1 1
0.829618755116964 0.814353724874092 1 1
0.84770677652049 0.83280556129609 1 1
0.657411733337934 0.645099292525367 1 1
0.952680714881978 0.933286301348975 1 1
0.777127790271647 0.763597627194259 1 1
0.811914459015565 0.798093205539288 1 1
0.738921498326549 0.724983572966572 1 1
0.803535118212543 0.788549482048171 1 1
0.872701108249643 0.857677099924707 1 1
0.604471158228644 0.592105198297968 1 1
0.963830097222155 0.947141659797202 1 1
0.909970539304677 0.893523093880198 1 1
0.830699028412222 0.814290623173792 1 1
0.861764209307802 0.846805171293609 1 1
0.757056675344652 0.742838463813315 1 1
0.77756590057758 0.762912853183835 1 1
0.654245468629264 0.640557505294982 1 1
0.750146819350674 0.735918997780276 1 1
0.565488337116338 0.554900801162169 1 1
0.693970218124196 0.68028675963994 1 1
0.817610552420571 0.801181427132745 1 1
0.915460421561247 0.898184899787746 1 1
0.906868707314936 0.890667874558326 1 1
0.923791860855153 0.907451676615663 1 1
0.84737278187849 0.831712067063843 1 1
1.00597731909106 0.985644785773078 1 1
0.88704781800606 0.869413531579792 1 1
0.779762925894241 0.7647026374658 1 1
0.716453988169248 0.703053075331767 1 1
0.654878124677117 0.64341471281433 1 1
0.762100273517905 0.748419040506607 1 1
0.853416535869709 0.836838142374581 1 1
0.810397973844016 0.794198210384539 1 1
0.824194497828827 0.80960951878022 1 1
0.672461361147562 0.660455692425584 1 1
0.901204012354205 0.883202945344112 1 1
0.776628643951835 0.762422465751269 1 1
0.545856837303414 0.536157219070656 1 1
0.794300743364333 0.778905971297042 1 1
0.765895827278458 0.751855207448561 1 1
0.666459064160999 0.654827690132065 1 1
1.09128617322195 1.07076850726569 0 1
0.776650835796283 0.762264664408439 1 1
0.742738776024427 0.729339692843427 1 1
0.769120949959948 0.755010915906849 1 1
0.524743993799139 0.513463553174994 0 0
0.884701126408223 0.867719162605277 1 1
0.748920157800464 0.734601114019328 1 1
0.911086540098679 0.895656069519066 1 1
0.962079494040922 0.944312367012225 1 1
0.818283583245072 0.801592338141125 1 1
1.10290693916723 1.08082741396145 0 1
0.763545971440083 0.747736892840043 1 1
1.13905954370274 1.11584211529055 0 0
1.05537508505739 1.03635444328294 0 1
0.722538186127799 0.708187003128946 1 1
0.724681835899571 0.710974204754301 1 1
0.94467347874022 0.927660619384658 1 1
0.772526762562561 0.758804442369731 1 1
0.588034553443388 0.57704493311268 1 0
0.800736356662718 0.785926917906722 1 1
0.945464578312574 0.928439996837028 1 1
0.905220087025881 0.888169546387919 1 1
0.787828995385124 0.771469901243233 1 1
0.763421442618649 0.749943338219466 1 1
0.784668854064294 0.769548492752931 1 1
0.798881769075628 0.78260096871238 1 1
0.795934722941186 0.781403471131775 1 1
0.72145893513614 0.707280601899043 1 1
0.804371081998297 0.789957483555712 1 1
0.850265278489299 0.834024043292486 1 1
0.781826033123572 0.768028327522973 1 1
0.727187484699513 0.714444964985818 1 1
0.972178438099509 0.953107777203508 1 1
0.693133310077964 0.681081520101939 1 1
0.682484926863386 0.669094365995729 1 1
1.35940113448176 1.33146698265413 0 0
0.940830283434575 0.924141374032719 1 1
0.942195698722123 0.923718815150271 1 1
0.657373515454297 0.645117033904729 1 1
0.75021486300288 0.736867091403635 1 1
0.557983860003963 0.547883530200385 1 1
0.776429303132631 0.760630027029823 1 1
0.969166815674897 0.950817656159816 1 1
0.995746427215312 0.976860009601965 1 1
0.790743415166364 0.775707038286458 1 1
0.553668090446138 0.54394480844956 1 1
0.492247024395213 0.483533098518147 0 0
0.81330897724327 0.797785471659098 1 1
0.550755133240915 0.540024972620092 1 1
0.646301491422785 0.634703043043717 1 1
0.641966513689879 0.630569386019567 1 1
0.894892952295323 0.878590695603927 1 1
0.81627442450279 0.802116065341346 1 1
0.730141906065351 0.717241309009215 1 1
0.863551924371669 0.847797896508489 1 1
0.932495319311447 0.914488677762828 1 1
0.755654133067521 0.742009959239184 1 1
0.923711836488996 0.905947179030037 1 1
0.929090208309198 0.9116411612525 1 1
0.791685509203786 0.777578845907355 1 1
0.866343740047856 0.849887537099868 1 1
0.644971259796075 0.633075619845903 1 1
1.12807518456527 1.10616781592378 0 0
0.9462813593282 0.928894936750859 1 1
0.567355324491987 0.556346522495437 1 1
0.601846370579998 0.592601342987302 1 1
0.642653583832929 0.630262393557402 1 1
0.965620216017173 0.946192972085572 1 1
1.01760220510727 0.998416032590452 1 1
0.758228513030015 0.742347779360048 1 1
0.49564453726772 0.486464328127236 0 0
1.04831623481651 1.0298149483168 1 1
0.626588226927517 0.614312368330236 1 1
0.697288413219678 0.683842671249479 1 1
0.732962089739212 0.718555899061077 1 1
0.602132245823519 0.591093272100139 0 0
0.925569913113379 0.90842930831732 1 1
0.833279825782555 0.819119205619971 1 1
0.64818668107636 0.637614969865011 1 1
1.01588774742146 0.995899561437634 1 1
1.175241076769 1.1526760185779 0 0
0.757669080220586 0.74374981421546 1 1
0.827290119868847 0.810533054511248 1 1
0.821045119606315 0.805299664929945 1 1
0.660061157298234 0.646872331361975 1 1
0.879759288898627 0.863145161990918 1 1
0.970000998434064 0.951363122083663 1 1
0.679722568047818 0.667730983816977 1 1
1.19792114169186 1.17445666039753 0 0
0.723429686932813 0.70977193220933 1 1
0.875745634560718 0.859465348599512 1 1
0.766344920972835 0.751511424543522 1 1
0.963258192121886 0.945770302173505 1 1
0.874551780156079 0.859285022677511 1 1
0.812061120062811 0.795626230298268 1 1
0.978170837595624 0.960184423507045 1 1
0.648894818217528 0.636673890105154 1 1
0.792176736488351 0.77676868997288 1 1
0.850488777691549 0.834705423996883 1 1
0.93900136175687 0.92048772027656 1 1
0.7400776589424 0.726812724674844 1 1
0.859021389267239 0.843430432637974 1 1
0.85428508294132 0.83814129197731 1 1
0.854677439015265 0.839463173715003 1 1
0.868890988130969 0.853836864272166 1 1
0.630068085730655 0.618698250912946 1 1
0.858405357430715 0.84333296532055 1 1
1.07881654127271 1.05824298502718 1 1
0.74440296051101 0.730870328007542 1 1
0.672114283927306 0.659836336344534 1 1
0.817680165207225 0.802193359919682 1 1
0.920101283683253 0.901274304813636 1 1
0.561276247035514 0.550815744562404 1 1
0.673781156260447 0.661436944635575 1 1
0.636814351613371 0.62624406806271 1 1
0.856317285955161 0.841109114417027 1 1
0.945060619947685 0.927984884506451 1 1
0.830954108958773 0.817209947421329 1 1
0.745341438811875 0.731529290149556 1 1
0.922414984387578 0.905278202279099 1 1
0.761019296827647 0.74599933998565 1 1
0.575758536468009 0.564871087075028 0 0
1.03430483474981 1.01394563033018 1 1
0.833638517324431 0.818171472490253 1 1
0.871918780679143 0.856112573792303 1 1
0.827804756108331 0.811669427101844 1 1
0.822381169752101 0.808466720408059 1 1
0.996444556465176 0.977083318722972 1 1
0.763065056070384 0.749958124926532 1 1
0.691213581457632 0.679212943626525 1 1
0.896709149964645 0.879925163144595 1 1
0.838369563369132 0.821529095853255 1 1
0.870915955647451 0.853476518187305 1 1
0.786837819623643 0.771751125332508 1 1
0.720588592278874 0.707309454297495 1 1
0.755037500910314 0.741193273905724 1 1
0.863118478641927 0.847503221634451 1 1
0.618448628197512 0.606752810655222 1 1
0.775851090001417 0.760974669616653 1 1
0.826943367345094 0.811788789527782 1 1
0.885727855608244 0.86802563263469 1 1
0.694164335619851 0.681995056081526 1 1
0.888961703688528 0.871717914231174 1 1
0.741930842877773 0.726900878564172 1 1
0.929101349281762 0.912909874829154 1 1
0.873164119941123 0.856432728544375 1 1
0.646471846658815 0.634964440461541 1 1
0.939130422030918 0.919626088177597 1 1
0.86080702208838 0.84357375978075 1 1
0.63649863115188 0.624235119719954 1 1
0.876171011763218 0.860815292735269 1 1
0.914094053868734 0.897312913187257 1 1
0.84408017605173 0.827341673798397 1 1
0.634288823612943 0.621804389291453 1 1
0.876964147363214 0.860826050210067 1 1
0.77783898791468 0.763096955032857 1 1
0.890599715472795 0.873787970952963 1 1
0.614326261609126 0.602830554093317 1 1
0.744011718259714 0.729885229459323 1 1
0.804342281667494 0.790127711971539 1 1
0.915762211445208 0.898075469962095 1 1
0.758171680597448 0.744930502664534 1 1
0.848290909121858 0.830281647283208 1 1
0.777649543227049 0.764291061288101 1 1
0.64526329866612 0.633815569757776 1 1
0.928413118980064 0.909808620429443 1 1
0.714430680524801 0.701203948716857 1 1
0.86050224207347 0.845356721373147 1 1
0.81620397087557 0.800995365317107 1 1
0.991852542108767 0.973607959045358 1 1
0.778875243501164 0.763565473205475 1 1
0.912923613330221 0.896843745755736 1 1
0.72523124340161 0.712364826596804 1 1
0.630774500209536 0.61967892192844 1 1
1.04947825151786 1.03082043967154 0 1
0.690674330005915 0.677113727044537 1 1
0.881792889684598 0.865979573567374 1 1
0.605016183397683 0.594182449395266 1 1
0.786857435064517 0.772365357541277 1 1
0.68542397308803 0.673629042398285 1 1
0.886631415192282 0.869831110478073 1 1
1.0023439256988 0.983009535545065 1 1
0.682084027776229 0.669994748266992 1 1
0.802483990670789 0.786960342839404 1 1
0.747578982269441 0.733429930915392 1 1
0.796092526045421 0.780609878003145 1 1
0.865478431095245 0.849274554777723 1 1
0.52498579663624 0.515713589026604 0 0
0.756642757554759 0.742514009642848 1 1
0.789160833816532 0.775340986630501 1 1
0.629488890075833 0.617977427587069 1 1
0.971981005564124 0.953179793101898 1 1
1.08622388958935 1.06633140386142 0 0
0.893903430183347 0.876591981666956 1 1
0.946593403280824 0.928580033738616 1 1
0.754239953416783 0.739804994473781 1 1
0.896156118272734 0.878143330990417 1 1
0.82875977946755 0.813035973745508 1 1
0.853142009554731 0.837463292007009 1 1
0.788624084342818 0.77460291365085 1 1
0.782892442750954 0.767714702864507 1 1
0.82368728958765 0.807456708101803 1 1
1.05862729029146 1.04059916497462 1 1
0.725647551019164 0.712064334346907 1 1
0.918960434236921 0.901718769927876 1 1
0.827352406257318 0.811431616971531 1 1
0.784327759683308 0.768963245123262 1 1
0.963205910172838 0.944855296627656 1 1
0.87410384668478 0.856918419550689 1 1
0.787895378607117 0.773889549072215 1 1
0.970142721738439 0.952722030474474 1 1
0.603293488870013 0.592616764691449 1 1
0.873111228582017 0.85627534848418 1 1
0.870758863537829 0.854048885246493 1 1
0.991893563493146 0.975128700614707 1 1
0.724117526524687 0.709804932271719 1 1
0.430072928419166 0.421259057376703 0 0
0.71550138122032 0.702153538629099 1 1
0.974677481961299 0.956361797268176 1 1
1.00825318698206 0.98896506541799 1 1
0.605436425862107 0.594049613693736 1 1
0.734722996787735 0.72084498052704 1 1
0.64518362333322 0.632847165463306 1 1
0.508384813078745 0.498780622107041 0 0
0.730675667609474 0.716545072965813 1 1
0.789056772288924 0.77478706110657 1 1
0.844120188331564 0.827807526892566 1 1
0.759627639563632 0.746085517880446 1 1
0.702291200778741 0.688920614172782 1 1
0.749338507672033 0.735567691818703 1 1
1.08286064345487 1.06222883573803 1 1
0.810944263381328 0.796181535427848 1 1
0.699664675091391 0.686970785669182 1 1
0.744610997721634 0.730917299420013 1 1
0.72932666211251 0.716524205820156 1 1
0.802522610200591 0.785894269027198 1 1
0.878876559336317 0.863583698801751 1 1
0.854278880695014 0.838806142483291 1 1
0.570091433386179 0.558917619576825 1 0
0.637169979266135 0.624314201727442 1 1
0.732925486816176 0.720345860190131 1 1
0.962763267679005 0.943471190146813 1 1
0.880931523598498 0.864412107789474 1 1
0.836957160422709 0.821356402480742 1 1
0.9356905677515 0.918429028328401 1 1
0.723399292837449 0.710394499826415 1 1
0.708999535345533 0.695164343460118 1 1
0.811298931285718 0.797000308447248 1 1
0.852390164016274 0.837034435144283 1 1
0.911628602679083 0.893657464469469 1 1
0.844661233394571 0.830306957745654 1 1
0.94468744460708 0.927258274423254 1 1
0.671063447010634 0.657781954232504 1 1
0.83207554852383 0.817014175546908 1 1
0.685507357029217 0.671151636504109 1 1
0.593349583380654 0.580322649029822 1 0
0.854040817139017 0.839091733467407 1 1
0.508847216560022 0.499390307955287 0 0
0.746429238934213 0.731646208907644 1 1
0.650258887770277 0.639006599016329 1 1
1.071505987537 1.05170843497436 1 1
0.868296096717777 0.851232020614335 1 1
0.743503817684818 0.728892069642076 1 1
1.00963192483772 0.989008182178961 1 1
0.760764015692416 0.746173321845865 1 1
0.695356634640179 0.681865874702141 1 1
0.811995425404515 0.795886254070128 1 1
0.911701152963702 0.893611036847807 1 1
0.760000774076845 0.745685948699392 1 1
0.834512415113017 0.818570130055441 1 1
0.623255255973363 0.610832168743341 1 1
0.959607403843873 0.942060825886771 1 1
0.65920496924041 0.646594809520939 1 1
0.736282318548985 0.721720203312852 1 1
0.87483096012978 0.858691370520897 1 1
0.512258303262096 0.501968574696266 0 0
0.986925467913935 0.96798775488556 1 1
0.737000497871247 0.72339003887568 1 1
1.06311114388721 1.04238195863687 1 1
1.09714057375305 1.07832325284557 1 1
0.854673150640277 0.837422349943068 1 1
0.601775810165943 0.590263848748019 1 0
0.60613747589943 0.594025068140709 1 1
0.916862096022101 0.89983662377136 1 1
0.879559382698607 0.863369542947622 1 1
0.935303002477033 0.917654509096015 1 1
0.894053824454797 0.876642318683342 1 1
0.721726165017457 0.709240903250432 1 1
0.738115227622505 0.723859221141405 1 1
0.699847004833305 0.685806347019839 1 1
0.811097737784704 0.795696036755373 1 1
0.863568846814669 0.847533105660338 1 1
0.795536531043766 0.780715235536612 1 1
0.769792216278903 0.755712735627029 1 1
0.870706326667342 0.853755411254491 1 1
1.06626927277176 1.04578287923245 0 0
0.784408749382815 0.768683920283395 1 1
0.822947564817309 0.808501075899431 1 1
0.889181068208162 0.873405925907187 1 1
0.736185751915955 0.722184913149375 1 1
0.513961680702984 0.504961380334519 0 0
0.67057370337606 0.658330654382855 1 1
0.943236737875408 0.925701627176367 1 1
0.729315258855862 0.714903112459411 1 1
0.724848834580164 0.709141554799244 1 1
0.60865565445148 0.596502014538096 1 1
0.636875367204905 0.625407079256385 1 1
0.700538236714971 0.68759079804142 1 1
0.670719678620773 0.657227789634748 1 1
0.62729983286276 0.616113760737204 1 1
0.740563374526824 0.726426307557988 1 1
0.732991219010644 0.720157656834965 1 1
0.863536100572888 0.848037388259062 1 1
0.924156613866834 0.906914808054978 1 1
0.717284884031788 0.704351301474047 1 1
0.676254374390724 0.664398801637451 1 1
0.955781224287452 0.938159381398565 1 1
0.854104998054398 0.83867121080666 1 1
0.688974424007243 0.675255592749064 1 1
0.76914677878216 0.754362546856367 1 1
0.708434757849846 0.694053943059447 1 1
0.953478021199459 0.936705899900321 1 1
0.695489779154596 0.68219202363219 1 1
0.693990114121465 0.681777546913751 1 1
0.678545702599577 0.666792951480609 1 1
0.53471224594666 0.524587551046038 0 0
0.847412410284961 0.831787847630188 1 1
0.756440044779507 0.743677683495672 1 1
0.89379676521657 0.878427606177978 1 1
0.743852362397434 0.72960937629816 1 1
0.855287844539259 0.837088898343 1 1
0.89070579806268 0.873731375080729 1 1
0.840869176604495 0.825151926023076 1 1
0.972844527819244 0.955964558131311 1 1
0.901280748179769 0.884433781159289 1 1
0.822928413747925 0.808189616871791 1 1
0.573679121050709 0.563030870096218 0 0
0.508338920427932 0.499408846511295 0 0
0.627379883236094 0.61427862881587 1 1
0.387576254387963 0.380024113638715 0 0
1.04026232014351 1.02139676058743 1 1
0.951031621321676 0.933393289140931 1 1
0.841360307285254 0.825379786580986 1 1
0.776799910136965 0.762435298012793 1 1
0.695157149149012 0.681374061502706 1 1
0.718236298444057 0.706050731415166 1 1
0.561432746696088 0.551198364595798 1 1
0.845831037485945 0.829673205527 1 1
0.939014152429384 0.921304131226746 1 1
0.852657078394486 0.836054623297716 1 1
0.672753092222045 0.660369100183793 1 1
0.736974496802401 0.723148569062743 1 1
0.687393179655994 0.675419133691308 1 1
0.65935955736286 0.647075780080817 1 1
0.59820443565792 0.586737646827739 1 1
0.766545593080545 0.752998609489833 1 1
0.837094895204673 0.821205048358704 1 1
0.669532626754703 0.657932505123382 1 1
0.686767695023565 0.673957718328181 1 1
0.860454313278856 0.844760228731965 1 1
1.01356238990248 0.994673105205069 1 1
0.651431074460763 0.639131096656177 1 1
0.74059205681456 0.728429225646958 1 1
0.856374776523637 0.840647658938512 1 1
0.816851792543678 0.801911073811493 1 1
0.827055338511245 0.811238459511513 1 1
0.751407347394694 0.738115668953658 1 1
0.575840873350332 0.564860681589695 1 1
0.793390651651742 0.779140400465157 1 1
0.542125647729435 0.53256177958742 1 1
0.655993009976794 0.643331621226254 1 1
0.633904762574858 0.623008040532498 1 1
0.755181493804983 0.741112579716593 1 1
0.73352290350493 0.720833319631563 1 1
0.736421088186165 0.723174697514894 1 1
0.904433227695906 0.888175175332617 1 1
0.850368046368999 0.834922614491166 1 1
0.805203980193145 0.789983196964436 1 1
0.821388950720533 0.806223128047387 1 1
0.737303297852182 0.722622463276296 1 1
0.72962926599726 0.715371139243276 1 1
0.742025483463211 0.727501629335796 1 1
0.91014928608355 0.894090599303581 1 1
0.820980798147432 0.8050171206064 1 1
0.854773426756689 0.83937387859417 1 1
0.873360670602318 0.85664385486209 1 1
0.927989622673786 0.909837746796908 1 1
0.86667864148233 0.849983444635946 1 1
0.942433566151371 0.924745464217834 1 1
0.800209533432937 0.784543237635685 1 1
0.881588235831022 0.864448404968073 1 1
0.840832700970567 0.824137444313918 1 1
0.759514149601785 0.744973777422464 1 1
0.791635951249765 0.777544718051808 1 1
0.879746788992395 0.863299645558996 1 1
0.708291127485681 0.695613884125919 1 1
0.787262840394129 0.771377627647586 1 1
0.681201783881746 0.668745748906195 1 1
0.834751150422182 0.819187451619126 1 1
0.673428516657197 0.660039420453996 1 1
0.839138024929637 0.822338567989519 1 1
0.858113594698318 0.841535289443522 1 1
0.755036995593143 0.740150291630117 1 1
0.757006912876402 0.742351145690823 1 1
0.652702208504142 0.640708165616925 1 1
1.16199584514181 1.14097234149225 1 1
0.455223492300353 0.446376611284337 0 0
0.65420696288991 0.641724347043375 1 1
0.653019881569996 0.64014768948872 1 1
0.963558889885549 0.946589586248666 1 1
0.855872430689562 0.840671725742389 1 1
0.911037919373439 0.894468946667711 1 1
0.847103072752753 0.831227020295038 1 1
0.83707286632107 0.823467172988204 1 1
0.678089071247515 0.664602829114487 1 1
0.666354006689516 0.652248489056968 1 1
0.829979150608292 0.814756366000566 1 1
0.513245289232296 0.503720154816771 1 1
0.638458929038557 0.626216308570391 1 1
0.637475336172811 0.625443641456147 1 1
0.83812771314541 0.821208737951919 1 1
0.917963822912319 0.900258702906357 1 1
1.1189162719979 1.09763534101628 0 0
0.629145315459055 0.61704688703736 1 1
0.695563822697986 0.684193091539389 1 1
0.960309937920642 0.943666736608259 1 1
0.497658823239184 0.488124979209258 0 0
0.973115951986102 0.953904583369627 1 1
0.758656598452646 0.744584934314948 1 1
0.926618625549996 0.910728453938886 1 1
0.799276963156123 0.783394486813225 1 1
0.735161179312769 0.719579809015832 1 1
0.638080454546317 0.626129134529536 1 1
0.960181474506917 0.942673936249878 1 1
0.902800874857798 0.885703504038298 1 1
0.729337699111581 0.715088784315036 1 1
0.973190572175932 0.955404199065667 1 1
0.972755231223142 0.954040458998457 1 1
0.747229872274049 0.731710542427119 1 1
0.708145014382516 0.694859066508253 1 1
0.627424074464678 0.615318216548165 1 1
0.661457886844213 0.649508436032479 1 1
0.71644717647239 0.703765176629075 1 1
0.953617882765983 0.935425510810519 1 1
0.719096773239085 0.70589857116348 1 1
0.802033080711887 0.787200439681261 1 1
0.62349371248418 0.611622693210945 1 1
0.586597745877822 0.576860194798408 1 1
1.02526234940116 1.00547259209404 1 1
0.68299021282022 0.670063145495239 1 1
0.789195711888816 0.774375153124655 1 1
0.828235283419831 0.812886753910911 1 1
1.07277879658833 1.05249021083861 0 0
0.799208391652202 0.78422391544334 1 1
0.82387832132848 0.807927452045526 1 1
0.774487823253797 0.761129225038414 1 1
0.487346193186989 0.47795693600721 0 0
0.804212740388525 0.788041282758399 1 1
0.829162583424681 0.813804432714273 1 1
0.749828692242975 0.735957650514195 1 1
0.933689702790302 0.916168939970447 1 1
0.658834954807918 0.645842316333171 1 1
0.996954314031844 0.978033342043417 1 1
0.883721179143058 0.865957694742197 1 1
0.777376534864287 0.763548792190681 1 1
0.783892788965089 0.768283749388988 1 1
0.773743713984583 0.758749356305968 1 1
0.981542229137406 0.962716530343792 1 1
0.848551417022194 0.831298339461389 1 1
0.816739103080103 0.801758506919261 1 1
0.688813101563765 0.675534429253612 1 1
0.828697141345345 0.813073871901101 1 1
0.755622925380309 0.741364777876935 1 1
0.731003048286991 0.717866234621115 1 1
0.868125023966681 0.852138848817958 1 1
0.73941420703681 0.724743137782446 1 1
0.744459763130194 0.731481509939011 1 1
0.79747511299246 0.782563411058816 1 1
0.62490885717908 0.612732851134991 1 1
1.02888800017116 1.01079436619875 0 0
0.677346356083358 0.663555153820157 1 1
0.928388198281268 0.910099959039268 1 1
0.805936827780625 0.792977710661379 1 1
0.902121269281274 0.884351649222551 1 1
0.889984272835593 0.874139378023403 1 1
0.611943268848285 0.600111926526522 1 1
0.846346905272508 0.831984642299345 1 1
0.798079021497795 0.783052743987957 1 1
0.743934753887262 0.729687098434539 1 1
0.858008571515173 0.841586812671484 1 1
1.04475870729878 1.02510291786131 0 0
0.868230543374091 0.85125784662242 1 1
0.817308069593069 0.802486975999958 1 1
0.874169617191096 0.85807390011779 1 1
0.818381389806731 0.803812622194666 1 1
0.77120835970432 0.756273558394762 1 1
0.997881807794005 0.979914780915393 1 1
0.969980735341387 0.950669787643314 1 1
0.681703689792432 0.670450146159063 1 1
0.876579392496311 0.860107613301478 1 1
0.958571618638799 0.940328183657583 1 1
0.907614960533162 0.889893361323588 1 1
0.769195941010602 0.75585769973068 1 1
1.13935856125171 1.11825753601395 0 0
0.670316744607085 0.658208754437514 1 1
0.921985164374558 0.903629637554356 1 1
0.69241988286508 0.6795255725279 1 1
0.771889321501746 0.757623946674332 1 1
0.724396720839532 0.710830023430649 1 1
0.669311711283315 0.656878661248772 1 1
0.821847276774539 0.806971575443086 1 1
1.04605958090404 1.02778961544985 0 1
0.891914489074824 0.874509549960481 1 1
0.758341309644868 0.744201441518263 1 1
0.667096859576203 0.654766692129217 1 1
0.715902209569685 0.70303397209287 1 1
0.971623245906902 0.954248998463909 1 1
0.720533446676411 0.707802884602458 1 1
0.702798860584937 0.689447651703399 1 1
0.909671832713506 0.89280642009937 1 1
0.745190628734225 0.731537873492688 1 1
0.771500399160474 0.756252592496991 1 1
0.780391891166434 0.765920037925584 1 1
0.951358913494729 0.932586492160452 1 1
0.668087782858309 0.654797760376172 1 1
0.779700199437594 0.763956238134525 1 1
0.686870365340438 0.674673759013081 1 1
0.872188052899312 0.857850644137352 1 1
0.676323435087704 0.663742752090202 1 1
0.837199478750161 0.820806435669174 1 1
0.615076185304826 0.604149812422438 1 1
0.908690060551494 0.892337573623288 1 1
0.795428597236311 0.781750147123996 1 1
0.913474149821652 0.89814939143165 1 1
0.741807455032043 0.729403315416188 1 1
0.82670934347891 0.811194553699344 1 1
0.891831265538675 0.877528558609404 1 1
0.820695957818892 0.803198520094646 1 1
0.822609867441327 0.808444808956063 1 1
0.948571958821857 0.930584354114618 1 1
0.691355124965971 0.679066792137774 1 1
0.633827098987439 0.621516794215076 1 1
0.924025062810993 0.906448308138808 1 1
0.59363899000011 0.582314684228768 1 1
1.01725062812458 0.997152969772821 1 1
0.622564285464917 0.611291873767293 1 1
0.884574099109893 0.868751352796918 1 1
0.69359613766344 0.682251260462808 1 1
0.934624077082567 0.918836506250653 1 1
0.525207480434585 0.515347835434435 1 0
0.714016634774705 0.700685069043313 1 1
0.729065336954504 0.715129442038047 1 1
0.562747528543379 0.552462492448583 1 1
0.753977500429044 0.739267712008267 1 1
0.888763614973411 0.869780992524622 1 1
0.783862486928626 0.769077488836506 1 1
0.701319599808047 0.688549490478716 1 1
0.642841358214032 0.630381659890086 1 1
0.719720144993758 0.706962437601014 1 1
0.754551449929148 0.740783502150299 1 1
0.977711914664879 0.959785230702276 1 1
0.817175782161848 0.802572440640836 1 1
0.719821480286444 0.70534822055219 1 1
0.943068922887373 0.925802323433257 1 1
0.573882397147355 0.562405680062783 1 1
0.672912014907094 0.660321882302976 1 1
0.82763213632995 0.811886359014624 1 1
0.911295171523462 0.894892201739893 1 1
0.551863345175504 0.542771658886878 0 0
0.939904776110077 0.922307139215053 1 1
0.885964955542031 0.867876692535476 1 1
1.04770626088505 1.02729294167224 1 1
0.887662238959295 0.869632715591651 1 1
0.951862181868724 0.934303636049733 1 1
0.958493626086072 0.940534631825024 1 1
0.625134027989855 0.612474067554253 1 1
0.767815129947601 0.752530780573993 1 1
1.07571135507427 1.05365901319346 1 1
0.707295685630164 0.694187649491301 1 1
0.837338340143161 0.820123386770878 1 1
0.702966510784745 0.68936048592913 1 1
0.70368260781237 0.689766754705186 1 1
0.678824984909887 0.666176608826301 1 1
0.869660351151126 0.852732732233695 1 1
0.56039897526641 0.550304772747343 0 0
0.55761804793178 0.546746837828128 0 0
0.853833658967709 0.840308823956895 1 1
0.845086442346729 0.830101870246002 1 1
0.941043807928061 0.922509175693648 1 1
0.89665249680855 0.879573867969416 1 1
0.754172628591807 0.740236789999758 1 1
0.685484433462877 0.67259586646065 1 1
0.734791167717487 0.720934776712413 1 1
0.791026356851237 0.776961611763499 1 1
0.954289670022244 0.936562228317933 1 1
0.750815883224842 0.7376240026996 1 1
0.903427702290711 0.886072082276574 1 1
0.861452581804357 0.844976363871355 1 1
0.687543062490475 0.675825968237219 1 1
0.640719865489212 0.628182332822714 1 1
0.611160946886184 0.59971797857418 1 1
0.660224520571186 0.646047691841506 1 1
0.698208357748543 0.684998568438129 1 1
1.0570319640516 1.03774838412951 0 0
0.601258121719516 0.589471456042924 0 0
0.959109745711518 0.940854077477334 1 1
0.705618351380188 0.692107901730906 1 1
0.78349393224291 0.76915864747396 1 1
0.685732746474833 0.673857435402188 1 1
0.861662623148767 0.844239647809597 1 1
0.863729740005824 0.847473021677002 1 1
0.50401958026632 0.49452752113755 0 0
0.703748251796093 0.689387661941939 1 1
0.868831260249512 0.85292471229104 1 1
0.824144431738168 0.808039884645027 1 1
0.832361990900884 0.818232221230379 1 1
1.06837085354232 1.0485726396047 1 1
0.87996009003102 0.863651852641119 1 1
0.644996050684722 0.63334578692502 1 1
0.826827460990584 0.810110850491548 1 1
0.879000266204786 0.861998811120415 1 1
0.806477344216643 0.79132139850541 1 1
0.928157609009969 0.910892136752887 1 1
0.817702238908638 0.800973410424794 1 1
0.712952646675256 0.70001107388622 1 1
1.14600799192332 1.12381558725554 0 0
0.64057982755317 0.626990797361474 1 1
0.57477088642701 0.564466453528324 0 0
0.642246863224992 0.629224437379576 1 1
0.710674832381944 0.69638384961245 1 1
0.703100433739002 0.689321824624872 1 1
0.659076929068839 0.647096540651211 1 1
0.803527030582544 0.789093458933543 1 1
0.948795811752489 0.932210787859393 1 1
0.731422757368516 0.718228786819606 1 1
0.843358652392882 0.828264377494514 1 1
0.809529296685911 0.793269968405643 1 1
0.758856771354159 0.744478394727204 1 1
0.575283502272172 0.564026174295734 1 1
0.691295699948982 0.679094945134691 1 1
0.990080348235436 0.970735164819945 1 1
0.901514546699465 0.886056291861851 1 1
0.92092911468205 0.903302677133548 1 1
0.426270127181358 0.418682319688097 0 0
0.650669640790393 0.638679321035579 1 1
0.88583639059989 0.869866817045967 1 1
0.78899192291363 0.774315932163336 1 1
0.686388453954595 0.673167676858587 1 1
0.771398418857556 0.756342668400742 1 1
0.683836740596003 0.671657990146853 1 1
0.75120628312646 0.73711439172322 1 1
0.827974762939003 0.81242520843196 1 1
1.03886769665195 1.01913361225646 1 1
0.63204886505597 0.621392339610106 1 1
0.669127639611467 0.656444649938843 1 1
0.995964004990327 0.976717663484337 1 1
0.642044216437377 0.630271590952982 1 1
0.930909984789887 0.913635217675222 1 1
0.854327398445146 0.839030034389361 1 1
0.828973352280927 0.813850590269135 1 1
0.757531747243928 0.74443479733986 1 1
0.644545477268084 0.633470374635731 1 1
1.29726758945896 1.27262025351883 0 0
1.04514429859154 1.02688032037694 0 1
0.696256926707888 0.68305952989007 1 1
0.874939583143392 0.85821210936245 1 1
0.640595510160229 0.628952317561701 1 1
0.721964554604576 0.708479754923174 1 1
0.704409085776155 0.692481257939737 1 1
0.862154654717079 0.845245151129009 1 1
0.77604158621299 0.762484292901289 1 1
0.735954439467592 0.72216426622361 1 1
0.806530956642311 0.791615143111024 1 1
0.877311829403849 0.860648553710606 1 1
0.814942332463728 0.799392652473125 1 1
0.523052224359785 0.512975895561953 1 1
0.891109227084515 0.875647450211174 1 1
1.04619516804095 1.02713272125258 1 1
0.845727236528221 0.831018247903788 1 1
0.739706510440046 0.726431509696993 1 1
0.901752891924068 0.885205562009252 1 1
0.870353397261589 0.853317652723 1 1
0.721963981315033 0.708867431370278 1 1
0.775494104139594 0.761017707679097 1 1
0.76625725182784 0.752155518060819 1 1
0.968024362171731 0.947989091908472 1 1
0.777754395381392 0.763583190629783 1 1
0.821266703070997 0.806959448521133 1 1
0.731040840949992 0.718208923935164 1 1
0.82505963963758 0.810508818588212 1 1
0.689617421388016 0.67784148318552 1 1
0.944827886628212 0.927223560261971 1 1
0.831322135933486 0.815221862866639 1 1
0.861656836705921 0.84498382930978 1 1
0.897998361864745 0.881486593019735 1 1
0.728157738316206 0.714227617394648 1 1
0.92168032579289 0.905003324684363 1 1
0.977233739017858 0.957829439051389 1 1
0.971135925210507 0.95309350051153 1 1
0.756258892374702 0.742930873332923 1 1
1.0905922462434 1.07119115743937 0 0
0.599643436896704 0.588301744801587 0 0
0.49600562732477 0.487707659513799 0 0
0.939212832930234 0.920973495360541 1 1
1.16660821577786 1.14515647081159 0 0
1.00560771551899 0.986240859374074 1 1
0.758479411042016 0.744484799637477 1 1
0.766610620428645 0.751784404922466 1 1
0.49257667581183 0.48450237452813 1 1
0.72735619687732 0.715652689797042 1 1
0.578876148497416 0.56935226040312 1 1
0.955401448497633 0.9371950109916 1 1
0.736595871246966 0.72293725117813 1 1
0.636583102482954 0.625440904189537 1 1
0.881986545384701 0.866406201758799 1 1
0.944996067467705 0.92773527999402 1 1
0.960725831440684 0.942870239885987 1 1
0.801913794741431 0.786425723629175 1 1
0.737749472458291 0.724076931731132 1 1
0.901557282666964 0.883746174459056 1 1
0.657037172819815 0.645799292016082 1 1
0.883771680943708 0.868021922465408 1 1
0.777555287143892 0.763310925429364 1 1
1.08067417116948 1.06147172805434 0 0
0.81613700552926 0.801217533747597 1 1
0.659280916480846 0.644870011416154 1 1
0.557703555276649 0.547263963854233 0 0
0.893142133995073 0.875489040340116 1 1
0.950307414841547 0.931689729157502 1 1
0.786891263226061 0.772054685728137 1 1
0.987953245073675 0.969579944019707 1 1
0.65064039968168 0.638135170007427 1 1
0.709559798292177 0.696858030183896 1 1
0.3872230961527 0.380423445990176 0 0
0.631374189816321 0.620537463950084 1 1
0.703609133926097 0.688761403208684 1 1
0.70850785379634 0.695183036247898 1 1
0.843267759068003 0.826611621153781 1 1
1.03103584088219 1.01077445618048 1 1
0.909268777550947 0.892017876544774 1 1
0.604036499246264 0.592255611497582 1 1
0.906134002086722 0.888620052607642 1 1
0.596991136466036 0.586080693422038 1 1
0.836385755409121 0.820659963018769 1 1
0.993876483281303 0.9756630201149 1 1
0.898516665857048 0.880485848325709 1 1
0.936051621941195 0.917635960146267 1 1
0.916393255494647 0.901346605597552 1 1
0.740137978576448 0.726570123331623 1 1
0.765475523049959 0.750844296069472 1 1
0.593914910740688 0.583287433927677 1 1
0.780932621915493 0.767048196361182 1 1
0.730830223748904 0.716820018342829 1 1
0.537070499270525 0.527570108855003 1 0
0.585844765587968 0.574261078298158 1 1
0.704413491759284 0.691775943992459 1 1
0.784319776184906 0.768281554793462 1 1
0.715232862860673 0.703120730123146 1 1
0.750084706717979 0.736074469992101 1 1
0.759248015865389 0.745181215436401 1 1
1.09095391355271 1.07035092667078 0 1
0.899887053383465 0.883339374222563 1 1
0.688251928450198 0.675082851520649 1 1
0.869742797799889 0.854200403598163 1 1
0.927071953339036 0.910079502089801 1 1
0.737259351601609 0.724972594434954 1 1
0.895148581231838 0.878819800596644 1 1
0.77679335745574 0.762308650775571 1 1
0.762332582743588 0.747850989789551 1 1
0.910547858351145 0.895164603863443 1 1
0.568233946041144 0.557667619553275 0 0
0.899352300668037 0.882943274609282 1 1
0.533464808859944 0.523622761650203 0 0
0.813219556134101 0.799113852979154 1 1
0.82958840879506 0.813323666852598 1 1
0.756056188905904 0.741043324460343 1 1
0.82080864538736 0.804973106188776 1 1
0.836586976780004 0.820069415853048 1 1
0.846549877786767 0.830715392729859 1 1
0.661050083409333 0.648610784372165 1 1
0.751665844749892 0.736929141241553 1 1
1.05923791086419 1.03938256919689 0 0
0.652877550827813 0.641133194000351 1 1
0.708168976808536 0.696899189996515 1 1
0.971763210890822 0.952618745698147 1 1
0.87132306785711 0.855436322608591 1 1
0.864031784141892 0.847756198669129 1 1
0.839497677384904 0.824704531457814 1 1
1.044573824318 1.02419737325572 1 1
0.604927792507404 0.59511563316065 1 1
0.664045560423499 0.651513575352475 1 1
0.869008790942198 0.852036882731711 1 1
0.71669255804263 0.703743287551491 1 1
0.654514197833422 0.642193982854724 1 1
0.851501487536435 0.834995452028862 1 1
1.05251577538426 1.03358961361095 1 1
0.770310824177783 0.756311323535516 1 1
0.850084458870873 0.833414603470853 1 1
0.794530199805369 0.780424469519407 1 1
0.650524199429457 0.639127756816394 1 1
0.81809507771502 0.802988660667242 1 1
0.951591174616448 0.934600488369311 1 1
0.64096585511305 0.627447500757465 1 1
0.747728682121979 0.732953420376562 1 1
0.929867086524 0.912447206055499 1 1
0.86869850589428 0.850501708819735 1 1
0.758269250576095 0.743114116739879 1 1
0.999403827144118 0.979442166077613 1 1
0.633323968568542 0.621779531422027 1 1
0.969040422888481 0.951686418370887 1 1
0.685394469207665 0.67359847502486 1 1
0.821058257422135 0.806008996321443 1 1
0.94007601806619 0.922795696182415 1 1
0.850048977278778 0.835452926659714 1 1
1.00950613733927 0.990325334520786 1 1
0.701935519232744 0.688474077984732 1 1
0.70160434706522 0.689018195148281 1 1
0.928470439504908 0.910353079766132 1 1
0.835295984344242 0.821025830962447 1 1
0.840504085165327 0.823997481869347 1 1
0.902184550902151 0.884706273772753 1 1
0.971291532259342 0.953926666009632 1 1
0.92032582777683 0.901895767750525 1 1
0.774979870506854 0.760789502476833 1 1
0.805893931953607 0.791318214220958 1 1
0.93531837610149 0.918748324714989 1 1
0.776628968930305 0.762387058766411 1 1
0.938094433565212 0.920545353476008 1 1
0.808009352706744 0.792438141256121 1 1
0.689993450342845 0.675912969623404 1 1
0.76217109317317 0.747733837133095 1 1
0.741035283401831 0.727615342709498 1 1
0.83675809408001 0.820572630778264 1 1
0.831876002295873 0.816833482504481 1 1
0.950717135367651 0.932711956304177 1 1
0.999282591546976 0.980863645575175 1 1
0.765032514506513 0.751067993510908 1 1
0.788714077953688 0.774300219841137 1 1
0.905371979067715 0.887548191241763 1 1
0.75724379346482 0.7427251450152 1 1
0.777316103932437 0.763026225864484 1 1
0.723381230793189 0.708247604636003 1 1
0.975992713843578 0.957017412566642 1 1
0.670743968735586 0.658410851974287 1 1
0.635840677688272 0.623372663882133 1 1
0.764865224407443 0.750997037875663 1 1
0.628378168328836 0.616663431386722 1 1
1.09192369969657 1.07277608088828 0 1
0.754512879091318 0.739945511909348 1 1
0.893229922955154 0.875615290449338 1 1
0.943826681243973 0.926406713857057 1 1
0.907032158178082 0.890136540526221 1 1
0.782277755123385 0.767396794860528 1 1
0.774507043731794 0.760024919063792 1 1
0.89819451541782 0.879964261798896 1 1
0.8699398033274 0.854436336822058 1 1
0.691141333494141 0.67836571209511 1 1
0.745555378892464 0.730985150033989 1 1
0.901803517617592 0.885845645583631 1 1
0.850811800271678 0.83473814459633 1 1
0.717271347043727 0.703407770395278 1 1
0.64191436151799 0.630739923370334 1 1
0.705575218509762 0.692023690512993 1 1
0.536877267775822 0.527043900309563 0 0
0.890556056750992 0.874002910639965 1 1
0.789903881946275 0.775153667182084 1 1
0.797086728039822 0.782623675563097 1 1
0.861127899183677 0.844949841662143 1 1
0.816491408173981 0.800469147690477 1 1
0.838273550005834 0.822652447461321 1 1
0.955164663023933 0.938096715982394 1 1
0.801433457023204 0.786602391170787 1 1
0.822212232897426 0.806827736063065 1 1
1.05735690611277 1.03683158239934 0 0
0.819955507979668 0.8030209925202 1 1
0.647970386617335 0.63558545086351 1 1
1.00577536216474 0.986994386090581 1 1
0.717457052324605 0.7041841859516 1 1
0.938499324568256 0.921658824992774 1 1
0.8498027559679 0.834789426667257 1 1
1.05102884349914 1.03185087790744 0 1
0.608335274769823 0.597797014918452 1 1
0.704342457980469 0.691377597931084 1 1
0.787929762668907 0.773116887230914 1 1
0.957595104811954 0.939418751546273 1 1
0.765512858444745 0.751196961901047 1 1
0.897376783583375 0.880451139293361 1 1
0.625209769172484 0.612689214949464 1 1
0.814892808278878 0.799705257050119 1 1
0.961674786259475 0.943763604137226 1 1
0.556587515770875 0.545608216888203 0 0
0.51280825604209 0.503484406688361 0 0
0.780949317364349 0.766578574228189 1 1
0.631739447566492 0.619487992659245 1 1
0.908314608665221 0.891523755482371 1 1
0.906256836470764 0.889455836973587 1 1
0.783358427455684 0.768307507985498 1 1
0.631523861796323 0.620968875452878 1 1
0.707913436659329 0.695163473020965 1 1
0.724366958620276 0.711155376601217 1 1
1.03093600516608 1.01173429351566 1 1
0.79722451335024 0.782692008285902 1 1
0.950807480514549 0.931620279141958 1 1
0.718702272371423 0.706410568376748 1 1
1.01460013777465 0.996020286617319 1 1
0.847199556716777 0.829950473967272 1 1
0.518150978178653 0.509064576506858 0 0
0.813692554618893 0.797490448687818 1 1
0.77624268156845 0.762016697840095 1 1
0.894408661226499 0.877360829548875 1 1
0.741769550574437 0.726601010559038 1 1
0.648856576784108 0.635403457337577 1 1
0.724013126770772 0.710175629726811 1 1
0.737594917579821 0.724134497162686 1 1
0.815257242017498 0.800911338941799 1 1
0.969889044717264 0.953005921249588 1 1
0.686825061916049 0.673933104580638 1 1
0.747373532373827 0.734340376824589 1 1
0.818299646397069 0.802027056594577 1 1
0.741329951787215 0.728175755603075 1 1
1.10386410133689 1.08321770590879 0 0
0.53595417398138 0.525870490218316 0 0
0.804774276674376 0.789363765592965 1 1
0.722429675772782 0.709316626542967 1 1
0.835996996467442 0.819940231397637 1 1
1.06634400785773 1.04793901402483 1 1
0.858861931232098 0.84273786749156 1 1
0.659406303768125 0.647349218400675 1 1
0.869323821382822 0.851363902672958 1 1
0.835273455382043 0.820360264111329 1 1
0.753994037985641 0.739227819994232 1 1
0.606880382476619 0.596094570816568 1 1
0.685849841299331 0.672621157158808 1 1
0.679862747156141 0.667425084790745 1 1
1.03153312258902 1.01099164981084 1 1
0.829294579935023 0.814109470877907 1 1
0.706980376456208 0.694505791069806 1 1
0.611156831117215 0.600083997269358 1 1
0.782889664578216 0.768843804985704 1 1
0.838852887700484 0.82329525354029 1 1
1.0134125943693 0.997359287713373 1 1
0.809231072662264 0.794238205248126 1 1
0.765702371100804 0.751297798197097 1 1
0.860038640544749 0.844314758422926 1 1
0.509807429114655 0.500008742854113 0 0
0.821537602107729 0.806106300735779 1 1
0.730307920087659 0.717762889816884 1 1
0.56436601445767 0.554473302384577 1 1
0.844204754909544 0.82711147533526 1 1
0.953709899715862 0.935237957872722 1 1
0.832877995553599 0.818313458501242 1 1
0.720089826106445 0.706410879088553 1 1
0.721085619847995 0.707831104250072 1 1
0.789292805425999 0.773628327862469 1 1
0.640601404807922 0.628987643171134 1 1
0.871381875892292 0.856982948500123 1 1
0.911174596099966 0.894144482477753 1 1
0.979716732641151 0.958893052044434 1 1
0.785134461785039 0.770997919458425 1 1
0.839064226092834 0.823311944362941 1 1
0.689658291343224 0.676375974076911 1 1
0.895899335588571 0.878835252855533 1 1
0.702803296371672 0.689400582395292 1 1
0.736365683317389 0.723677254701088 1 1
0.896572558138875 0.88127568878652 1 1
0.810735947880456 0.795208256543452 1 1
0.780429802322572 0.766976416698856 1 1
0.815003622998947 0.799392904605728 1 1
0.967362666616055 0.949220122080051 1 1
0.93313030930915 0.916475024097791 1 1
0.502860952506604 0.493546832040282 0 0
0.985284033244106 0.96726053849488 1 1
0.750785061559792 0.737151918212179 1 1
0.627899192502191 0.615792049812047 1 1
0.868388030374009 0.851934216368488 1 1
0.76202754660595 0.745904359388038 1 1
0.623382444132694 0.611626999950383 1 1
0.946630860812425 0.929511366204413 1 1
0.661478588970843 0.649809634076332 1 1
0.856398770100631 0.840877411216769 1 1
0.851268456441895 0.835363440359294 1 1
0.794203446915822 0.779889988794344 1 1
0.810411299909575 0.794429439483155 1 1
0.844321726103576 0.830121814139048 1 1
0.793052866988848 0.778048421536008 1 1
0.681387535560595 0.668481739041707 1 1
0.807857473911903 0.792123313633293 1 1
0.748689310217223 0.734054691105945 1 1
0.65626700968567 0.644152530899204 1 1
0.710764846236137 0.697555169279676 1 1
0.761387134886788 0.74483345422251 1 1
0.751069340512949 0.736060825435889 1 1
0.732493556430691 0.718282390156745 1 1
0.773234688332652 0.759619711383411 1 1
0.875528952630301 0.859717184841907 1 1
0.764416179992777 0.749501567314015 1 1
0.664057083902382 0.650789059779668 1 1
0.717742762977942 0.704046105517096 1 1
0.71258500747378 0.699866372819096 1 1
0.76410071054042 0.749990335231217 1 1
0.623132648813153 0.611710632831618 1 1
0.726427470791364 0.71142573810318 1 1
0.58343500122577 0.574290288693206 1 1
0.718700662213901 0.706176977956152 1 1
0.85520846385322 0.839781506711367 1 1
0.692295177736731 0.679393453759255 1 1
0.7001334244007 0.687619722051924 1 1
0.890333378289096 0.874933904263046 1 1
0.744541535113538 0.730236549920497 1 1
0.817907501091459 0.803824478404058 1 1
0.967047204891638 0.947796876556612 1 1
0.946310261875934 0.92890814360664 1 1
0.857091111128762 0.840760880640623 1 1
0.86463454485829 0.848615410117457 1 1
0.741684160319509 0.728180520374123 1 1
0.880847014481917 0.861825259114263 1 1
0.861710242576156 0.845525400727815 1 1
0.724258236245541 0.712187396311852 1 1
0.836272837362919 0.821086001646251 1 1
1.01937142699946 1.0005264315038 1 1
0.822501411843889 0.807312590771137 1 1
0.749099862962591 0.735508819351563 1 1
1.13902798133829 1.11737702938141 0 0
0.933599099697981 0.915254487769319 1 1
0.555876317840087 0.5454740729007 0 0
0.852354648039348 0.836570060396021 1 1
0.734592844673807 0.721057207748518 1 1
0.95783295590019 0.939980201454908 1 1
0.424777048177839 0.417661881285423 0 0
0.804685181444117 0.789650690262938 1 1
0.64596620947831 0.633443858170562 1 1
0.786077454235459 0.77054150771188 1 1
0.696753140600571 0.683761319975081 1 1
0.851965527670849 0.836014188976338 1 1
0.956557664187726 0.939897246701406 1 1
0.726672549583097 0.713056214116169 1 1
0.839393014848409 0.824116425933152 1 1
0.712630322924263 0.698759295327873 1 1
0.93543744932078 0.918077667495117 1 1
0.767671775606706 0.752265423282551 1 1
0.704505323999146 0.692210013821312 1 1
0.733254179930917 0.719087765987098 1 1
0.822419046464092 0.80818332523044 1 1
0.54369861289286 0.534220522620189 1 1
0.676176221407655 0.662963569888126 1 1
0.685104610599194 0.673398579924051 1 1
0.85790907135837 0.841823813003632 1 1
0.859118042002721 0.841777860912206 1 1
0.790824573837956 0.776570026802581 1 1
0.748917787151117 0.7343789223971 1 1
0.797920366401849 0.78286296002008 1 1
0.822159413093253 0.807244378010806 1 1
0.907356327720711 0.889411704820457 1 1
0.915644438027507 0.898583786511718 1 1
0.787093829818234 0.772398714142135 1 1
0.789704921537 0.775518116301285 1 1
1.22728429925168 1.2052926186322 0 0
0.946567467091177 0.928132006535955 1 1
0.785802101836933 0.770054597954761 1 1
0.773081560237616 0.759633320189175 1 1
0.631434193502054 0.619978858140446 1 1
0.991253664803132 0.971971883266351 1 1
0.969011935187067 0.950379592491217 1 1
0.876546965505643 0.858838600216524 1 1
0.763209863894523 0.748936932321897 1 1
0.88246543866889 0.864774677422838 1 1
0.878382714281523 0.862470679686283 1 1
0.881147560529282 0.86431849977689 1 1
0.739758191731 0.725732001616243 1 1
0.879618059573428 0.864300067138662 1 1
0.50530833389368 0.496168625265726 1 0
1.02047164704447 1.0000429724366 1 1
0.922602409257561 0.906061539412056 1 1
0.815949652513703 0.801749103035358 1 1
0.685326952092413 0.673625195968505 1 1
0.874696675128136 0.858114094043345 1 1
0.840372614179547 0.824925868511817 1 1
0.626431505834106 0.614307401323961 1 1
0.605291910801484 0.593532155968704 1 1
0.6397986573142 0.627099748133812 1 1
0.770843131735986 0.755799163303977 1 1
0.827573777485307 0.812387031294382 1 1
0.673391648279471 0.659255498905302 1 1
0.749732808741489 0.736214288071118 1 1
0.74663532838332 0.732749992181506 1 1
0.812654410937183 0.796716863290786 1 1
0.782396624591884 0.767141964583312 1 1
0.800595771589969 0.786504719242344 1 1
0.820864635557082 0.80621836823201 1 1
1.0016687157202 0.982365374296128 1 1
0.966799439007659 0.94803381452769 1 1
0.697526885547568 0.684816178110585 1 1
0.928469474548837 0.910495444262162 1 1
1.05714893842824 1.03590597417651 1 1
0.729531071807778 0.716056806168614 1 1
0.92028555996835 0.902928576244552 1 1
0.70920888895284 0.696743661719429 1 1
0.594827571613281 0.584341098488242 1 1
0.723551069737872 0.708794341034333 1 1
0.931922240089063 0.914421842031047 1 1
0.946619047624869 0.929302077717209 1 1
0.737210161045093 0.723975713983464 1 1
0.51205309635943 0.501888272374379 0 0
0.611493070640492 0.600193109588025 1 0
0.850028569308957 0.834333799891948 1 1
0.616084579757717 0.605568298068789 1 1
0.78360034696166 0.768660047786961 1 1
1.00455440390695 0.985319797921611 1 1
0.763885289785081 0.748935664674747 1 1
0.799933670415715 0.784996298915813 1 1
0.927471459543585 0.910427315641179 1 1
0.771477526798453 0.756494568391003 1 1
0.890958911515262 0.875436813033138 1 1
0.69527756296287 0.682546284679141 1 1
0.654538275619332 0.643030598062722 1 1
0.792122557416946 0.777776431483983 1 1
0.695392687191715 0.681671669778816 1 1
0.654596433664493 0.642428447404373 1 1
0.672658798492239 0.658787121327081 1 1
0.934416770788659 0.917777868652528 1 1
0.777325285688699 0.762923341281772 1 1
0.884617797077284 0.867152019345124 1 1
0.802264313790197 0.788175068009936 1 1
0.914388601051608 0.898620138818396 1 1
0.643927118705739 0.631719058891442 1 1
0.740691059072572 0.72573916095042 1 1
0.867705676661824 0.85145304710901 1 1
0.78750525100419 0.771903698941577 1 1
0.542739460036004 0.532679251517753 1 1
0.587035403838084 0.577228530709872 1 1
1.08212547139013 1.06287087285079 0 0
0.77491546690653 0.760006506074056 1 1
0.716525400206344 0.703622754220751 1 1
0.899156284773588 0.881925455541678 1 1
0.747969204773034 0.73314303744609 1 1
0.683794972328586 0.671189830450449 1 1
0.975702760369196 0.957728496796921 1 1
0.683602308753415 0.670420075553464 1 1
0.749147770984033 0.735712296201097 1 1
0.967710510250346 0.949896578643395 1 1
0.743948847391967 0.729677029867348 1 1
0.627206683240121 0.615066583507698 1 1
0.855731155651267 0.840892928323315 1 1
0.73179367990662 0.718341458797413 1 1
0.68740400598802 0.673389415322137 1 1
0.841554387921885 0.825505846045056 1 1
0.831451871780303 0.8169375410455 1 1
0.717790812890935 0.704975521309951 1 1
0.778575955714355 0.764771119734785 1 1
0.809558637080325 0.795063420450163 1 1
0.672714731920245 0.660772197503041 1 1
1.06741774355521 1.0484838198065 0 0
0.910689151314853 0.893413782606397 1 1
0.800326046020503 0.784825269259103 1 1
0.947014714979147 0.927882954978415 1 1
1.07418297539788 1.05290931039061 1 1
0.670637771764803 0.657379314088857 1 1
0.53356515052047 0.52309038817222 0 0
0.696532279510494 0.683626682723869 1 1
0.561097262971301 0.550602422757675 1 1
0.785248719133071 0.770631633113385 1 1
0.90032760784273 0.883607981466105 1 1
0.670561536849587 0.658509255886633 1 1
0.588798860086616 0.577717852267227 1 0
0.712226867091488 0.697299242490799 1 1
0.901385463773645 0.884157341491621 1 1
0.590147550497537 0.57913172587654 1 0
0.897835937627493 0.881233932743015 1 1
0.930278504913388 0.912482484007822 1 1
0.60989900811971 0.597875746391711 1 1
0.895198615266749 0.876669428535786 1 1
0.522023601757979 0.512632499871819 0 0
0.518842595374971 0.510548683155645 0 0
0.575423825488641 0.56363867036291 1 1
0.919128174766127 0.901025361718998 1 1
0.799780562987067 0.784575341285234 1 1
0.891444596867983 0.875190989543431 1 1
0.845884446743957 0.829045354993068 1 1
1.00169346569029 0.981357058003571 1 1
0.58317919702316 0.573039563520426 1 1
1.00756769490844 0.987973941643428 1 1
1.10433334097749 1.08338048511063 0 0
0.947711596905773 0.929067813528897 1 1
1.08271859573546 1.06238635413307 1 1
0.674872545385572 0.663020722701198 1 1
0.948599455478835 0.93213019017499 1 1
0.664337093003587 0.65172035651642 1 1
0.846676872589128 0.831380340259372 1 1
0.919405138255835 0.903085335996341 1 1
0.748351276075786 0.733994927232658 1 1
1.08030279848572 1.06017541156062 1 1
0.73149156481884 0.718020343094697 1 1
0.689235332153904 0.675805454022484 1 1
0.825119738161219 0.809543472017181 1 1
0.94711040577765 0.929271130314969 1 1
0.778319653737998 0.76452300024121 1 1
0.798938127490844 0.783574384501149 1 1
0.753112606382083 0.739538540375373 1 1
0.632967555176337 0.621270076588321 1 1
0.643526708275732 0.631013299974857 1 1
0.798759493400766 0.784216904293008 1 1
0.839900726452109 0.824935330164948 1 1
0.753199103305718 0.739865833677108 1 1
0.543739435557189 0.532513162491594 0 0
0.762096639757716 0.746930577156529 1 1
0.737139654776979 0.724388570572378 1 1
0.647078001988169 0.633894087814498 1 1
0.60300635342002 0.591512624690249 1 0
0.714041810797795 0.700323612722164 1 1
0.850445991351015 0.834397682079008 1 1
0.705291586151865 0.6920447159662 1 1
1.02910135075347 1.0096842523605 1 1
0.863219046019261 0.847510812863184 1 1
0.649704394440898 0.637530248969463 1 1
0.67858555820682 0.667151686361033 1 1
1.03535653781938 1.01669725035995 1 1
0.862043486158255 0.847196887680091 1 1
0.967988293376294 0.94804735148614 1 1
0.693417633108055 0.680592211700128 1 1
0.825761168100085 0.811646458646214 1 1
0.927618650991866 0.910237107919289 1 1
0.858445382439721 0.842405179207735 1 1
0.744497153927915 0.731537059799837 1 1
0.948733354074814 0.930513811894723 1 1
0.522683931740708 0.513195625437814 1 1
0.789932571725753 0.775715354394519 1 1
0.677098697613047 0.663362261051756 1 1
0.741026003155637 0.725832392688374 1 1
0.755333209843198 0.742157536749547 1 1
0.724395643667711 0.71184362203556 1 1
0.704660984717112 0.689834332884668 1 1
0.944170784794054 0.925860774121987 1 1
0.862655829633549 0.846799925938578 1 1
0.868988583487878 0.85211439095294 1 1
0.696437011449287 0.681410976456817 1 1
0.663352497625972 0.650657027861057 1 1
0.65056873792106 0.639629963235223 1 1
0.790204021331767 0.775232710354589 1 1
0.732264985491217 0.717614813468664 1 1
0.81485948013174 0.799216344414714 1 1
1.28610964102568 1.26397556576309 0 0
0.706199235923599 0.694084716016917 1 1
0.611645165741799 0.599620207360298 1 1
0.802581932077482 0.787175976008489 1 1
0.641692405031933 0.629640283427741 1 0
0.890270853852835 0.87341469245659 1 1
0.993361286581229 0.973419332219584 1 1
0.641448258007056 0.628773827505908 1 1
0.727709167451381 0.714484782499122 1 1
1.02977586252531 1.01077452393749 1 1
0.874124126999442 0.85804134852095 1 1
1.03765615440142 1.01850638434979 1 1
0.97512435925587 0.956213778538523 1 1
0.512971137559229 0.503672937962004 0 0
0.885304009172908 0.869555779634852 1 1
0.809705314077736 0.793554340794063 1 1
0.711153691072915 0.696341754519258 1 1
0.700608027842758 0.689053892571276 1 1
0.797996496982183 0.782265020441508 1 1
0.903393983208497 0.885859695464467 1 1
0.915693904977792 0.897888477149356 1 1
0.678629849746752 0.665407788232433 1 1
0.965781730821525 0.94733589428376 1 1
0.682129146793039 0.669453303476903 1 1
0.721400871147521 0.70873897294025 1 1
0.886903640254821 0.867805565702641 1 1
0.515665477929917 0.505891152817083 0 0
0.590725579182862 0.581157781310028 1 1
0.869211047141672 0.852805335416446 1 1
0.962651325161395 0.945049699541422 1 1
0.710932227894204 0.697276389096354 1 1
0.739999408016191 0.726071254600564 1 1
0.806129310611894 0.791552432188426 1 1
0.611993903226327 0.600126685944538 1 1
0.751920935660351 0.737914060554902 1 1
0.859924550832025 0.84362780580423 1 1
0.741042478145485 0.727366325569584 1 1
0.814378494023184 0.798539647126936 1 1
0.97319079059431 0.954777528335255 1 1
0.664910626324962 0.652564793559187 1 1
0.650540436819632 0.636606367096626 1 1
0.82409061229562 0.809110588576448 1 1
1.00999738150472 0.990050552880691 1 1
0.639428311966258 0.62497849152169 1 1
1.07942678290218 1.05778831886025 1 1
0.728709323960008 0.715184117032239 1 1
0.728183256306774 0.714280073146509 1 1
0.85733301200017 0.843083150988502 1 1
0.836410537119864 0.821048115461452 1 1
0.971603103294 0.952635689773637 1 1
0.698574910555719 0.68543800188373 1 1
0.756612238988183 0.743007997621448 1 1
0.809227400246903 0.794730977913362 1 1
0.671566224886536 0.659601094491578 1 1
0.812384014266961 0.796804465694054 1 1
0.517790694949796 0.508938203846702 0 0
0.610499892946428 0.600096537109905 1 1
0.700844807708798 0.68844257715212 1 1
0.96375242415951 0.946151377047916 1 1
0.787431640141411 0.772156432945404 1 1
0.848813441407741 0.833496284037085 1 1
0.691117927784743 0.677381273094799 1 1
0.69921592496165 0.685258353273995 1 1
0.871276449976797 0.856018982469767 1 1
0.643305332304936 0.632934046869333 1 1
0.719558530897854 0.705966789505116 1 1
0.872473207039046 0.855759470422286 1 1
0.981547452332528 0.963322993970541 1 1
0.928850320987456 0.911404470363183 1 1
0.826593097330732 0.812263335561419 1 1
0.85072821602497 0.834844224637129 1 1
0.780467539840711 0.76416163900951 1 1
0.755601490910244 0.741391165740952 1 1
0.607064722661922 0.596459621830921 1 1
0.66325923326035 0.650823339877435 1 1
0.81637813748562 0.801859602909853 1 1
1.1189110801509 1.09771856606925 0 0
0.670263986589366 0.658638042138714 1 1
0.824053103262736 0.809335910778817 1 1
0.800412312729418 0.785214476357555 1 1
0.998570992242043 0.980128413293875 1 1
0.445001643339814 0.437142413793424 0 0
0.964723931758849 0.947373326227912 1 1
0.638054680827338 0.626402450769413 1 1
0.805687621766068 0.790692954416531 1 1
0.91316484618441 0.896132666816756 1 1
0.833010724126128 0.817645786528529 1 1
0.926914952822636 0.909914188338953 1 1
0.741418187118217 0.727954952987175 1 1
0.735894359213962 0.722509134773735 1 1
0.615226266863062 0.603719962709921 1 1
0.946518098765221 0.928740451925945 1 1
0.866928396219282 0.851749992642183 1 1
0.579994893092178 0.568392769980234 1 1
0.905687101899036 0.887820691580042 1 1
0.886046709919512 0.869997730484104 1 1
0.67382332291077 0.66135125780218 1 1
0.687728645078929 0.675201367656216 1 1
0.798557022520338 0.784766549421332 1 1
0.598074057643796 0.587693876763097 1 1
0.802901556277026 0.78789969023871 1 1
0.73316823126198 0.719630988799795 1 1
0.768450579095326 0.753762122261848 1 1
0.870022450734547 0.854814212283882 1 1
0.67621767925647 0.664539632762229 1 1
0.76934750708664 0.754517395575668 1 1
0.887444174672297 0.87021463300746 1 1
0.908316648532244 0.89231780229078 1 1
0.786866455590018 0.770855816339271 1 1
0.778305416795017 0.764600699283402 1 1
1.03731129757464 1.01867455175562 1 1
0.91509862252145 0.898107825270234 1 1
0.708042892677734 0.692239988371697 1 1
0.821412398209292 0.806545335019235 1 1
0.767564313580746 0.75346899318313 1 1
0.72664066006897 0.713101451902981 1 1
1.02516959383448 1.00483551505889 1 1
0.883835451249592 0.866195043057272 1 1
1.02499422629469 1.00539352461887 1 1
0.838943912618228 0.822844438003342 1 1
0.799644592791857 0.784183743986811 1 1
0.606040772679822 0.595462438896762 1 1
0.784939514963315 0.770060837563945 1 1
0.793686623053859 0.779635683626525 1 1
0.628213377975002 0.617534777197045 1 1
0.75607655411599 0.740461446614791 1 1
0.558608117007828 0.549079691749589 0 0
0.753710686054422 0.740754060179545 1 1
0.733884096549266 0.720445530541991 1 1
0.835939165370534 0.820606583179965 1 1
0.83578735885493 0.819913112960786 1 1
0.771471506683658 0.756210093191685 1 1
0.967190245479318 0.950178468884467 1 1
0.791007655009329 0.776647366544572 1 1
0.786161449045602 0.771026814599318 1 1
0.918930597402105 0.901796106955694 1 1
0.659964477910494 0.647948943791229 1 1
1.04257326809413 1.02175337863047 0 1
0.877831090250988 0.860848539188464 1 1
0.533217106444027 0.522500610487097 0 0
0.74328241632613 0.728496129741394 1 1
0.659923847489985 0.64732059202634 1 1
0.769407383956171 0.755078346501649 1 1
0.825036781850924 0.809619273881394 1 1
0.958002644175715 0.939640302885681 1 1
0.727528226247299 0.715204528996877 1 1
0.68439307182258 0.671553026396245 1 1
0.810570261587619 0.795413293072113 1 1
0.523619942074727 0.514143713654441 1 1
0.714027828859578 0.700136581659609 1 1
0.892021166810952 0.874219842575777 1 1
0.826840363955964 0.810960197917737 1 1
0.906153646573271 0.889398063362335 1 1
0.745510580309824 0.731185994877814 1 1
0.651790844037789 0.640322020074882 1 1
1.07049210883696 1.04947533803004 0 0
0.978208563965504 0.959948213810155 1 1
0.704582678376658 0.690385987146438 1 1
0.846947565786275 0.831144440014971 1 1
0.861564433242723 0.843933745516905 1 1
0.896351617884554 0.879739011417976 1 1
0.648710571884725 0.635725732144824 1 1
0.758035254399973 0.744461877958519 1 1
0.921878356434373 0.903072110051636 1 1
0.735778566206989 0.722573178843042 1 1
0.636416506853002 0.623694389961878 1 1
0.863532058882445 0.847691318141911 1 1
0.7632977596805 0.749592852690024 1 1
0.61517224053884 0.604354505279004 1 1
0.486070579270546 0.477316186130683 0 0
0.406717159456666 0.399819737804313 0 0
0.576546249448406 0.56475779227847 0 0
1.00792369366351 0.986926946870995 1 1
0.872561611585865 0.855811014603175 1 1
0.849205588919236 0.83350817205062 1 1
0.855208858754475 0.838722217895534 1 1
0.855772339935482 0.839464314885492 1 1
0.941163036901572 0.923816544224376 1 1
0.954028489472032 0.935853123579735 1 1
1.15706651115016 1.13581045205152 0 0
1.01388241613686 0.995134996276148 1 1
0.794449724922033 0.779919660089546 1 1
0.702449379308368 0.689635779232094 1 1
0.858314704812397 0.841930732630828 1 1
0.7956852163339 0.781608389098975 1 1
0.83452147400955 0.818687748634788 1 1
0.802847462886545 0.787535091916753 1 1
0.776580346503922 0.761535524148705 1 1
0.732131322029436 0.717711574579448 1 1
0.882867211321589 0.866773388451269 1 1
0.870683529928809 0.854241249519343 1 1
0.962594116475168 0.943462587023808 1 1
0.604359752753865 0.593598194550698 1 1
0.556058862615193 0.545896912406083 1 1
0.875705453877671 0.859653824439268 1 1
0.667514394427321 0.654245565230103 1 1
0.813826481138944 0.799453918344277 1 1
0.75705002495695 0.741775294956488 1 1
0.797405891029863 0.782978284727632 1 1
0.804796250636073 0.789530253603899 1 1
0.646197552313959 0.633532420859929 1 1
0.641319602315705 0.628582514363251 1 1
0.865762199563394 0.848868240643966 1 1
0.725288656100832 0.710653341344911 1 1
0.785202040622963 0.771423161032337 1 1
0.831382439749288 0.815452694019639 1 1
0.752064691697035 0.738710630840637 1 1
0.624314237075149 0.612962238527852 1 1
0.803183428074662 0.786653170461805 1 1
0.865981443310799 0.849754075035551 1 1
1.01586114921672 0.995727762918291 1 1
0.665406537814642 0.653396725487431 1 1
0.830485626927238 0.813439810975696 1 1
0.940920990117597 0.922162241701025 1 1
0.690951353993438 0.676991342461428 1 1
0.765781318842468 0.751463376268243 1 1
0.663020796748859 0.649898755399058 1 1
0.935089420767079 0.917583418052567 1 1
0.930483252249136 0.912632392320977 1 1
0.811867104368208 0.796508797202083 1 1
0.817087497978573 0.801853284755031 1 1
1.00559441120463 0.988343271313078 1 1
0.907245800050563 0.890342342626813 1 1
0.679357300961826 0.666584767465007 1 1
0.718687853432573 0.705938311758411 1 1
0.801155245946081 0.786976129185772 1 1
0.661998951681795 0.648133800325631 1 1
0.381722777821596 0.376195738585392 0 0
0.74610441306079 0.734467768617119 1 1
0.969858026159585 0.952927425793264 1 1
0.782427295616844 0.768482709804586 1 1
0.828391694436924 0.813931970541876 1 1
0.983892338292427 0.966510134288854 1 1
0.928983946387376 0.912106737070366 1 1
0.705095551370774 0.692387264134357 1 1
0.71670081801672 0.703880799671585 1 1
0.889435607500868 0.873787812703125 1 1
1.00385854990535 0.984177832337015 1 1
0.548626646588111 0.537605017451606 1 1
0.871121539785955 0.855910375490381 1 1
0.840295434746747 0.823602398008222 1 1
0.651584359359077 0.638087646702313 1 1
1.02357087845982 1.00407631554484 1 1
0.965865915011751 0.947565224575701 1 1
0.770589713839078 0.757381070580702 1 1
0.808424212786804 0.79397112903029 1 1
0.822754618708915 0.806597619583109 1 1
0.868128208060388 0.852558964676693 1 1
0.471086020617278 0.461226544758706 0 0
0.84115876290849 0.826392300581018 1 1
0.649757830466426 0.637460876746317 1 1
0.735662095823749 0.721142206030992 1 1
0.925107669888138 0.909206664697474 1 1
0.854107304493371 0.837300325781403 1 1
0.902558171704273 0.885217797703169 1 1
0.442362949465886 0.434393969336402 0 0
0.615741182162303 0.604485973815547 1 1
0.860423669247869 0.84372099954835 1 1
0.892267803320348 0.87476134886165 1 1
0.772336374416372 0.758161224329293 1 1
0.681412672591579 0.668646893292025 1 1
0.664232686147003 0.651516784649448 1 1
0.781449366910728 0.767303545838848 1 1
0.925310717535548 0.907514114701213 1 1
0.693945595730541 0.681831912651745 1 1
1.05377717128452 1.03487859484798 1 1
0.832932317287957 0.816301897457928 1 1
0.834642817409043 0.819256265519408 1 1
0.657137595967803 0.643663673335681 1 1
0.822453662892649 0.80706548797848 1 1
0.791099207075439 0.775374843532284 1 1
0.803823572103297 0.789750600033895 1 1
0.81796939678055 0.802822586903389 1 1
0.926744682389306 0.910047161621557 1 1
0.90845753712401 0.892261072454786 1 1
1.07300783999989 1.05211941923297 1 1
0.752711253679996 0.739082399624432 1 1
0.774668910720088 0.760662631563507 1 1
1.05515159687325 1.03585798182469 1 1
0.682655419194 0.667950342383838 1 1
0.671595284272196 0.658942885386799 1 1
0.706597825791108 0.693767633687803 1 1
0.912087858819759 0.895028762486652 1 1
0.785838065512874 0.771762128005312 1 1
0.753308985844052 0.739698236254802 1 1
0.66295429068949 0.65053634726439 1 1
0.944084127044805 0.9259284845708 1 1
0.567725257566511 0.556941861259562 1 1
0.652027664177877 0.638177750370386 1 1
0.471944998290518 0.463832251443688 0 0
0.716375516208021 0.703056679551414 1 1
0.839541802350593 0.823143287526502 1 1
0.841273437643515 0.827201500090423 1 1
0.965462603209602 0.947512239272206 1 1
0.760852431310055 0.746463749536848 1 1
0.655906415720311 0.643891873812587 1 1
1.03178905228754 1.01140637158919 1 1
0.921704761588793 0.904555081944526 1 1
0.651709121849691 0.639702932301969 1 1
0.837163941214101 0.821386480191211 1 1
0.82778730281193 0.812585284293599 1 1
0.93452573321355 0.916630679701471 1 1
0.924765900670355 0.906921402259759 1 1
1.05668342323087 1.03719947885871 0 1
0.859140345644127 0.843717595746278 1 1
0.677211798010563 0.664797872455632 1 1
1.08299941575533 1.06290659614354 0 0
1.07609473687805 1.05666577358998 0 0
1.03616214457436 1.01757679464679 0 0
0.885669992407583 0.868756525675164 1 1
0.852444817852296 0.837232524489104 1 1
0.874532230644824 0.859231843597159 1 1
1.01042208036923 0.991954116963824 1 1
0.819481409610229 0.802943613760856 1 1
0.760924767986173 0.746434431027991 1 1
0.792681456036302 0.776363094247257 1 1
0.773074927219321 0.759496014095017 1 1
0.689195628356508 0.67573865570347 1 1
0.757446063590437 0.742096565314074 1 1
0.841614913083274 0.826030798379265 1 1
0.983149034314292 0.965435847962721 1 1
0.771618791814345 0.756900813580233 1 1
1.06230623831809 1.04321162849752 1 1
0.980786356128795 0.961608507813958 1 1
0.816078072359012 0.800744986129626 1 1
0.940901902599005 0.923667419335057 1 1
0.746489272088776 0.734250623558845 1 1
0.711944696230487 0.697225716755782 1 1
0.415489861154153 0.40780122378564 0 0
0.805222118403909 0.789618339834184 1 1
0.765629214862772 0.751539369868054 1 1
0.727302753060339 0.713294383680798 1 1
0.685269224557777 0.671589228891762 1 1
0.790336781508915 0.775537986035605 1 1
0.56879760603971 0.557954044695355 1 1
1.00319245368109 0.985180784183503 1 1
0.69304849808092 0.680976711275987 1 1
0.636531472585902 0.624255906748081 1 1
0.596302916067183 0.58550821558257 1 1
0.816133374546817 0.800592125401638 1 1
0.761306142003573 0.746425396217683 1 1
0.846857019757547 0.830075630901779 1 1
0.772871217637466 0.758811560055485 1 1
0.551855247935057 0.541564031140423 0 0
0.930788307889454 0.912588852314313 1 1
0.888784921199583 0.87163139701999 1 1
0.854580303663476 0.838815663389314 1 1
0.850323172353189 0.834793704226035 1 1
0.729369276715935 0.716565878560354 1 1
0.80270106005879 0.787749499578391 1 1
0.686275721611695 0.673362840220314 1 1
0.957615666881534 0.940231560572389 1 1
0.493957895294634 0.48428084615409 0 0
0.71860347157757 0.704688304474765 1 1
0.764842940737204 0.750528836930697 1 1
0.68209730169619 0.669299818121657 1 1
0.592778726484043 0.581755312238958 1 1
0.908864277625492 0.891520473452162 1 1
0.755319461075575 0.741194077335091 1 1
1.01111304814937 0.994103624673808 1 1
0.713790984752298 0.6995947788314 1 1
0.899471679897193 0.883341647632032 1 1
0.936475015125367 0.918980286706764 1 1
0.756494143610619 0.743117535325475 1 1
0.812079915957465 0.796804734765963 1 1
0.785315230998651 0.771446338864692 1 1
1.11774825993497 1.09788820730815 0 0
0.932035024748595 0.914193198761087 1 1
1.09302916257514 1.07228498994087 0 0
1.09255400583555 1.07225784589607 0 0
0.846845451649433 0.83221591426748 1 1
0.800245780204359 0.785791096707125 1 1
0.689576879084394 0.676155809451418 1 1
0.585724629700147 0.573641807938055 1 0
0.757366510426299 0.743127308940879 1 1
0.746268346892204 0.731167812157238 1 1
0.714158265860275 0.699811118279416 1 1
0.73042987179089 0.715234851831101 1 1
0.614622298084477 0.60419938850232 1 1
0.704235723690725 0.691177747634306 1 1
0.813006885586239 0.798503510698293 1 1
0.857768884391543 0.842030000438915 1 1
1.05082238999372 1.03001758821229 1 1
0.78901481332147 0.773587141893931 1 1
0.891418744731124 0.8766392519639 1 1
0.764524630958504 0.750239753756899 1 1
0.860768467110442 0.845206341496146 1 1
0.765229818430105 0.750263616096031 1 1
0.955651547485753 0.938460054812995 1 1
0.812123418816912 0.796590458593994 1 1
0.622056225829508 0.611426920651975 1 1
1.09253228446206 1.07275946278822 1 1
0.515173360752201 0.504920343449742 0 0
0.856473917599048 0.840357857523287 1 1
0.769259337172131 0.75509974025626 1 1
0.761367845875161 0.746989885707336 1 1
0.775757310516104 0.761262161112773 1 1
0.7822435874076 0.767685925506055 1 1
0.687682738386263 0.673895026258594 1 1
0.900604334917551 0.884841656747392 1 1
1.01067742037295 0.991793483093419 1 1
1.20340207707002 1.17801121666429 0 0
0.752088056607739 0.738531477240185 1 1
0.638295835786047 0.626987276955429 1 1
0.84514161606713 0.830054148922536 1 1
0.985126728587296 0.967827549242469 1 1
0.861205306542184 0.845886341130232 1 1
0.806857706285507 0.791813528924231 1 1
0.66175273968574 0.648981115767009 1 1
0.942900680905392 0.924594980666733 1 1
0.78435127988496 0.769997747371111 1 1
0.784868871514832 0.77124290283854 1 1
0.80796503571995 0.793225738310108 1 1
0.870780312930607 0.854554284745569 1 1
1.02895770023697 1.01043314757851 1 1
0.771401656148902 0.75781014343646 1 1
0.934165325031664 0.915404917031404 1 1
0.783579996902628 0.768224042530765 1 1
0.545987293851388 0.537016262762335 0 0
0.683660848449415 0.670509717915486 1 1
0.889423708178299 0.873348625717 1 1
1.06431526332403 1.04680096375327 1 1
0.786293475798965 0.771926845414554 1 1
0.53342127696391 0.523793864776853 1 1
0.82722223642797 0.811571294614138 1 1
0.869519956140149 0.851901866518467 1 1
0.915048725462771 0.897870631366065 1 1
0.762504024852353 0.748344727828955 1 1
0.89151590044074 0.874704830436924 1 1
0.81988841049111 0.805092008714644 1 1
0.884679239462845 0.867880261299836 1 1
0.731004708308291 0.718792110156287 1 1
0.769053119345994 0.756232999817002 1 1
0.929895442645568 0.912711149606761 1 1
0.772590682165551 0.758447601231274 1 1
0.701773624980175 0.688615690963471 1 1
0.667623358065332 0.654824583974982 1 1
0.560410184136072 0.550921159253126 1 1
0.504979505228278 0.495590741017714 1 0
0.722090422306602 0.707507966564105 1 1
0.926172729314755 0.907980717356714 1 1
0.65247132823612 0.640801334833054 1 1
0.835621452415471 0.819831388473459 1 1
0.77716114418712 0.762803942055087 1 1
0.666852269528246 0.65554706380744 1 1
0.703405439736051 0.689959268382997 1 1
0.645918254273864 0.632677212007378 1 1
0.613080121796899 0.601090097359475 0 0
0.696276023458147 0.683048231983142 1 1
0.833080542399568 0.81807321227656 1 1
0.663466765762676 0.651257098465117 1 1
0.996599420313104 0.978141817496798 1 1
0.928365836220009 0.910173335117743 1 1
0.739619750904236 0.726122012359032 1 1
0.76621806850784 0.750693839865442 1 1
0.596074263496701 0.584436274637652 1 1
0.746396849024304 0.732958070641426 1 1
0.763206400247849 0.747816171411964 1 1
0.669488680326616 0.655622463780423 1 1
0.79086969317706 0.77629842076006 1 1
0.869217141557514 0.851950645815683 1 1
0.571016649825132 0.559376860493035 1 0
0.895351854258117 0.878214807260899 1 1
0.857486075483062 0.842220277152836 1 1
0.720047911884055 0.70672342440844 1 1
0.567216145297093 0.556483970611196 1 1
0.704183172572135 0.691850911551055 1 1
0.780934929365728 0.766409725499008 1 1
0.852326240221025 0.838076306749499 1 1
0.574462832377691 0.564048823400101 1 1
0.513876096317521 0.505142355679277 1 1
0.804296724356031 0.789314169010674 1 1
0.838522702475976 0.822412836835761 1 1
0.843930148882215 0.82841764572161 1 1
0.75099301014329 0.737031063600874 1 1
1.22309916549641 1.19887230357206 0 0
0.897163034907813 0.880746393113266 1 1
0.81968246133858 0.803399149048893 1 1
0.806994773721294 0.792138740992892 1 1
0.937478504606581 0.920012120248977 1 1
0.580460333099317 0.569351984457502 1 0
0.762341465868268 0.747890729510333 1 1
0.786023648294081 0.769452952396628 1 1
0.994788917875957 0.975729010913852 1 1
0.693749659006498 0.681432263383386 1 1
0.860772121415914 0.843938071832675 1 1
0.901969692652004 0.884569763056901 1 1
0.7074683082649 0.694563748918589 1 1
0.663256714674878 0.651694422222832 1 1
0.853202747739883 0.838602544840118 1 1
0.69839256714833 0.68502212631313 1 1
0.750965363072261 0.737553389582708 1 1
0.674949979478688 0.663681682913051 1 1
0.751345309364794 0.736130101843179 1 1
0.632966420764722 0.621581870546437 1 1
0.950046301482909 0.932487022082153 1 1
0.855335119659092 0.838504039420999 1 1
0.684073841659242 0.67164455860485 1 1
0.78423819146931 0.769103951571707 1 1
0.759756112810956 0.745578836675405 1 1
0.803781371161073 0.787288407160885 1 1
0.828499945448345 0.813880581054579 1 1
0.773177908223333 0.759649776474382 1 1
0.628765986056533 0.617474249770677 1 1
0.70915250230037 0.694109654889496 1 1
0.678532139102795 0.666011995293386 1 1
0.684372279122058 0.671004694592114 1 1
0.824828078314843 0.808683599527488 1 1
0.736942671923816 0.722208961972146 1 1
0.659456071627892 0.647112619810051 1 1
0.845512163667625 0.830577678907443 1 1
0.950313156593629 0.931662831622343 1 1
0.84389607982722 0.828635416749992 1 1
0.69003417619271 0.678126546139538 1 1
0.673408005127906 0.660843643060569 1 1
0.479644694192762 0.470551293879973 0 0
0.776724127238468 0.76352393937802 1 1
0.521140332026363 0.512032576255525 0 0
0.892978077487754 0.8756487117541 1 1
0.743999699669562 0.730562562372585 1 1
0.541016902009784 0.530608649614621 0 0
0.604075790933104 0.592783811249337 1 1
0.826111978851701 0.81046901853444 1 1
1.01156164935171 0.993251593828126 1 1
0.760380830260359 0.74672303918744 1 1
0.732928738130807 0.718814121877361 1 1
0.665760429833516 0.652285980938715 1 1
0.691168857317782 0.678360832649651 1 1
0.681997057560051 0.668919514672393 1 1
0.825484038484751 0.810366781000683 1 1
0.794689825679516 0.779605066257065 1 1
0.543490133019634 0.53355885060238 0 0
0.655860805010136 0.643492137998776 1 1
0.627424160091325 0.617122455254866 1 1
0.868217927637748 0.852918008089008 1 1
0.47752211322425 0.468717502947336 0 0
0.844132002052336 0.829298820873083 1 1
0.675941817239294 0.664123996876635 1 1
0.795636629637726 0.781940792719526 1 1
1.09678393801411 1.07694892507544 0 0
0.933275952557499 0.915550175810175 1 1
0.684434422904085 0.671154530494348 1 1
0.913791241689515 0.897949509482213 1 1
0.777908149366415 0.764790899754794 1 1
0.912224268470917 0.894795145179017 1 1
0.794276726276343 0.780660279511919 1 1
0.824893978386713 0.809889887480691 1 1
0.58350261310156 0.571061875241797 1 1
0.697198743925541 0.68490216688472 1 1
0.749545445346355 0.735290780574012 1 1
1.12849741324061 1.1054286682378 0 0
0.80652983546741 0.79099444457019 1 1
0.974377544611073 0.956026143334595 1 1
0.93338815389881 0.914950767808893 1 1
0.803414792733647 0.787235533006878 1 1
0.865971647039023 0.848110002697441 1 1
0.697745116740213 0.685289316770427 1 1
0.586033221973683 0.574624374176356 1 1
0.91367034199778 0.895868291871185 1 1
0.753564008816338 0.738512409988826 1 1
0.680968817601394 0.669403516091844 1 1
0.959177374575837 0.940843486455452 1 1
0.728222405587889 0.715898299118374 1 1
0.861266244091945 0.845087858622735 1 1
0.67743522764857 0.664988329923678 1 1
0.737179342770799 0.722174651306155 1 1
0.675308508518836 0.662090348097295 1 1
0.637422347536671 0.625756817289 1 1
0.626797885815573 0.614607077602092 1 1
0.824862219318083 0.809525579858551 1 1
0.650537718721754 0.639318185766597 1 1
0.859625048322992 0.844769932645183 1 1
0.773095800963537 0.75862245155236 1 1
1.10736525859887 1.08666015896045 1 1
0.930137105815699 0.913102528520388 1 1
0.587720802460563 0.576504587492519 1 1
0.724445640935571 0.710506811728942 1 1
0.939317341188665 0.92103439129169 1 1
0.672325546504208 0.66097313318299 1 1
0.612865734919742 0.601543555033699 1 1
0.955969223732112 0.938711384783014 1 1
0.761338786906984 0.748588754757896 1 1
0.925768310641097 0.908729165695325 1 1
0.656356027722569 0.644383763777197 1 1
0.946419261056035 0.928385262940838 1 1
0.879559173826162 0.862954461881729 1 1
0.521232058915411 0.511982165489976 0 0
0.702375069263082 0.689036949630793 1 1
0.423558207251261 0.415576133620275 0 0
0.801774720873908 0.784533753509156 1 1
1.02131880781467 1.00124029400796 1 1
0.572363946855958 0.561201910144546 1 1
0.799973370162782 0.784908156952613 1 1
0.559379564034352 0.548810457527106 0 0
0.740529192428005 0.72531036963383 1 1
0.72074575960906 0.70712033176908 1 1
0.987816196276233 0.969155694279795 1 1
0.908579260107536 0.892501524729087 1 1
0.612521474647839 0.601527429313799 1 1
0.530291239906681 0.521196368486861 1 1
0.943894870848942 0.926773233784804 1 1
0.860855640374575 0.844290985843363 1 1
0.93598268482527 0.919574046094393 1 1
0.801880749956353 0.787676612071418 1 1
0.607352099708349 0.596664098472743 1 1
0.826727903975804 0.81147009594346 1 1
0.784881407666752 0.769011485756421 1 1
0.685636251753077 0.671479600713375 1 1
0.539501396273039 0.529370000868481 1 1
0.758209213906357 0.744871771736025 1 1
0.675268602149171 0.662327395990113 1 1
0.820109121539691 0.804303934796898 1 1
0.61895216175347 0.60749222554868 1 1
0.909347876473691 0.892002278052156 1 1
0.713001679710327 0.699573249192081 1 1
0.999951994337156 0.981214933498302 1 1
0.576574347411235 0.565575495411371 1 1
0.631908277806991 0.620625976632932 1 1
0.950747936323945 0.932701951488595 1 1
0.699982315394612 0.686001042479842 1 1
0.697145802680914 0.683355767344898 1 1
0.627432783080822 0.615758028361344 1 1
0.810869918935034 0.795454075152661 1 1
0.855962248420526 0.840216580752979 1 1
0.862873467518028 0.845944178921289 1 1
0.730056385427771 0.717157587901198 1 1
0.93928868203077 0.921836301474249 1 1
0.752678769246819 0.738913724284131 1 1
0.857706847090863 0.84250033297351 1 1
0.908939936247121 0.891964141337669 1 1
0.756374712347144 0.742093580058468 1 1
0.61939993993796 0.608368404703481 1 1
0.624534480030891 0.612913892071993 1 1
0.817447111832881 0.802149227736766 1 1
0.670147171778964 0.657753793750788 1 1
0.712738058315255 0.699545142252816 1 1
1.19305192096961 1.17127583374012 0 0
0.938409756646744 0.92090310164156 1 1
0.846930327847527 0.83124383484833 1 1
0.924228391693613 0.907584547899522 1 1
0.741056753610317 0.727162824065264 1 1
0.962756563298521 0.944874948940523 1 1
0.755576762859232 0.741526230809281 1 1
0.674166522751867 0.662170190636215 1 1
0.617030791699084 0.605217893192023 1 1
0.903715072752467 0.88627844674546 1 1
0.75080679690312 0.73698966276088 1 1
0.709201923647769 0.696882887377894 1 1
0.884687838483399 0.867991992292995 1 1
0.692991307947484 0.679946413836729 1 1
0.796978018954324 0.781196728818315 1 1
1.0812910353048 1.06060276639763 0 1
0.831060777161984 0.813829443156922 1 1
0.596766653749554 0.584360265149363 1 1
0.888632909745451 0.872612456738994 1 1
0.819655012498508 0.804686830105668 1 1
0.723553547219306 0.708344083033478 1 1
0.908270104426531 0.890737954555117 1 1
0.915325115680189 0.897697568432435 1 1
0.975444590526893 0.957799266661967 1 1
0.791829397552376 0.778058139115905 1 1
0.936423880066691 0.91744345541431 1 1
0.877741657063724 0.858797468628931 1 1
0.61889118273744 0.607840784078306 1 1
0.69561342552621 0.682852512028754 1 1
0.859169406901166 0.84353128772235 1 1
0.859370998494032 0.842568447543196 1 1
0.880431045831744 0.862765774640015 1 1
0.784380212439106 0.768954977599903 1 1
1.04537980635738 1.02430087977675 0 0
0.914422681379913 0.895573953157951 1 1
0.616014101392763 0.603939798067699 1 1
0.867565377200831 0.849812393625493 1 1
0.696426157834796 0.68391413003059 1 1
0.796294416340862 0.781038525749168 1 1
0.80445190956771 0.789465750420074 1 1
0.711754838676179 0.698074049628914 1 1
0.827278901579219 0.812079777645361 1 1
0.67086464009612 0.658923332762212 1 1
0.559344507520623 0.549746344277173 1 1
0.768855843440393 0.755184651601942 1 1
0.734711322315903 0.720574210871611 1 1
0.729372135113851 0.716463824422961 1 1
0.744116427888481 0.730106814911724 1 1
0.651021965936056 0.639403253606149 1 1
0.840920865732006 0.824372998177737 1 1
0.43900579563302 0.429477804782127 0 0
0.998125875614501 0.979259690238416 1 1
0.901255935213321 0.8852683889663 1 1
0.700624420840599 0.688464472072989 1 1
0.964937092563619 0.947098266947334 1 1
0.623382433131267 0.611648503307881 1 1
0.931680257100558 0.914348351121844 1 1
0.932184621722033 0.915441634714279 1 1
0.835693746379062 0.82047916580722 1 1
0.893848232503017 0.876353380680449 1 1
0.844012981364223 0.827488623782029 1 1
0.754118458974217 0.739766859135956 1 1
0.831687353134556 0.815740134746946 1 1
0.826495240753984 0.811647178690127 1 1
0.474266171308249 0.465305823529924 0 0
0.816103598110082 0.8020158045123 1 1
0.890592795226457 0.875315916305053 1 1
0.826042674598519 0.810290234424838 1 1
1.10523357230617 1.08303383328311 1 1
0.815677832098043 0.800971962109299 1 1
0.81594832729918 0.801306447025339 1 1
0.837154420946812 0.820442750117995 1 1
0.813497446796276 0.797321272002101 1 1
0.523121408487152 0.513657665172937 0 0
0.639492061081139 0.628004431996766 1 1
0.730789955435154 0.716880290224218 1 1
0.762287762573139 0.748537767714611 1 1
0.963470914513673 0.945555845433972 1 1
0.796181732509954 0.780289278759624 1 1
0.795782008637805 0.78153674264044 1 1
0.708168368101271 0.694613729108933 1 1
0.748784726989772 0.733401184791106 1 1
0.756964732081654 0.741462065389902 1 1
0.840372686362775 0.823890976331154 1 1
0.949088141079661 0.930654878153524 1 1
0.744083991729306 0.730452803689814 1 1
0.732122841569521 0.718486260303791 1 1
1.04069436038782 1.01944234788486 1 1
0.946518830329231 0.927941835852632 1 1
0.568974047209162 0.558278804261641 1 1
0.901556190421159 0.882492012758121 1 1
0.910139599443977 0.892963128076234 1 1
0.959891996801692 0.94207209744522 1 1
0.723604970918781 0.711163208937395 1 1
0.725500139307177 0.71181056932942 1 1
0.737648079287333 0.72535037744681 1 1
0.725614125924747 0.711492057910492 1 1
0.82913667321044 0.813581744048232 1 1
0.909341653165888 0.891566182081772 1 1
0.7990674895327 0.783746495858123 1 1
0.606099760952228 0.594752753730421 1 0
1.05385197335152 1.03367817871399 1 1
0.831824052121139 0.814644026936679 1 1
0.520414064261709 0.51008582310229 1 0
0.766344877397727 0.751322125420331 1 1
0.7764509444336 0.761161830526917 1 1
0.621598969394954 0.610141794428149 0 0
1.08354600922726 1.06471536694082 0 0
0.799212722674236 0.78454228200728 1 1
1.05770737228115 1.03790465682055 1 1
0.759587172569817 0.743656075375679 1 1
0.763541485788064 0.748745517427825 1 1
0.850813670811498 0.834838907584509 1 1
0.724996462721675 0.711599035337823 1 1
0.564010308305311 0.552265193274194 1 1
1.04056543769559 1.02171164712041 1 1
0.6594424386575 0.647389213661361 1 1
0.729725068494279 0.71554243004837 1 1
0.670129512769188 0.657415030489893 1 1
0.918698229061023 0.900918289490732 1 1
0.872073174429414 0.85621256639823 1 1
0.719678681423808 0.705670074052871 1 1
0.7516828961776 0.736121044399583 1 1
0.743336925114616 0.730387339329218 1 1
0.853915118072748 0.837786030606337 1 1
0.564409132781426 0.553093394665494 1 1
0.697268410805252 0.684243475922565 1 1
0.776946508913219 0.760930292005538 1 1
0.904314462353952 0.884375462424911 1 1
0.713899645500407 0.701698440768677 1 1
1.04228879396935 1.02386354206634 1 1
0.785041954904729 0.770918145264527 1 1
0.744699034373004 0.731540431281207 1 1
0.698174845060312 0.684344376677485 1 1
0.849035160040817 0.833295930994209 1 1
0.875607375068004 0.859942991470126 1 1
0.962294968884993 0.943678246956627 1 1
0.852630427817316 0.836815258700503 1 1
0.991381690130959 0.973666965277177 1 1
0.775453141921002 0.760862637136896 1 1
0.789783627900534 0.773190750275192 1 1
0.968053904202702 0.9504742664818 1 1
0.768395582185733 0.754880624412304 1 1
0.88823890399832 0.870437714436893 1 1
0.875797155907703 0.860714962548953 1 1
0.812495968122285 0.79657084258193 1 1
0.825516152786839 0.809461840244192 1 1
0.779245416012444 0.764965701181089 1 1
0.63219846466368 0.619870687431394 1 1
0.888799771635156 0.872028471732607 1 1
0.929177237766577 0.913225120222746 1 1
0.858027442553009 0.842372650469766 1 1
1.17251611963444 1.14986014507281 0 0
0.731479961271873 0.718085866229707 1 1
0.942283951343442 0.923763874569611 1 1
0.857806347527257 0.842131278448311 1 1
1.08777369944447 1.06857027386358 1 1
0.967986746330618 0.95107449945735 1 1
0.798940006813358 0.78457310574852 1 1
0.918854475711882 0.9014479707817 1 1
0.826263117893408 0.811684476879658 1 1
0.805430874731152 0.789979273505236 1 1
1.00606644761976 0.987001126613659 1 1
0.718050202231333 0.70466405666831 1 1
0.76382448913019 0.749147269290122 1 1
0.557419907365422 0.547258951778414 0 0
0.884663405727723 0.868654502382817 1 1
0.693242321494796 0.681038503798863 1 1
0.716520258068484 0.703472475409572 1 1
0.907151854852537 0.890414145022869 1 1
0.718970294444218 0.704831581722135 1 1
0.836559233898802 0.822037498987343 1 1
0.693749541176687 0.680536080335902 1 1
0.674727641374999 0.662178602207299 1 1
0.757298718255898 0.743804123098597 1 1
0.902159859263828 0.886157346765997 1 1
0.734815149416498 0.722112328895923 1 1
0.889804214290779 0.873628211093581 1 1
0.744287085150978 0.729369728073285 1 1
0.829333201522636 0.814529225469086 1 1
0.844543573119149 0.828534621717711 1 1
0.830668635586307 0.815312134579443 1 1
0.752466945210328 0.73893424347724 1 1
0.789042959159031 0.774540979710667 1 1
0.958437542821286 0.940113580489102 1 1
0.721455308884 0.70809152913327 1 1
0.605953972518996 0.594098323272956 1 1
0.766246261362201 0.751811050235988 1 1
0.752765186238421 0.73855746176896 1 1
0.813567662509835 0.798663847911023 1 1
0.854697602122894 0.840180128833082 1 1
0.81996561066537 0.80555502702272 1 1
0.712284656837485 0.698741486635779 1 1
0.664122052563365 0.652678051930922 1 1
0.847512287063391 0.833880273386047 1 1
0.614316207148451 0.602091632039952 1 1
0.821785804282343 0.80602571547309 1 1
0.668950766528035 0.655641974020451 1 1
0.778019277778589 0.763465707583179 1 1
0.610348812996145 0.599134277727294 1 1
0.622412015617896 0.61078360064912 1 1
0.823044106576544 0.807924710500236 1 1
0.626562505588531 0.614200381726529 1 1
0.756038297569381 0.741812029789318 1 1
1.03292310824001 1.01275198272555 0 1
0.760114836704807 0.746092925605728 1 1
0.676991720601856 0.665067888732874 1 1
0.800637774577261 0.786242268001682 1 1
1.03316032537834 1.01550221008673 1 1
0.878629405685687 0.863132843636364 1 1
0.819460607554408 0.804186357612942 1 1
0.872808664261566 0.856597448554336 1 1
0.82471830249897 0.808664501828764 1 1
0.964281711414386 0.946330968024673 1 1
0.807803595554556 0.792160956189548 1 1
0.783203532545719 0.767579014627765 1 1
0.879195764567092 0.862782233528501 1 1
0.921720172900572 0.904765692993997 1 1
1.04353675715738 1.02520184125093 1 1
0.753096215761633 0.739344114790475 1 1
0.7834205764762 0.768479386165573 1 1
0.753465296686487 0.74075966348934 1 1
0.792866733593505 0.778489157258962 1 1
0.664542599872985 0.653367133610493 1 1
0.773644822982676 0.759746061583717 1 1
0.744858833594174 0.730795788934937 1 1
0.802818952285692 0.786589732120445 1 1
0.846400623641154 0.830925308683681 1 1
0.780032802109192 0.764837426728267 1 1
0.919625425506783 0.901699717846712 1 1
0.676516751359057 0.663169889132473 1 1
0.577837110195497 0.567386317458845 1 1
0.706612903318907 0.692555484656059 1 1
0.972540188162551 0.954891740330275 1 1
0.730598696484833 0.718278816793834 1 1
0.810160673277213 0.793861990621523 1 1
0.844299477098592 0.827162438473495 1 1
0.661807455633534 0.650582412496002 1 1
0.681094900483826 0.667383171634207 1 1
0.625948242687948 0.614113287325912 1 1
0.919975652551588 0.90324791305425 1 1
0.622193077607578 0.610764165642145 1 1
0.773715326584173 0.758911532947034 1 1
0.902560822070086 0.886015410025661 1 1
0.745078240894804 0.731159405215477 1 1
0.774957171255017 0.760928749370912 1 1
0.916974360014021 0.902545400937042 1 1
0.843189168253597 0.829187298541024 1 1
0.726271536905812 0.712740184313359 1 1
0.604153984213187 0.593802022572305 1 1
0.701872047973051 0.689844543653937 1 1
0.828451107897121 0.814058015121022 1 1
0.857750858095802 0.843505405647236 1 1
0.765186495973828 0.751689452884906 1 1
0.7819526279252 0.766792476074138 1 1
0.792068259754191 0.779579102099382 1 1
0.848042726829831 0.832545445031446 1 1
0.337576408580544 0.330444677712444 0 0
0.723302258056994 0.710343048599431 1 1
0.788593715506595 0.774126656443256 1 1
0.697902534368797 0.685619441359183 1 1
0.713282442739654 0.699319058695951 1 1
0.842274115457832 0.827160797368978 1 1
0.871173463736534 0.853943583514018 1 1
0.998111356771886 0.978824618408022 1 1
0.767734514534672 0.75293483632799 1 1
0.89021546131513 0.872644061874483 1 1
0.756089312877016 0.741718432729125 1 1
0.881347005348631 0.863507254113543 1 1
0.848357431411235 0.832019305464384 1 1
0.683248679969151 0.670360420929026 1 1
0.874072230328515 0.856602458937029 1 1
0.710582941334291 0.696769263234455 1 1
0.526460178244997 0.515757157515188 1 0
0.560602671385601 0.549643236062702 0 0
1.1235160752058 1.10268564840717 0 0
0.846153788067803 0.831080026783802 1 1
0.934102650932838 0.916959396604604 1 1
1.0230714071819 1.00539731332503 1 1
0.776922539084684 0.762388405651136 1 1
0.784916719736108 0.771053259415532 1 1
0.772814134773026 0.758601457188725 1 1
0.693822823859627 0.680724502653348 1 1
0.812676527497392 0.797621492505042 1 1
0.834726539091027 0.819188496881036 1 1
0.942258336916188 0.924598352785001 1 1
0.652087781586249 0.640464419158357 1 1
0.842494425389748 0.827464046494003 1 1
0.839793618385907 0.824464365373152 1 1
0.672048567236892 0.660464448092831 1 1
0.763769948852166 0.749121102468963 1 1
0.764664397545423 0.750189567715425 1 1
0.69190864557682 0.677862013132078 1 1
0.809782269967976 0.793902190423844 1 1
0.784149098114443 0.769001779957143 1 1
0.685659650574965 0.673227435751429 1 1
0.921090912260119 0.904683724012793 1 1
0.85494565119391 0.838347761176429 1 1
0.67423184042581 0.661554208614243 1 1
0.958880768591686 0.94064808627658 1 1
0.863036654230412 0.848029044007997 1 1
0.953862665237876 0.935100447458039 1 1
0.756127639776613 0.740740561059388 1 1
0.803826618720667 0.789331761395253 1 1
0.658501233128177 0.645595542925483 1 1
1.05127066330734 1.03248608246885 0 0
0.488057154159537 0.47845412590236 0 0
0.858205548741945 0.841744172781048 1 1
0.762409333535643 0.747411845480119 1 1
0.683590956874077 0.671511431724569 1 1
0.713680678109254 0.699599441109381 1 1
0.752274254363966 0.737923409061467 1 1
0.678825581284876 0.665498348774715 1 1
0.844600139774969 0.829579230063737 1 1
0.835308539190182 0.820817289297054 1 1
0.727515142271201 0.713630862240725 1 1
0.655330323648444 0.644708821071969 1 1
0.592954163889862 0.581484824661393 1 1
0.919573680554924 0.901661286692001 1 1
0.763919308683355 0.747856683882613 1 1
1.12221282095318 1.10194543051818 0 0
0.693348223772946 0.679982751148935 1 1
0.848988877807587 0.832792839566745 1 1
0.887885930965182 0.870611478901908 1 1
0.642312765001912 0.63122402136806 1 1
0.774173237149342 0.759484447009249 1 1
0.878714075145371 0.861015999804793 1 1
0.68693610821346 0.675062255261627 1 1
0.91537124616397 0.898112611928292 1 1
0.691880196572069 0.678658172464582 1 1
0.932992679734023 0.916054416905915 1 1
0.79479932552239 0.779765858962152 1 1
0.972690329061932 0.95490224778448 1 1
0.777160616835117 0.761883334811626 1 1
0.925727701311494 0.907808439920825 1 1
0.592404602090596 0.580286762309232 1 1
0.805417402968848 0.791539451067102 1 1
0.816582731096252 0.80148454787723 1 1
0.548825392486346 0.538706632990122 1 0
0.638678769593795 0.625759510784102 1 1
0.745029405742994 0.730483821764799 1 1
0.69952333211187 0.686019564746939 1 1
0.502723198867795 0.493695911715059 0 0
0.756267377628008 0.741822650034924 1 1
0.768814655829421 0.755270009287491 1 1
0.603448481300186 0.592519045531003 1 1
0.642364874975029 0.629789795494225 1 1
1.06203097800793 1.04296111050003 0 0
0.830144979607259 0.815251858453768 1 1
0.780949574050719 0.766705027291063 1 1
0.663852916276205 0.652461646885315 1 1
0.768695679782163 0.754551156135622 1 1
0.861105651047981 0.845497919748415 1 1
0.685587593272877 0.672003795288685 1 1
0.936360702391752 0.920007481005277 1 1
0.730445629113199 0.717043163652032 1 1
0.919973337827543 0.903011058360286 1 1
0.884967093116059 0.868455751769934 1 1
0.7625877745258 0.749073455153419 1 1
0.751311174914337 0.736023380714363 1 1
0.771540628856345 0.756200327993934 1 1
0.907350881383626 0.89087252094071 1 1
0.842872307421094 0.828213578615789 1 1
0.901176105523557 0.883120297001393 1 1
0.825843735988282 0.811384602976465 1 1
0.964722437453909 0.946765666553439 1 1
0.751888967100822 0.737504917328359 1 1
0.519804991496306 0.509907832558221 0 0
0.92390633980552 0.906839868366805 1 1
0.842972852682066 0.826780099479873 1 1
0.68338864798805 0.670691902103349 1 1
0.853423455012618 0.837329703413231 1 1
0.833714974616097 0.81943292161714 1 1
0.940399463171581 0.922556353876928 1 1
0.721304727728926 0.706850514535116 1 1
0.758512573924819 0.743632246907193 1 1
0.696102664866981 0.682788844271906 1 1
0.788353463223067 0.773413389971006 1 1
0.671782206884748 0.659402953516834 1 1
0.906988882751783 0.889371834097316 1 1
0.668991689040975 0.656695924524716 1 1
0.816498510967054 0.800814811998038 1 1
0.807675315316184 0.792372621008687 1 1
0.817486124813014 0.802159306109264 1 1
0.70926781002365 0.69689534006232 1 1
0.55938119308913 0.547713901955379 1 1
0.845438669128065 0.829649243332829 1 1
0.712244363172122 0.699630902902834 1 1
0.707575249176813 0.693761704931103 1 1
0.940154453336486 0.924256255863884 1 1
0.956448154651044 0.938734027871713 1 1
0.883119535371282 0.867282089061023 1 1
0.94394632116637 0.927399843380664 1 1
0.657989553232534 0.644983985680136 1 1
0.856152970804469 0.839623783334306 1 1
0.879282298482028 0.862713454586067 1 1
0.894234221925159 0.877071650517962 1 1
0.642369101227819 0.631518408640704 1 1
0.811363918319929 0.795173834741786 1 1
0.852752751645237 0.837162023131751 1 1
0.75133805578934 0.737358147295881 1 1
0.604400968722723 0.5934562445956 1 1
0.62736788596328 0.616681016912133 1 1
0.749621467739201 0.73557788725979 1 1
0.788955660051992 0.773850711731633 1 1
0.964987069867658 0.947063887868608 1 1
0.746549541375047 0.731348380626504 1 1
0.842135588464731 0.826733035366382 1 1
0.669634246792934 0.658204148866644 1 1
0.629917315177914 0.618703735255274 1 1
0.85378021593198 0.837663786463862 1 1
0.860314406788673 0.842343537010557 1 1
0.988800984243646 0.971215245636896 1 1
0.568571688259224 0.558671690469398 1 1
1.03607710337679 1.01695209972075 0 0
0.676393637976008 0.66388223405969 1 1
0.666680734922247 0.653290402996939 1 1
0.775313570747048 0.761447606630055 1 1
0.884728925886481 0.866674476972247 1 1
0.549021350319407 0.537876004395234 1 1
0.545901511934685 0.535502353462295 1 1
0.737203361456972 0.72296603893023 1 1
0.812941353329818 0.7975034140138 1 1
0.834267396661334 0.818926549495228 1 1
0.828949021570772 0.813924667871521 1 1
0.821431097050006 0.805929538276751 1 1
0.777801370790109 0.762995758355611 1 1
0.632073346903376 0.620339727639833 1 1
0.659926948509617 0.647847957354334 1 1
0.728090299049999 0.713910512129634 1 1
0.829593852454578 0.815060363039408 1 1
0.768175866350409 0.754527348029033 1 1
0.780040944400382 0.765843488792689 1 1
1.14697956782494 1.1272329992825 0 0
0.948923073794896 0.931235768026422 1 1
0.920345401727629 0.903200855969341 1 1
0.824425536482037 0.809364564714919 1 1
0.887430445770036 0.869534398569898 1 1
0.733924146130109 0.719811067282158 1 1
0.708769820086403 0.695820781515873 1 1
0.928257324419553 0.909292576780587 1 1
0.83583900765133 0.819098913853595 1 1
0.846642962529582 0.829485596463547 1 1
0.833254393952613 0.818608099257094 1 1
0.741881878874185 0.727718093719947 1 1
0.733902207845502 0.720085140763109 1 1
0.80618149727511 0.791284700159681 1 1
0.72184407813165 0.708080235569381 1 1
0.739129838338133 0.724941994707973 1 1
0.845967630507909 0.830624050901249 1 1
0.386149517195263 0.379819156240969 0 0
0.92370121143459 0.90765814096519 1 1
0.899456754910361 0.883533524305906 1 1
0.516495625962955 0.50596448630672 1 0
0.789226899972098 0.775212787084509 1 1
0.852174556528685 0.836246878983345 1 1
0.698192820135566 0.685359952292919 1 1
0.970864937679891 0.952082861865691 1 1
0.842976239588386 0.828539442633055 1 1
0.776885068015148 0.76359623789048 1 1
0.732786643538577 0.71883960015104 1 1
0.824239532941458 0.807953544580663 1 1
0.984396706503073 0.965777930461977 1 1
0.797645558129607 0.781918273718101 1 1
0.856666554136594 0.841233781971298 1 1
0.879654981399573 0.863182319739036 1 1
0.941981580788221 0.923822372260453 1 1
0.846547421556175 0.830887650810004 1 1
1.0031040099924 0.984095944987665 1 1
0.65180899374084 0.638965951990428 1 1
0.931151126714637 0.91352572031956 1 1
0.747999458255264 0.733877282422791 1 1
0.679444603733028 0.667098569322954 1 1
0.670025944896073 0.655361335229819 1 1
1.04132037929914 1.0218866408242 1 1
0.606309487135375 0.594891949780973 1 1
0.854907512338311 0.837024378408494 1 1
0.972951837363131 0.955547552917067 1 1
0.774880362557308 0.760077204158783 1 1
0.823927470968304 0.807949867266545 1 1
0.664406895367009 0.652935847797262 1 1
0.947152068003566 0.927940405990249 1 1
0.766290662769116 0.753870772575385 1 1
0.837774447744222 0.821339359078855 1 1
0.785658133060079 0.770996112278959 1 1
0.692170081086994 0.678678416812256 1 1
0.721095985214846 0.707916081827991 1 1
0.632854186400037 0.621123236335912 1 1
0.972730871754631 0.955036560663335 1 1
0.705602400673677 0.692214138305757 1 1
0.869174951795532 0.853007870114093 1 1
0.868353332417782 0.850562778867029 1 1
0.671312820581474 0.659362980947304 1 1
0.835911303004426 0.821407471957129 1 1
0.811912889824482 0.79686840519657 1 1
1.10089632663901 1.08068663384701 0 0
0.831615759696079 0.816300515064954 1 1
0.727901734021914 0.714554924992558 1 1
0.994676084198826 0.977065845451575 1 1
0.748303283416987 0.735793151252876 1 1
0.743284007999481 0.729679771255779 1 1
0.694626490124879 0.67995668239723 1 1
0.667836798493539 0.655182233853207 1 1
0.647738376680619 0.635707507112355 1 1
0.790714314131867 0.775396931232715 1 1
0.880503545043442 0.864542052937393 1 1
0.827502335135061 0.811919016974704 1 1
0.883102707724646 0.866836821000932 1 1
0.614764042774567 0.603882849348455 1 1
0.917809002396883 0.900416499268743 1 1
0.746149990084781 0.731690128798656 1 1
0.921936234670315 0.905688123428144 1 1
0.690163595047935 0.678426825325462 1 1
0.677228429239503 0.665154864957369 1 1
0.724175897492328 0.70962530418389 1 1
0.677643806895148 0.666444469173165 1 1
0.800118790141181 0.784202883964446 1 1
0.789163824457959 0.775259616727151 1 1
0.614652922534711 0.603155591314938 1 1
0.871216199218861 0.855268498191835 1 1
0.852823350401342 0.837274567233544 1 1
0.785458672436247 0.769446019095611 1 1
0.852415164250155 0.834323808356418 1 1
0.712101886928051 0.699838546113157 1 1
0.909127455243089 0.892124628307322 1 1
0.74241850850749 0.729568512949057 1 1
0.987790718524262 0.970734818973669 1 1
0.947209934001592 0.929704057507619 1 1
0.863173745386507 0.846012783893244 1 1
0.75901323021728 0.744739042785893 1 1
0.80687596895126 0.792875263213325 1 1
0.791659713318567 0.775920627745642 1 1
0.937341734845568 0.92078754871664 1 1
0.647622968404823 0.635900460842366 1 1
0.85413738959697 0.83804781653404 1 1
0.734936865175315 0.722270993400916 1 1
0.784452096557233 0.770325822787171 1 1
0.799438545417036 0.7842147554627 1 1
0.914920658151612 0.897999494557581 1 1
0.856634552549405 0.840599367917716 1 1
0.834679284950998 0.818358102654308 1 1
0.750476728898077 0.73638268763851 1 1
1.09287787667395 1.07300517883629 0 0
0.616452111952037 0.605955363184294 1 1
0.806468224507528 0.792715049098406 1 1
0.870269001690886 0.855165853675922 1 1
0.833558305906088 0.818464618386313 1 1
0.871786166010272 0.857520532514092 1 1
0.83790813851532 0.822165322490924 1 1
0.863822540615315 0.846307409812527 1 1
0.802334092708958 0.786343266742371 1 1
1.08714335377836 1.06741410879379 0 0
0.797808782365725 0.784578897422296 1 1
0.903217831910187 0.885639727277726 1 1
0.923733461399491 0.906370611890594 1 1
0.662403418382718 0.649471682620936 1 1
0.696729373209785 0.683798491764103 1 1
0.776882235918835 0.762839093687876 1 1
1.01864252474603 1.00020567190735 1 1
0.564566859289923 0.553795225682683 1 0
0.792210810935644 0.777517311797933 1 1
0.752523331878965 0.737645302524163 1 1
0.640142765155494 0.629069326911596 1 1
0.606741488801282 0.596392709000993 1 1
0.632576131243017 0.618823815047718 1 1
0.756331377130806 0.743986111002647 1 1
0.789627999319667 0.77488364355224 1 1
0.861689581483758 0.845199259357769 1 1
0.998929079793755 0.979844580459009 1 1
0.853079538462574 0.837318335622915 1 1
0.882132834400331 0.865402926672943 1 1
0.70020134957769 0.688190331900253 1 1
0.781175408521875 0.767224959921464 1 1
0.855259080621628 0.838408247258544 1 1
0.694775474942061 0.682012592689402 1 1
0.747341738491046 0.732690450647584 1 1
0.763032048972645 0.749066815406454 1 1
0.791874091429135 0.776328521134841 1 1
0.86242964457269 0.846590955563232 1 1
0.662393523418292 0.650081024716119 1 1
0.621339667110005 0.610565652472348 1 1
0.773486344835137 0.75871988029148 1 1
0.588932887325751 0.577364202188716 1 0
0.794917801064413 0.78051403454964 1 1
0.748935134816278 0.732529337866069 1 1
0.601080684455964 0.590589504502433 1 1
0.868914820317799 0.852664756323918 1 1
0.607254757753625 0.596973725721989 1 1
0.822733795865129 0.807920576471876 1 1
0.910425426006747 0.892174049503829 1 1
0.735683839703301 0.72080809017831 1 1
0.767451079370796 0.753583402097828 1 1
0.987245702431961 0.969241614675588 1 1
0.875796082832195 0.859580427871681 1 1
0.786373375049851 0.771643557601977 1 1
0.738546164120175 0.724622127958174 1 1
0.80566350171272 0.790718553255725 1 1
0.72294762664364 0.710419270721567 1 1
0.792046362140694 0.777029065864766 1 1
0.732883808897903 0.719663540084373 1 1
0.828739744188903 0.813458924513971 1 1
0.689827064317044 0.676821308206534 1 1
0.654741916286599 0.642664530291998 1 1
0.847206540771894 0.832332546422363 1 1
0.734190539744854 0.721607368685842 1 1
0.606477265332321 0.594860958966486 0 0
0.753921491935918 0.739118113339781 1 1
1.06897901588438 1.04912469120111 0 0
0.904814686566567 0.889154775505281 1 1
0.740086868167975 0.72670204958814 1 1
0.679103149671573 0.666518834961629 1 1
0.927452534098276 0.910175107568942 1 1
0.836293392642918 0.821846829877144 1 1
0.835423402255013 0.818802851931624 1 1
0.94079305299311 0.923267872573001 1 1
0.886088066083167 0.86987818254082 1 1
0.855086826992056 0.83767260436854 1 1
1.10833280395624 1.08823878285826 0 1
0.803991694720493 0.788655844926446 1 1
0.416219505069951 0.408163068270562 0 0
0.494846239300339 0.485780703340264 0 0
0.702678184637261 0.690188105864111 1 1
0.623813400281648 0.611763438911332 1 1
0.713756544978537 0.699343045324319 1 1
0.85905366094318 0.842384901359866 1 1
0.5361888924996 0.525626150303879 0 0
0.691757346844533 0.679068418522221 1 1
0.815446395697438 0.800404164031321 1 1
0.793795295170643 0.779288356234459 1 1
0.82518822362895 0.808393698169284 1 1
0.696400597977426 0.68407323272341 1 1
0.816018793874973 0.799857406691089 1 1
0.804268495131143 0.789626369814761 1 1
0.800593004768737 0.786480789276938 1 1
0.783504537974344 0.768903156396651 1 1
1.0639481732793 1.04595466884499 1 1
0.752238757303416 0.738241079386706 1 1
1.15861211664706 1.13668437830529 0 0
0.865467132744684 0.848769979173921 1 1
0.955810936677282 0.937443582003473 1 1
0.624345209388367 0.614077071299893 1 1
0.584023857409989 0.573278990853192 1 1
0.749607977505005 0.735822909115292 1 1
0.840371882454406 0.824364358398687 1 1
0.839458588596586 0.823458140216759 1 1
0.661130138184715 0.648279839736868 1 1
0.712106256573858 0.699074786970158 1 1
0.755446683876213 0.741156135050618 1 1
0.707347943792548 0.693727262801408 1 1
0.664436453216197 0.65105371985348 1 1
0.879934788161676 0.865048038322131 1 1
0.725128506480999 0.711998071060004 1 1
0.718836628892001 0.705386572165431 1 1
0.942422086823259 0.926890915546575 1 1
0.97853010884974 0.959669596246647 1 1
0.868125065380165 0.853070572987835 1 1
0.703350546850978 0.690221190492918 1 1
0.774403202275799 0.759764027276539 1 1
0.760170910197909 0.74627688536747 1 1
0.785394881892958 0.768871228080922 1 1
0.793341147602908 0.778180707193386 1 1
1.17712637372054 1.15521352770546 0 0
0.799991049468285 0.784543479054098 1 1
0.754243688918894 0.738880025305635 1 1
0.837544091739718 0.822487481798762 1 1
0.870030759325161 0.853230116901343 1 1
0.779694041126833 0.766248972787875 1 1
0.714270397773002 0.700475381307502 1 1
0.709057764487795 0.695852530480147 1 1
0.906887947913039 0.890277790507925 1 1
0.650932039742273 0.63858915799314 1 1
0.80163726605431 0.786433255693839 1 1
0.776848238044374 0.761445663796538 1 1
0.854707971463505 0.839070312603551 1 1
0.795178097002892 0.780357680780934 1 1
0.950151652305455 0.931625442340815 1 1
0.846100786903159 0.829590975960525 1 1
0.69438643038857 0.681779477112841 1 1
0.602821793110314 0.593256520726238 1 1
0.714751220888946 0.701862808340192 1 1
1.05310759058609 1.03481516916507 1 1
0.783548371051993 0.769989472517854 1 1
0.746853641533274 0.73296026938381 1 1
1.15663290295888 1.13463775136541 0 0
0.879034141418388 0.862362510058077 1 1
0.683103417210436 0.671132427688928 1 1
0.996361837881097 0.977715663782478 1 1
0.82196473355375 0.807375613968395 1 1
0.885846609794447 0.868181918311265 1 1
0.894371874416376 0.878773481389829 1 1
1.02416346569684 1.00664077509539 1 1
0.902189487951911 0.885842842178431 1 1
0.769372765791864 0.755215030578699 1 1
0.688058042895988 0.673335050914063 1 1
0.71459153535768 0.700564276047231 1 1
0.750205686361002 0.735759013317951 1 1
0.827237078624139 0.811986744435731 1 1
0.574008358677008 0.562602088650029 1 1
0.993655217787453 0.975595099351106 1 1
0.95245476781158 0.934839806976601 1 1
0.807775379378122 0.793363845495031 1 1
0.798977041419284 0.783615706890043 1 1
0.714567190810157 0.700707489521528 1 1
0.920175836460482 0.903623152304185 1 1
0.878175582905068 0.860747235289994 1 1
0.622626670154179 0.610184561030087 1 1
0.84211864473691 0.825609691879747 1 1
0.990794851755637 0.973180490906637 1 1
0.674707232333837 0.662167109746619 1 1
0.888303363378747 0.870314933674889 1 1
0.863339117604562 0.847529548220901 1 1
0.939893342752208 0.92128945461692 1 1
0.62010775882169 0.607085353020603 1 1
0.844133313954164 0.828329886122822 1 1
0.808349099035354 0.793199855087836 1 1
0.59813900230239 0.585653397735971 1 1
0.879736975053821 0.862341067783334 1 1
0.773232347860187 0.756887730553349 1 1
0.609741459226496 0.59820333829272 1 0
0.787731091557959 0.773466766812572 1 1
0.847698010175513 0.830873455919647 1 1
0.755092709562267 0.741604327548924 1 1
0.838124896726217 0.822054973603978 1 1
0.729040799701524 0.716186900025051 1 1
0.63709134802307 0.62562975688427 1 1
0.892085059883609 0.874214716813871 1 1
0.866142977712526 0.850321552828233 1 1
0.719960682993706 0.707140999911215 1 1
0.59753383083724 0.585694382194677 1 1
0.86874003272876 0.852808239573662 1 1
0.667118345671054 0.653936165825973 1 1
0.925750207608441 0.909704311247241 1 1
0.477512687500182 0.468959745539376 0 0
0.890803416952561 0.873349340159094 1 1
0.730592673928758 0.716563217828764 1 1
0.659456545799359 0.648030619406876 1 1
0.774172213487225 0.759171884274111 1 1
1.0342809570692 1.01622927783966 1 1
0.820894034086281 0.805680725263 1 1
0.859941551342863 0.843813630096588 1 1
0.861755846718939 0.846843530765983 1 1
0.76864350483267 0.753313505019624 1 1
0.811811547528826 0.795914083169573 1 1
0.758536331463293 0.742715981298442 1 1
0.627537212831703 0.616334507655079 1 1
0.752349157047534 0.738980161568685 1 1
0.7494135637134 0.736210853953052 1 1
0.846104273149694 0.829771815203656 1 1
0.802100878603644 0.78705231657313 1 1
0.848411291833349 0.83364526823401 1 1
0.863820882204476 0.846892382387042 1 1
0.877342537542242 0.860304569879883 1 1
0.748474892921992 0.735278189732242 1 1
0.754605240306217 0.740729152350206 1 1
0.798263743102708 0.784019421011686 1 1
0.709204491228467 0.696723947248325 1 1
0.702038754169208 0.688243580042363 1 1
0.765712421876584 0.750748547059156 1 1
0.865385069551751 0.848989405202503 1 1
0.908524583391553 0.892251089877722 1 1
0.812599693107114 0.79747215028413 1 1
0.529517764814894 0.518933071613464 0 0
0.810292408940009 0.795561937920995 1 1
0.637103248892789 0.62554392680468 1 1
0.802571026682051 0.787904877504491 1 1
0.881217068745388 0.865059634085322 1 1
0.693147099558391 0.680314309127714 1 1
0.844871598339598 0.829767885595624 1 1
0.932321232452039 0.914281734609574 1 1
1.10914046878383 1.08760039016686 0 0
0.83779402420607 0.823137569759163 1 1
0.885003982057455 0.866021953252292 1 1
0.730599619046001 0.717003446009291 1 1
0.959189253831031 0.9405112202255 1 1
0.924155963550059 0.906592828745935 1 1
0.900251465330965 0.88262164327106 1 1
0.655243033178009 0.642791818159409 1 1
1.05408781903011 1.03350122130215 1 1
0.888401722638689 0.872032600807092 1 1
0.6083999818229 0.595191428048346 1 1
0.576282183105049 0.566631988431576 0 0
0.695406918402813 0.682425691377058 1 1
0.794290606991679 0.779281936907668 1 1
0.766769301200599 0.752206913216106 1 1
0.929078983221861 0.910718130777544 1 1
0.931939550085285 0.914194621949046 1 1
1.0305324071295 1.01274681562768 1 1
0.94935672485403 0.930938415342508 1 1
0.656138970029716 0.643761245545979 1 1
0.766087868261423 0.751832563021406 1 1
0.878702850924682 0.861265136946619 1 1
0.729666263417428 0.715901456793969 1 1
0.720165205901525 0.706217880083107 1 1
1.03757855240494 1.01897565492687 0 0
0.620187420724585 0.608589771616282 1 1
0.804696822293168 0.790798283620442 1 1
0.821651559577999 0.806770327303496 1 1
0.865384893757032 0.849024673717843 1 1
0.996165813512034 0.977179772943329 1 1
0.850612948626657 0.832801725978759 1 1
1.07945826512546 1.05932165982529 0 0
0.921564169345395 0.904099328575332 1 1
0.799949574799562 0.784155204736653 1 1
0.680469076537856 0.666774450855196 1 1
0.854423585012029 0.838904060824713 1 1
0.790276407333929 0.77569120155486 1 1
0.897235873149204 0.88013381727679 1 1
1.02471140237939 1.00494290534236 1 1
0.786974113209666 0.772066077729136 1 1
0.815390004621764 0.798950232742366 1 1
0.710600242491556 0.696976669747544 1 1
0.982947009027194 0.964915172787332 0 1
0.726088626581741 0.712614039119298 1 1
0.789755817593542 0.774862416001576 1 1
0.830576741403094 0.814357763418021 1 1
0.766640154022765 0.752959051718345 1 1
0.609159009769522 0.597002615176617 1 1
0.705960134247562 0.692359775607434 1 1
0.653547354541819 0.641754547518894 1 1
0.815978415562548 0.801189598000325 1 1
0.749639782243558 0.736897749831668 1 1
0.750201186500083 0.735184963589848 1 1
1.0420497860237 1.02085922404592 1 1
1.00067254671668 0.980201749384163 1 1
0.722060717417295 0.708772357232462 1 1
0.622360335387722 0.612446239109294 1 1
0.804471920794732 0.787963491738558 1 1
0.862015400060068 0.846027706387878 1 1
1.08586282070524 1.06463577786912 1 1
0.647319203798667 0.635277142389914 1 1
0.832693165599861 0.818096422280727 1 1
0.913087198503547 0.896138350833395 1 1
0.889248336583504 0.873854740285073 1 1
0.971652450184866 0.952861537216105 0 1
0.975697701076719 0.957774371012266 1 1
0.613249372223397 0.600609265270653 1 1
0.892962965578502 0.874777277260599 1 1
0.692571461293293 0.679754210926012 1 1
1.02326517938617 1.00300460424927 1 1
0.84358827748535 0.828590984551169 1 1
0.889238564471377 0.871784747306056 1 1
0.824785309729773 0.809458246051363 1 1
0.783974770103182 0.768863687350823 1 1
1.01569009006788 0.997285451110609 1 1
0.957954430051133 0.940627128075926 1 1
0.706760524441236 0.693512548470052 1 1
0.738224877146071 0.724997524075933 1 1
0.809947414972846 0.794408529000928 1 1
0.559930007469913 0.549514256043331 1 1
0.888034438785681 0.870684094226659 1 1
0.591574343066301 0.579459447282801 0 0
0.88581898357238 0.868890959085288 1 1
0.706418218429916 0.693596821742243 1 1
0.782269086679535 0.766610896841533 1 1
0.785476726049829 0.770283328289783 1 1
0.802366432507042 0.788556584614225 1 1
1.03866632586579 1.01861420512162 1 1
0.545235744241401 0.535002370324269 1 1
1.02816188839718 1.01090166170606 0 1
0.738753061096549 0.725321731568849 1 1
0.978575578314969 0.960852855218969 1 1
0.65737172683119 0.644506183861062 1 1
0.682175029111221 0.670047384294278 1 1
0.748669889111946 0.734554746251093 1 1
0.873549530181497 0.858128525060213 1 1
0.581842005797818 0.570748016916883 0 0
0.903573439943643 0.88568060657081 1 1
1.04784184768039 1.02876548433243 1 1
0.948101346019971 0.93022754118144 1 1
0.633939983900314 0.621639555759405 1 1
0.875577780156033 0.859609993345589 1 1
0.621664919188789 0.610425746782684 1 1
0.829966517451209 0.814203460988583 1 1
0.761332301032429 0.746560252242165 1 1
0.674095519262045 0.662342633801625 1 1
0.897740060153317 0.881696399903278 1 1
0.813837182253534 0.798901902048843 1 1
0.745519941352643 0.733396280770146 1 1
1.02334341528214 1.00479882176168 0 0
0.814708346694138 0.799400128945106 1 1
0.717190690872246 0.703813847564854 1 1
0.621485397502342 0.608521916803699 1 1
0.660863786749623 0.648709820062846 1 1
0.661000218725973 0.647992494376972 1 1
0.899103791267856 0.880358023279052 1 1
0.737081697501566 0.722827043943776 1 1
0.971049266944319 0.95225869342714 1 1
0.691025529535653 0.67756513318309 1 1
0.762136336836581 0.74720798903909 1 1
0.906189364577012 0.889343316797257 1 1
0.856298380719517 0.838558868534605 1 1
0.589892957106246 0.578938751339048 1 1
0.803947420528382 0.789027823083889 1 1
0.974521300786959 0.957120562231301 1 1
0.878251703081832 0.861689955521447 1 1
0.896983285259681 0.880806300766127 1 1
0.955960572084053 0.937660380315212 1 1
0.767154771490559 0.752639633295105 1 1
0.739082197493476 0.725471483179097 1 1
0.88447527676885 0.867996285822726 1 1
0.665189490366363 0.652855950634404 1 1
0.863874079604374 0.846498344081674 1 1
0.793117219908508 0.776666974025414 1 1
0.735342766348016 0.721757946091198 1 1
0.85548216260766 0.839936437904392 1 1
0.640183169731153 0.629333137144668 1 1
0.916949137449651 0.900982188156597 1 1
0.627007080655956 0.615557791730291 1 1
0.849379992666821 0.834075365423122 1 1
0.786477340435001 0.770994480187735 1 1
0.904069602050929 0.886408456843925 1 1
0.659293020392538 0.646987698761132 1 1
0.65512564313088 0.642725566668952 1 1
0.919356957114155 0.902812981395155 1 1
0.807471256549778 0.793026484261745 1 1
1.06542004109312 1.04576641994919 0 1
0.821748937756886 0.806520710504074 1 1
0.691859198065445 0.678858553683586 1 1
0.949277408769914 0.931080465232257 1 1
0.700196750329813 0.688742646773196 1 1
1.04575073540373 1.02514180738306 1 1
0.907872057411669 0.889330183464357 1 1
0.941530725124569 0.924396601582073 1 1
0.673128788976701 0.661205484954956 1 1
0.915656513785043 0.899032594982248 1 1
0.864574208035178 0.849821384883957 1 1
0.767662508544842 0.752926303847493 1 1
0.952485508539404 0.935701255507095 1 1
0.710063645111236 0.695375360585252 1 1
0.91735787169983 0.899430980589467 1 1
0.711743765245342 0.701070175836328 1 1
0.984766495074999 0.96608179871258 1 1
0.581772540065216 0.571637855828951 1 1
0.748541674308833 0.733106942584272 1 1
0.732561262150534 0.718939486063053 1 1
0.757105436544732 0.743838294906654 1 1
0.691626745139056 0.679277891398987 1 1
0.791798847111649 0.777536337817017 1 1
0.684069387122816 0.671165527326401 1 1
0.770959966384002 0.757342878791016 1 1
0.759984151221715 0.745863285289279 1 1
1.03016460747515 1.0095040173814 1 1
0.786334587021075 0.772525127395573 1 1
0.775914136654534 0.760819678239678 1 1
0.620105395114772 0.609287530534617 1 1
0.953260671523162 0.934999490343695 1 1
0.630547949178312 0.619532463054601 1 1
0.811209152517382 0.796239135552175 1 1
0.939528507235321 0.922700084870937 1 1
0.708632305639957 0.695340882007874 1 1
0.994492616467814 0.976068859059037 1 1
0.867455269689715 0.851059717298322 1 1
0.831124721992907 0.815503284139876 1 1
0.6965554740696 0.684224944696525 1 1
0.960879340581368 0.943500656598481 1 1
0.937757545031222 0.92035962191376 1 1
0.736234519554124 0.723116932927259 1 1
0.988779101493481 0.971591929142921 1 1
0.827515199293196 0.811728165178964 1 1
0.805437572564266 0.790523003822885 1 1
0.840799234346894 0.822554540755821 1 1
0.778806698972495 0.763620665303649 1 1
0.850466660521118 0.83321071384044 1 1
0.79333490292478 0.779407587221008 1 1
0.984632747396043 0.965927038519493 1 1
0.739023390160691 0.724076254251323 1 1
0.759493173376684 0.745247336278115 1 1
0.805038111853113 0.790626942785306 1 1
0.976434834914339 0.957412434566068 1 1
0.665481692220926 0.653080186494294 1 1
0.930725749433627 0.911994089960964 1 1
0.624201094834212 0.6118303935292 1 1
0.82791520541646 0.812819246024922 1 1
0.86661834035564 0.850581560636909 1 1
0.798415037454633 0.783250980764559 1 1
0.733186184519602 0.718971249838975 1 1
0.453081568769859 0.444080246070795 0 0
0.529955216116957 0.520013852210762 0 0
0.798622249443154 0.783145798296719 1 1
0.678183590635582 0.662908458775511 1 1
0.575032169316626 0.563610433950183 1 1
1.03472926127092 1.01623583019748 1 1
0.790542295135685 0.776614687257844 1 1
0.945843399908453 0.927596646354836 1 1
0.807469548366367 0.793119386103585 1 1
0.848259767299185 0.832182866845074 1 1
0.775924632756909 0.761087626448358 1 1
0.68185606106711 0.668889412648541 1 1
0.792676203044724 0.778094936728728 1 1
0.666828260236874 0.655734492927261 1 1
0.794640814302853 0.781298767942691 1 1
0.746642874445859 0.732850662490294 1 1
0.974832223571424 0.957237417594283 1 1
0.62077635067148 0.609794084555937 1 1
0.496099223907518 0.486316661135291 0 0
0.818241775691584 0.801959841297135 1 1
0.833071464746721 0.816753821342946 1 1
0.629098607005006 0.617885621732687 1 1
0.677091220135359 0.663624189923299 1 1
0.765127237984574 0.751057193187207 1 1
0.954000962688476 0.93530793450863 1 1
0.926748668825134 0.909435700211258 1 1
0.776610381912115 0.761355452554238 1 1
0.528466192779519 0.51781375685943 0 0
0.956185818678093 0.937877436579333 1 1
0.959665719097204 0.940653380585524 1 1
0.916362416633237 0.899604782216585 1 1
0.649940568900203 0.637043763932404 1 1
0.799591668520794 0.783923969979525 1 1
0.792453369057676 0.777240531728899 1 1
0.894948230698126 0.877299741112603 1 1
1.07404771149593 1.05329217911378 0 0
0.932338345317767 0.914510005037017 1 1
0.848812965472259 0.83292325599741 1 1
0.868334531862533 0.85161507471431 1 1
0.663842411599514 0.651601569629068 1 1
0.555273462295543 0.544540375212072 0 0
0.950619531566257 0.931650995225614 1 1
0.840362143194882 0.823560587580483 1 1
0.659110260413539 0.647285667713216 1 1
0.86137992389305 0.844524897848657 1 1
0.527150505180522 0.517851008160631 0 0
0.878850748934834 0.862058119417476 1 1
0.887279038158045 0.869266397550888 1 1
0.885484026846297 0.869639396033246 1 1
0.710203424715008 0.696988601710237 1 1
0.699180646845465 0.686799486002405 1 1
0.635017310519296 0.622934406595648 1 1
0.941094419480795 0.922794874743889 1 1
0.835815295304312 0.820211072779363 1 1
0.871282190528672 0.854952939200685 1 1
0.692771587129442 0.679322654743077 1 1
0.407290318449014 0.399120870881703 0 0
0.784600654186237 0.770668862195502 1 1
0.678236652092267 0.665318475244602 1 1
0.912211062816083 0.893779535424905 1 1
0.725727541398773 0.711389763988937 1 1
0.819909165749275 0.803758635162753 1 1
0.766898932918902 0.753490257183402 1 1
0.651664867922203 0.639925283491735 1 1
0.853595062584975 0.838724125547685 1 1
0.823514728434188 0.807974639508355 1 1
0.737108697134401 0.722521438224796 1 1
0.796415252050536 0.780332761416087 1 1
0.981538795906649 0.962692257228361 1 1
0.464946274285088 0.455685116394814 0 0
0.698261180897308 0.683821959175814 1 1
0.630749374906786 0.618144002818914 1 1
0.839848041046346 0.824794492102826 1 1
0.668076985785099 0.655513125568629 1 1
0.634633194334928 0.621564920026799 1 1
0.918337069290229 0.901022113160705 1 1
0.833500423537223 0.818382305196477 1 1
0.600310610563656 0.58886564752638 1 0
0.775582820906167 0.760976945289946 1 1
0.806447172722434 0.791727799689133 1 1
0.497344095353418 0.488615886129438 0 0
0.787844549705707 0.773685929584438 1 1
0.828293907405178 0.812552354942282 1 1
0.823397153588371 0.807800392707703 1 1
0.879718903520393 0.863584812146076 1 1
0.782108646953348 0.7670809840181 1 1
1.30038263430152 1.27637040752285 0 0
0.991865615003366 0.973282278500294 1 1
0.558559755364003 0.547440636241104 1 1
0.665855664917066 0.652293646402331 1 1
0.687466769233991 0.67461391215202 1 1
0.680886088970638 0.669125128039977 1 1
0.644558040946624 0.63244858194667 1 1
0.621600528668949 0.609873608928213 1 1
0.757063868738732 0.744192418307379 1 1
0.964694391690162 0.94704842872639 1 1
0.729716898971598 0.715201523635323 1 1
0.642831139718084 0.63119605790212 1 1
0.668027302991858 0.656117025345527 1 1
0.835129922664781 0.818560167137211 1 1
0.686337849673227 0.674477744602764 1 1
0.864194600862102 0.847994887875438 1 1
0.537872586387212 0.529312091025618 1 1
0.877177204298283 0.8613511676631 1 1
0.70444032987726 0.691052331909339 1 1
0.947748097026839 0.928664935495918 1 1
0.906071782288149 0.888940652160736 1 1
0.674623344642033 0.661983599702015 1 1
0.926500913244455 0.908154147395744 1 1
0.625117346954376 0.613015936866962 1 1
0.831739315248758 0.816062686036961 1 1
0.970369614833726 0.950238753759549 1 1
0.713891087896906 0.700261185377532 1 1
0.608805666908981 0.596813708427294 1 1
0.832585546340479 0.816291548178939 1 1
0.639773365347967 0.627957784382927 1 1
0.664718491670873 0.653202587558207 1 1
0.850509596010597 0.834753432999024 1 1
0.515663597246201 0.505108556733818 0 0
1.02828377019406 1.00936374558349 1 1
0.701349833054933 0.688299687251883 1 1
0.76858465974478 0.753883188128432 1 1
0.97132684639636 0.953451731167777 1 1
0.74502398157241 0.730869619111858 1 1
0.826944255323176 0.810785039875034 1 1
0.817130356005403 0.802150324679519 1 1
0.847889908855336 0.832712627169646 1 1
0.950713406851846 0.932004335273146 1 1
0.864383425465364 0.848536244221346 1 1
0.754024921208323 0.741421838810876 1 1
0.584132055146772 0.572342540579118 0 0
0.861286849326747 0.845850679119791 1 1
0.824147251004382 0.8091798771498 1 1
0.88719277054193 0.869657406466852 1 1
0.601890513215556 0.59064154282072 0 0
0.77591356096507 0.761150142417842 1 1
0.970140833017941 0.952560813679931 1 1
0.953589854296515 0.934936158825522 1 1
0.639177083976942 0.6276330859192 1 1
0.747254214067636 0.733705901456471 1 1
0.631686191090782 0.620283101160912 1 0
0.684162472070387 0.671225401585448 1 1
0.52323728483542 0.513095623349551 0 0
0.926898814007148 0.908029105426331 1 1
0.760811185706198 0.746617786237798 1 1
0.771584000841609 0.756811812672463 1 1
0.786026656741639 0.771992680755579 1 1
0.714612019324292 0.700830195131258 1 1
0.84845306072511 0.832055049512678 1 1
0.687893133914885 0.674173765496862 1 1
0.70719339350999 0.695295901453544 1 1
0.834930401819939 0.818566781131042 1 1
0.810490699882349 0.79535054101986 1 1
0.713552317529722 0.699948134902032 1 1
0.693632331179219 0.680749538332371 1 1
0.98220702512317 0.964355211009733 1 1
0.87558470887393 0.858503886331112 1 1
0.9246123080749 0.906759271225576 1 1
0.595247004865224 0.585244779732565 0 0
0.839754594040576 0.823135471504374 1 1
0.781135201278628 0.765486865580106 1 1
0.82380722934743 0.809286968324471 1 1
0.64767565208943 0.635596442865724 1 1
0.756931561472389 0.742338776145682 1 1
0.801960054174959 0.785985010078194 1 1
0.584554832450328 0.572718225585501 1 1
0.857400709808859 0.840080524348231 1 1
0.885700304617017 0.869314275663522 1 1
1.0377460565565 1.01927198839488 1 1
0.598543721196155 0.588049267040712 1 1
0.75791064248513 0.743338947650277 1 1
0.612569383836298 0.60136047105196 1 1
0.716022548511765 0.701709304896248 1 1
0.707126414469266 0.69431336394235 1 1
0.897866826813934 0.880882901394045 1 1
0.741853813822688 0.727907397179797 1 1
0.906692974242181 0.889914540052381 1 1
0.745354903893702 0.732066926172286 1 1
0.812836450854921 0.797391822338903 1 1
0.846761115323185 0.831496045424574 1 1
0.595810373143015 0.584669289121908 1 1
0.839804741066336 0.823956112623743 1 1
0.865855600290033 0.849928481225303 1 1
0.872715529709499 0.85666241023177 1 1
0.725502613510788 0.712724585199446 1 1
0.829209645245424 0.814462911642919 1 1
0.666488215591417 0.654785797383084 1 1
0.78857355844696 0.77303116512689 1 1
0.857470048813028 0.840109388596879 1 1
0.754140834754761 0.739394700518244 1 1
1.09749837376835 1.07575493178189 0 0
0.699447769568533 0.687248723901725 1 1
0.646148798281403 0.633890614811916 1 1
0.943655742595177 0.926848177553723 1 1
0.863057402148415 0.846612059780778 1 1
0.923594361674251 0.905477060249735 1 1
0.705401667456077 0.691482445080652 1 1
0.912545205880593 0.895863888917135 1 1
0.973778367969803 0.954577399353857 1 1
1.12302147003173 1.10145062650756 0 0
1.01413102481006 0.995233837411665 1 1
0.855471968496512 0.837322193947452 1 1
0.767379124204258 0.752059706090098 1 1
0.790901067811242 0.777389846326576 1 1
0.882459354607026 0.86626077718746 1 1
0.812392286695542 0.796660610394178 1 1
0.909506283849203 0.89263594436158 1 1
0.873054319610453 0.856734620044806 1 1
0.843560246007538 0.827202974070579 1 1
0.845338723587708 0.829914152503824 1 1
0.80799794388895 0.793399253762354 1 1
0.644444587244486 0.633685100563022 1 1
0.748757609584501 0.734887281959837 1 1
0.890222220103619 0.874985717930988 1 1
0.705641675113348 0.692900148612608 1 1
0.752687979237109 0.737268036673361 1 1
0.808447641100512 0.793141418063026 1 1
0.617127639629776 0.60527128201596 1 1
0.793721553844051 0.778264441437104 1 1
0.848498748941009 0.83178345191864 1 1
0.821965163961893 0.805891170508461 1 1
0.880393458079651 0.862998901433821 1 1
0.707575584594544 0.694080152005546 1 1
0.726967785663936 0.712944377507261 1 1
0.941805148980439 0.924319532792098 1 1
0.838080254468478 0.822436791251729 1 1
0.662870022981115 0.650636825837026 1 1
0.911243673532836 0.894245649527796 1 1
0.823466128999261 0.806941641917457 1 1
0.839203260511309 0.824689957977895 1 1
0.801137431975306 0.785942617665401 1 1
0.867628523336907 0.851784829708378 1 1
0.984778190193998 0.966375599268705 1 1
0.680663337564672 0.667721771727304 1 1
0.627515848554033 0.616188851510229 1 1
0.682242219972673 0.669519426973489 1 1
0.766142389227244 0.751769008398794 1 1
0.69087332529653 0.67920838781492 1 1
0.642694654527076 0.630423151879702 1 1
0.987530399159036 0.969371866907137 1 1
0.847683134671812 0.832971344077384 1 1
0.769827316986666 0.755147386076141 1 1
0.597663198705508 0.586158929691958 1 1
0.732756663917814 0.719711784998975 1 1
0.572600730133977 0.562796516598866 1 1
0.649709788908646 0.637567218439068 1 1
0.502049675022457 0.493238415975236 0 0
0.555712818242761 0.545965503772323 1 1
0.665698699318482 0.654421614658001 1 1
0.825001081942968 0.810926196867071 1 1
0.936766192930228 0.918899364475713 1 1
0.74522026814482 0.732392449914958 1 1
0.985445212251112 0.966851514752662 1 1
0.801441321798313 0.78573641466409 1 1
0.878249732031909 0.862909108123656 1 1
0.473139417453325 0.464081253242313 0 0
0.662211698987214 0.649283537250642 1 1
0.873205626069636 0.858062986783774 1 1
0.744470421208012 0.731326328977792 1 1
0.94513599770164 0.92748679758506 1 1
0.846763366575244 0.831044257349842 1 1
0.709899501620767 0.696865346816115 1 1
0.876889804083163 0.86021748065855 1 1
0.735161749837608 0.721610970771653 1 1
0.935497355898626 0.916794682135867 1 1
0.638074144471618 0.625702909662495 1 1
0.786095820976079 0.771607652893395 1 1
0.978463263185295 0.960512131742861 1 1
0.619561885417434 0.608910689105204 1 1
0.77863101669623 0.764732554847182 1 1
0.556950074164796 0.546124444983035 0 0
0.782562774378559 0.768787548047182 1 1
0.806350778818941 0.792227801968134 1 1
1.04796810071959 1.02951209859102 1 1
0.854418013924628 0.839686470996316 1 1
0.996612110423877 0.97856541522346 1 1
0.902550614958669 0.885118584124538 1 1
0.886714748408625 0.870149346538191 1 1
0.833557015313073 0.817770484633632 1 1
0.553832202343087 0.54386536869276 1 1
0.79905833269923 0.782715440826483 1 1
0.93379099178544 0.916174149499417 1 1
0.709286612125753 0.69630735058918 1 1
0.706936230585295 0.691935514151107 1 1
0.855319343485435 0.839238220217675 1 1
0.801669980912995 0.786685303871877 1 1
0.77383545074751 0.759843167105956 1 1
0.977130159756846 0.958806746229349 1 1
0.592500585583428 0.581932476288357 1 1
0.734719846866692 0.720426399997259 1 1
0.74479438914455 0.730708925808082 1 1
0.759497122855847 0.745545215537187 1 1
0.805663358579317 0.791754132929413 1 1
0.904924695299094 0.887614125024042 1 1
0.748787243353171 0.735638700557276 1 1
0.879801084699328 0.863329651877137 1 1
0.809298238304497 0.793828547470181 1 1
1.10043805847802 1.07896053274332 0 0
0.642059285265278 0.630568583637501 0 0
0.956842000811665 0.938560496571508 1 1
0.835195370430892 0.820234361663055 1 1
0.699231773111946 0.685300218220144 1 1
1.02918115653716 1.01090622468823 1 1
0.641153815167275 0.62963391337513 1 1
0.932516756956374 0.914303432260655 1 1
0.696832813483565 0.682745725535501 1 1
0.90537880212637 0.888038155236449 1 1
0.977392571976436 0.959042169822523 1 1
0.740822777066133 0.727120157549024 1 1
0.904753852364945 0.887541360551666 1 1
0.523829331868264 0.515011802650397 0 0
0.749822883749452 0.736072219563299 1 1
0.77724915571886 0.761419806005198 1 1
0.771642684254559 0.759089204164627 1 1
0.943667331975258 0.924561716473232 1 1
1.08429843694404 1.06514072428432 1 1
0.932986611735992 0.914429585802787 1 1
0.809408441954888 0.793586964439034 1 1
0.698413536693813 0.68367354888869 1 1
0.792621155831519 0.778790394290761 1 1
1.01045000687002 0.992128211722403 1 1
0.785418226129122 0.770423333702387 1 1
0.933331497634054 0.914528962795828 1 1
0.857972962508197 0.842498367516881 1 1
0.703075879120229 0.691220720367174 1 1
0.715540716951212 0.702136518482037 1 1
0.815197496113852 0.801190155508417 1 1
0.813543435168662 0.798863516651323 1 1
0.469006618386477 0.459539267462611 0 0
0.813655129184776 0.79786834032408 1 1
0.932574979467966 0.914830987400451 1 1
0.723104562347177 0.710284137451342 1 1
0.793722147416594 0.778476486454893 1 1
0.638661768855297 0.62662081030211 1 1
0.688491278869116 0.677296145313327 1 1
0.80648736769066 0.791648694664896 1 1
0.79424278199594 0.778822174515571 1 1
1.06155479166944 1.04037592977038 0 0
0.728313034697955 0.714693952332249 1 1
0.742467265094936 0.728459674795693 1 1
0.869682574527357 0.852765140983396 1 1
0.875598755980285 0.858488756904462 1 1
0.868483170036908 0.852031465613937 1 1
0.688380201147394 0.675437545551835 1 1
0.879897405280663 0.864973934094123 1 1
0.685824510865368 0.672386848789486 1 1
0.982511493363192 0.963363527559083 1 1
0.755477323109352 0.741331100447811 1 1
0.726614977524585 0.713477323144245 1 1
0.637764496974597 0.626323543189526 1 1
0.695458403135593 0.682674030802122 1 1
0.688493775174992 0.676610453326566 1 1
0.989761928688635 0.970740149508635 1 1
0.857675122586965 0.840371036945893 1 1
0.817230364211289 0.802268869800509 1 1
0.523942893693925 0.513637284114238 0 0
0.959552876080505 0.941929326633016 1 1
0.841094913713627 0.826590165999433 1 1
0.768377731326375 0.753741078057245 1 1
0.776316882349013 0.762443380219713 1 1
0.802263386690033 0.78843526989539 1 1
0.780813815768964 0.766638704641843 1 1
0.584816684184226 0.573424482723645 0 0
0.587156438603119 0.577203380556749 1 1
0.972958914289953 0.955570903362448 1 1
0.838345917961951 0.822726482113 1 1
0.500034280574961 0.49056572675878 0 0
1.01465735445034 0.995143293173932 1 1
0.627368427077134 0.616302257679902 1 1
1.00169378664225 0.982206389832648 1 1
0.997380215052494 0.979061203246455 1 1
0.676840886308521 0.663837973830062 1 1
0.705492702514483 0.691877742151429 1 1
0.752162800863143 0.738381321513928 1 1
0.80334361178741 0.7877371971944 1 1
1.01737825535842 0.999212587703579 1 1
0.642882403642129 0.629657302358627 1 1
0.7615086178044 0.746341479059737 1 1
0.618766258749396 0.606346352073107 1 1
1.01795066598952 0.999379328741917 1 1
0.939639316576035 0.921807456169672 1 1
0.733907114629396 0.718917783165114 1 1
0.969262328980713 0.951048696847295 1 1
0.821041840055527 0.806088172385022 1 1
0.617346767738828 0.605776100051521 1 1
0.568270754186458 0.557990803423443 0 0
0.753304124786789 0.738510928378281 1 1
1.03774194302756 1.01925660470541 0 1
0.522214486304956 0.512187659203031 1 0
0.600381306211597 0.588787268411274 1 1
0.857401647601729 0.840310330625098 1 1
0.812376850154728 0.79788048371978 1 1
0.89503898888764 0.878605888977578 1 1
0.851536805765425 0.835297661228935 1 1
0.590695896830782 0.578424367525116 1 1
0.822397551437838 0.808214724326466 1 1
0.8053495006788 0.790218692842018 1 1
0.885459408346819 0.868739031320383 1 1
0.785555711239187 0.7720267744411 1 1
0.793436771174541 0.778679446863734 1 1
0.725322631244153 0.712147689272074 1 1
0.823783734768006 0.807913542890591 1 1
0.748058007306193 0.73360669989415 1 1
0.843490310596873 0.826960638596257 1 1
0.876864648498694 0.859419886248073 1 1
0.771599743678656 0.756656529548917 1 1
0.688437108316064 0.676077646109132 1 1
0.836408071578077 0.821779675982559 1 1
0.687416397381545 0.6737626596349 1 1
0.793309332936064 0.776529470846144 1 1
0.782906877900215 0.7675962281734 1 1
0.849264069413382 0.8349565626855 1 1
0.728486352902052 0.714419212962761 1 1
0.891278506373411 0.874516636872537 1 1
0.830397793838007 0.814205513116973 1 1
0.801509211158466 0.787105285514808 1 1
0.639553230264982 0.62808914708009 1 1
0.973601577109297 0.954083938652003 1 1
0.989585905975937 0.972390349285855 1 1
0.667159106240796 0.653167576841102 1 1
0.822588477794305 0.806262523608742 1 1
0.900826272990069 0.883046408937993 1 1
0.783346530798878 0.766915288119093 1 1
0.959506176180087 0.940092862442407 1 1
0.790996667330306 0.775186425130295 1 1
0.6338386819185 0.622234393590407 1 1
0.744613350603839 0.73090511713737 1 1
0.948567289654548 0.930555638185919 1 1
0.634681729828795 0.622667311381229 1 1
1.00367185656816 0.985808478022327 1 1
0.892578311432247 0.875965386869785 1 1
0.678600724694929 0.665259022147145 1 1
1.04496409505568 1.026275303933 0 1
0.875513204765598 0.859293838947392 1 1
0.653100169569065 0.640432908619123 1 1
0.745783655920792 0.731733305807722 1 1
0.80343814776073 0.788309772537231 1 1
0.842709613498183 0.826952620509165 1 1
0.744684031069681 0.730460734480263 1 1
0.740365395558771 0.728027352269253 1 1
0.725209075087551 0.71142329843471 1 1
0.511329183844468 0.501218502676115 1 1
0.697341837423671 0.684611981967628 1 1
0.902777973547661 0.885757637975067 1 1
0.852600596547214 0.836566121076619 1 1
0.90232094881705 0.886118978491389 1 1
1.05882924382825 1.03978259926696 1 1
0.717602844326321 0.702956323200697 1 1
0.592463851229626 0.581295834161258 1 1
0.87847366626253 0.862912110023115 1 1
0.565819832794997 0.555464200680726 1 1
0.800151476405181 0.785992963492602 1 1
0.622659830330681 0.609898407144456 1 1
0.727223189251647 0.712385162811354 1 1
0.686220346748934 0.673231638068453 1 1
0.884706317072411 0.868764905286101 1 1
0.827303931265809 0.81144527588572 1 1
0.896132752006367 0.878454038211922 1 1
0.765737942998618 0.750741285072316 1 1
0.786476976299505 0.771100846306449 1 1
0.607120698028512 0.595267754890194 1 0
0.642407442827002 0.630309115938139 1 1
0.7768694228978 0.762170631279026 1 1
0.790253639782948 0.773970299976393 1 1
0.776311169273554 0.761858378213883 1 1
0.834487055017923 0.817158520918847 1 1
0.892082842397747 0.876016184387806 1 1
0.751410526219503 0.736905122637397 1 1
0.910885813451393 0.892253901531906 1 1
0.737170968985888 0.722658346492238 1 1
0.739993632517212 0.726427503869444 1 1
0.878912164317988 0.861487153606279 1 1
0.517663918918873 0.509171768252316 0 0
0.696732187890206 0.684576965980917 1 1
0.942169327773053 0.925506622960075 1 1
0.600082456346403 0.589177689123607 1 0
0.839894044855567 0.823720100792435 1 1
0.853246492242095 0.837151051443495 1 1
0.797942234906691 0.784269087222589 1 1
0.669309390881957 0.655687906892791 1 1
1.00255062305401 0.983520626776641 1 1
0.82864359093216 0.813004782842501 1 1
1.0267234921389 1.00869433703686 1 1
0.773177612586847 0.760148204858028 1 1
0.706512475770037 0.69421023033649 1 1
0.768102111325029 0.752112127039627 1 1
0.800069632071585 0.783816718567324 1 1
0.814293262392717 0.799021220460303 1 1
0.737492374577241 0.723901794686224 1 1
0.493511616525349 0.483940498874685 0 0
0.826338476571953 0.810596657074818 1 1
0.701058312432078 0.687923467147347 1 1
0.823479689353132 0.808306440630335 1 1
0.492693611095334 0.483831005399884 0 0
0.912494320287535 0.895053305594887 1 1
0.818804393158598 0.803358872760593 1 1
0.908724787119542 0.891310417630702 1 1
0.810879732485082 0.794530604749522 1 1
0.856029190393414 0.840444832240976 1 1
0.685892503886445 0.672126466127221 1 1
0.707013469175046 0.694146381347375 1 1
0.859843842259067 0.843104218650219 1 1
0.756811937585532 0.74263147363491 1 1
0.722235537818541 0.708913749666115 1 1
0.903045225454588 0.885536900801451 1 1
0.769916512779445 0.754138851065433 1 1
0.802243455541486 0.788052858728321 1 1
0.83898896579448 0.824016591326062 1 1
0.719873081997181 0.706281518811835 1 1
0.799675048317306 0.785056249159586 1 1
0.672759878242819 0.660613851220646 1 1
0.629240944023344 0.617599680984525 1 1
0.698081358773795 0.684398489021823 1 1
0.725901244118328 0.711928984712222 1 1
0.689079288238171 0.676824923339425 1 1
0.688416035131636 0.675222888978466 1 1
0.986877947683066 0.968769535820316 1 1
0.803879829517345 0.787441415324014 1 1
0.749270604331315 0.734379274497171 1 1
0.658635143244286 0.645935741514075 1 1
0.620543727964567 0.609317511300549 1 1
0.793351447606522 0.777718154788052 1 1
0.763246245235383 0.749324897818625 1 1
0.880996594124679 0.864890005717129 1 1
0.778678097266483 0.762683183548379 1 1
0.693889394852925 0.680231573701459 1 1
0.66948493176703 0.657122827977565 1 1
0.815708041978747 0.799829930626738 1 1
0.598436899634326 0.588251607269433 1 1
0.923402029693856 0.906411164756157 1 1
0.65046244519297 0.638645926664312 1 1
0.892023601024543 0.874698592435118 1 1
0.885283048107682 0.868873016978499 1 1
0.975043599999913 0.95533586067918 1 1
0.702737500509554 0.688503098658116 1 1
0.982810410742511 0.964200466677712 1 1
0.82570903438487 0.809468010873949 1 1
0.403843699742132 0.396629063998743 0 0
0.853494756525768 0.838461229129212 1 1
0.745295610701372 0.73050558622681 1 1
0.865883047907699 0.850612850723744 1 1
0.882845669685959 0.866477923790152 1 1
1.0227772304839 1.00378778147836 1 1
0.917558327548701 0.899866696731096 1 1
0.593481071663735 0.582769813569905 1 1
0.749296766209497 0.73557470107169 1 1
0.763092362556085 0.750122749019802 1 1
0.98241145126369 0.962836385697822 1 1
0.727965994272323 0.713417021115577 1 1
0.929836776868212 0.912902163516222 1 1
0.79463884738212 0.780264225556213 1 1
0.768729821782542 0.753469743788259 1 1
0.831573682418346 0.816349041613864 1 1
1.037433173763 1.02025015488391 1 1
0.708397234341561 0.695019535027152 1 1
0.637747096435069 0.625105422979306 1 1
0.921739034600042 0.904904268725005 1 1
0.750872494932319 0.736422705535856 1 1
0.961129181808679 0.942748633327026 1 1
0.918029611198527 0.8998844391158 1 1
0.582939839295144 0.571861727469014 1 0
0.723152045674974 0.710605867061809 1 1
0.726087711285571 0.713085122026111 1 1
0.498505579020034 0.487997490090287 0 0
0.825525965881539 0.809540080737287 1 1
0.937732210270032 0.919655172160002 1 1
0.851792213425571 0.835719365965036 1 1
0.655710310679346 0.643275734986137 1 1
0.68503556076001 0.672372514626833 1 1
0.571435513132223 0.561146242192319 1 1
0.815639657317436 0.801145273271431 1 1
0.624335249752248 0.612449768516931 1 1
0.992660995382985 0.97358772227817 1 1
0.606991976254381 0.594784921244109 0 0
0.777367022673842 0.762934440896136 1 1
0.820453845728549 0.80596453467981 1 1
0.841658664406367 0.826670689045629 1 1
0.914791832006418 0.897516375164064 1 1
0.886835193634367 0.870887109713579 1 1
0.67013336684037 0.659028598665472 1 1
0.871121831616353 0.855826377851979 1 1
0.891962905135777 0.876130799378093 1 1
0.742201748594139 0.727631649963772 1 1
0.969617746065581 0.950603071101508 1 1
0.660389885152639 0.648573454457547 1 1
0.668655968758256 0.65636818217495 1 1
0.69892614269957 0.685365098953081 1 1
0.718571204502229 0.704806689324929 1 1
0.854826152413879 0.838776174973579 1 1
0.952107521154328 0.933629935059479 1 1
0.702068604763321 0.688694303108814 1 1
0.64344217194008 0.629701718531715 1 1
0.689424713393788 0.675833059793889 1 1
0.94604935349732 0.928586946963696 1 1
0.842122504364447 0.826362001852379 1 1
0.730235997305919 0.716122847908088 1 1
0.807861665401342 0.791800444293416 1 1
0.716268627266539 0.703910749042372 1 1
0.784763301051493 0.769562525505129 1 1
0.724394515825132 0.709954464895528 1 1
0.961330263712537 0.9438452094549 1 1
0.803310815881644 0.787680785447732 1 1
0.819088994288613 0.804157656610905 1 1
0.658086682927292 0.64593503351616 1 1
0.85025589641124 0.834170182010456 1 1
0.792588753148898 0.777575407635639 1 1
1.04131045414097 1.02215868680603 1 1
0.931358374415044 0.913346648652526 1 1
0.715982298587171 0.702662727475459 1 1
0.543012896785205 0.533176302129081 1 1
0.806727074965522 0.791900258268314 1 1
0.902877247956832 0.885430705207496 1 1
0.826631761717612 0.810525275614545 1 1
0.833643754431353 0.816946155478164 1 1
0.901485135573223 0.886042583911878 1 1
0.425133719771202 0.41722401702618 0 0
0.760266037445528 0.747253542465353 1 1
0.943871396069482 0.926483660904785 1 1
0.778893255218511 0.764410023097117 1 1
0.532175394072781 0.522400966148178 0 0
0.876141965373773 0.860354653680783 1 1
0.867526326110888 0.850569518384739 1 1
0.752382979100205 0.737643947290758 1 1
1.07174264854528 1.05172948183348 1 1
0.605174444868369 0.593367134992247 1 1
0.580487444960719 0.567578358268749 0 0
0.708256738324962 0.694848465852801 1 1
0.727271118477163 0.715149501141768 1 1
0.830125642078409 0.815363298720659 1 1
0.753126328132877 0.740025571285568 1 1
0.95221216550381 0.935058627809368 1 1
0.98191378126445 0.961662753213755 1 1
0.985133030372064 0.965296256372524 1 1
1.01536067393199 0.996327236656363 1 1
0.545551980466219 0.535129136448024 1 1
0.7180284248693 0.704624373496982 1 1
0.802513166456699 0.78617615157266 1 1
0.83100089775368 0.814696685947935 1 1
0.60332776446458 0.591188540850687 1 1
0.993317718550863 0.975676625324535 1 1
0.854768482098239 0.840149293043754 1 1
0.674147068878624 0.661817905397337 1 1
0.732442530395343 0.718748492199684 1 1
0.827767026383879 0.813045400406428 1 1
0.710018053586727 0.694734865343813 1 1
0.926687041354691 0.909524560225651 1 1
0.966388995080229 0.947681270912656 1 1
0.829871719882827 0.815013616680407 1 1
0.757326408168756 0.74318027039242 1 1
0.695089425332423 0.682798678526277 1 1
0.707287984491352 0.694807622138406 1 1
0.944279569154418 0.926910661604153 1 1
0.640876898607804 0.628430914064747 1 1
0.850743351318366 0.834592112585033 1 1
0.845232747728177 0.83027214478833 1 1
1.01009124354958 0.991645585107478 0 0
0.707717988836634 0.695162230643517 1 1
0.724772086319163 0.710615426946539 1 1
0.759543459198102 0.746926423165157 1 1
0.846546702702303 0.830972255368674 1 1
0.691533155306379 0.679207632598274 1 1
0.875334534960025 0.859055097981729 1 1
0.86426993375569 0.848208335767963 1 1
0.887748168175217 0.87072435344374 1 1
0.537284525481015 0.527757603062403 0 0
0.600858130149666 0.589541689545309 1 1
0.892803658355055 0.876731248272544 1 1
0.694984278389617 0.68156798748954 1 1
1.00885545035809 0.990040938243564 1 1
0.769254099799697 0.756820795490737 1 1
0.763658750889537 0.750168314982416 1 1
0.528705724150768 0.518018818774041 1 0
0.572414057153008 0.561395534624137 0 0
0.800359680688003 0.785272406850345 1 1
1.05550538771674 1.03567410677101 1 1
0.734979096678284 0.721464269731155 1 1
0.868845497018714 0.853183772009199 1 1
0.979736059702561 0.961277091786784 1 1
0.998260852033035 0.979212624661106 1 1
0.604115039035739 0.59283292091448 1 1
0.739570745968327 0.72503237891951 1 1
0.793898664112586 0.779639395654281 1 1
0.825373212608983 0.809869532077595 1 1
0.892158786365995 0.875461267394037 1 1
0.609293773841542 0.599026800599756 1 1
0.762745429755945 0.748840179229377 1 1
0.796792453642394 0.78213239829805 1 1
0.534532593658766 0.523734537637394 0 0
0.71291326083757 0.699642189033998 1 1
0.672367141736879 0.659586875734015 1 1
1.04110349709411 1.02224966312636 1 1
0.631956418516933 0.620470237454489 1 1
0.839654725677782 0.824097319433399 1 1
0.621517561304743 0.609440926205132 1 1
0.696861965298173 0.682122475550377 1 1
1.11367891299007 1.09265614863598 0 0
0.79692462700414 0.782255447236233 1 1
0.638630535595485 0.625322341963422 1 1
0.707446505199091 0.695543149124982 1 1
0.944811797990071 0.927729193138762 1 1
0.712030364779254 0.697799222474039 1 1
0.86216673859898 0.846868822947138 1 1
0.739409718396716 0.725704475186363 1 1
0.410372707649835 0.40362956759601 0 0
0.587972572282585 0.576898664888773 1 1
0.711793846326294 0.697118215033588 1 1
0.807755420634382 0.793766690830499 1 1
0.80287387961105 0.787542937441426 1 1
0.675844633751991 0.663228410671746 1 1
0.827067768234249 0.811235160731596 1 1
0.703479954125417 0.690596932435747 1 1
0.752786468671241 0.7394110170838 1 1
0.78541068351757 0.770062842847664 1 1
0.702607014675076 0.689200865978003 1 1
0.869266995210531 0.852141693274054 1 1
0.875710502690199 0.860434851328872 1 1
0.824861309701391 0.809979283796767 1 1
0.700452576543736 0.687653969319306 1 1
0.920500775655787 0.903057575005927 1 1
0.815650687332201 0.801636720182546 1 1
0.714405089517002 0.701481282167332 1 1
1.02240902322521 1.00312763963716 1 1
0.891928522124619 0.874322371976488 1 1
0.949892802833415 0.930522523678757 1 1
1.00391812811656 0.984947532869215 1 1
0.699760332920365 0.687072452101786 1 1
0.553592048701478 0.544255291896981 1 1
0.940914800415869 0.923163477714877 1 1
0.635341522045905 0.623939005439393 1 1
0.919595713834247 0.903722281268968 1 1
0.828233635105274 0.812334807938576 1 1
0.466295920339427 0.458436933427577 0 0
0.787313819047899 0.77355297597924 1 1
0.892028105099054 0.87502884656109 1 1
0.739031929878296 0.72394949209722 1 1
0.631576715278533 0.620128082543212 1 1
0.884145081956899 0.868196525014319 1 1
0.836703715594155 0.821006256932477 1 1
0.962728425108998 0.944405326967938 1 1
0.872495511738948 0.857478694775502 1 1
1.06200024183686 1.04078149364352 1 1
0.785988260060762 0.771643923665495 1 1
0.700909328783882 0.688831551960396 1 1
0.728294232206433 0.715446108878689 1 1
1.03508189582295 1.01597370745104 0 0
0.75820587530677 0.743703768795361 1 1
0.721273700796709 0.708299146550633 1 1
0.731454180036776 0.717614298496799 1 1
1.07445284000482 1.05294685882419 0 1
0.844137763106645 0.82894569191611 1 1
0.677274293636781 0.664131292471579 1 1
0.825971837079253 0.811661207449899 1 1
0.882474299867045 0.865942546612686 1 1
0.642993541846471 0.630932808945058 1 1
0.806162063720471 0.792456467694649 1 1
0.624551104309937 0.612470603987194 1 1
0.914973740380184 0.896988857660808 1 1
0.77064806699986 0.755762097960638 1 1
0.886182324931405 0.870690134961842 1 1
0.778021836337221 0.76381405083363 1 1
0.730329107813599 0.717265713787952 1 1
0.814420435909021 0.799565964517211 1 1
0.913032420792105 0.895760432476408 1 1
0.869971874286041 0.854016631985743 1 1
0.449938636106707 0.440196907592728 0 0
0.877851914575414 0.86192524772213 1 1
0.684502673097163 0.672128283153199 1 1
1.08289917438929 1.06351549069969 0 1
0.838556434530187 0.823365030345417 1 1
0.853965939888933 0.837387890847358 1 1
0.732749837868222 0.719055087235642 1 1
0.958095094729484 0.93960874887895 1 1
0.705014007769217 0.691163400413285 1 1
0.552694762648785 0.541942933411471 1 1
0.902462126212414 0.885567930359042 1 1
0.82968043567863 0.815493628371366 1 1
0.32597525405758 0.320254305193053 0 0
0.808170122895555 0.792992937018196 1 1
0.757301665297519 0.742801331031276 1 1
0.950932555095015 0.93342879329508 1 1
0.871418734797154 0.854491520612974 1 1
0.951470122291189 0.933096260952155 1 1
0.791608606690377 0.776694801182582 1 1
0.655692076954304 0.644314618256902 1 1
0.77217343226213 0.75827612734761 1 1
0.872567643006292 0.855831135832019 1 1
0.711091133479982 0.697166972162329 1 1
0.713950237238364 0.700703963167037 1 1
0.84297660006382 0.82680769191097 1 1
0.739677033397541 0.726034426752284 1 1
0.804423940847438 0.790296372450476 1 1
0.862988602252231 0.846868885301016 1 1
0.545254372162703 0.535346914633337 0 0
0.780070767743338 0.765364395348001 1 1
0.774766404230985 0.760611113540785 1 1
0.942038594363654 0.925513405760458 1 1
0.948995502373922 0.931345009734212 1 1
0.499129822563347 0.490347315225946 1 0
0.612970024145476 0.602235058818273 1 1
1.06609208383147 1.04722591921838 0 0
0.651469548712934 0.638981356103027 1 1
0.845957882110625 0.830495830477285 1 1
0.818092192247178 0.802205766463604 1 1
0.593742149330248 0.58235700675241 1 1
0.673156934158321 0.66108049509905 1 1
1.10526210902651 1.08339737221341 0 1
0.661151352993159 0.648579114397769 1 1
0.591154497476201 0.580255813997687 1 0
0.835309243015958 0.819556144626731 1 1
0.699661880167243 0.686524748851187 1 1
0.625156332732031 0.613883862454728 1 1
0.657031633998063 0.643516361490642 1 1
0.81461701476169 0.799005129545634 1 1
1.11704638621223 1.09629249501979 0 0
0.711830614528006 0.699277138413939 1 1
0.590285368592324 0.577814821028248 1 1
0.82558631208548 0.810108931321968 1 1
0.76756608059976 0.752418404174855 1 1
0.810626071372224 0.795075679006789 1 1
0.691658940725519 0.679116385031898 1 1
0.982420544859485 0.964147026431048 1 1
0.735682313059962 0.72156126069972 1 1
0.916976199888372 0.900374434252974 1 1
0.971605684806499 0.95348477703997 1 1
0.784415036021526 0.770750222728386 1 1
1.12429658557313 1.10190537336065 0 0
0.845760145681622 0.830417621825319 1 1
0.77670282294112 0.762309707745146 1 1
0.878986083978449 0.862232065839717 1 1
0.534880715225204 0.525449218329246 0 0
0.864801531182351 0.848635910215331 1 1
0.987719207613578 0.968450269609148 1 1
0.862303872143319 0.847137212149856 1 1
0.648854760636081 0.635880013113748 1 1
0.812366994050904 0.797174583802788 1 1
0.77812985402968 0.763292043670416 1 1
1.02885950251401 1.00890534780712 1 1
0.849190424072159 0.834431486756368 1 1
0.979359334979976 0.962402193477402 1 1
0.751102445231423 0.736986045583113 1 1
0.789125795891053 0.774502712125963 1 1
0.735262616965188 0.721332099162059 1 1
0.800480974087465 0.786140297091068 1 1
0.824729356953456 0.809782749227929 1 1
1.03348002353345 1.01555687211357 1 1
0.696413402843682 0.683117899977085 1 1
1.05037170264449 1.03047857549012 1 1
0.762206659665915 0.748269481693163 1 1
1.11473009217414 1.09311406988346 0 0
1.08990059370579 1.0701261189263 0 0
0.78715927443027 0.771887190525194 1 1
0.634718337625355 0.622852672839687 1 1
0.768957825216454 0.753120475468322 1 1
0.661039325143186 0.648521680477932 1 1
1.03569130476834 1.01686605720931 1 1
0.754535824002746 0.740110017222723 1 1
0.898001797462574 0.880253584879904 1 1
0.87599542190773 0.85918729236963 1 1
1.18649147182929 1.16385319955639 0 0
0.766453709546517 0.752814626722908 1 1
0.915347049119149 0.899757632530791 1 1
0.773004678695087 0.759362885816502 1 1
0.801667413713238 0.786586005327914 1 1
0.677667270185539 0.665571278108637 1 1
0.842666888988426 0.827876373012367 1 1
0.668419855482676 0.656261841201411 1 1
0.906350949686694 0.890688187507105 1 1
0.933968102397603 0.915947892144378 1 1
0.987367850088127 0.968736932844829 1 1
0.769462710907409 0.754703134175769 1 1
0.871208885211611 0.854386164291368 1 1
0.781508134970732 0.7661691883506 1 1
0.87235534408502 0.855960749218796 1 1
0.715336805246062 0.701292171791593 1 1
1.03218358708745 1.01375185522459 1 1
0.694866986032393 0.681075879549947 1 1
0.519570578437996 0.509398155268674 0 0
0.705516899634486 0.692650052639223 1 1
0.855527259890231 0.840768562981575 1 1
0.702553910497099 0.689689487947804 1 1
0.790009668662847 0.774707133705173 1 1
0.974885790869384 0.956595279370178 1 1
0.871886305159412 0.855958285413026 1 1
0.72739193763234 0.714228128960229 1 1
0.688367286820859 0.67601723590082 1 1
0.783516529185217 0.769263801459753 1 1
0.836378176980785 0.82015247180333 1 1
0.743954801487303 0.730187443102486 1 1
0.895881537279268 0.878567736093068 1 1
0.680365227458198 0.666565741301483 1 1
0.889096915556708 0.873002439001448 1 1
0.714179877177573 0.701817337981347 1 1
0.741887370287471 0.728648481466207 1 1
0.796048051060758 0.7813182163445 1 1
0.922488054369693 0.906016781423982 1 1
0.881747856878847 0.864566407870003 1 1
0.773215793637012 0.759287100744077 1 1
0.969401056954276 0.950365119271368 1 1
0.764104774562092 0.750283027135421 1 1
0.893179685253626 0.876560681015313 1 1
0.901477411645024 0.884146389341542 1 1
0.837298475622331 0.821730574155724 1 1
1.19247325592393 1.16760410025661 0 0
0.938974007021616 0.921966436882639 1 1
0.817111788025512 0.801667668680489 1 1
0.596469940674041 0.584918849000254 1 1
0.747758781504488 0.732375350626185 1 1
0.541743016468556 0.531239943167491 1 1
0.80296631106251 0.788405392262761 1 1
0.503002524032668 0.493885896794984 0 0
0.810554880535656 0.794867206516404 1 1
0.91732435550121 0.900836642947071 1 1
0.636872372725056 0.624925587577466 1 1
0.841077291111663 0.82442542014248 1 1
0.852545861970754 0.836701643457562 1 1
0.845743999857652 0.831716547517756 1 1
0.921665377816077 0.90490939287793 1 1
1.09745386315085 1.07885634919472 0 1
1.0545272559258 1.0346118989812 1 1
0.769952424591574 0.755570270197199 1 1
0.61394577930619 0.602880332807158 1 1
0.682035281344085 0.670538028600963 1 1
0.8947853582849 0.878724667558544 1 1
0.866927881921944 0.850778628583647 1 1
0.897039191770465 0.880974194553071 1 1
0.901250724465113 0.884658056138074 1 1
0.915920558828712 0.899654094468869 1 1
0.949921226123612 0.933833651054333 1 1
0.743067642535797 0.729154843745506 1 1
0.710601335093535 0.695706652069876 1 1
0.726659915263367 0.71325447513241 1 1
0.789240215561326 0.773939737434314 1 1
0.842736239035786 0.826683424915952 1 1
0.67116621721153 0.658594098502297 1 1
0.819450295698256 0.805959074205988 1 1
0.69981300030976 0.686448558596424 1 1
0.757654085296488 0.743424740570268 1 1
0.71294753223101 0.697453308685286 1 1
1.00688881115336 0.98768862685225 1 1
0.693941519789562 0.680511847595576 1 1
0.740963806604775 0.72664849922594 1 1
0.608756816100969 0.59650987879098 0 0
0.82263098350121 0.807415520857738 1 1
0.974036415453474 0.956579987912004 1 1
0.803279713963661 0.787451354542925 1 1
0.901714776480612 0.884581944336347 1 1
0.971900586529547 0.954845412449218 1 1
0.6271945831501 0.615502733122579 1 1
1.05869480822707 1.03920054313712 1 1
0.73204385430522 0.717738199081439 1 1
0.943806622942554 0.92564934868512 1 1
0.674040213716966 0.660977362362158 1 1
0.679442378752798 0.666534258833611 1 1
0.863224519551392 0.847605056191207 1 1
0.674630766161023 0.660736513866763 1 1
0.7366282799418 0.722747852316887 1 1
0.880439310266157 0.862320542547515 1 1
0.806291824273765 0.792772689172303 1 1
0.883785852619238 0.866653823010822 1 1
1.0099059349806 0.991862477495269 1 1
0.795119802551526 0.778884571618914 1 1
0.811459068603835 0.794605721129633 1 1
0.984024715939957 0.966181637920804 1 1
0.790158881857896 0.776143633045843 1 1
0.93650680692854 0.92083742686422 1 1
0.881434562016325 0.865462322696931 1 1
0.854643368777477 0.838244255532478 1 1
0.85931974479507 0.844682520152453 1 1
1.10815227652635 1.08508328781535 0 0
0.879201535631614 0.862760415667247 1 1
1.07077243101317 1.04992189364968 1 1
0.903651837213163 0.885243809492102 1 1
0.7160493670724 0.702749726339891 1 1
0.769531982622797 0.75488213571152 1 1
0.621089928069932 0.609176825162599 1 1
0.796264621415891 0.781045637133562 1 1
0.953118879493663 0.935628992820531 1 1
0.956121453054988 0.938034915361129 1 1
0.827166636297662 0.812027509811809 1 1
0.811589838158784 0.796400095994796 1 1
0.681109129469729 0.667522382723208 1 1
0.664878516038874 0.652356055566838 1 1
0.838248203504547 0.822291162396524 1 1
0.877158412099954 0.86056863531402 1 1
0.649788327450683 0.637759323959235 1 1
0.675747863343831 0.663923550585198 1 1
0.748007041507365 0.733942837485773 1 1
1.17442670724081 1.15337253991119 0 0
0.765901134176023 0.751711249194261 1 1
0.540758014476039 0.529908227385734 1 1
0.772222529426978 0.7578508092085 1 1
0.588637184557935 0.577371392445004 1 1
0.505614855000258 0.495268794421011 0 0
0.963062259185075 0.943237542777762 1 1
0.737758003365374 0.725215219858612 1 1
0.801349279049601 0.785425672388111 1 1
0.601826914416864 0.590701457357379 0 0
0.905720526201422 0.888559413790579 1 1
0.746367937957989 0.731836146584082 1 1
0.62363818622177 0.612368566175206 1 1
0.847295201860079 0.831669094327525 1 1
0.727617735349241 0.714239284485142 1 1
0.775815720659885 0.760021187324238 1 1
0.984627361535144 0.966099909631374 1 1
0.943128471214954 0.926037746129306 1 1
0.824382918179113 0.809457077279322 1 1
0.769910064791734 0.755192932083479 1 1
0.799677996384858 0.784154158123598 1 1
0.840992965875571 0.825638309025788 1 1
0.790651745388225 0.776610374726642 1 1
0.648832684085615 0.636822939673738 1 1
0.770486331344902 0.756085587028863 1 1
0.659955060901314 0.647990941141712 1 1
0.812142788520774 0.798294761615226 1 1
0.793591676565152 0.777807621327962 1 1
0.574464043476229 0.563506516015453 1 1
0.763973160923032 0.75047861292633 1 1
0.930497343778761 0.912321516259492 1 1
0.773870934012216 0.759283678068986 1 1
0.721779182875152 0.708694973890129 1 1
0.554112845862084 0.544677727201752 0 0
0.814533443529173 0.799345602784757 1 1
0.890695450388785 0.873257227373694 1 1
0.662889233398299 0.651264511034981 1 1
0.625966009395768 0.613817203228082 1 1
0.948976152781289 0.931121739759737 1 1
0.768325685098093 0.75130978969633 1 1
0.530800644590702 0.520519959598727 0 0
0.762497325462993 0.748697313146848 1 1
0.903730776738045 0.88819340480649 1 1
0.765726098859661 0.750651237860612 1 1
0.990315299468586 0.971814315010344 1 1
0.832619736860298 0.81787627412023 1 1
0.591501935709304 0.579670511820597 1 0
0.643502412474115 0.633746519644405 1 1
0.626628113905024 0.615036554090406 1 0
0.896916005073382 0.879426358424058 1 1
1.22171612056309 1.19857975935129 0 0
0.778599074462793 0.764104961748466 1 1
0.810836668578871 0.795315691382437 1 1
0.71007302798136 0.696330660194292 1 1
0.861024121536974 0.845145752564446 1 1
0.667729202042845 0.655240166814519 1 1
0.898113667711635 0.880357195309314 1 1
0.760433517644947 0.747241055239327 1 1
0.944138101847054 0.92526305197217 1 1
0.84584651981843 0.829599253232077 1 1
0.761904564874485 0.74820494242072 1 1
1.13240043572363 1.11062568449347 0 0
0.839910501985453 0.824895203379307 1 1
0.720512866826463 0.706210869841701 1 1
0.761988522402389 0.746462761476148 1 1
0.917220056692586 0.901421922891658 1 1
0.735732141895208 0.72124814371428 1 1
1.01572841142877 0.997535181100467 0 1
0.740597835804376 0.726272989996651 1 1
0.651680338637517 0.639121486407397 1 1
0.74955265186926 0.735193642109124 1 1
0.712366581532254 0.698553355237131 1 1
1.05223410154587 1.03253439831404 0 0
0.701367342491676 0.687656228101464 1 1
0.901028426041925 0.884926018135682 1 1
0.421323415563634 0.414026692566605 0 0
0.935715651688579 0.918796061892745 1 1
1.00225211675282 0.983201076397585 1 1
0.838016787515223 0.823068938344846 1 1
0.805901559669985 0.791890489794059 1 1
0.684433163994898 0.671842522784578 1 1
0.992062448770293 0.972902571450226 1 1
0.815052676049245 0.798028593096986 1 1
0.727539723370528 0.713652284114112 1 1
1.0478206610448 1.02873627708872 1 1
0.768771650226643 0.755100431569614 1 1
0.953019585138946 0.933110389984754 1 1
1.06283016428894 1.04164602086987 1 1
0.82814505073543 0.812074481491559 1 1
0.744098956499107 0.729813320816625 1 1
0.765902083299222 0.750845806315283 1 1
0.912631340648859 0.894587154954177 1 1
0.939734119823077 0.922302138689504 1 1
0.866038373543907 0.850428466822298 1 1
0.755999192098384 0.744166966686917 1 1
0.836811578961905 0.821980874469218 1 1
0.897279074718181 0.880863307209846 1 1
0.827853418712702 0.813131670880771 1 1
0.628564470740993 0.615252047650386 1 1
0.74941082397287 0.73522501439364 1 1
0.561233420437717 0.550335392213858 1 1
0.703407867867051 0.69070233933617 1 1
0.774120597353154 0.760128172381831 1 1
0.873852486224246 0.857018408253614 1 1
0.834499310430136 0.819523942862336 1 1
0.731377358611691 0.717007819171812 1 1
1.06361118449526 1.0448880471135 0 0
0.908376555038892 0.891778676485743 1 1
1.01697052506934 0.998009367051166 1 1
0.912031877816502 0.895246095886179 1 1
0.547946429905826 0.535683742452638 1 0
1.00345345358347 0.984740369737316 1 1
0.885947156780003 0.870176562505901 1 1
0.584948899184766 0.573314628272179 1 1
0.983887667812236 0.965759226000306 1 1
0.952513467399604 0.935248889610952 1 1
0.825065431358582 0.808697459607236 1 1
0.692952718145626 0.680032296131257 1 1
0.774598256867985 0.760719760050139 1 1
0.700691194348171 0.687752389427426 1 1
0.880453147185769 0.865200447437477 1 1
0.765847300219948 0.750879054798725 1 1
0.732350460019416 0.718157338585301 1 1
0.773386668317379 0.759817185417324 1 1
0.877149389558906 0.860895980449566 1 1
0.736199679166929 0.723210900856817 1 1
0.743769783709544 0.729751578724185 1 1
0.582349170117062 0.570767137562113 1 1
0.86671509913841 0.85032296186191 1 1
0.940029541902483 0.923634252009795 1 1
0.711014161308634 0.697824800857179 1 1
0.786216513103066 0.772409031123225 1 1
0.614467318767994 0.602319016294809 1 1
0.833578891361392 0.817471481862 1 1
1.0334591831672 1.0139456676197 1 1
0.835547918554104 0.821371211163309 1 1
0.727330566819524 0.712570372676066 1 1
0.992729675987753 0.974239177756426 1 1
0.76324102658055 0.749108347843081 1 1
0.806909197373368 0.791556706043498 1 1
0.836061886372066 0.820430505808234 1 1
0.867392702430238 0.851113086235414 1 1
0.86960432917845 0.853030127439285 1 1
1.13403537794799 1.11192327620636 0 0
0.960444398710757 0.941733661230301 1 1
0.646544917368169 0.634250986166775 1 1
0.845064445513566 0.828036018007539 1 1
0.66022045320226 0.647420941862995 1 1
0.897717005159786 0.880987595131854 1 1
0.657746405039007 0.646194956653304 1 1
0.61180219507996 0.600541896410116 1 1
0.715496741410079 0.7006809685877 1 1
0.774177872610319 0.759289438466806 1 1
0.692195535641204 0.679646684327884 1 1
0.803429437886128 0.78785562243755 1 1
0.754898850333097 0.740981804295842 1 1
0.924223587419467 0.906870513604621 1 1
0.849880777141273 0.834772259467624 1 1
0.882153040251407 0.867194737003691 1 1
0.541544273127812 0.531169064092725 0 0
0.893519044295976 0.877103594410195 1 1
0.716774971366674 0.703762272036024 1 1
0.549561215511838 0.540332844281715 0 0
0.613727086119952 0.602191521418443 1 1
0.668799323980242 0.654614226115907 1 1
0.570457849617877 0.558905415941754 1 1
0.973995842485319 0.955850491609634 1 1
0.985466566955188 0.966469578083593 1 1
0.812763582330636 0.798753918276761 1 1
0.51712941801585 0.507283383310019 0 0
0.621058365073247 0.609880208346647 1 1
0.807015037271199 0.792719532088839 1 1
0.566809361848277 0.556836103575078 0 0
0.765994443463612 0.751647020273987 1 1
0.876830029094592 0.861168642334997 1 1
0.863009371760908 0.847087403351189 1 1
0.677440208211216 0.666051450458463 1 1
1.15924293567092 1.13618453274081 0 0
0.775695095101967 0.761958903525112 1 1
0.636834320950841 0.625356757824816 1 1
0.790041815545044 0.775452356951157 1 1
0.692632844369522 0.678635465250717 1 1
0.747228760249167 0.733857751575168 1 1
1.02769992425841 1.00802831899083 1 1
0.630095715784035 0.617072763416756 1 1
0.840932188376556 0.823479444241859 1 1
0.849017847222287 0.832139188946467 1 1
0.772409875928222 0.757888537034746 1 1
0.738140705558731 0.724080954604248 1 1
0.806165901620689 0.790454195519039 1 1
0.680826219673878 0.668908049863794 1 1
0.776746122302734 0.762205477073775 1 1
0.825878088042447 0.810091032714088 1 1
0.757773509824382 0.742866292027195 1 1
0.57513882879473 0.563159398044257 0 0
1.0407420215755 1.02051098203413 1 1
0.586117779009795 0.574160242126953 1 1
0.648003576263418 0.63609815391897 1 1
0.907517414951543 0.889831498229794 1 1
0.642726765975735 0.629757214047267 1 1
0.748666626106556 0.733475552189256 1 1
0.872501163890771 0.855666733947186 1 1
0.77845567715221 0.763277410941363 1 1
0.831739174355648 0.816397437440594 1 1
0.673053930049542 0.660651033932077 1 1
0.893211629373474 0.876790551414578 1 1
0.560295722003234 0.549003829497845 1 1
0.870636996465357 0.854308425278844 1 1
0.605905989434857 0.595087409411109 1 1
1.17359384313768 1.15111613833685 0 0
0.758680374522044 0.745325938503345 1 1
0.748094396164356 0.734079789922091 1 1
0.668711902273646 0.655758197757245 1 1
0.924635558433554 0.906755620891201 1 1
0.734770613750192 0.720955318169783 1 1
0.674360966578358 0.66058872274908 1 1
0.93749393474672 0.91996714324029 1 1
0.670920195515408 0.659136660264216 1 1
0.936618065499794 0.918355825498039 1 1
0.795415255283205 0.781291394545018 1 1
0.576890217083011 0.566668314432708 1 1
0.847656220681996 0.831957308621286 1 1
0.729874391332845 0.715967340123247 1 1
0.877544355329599 0.860500008702125 1 1
0.771602842849667 0.758713043051212 1 1
0.766541911123774 0.750973246843214 1 1
0.693028799299111 0.679321201353741 1 1
0.754138853401182 0.740120975367377 1 1
0.827735971059282 0.8123786555286 1 1
0.86716468499384 0.851136714500477 1 1
0.845999332473385 0.829608813612517 1 1
0.771387002917281 0.757253088420693 1 1
0.974298217179029 0.956445151713651 1 1
0.900986081128026 0.882701713659609 1 1
0.824785771599444 0.809702758232817 1 1
0.950996632404486 0.934022143539295 1 1
0.707921838712774 0.693793030489628 1 1
0.919546769771259 0.902477595624254 1 1
0.95267251423828 0.934343635949442 1 1
0.689298911254288 0.677405637853413 1 1
0.799959898932051 0.785832611451387 1 1
1.0480929325275 1.02956201151931 0 0
0.680208085593257 0.667348136889803 1 1
0.808820143209605 0.794349082405954 1 1
0.813001436653985 0.797859256558486 1 1
0.756979346269451 0.743184224543647 1 1
0.810981605918844 0.797310271889841 1 1
0.944923697384221 0.927713375162224 1 1
0.785227382501792 0.770377962510749 1 1
0.812523523379228 0.796788519666157 1 1
1.00228349028642 0.983963451773507 1 1
0.879212965820208 0.862908700039743 1 1
0.929912090352183 0.912662861560931 1 1
0.801055597229679 0.785547145296924 1 1
0.904813987195471 0.888533886817681 1 1
0.850112937332706 0.832761403598923 1 1
0.70620319519007 0.69306050285409 1 1
0.701838295968178 0.689331421712507 1 1
0.599532972402369 0.588553794886052 1 1
0.672862773459431 0.660278534435112 1 1
0.919838597242309 0.901140915181834 1 1
0.664644177055784 0.652471493441768 1 1
0.656394934734611 0.645044763679308 1 1
0.898152610953649 0.881053361245093 1 1
0.901018701044392 0.884465941134161 1 1
0.578612907270931 0.56818192015918 1 1
0.706330615024685 0.69239112366116 1 1
0.846204469063943 0.830261064806434 1 1
0.557961797564115 0.54645572953796 1 1
0.745858870861425 0.731991753500926 1 1
0.815732364147922 0.800825719276666 1 1
0.810779112562089 0.794528025788826 1 1
0.651170627273642 0.638857971686153 1 1
0.844972430697398 0.828495308146056 1 1
0.855566892248896 0.837735305761847 1 1
0.907415990052226 0.889003866987742 1 1
0.668839294292307 0.656825007269803 1 1
1.01768118367538 0.998165211861323 1 1
0.70564879503666 0.69239289600452 1 1
0.912777314213253 0.895543413084217 1 1
1.00423696275094 0.983956530413284 1 1
0.796005742184074 0.781050828167203 1 1
0.535733151974458 0.526753861196489 0 0
0.558986308611737 0.549902782827949 1 1
0.746051341949051 0.73238057474416 1 1
0.850818688066492 0.834848651367168 1 1
0.749172160451707 0.735513660931453 1 1
0.803866192533206 0.78958412542469 1 1
0.976425302084575 0.956316486538555 1 1
0.758437520428183 0.743227422553468 1 1
0.824736664689308 0.80983211622013 1 1
0.804457694124496 0.788290422774591 1 1
0.738253679592921 0.724409715991614 1 1
0.688758691505775 0.676283344254726 1 1
0.898738437463767 0.881732503996006 1 1
0.685741992856497 0.672690092413966 1 1
0.829626413660614 0.814055503197279 1 1
0.872373315960601 0.855239239853839 1 1
0.916336344419025 0.898974429174469 1 1
0.787897217143129 0.773739792400446 1 1
0.481658671301392 0.473489813697807 0 0
0.940153224442026 0.924400881562497 1 1
0.768118039275482 0.753833812870113 1 1
0.764925502190426 0.749370571829163 1 1
0.706458856980082 0.692416919194553 1 1
0.71735241266077 0.703022370091134 1 1
0.864088547685914 0.847875821823251 1 1
0.688715317282448 0.674590197847441 1 1
0.508235795921502 0.498362104313066 0 0
0.611964891993926 0.600512900105451 1 1
0.678402694723346 0.666205859627714 1 1
0.909258872179066 0.892100267273963 1 1
0.907780940808438 0.890596622058053 1 1
0.974549993259011 0.956707023547092 1 1
0.783431947243343 0.767788529882834 1 1
0.836133704407011 0.819006890050756 1 1
1.12101667981404 1.10013270299919 1 1
0.853939309111396 0.838081386888977 1 1
0.970351783813816 0.952443031139077 1 1
0.829361766867216 0.814001437181812 1 1
0.90506419745107 0.888593913400446 1 1
0.683103572758436 0.670324629637845 1 1
0.675647108427823 0.663531542857128 1 1
1.04665268380574 1.02665070935673 1 1
1.00270175733505 0.983681904382121 0 1
0.958757689494929 0.939699921198473 1 1
1.03660886222063 1.01842464155697 1 1
0.868047994770855 0.851908768428441 1 1
0.823818493301881 0.808189020927416 1 1
0.768066309488213 0.753264529097123 1 1
0.766563721207586 0.753747870750889 1 1
0.918258258507317 0.900459115514421 1 1
0.988303439533954 0.970389897424583 1 1
0.854237902213862 0.838245982939149 1 1
0.817773833827564 0.804067518417843 1 1
0.789073198414325 0.773806461327258 1 1
0.584532424721446 0.574263097727445 1 0
0.608289764513263 0.595530213591399 1 1
0.635332021525543 0.623951060643816 1 1
0.762770560706043 0.748859632307579 1 1
0.915171537399466 0.897960550336509 1 1
0.73925623210681 0.725602061672602 1 1
0.641198576422455 0.629985047734638 1 1
0.874523745075811 0.858087966152306 1 1
1.05543440728769 1.03626357295003 1 1
0.724397611844208 0.711320772297301 1 1
0.627434789971213 0.614963734040878 1 1
0.841549982802971 0.826152613232128 1 1
0.937387112582613 0.919155844572763 1 1
1.02017553344471 1.00013373861575 1 1
0.697725194044881 0.685048868797949 1 1
0.732458412241487 0.719836488292142 1 1
0.852327946867666 0.835908768786943 1 1
0.843404922593131 0.826988993204136 1 1
0.687051863862201 0.674299587000759 1 1
0.663485532569026 0.6500464014765 1 0
0.601607903370221 0.589778842716864 1 1
0.685031039519321 0.673867368185882 1 1
0.77402799041793 0.760270624293789 1 1
0.728240340130574 0.713796462024613 1 1
0.867180695471666 0.851039818882615 1 1
0.92564833722041 0.908756171714117 1 1
0.923466051018755 0.905878794561461 1 1
0.70857378876152 0.694624300658234 1 1
0.794337540932443 0.779890865770502 1 1
0.689219653114291 0.677367660218442 1 1
0.79733609760139 0.78329816640552 1 1
0.898297956726762 0.879313416915572 1 1
0.861711926579244 0.846977208636155 1 1
0.588571096723422 0.5772106408551 1 0
0.832001501764874 0.814636603254715 1 1
0.822323589470228 0.807037840567626 1 1
0.769033834738651 0.754234430752197 1 1
0.767193243760446 0.752549459014357 1 1
0.811907762978451 0.797996546280214 1 1
1.15943237920604 1.13878751512303 0 0
0.735543358107975 0.720058121084115 1 1
0.611661238858622 0.601157013445874 1 1
0.710453174566456 0.696724777049009 1 1
0.783347886624731 0.768487500381149 1 1
0.823926765288639 0.806923904202337 1 1
0.767220367194253 0.752617994577586 1 1
0.963923381848479 0.944977188805365 1 1
0.901403594010131 0.882969961621147 1 1
0.869044485764158 0.852213153497257 1 1
0.69139799508114 0.679671213445236 1 1
0.739283865405746 0.726501577781149 1 1
1.02539586272999 1.00528149182754 1 1
0.866216183963633 0.849436861982879 1 1
0.847128853891987 0.831268638922583 1 1
0.661570947634153 0.649907336669679 1 1
0.647762582155322 0.636573687606365 1 1
1.13976514964483 1.11813775858671 0 0
0.914635331173566 0.898020840327928 1 1
0.793470975414006 0.777894360744797 1 1
0.715012381588762 0.701434777481701 1 1
0.469401179708604 0.461307174062608 0 0
0.782473415197201 0.76774924744414 1 1
0.689030751783244 0.675593074336291 1 1
0.585491718159586 0.573213824108937 1 1
0.763988619943744 0.75025204938509 1 1
0.720246519506032 0.706680941938453 1 1
0.646150736589637 0.634573843121749 1 1
0.983072952089779 0.965434582505546 1 1
0.709751220619573 0.696187348240262 1 1
0.768072192708948 0.754392826321421 1 1
0.81454648547063 0.800454275944502 1 1
0.817445564715256 0.802015468149642 1 1
0.738214890461653 0.724538415192524 1 1
0.853104079889884 0.83806732954836 1 1
1.0433871378667 1.02406532392807 0 0
0.95010034209951 0.931227705369357 1 1
1.01007409597128 0.991751972115059 1 1
0.920320948174625 0.902542442100909 1 1
0.6170566161316 0.605035673619843 1 1
0.600447541089478 0.589332260800729 1 1
0.752740509671322 0.737883063266776 1 1
0.761031764060555 0.748639087737793 1 1
0.731686537474581 0.717898194832534 1 1
0.762473648821145 0.747620976745709 1 1
0.91291312021915 0.896574881008623 1 1
0.654360317614903 0.642414755315067 1 1
0.768344929079771 0.754001888286377 1 1
0.865970766837377 0.850312825063083 1 1
0.650532908911143 0.638721743905945 1 1
0.981690379362102 0.962536468645172 1 1
0.705962425692801 0.693118610243667 1 1
0.786317091317333 0.771227398823756 1 1
0.931926804290831 0.915391593031944 1 1
0.754463465887082 0.740883795341723 1 1
0.722774495284938 0.708251312455003 1 1
0.80790368230268 0.793635083528459 1 1
0.593982780085617 0.584873763094031 1 1
0.98155552586535 0.962581163852062 1 1
0.846542124823195 0.831203757446133 1 1
0.854380145630127 0.83996512571487 1 1
0.878073920318247 0.862638509892545 1 1
0.702975850660556 0.690574318338273 1 1
0.699287933115597 0.686432105246856 1 1
0.834928726121049 0.818347976300422 1 1
0.752769055605776 0.737243952097134 1 1
1.07706467161507 1.05734646662632 1 1
0.739211764298718 0.724905124634654 1 1
0.836744954823527 0.820825960126974 1 1
1.11138161382291 1.09097021616733 0 0
0.863940628615704 0.848354030607705 1 1
0.786266846910302 0.773040220299922 1 1
0.870564948524691 0.854867481080399 1 1
0.792012044327334 0.777733235356263 1 1
0.841612108299152 0.825387611163977 1 1
0.930711675357766 0.91389875434785 1 1
0.824823892575436 0.808904018620764 1 1
0.803657990027013 0.788705896208905 1 1
0.598021429284504 0.587509072943491 1 1
0.858573922750296 0.842830646163298 1 1
0.832670568366764 0.818629306060985 1 1
0.653845939680717 0.641399913236961 1 1
0.769095863404195 0.754619371942656 1 1
0.926329783205714 0.908196885801684 1 1
0.923281733425249 0.906191396048366 1 1
0.730002647751784 0.715797251916127 1 1
0.84308791147334 0.828041759152089 1 1
0.907527252504812 0.891069279616458 1 1
0.455274720899625 0.447948360500865 0 0
0.837086159988794 0.821506044051078 1 1
0.746582497939272 0.732186308263584 1 1
0.579400022512739 0.568080904807857 1 1
0.647980202969205 0.636077215242837 1 1
0.561624199490151 0.551731344890057 1 1
0.904620004871882 0.888171705067643 1 1
0.820602262303719 0.805735500549141 1 1
0.511539113550073 0.502323517081488 0 0
0.878567024562636 0.86292873606688 1 1
0.769304233102148 0.755228682400788 1 1
0.939689190226659 0.923784204561529 1 1
0.756314542980508 0.740619503133682 1 1
0.811626866432942 0.796790702431709 1 1
0.913370695927162 0.896167607765967 1 1
0.761012861697755 0.746873644399417 1 1
0.723336973971143 0.70961663074333 1 1
0.699240668417714 0.686547182095433 1 1
0.873958857816971 0.858236881599146 1 1
0.720901351160702 0.707806374047577 1 1
0.680094957719384 0.6681912276796 1 1
0.694258094330864 0.681306964168429 1 1
0.895452651271744 0.879152636512511 1 1
0.792358176503269 0.778218470249435 1 1
0.619883837080021 0.607909373337739 1 1
0.49132720026343 0.482076258189836 0 0
0.753045341498757 0.739294343972262 1 1
0.714697729887406 0.702467412662608 1 1
0.626921512408171 0.615603607451912 1 1
1.234632964945 1.21083307171989 0 0
0.660750273966956 0.647833261674022 1 1
0.731893966122949 0.718404490899688 1 1
0.828687309667013 0.814067587231717 1 1
0.739635729541554 0.725968138481203 1 1
0.894023183275044 0.87606311324344 1 1
0.773538875436332 0.758420282364092 1 1
0.803447062605236 0.789545306108049 1 1
0.692029910940395 0.678557904977922 1 1
0.854199315375951 0.837844660606836 1 1
0.563946688140942 0.554002159708284 1 1
0.828742950699678 0.813870551839064 1 1
0.655999845082194 0.642439637791945 1 1
0.808129047914168 0.794696050715165 1 1
0.944209390079762 0.926535738573848 1 1
0.817243501951412 0.802977127279818 1 1
0.636931202885502 0.625727231746731 1 1
0.501388306821964 0.493081346167348 1 1
0.538561351837465 0.527991963213941 0 0
0.793534734727758 0.778208414729004 1 1
0.89758274177672 0.880654128324293 1 1
0.888229620425575 0.870583541132987 1 1
0.660376484208927 0.646933612228175 1 1
0.770400307185108 0.75600546310138 1 1
0.973750151897258 0.956976394500462 1 1
0.85196565155112 0.836868755990307 1 1
0.652429957110535 0.641032181210436 0 0
0.694554596816634 0.681805082073931 1 1
0.610760070151195 0.598936369351416 1 1
0.698614868926425 0.685503534960097 1 1
0.808317460674665 0.792471459072636 1 1
0.605949022593265 0.595053385313176 1 1
0.587257633365255 0.576677937819323 1 1
0.607597602016971 0.597456277452173 1 1
0.65423617448225 0.643152286472378 1 1
0.75798128491285 0.743545417898199 1 1
0.962729855446617 0.94563187950341 1 1
0.83391397039735 0.817716759078408 1 1
0.939979398881231 0.922842129665704 1 1
0.691883625547925 0.679596230950519 1 1
0.878886613113945 0.862045326995349 1 1
0.707671490370334 0.694866925135673 1 1
0.7589303152965 0.744193821083671 1 1
0.704413882440041 0.690491730021607 1 1
0.895271540588786 0.878788765630763 1 1
0.783749137289793 0.768549866800054 1 1
0.72368636094173 0.711150484186687 1 1
0.618547118461282 0.60604800495088 1 1
0.637639874530575 0.625042082375621 1 1
0.899231250338615 0.881608466186155 1 1
1.10624377123771 1.08542973239163 0 0
0.722504088580272 0.709896271520981 1 1
0.859059567706208 0.843137082412186 1 1
0.691371310922429 0.679118329946157 1 1
1.10487044810539 1.08428731692865 0 0
0.929129152190338 0.910974612669539 1 1
1.03285899689162 1.01149935718531 1 1
0.542774773869592 0.532969288134483 0 0
0.752390765612599 0.738098422968824 1 1
0.930717276430113 0.912223100095822 1 1
0.857349930728678 0.839751472641582 1 1
0.73342770110547 0.719338318362784 1 1
0.738511665175701 0.723434203153516 1 1
0.915949815704062 0.897738276281373 1 1
0.757696479209668 0.743766851100061 1 1
0.745820375839988 0.731590549429376 1 1
0.786864196890342 0.771739970120637 1 1
0.863500857520195 0.8470735906922 1 1
0.996692360074283 0.977246823301439 1 1
0.59404975170051 0.58255974846237 1 1
0.979536113195754 0.962208219276634 1 1
0.912048606339207 0.894404651616147 1 1
0.83846436609941 0.82389529909926 1 1
0.582361206326939 0.57125724106118 1 1
0.954943684664757 0.938238131122587 1 1
0.625813715937984 0.615346196610156 1 1
1.01420526741747 0.996887182032092 1 1
0.682246569750666 0.670269890897058 1 1
0.814284771669097 0.798748585115541 1 1
1.2362656899764 1.21367539634537 0 0
0.705487031967624 0.6928434198172 1 1
1.00542712638861 0.986378411749746 1 1
0.802144405077487 0.787383787987678 1 1
0.980654185432305 0.960225290684761 1 1
0.762272581856481 0.748985619393684 1 1
0.996293963465929 0.978941334422422 1 1
0.755104150074069 0.742401093346633 1 1
0.512792142938132 0.503508121478439 0 0
0.93524957561124 0.917451800206937 1 1
0.70848610251148 0.695609007789456 1 1
0.644958606393458 0.634437126229274 1 1
0.717910248379589 0.703589121812875 1 1
0.599805181638719 0.588687464791963 0 0
0.983216882750598 0.965315869383897 1 1
0.747138029540694 0.73410037457422 1 1
0.756529894002529 0.741808308369015 1 1
1.00335736762455 0.983738199727871 1 1
0.84502696462452 0.830116069483828 1 1
0.525912038124764 0.51579095327944 0 0
0.801742433325323 0.786659128247374 1 1
0.600815604934887 0.588908325736687 1 1
0.761140978854787 0.747316543383251 1 1
0.832853846086673 0.817039795177107 1 1
0.686364061878967 0.674733966996673 1 1
0.537648365049439 0.526699287777699 0 0
0.875933441032447 0.858989826581909 1 1
1.02672035777791 1.00687212185713 1 1
0.702804027412457 0.690280809878646 1 1
0.663397753565472 0.650754965315081 1 1
0.622984954061636 0.611538298700753 1 1
0.871774734177991 0.855877461545095 1 1
0.937739730610756 0.920502436291851 1 1
0.642007957450172 0.630324284407655 1 1
0.694168307264307 0.681396031608952 1 1
0.945754746344606 0.928076101506457 1 1
0.906783468044607 0.891375911057898 1 1
0.844799295299765 0.827960396340691 1 1
1.11704488154681 1.09590156304959 0 0
0.852644402394176 0.835748198455268 1 1
0.850000117712706 0.834909485054886 1 1
0.88442601096003 0.866580577204092 1 1
0.750330721741408 0.736239555462927 1 1
1.12769790370058 1.10495763937023 0 0
0.952618067424417 0.934031755725733 1 1
0.798399753010252 0.783045089514734 1 1
1.0142279544409 0.994905139149608 1 1
0.622692625457629 0.61097968860513 1 1
0.497334952143825 0.48870930314486 0 0
0.646452701083787 0.633938854658684 1 1
0.760545407564611 0.74637611301178 1 1
0.968185868063113 0.950947745979811 1 1
0.706102554194722 0.692431230343197 1 1
0.821908607404805 0.806998937647506 1 1
0.779498918665443 0.765625663457406 1 1
0.877404910193739 0.860797671043704 1 1
0.739789099998468 0.726249864270635 1 1
0.745152238899625 0.730693468993906 1 1
0.695767692657553 0.68352616900343 1 1
0.911022171419103 0.893762154220429 1 1
0.824337408464127 0.810187581882543 1 1
0.847237424305599 0.831078410541391 1 1
0.674787223303608 0.66094775129428 1 1
0.938895525649142 0.922052892690217 1 1
0.906474142967124 0.889951794139086 1 1
0.960141356861546 0.942752864908041 1 1
0.932008640919092 0.914235659753552 1 1
0.858437512992928 0.843302468695986 1 1
0.716474009112026 0.70184698285971 1 1
1.02532665635999 1.0060388838494 1 1
0.8364849251086 0.820464196861564 1 1
0.908250962003691 0.891034366498406 1 1
0.983998115908111 0.966302976220637 1 1
0.89937434044148 0.883406286630639 1 1
0.790318535932439 0.776057190081717 1 1
0.695923416171982 0.683921098469519 1 1
0.790836728763337 0.777353553865502 1 1
0.81466054408743 0.798223040221913 1 1
0.892320711026433 0.875643927916252 1 1
0.860958659474455 0.844804749503371 1 1
0.691162018832693 0.677854077723326 1 1
0.820064882405817 0.803830265833354 1 1
0.681268020533481 0.668466177248701 1 1
0.794179593079761 0.779586558476667 1 1
0.872513918363495 0.85651370776636 1 1
0.862501790650947 0.847513317114349 1 1
0.768780822920948 0.755422283777415 1 1
1.01707616191757 0.998012271444187 1 1
0.820766091199173 0.805257221166875 1 1
0.691117400457177 0.677990142091656 1 1
0.694087152633972 0.681316860335206 1 1
0.937705721967501 0.919130706756412 1 1
0.881561288203592 0.866093425623734 1 1
0.652939167534515 0.640112977701309 1 1
0.76139442500553 0.746943970326209 1 1
0.791881692073818 0.777511901282687 1 1
0.520561779234685 0.511374491799319 0 0
0.984252983436259 0.966332169038037 1 1
0.767504473059346 0.753654652366838 1 1
0.756725420844532 0.741436169327994 1 1
0.930102849289927 0.913611246983433 1 1
0.784652256449002 0.771415106699953 1 1
0.984815863234036 0.966154142251986 1 1
0.84444296291097 0.828300007527449 1 1
0.916272949684461 0.896812647407493 1 1
0.628628709455001 0.617656553320075 1 1
0.891737142915818 0.876102641100056 1 1
0.686560391750333 0.674468488448784 1 1
1.03410608363741 1.01477855901356 0 0
0.828923651079242 0.813959064363646 1 1
0.76129821883788 0.746739138167165 1 1
0.784246273809052 0.769202829447757 1 1
0.767197271380171 0.753514753135059 1 1
0.855882112214708 0.839801548124659 1 1
0.883970331259686 0.866411799439308 1 1
0.604537379921788 0.593577446746655 1 1
0.54251932656612 0.5327125184452 1 1
0.657574043775476 0.645276320101831 1 1
0.839438156958027 0.823260272606691 1 1
0.674677366560582 0.660429113808333 1 1
0.788490957977268 0.772901504977537 1 1
0.723614417758478 0.71078257968469 1 1
0.873236664434026 0.8568279973101 1 1
0.488836644830759 0.479608017715806 0 0
0.805761820027418 0.790832585441418 1 1
0.739634573029369 0.725246056096748 1 1
0.496152022568982 0.486339817066051 0 0
0.889876129845018 0.873089276087692 1 1
0.726142868039863 0.712878251238458 1 1
0.930006975019751 0.913272956378982 1 1
0.799245806157863 0.783828516933473 1 1
0.75639398200349 0.740944604191897 1 1
0.640390981941549 0.628022226327755 1 1
0.542046737524587 0.532048162545042 1 1
0.850115220122005 0.833831334420863 1 1
0.69014429396279 0.678037222996234 1 1
0.863508613921593 0.847078206700578 1 1
0.858658905088892 0.843630044485259 1 1
0.795150728972607 0.781127901590049 1 1
0.782369474965547 0.767601696715055 1 1
0.971632045878874 0.953988447374985 1 1
0.826577797373033 0.810129974775768 1 1
0.772907101600779 0.75856376909638 1 1
0.712483042831553 0.700347309681973 1 1
0.889602140069879 0.873222902944199 1 1
0.664975407105613 0.652325431429562 1 1
0.671406044114282 0.660699634087041 1 1
0.688125010038162 0.676282012114733 1 1
0.806790655876274 0.791618805624722 1 1
0.735789595533613 0.721427846287716 1 1
0.648293009293471 0.636817201414829 1 1
0.89010988149122 0.873652859334339 1 1
0.607928764225359 0.597749031881146 1 1
0.737215320842369 0.722112485066825 1 1
0.887857788716886 0.870349727162783 1 1
0.799212640719723 0.783797265835006 1 1
0.644522283495311 0.631679470179901 1 1
0.867993614181243 0.850894856379444 1 1
0.941492731867146 0.924344386107781 1 1
0.905161304456107 0.88756209480327 1 1
0.736427399507275 0.721801314862404 1 1
0.973193588859175 0.955764806124794 1 1
0.995769472448718 0.978201079375701 1 1
0.463368061621164 0.455901731713586 0 0
0.71795539344399 0.704920159413757 1 1
0.92337704049704 0.906710982443706 1 1
0.731365978193456 0.717694303162028 1 1
0.663193470722614 0.651361437279005 1 1
0.693044488967565 0.680000073941958 1 1
0.84125529485907 0.825761561157868 1 1
0.950582497472511 0.932993495977263 1 1
0.641896362722869 0.630301812330909 1 1
0.831455215519179 0.816613509762903 1 1
0.840164683002566 0.82444203842888 1 1
0.992910508181489 0.97533925663864 1 1
0.919575229331808 0.9030216198456 1 1
0.922210680664662 0.90522868417001 1 1
0.553854414278055 0.542961401381627 0 0
1.01859420895935 0.99922345245494 1 1
0.78276877870673 0.768082435803557 1 1
0.608475325539889 0.597110799305827 1 1
0.677499899924136 0.664045183120964 1 1
0.555304638590352 0.545304845150965 0 0
0.838591809302951 0.823826279718224 1 1
0.724266539768305 0.710511092105394 1 1
0.55934494893842 0.54861952075701 0 0
0.895289764661195 0.878265003613462 1 1
0.762430114931543 0.748404851876344 1 1
0.696302694921327 0.684149782992251 1 1
0.680215098006521 0.666686308755926 1 1
0.602462775038337 0.589771326021926 1 1
0.61290632970475 0.60198019746342 1 1
0.834666366818175 0.818422680520212 1 1
0.872729742498234 0.856289188326391 1 1
0.543365101175212 0.534075246096291 1 1
0.666665022728626 0.654540507188515 1 1
0.910515777134547 0.891981883950291 1 1
0.661989371800286 0.649915761185019 1 1
0.750946790458564 0.736146699704213 1 1
0.837653149903244 0.821892866789187 1 1
1.0147282351648 0.994834761992872 1 1
0.79380386815973 0.77851824824936 1 1
0.549364990380481 0.539127149626833 0 0
0.863456696907752 0.846817945837697 1 1
0.987407590071051 0.96741156928039 1 1
0.948293787294452 0.930402757019408 1 1
0.94084758796055 0.923666367383951 1 1
0.777560051445225 0.763788792294327 1 1
0.760278275845307 0.746029882818814 1 1
0.808976857096856 0.794820749763462 1 1
0.668992271732415 0.655899414029436 1 1
0.641966804954788 0.631304814266277 1 1
0.793325678213084 0.779073706252554 1 1
0.906984427790646 0.889414099452246 1 1
0.985250603684911 0.96438793049194 1 1
0.675603698945159 0.663264438878787 1 1
0.750966658455535 0.736136460900847 1 1
0.741700521350771 0.728208086702481 1 1
0.754436265927305 0.739844940835607 1 1
0.821522024092054 0.806326131164819 1 1
0.839386414735495 0.824841040417008 1 1
0.653313410733199 0.642106609843979 1 1
0.955067738058915 0.937294464459177 1 1
0.698330934376181 0.685439783162223 1 1
0.727283811155186 0.712475934602483 1 1
1.02089507344271 1.00026186851323 1 1
0.576318907080711 0.565942517446674 1 1
1.05287809813865 1.0319323097115 0 0
0.663559746748857 0.651868458072068 1 1
0.721745349850542 0.707958272176798 1 1
0.757162326556173 0.742876691204041 1 1
0.656305482305281 0.643167548989269 1 1
1.00240788314503 0.984553332598993 1 1
0.822256780271161 0.807891744893135 1 1
0.965947565488021 0.948378883889927 1 1
0.87994724203232 0.862294025875803 1 1
0.836891247478797 0.820374708080662 1 1
0.839867912202147 0.824261973810469 1 1
0.581853734264696 0.571273456163519 1 1
0.755489171770736 0.741646512716648 1 1
0.732274124317326 0.717798255065909 1 1
0.741615495053815 0.729004287839001 1 1
0.703686879019249 0.690222949540731 1 1
0.881953526187026 0.863289107658536 1 1
0.980673223328116 0.962605201930796 1 1
0.534084226072524 0.523453138184739 1 0
0.590025784553925 0.579919052511462 1 0
0.590619810781035 0.58019257361852 1 0
0.742785568086566 0.728299007785022 1 1
0.51992107311258 0.509932279022141 0 0
0.689211824127349 0.67516253787975 1 1
0.940317917134852 0.923404105719186 1 1
0.800665719342708 0.784828025684035 1 1
0.862373409029693 0.846638594933531 1 1
0.764721878063968 0.750769670874732 1 1
0.887638014472233 0.871241404415213 1 1
0.69660802769997 0.683145914358614 1 1
0.911673269536763 0.894117648027348 1 1
0.67666389634732 0.665422821257864 1 1
0.820185927595802 0.805239625910105 1 1
0.838334237275052 0.822530204553294 1 1
0.634442177036769 0.622239191463935 1 1
0.969478888250301 0.952061338086336 1 1
0.795214828307611 0.780085639376132 1 1
0.725229431271634 0.71182041351336 1 1
0.723718238157666 0.709801655151538 1 1
0.733918264215105 0.719969295108384 1 1
0.783777212534419 0.768026257707729 1 1
0.566958064432645 0.556296704336478 1 1
0.913061132494531 0.896923462584622 1 1
0.871479535775585 0.855711039992318 1 1
0.905629515342992 0.887841487836083 1 1
0.823487965809716 0.808505197689415 1 1
0.744964728484664 0.731407368364564 1 1
0.582495747010532 0.572396335881474 1 1
0.945506566910353 0.927740040236005 1 1
0.788516944025571 0.775789767958376 1 1
0.615085000792547 0.603448536092335 1 1
0.693603329069396 0.679741672852004 1 1
0.896922213936337 0.880579532165607 1 1
0.726406597041628 0.712972165197375 1 1
0.890856939798053 0.874512585439137 1 1
0.691480154065959 0.678826389202503 1 1
0.78918761006482 0.774762732015064 1 1
0.822327441784624 0.807285785801604 1 1
1.03002594561401 1.0118513107877 1 1
0.635826662276365 0.62404419266675 1 1
0.551655336659473 0.54201922222174 0 0
0.87847918455341 0.864737831032158 1 1
0.662191629934138 0.650814410228728 1 1
0.965007481913343 0.945951495722925 1 1
0.730306266904962 0.716486039040722 1 1
0.822579856310153 0.806953248628437 1 1
0.530433429512762 0.521687552058922 0 0
0.725503877959852 0.713198567666523 1 1
0.85033065871521 0.833652335047962 1 1
0.931508391884662 0.914316899396391 1 1
0.694129580509647 0.681560255925324 1 1
0.746467336119316 0.733311055844848 1 1
0.621582545901875 0.610128873442438 1 1
0.882709478928764 0.864941313136628 1 1
0.629667522029746 0.617371235904946 1 1
0.723401655670068 0.711085108117804 1 1
0.613289097409791 0.602769009238125 1 1
0.833485003450555 0.8200181958497 1 1
0.773974324842135 0.758441419977108 1 1
0.901822293784005 0.884886186801028 1 1
0.694404688460426 0.682262945189335 1 1
0.640721733037026 0.628571324877971 1 1
0.829336924912054 0.813771697752502 1 1
0.776350884094691 0.76228473059139 1 1
0.813788713411673 0.799601451480979 1 1
0.777177775456553 0.763009751447935 1 1
0.701436778230675 0.688603388077435 1 1
0.850234551283665 0.835435726216296 1 1
0.677468726097791 0.664270803355158 1 1
0.7466631902132 0.73272587285935 1 1
0.768670247380146 0.754293140552023 1 1
0.698021360167333 0.685485162164574 1 1
0.793184736445541 0.779088746200365 1 1
0.725548083979077 0.712747772390922 1 1
0.739796195944858 0.725905853142058 1 1
0.669227883403572 0.656882650612195 1 1
0.916970284591262 0.900106998131077 1 1
0.813067211641752 0.799592720101915 1 1
0.935155255505868 0.918438757767908 1 1
0.767280710918307 0.75383311149565 1 1
0.760412211892597 0.746993872475531 1 1
0.88714521229219 0.87096708943416 1 1
0.983174871199562 0.964030885272443 1 1
0.803499834043244 0.7883849375676 1 1
1.01391605432829 0.99487641349552 1 1
0.653789017824084 0.641762203514452 1 1
0.666869666970996 0.654693562474017 1 1
0.831772244177296 0.817363469445975 1 1
0.870911923520925 0.855286301957538 1 1
0.862793346779414 0.845988929007696 1 1
0.758393241427878 0.744570751258594 1 1
0.840885274254258 0.824435643765277 1 1
0.68500441140802 0.672954692978608 1 1
0.906985473056912 0.889991581236639 1 1
0.755412977660096 0.74021757625215 1 1
0.777682327046259 0.7629720647645 1 1
0.706195338439888 0.693054561662074 1 1
0.749096303546407 0.73541405051572 1 1
0.946732453688316 0.929052421616593 1 1
0.790201036501744 0.775433753028157 1 1
0.796840964604332 0.783385935525735 1 1
0.860465834551358 0.844795272972501 1 1
0.94626420870661 0.928891821669063 1 1
0.780992496413505 0.766469260072968 1 1
0.655279097843475 0.642827553521259 1 1
0.841683566966149 0.827290870029595 1 1
0.863855135342584 0.848419895267163 1 1
0.948602158377257 0.931098685696179 1 1
0.677796474025721 0.664798614804937 1 1
0.772511900885152 0.757196664467092 1 1
0.672506552891602 0.658899021405582 1 1
0.65817961237356 0.646870964272547 1 1
0.977262637176628 0.957651403851123 1 1
0.889483734964107 0.872622069929498 1 1
0.698744069237428 0.686266299650417 1 1
0.904746945547874 0.88634982645382 1 1
0.860647683460514 0.844178541354233 1 1
0.901631201311016 0.885549105191245 1 1
0.878840629718896 0.862331151242658 1 1
0.901232339838644 0.884873638713533 1 1
0.607904371762934 0.59638726842118 1 1
0.874275543998966 0.856369110195138 1 1
0.595766086775775 0.585533078318535 1 1
0.822793320993895 0.807465868289059 1 1
0.888467481208728 0.871078510519908 1 1
0.772780850620193 0.758441559358056 1 1
0.763185240022463 0.749289352781078 1 1
0.77269544553546 0.759546963933387 1 1
0.92302368221382 0.905602472452376 1 1
0.876660132541345 0.858728740496217 1 1
0.676058515992263 0.663743069875897 1 1
0.913692188328971 0.895292126512746 1 1
0.743103463846106 0.729710942912701 1 1
0.54424687199875 0.533253376271932 0 0
0.512187773911471 0.50237764492484 0 0
0.863868630913088 0.846503635160044 1 1
0.7708512331613 0.756733556782564 1 1
0.842632381550051 0.825969143374119 1 1
0.916075001247364 0.899663230500046 1 1
0.761701055189446 0.747088400280246 1 1
0.982607706601258 0.965194458037945 1 1
0.746519510214492 0.732161101042781 1 1
0.578649280261006 0.567707288599157 1 0
1.09219937580082 1.07193553503317 0 0
0.735664702956066 0.720297122969453 1 1
0.49474502246062 0.485597434840306 0 0
0.907901154601127 0.890109541941059 1 1
1.02209530297428 1.00417518151346 1 1
0.77764360890765 0.762362631547718 1 1
0.854238970259519 0.837816839723355 1 1
0.888181456088638 0.872999294575663 1 1
0.819408456803792 0.802736987900762 1 1
0.66420911861948 0.65157705081211 1 1
0.73295387725135 0.718851619199854 1 1
0.836389456078302 0.820520316245661 1 1
0.937189557670437 0.919535822208457 1 1
0.770262045427997 0.756856055902401 1 1
0.847986220865397 0.831717850631119 1 1
0.88506070872576 0.869123537553558 1 1
0.80766852320957 0.792396060781672 1 1
1.13099377904827 1.10942800910107 1 1
0.781610934652616 0.768163584814336 1 1
0.931945634321944 0.914820974059497 1 1
0.863873861472925 0.847798112798897 1 1
0.690185072523942 0.678116947572427 1 1
0.976932932337151 0.95870879618505 1 1
0.822174919636197 0.807023305490248 1 1
0.836823317937525 0.821923469932161 1 1
0.9385070951095 0.919308416634786 1 1
0.497960784120087 0.488621888751508 0 0
0.870966929085363 0.85517202307911 1 1
0.774603507506763 0.759130250453884 1 1
0.886048345376931 0.868999975706769 1 1
0.6498191807959 0.63816176967974 1 1
0.885974966766019 0.870303963014548 1 1
0.914443955697383 0.897690167855407 1 1
0.948318096854733 0.930370669301619 1 1
1.12910501471106 1.1080133443145 0 0
0.898026413220886 0.881805879235368 1 1
0.61359360444782 0.600405548328589 1 1
0.739059881176847 0.724492120374047 1 1
1.02508122348422 1.00600251153581 0 0
0.781128065469439 0.766121257399596 1 1
0.861147050672712 0.844172538030682 1 1
0.870168062396779 0.854827697122474 1 1
0.692158871317839 0.678572079376685 1 1
0.82462537338795 0.808723832371982 1 1
0.738084635966073 0.724550812121773 1 1
0.696671133507055 0.683206071986224 1 1
0.584844038691529 0.574272616346918 1 1
0.906021457131891 0.890025701996699 1 1
1.02389895691009 1.00499202473925 0 1
0.741685925417927 0.727003399279545 1 1
0.938416957855887 0.920507236288243 1 1
0.57778562102507 0.566045629072383 1 1
0.676268218784184 0.664011087281997 1 1
0.91011900156495 0.893741169747291 1 1
0.834904456771151 0.819865753644217 1 1
0.857976657854166 0.842627140574202 1 1
0.905462891981254 0.88885447107104 1 1
0.77812870281597 0.763186760705093 1 1
0.767613060662119 0.752767720596032 1 1
0.772915833662252 0.759504516010119 1 1
0.988743363636834 0.970365550388814 1 1
0.613571612984628 0.602137863061958 1 1
0.824708324432143 0.80840891007097 1 1
0.839857596946327 0.824556182775952 1 1
0.846355837773573 0.830690663264474 1 1
0.704540268878317 0.691688009200333 1 1
0.71002590122859 0.697023805439155 1 1
0.739412773134069 0.725752454189183 1 1
0.516658615761845 0.507167972242146 0 0
0.669170278802683 0.657449032165018 1 1
0.809077099474649 0.794215741386181 1 1
0.793560303332901 0.779953202185139 1 1
0.652161712378729 0.640242983803298 1 1
0.826666463563623 0.810451442007235 1 1
0.72112316246402 0.706384244255453 1 1
0.760582286988827 0.746571258456891 1 1
0.9311058938191 0.913458672404028 1 1
0.514019321875382 0.503075195912733 1 1
0.574345062946323 0.563221066802488 1 1
1.07261467959589 1.05243594688886 1 1
0.462571562662931 0.45380913330463 0 0
0.849824606660036 0.834054535465469 1 1
0.833902556192957 0.817375924533766 1 1
0.894390456249832 0.878205865783552 1 1
0.676064916601955 0.664685291087581 1 1
0.741974806680573 0.727554271064925 1 1
0.799613590051882 0.78432387835244 1 1
0.546958416862608 0.537240570320538 0 0
0.695511535494625 0.6825535475707 1 1
0.733136276920595 0.717763008151844 1 1
0.77713872772353 0.762886317365576 1 1
0.950957246712586 0.933531980982342 1 1
0.921406405730033 0.904286870933978 1 1
0.920138787101849 0.902268360458342 1 1
0.723942583727919 0.70940235888597 1 1
0.629119774839476 0.617601316225035 1 1
0.746594096283526 0.732349330140627 1 1
1.07716565267766 1.0570441187412 0 0
0.897935158259742 0.881754048346513 1 1
0.672901555667213 0.661202699285241 1 1
0.934793868186148 0.917671465131174 1 1
0.829376314353358 0.812592224690817 1 1
0.777944569533355 0.763302386076489 1 1
0.598083332813862 0.587102348097324 1 1
0.776195578994832 0.761566591606716 1 1
0.91685912973172 0.898320576778446 1 1
0.674547668071104 0.662033578526156 1 1
0.671205927823998 0.658529626247985 1 1
0.674183884868321 0.660809965493627 1 1
0.788046764543838 0.774271125020494 1 1
0.741509420578582 0.728146103393018 1 1
0.876504586692041 0.860941982816639 1 1
0.844739512662054 0.829222152101513 1 1
0.790417533239963 0.775055582499139 1 1
0.66773345425559 0.654704022187863 1 1
0.706838978352291 0.693655012080945 1 1
0.889927888690756 0.872012947465138 1 1
0.789548464952486 0.774879209195519 1 1
0.861534598695969 0.845140678028693 1 1
0.82548573827455 0.810570083134633 1 1
0.997100118049874 0.978364235615747 1 1
0.84275954951773 0.828346339087962 1 1
0.975840830623331 0.956833762584721 1 1
0.753481104216981 0.738947189929111 1 1
0.628100557449045 0.616502888949573 1 1
0.777524565577247 0.763472045660045 1 1
0.803526305638864 0.788132325045184 1 1
0.844490555736876 0.829505119595684 1 1
0.705703561662823 0.692888203837265 1 1
1.04936680042052 1.0298692772182 1 1
0.53092083201164 0.521221479886033 0 0
1.12099960374507 1.0999896310994 0 0
0.6417599562628 0.630141870444313 1 1
0.796050296181365 0.780815005189978 1 1
0.718971950410689 0.705129100291715 1 1
0.665559220009916 0.652104970500115 1 1
0.759313657656071 0.745135043425998 1 1
0.667419972874777 0.656031933435624 1 1
0.613454892033632 0.602139709741736 1 1
0.579597089368482 0.568743336243243 1 1
0.699366773004446 0.685416645432773 1 1
0.695420789796917 0.681701976433417 1 1
0.881067672831651 0.864669698400966 1 1
0.703644656846429 0.690957424953248 1 1
0.717393494535311 0.704232333391403 1 1
0.84824756049539 0.832316366727581 1 1
0.61646920771007 0.605929796226993 1 1
0.681706238227882 0.669380694744201 1 1
0.902508076404731 0.887749562401586 1 1
0.872903859970088 0.856684316389545 1 1
0.812848293304187 0.796747442456597 1 1
0.849419183664322 0.833002430950825 1 1
0.742501889215373 0.729375246244149 1 1
0.66325119692809 0.650104219490877 1 1
0.826613927335663 0.810978169215903 1 1
0.841361933513303 0.826324551847599 1 1
0.6902317029135 0.678141769549471 1 1
0.831541208159215 0.815766006314762 1 1
0.928832370447147 0.91241967774799 1 1
0.597438617733232 0.587062872626246 1 1
0.695048470539509 0.682485239380386 1 1
0.752306120512328 0.737667936066867 1 1
0.924515499732235 0.907756387783288 1 1
0.891843027527356 0.874372477682511 1 1
0.724615465885025 0.709209200750042 1 1
0.838939101613687 0.823987162035388 1 1
0.953134478604526 0.936210937528957 1 1
0.897982233208116 0.882951893761605 1 1
0.535191240517885 0.525576439847669 0 0
0.818808271319588 0.802903510889482 1 1
0.59670526248673 0.585193660607369 0 0
0.950945694777302 0.933147324912226 1 1
0.793164145525147 0.778648301401504 1 1
0.918439570642654 0.901754846601026 1 1
0.558063423472389 0.546493772879442 1 0
0.696103214785306 0.683702884914666 1 1
0.746766449714903 0.733186272151603 1 1
0.720687623632581 0.708726769815495 1 1
0.86250143660573 0.846045712898153 1 1
0.842236057526816 0.825801580563767 1 1
0.576618922927545 0.564602454750204 1 1
0.6821912996409 0.668751953809365 1 1
0.856853454582837 0.841052782123353 1 1
0.915277675512983 0.897927424076716 1 1
1.07358883183544 1.05297528426789 0 0
0.708184030926474 0.69500705922005 1 1
0.414315542282357 0.406822269074819 0 0
0.908632129542544 0.891983374792674 1 1
0.804279418603057 0.787973216677897 1 1
0.719540487511012 0.705870995542558 1 1
0.753594263822294 0.740379593661403 1 1
0.662065458468646 0.64833966503055 1 1
0.972181027408485 0.954736246039825 1 1
0.726092957506009 0.712965672579672 1 1
0.83783627423552 0.823086073241906 1 1
0.619325747121229 0.607181793134975 1 1
0.63807156220842 0.626038080848193 1 1
1.05333124622927 1.03530218439535 1 1
0.927043624549241 0.909304741323231 1 1
0.713891345501091 0.699642219275703 1 1
0.872731294866465 0.856052284446001 1 1
1.007398176279 0.988480784512384 1 1
0.543560927269161 0.533228808365053 1 0
0.734709177237478 0.719055839597775 1 1
0.54413131617245 0.533518116825662 0 0
0.951920452889561 0.934617387019348 1 1
0.873834826245585 0.858366585163374 1 1
0.830023769942124 0.814110473073744 1 1
0.821843753190406 0.80683815714682 1 1
0.577377940216786 0.566544766238158 1 1
0.748524511503093 0.734554366651543 1 1
0.71984322771395 0.707510803879537 1 1
0.862454300466337 0.846837108014286 1 1
0.798586520394592 0.784032063050661 1 1
0.82539392125062 0.810264636164317 1 1
0.916810773669912 0.900238753099955 1 1
0.935301513924875 0.918336190913589 1 1
0.780736228636896 0.766171973652602 1 1
0.80585816743243 0.791891560913258 1 1
1.07418311634995 1.0531576782772 1 1
0.766817508809957 0.751007599766447 1 1
0.926458542222946 0.909335677635215 1 1
1.02675928794885 1.00784134607979 1 1
0.696107271310821 0.682929788113683 1 1
0.700333401904615 0.688481071096078 1 1
0.929822713244305 0.912471772104583 1 1
0.885621438908201 0.867345492965261 1 1
0.973319580906343 0.955732138035389 1 1
0.837679388297878 0.820719423799815 1 1
0.802653489347749 0.787217483359784 1 1
0.749409424931639 0.73677368523979 1 1
0.958165645801589 0.940773203719532 1 1
0.659124579320299 0.647869598940441 1 1
0.884433232199106 0.867811686465544 1 1
0.829780320117226 0.814448125355676 1 1
0.775088188178268 0.761385298396348 1 1
0.776039669867247 0.760754302409535 1 1
0.834538366944346 0.819182032825383 1 1
0.865612188895862 0.849753796837206 1 1
0.568219255025559 0.557886576751507 1 1
0.815404609809555 0.799314746628891 1 1
0.755208289260466 0.739445715960441 1 1
0.921843847460402 0.904646506297823 1 1
0.72988538186151 0.716404090844302 1 1
0.704826457107299 0.690870222605327 1 1
0.558091054515176 0.547361508951039 1 1
0.854339701042183 0.838008805135865 1 1
0.85089370553442 0.833606102247788 1 1
0.62094805654697 0.610227459800162 1 1
0.700206640135151 0.687394124798864 1 1
0.762559501426345 0.746992019934352 1 1
0.686637880031473 0.674723436542894 1 1
0.729944338949991 0.715796797892267 1 1
0.722556642949534 0.710062939969046 1 1
0.835973076706513 0.820900589538252 1 1
1.05578099214296 1.03531175429138 1 1
0.591635806564656 0.579630065370991 1 1
0.74224872330724 0.730018598591295 1 1
0.719274112579221 0.707212204275431 1 1
0.77030884018067 0.755562606621499 1 1
0.683717620478104 0.669977839614126 1 1
0.871304700402713 0.855790638244917 1 1
0.78440141028069 0.769371577728293 1 1
0.875181011722462 0.859813187010291 1 1
0.942214348787657 0.924736774010321 1 1
0.757399477527578 0.743356758940055 1 1
0.74011408730074 0.726159243048755 1 1
0.749277236396638 0.735625177029526 1 1
1.00442150490345 0.986091075684233 1 1
1.02704421640033 1.00854657119594 1 1
0.948860019608257 0.931497050165648 1 1
0.886736045063198 0.870431720126421 1 1
0.504300233725219 0.49539650066572 0 0
0.565550705607064 0.553391559019689 0 0
0.427311664851437 0.419080574479516 0 0
0.672795630292189 0.660113086923041 1 1
0.825777099201238 0.810351653654157 1 1
0.728792388243549 0.716623055097708 1 1
0.875192823082807 0.859857671677823 1 1
0.790411808915064 0.776138829333776 1 1
0.727620172877695 0.713757076809874 1 1
0.757820034825311 0.744718234658753 1 1
0.793853352196337 0.779673059294926 1 1
1.01828460236241 1.00031967653364 1 1
0.888524679925394 0.871550759697005 1 1
0.772260457176011 0.758266730982736 1 1
0.760856230483259 0.747244754298833 1 1
1.13936021951693 1.11908791163795 0 0
0.88929206991555 0.872891014293915 1 1
0.910342005321445 0.893985289728252 1 1
0.925891422689225 0.908734283165498 1 1
0.79899751705629 0.782299221513141 1 1
0.976891353183259 0.958556571038412 1 1
0.629453090981511 0.618440520302413 1 1
0.659269185879891 0.647942186546105 1 1
0.878759216744364 0.862793665333641 1 1
0.70722278424331 0.694213608635795 1 1
1.08052547990185 1.05940245544407 0 0
0.798551881164319 0.784566150834563 1 1
0.770275338832017 0.757722871817816 1 1
0.990115705850723 0.970825369241708 1 1
0.776343716946109 0.761089847180012 1 1
0.759685439883048 0.745567921366335 1 1
0.982335525937083 0.964161343137103 1 1
0.781618428463072 0.767767917226881 1 1
0.798097306018705 0.78264726116539 1 1
0.91722678305487 0.900653571152385 1 1
0.993995213349167 0.974097541622694 1 1
0.704238112663445 0.691585236855057 1 1
0.76563625924846 0.752732967317576 1 1
0.717046058040797 0.703600577574046 1 1
0.858850600877575 0.843230426743331 1 1
0.719649999862422 0.707210064384411 1 1
0.966018835754396 0.946556364236227 1 1
1.05266149691334 1.0335602973638 1 1
0.736506496561173 0.723167252581933 1 1
0.654757324139263 0.642650409533315 1 1
0.777374238160833 0.762907104222531 1 1
0.881868401800843 0.86673454284444 1 1
0.678024117064575 0.665754009148429 1 1
1.01121521232949 0.993412529799743 1 1
0.706731096221047 0.693819670236117 1 1
0.680828136850056 0.667230692397197 1 1
0.859826803026971 0.843356658876016 1 1
0.790683456735681 0.776722835767475 1 1
0.680188025573703 0.668146793867301 1 1
0.630677565072783 0.618843217586169 1 1
0.790862742388751 0.776537329208739 1 1
0.741830580946355 0.728102471654825 1 1
0.689085587273228 0.676611266593754 1 1
0.735550011230735 0.721639486431595 1 1
0.73497466274068 0.722018706389775 1 1
0.751467803878769 0.737346455646184 1 1
0.652089864491956 0.639666687084914 1 1
0.964752558759517 0.947107364355772 1 1
0.671672976110195 0.659074419838677 1 1
0.894605555765764 0.87844879627017 1 1
0.852227625275531 0.835198582403366 1 1
0.742456204463942 0.729474355977019 1 1
0.72735509500111 0.712927925359437 1 1
0.838308985957363 0.820962347387668 1 1
0.814435780910425 0.80044062668932 1 1
0.599432912758848 0.588696760368654 1 1
0.806329216405364 0.790175253370795 1 1
1.02004047872904 1.00116406744224 1 1
0.449855498785871 0.441009256109254 0 0
0.876280504393085 0.859496457846811 1 1
0.958873008303797 0.94033311929944 1 1
1.0709515758184 1.05009437655793 0 0
0.842885395594914 0.826630534590674 1 1
0.827746491439588 0.812121884583715 1 1
0.729048670029814 0.716254447514457 1 1
0.736172377027844 0.722990866982724 1 1
0.802446438900566 0.78790470059556 1 1
0.798106830180029 0.782991683978148 1 1
0.774674801810587 0.761276837557698 1 1
0.688208253487154 0.673999868318803 1 1
0.600596027066725 0.588523842105792 1 1
0.758110544327755 0.744348592193897 1 1
0.744292034998567 0.730425971467124 1 1
0.801239149685699 0.785859818857299 1 1
0.908559666927706 0.890918015169276 1 1
0.514976081922738 0.506105650942636 0 0
0.746824116174113 0.731263071955273 1 1
0.797795657105002 0.78240940085715 1 1
0.873471292313563 0.856962315978969 1 1
0.958938170760799 0.942140163018076 1 1
0.883092435757712 0.867611008540909 1 1
0.653548291082476 0.642792419560692 1 1
0.550488817161868 0.540499151052152 0 0
0.793696583687036 0.780304297007441 1 1
0.839939354177337 0.823301135802278 1 1
1.0367859052226 1.01779558861386 1 1
0.725224846222781 0.712025651163201 1 1
0.728679726376741 0.714495337069933 1 1
0.891723135783821 0.87577741890085 1 1
0.94973233872261 0.93196703802875 1 1
0.959481011272484 0.942190191759776 1 1
0.785689669231052 0.771038445169342 1 1
1.04259146680727 1.0229542765657 0 1
0.879483410574435 0.861748023505125 1 1
0.766601007223933 0.751839642793079 1 1
0.962915247720352 0.945146536282869 1 1
0.660748664055011 0.648059639161291 1 1
0.959231535277014 0.940694161698024 1 1
0.751860880351412 0.737910452831951 1 1
0.814508213582327 0.79854846937274 1 1
0.837573509750567 0.822298788994054 1 1
0.698386753389557 0.684870314185458 1 1
0.824144554848407 0.809980084041264 1 1
0.666495108991136 0.65416044491082 1 1
0.704148011787862 0.690610754498485 1 1
1.06649915756347 1.04549989738003 0 0
0.59220216326711 0.581957825549868 1 1
0.68312997684085 0.669961154897372 1 1
0.847777456766267 0.83047101428583 1 1
0.560464287774169 0.550914380282279 0 0
0.811344288564219 0.796479503273851 1 1
0.753252823148601 0.73873616797875 1 1
0.829495422828386 0.813519476395201 1 1
0.479740852949847 0.470412370630653 0 0
0.623644854724235 0.612726765482906 1 1
0.881376037023277 0.864215377033717 1 1
0.857989873108898 0.841842443594631 1 1
0.810369297892727 0.796340576257814 1 1
0.943064798551602 0.925018602919577 1 1
0.754411449014919 0.74102565858634 1 1
0.912828767604398 0.894710911989111 1 1
0.84571800528924 0.829523238475257 1 1
0.69019363066052 0.676962568441688 1 1
0.861413400780865 0.845260801730039 1 1
0.954632745240636 0.937932051839765 1 1
0.642496799628824 0.630279238982057 1 1
0.90517554232176 0.888879607739829 1 1
0.644731734707603 0.631884793943627 1 1
0.87587114980447 0.858246331129939 1 1
0.572924022980128 0.56339649042851 1 1
0.735125596253746 0.720691040073899 1 1
0.867202748893849 0.851506872698014 1 1
0.630824329397714 0.619330501949371 1 1
1.0076626236611 0.988156571066593 1 1
0.615215072585268 0.603610034393177 1 1
0.782856212157787 0.768743757112212 1 1
0.962929158091371 0.944823613856317 1 1
0.812867992474822 0.797417982870728 1 1
0.733480514277233 0.720415713280683 1 1
0.793518804606798 0.77900448986384 1 1
0.762094852811281 0.748487633214653 1 1
0.867954342544199 0.850587928616669 1 1
1.10022244540464 1.08015988408885 0 1
0.819276831232086 0.803024911403162 1 1
0.493206276703579 0.484684780999782 0 0
0.720507387613723 0.705772793430372 1 1
0.906902808046009 0.890722087698488 1 1
0.834453373182003 0.818341251625404 1 1
0.68224409852511 0.669071216142874 1 1
0.738089446419879 0.723949171616548 1 1
0.863830976196728 0.848668294420414 1 1
0.955919649441169 0.938254071607202 1 1
0.648720127053484 0.637190350693157 1 1
0.536540571365234 0.526144083803022 0 0
0.703857525054248 0.69087577811879 1 1
0.655240408668543 0.643923220933124 1 1
0.735090903633172 0.721195317328549 1 1
0.602559101084342 0.590703162136828 1 1
0.715258105746583 0.702345222701264 1 1
0.769031536581511 0.754656047366269 1 1
0.713057389014521 0.700255015007537 1 1
0.697870808886211 0.686017598742335 1 1
0.601281890545794 0.591105143003896 1 1
0.644334390952907 0.632266317460904 1 1
0.597000498861781 0.585510915853437 1 1
0.738269148107649 0.724427836084796 1 1
0.865469079198718 0.850507081090866 1 1
0.862603179270077 0.846414603290563 1 1
0.836223192403517 0.820564075413392 1 1
0.837460453403262 0.82118136605462 1 1
0.79624255470371 0.781519354030899 1 1
0.975539282704535 0.957408021275165 1 1
0.846563384945956 0.830542054584393 1 1
0.755428933935958 0.740709153439385 1 1
0.899359362792558 0.881467472639968 1 1
0.74786437010628 0.734787952032382 1 1
0.808784697236267 0.794014796847264 1 1
0.791413068249544 0.776537066462906 1 1
0.659474501550184 0.646738481976734 1 1
0.935986919779843 0.91838724856463 1 1
0.856967645461806 0.839562923475962 1 1
0.696885816746242 0.683175968072498 1 1
1.00561832786088 0.986983873102751 1 1
0.884992690835051 0.869882045072074 1 1
0.918543609314672 0.901432122134292 1 1
0.935982366047723 0.918329135543714 1 1
0.873108411096078 0.856062463820902 1 1
0.515562804994186 0.505896419675712 0 0
1.02715613605393 1.00794453430698 0 1
0.814318565257856 0.799145961266646 1 1
0.88636378252062 0.86881205766269 1 1
0.74763355512328 0.731342512659424 1 1
0.965653134961718 0.947838693629236 1 1
0.709631187584384 0.695645444402441 1 1
0.76999294980297 0.755162480283025 1 1
0.909407308197144 0.890407575341148 1 1
1.01010454517134 0.991481209215293 0 0
1.04661261685063 1.02702668624527 1 1
0.800534488856958 0.784879101142754 1 1
0.907317913174663 0.890667395522367 1 1
0.887643452248631 0.870877336423734 1 1
0.821981075151237 0.805278796522861 1 1
0.666726591329336 0.65509326439891 1 1
0.820313759407871 0.80507281383788 1 1
0.871571155944119 0.854890583860472 1 1
0.872686449718872 0.856684116144053 1 1
0.853680666148495 0.83708330838122 1 1
0.931014477479805 0.91344666321326 1 1
0.65179485074507 0.640571669670061 1 1
1.0074053269023 0.98738060627503 0 1
0.903529150951273 0.887427963890956 1 1
0.656329649311205 0.645178338513156 1 1
0.85808279670445 0.84316045382819 1 1
0.734828882558555 0.721016771638693 1 1
0.876728938861284 0.861360247060998 1 1
0.786828802788449 0.773026386833921 1 1
0.726295423769472 0.713053313384018 1 1
0.745887948946584 0.732421666920004 1 1
0.825659252581675 0.811247161322298 1 1
0.614992659472076 0.603518709107993 1 1
0.586249368659473 0.575407939334744 1 1
0.795205903836376 0.780015093295786 1 1
0.947678547019807 0.930781810045353 1 1
0.795096847848673 0.780250487719928 1 1
0.933662264423512 0.916368203377132 1 1
0.849952538418199 0.834035952582722 1 1
0.426434300907057 0.419033439933448 0 0
1.0018877314136 0.982639564492817 1 1
0.693151387270551 0.68038156718834 1 1
0.987964704464895 0.967261268479795 1 1
0.751755429416012 0.738688221051308 1 1
0.80818856686271 0.792829106934795 1 1
1.07607914322361 1.0572811338507 1 1
0.802456790373422 0.785987816183344 1 1
0.735051008181235 0.720788528525264 1 1
0.516297632332706 0.507135956152735 0 0
0.865312592994339 0.847173835266189 1 1
0.701005796061721 0.687360059723124 1 1
0.861541866768788 0.844073208857504 1 1
0.809628330066778 0.794831013501146 1 1
0.645944381514742 0.633681352496648 1 1
0.701234198348905 0.688553129041341 1 1
0.684629845898598 0.672517277407232 1 1
0.899149278167578 0.881520191762317 1 1
0.730699734146498 0.71617138502778 1 1
0.87908875722835 0.861555906993452 1 1
0.645707194558336 0.634654900069887 1 1
0.989569511742861 0.971603703731956 1 1
0.965809846330177 0.948513786111995 1 1
0.630862876356517 0.618467136381516 1 1
0.870846658674519 0.853780153970733 1 1
0.997176024817219 0.978092985721206 1 1
0.791864207413841 0.776982463279786 1 1
0.746399114345199 0.733512036998102 1 1
0.698891317268272 0.687067824797819 1 1
0.798151344196004 0.783687342403966 1 1
0.709154118166321 0.696574421202166 1 1
1.11459730020194 1.09285961949889 0 0
0.89894261917251 0.882257796663577 1 1
0.847382457079102 0.831278358604138 1 1
0.62357742462786 0.612002336047485 1 1
0.874756434567778 0.859235131752829 1 1
0.968865044441729 0.950050208702072 1 1
0.931654560481038 0.915395872584748 1 1
0.805254994216745 0.790798626971417 1 1
0.936715213953582 0.920409085972104 1 1
0.713561379339814 0.699844874941129 1 1
0.786111035701472 0.771685948339808 1 1
0.940011911519349 0.922074100634314 1 1
0.952761252263772 0.9339648241125 1 1
0.85750332312201 0.841944356986622 1 1
0.799640200860607 0.783542112687046 1 1
0.694601081047046 0.681712408356255 1 1
0.544673057019557 0.535188292743416 0 0
0.855084550462114 0.838517972597233 1 1
0.703668942049076 0.689950512241314 1 1
0.844130271352976 0.828002680625522 1 1
0.545471816803558 0.535845952170422 1 1
0.816371009283629 0.800200128515313 1 1
0.652861808715731 0.640277082940965 1 1
0.820977260049778 0.804733677296286 1 1
0.781179133989422 0.767071347129572 1 1
0.796046659834685 0.780329532679532 1 1
0.789306753183301 0.77447430684681 1 1
0.797566100742089 0.782277046476439 1 1
0.870370748605654 0.854998697237616 1 1
0.935578242905214 0.918788365935393 1 1
0.892300608950278 0.875564143909205 1 1
0.855155756145003 0.838002553146975 1 1
0.755390790045798 0.740884684431525 1 1
0.751573274498833 0.738179874198086 1 1
0.830264970214946 0.814483871489865 1 1
0.504911383839177 0.495562349692591 0 0
0.947484566608151 0.928849531026916 1 1
0.703507143047106 0.689554918375964 1 1
0.7924739713343 0.777539846101468 1 1
0.759958753708148 0.745542695194363 1 1
0.803308562863214 0.788558843084343 1 1
0.923126157654838 0.906757857667184 1 1
0.884134627089589 0.869297355852993 1 1
0.539297989634217 0.52783863431503 1 1
0.896301742586974 0.880194215987336 1 1
0.937235790755017 0.919507983892511 1 1
0.814510219853454 0.798913211299923 1 1
0.846567870894547 0.831346346331832 1 1
0.983441599414281 0.965968789100401 1 1
1.15278949627414 1.1305210409113 0 0
0.724140939276471 0.710364127045451 1 1
0.888361115934598 0.872508302998081 1 1
0.840798834849381 0.825712260183596 1 1
0.916908046673092 0.899785721064355 1 1
0.932505781199083 0.915714239205285 1 1
0.886055654031663 0.869367136573821 1 1
0.666505432385193 0.653854176913967 1 1
0.79134401497027 0.777083833701881 1 1
0.791627086020203 0.775122398378765 1 1
0.935644556211214 0.917841660139152 1 1
0.748126136183984 0.733984592676399 1 1
0.843149865551289 0.827768897640195 1 1
0.772239208399137 0.758009369396002 1 1
0.911429841492134 0.894001208278242 1 1
1.14756887428768 1.12549498813308 0 0
0.827237273067647 0.81163722134843 1 1
0.865411900199428 0.849335669939233 1 1
0.976219856963477 0.958297260313609 1 1
0.807777304864759 0.791633917825023 1 1
1.11312230771274 1.09193290915448 0 0
0.945166792074941 0.926308242505713 1 1
0.715634788050164 0.702293728052589 1 1
0.903438316953708 0.886690475123056 1 1
0.552928372665171 0.541888915181173 0 0
0.624007576755457 0.612345474493797 1 0
0.870454336106139 0.852256983216707 1 1
0.735909381423217 0.72169925625425 1 1
0.965192010479152 0.948585645013611 1 1
0.88452473658041 0.868323193504067 1 1
0.525016970201571 0.515294794791634 0 0
0.779875688762159 0.764791133257334 1 1
0.876389884003911 0.859248781685078 1 1
0.763327990555162 0.750330307039357 1 1
0.837442016695959 0.821473551801705 1 1
0.772697843805542 0.757931886683773 1 1
0.778585300409512 0.76436030813901 1 1
0.734860819384827 0.721168917262054 1 1
1.00072436131982 0.982467675635235 1 1
0.893806608169872 0.877216728004615 1 1
0.794787376263992 0.781369011638708 1 1
0.958057718802346 0.940432997681996 1 1
0.632000830561944 0.620575376321985 1 1
0.677308514878715 0.665128825760698 1 1
0.776673114251502 0.761763486641678 1 1
0.814176539222264 0.798932282331068 1 1
0.620088152879424 0.606940758986353 1 1
0.605615504750626 0.59424206327938 1 1
0.690574657361315 0.678261295279609 1 1
0.740611755862069 0.727049092577451 1 1
0.77741478435854 0.761293639096862 1 1
0.999008627218471 0.980155514679247 1 1
0.798267795056956 0.782833975290251 1 1
0.858252378924835 0.841214191010585 1 1
0.752013272378667 0.737477389304812 1 1
0.68172623299618 0.667803965949394 1 1
0.736688230766805 0.7223890851761 1 1
0.797295469631992 0.78098450636137 1 1
0.821117878237209 0.804970282199184 1 1
0.713508318199661 0.699768878696117 1 1
0.904858478599274 0.887583074484087 1 1
0.749373899999823 0.735508210821895 1 1
0.892756447696981 0.875784673067284 1 1
0.878802410763218 0.862899622608589 1 1
0.761649388008585 0.74737051967101 1 1
0.736810995448688 0.722705399634982 1 1
0.713080386457777 0.699718016008155 1 1
0.588682454356436 0.576654497101185 1 1
0.77390678567935 0.75859327457902 1 1
0.953920791264753 0.935816948077335 1 1
0.794650180591225 0.779265668644038 1 1
0.993701894240138 0.975219619690231 1 1
1.05458945533921 1.03561307407111 1 1
0.744502131291801 0.73023003316417 1 1
1.07108626686298 1.05064026183415 1 1
0.831439155765768 0.816801904294157 1 1
0.51200233106826 0.502642533298259 0 0
0.906236849245158 0.888841614434696 1 1
0.743324608413279 0.728543990394186 1 1
0.735901074587304 0.720038471707736 1 1
0.61932457827359 0.607833832933355 1 1
0.896225783767119 0.879117501573174 1 1
0.837737013496913 0.822350899152226 1 1
0.851687559654441 0.835508105050202 1 1
1.03643131419843 1.01644496675246 1 1
1.10183032361917 1.08211665168862 0 0
0.759567451475935 0.743975323043198 1 1
0.859259084473453 0.841467597841454 1 1
0.837206802281739 0.820322077212239 1 1
0.626438455188881 0.614572317325135 1 1
0.768630542815122 0.753524225583013 1 1
0.662119785144325 0.65078165576813 1 1
0.821218236641787 0.80627089750717 1 1
0.881073548692446 0.863419591687971 1 1
0.816919541150246 0.801478075558875 1 1
0.691466905057468 0.677922017592146 1 1
0.661669118783049 0.649663957106883 1 1
0.761463658288777 0.74647918530264 1 1
0.690372262180391 0.678495986136335 1 1
0.667953014902023 0.655387035262124 1 1
0.775586499208818 0.761126018927728 1 1
0.656165367393359 0.64258225181691 1 1
0.807685807831977 0.792129708921431 1 1
0.759202178987841 0.745505820957928 1 1
0.737578590381897 0.721938736110041 1 1
0.659745441197165 0.648381383349862 1 1
0.813126602756802 0.79884360376959 1 1
0.788971331750173 0.772770698584984 1 1
0.740107406944043 0.726391049996545 1 1
0.896810297028398 0.879544236684654 1 1
0.967214048669974 0.949725759989603 1 1
0.788324671576939 0.774610448273517 1 1
0.815764626119829 0.799871559831521 1 1
0.782180727057418 0.768248928681709 1 1
0.79706732593511 0.782161994827181 1 1
0.697413860554692 0.683680696883806 1 1
0.767847543980331 0.753716379566147 1 1
0.867992422879046 0.851582716442134 1 1
0.8807314257275 0.863971334297719 1 1
0.677261198253827 0.663502347708817 1 1
0.792503969276438 0.778330512596295 1 1
0.688069910635018 0.674325204954736 1 1
0.560334743780571 0.550799480727761 1 1
0.843068782732753 0.827585791125656 1 1
0.541297860717825 0.531271865862915 0 0
0.920479587908769 0.902277162783268 1 1
0.808448888798141 0.792243221955242 1 1
0.935760622541066 0.917528228325041 1 1
0.928383848786912 0.910397761923336 1 1
0.722222793511463 0.708645124682269 1 1
0.71250199128783 0.6988005480086 1 1
0.82787353994928 0.812988477588592 1 1
0.601688520790832 0.59073262665056 1 1
0.845973648262889 0.831581490622414 1 1
0.786198235807808 0.771293667436452 1 1
0.735365409801314 0.721656805120306 1 1
0.771865508582265 0.75722488678509 1 1
0.669421111755419 0.657139937236923 1 1
0.707108558011223 0.69439333594271 1 1
0.78860605753299 0.773356414827501 1 1
0.722316955059112 0.710417324242216 1 1
0.621482842013761 0.609266975342526 1 1
0.74762567915832 0.734679208833386 1 1
0.801472374332323 0.787121358290675 1 1
0.820498823166721 0.804654246720964 1 1
0.823492213443154 0.808177571639425 1 1
0.69128871429592 0.678758402036687 1 1
0.736720143684483 0.724232805479674 1 1
0.876930158851161 0.858559813082579 1 1
0.736253372873377 0.722128352826027 1 1
0.704346414582732 0.691571548994413 1 1
0.765923745847272 0.75010338703681 1 1
0.636113247601299 0.624452664831739 1 1
0.954433972014447 0.936050222401298 1 1
0.812147307056498 0.797188696881894 1 1
0.696532452705829 0.683790025313009 1 1
0.670119911878032 0.658631999782381 1 1
0.667148081612539 0.655122958327409 1 1
0.850390828267597 0.834264393233936 1 1
0.706528318354063 0.692225911829587 1 1
0.998992910029444 0.981807320863668 1 1
1.10263798489906 1.08169562486544 0 1
0.692852186251011 0.678964883598457 1 1
0.816839764015192 0.80250086485407 1 1
0.938613139838133 0.921599455085749 1 1
0.539700777622102 0.52875825817985 1 1
0.574293332989828 0.562938119707695 1 0
0.739867904461306 0.724427067735135 1 1
0.840279097144459 0.825472455027296 1 1
0.649360246596973 0.637165482770032 1 1
0.801535586518905 0.785393479842355 1 1
0.705520253655173 0.692212288774786 1 1
0.801485903478721 0.786260598645728 1 1
0.722748342752891 0.709556620826222 1 1
0.836720434384535 0.821571646937127 1 1
0.837400273757448 0.821390791419744 1 1
0.456716466506255 0.448012106873273 0 0
0.746116772705645 0.733005434726177 1 1
0.653167116235721 0.64148574296518 1 1
0.948653613754632 0.931828412850969 1 1
0.660455468403611 0.648979853969048 1 1
0.641019393304489 0.629108357132499 1 1
0.788698925143088 0.773733668238032 1 1
0.841954812432067 0.825291173887508 1 1
0.831099251891961 0.81585184051111 1 1
0.818405535484268 0.803410484838916 1 1
0.704476946863929 0.690913170274388 1 1
0.846533068493073 0.830466558087543 1 1
0.757768923038539 0.743513590063859 1 1
0.761378799311639 0.747878309075952 1 1
0.824547978727973 0.809558000554206 1 1
0.796200031950652 0.782446654535937 1 1
0.577698256494549 0.566167973797529 1 1
0.492328819836068 0.48342225724188 0 0
0.891004354146876 0.874330176503891 1 1
1.07556177206439 1.05565457622673 0 0
0.888722265445629 0.872512673619456 1 1
0.970395289612336 0.952605135131911 1 1
0.970669178841786 0.951863074368001 1 1
0.932343581823163 0.91463066758883 1 1
0.781631522038759 0.767829523004327 1 1
0.884562573158075 0.86616007754876 1 1
0.968479301260594 0.950405428862181 1 1
0.783909851656153 0.769241460003023 1 1
0.848776327518766 0.831862014832692 1 1
0.70471933981445 0.689697666410609 1 1
0.86702967076486 0.851361477284672 1 1
0.834152626267028 0.819299458866371 1 1
0.946212219051241 0.92880538297241 1 1
1.10376023184062 1.08240753810441 0 0
0.916323565157604 0.899942246503785 1 1
0.726963809947781 0.713376177769629 1 1
0.543045319371993 0.532467481125213 0 0
0.932073896250807 0.915007181591287 1 1
0.777273991600863 0.762086097595054 1 1
0.82310879934348 0.807848996206173 1 1
0.554075665594675 0.54355727049465 0 0
1.02894894922117 1.00823398843297 1 1
0.970105831408017 0.95108018968582 1 1
0.793885552222548 0.778864454212904 1 1
0.818842696384706 0.803605634547727 1 1
0.779318001137143 0.763307119564761 1 1
0.738736068064684 0.723499949107997 1 1
0.881070318838607 0.865092468446431 1 1
0.915487865524619 0.898862317625929 1 1
0.75297786633141 0.738853868683668 1 1
0.789573500002346 0.775504480877415 1 1
0.726310791061127 0.712152624772036 1 1
0.837078015737748 0.821551785851581 1 1
0.906257046753178 0.888748026325698 1 1
0.631454415185705 0.619543205311313 1 1
0.773621558508915 0.75761281125064 1 1
0.82994794964831 0.814276803337894 1 1
0.773033743103241 0.757976030443452 1 1
0.930427098460473 0.913574317051219 1 1
0.572185680033911 0.561281863096049 1 1
0.710201405398912 0.696657257888419 1 1
0.802900889241456 0.787999558421547 1 1
0.593189751056087 0.581522452996111 0 0
0.68777915820424 0.675200079942202 1 1
1.01543760339352 0.997103887918828 1 1
0.703156201750619 0.68928588076173 1 1
0.980768633576959 0.961852296109531 1 1
0.980153676317042 0.961509254762681 1 1
0.691613414031048 0.678520404461041 1 1
0.764080494565447 0.751190487751581 1 1
0.823094998925774 0.807856476847814 1 1
0.822101044095782 0.807040650236059 1 1
0.817027214503638 0.8016860925245 1 1
0.568753063289608 0.558254298433314 0 0
0.796770227191282 0.78151219826603 1 1
0.848104500400352 0.831465649511716 1 1
0.690310932645653 0.67719130737212 1 1
0.93047798637707 0.913656299548963 1 1
0.854061036849338 0.838317743767648 1 1
0.837725837255834 0.822799208165899 1 1
0.855982896119439 0.840100019954284 1 1
0.65255501467285 0.63925805155218 1 1
0.633450660630048 0.621267123661602 1 1
0.929079299413614 0.911803872153977 1 1
0.766021923364798 0.752510177939501 1 1
0.962837061499232 0.944209484522666 1 1
0.807843718417389 0.793019575742412 1 1
0.939903935849576 0.922030483480578 1 1
0.693665703846839 0.680952358401569 1 1
0.627573217415806 0.61736774734359 1 1
0.821037068810467 0.80605353857507 1 1
0.771480071749927 0.757362038850387 1 1
0.509465192746887 0.498597179282588 0 0
0.934893754879503 0.916910903013621 1 1
0.772755341094641 0.758406649510711 1 1
0.601962235435857 0.591419159967126 1 1
0.903734152728671 0.886500311471758 1 1
0.679750504641424 0.668553621064644 1 1
0.638731089821621 0.626969298779666 1 1
0.805811454284948 0.790773069544077 1 1
0.711588375555824 0.698353426055666 1 1
0.846132674000106 0.830652448570308 1 1
0.756190012562217 0.740202771027634 1 1
0.711224876844593 0.697897197612166 1 1
0.677439815989547 0.663937394950155 1 1
0.77783525035604 0.763874911037548 1 1
0.729487778305291 0.715137107888703 1 1
0.776598411635548 0.761700526718633 1 1
0.619226473756679 0.606850326575712 1 1
0.526336512688428 0.516206345078743 0 0
0.700789967832369 0.687919573910292 1 1
0.697730999876894 0.683975259843887 1 1
0.668601886405253 0.656709378976656 1 1
0.701742741891959 0.689110927679675 1 1
0.922014810314497 0.905586394679154 1 1
0.794963185423266 0.780975164049943 1 1
0.765158925524473 0.751082017557948 1 1
1.0208233086472 1.00077611045928 1 1
0.938056337604906 0.918549889392531 1 1
0.825490311801614 0.80929218513036 1 1
0.728383629434297 0.715895952353366 1 1
0.90848825091374 0.891158257242787 1 1
0.810327277985647 0.795007192014095 1 1
0.808728197080349 0.794259861377192 1 1
0.701146301322626 0.688816335310962 1 1
0.799955378725145 0.785225444931645 1 1
0.843632693649679 0.826901343943601 1 1
0.943069633744434 0.925830377284884 1 1
0.766298123831828 0.752841751079011 1 1
0.932423019973415 0.914019095445881 1 1
0.764496087629899 0.749926752381299 1 1
1.09483864389174 1.07405336628475 0 0
0.887054911185055 0.869973913311359 1 1
0.779401545071722 0.765576715652986 1 1
1.0633178152096 1.04107150263 1 1
0.913237372732729 0.895434551203974 1 1
0.926391750986225 0.907196386220937 1 1
0.900471742315648 0.884523128392391 1 1
0.733958080253568 0.719751224436495 1 1
0.68383837876149 0.670864054580558 1 1
0.892322212284028 0.875044698700543 1 1
0.723795955866482 0.710131831459551 1 1
0.84744578163909 0.831279931156205 1 1
0.810317233791075 0.794982179687799 1 1
0.797313752838483 0.781984171819553 1 1
0.64783600224723 0.635756914845486 1 1
0.800227034033572 0.786182534234232 1 1
0.591263048551044 0.580221959740822 1 1
1.05410159073005 1.03431926011384 1 1
0.69096766659418 0.677376831727422 1 1
0.877898293396595 0.862366890400902 1 1
0.961092097168795 0.943851696071072 1 1
0.930377621433364 0.912300557169524 1 1
0.607573554666953 0.595921622180234 1 1
0.916955230031528 0.90049107552597 1 1
0.740719893366155 0.72656013498318 1 1
0.960044208810764 0.94320060704439 0 1
1.05497629735389 1.03517086154164 1 1
0.981346991436847 0.963027534425255 1 1
0.76383983414371 0.749193587041968 1 1
1.09643391615124 1.0745213014637 0 1
0.705467481088518 0.692202907412412 1 1
0.622564256073215 0.610524702519736 1 1
0.726770530532943 0.714874063617211 1 1
0.879564652917305 0.862821071762129 1 1
0.867573643799885 0.850690067857958 1 1
0.919506463780862 0.902916913486598 1 1
0.630232576673803 0.617752219827465 1 1
0.593953395710825 0.582992538258145 1 1
0.600317117841242 0.589145396625205 1 1
0.758582951354054 0.743947608569383 1 1
0.685315639962586 0.672086048627081 1 1
0.784574810135699 0.769215514313144 1 1
0.741621757699195 0.727861886891302 1 1
0.650278814912809 0.638463135490809 1 1
0.995429849838009 0.976335853554601 1 1
1.02042907710131 1.00212145636153 1 1
0.767457420543572 0.75326611102694 1 1
0.509849705531478 0.500103490175342 0 0
0.756087207355292 0.742672534654428 1 1
0.854287061536419 0.837733089264124 1 1
0.901643760482744 0.884367653513313 1 1
0.68488701878878 0.671550519455815 1 1
0.831378975669369 0.815358543953067 1 1
0.937124180483907 0.919362895770731 1 1
0.563286967831515 0.552667202556819 0 0
0.903180850331768 0.885597812047233 1 1
0.944225811841978 0.925716501499887 1 1
0.856712286653348 0.840833177980891 1 1
0.929786581944571 0.912470391757475 1 1
0.93251156246161 0.915801395275605 1 1
0.499283475712408 0.489902951797551 1 0
0.735295905504326 0.722489508256277 1 1
0.923306028285606 0.904287581712856 1 1
0.665474627818566 0.653315282879522 1 1
0.884907117906428 0.868212428333239 1 1
0.900497851356906 0.883188277227591 1 1
0.703068541272341 0.690574345980399 1 1
0.832568843938889 0.817374501981379 1 1
0.814492891966471 0.798160613359798 1 1
0.672578066561267 0.660936312484092 1 1
0.787680361660978 0.772499064265608 1 1
0.745600987094158 0.731330457646342 1 1
0.756625219246304 0.743391486356602 1 1
0.787099826809404 0.770994063336398 1 1
0.99461388381335 0.975423539995294 1 1
0.752347171962892 0.73913641040265 1 1
0.615051913549804 0.604077451226981 0 0
0.944127122152058 0.925277208232866 1 1
0.735928567447366 0.722507717323201 1 1
0.829910188751353 0.81599663282958 1 1
0.97407239270305 0.955463509794397 1 1
0.671105527404334 0.65848195501244 1 1
0.727048120957991 0.713851156915005 1 1
1.21357257338456 1.19083476065265 0 0
0.798598168129392 0.782920153983118 1 1
0.902131282623366 0.884344476077935 1 1
1.03167191748174 1.0129423132619 1 1
0.638020160767646 0.626648686887042 1 1
0.982792677306448 0.964864489132114 0 1
0.749668231007899 0.734965076499261 1 1
1.00579523593909 0.987268557431796 1 1
0.972117896537315 0.954208372726078 1 1
0.852839937483689 0.837722917745933 1 1
0.725045121120821 0.712648028971121 1 1
0.750317670779809 0.737685088298219 1 1
0.779888380292312 0.765303933545985 1 1
0.613522220159622 0.602509710434804 1 1
0.813075158392295 0.798467708031598 1 1
0.686152517215829 0.672767137558342 1 1
0.749114815058541 0.735894046264646 1 1
0.914574713632581 0.898051648500697 1 1
0.707163649390002 0.693559591757885 1 1
0.679501929935973 0.665864455450852 1 1
0.83154366003527 0.81531620596966 1 1
0.824185178286944 0.809895958664531 1 1
0.793731229672125 0.778931686083442 1 1
0.876872073844588 0.857831193856322 1 1
1.05139641797474 1.03048258386435 1 1
0.81581581445517 0.800226788544618 1 1
0.564063124370663 0.55364419255603 1 1
0.808485105793752 0.794206860379334 1 1
0.954294003265836 0.937429006430457 1 1
0.89680791801689 0.879951056142115 1 1
0.73694483138451 0.722467078648531 1 1
0.753966545808748 0.738780046452629 1 1
0.840812596767993 0.826509971571734 1 1
0.452444876039895 0.443609393799614 0 0
0.877200047535306 0.861508906464576 1 1
0.795894747462696 0.78148131728455 1 1
0.724527628498297 0.711179319655383 1 1
0.912183090561419 0.894558712847976 1 1
0.864047475982306 0.84803668719054 1 1
0.873639437669257 0.855190828462276 1 1
0.699048181459524 0.685853257042202 1 1
0.808263713859242 0.795076084877826 1 1
0.926364300699 0.909038926836431 1 1
0.959048488785303 0.940542587351518 1 1
0.800424326308547 0.786242306719812 1 1
0.699789503469267 0.686216525158983 1 1
0.785194193875609 0.770345859791561 1 1
0.777963763380887 0.763218584882376 1 1
0.792889209381037 0.778485386027098 1 1
0.818741647866559 0.80463047247383 1 1
0.683524250258096 0.671116953385527 1 1
0.911631848854171 0.89542520349576 1 1
0.708649479808924 0.695066520708227 1 1
0.855138234680917 0.839165051774217 1 1
0.909722353913313 0.892704000863137 1 1
1.08812367090529 1.06746464232422 0 0
0.86828034441889 0.851847090524144 1 1
0.73409403814897 0.719343926767934 1 1
0.637284422455331 0.625752589233715 1 1
0.684679416443903 0.671190417461055 1 1
0.69418518320707 0.681177714842488 1 1
0.830626947777273 0.814543708217834 1 1
0.735373714044386 0.722267599874813 1 1
0.79597335549004 0.781784087007778 1 1
0.812807813467621 0.798251226777777 1 1
0.788333808357599 0.772862225981892 1 1
0.796618205803889 0.782539541544572 1 1
0.685348925681419 0.672655452332204 1 1
0.657322387115302 0.643833462286808 1 1
0.75126794256595 0.73712049517763 1 1
0.703111213902191 0.689023235857078 1 1
0.788377382721178 0.773067546088174 1 1
0.915127420652907 0.898333960215404 1 1
0.840145045630825 0.82296021678091 1 1
0.767647711250375 0.754251052502251 1 1
0.811840918629498 0.796438999667366 1 1
0.991756075533329 0.972210942235192 1 1
0.848492521954294 0.833750165367968 1 1
0.859752129720781 0.843420303533257 1 1
0.819549997459528 0.805151850010966 1 1
0.752281407630773 0.738306025378723 1 1
0.847981965703204 0.831979628273381 1 1
0.869680250796474 0.853362899307339 1 1
0.96538921895338 0.947737799893283 1 1
0.686963549196736 0.67521402645069 1 1
0.841073998362427 0.825764328280109 1 1
0.897722391393289 0.880620495767639 1 1
0.585800684965094 0.57468452716092 1 1
0.861286048269943 0.843362216588835 1 1
0.61167119684929 0.600369167128072 1 1
0.811485998464946 0.797203697851477 1 1
0.843309976102542 0.828391515936104 1 1
0.811621045844983 0.796796536241598 1 1
0.832413022390089 0.816825754363965 1 1
0.94513371876576 0.927042680622713 1 1
1.07833751853959 1.0597066383017 0 0
0.954131510689269 0.935543243343499 1 1
0.85047559902531 0.834350367520516 1 1
0.942083765754489 0.924860906533607 1 1
0.647647264910624 0.635766804572428 1 1
0.835556933188069 0.820211215992465 1 1
0.867135414371509 0.850566118163748 1 1
0.613312106361191 0.602524968123917 1 1
0.882858878714477 0.86663772335438 1 1
0.541280688568858 0.531662095533444 1 1
0.940069589044583 0.922142118246684 1 1
0.98793878629428 0.968088719829903 1 1
0.587659830357402 0.577200202378219 0 0
0.826345939585195 0.81103523128566 1 1
0.724735182059366 0.710774297039513 1 1
0.912530759654018 0.894826127635885 1 1
0.767416832374079 0.754048297613457 1 1
0.851549356183531 0.833884190202805 1 1
0.792483096887503 0.776884544954692 1 1
0.649236146363543 0.636941649551971 1 1
0.794048863234475 0.778959956008644 1 1
0.870719242418061 0.853497775009423 1 1
0.714211359688167 0.701169229696042 1 1
0.593273206132453 0.580668296767142 1 1
0.960545832764722 0.943205160971132 1 1
0.92315914362969 0.904936206975902 1 1
0.930802764541125 0.914522886684038 1 1
0.664754429386644 0.652478680608084 1 1
0.880910642730098 0.864312585353872 1 1
0.860125260509544 0.844099452756117 1 1
0.878931205312722 0.860974321754846 1 1
0.807315538513159 0.792745834749418 1 1
0.838868075886672 0.821506096717984 1 1
0.886456851009874 0.870986832733322 1 1
0.871362129123433 0.855398824415329 1 1
0.603499238047202 0.591923417202864 1 1
0.820431754737027 0.804674926993745 1 1
0.77939568910643 0.763728443801934 1 1
0.890611908458027 0.873787760845975 1 1
0.766551742463514 0.751262141436292 1 1
0.731192540097344 0.717121311624173 1 1
0.905629076030843 0.889725211622236 1 1
0.872251930547136 0.856273458063147 1 1
0.822884752703929 0.808077507505476 1 1
0.922808802561701 0.905667709429522 1 1
0.736649090179728 0.722958355404153 1 1
0.833700145167252 0.818128368423675 1 1
0.963893525070299 0.94610213180414 1 1
0.735477393050065 0.72160171111496 1 1
0.840144532511585 0.824216291638045 1 1
0.693032264027845 0.679516956942528 1 1
0.86075593003808 0.843183854362186 1 1
0.919194821713434 0.903362472263744 1 1
1.0220276390282 1.00172071172921 1 1
0.966181291710046 0.948548139596514 1 1
0.760432619317927 0.746659252022159 1 1
0.597427970517089 0.584800454862384 1 1
0.781884375557709 0.766746543112008 1 1
0.86407522933655 0.848806166146798 1 1
0.97854316609101 0.96085283336842 1 1
0.911685762432659 0.89486979966424 1 1
0.756926966781869 0.743589440961398 1 1
0.491948311208856 0.481819330014669 0 0
1.06965684206326 1.04895609047534 1 1
0.84507051535385 0.830164500356864 1 1
0.897617144682054 0.881841185836286 1 1
0.522176848374062 0.5121932980687 0 0
0.906914938093011 0.89015315926749 1 1
0.966814563314152 0.948804259734421 1 1
0.978582111425044 0.961640034912392 1 1
0.861230226801097 0.845053644392048 1 1
0.762369551619005 0.747700532759607 1 1
0.91622027099063 0.898017527927203 1 1
0.796413551787305 0.781462904216781 1 1
0.910703657341717 0.893026835181049 1 1
0.771395214475029 0.757221856222183 1 1
0.937936473828556 0.920825371920779 1 1
0.590977880960447 0.5813351692689 1 1
0.633069487881641 0.620980543203423 1 1
0.696199023173714 0.683499569801289 1 1
0.7102664315218 0.696311794575635 1 1
0.710384152804496 0.696745789184551 1 1
0.587568280836949 0.577009591852108 1 1
0.90180320958597 0.885624286917722 1 1
0.776357226418774 0.760921010789898 1 1
0.784014912057391 0.769997673585709 1 1
0.657745510086791 0.645199451895979 1 1
0.829459364955051 0.812462289568107 1 1
0.817131568874603 0.801759666741068 1 1
0.97252587919129 0.953734251700493 1 1
0.502673202399473 0.492013564786499 1 1
0.636904702100042 0.625457630813081 1 1
0.826837548968502 0.811762719030164 1 1
1.09568251860611 1.07466223850403 1 1
0.751642069424324 0.737223687183439 1 1
0.7713200130474 0.757877163024298 1 1
0.518565034593508 0.509128305616587 0 0
0.863432698251364 0.84728649256673 1 1
0.812145556872561 0.795847948630864 1 1
0.833005195990715 0.817829450770936 1 1
0.968762863151085 0.951574585313801 1 1
0.824892181448947 0.809693190162592 1 1
0.765648207560741 0.751355765406055 1 1
0.631904595758029 0.621042331676036 1 1
0.60506359605045 0.592286927729397 1 1
0.799965438724538 0.786072035732982 1 1
0.516428507458852 0.505973195282666 0 0
0.956902943827248 0.938026666597878 1 1
0.852725276225456 0.83679028568559 1 1
0.696161418379382 0.683750030730409 1 1
0.974137206112435 0.956110440562233 1 1
0.777771681485361 0.763785115857466 1 1
0.496095423828654 0.486961085819669 0 0
0.861905205029973 0.84623187684023 1 1
0.668223350912272 0.657126890944959 1 1
1.01385284450388 0.995797469848591 0 0
0.878975064016069 0.863532214292847 1 1
0.652803194075842 0.639115971666295 1 1
0.862717495215287 0.845355924072138 1 1
0.845368732402344 0.828814010315771 1 1
0.904170196655558 0.887377419427474 1 1
0.789022688470277 0.773435805507911 1 1
0.435187203060402 0.427743090349284 0 0
0.781675162424345 0.767270254661373 1 1
0.81620251852759 0.800690612531033 1 1
0.666195257391375 0.654399326106137 1 1
0.873274856925562 0.857300617657303 1 1
0.939360336642573 0.922357244810262 1 1
0.567180606950332 0.556164735185606 0 0
0.891557479945645 0.875283778795752 1 1
0.842386696271934 0.827838848718962 1 1
0.851475005262522 0.836059496684761 1 1
0.910921890496974 0.893800693728064 1 1
0.696752125905022 0.683594960454011 1 1
0.465967738666983 0.457193430201857 0 0
0.699494151026273 0.686041665810315 1 1
0.788871295818173 0.77407581278521 1 1
0.677189746637961 0.663387465975699 1 1
0.718570805757937 0.704364271907558 1 1
0.966033833662851 0.947886968029702 1 1
0.972850769539581 0.953647692969258 1 1
0.894853125968968 0.877488465659625 1 1
0.949601462199312 0.932713169885298 1 1
0.699130320100204 0.685903251524914 1 1
0.656999690590405 0.644542368018609 1 1
0.892582009087512 0.875859881260287 1 1
0.773732188234677 0.759293358640081 1 1
0.837657154131703 0.820934230902803 1 1
0.931707419747019 0.914795541858093 1 1
1.06227715743785 1.04174422253241 1 1
0.700621186289432 0.687363250805344 1 1
0.716398980020237 0.702773020677417 1 1
0.726104670092668 0.712253653503091 1 1
0.688116933688083 0.67576567984406 1 1
0.610440000273065 0.598968124415513 1 1
0.714248803541721 0.70088256028579 1 1
0.845468608360432 0.829039270255625 1 1
0.745713531844852 0.732365553724443 1 1
0.902749900060008 0.885997862890822 1 1
0.660099364578822 0.647155047932568 1 1
0.822534274084163 0.806448161771841 1 1
0.965051801277413 0.945649580273931 1 1
0.973776622774679 0.9562352798176 1 1
0.672418294844092 0.659970298079663 1 1
0.750050463416102 0.735597410806438 1 1
0.581753088124143 0.571227652712777 1 1
0.659521465176598 0.646698146516441 1 1
0.723128599855582 0.709747896015013 1 1
0.868497028237115 0.853257617848099 1 1
0.901833195703528 0.884841727273029 1 1
0.808976771850036 0.793305398424809 1 1
0.740871895316984 0.726584747268579 1 1
0.87475128430076 0.8580272061572 1 1
1.03080368120035 1.01147099092082 1 1
0.829389398987248 0.814451980295502 1 1
0.599137647899917 0.586580372632963 1 0
0.908069066388326 0.890024434438476 1 1
0.798309324515891 0.783732287948785 1 1
0.844832907816032 0.82921365466677 1 1
0.847132300259284 0.831836092419105 1 1
0.56376514857816 0.553067831481364 0 0
0.761686260933098 0.748566263104967 1 1
0.775088876431975 0.760742908360561 1 1
0.958718688530888 0.939645795155683 1 1
0.704228817052668 0.690410401345002 1 1
0.724665865370527 0.710962340665799 1 1
0.877992769039459 0.863705115937746 1 1
0.938324280843038 0.92086493967316 1 1
0.720876239840541 0.708013073952812 1 1
0.991450779073928 0.971440850762186 1 1
0.722884379071535 0.709668205690976 1 1
0.796621759470565 0.782555792614794 1 1
0.511499052314212 0.503169330106109 0 0
0.960890543084058 0.94232177870281 1 1
0.771695008244137 0.757606876401092 1 1
0.716876694393714 0.702918333084726 1 1
0.891310321026614 0.874415383354828 1 1
0.585433268586155 0.575319428579062 1 1
0.804684566104671 0.788836338479143 1 1
0.732494170841196 0.717615349639016 1 1
0.973755064585352 0.955796423171384 1 1
0.622111637586749 0.609162616097696 1 1
0.783771006485655 0.768774898268344 1 1
0.870088636793125 0.853537671154154 1 1
0.839570460111227 0.824898900702176 1 1
0.860303267458474 0.844565499098235 1 1
0.874679905500891 0.857887380839096 1 1
0.87677383651385 0.859926045898508 1 1
0.627525710341093 0.615683568340701 1 1
1.06934973599071 1.04823179138813 0 0
0.814749478716605 0.799025603975441 1 1
0.976193366225139 0.958499387286631 1 1
0.867291587552819 0.852793978367306 1 1
0.672426319129917 0.659452362698195 1 1
0.601647267216701 0.590138375155904 1 1
0.704358002339512 0.6918621032035 1 1
0.57772595710896 0.566654095349859 1 0
0.530288553421203 0.519970864077105 1 0
0.985888086394912 0.967395990620409 1 1
0.943305482465311 0.92576253087446 1 1
0.64644255017944 0.63476869580416 1 1
0.876489920835563 0.857499950732249 1 1
0.929264245222571 0.910365764337191 1 1
0.932575561864866 0.913992168140342 1 1
0.697202409218165 0.685081329479992 1 1
0.769337935900009 0.755510590055977 1 1
0.821902959633339 0.806944385777032 1 1
0.846218246645058 0.830075786522872 1 1
0.808428192607221 0.794237964159417 1 1
0.824961852454276 0.810636418732401 1 1
0.967728230002835 0.950575361711825 1 1
0.714874173244717 0.70200084239732 1 1
0.755173288140114 0.741687072333385 1 1
0.747692151426035 0.733915413099908 1 1
1.14158290975448 1.12118728018382 0 0
0.819363767529822 0.804509089913016 1 1
0.921983102188426 0.905281372467028 1 1
0.58143763614644 0.571438027758966 1 1
0.872521600815891 0.856858821488133 1 1
0.784518591400725 0.77052281167288 1 1
0.626605003454577 0.615130008987457 1 1
0.474736183055662 0.465634041692648 0 0
0.719542831567381 0.705380326244198 1 1
0.980323911926428 0.960270743034236 1 1
0.813837599101389 0.798890729450682 1 1
0.691526697287751 0.679715014565404 1 1
0.695029507904973 0.682942635553979 1 1
0.910224860537832 0.892314139138504 1 1
0.847151671116889 0.831832546868267 1 1
0.64125787797 0.628460526870649 1 1
0.870141875172324 0.853553602496203 1 1
0.642741377713593 0.630969380950295 1 1
0.802221655796971 0.78866618442096 1 1
0.588582132918757 0.577555789117834 1 1
0.648512100144226 0.637216406021227 1 1
0.817108892938079 0.802873224460328 1 1
0.99657256472195 0.976991490157543 1 1
0.851859151583872 0.836298998370372 1 1
0.722446076337244 0.707784651736797 1 1
0.897233437390047 0.880936469891909 1 1
0.724598775424196 0.71115198749128 1 1
0.956870004571869 0.938663239150757 1 1
0.848198278078733 0.831798611465347 1 1
0.566935700144703 0.556225212929534 1 1
0.723514519797372 0.710762551034264 1 1
0.466819130455033 0.458147513304096 0 0
0.693710836912648 0.681088249563043 1 1
0.632006354676608 0.620670881763994 1 1
0.658397955369531 0.646131091578473 1 1
0.84848360544025 0.83358164327642 1 1
0.711056972124604 0.698415435363954 1 1
0.818420746874143 0.804410286365353 1 1
0.730058861348585 0.716191939540132 1 1
0.795942070210921 0.7802514028152 1 1
0.777800659844757 0.764015768043346 1 1
1.04856840498889 1.02914980197497 1 1
0.747150160347003 0.732875296308479 1 1
0.682582973604463 0.669275644579017 1 1
0.489915946893774 0.480060513715368 0 0
0.572533743738799 0.56191652157493 1 1
0.806994013906189 0.79193218959416 1 1
0.74088986931351 0.726614398257408 1 1
0.60508896561892 0.595613957265978 1 1
1.06584065640235 1.04612617666175 0 0
0.831885754213494 0.814616366912095 1 1
1.02418667091507 1.00603121791732 1 1
0.854806235451045 0.837868028322822 1 1
0.915886343407284 0.899304780736349 1 1
0.923612189154546 0.9041058458268 1 1
0.304354961327696 0.297777621969643 0 0
0.830318422225736 0.815656952175014 1 1
0.614873473066152 0.604419613902035 1 1
0.93883452729785 0.921983704837218 1 1
0.564010807724033 0.553849108281507 1 1
0.803816976703384 0.788090504797322 1 1
0.839385629205394 0.82389754067501 1 1
0.688969888221496 0.67631332141976 1 1
1.02187493987049 1.00422763709739 1 1
0.613682597529666 0.602557253288674 1 1
0.629641786035032 0.617611704958687 1 1
0.764327906355081 0.750743667068643 1 1
0.573370975614462 0.563148221152412 1 1
0.872712126796568 0.856609924011025 1 1
0.970499323156611 0.952553657138502 1 1
0.793450156945359 0.778846967024598 1 1
0.949067645970317 0.931727977426799 1 1
0.857102594055316 0.841683899302033 1 1
0.685581465706292 0.672987765779081 1 1
0.735001292296215 0.721313645530189 1 1
0.870807178026701 0.855128175667188 1 1
1.08231080426157 1.06051719686941 0 1
0.788362662159682 0.77297325629416 1 1
0.663956205895792 0.652371284478144 1 1
0.816235679899808 0.800517073958447 1 1
0.612610134084124 0.601849101407927 1 1
0.836643558766689 0.821119841676484 1 1
0.823790542113246 0.808660348321205 1 1
0.86195498898231 0.847188532866634 1 1
0.880431206052532 0.861860346292628 1 1
0.771563296891126 0.757380522496942 1 1
0.832074758113819 0.818046737871532 1 1
0.680010002963878 0.666426986751586 1 1
0.841925606136022 0.824931353748213 1 1
0.739190389684744 0.725871819744335 1 1
0.934374850591993 0.917799254058099 1 1
0.911698429700025 0.894294601211954 1 1
0.728041163290741 0.715279732362485 1 1
0.63052112622764 0.618961098472568 1 1
0.591639158985803 0.580562964762617 1 0
0.866876714804723 0.851577569020792 1 1
0.955682897945906 0.936684648538729 1 1
0.647466805996279 0.634054793023444 1 1
0.736638868502156 0.722071236664563 1 1
0.804643816660036 0.789090361386488 1 1
0.837572394888434 0.821326546712979 1 1
0.767442343408894 0.754038022488368 1 1
0.667190768312661 0.65498255563463 1 1
0.918000406967366 0.900422924924766 1 1
0.734359326596397 0.720397905085459 1 1
0.728014144210133 0.713706922573611 1 1
0.880487983264664 0.86485402848496 1 1
1.04585759409501 1.02540559850163 1 1
0.568376617100424 0.557181875866291 1 0
0.834805581537141 0.81808335823843 1 1
0.96815007561023 0.949902731608178 1 1
0.815408149262644 0.799686131321661 1 1
0.822352414945161 0.806835153638789 1 1
0.796845179825923 0.782175166707375 1 1
0.733020419789098 0.718880918181849 1 1
0.960591507179939 0.942055360692472 1 1
0.766804341556278 0.751390100394295 1 1
0.79644610904006 0.782797220274385 1 1
1.04692067174887 1.02678204863752 1 1
0.631331181350744 0.619869308210411 1 1
1.11888954806196 1.09944719151128 0 0
0.730555561055363 0.716547211394901 1 1
0.676937976233047 0.663274211243452 1 1
1.04334690666031 1.02387833093204 1 1
0.989668965435877 0.970237177457259 1 1
0.285675689268639 0.280134340118888 0 0
0.94151470343155 0.923523418110221 1 1
0.821030680822845 0.80700007690144 1 1
0.788888797812995 0.77512561685891 1 1
0.975424700259023 0.956962013942763 1 1
0.920935088484168 0.902841059380145 1 1
0.666397941445559 0.654950751543939 1 1
0.765532697188599 0.752069869257794 1 1
0.703599174937354 0.689934317147357 1 1
0.737122022109882 0.723653808341031 1 1
0.896518660514509 0.879782775688996 1 1
0.805591459538408 0.788342353671373 1 1
0.821863736546051 0.806920423680062 1 1
0.669091892803954 0.657032743813763 1 1
0.859408011118998 0.842356847739755 1 1
0.84571501470659 0.829131954517907 1 1
0.668339525471615 0.656871397616497 1 1
0.674187645559202 0.661863221837422 1 1
0.94800948815328 0.930232040385151 1 1
0.695017430707921 0.681669410392705 1 1
0.749511374545377 0.734994340898427 1 1
0.730385654821992 0.717016547891468 1 1
0.75289414287028 0.739154915178147 1 1
0.583640016369637 0.572872553448686 1 1
0.523913001293816 0.5139268036636 1 1
0.888427968712541 0.871849451513619 1 1
0.795574606658603 0.780749510240295 1 1
0.684698825638128 0.67163799899732 1 1
0.978425641819933 0.961681475148665 1 1
0.885724787851584 0.869096431085387 1 1
1.05191059616885 1.03282203974535 1 1
0.780277491712909 0.7646312790192 1 1
0.857653110613371 0.841605588714755 1 1
0.811129987180637 0.795091762761169 1 1
0.785376141042413 0.771966572305585 1 1
0.849448977189615 0.833229559696066 1 1
0.734352696381845 0.720347596402189 1 1
0.782280509803936 0.767568455919199 1 1
0.672984054777116 0.660363219714282 1 1
0.713189217646262 0.699890010635446 1 1
0.613994812994395 0.602127899124547 1 1
0.661240816698948 0.648024987679555 1 1
0.765981072577325 0.751967111294235 1 1
0.618506746469899 0.607874042145482 1 1
0.806440569643181 0.791347002118351 1 1
0.624151668694474 0.612959046970585 1 1
0.569102786510012 0.557677411069935 0 0
0.647317789895843 0.63590954507539 1 1
0.847018126604891 0.831600095267309 1 1
0.902346753147136 0.88610621162477 1 1
0.758915175452038 0.745268272276499 1 1
0.598951855770148 0.586908418445313 1 1
0.847841041358823 0.831603016717827 1 1
0.739494821488517 0.724355852033396 1 1
0.928588494446232 0.910539801169279 1 1
0.777254897673347 0.763197340307189 1 1
0.502128046361668 0.492870186405383 1 1
0.766102771533422 0.752059804647615 1 1
0.989818477581328 0.973281902117539 1 1
0.542730130816785 0.533161483634072 0 0
0.73960491122462 0.72728372967188 1 1
0.667449747403784 0.653972551286591 1 1
0.995136672138894 0.975663418446523 1 1
1.0455123757192 1.02588402776702 1 1
0.852999784604272 0.837139540451713 1 1
0.818207602667629 0.803022175741725 1 1
0.692781954317748 0.681396423604786 1 1
0.804983635968205 0.791139937410098 1 1
0.850129123718973 0.834154677205328 1 1
1.11455500651406 1.09430530122837 0 0
0.695639788261861 0.682577762376916 1 1
1.01482108680493 0.99611443129053 1 1
0.704741530467221 0.691098327709706 1 1
0.844420171076977 0.828856083897358 1 1
0.706040437395747 0.692209116943341 1 1
0.746704916728166 0.732917663301633 1 1
0.751592991941529 0.736883278154705 1 1
0.651236733268025 0.638558595291311 1 1
0.626699000363727 0.615696906851501 1 1
0.889221969538813 0.871869487277898 1 1
0.95225215384268 0.934541657953701 1 1
0.827476570751245 0.811745883573851 1 1
0.848597640289251 0.832305289965613 1 1
0.727388690648093 0.713140864211719 1 1
0.901496994661612 0.883133621099611 1 1
0.93974919752822 0.923358904289131 1 1
0.903905337815348 0.886270019053849 1 1
0.844240724465256 0.828614568809894 1 1
0.691464423385741 0.678603569249436 1 1
0.867325209692784 0.851296086202932 1 1
0.778424889317019 0.762997871469222 1 1
0.640289864869012 0.629356241950506 1 1
0.852570903182655 0.837818412212409 1 1
0.771547743492263 0.757325587400578 1 1
1.20515199769172 1.18441669583306 0 0
0.777000498107125 0.76291458571972 1 1
0.911138013998202 0.894807252369009 1 1
0.661146202654409 0.649137659110237 1 1
0.877984759663238 0.862016150367304 1 1
0.928493383427561 0.910919150666164 1 1
0.892452695204563 0.875818043914299 1 1
0.666462364870435 0.654056662794021 1 1
0.723022292052689 0.708110000787429 1 1
0.736712425327966 0.723743612162719 1 1
0.570586786955154 0.559676146881236 1 1
0.687068306011749 0.673492215859327 1 1
0.923479063795609 0.907099616499778 1 1
0.763366209165247 0.748353629920135 1 1
0.771227397047965 0.756879527655821 1 1
0.612025248543512 0.59943433790669 1 1
0.680851403135171 0.667605851416407 1 1
0.940865710750033 0.923344920833649 1 1
0.880851765744661 0.864582337092508 1 1
0.821994866517431 0.806629063757883 1 1
1.05708404334022 1.03682197479001 1 1
0.780074439481527 0.765524222188836 1 1
1.01995699787685 1.00107378608543 1 1
0.943451444926584 0.925549508197884 1 1
0.824551440551383 0.809610609964115 1 1
0.501070352934009 0.493018584546558 0 0
0.743774644649745 0.731120207686976 1 1
0.647404325551526 0.6369733920216 1 1
0.793266235808794 0.778104955787898 1 1
1.01036919528262 0.991008100513217 1 1
0.701618655083532 0.687645455904913 1 1
0.73515948283035 0.720821175581341 1 1
0.77644028317664 0.762523371111206 1 1
0.80245205892143 0.787069691261006 1 1
0.630585789413734 0.61885736001063 1 1
0.692553475737527 0.679109408155158 1 1
0.86744367039416 0.851451157046349 1 1
0.740563035964053 0.726461789109699 1 1
0.758981184587082 0.744747206893793 1 1
0.76351175896039 0.74949297647259 1 1
0.945428880230038 0.928093905905452 1 1
0.907380665875475 0.891184908253525 1 1
0.846301955719127 0.829976218163326 1 1
0.584361967165077 0.572595711111911 1 1
0.818798173715983 0.803904352509812 1 1
1.04140184356361 1.02233234151395 1 1
0.914700739985156 0.896309879343299 1 1
0.928952936840814 0.912357373727919 1 1
0.785926810653126 0.771275009326097 1 1
0.77062139398195 0.75732020051856 1 1
0.720608505812193 0.705954699828787 1 1
0.58469942510547 0.574206980810517 1 1
0.710219545786358 0.696609878590543 1 1
0.823225479815845 0.808406173145795 1 1
0.726151893097627 0.711548298337914 1 1
0.943690288991462 0.927015401026138 1 1
0.907121658557122 0.889703937926238 1 1
0.894245005349623 0.878288335746284 1 1
0.564661801329276 0.553779696346116 0 0
1.07227003234401 1.05334124282224 0 0
0.55065248784527 0.539367467217753 1 0
0.723211038168171 0.70825091094585 1 1
0.919344041787832 0.902381589817606 1 1
0.747519186131666 0.732039455935729 1 1
0.982268996051108 0.96427819468533 1 1
0.737221049781167 0.72292865475002 1 1
1.00785201731689 0.988329790830652 1 1
0.665498143116667 0.653056208827116 1 1
0.864009531978362 0.847389960833893 1 1
0.82323832765924 0.806205703504552 1 1
0.764462175340818 0.751149513094933 1 1
0.898901757975482 0.8815385667529 1 1
0.993734423803636 0.973579995201954 1 1
0.931293591330818 0.913513759861414 1 1
0.767751208512607 0.7526402778936 1 1
0.747951516900268 0.734711845652012 1 1
0.907985568307927 0.893144589836864 1 1
0.993100506431641 0.97444319124303 0 1
0.769850344511246 0.755550384552566 1 1
0.39008208829465 0.382911998798111 0 0
0.92708659447116 0.909032662759621 1 1
0.640228298460467 0.628529024464203 1 1
0.713464011423345 0.701269304616632 1 1
0.858957987816676 0.843121420614154 1 1
0.969408816030244 0.950956547191732 1 1
0.937126807192915 0.920270419264767 1 1
0.78265836399692 0.767758634559375 1 1
0.84208833994011 0.826662671447497 1 1
0.797868207572377 0.78359535433326 1 1
0.758579632601749 0.743902806480321 1 1
0.838890055695408 0.824250968109314 1 1
0.856935472320152 0.840259058270523 1 1
0.765898037080877 0.7519756580508 1 1
0.669201152404791 0.65701508961551 1 1
0.806849700618446 0.791946569840566 1 1
0.768227263160958 0.754589485148347 1 1
0.660295568760066 0.646258790146811 1 1
0.862140199167162 0.844775386809564 1 1
0.935374000300972 0.917319857972268 1 1
1.02321150237488 1.00466533132841 0 1
0.51571527927701 0.505994333383313 0 0
0.893016753851455 0.876165686286321 1 1
0.718758127328193 0.705559759447125 1 1
0.899760796326832 0.883339634289104 1 1
0.638036730770033 0.626610247052822 1 1
0.807204229635592 0.792459597432703 1 1
0.777621850832799 0.763898459887149 1 1
0.950521117212647 0.932101264853171 1 1
0.651005914655264 0.637949633584848 1 1
0.815574400885276 0.799301264926357 1 1
0.793652361420157 0.778882402344974 1 1
0.863803274771518 0.847516515682828 1 1
0.8999217831662 0.882318121837901 1 1
0.715228022016392 0.701045026563202 1 1
0.690216298870028 0.677022866860873 1 1
0.752359811483819 0.738742841981634 1 1
0.744615108376649 0.731203270477922 1 1
0.647914705627195 0.635342302399523 1 1
0.750352661306744 0.737456213104227 1 1
0.683887055000829 0.670466045467053 1 1
0.901473919542536 0.883894296954826 1 1
0.706773130887066 0.693470206069749 1 1
0.966529440514487 0.949195963115557 1 1
0.546714261457046 0.537396479585483 0 0
0.842660834240052 0.825840611336541 1 1
0.596788346513213 0.586226239156105 1 1
1.02612281537643 1.00693566179352 1 1
0.903247952502518 0.887255444861007 1 1
0.850918441874447 0.835838973531187 1 1
0.919631885361119 0.902947261152045 1 1
0.687794678513248 0.675190289875679 1 1
0.70512562122886 0.691671342305546 1 1
0.915075163451432 0.897275863462265 1 1
0.564294363572798 0.553306287672107 1 1
0.887648584176705 0.869887319198217 1 1
0.894558917119001 0.878657129647368 1 1
0.796859240566301 0.781236133906303 1 1
0.796349910498591 0.781180847792075 1 1
0.844706665662485 0.828799768073181 1 1
0.750196980873466 0.73648357783809 1 1
1.01272363929048 0.993709735830665 1 1
0.651472149482122 0.639759545433114 1 1
0.909711221863871 0.893941981975502 1 1
0.882851442563179 0.86511964075231 1 1
0.924529184999881 0.909141551568856 1 1
0.744951855701993 0.731641222423094 1 1
0.760156130607774 0.74525327734242 1 1
0.748077486838415 0.73375584282457 1 1
0.758478299099107 0.743679891252209 1 1
0.937089354016291 0.917925410826821 1 1
0.866828836097774 0.851293166188111 1 1
0.883743256349442 0.868525235689758 1 1
0.735653145294133 0.722681490292917 1 1
0.857706193775904 0.84069895243962 1 1
0.703062756477434 0.690370347785958 1 1
0.666366974208278 0.654672164252753 1 1
0.819024157744951 0.804277987550457 1 1
0.680592939944223 0.66776617719898 1 1
0.589894129180806 0.579710260868471 1 1
0.894963534685716 0.877229268254224 1 1
0.584617534380605 0.573396367010369 1 0
0.76560269652239 0.751943734546555 1 1
0.688386628240886 0.676454106118638 1 1
0.937070741485898 0.918723771013642 1 1
0.799477860300949 0.783750682158672 1 1
0.949022508484402 0.931586629492694 1 1
0.608194423849972 0.595100236822705 1 1
0.752540642188315 0.739124322749204 1 1
1.00405009676923 0.984999793157658 1 1
0.646773093271257 0.634216852993486 1 1
1.00599545646844 0.98608773774771 0 0
0.825589776012213 0.811265425721752 1 1
0.90847700896945 0.892665864562884 1 1
0.790933877194446 0.775046956471741 1 1
0.696731485338855 0.68322141731824 1 1
0.701303090239531 0.6883596565323 1 1
0.633287278147228 0.621240720418197 1 1
0.78953039340861 0.77479404086034 1 1
0.747727064118323 0.732981464626022 1 1
0.80672721748881 0.789917568262976 1 1
0.685540847820072 0.672041921336594 1 1
0.592712904491741 0.582469526954825 1 0
0.828109037290452 0.813157875074498 1 1
0.835146260794399 0.819822235840123 1 1
0.749102292266458 0.735045161278955 1 1
0.879321362501958 0.863136232975669 1 1
0.763242119398016 0.747181779281342 1 1
0.934681925036497 0.91770858186826 1 1
0.714046482375495 0.700015321999549 1 1
0.78975446498297 0.775424932952176 1 1
0.709962729203064 0.696758904950427 1 1
0.767465902312296 0.753345131084789 1 1
0.608544697334017 0.597550592790243 1 1
0.97884471610595 0.960747461502457 1 1
0.579857662176115 0.569206025574857 1 1
0.752031147758232 0.738939158145942 1 1
1.06000235843113 1.03851513017661 1 1
0.784607489073638 0.769063554030145 1 1
0.796761070611044 0.781652417196093 1 1
0.72093286110404 0.707741817767813 1 1
0.765255846228548 0.751894709758447 1 1
0.85988455012059 0.841871743019147 1 1
0.713605664194143 0.699366385737616 1 1
0.965074776003669 0.947164804441484 1 1
1.0369452859695 1.01652928372193 0 0
0.72965541881774 0.715969087832621 1 1
0.762171552488333 0.747508316767514 1 1
0.685503312831583 0.672025300085171 1 1
0.79024101872859 0.77593805858139 1 1
0.923715638521377 0.904720715995257 1 1
1.25792443784206 1.23613267559172 0 0
0.824553804118718 0.810133093707992 1 1
0.841550048941659 0.824651411553577 1 1
1.06365231800325 1.04264900812536 0 1
0.7418930927556 0.729248858247355 1 1
0.755476001862466 0.741982062894858 1 1
0.797824447359633 0.782987367075322 1 1
0.883544001593136 0.866010809765666 1 1
0.654398202852526 0.641640552867348 1 1
0.618437501175247 0.606076485397837 1 1
0.680722906432185 0.668350442028671 1 1
0.750951422651936 0.736555960473267 1 1
0.706112301708982 0.692074655306674 1 1
1.07504977700837 1.05542438628335 0 1
0.827410879778491 0.811797585243764 1 1
1.10160715947161 1.08112059827319 0 0
0.571080613258229 0.561184508769347 1 1
0.743261339747206 0.729517795482515 1 1
0.907245837126584 0.889697353068956 1 1
0.672154233650799 0.658437623601098 1 1
0.86874569738102 0.852511836010036 1 1
1.03724217015304 1.01666466215457 1 1
0.586938236544294 0.57544153155531 1 0
1.02209164814873 1.00260607531314 0 1
0.855288179588381 0.838716492320812 1 1
0.805365281793072 0.789361680727027 1 1
0.762295696131576 0.747851607541633 1 1
0.799304786791842 0.784149052013835 1 1
0.671963695777246 0.659221979618898 1 1
0.68903442248189 0.675612390131504 1 1
0.828748042609446 0.812223853061055 1 1
0.625821129422734 0.613787905863442 1 1
0.533484071256174 0.52340892416801 1 0
0.683018526335301 0.669381384638605 1 1
0.708060471918783 0.695613036976397 1 1
0.753262011569077 0.737312193502309 1 1
0.66236864458191 0.649987015782219 1 1
0.876728501289122 0.859935162878398 1 1
0.90934317165072 0.89261146933 1 1
0.398194182239107 0.390123725775925 0 0
0.688198737788117 0.674504908514246 1 1
0.862577163459062 0.846651699186495 1 1
0.59013418229808 0.579590006065511 0 0
0.774985628985134 0.760894160600588 1 1
0.762429090553766 0.748954322220278 1 1
0.913777651219691 0.89675174658853 1 1
0.911949769906611 0.895648980902721 1 1
0.97352017375521 0.954369192552021 1 1
0.678370937910049 0.66618927870996 1 1
0.737821526046145 0.723463983315518 1 1
0.791918205275845 0.777467359336553 1 1
0.799227213792138 0.784633012520956 1 1
0.756139290626249 0.74261280759513 1 1
0.724087419028086 0.711560579747884 1 1
0.712738423282088 0.699262827329121 1 1
0.746894885397371 0.73323875578142 1 1
0.885740536572376 0.868873529683159 1 1
0.789929821529684 0.775039835241108 1 1
0.943766716438927 0.925771038526278 1 1
0.626392876773511 0.614785607796882 1 1
0.619182404341972 0.608724588780645 1 1
0.812447216876461 0.797363211288057 1 1
0.778716164609373 0.764208271262802 1 1
0.796695159088725 0.780874962801697 1 1
0.829375637529189 0.813938283035462 1 1
0.856222421991191 0.840100130320074 1 1
0.785369200780517 0.770384610073394 1 1
0.766839142245174 0.752497249769019 1 1
0.928330292853448 0.910061996355668 1 1
0.86715955155883 0.849749373873898 1 1
0.776865662043678 0.761759699665157 1 1
0.786619493158199 0.772360429157615 1 1
0.87614594947871 0.857878299654406 1 1
1.07772228351841 1.05626029947256 0 0
0.956990735159611 0.939896546110416 1 1
0.746549157156494 0.73261987383651 1 1
0.889575247750175 0.873779668160327 1 1
0.95939580941496 0.941839934925599 1 1
0.856757572643416 0.840482030997168 1 1
0.867835603203352 0.851130103861655 1 1
0.733306752959047 0.719042621405577 1 1
0.662721729038221 0.651007916696192 1 1
1.03693106746906 1.01692901349954 1 1
0.651863218185573 0.639580879460695 1 1
0.882932902529056 0.866777493547685 1 1
0.716122218476325 0.702368168286858 1 1
0.591096706318099 0.579771570322851 1 1
0.76069528864166 0.746052377127956 1 1
0.567604307838916 0.557176627902903 1 1
0.812925420909511 0.796071639588033 1 1
0.998106799094221 0.978030035727736 1 1
0.815892457853351 0.799697672214259 1 1
0.919503021597934 0.900770464471072 1 1
0.81998999447034 0.804923408338154 1 1
0.717341633127226 0.704407211281764 1 1
0.882077137539386 0.865004050658541 1 1
0.89648946108613 0.880761152146783 1 1
0.783537310642962 0.769251440239043 1 1
0.968416486344664 0.950989022132301 1 1
0.842029848586315 0.825349331458021 1 1
0.772282916319746 0.75805461509603 1 1
0.720801287635314 0.707398802585362 1 1
0.884416036918185 0.868412880753144 1 1
0.85977121802174 0.842963176682758 1 1
0.740173261510725 0.726838067225303 1 1
0.808169608107549 0.793263099511626 1 1
0.674237498061611 0.662694105524627 1 1
0.886963686420123 0.870572785432434 1 1
0.852771616982957 0.836216804084048 1 1
0.692254415153075 0.679652039110642 1 1
0.902455838644938 0.884691785549137 1 1
0.853560293789426 0.836833795194019 1 1
0.668012604783143 0.655119832161063 1 1
0.771547563519475 0.757421233366167 1 1
0.993891839955361 0.974716675214881 1 1
0.437058207054687 0.429010734943084 0 0
0.539690396938032 0.529389390112416 1 0
0.735782752629965 0.721708286378916 1 1
0.861746644833254 0.845574752020559 1 1
0.853945371098495 0.837846517319478 1 1
0.8077905334935 0.794577212967813 1 1
0.766774367759909 0.753723728016587 1 1
0.871445829217872 0.854793634780973 1 1
1.06133344670249 1.04115336170587 0 1
0.908200046220132 0.88982601220634 1 1
0.709521042011692 0.696737362399986 1 1
0.856940536926339 0.840724225792258 1 1
0.639895631378278 0.627160821790463 1 1
0.707431647877245 0.694800098328822 1 1
0.757695897340607 0.743120989572502 1 1
0.412585717148846 0.404227126842236 0 0
0.861575099051312 0.845690654961533 1 1
0.734746897647145 0.721502053472585 1 1
0.955226702567153 0.938004342848289 1 1
0.586494852050302 0.576015606665383 1 1
0.627609637735176 0.616028065578661 1 1
0.984190548035257 0.966917347520819 1 1
0.657532608591257 0.647041379616494 1 1
1.09267790392809 1.07195429228139 0 0
0.604555688672323 0.592887367055701 1 1
0.820312990693746 0.806005587610948 1 1
0.66375585964442 0.652327607989093 1 1
0.492317703636249 0.483751367192153 0 0
1.07801792615466 1.05874727544537 0 0
0.638709129753145 0.628424779270158 1 1
0.510236241216713 0.501191685466993 1 1
0.746513641284142 0.732696380670643 1 1
0.844488947423491 0.826747415094509 1 1
0.799313999324317 0.783665972781775 1 1
0.859042476684987 0.843263743688362 1 1
0.539514872749718 0.528784769446315 1 0
0.758527634279543 0.744150050116246 1 1
0.874079659298581 0.858163779115528 1 1
0.83947931627825 0.824380364510255 1 1
0.658563116580523 0.646565510730321 1 1
0.870128332484964 0.853957643360327 1 1
0.607663704337899 0.59472155227112 1 1
0.596351632169295 0.585275035454795 1 1
0.749757739013779 0.736070322277121 1 1
0.72749307453675 0.714854286173773 1 1
0.878953678283423 0.863222172805397 1 1
0.863830167054685 0.848128104412183 1 1
0.538320069982737 0.528970421965432 0 0
0.92327723540877 0.907311685755917 1 1
0.800463364875111 0.785442465343448 1 1
0.612853642536803 0.601557247201238 1 1
0.537952665852678 0.526946720679555 0 0
0.950788808988752 0.932423136677304 1 1
0.642987673888474 0.631928318401875 1 1
0.643874079388916 0.631952566456744 1 1
1.02836283428205 1.0097803439465 1 1
0.835672661098334 0.818737125182233 1 1
0.885839331226648 0.870191060199862 1 1
0.731351095999657 0.717192850651816 1 1
0.952022745664849 0.935188308730682 1 1
0.718421344350514 0.705965978052322 1 1
0.666914290471697 0.653250143141914 1 1
0.701382277639343 0.686822830935565 1 1
0.937650773857284 0.919388640840036 1 1
0.737873559494673 0.722912487617255 1 1
0.920388336667905 0.903441164562501 1 1
0.822764909824464 0.806350750983151 1 1
0.8732454776429 0.857112140730642 1 1
0.729921860470473 0.716380797787105 1 1
0.876418050370322 0.859828553388036 1 1
0.865852979498195 0.850702019354669 1 1
0.887567089379734 0.870812203835725 1 1
0.879804326104112 0.863418935365339 1 1
0.760585358000164 0.746521189482971 1 1
0.477234366710353 0.467817755160924 0 0
0.848620452095143 0.833162575869995 1 1
0.952311185017606 0.934375432819234 1 1
0.735035919454743 0.722034221483341 1 1
0.749203096431541 0.735237204669158 1 1
0.633710081912914 0.622001755304058 1 1
0.718461551726652 0.705348421769285 1 1
0.947172818768505 0.929844661846521 1 1
0.842730559986259 0.826826085415736 1 1
0.818308249331506 0.803451823075827 1 1
1.02633682105 1.00767194428149 0 0
0.64796713686324 0.635328538460525 1 1
0.740113850825369 0.727046809692204 1 1
0.788492151370743 0.773397222188971 1 1
0.755046202382181 0.740358778124419 1 1
0.81958729440042 0.803958277714323 1 1
0.858893291134184 0.842703527385995 1 1
0.820417780605148 0.806900162275093 1 1
0.794482874170568 0.778663798735223 1 1
0.937020109584266 0.91896854399901 1 1
0.85555023783394 0.840536237227119 1 1
0.762379064766734 0.748676082782574 1 1
0.688659074189781 0.674803533990929 1 1
0.936936850753643 0.918613957685695 1 1
0.837791213749804 0.823082960333028 1 1
0.938770998111962 0.921962718203199 1 1
0.656481567962934 0.64363749368591 1 1
0.563031023428289 0.552345619015716 1 0
0.836574060951529 0.821194531806863 1 1
0.65132624180076 0.638696631927238 1 1
0.691712538177003 0.678451686454904 1 1
0.849275934632786 0.83352333581698 1 1
0.775649363051745 0.758737551633321 1 1
0.896430428382429 0.878774299934715 1 1
0.861836817327139 0.846360288100944 1 1
0.760230931287323 0.745510406608569 1 1
0.801933558978105 0.788399955989987 1 1
0.79494153849855 0.779459050820498 1 1
0.873479248039957 0.85720531392373 1 1
0.84923954965419 0.833218620175371 1 1
1.00412678723717 0.98419433439648 1 1
1.03362025800436 1.01496730916486 1 1
0.680202678536706 0.667813166199157 1 1
0.948102938398763 0.930111106634167 1 1
0.800946074304587 0.786448080532703 1 1
0.558847508694681 0.548644439543313 1 0
0.573330261526978 0.562811043475769 0 0
0.838678263639014 0.82317967976928 1 1
0.888945849289937 0.871886754691499 1 1
0.582138033768409 0.57155683485261 1 1
0.74448163406797 0.729755089546108 1 1
0.678431217300322 0.66478003587027 1 1
0.73585794500872 0.722024112886129 1 1
0.887228631023196 0.869013419857616 1 1
0.945336535463729 0.92996805625761 1 1
0.786660070588769 0.772947428743514 1 1
0.812684570478214 0.796439004710163 1 1
0.880964077931184 0.864252572436144 1 1
0.909531786720065 0.891924628412851 1 1
0.778827112680847 0.764146715455646 1 1
0.563676361259973 0.553693481619863 1 0
0.743011388974857 0.727441881722392 1 1
0.815970016401657 0.800594068950524 1 1
0.765148991957374 0.751493954461343 1 1
0.724931704647174 0.712197708989145 1 1
0.747029344043277 0.73196008129375 1 1
0.820269221498968 0.805508355261051 1 1
0.866159054044314 0.850575825039613 1 1
0.761820585985843 0.748237377246008 1 1
0.686610397284378 0.674912630365306 1 1
0.672698405266229 0.660504250447118 1 1
0.821193148055894 0.806186726385475 1 1
0.655889095541704 0.643030619337687 1 1
1.00255481777376 0.9846636512838 1 1
1.03208365518583 1.01154685980343 0 0
0.846496788587922 0.831112340639729 1 1
0.763948416925957 0.750572678563644 1 1
0.460526965598366 0.451115705629627 0 0
0.816910452794553 0.801627063564922 1 1
0.633045745992288 0.619973150041407 1 1
0.921343045444243 0.903916756046426 1 1
0.901155312662894 0.884279069359823 1 1
0.804639536709933 0.790012488900887 1 1
0.929026916613239 0.911901749248595 1 1
0.980444002900353 0.962414074591106 1 1
0.756419738851755 0.741909902001114 1 1
0.806907087127939 0.792173549613698 1 1
0.774034171652919 0.759291873753245 1 1
0.907625998848092 0.890954022391228 1 1
0.818715984003144 0.80209166576812 1 1
0.752125973669338 0.738562496596923 1 1
0.784809845641449 0.770892091514381 1 1
0.742732633879192 0.7283607769244 1 1
0.788593682209219 0.773303870526084 1 1
0.761818570408636 0.748427154926262 1 1
0.796846315035852 0.782589790913729 1 1
0.608270043798498 0.596787530109007 0 0
0.770676256487706 0.757041457370699 1 1
0.751239877608879 0.736462056915382 1 1
0.483005952710678 0.473567074468415 0 0
0.770513565020328 0.756759415164296 1 1
0.884063642195224 0.86545628118663 1 1
0.887979837330299 0.870161691085356 1 1
0.997386041987997 0.97819579142396 0 1
0.799572639618135 0.783971305555552 1 1
0.966921056112831 0.947922989232138 1 1
0.783664856874502 0.768665190129217 1 1
0.936619273593877 0.919207661062187 1 1
0.756411780945488 0.742186866093304 1 1
0.584301578932992 0.573458069766388 1 0
0.654395009947045 0.642192081752209 1 1
0.57044253025591 0.560592732745671 1 0
0.632840460445502 0.620666166119932 1 1
0.546591899380116 0.536960881627511 1 1
0.700894268078037 0.687971214870739 1 1
0.674691595645826 0.661905962595406 1 1
0.859248235828121 0.843607889963693 1 1
0.930927198626493 0.915268673293494 1 1
0.807620780117415 0.793369631873979 1 1
0.907798927507292 0.891079088926954 1 1
0.762116119670245 0.747156226535863 1 1
0.560894512310238 0.550596463791294 0 0
0.752121971269384 0.737794141452963 1 1
0.997908382797715 0.979082694828322 1 1
0.812377353382061 0.79519710603561 1 1
0.758099168868845 0.742969670585531 1 1
0.921433177038879 0.903938358906833 1 1
0.635786467956285 0.624373278434574 1 0
0.679588817968038 0.667925680177994 1 1
0.956087328328126 0.938930988155785 1 1
0.650979792741977 0.639085696440506 1 1
0.614560283986117 0.603363098262836 1 1
0.777783459238599 0.764154958208664 1 1
1.01537315102893 0.997121487590829 1 1
0.898690038388405 0.88110994979746 1 1
0.95749668040018 0.940404560805536 1 1
0.818009465275276 0.803033928526326 1 1
0.94195741991934 0.92484005039741 1 1
0.673028369723446 0.660401482572487 1 1
0.695240120199076 0.683828764809644 1 1
0.674869139674185 0.661945180824301 1 1
0.454866705236942 0.446118625085927 0 0
0.631262396278765 0.620606126640451 1 1
0.734901837713964 0.720876104852111 1 1
0.850635481861524 0.834442445292566 1 1
0.733609599270893 0.720410620003606 1 1
0.955040193177153 0.936943247429759 1 1
0.815124421906469 0.800576436689083 1 1
0.771606074584906 0.7563884013232 1 1
0.606661172629686 0.596356934134506 1 1
0.795592735676959 0.780573168080291 1 1
0.701871087071896 0.688338532963037 1 1
0.94832956414167 0.930427597018126 1 1
0.614018729991961 0.60175566547099 1 1
0.756229768039893 0.742733634146787 1 1
0.573725283244101 0.561990428153674 1 1
0.786751638040536 0.772747664053535 1 1
0.861042486142017 0.845280938008191 1 1
0.929727059508565 0.914386021574791 1 1
0.818417921128608 0.801933987100941 1 1
0.770641133641171 0.75640037845381 1 1
0.623269557717747 0.61158958238605 1 1
0.77906724837057 0.763918001150109 1 1
0.738546576389867 0.725124941335478 1 1
0.684637690876228 0.672873383813051 1 1
0.481128302118981 0.471234960206087 0 0
0.719381595699835 0.706263677884466 1 1
0.713631873178325 0.700561002170221 1 1
0.838885240291508 0.823326757095542 1 1
0.780306841439214 0.765374546062309 1 1
0.879806709912321 0.86423017740947 1 1
0.890208671039646 0.874280560945286 1 1
0.958599496457577 0.940400801026743 1 1
0.771946688368958 0.757022874170315 1 1
0.84275925124241 0.827278534134792 1 1
0.747503118119658 0.734061436628017 1 1
0.817801199592283 0.803202226598372 1 1
0.866026188443758 0.848563935418592 1 1
0.785184251300115 0.772282317384711 1 1
0.801113791446281 0.786107817748541 1 1
0.726288078220467 0.713170657232367 1 1
0.854824661176376 0.838233395269901 1 1
0.623743905124627 0.610572094716181 1 1
0.82443645957324 0.810360311930953 1 1
0.779465863050894 0.764532814334992 1 1
0.987902964712988 0.969811865481229 1 1
0.707025751760507 0.693588302259914 1 1
0.782447967405302 0.765967653262342 1 1
1.08593916176471 1.06530863216471 0 0
0.595728566469389 0.585465446365132 1 0
0.681693407821508 0.667046404379836 1 1
0.420956214895914 0.414016818144925 0 0
0.905950893273172 0.889501512247357 1 1
0.730505684855038 0.717589927180663 1 1
0.845628157599367 0.831232271842128 1 1
0.79384616120646 0.779844029406248 1 1
0.551545064343166 0.54122036273628 1 1
0.833602303395989 0.818638579215724 1 1
0.812914088208622 0.798111313828669 1 1
0.869586212989752 0.853495225012771 1 1
0.766239176398201 0.752864692983465 1 1
0.782918233139309 0.768516907122042 1 1
0.80207384073233 0.788220270172608 1 1
0.763286692773991 0.749625853034684 1 1
0.764351774121198 0.750899182875203 1 1
0.7692202549511 0.755322725497224 1 1
0.854158972861464 0.838382520015928 1 1
1.14324318685925 1.11981346028814 0 1
0.781452729108133 0.767592495789516 1 1
0.617921980994509 0.607058297461057 1 1
0.660484374656434 0.648684990476861 1 1
0.762776232972603 0.749211679282753 1 1
0.804352365395471 0.788416576888826 1 1
0.775225264416635 0.760824192285936 1 1
0.959926393620911 0.939447188476318 1 1
0.651986020287368 0.640031002329658 1 1
0.891316759907502 0.873285901791102 1 1
0.576833725295088 0.567125624395493 0 0
0.905533948223536 0.888691402694111 1 1
0.8393321361731 0.823330917285123 1 1
0.726746447459855 0.712726783264229 1 1
0.806611893008528 0.792749745087665 1 1
0.935447656715439 0.917603190370689 1 1
0.889994015728096 0.873612640710045 1 1
0.649060134698261 0.636004478431875 1 1
1.00042998730275 0.983091132270881 1 1
0.681639983698481 0.669420092129497 1 1
0.550928472251053 0.540273442493249 0 0
0.879974699360967 0.864569781123798 1 1
0.762643421542568 0.747643685418245 1 1
0.989429930611354 0.971024434554547 1 1
0.475918156342638 0.466482716464027 0 0
1.00959994355591 0.991208500211055 1 1
0.953532640595125 0.93627006583163 1 1
0.889949770393194 0.874086458570841 1 1
0.876755276329644 0.860051128113186 1 1
0.926341974045406 0.909589770761077 1 1
0.537884872838396 0.527392570151781 0 0
0.821181586463886 0.80516973748968 1 1
0.766337241713772 0.752457649861911 1 1
0.924526051624768 0.906876204174753 1 1
0.863421369896648 0.846496429012509 1 1
0.966991216098875 0.948840716100945 1 1
0.82715654093189 0.811341691312395 1 1
0.718691803527289 0.706312825243829 1 1
0.517719392511286 0.508123576109479 0 0
0.52184812471562 0.51208194940448 1 1
0.70745553552294 0.694629595377327 1 1
0.831646835824797 0.813311101232692 1 1
0.739026677841107 0.725721379829718 1 1
0.668117576475606 0.654352308807641 1 1
0.790735794581119 0.775857228448339 1 1
0.757908285854873 0.745144381150155 1 1
0.5822249192304 0.570956340277065 1 1
0.766434485086699 0.752035586419645 1 1
0.85898626555655 0.843705825601638 1 1
0.774324311077169 0.759923828344295 1 1
0.83301787452986 0.81745535045601 1 1
0.803413680410721 0.788994227690948 1 1
1.03891399548323 1.01735448382463 1 1
1.05019719163765 1.03062249289701 0 0
0.846459874845492 0.83161340247989 1 1
0.611107117583929 0.600352805809605 1 1
0.825970234337894 0.809291344647816 1 1
0.873084007387803 0.857052193401588 1 1
0.7074042425816 0.694825955285388 1 1
0.965191129244002 0.947325750930411 1 1
0.969984584591051 0.953198964068278 1 1
0.810877020790514 0.796455869558206 1 1
0.702047733370938 0.68820572151108 1 1
0.696535082871111 0.683256451583773 1 1
0.904919253288264 0.887701881804034 1 1
1.02842474394575 1.00945064757409 1 1
0.683043423397523 0.66957511183509 1 1
0.85699391682583 0.841295424774072 1 1
0.888817696414954 0.872922749890709 1 1
0.971163804875065 0.952964226752964 1 1
0.722921969236221 0.70792014430134 1 1
1.04803562649465 1.02741930993308 0 1
0.88729274602769 0.870627157950842 1 1
0.77695854301012 0.762614355791526 1 1
0.900348637145216 0.881475562061005 1 1
0.82051503133961 0.804828674940892 1 1
0.594457488140592 0.583296428387975 1 1
0.69312541997034 0.680682854005981 1 1
0.916243981606278 0.899209961871814 1 1
0.693770067912261 0.679915029605292 1 1
1.00501528660354 0.985601746603301 1 1
0.909588135566612 0.892419681228612 1 1
0.719176121193734 0.704191556094947 1 1
1.00265061496024 0.983724977510216 1 1
0.890048722459397 0.871981368088918 1 1
0.949827000559013 0.93104384475914 1 1
0.81024599097185 0.794730383844709 1 1
0.724419164893766 0.712553892449234 1 1
0.585329819425566 0.574765505970322 1 1
0.872904785872142 0.857568786540898 1 1
0.547122967637459 0.536948139282079 0 0
0.923988786932024 0.907574282393172 1 1
0.881105801296087 0.864886949031437 1 1
0.621372150947703 0.609955517060144 1 1
0.597874328528715 0.586596715568174 1 1
0.937772538364803 0.920195285227083 1 1
0.808071840856635 0.792438262877197 1 1
0.67897146288906 0.667352460639127 1 1
1.2304394095447 1.20686352508704 0 0
0.822253276374398 0.807757313481699 1 1
0.822089609128392 0.805960474828881 1 1
0.65423424348311 0.639668057520975 1 1
1.08035633933984 1.06087837991574 0 0
0.805124427846366 0.79067032811875 1 1
0.738413597131222 0.723534838304429 1 1
0.903740188785395 0.887614083509779 1 1
0.534099485646617 0.523548762327384 0 0
0.918211393737224 0.900476190447735 1 1
0.573075907621641 0.563582167271537 1 1
0.853302069641994 0.837715506620149 1 1
0.627937616265029 0.616682936511636 1 1
0.804474583756515 0.791276153595445 1 1
0.889855343730228 0.874344546851818 1 1
0.972312825217378 0.955019867553427 1 1
0.736871375105109 0.723436819450051 1 1
0.775548298081833 0.761327085030172 1 1
0.701746928682367 0.689356633332547 1 1
0.893566294653269 0.876230408127973 1 1
0.632409575856003 0.621430998652931 1 1
0.761456767321948 0.747089533530797 1 1
0.941077087885663 0.92443508173974 1 1
0.887001508194941 0.869770567730662 1 1
0.645247571919148 0.632838195650489 1 1
0.934725100035252 0.916978779290533 1 1
0.723119888594507 0.710574126556983 1 1
0.889828622942849 0.873772169697373 1 1
0.979255760756919 0.959649390918336 1 1
0.993702869632021 0.974482833028316 1 1
0.926696657458356 0.909527989280617 1 1
0.880136956292875 0.863604910217455 1 1
0.803890994218149 0.789517194848252 1 1
0.554539131151207 0.543576227620467 0 0
0.940521586000692 0.921486996511067 1 1
0.880251797073835 0.863284638743507 1 1
0.94317698252159 0.925711620743642 1 1
0.630453087371276 0.618012123633298 1 1
0.812115835854005 0.796369441544002 1 1
0.680855469192587 0.668221111004557 1 1
0.710555098741731 0.697048817194342 1 1
0.846056442663741 0.830114654792528 1 1
0.836969026665168 0.821161000001729 1 1
0.816628844454799 0.802657463580469 1 1
0.970743510489235 0.95246259950853 1 1
0.596935127992976 0.586490614208502 0 0
0.778943549586759 0.764773445761598 1 1
0.719670954897261 0.706824876704559 1 1
0.990893709222487 0.971696635356703 1 1
0.794773775582337 0.780209982088634 1 1
0.938207938548841 0.920485340483661 1 1
0.783638003907595 0.768665597883911 1 1
0.95495130256325 0.937455317041451 1 1
0.776782944857154 0.762239979641018 1 1
0.817110552545136 0.801774431139083 1 1
0.859683244797782 0.843770978874735 1 1
0.882180050723924 0.865109199332793 1 1
0.72480011360913 0.710505883352366 1 1
0.796530388690286 0.781582109477508 1 1
0.969425417698224 0.948962872609231 1 1
0.821223391591682 0.806127985354497 1 1
0.715493641332193 0.702563738174097 1 1
0.819948332173447 0.803909314819618 1 1
0.694748254959737 0.682290309030682 1 1
0.756584992112684 0.743247192852295 1 1
0.734645681167098 0.720774485999514 1 1
0.844734615338758 0.828598763633554 1 1
0.852149571077203 0.83670910678657 1 1
0.703862956976001 0.690762128804571 1 1
0.894095058454451 0.876209004884789 1 1
0.815424959834951 0.799775547447625 1 1
0.798930084287249 0.782523139199281 1 1
0.540390908615692 0.530812209158024 0 0
0.708160608917922 0.695909064786573 1 1
0.815532032181292 0.799821557336682 1 1
0.833840177479538 0.818802353991133 1 1
0.641998749609582 0.629729547790792 1 1
0.790494891590658 0.775183162292705 1 1
0.777134198589414 0.762761720409259 1 1
1.06712160458388 1.04830603048956 1 1
0.885282266864536 0.869273128161458 1 1
0.58119504974347 0.570130480812393 0 0
0.874317074758376 0.858254206604063 1 1
0.619757856846119 0.608760674430098 1 1
0.680614559069435 0.668219268262246 1 1
1.06290215193316 1.04342631226079 0 1
0.689384033148548 0.67701917751196 1 1
0.929412231800686 0.910415738229846 1 1
1.05919546125891 1.03928614097104 1 1
0.795163496563654 0.779343157386155 1 1
0.736543242495126 0.722281894856925 1 1
0.747521704071996 0.733390247470437 1 1
0.57756001821901 0.567316789216244 1 1
0.735523581679938 0.722727905830189 1 1
0.910913306406981 0.892144349367006 1 1
0.978113474789684 0.960564651324417 1 1
0.842701094926135 0.826866864118989 1 1
0.818622566238717 0.80285703736763 1 1
0.833251272674795 0.817111634333896 1 1
0.691994533509119 0.679748550607936 1 1
0.736137994181303 0.722058034015193 1 1
0.552492769058629 0.54326495861432 1 0
0.902326436722406 0.886252848931834 1 1
0.914800631259897 0.896986127659477 1 1
0.652160997038177 0.638749206435288 1 1
0.704648475398317 0.690909417794158 1 1
0.615709106835191 0.604016718796468 1 1
0.757557139618517 0.744492821404488 1 1
1.09161343656958 1.07105148750678 1 1
0.745828891319975 0.730592797621992 1 1
0.631922527187838 0.620218343071965 1 1
0.700306973553103 0.687522338277646 1 1
0.641920102830686 0.630293195070965 1 1
0.603407373190752 0.591567707498898 1 1
0.779528580714835 0.765121253551975 1 1
0.83863476181579 0.823222614274466 1 1
0.581109456557264 0.570095509746538 1 1
0.90602425723989 0.889181931240159 1 1
0.958871723739273 0.94145866904927 1 1
0.798771507817245 0.78445181353836 1 1
1.00076770714585 0.981782466341772 1 1
0.811545458251775 0.794932277081996 1 1
0.745581664453535 0.731170620924156 1 1
0.630156243476043 0.618817215542336 1 1
0.726185822639212 0.711270924829035 1 1
0.830185494504065 0.815337323156256 1 1
0.833350327323678 0.818597569020954 1 1
0.963925803258673 0.944519101038688 1 1
0.936352343803143 0.918806759464889 1 1
0.696691244987763 0.684068110267707 1 1
0.645071056675172 0.633405871153841 1 1
0.828593465710201 0.812911214606228 1 1
1.01838882611462 0.998057148504236 1 1
0.92510954082868 0.906251358026392 1 1
0.754820858112406 0.740391768329568 1 1
0.964927828674852 0.945519373388176 1 1
0.785698700006696 0.77119404174467 1 1
0.915768109768662 0.899720293983071 1 1
0.676288805241273 0.663563713806658 1 1
0.775876684654372 0.761229454378838 1 1
0.659983162829163 0.64865064674104 1 1
0.965677666798611 0.94868686568104 1 1
0.759331586381957 0.743974461216274 1 1
0.729139264170506 0.714718649593917 1 1
1.0017822210349 0.983047754913306 1 1
0.891286959639879 0.874921930922734 1 1
0.680050747706813 0.666583986274244 1 1
0.841438760952686 0.825325614769625 1 1
0.840389569748124 0.823886909745081 1 1
0.93978558995416 0.922253268466306 1 1
0.90178595367251 0.884045144345643 1 1
0.936947212184817 0.919771548916589 1 1
0.966495263049517 0.949389151848242 1 1
0.976752230661509 0.957357971017962 1 1
0.653573392853138 0.641280657185888 1 1
0.970645709078595 0.953505063008188 1 1
0.564840986516866 0.555041312475612 0 0
0.701241337144745 0.688476863377556 1 1
0.698256835207878 0.68514147084097 1 1
0.683344132365332 0.670276470050905 1 1
0.545981774697771 0.535938510848225 1 1
0.533080795139694 0.522830370143174 0 0
0.733265065281405 0.7210201024829 1 1
0.607903104102838 0.596921201357402 1 1
0.94956721901891 0.930861595265405 1 1
0.663134891860734 0.650644681984691 1 1
0.687480127053643 0.675839471999107 1 1
0.780886745000487 0.765662244247794 1 1
0.998372089851929 0.978816004355599 1 1
0.837525839583076 0.821254967362278 1 1
0.842178126533019 0.827217329550534 1 1
0.805125145789414 0.79054623921744 1 1
0.775817500871919 0.762113490913399 1 1
0.868582171495203 0.853572486166563 1 1
0.838204196630676 0.823464773846609 1 1
0.822760198748476 0.805713499385524 1 1
0.915342245492938 0.898702122843812 1 1
0.804356004664171 0.789165549518743 1 1
1.10540046940078 1.08449494656779 1 1
0.936496640247494 0.919281730026098 1 1
0.706665406040619 0.694176109466148 1 1
1.00161288162672 0.98204445427067 0 1
0.798881859097972 0.783360481200776 1 1
0.679286170597476 0.666965430880044 1 1
0.711630271175906 0.698557834538853 1 1
0.891995337965008 0.875066509423083 1 1
0.808112367409619 0.792255887524566 1 1
0.906302781144146 0.888174233005455 1 1
0.605320686398846 0.593366358036241 1 1
0.893810307028964 0.876586722064975 1 1
1.08226825015515 1.06037364374078 0 0
0.841532488203722 0.825799297670868 1 1
0.981958005009231 0.963348317587866 1 1
0.923567731646438 0.905327461581057 1 1
0.796927451994433 0.780691832495541 1 1
0.94096207603863 0.922232772844764 1 1
0.812386064772789 0.796870539802364 1 1
0.702161280390614 0.688793924150258 1 1
0.686397194066143 0.673515315068122 1 1
0.841616290426725 0.824689532449379 1 1
0.849723622571557 0.83398631309177 1 1
0.773282613725698 0.758877220305641 1 1
0.800640189585063 0.785513717989122 1 1
0.880201845331646 0.863363897939823 1 1
0.88162830471203 0.866086138335232 1 1
0.818450002412156 0.803167839070041 1 1
0.781860402547712 0.768498589429014 1 1
0.827002677821868 0.810934129543479 1 1
0.592977373407093 0.582427951491088 0 0
0.831272880309715 0.815104382092225 1 1
0.638644845201011 0.626506002468024 1 1
0.853017580997589 0.837063482524281 1 1
0.699276365743985 0.685636738021934 1 1
0.802790534897846 0.788360147387351 1 1
1.09137010622766 1.0717266792305 0 0
0.709666002058559 0.697074398928003 1 1
0.819502836162193 0.803593163328857 1 1
0.725246118222988 0.710657405284305 1 1
0.937797106815786 0.920433846870899 1 1
0.769057600905754 0.75312648250369 1 1
0.744433045940566 0.730447470054171 1 1
0.575193413153093 0.564915400382605 1 1
0.740238332476172 0.726729016761267 1 1
0.675767719843504 0.662652429437972 1 1
0.682946859883323 0.66910154061626 1 1
0.744553707674996 0.730299798314655 1 1
0.932975508373667 0.916335347038694 1 1
0.804927803658584 0.791408993346103 1 1
0.921245241911036 0.903994536353241 1 1
0.505132471604572 0.496223500036962 0 0
0.932314956007801 0.9138718645195 1 1
0.752833238975905 0.739922589068398 1 1
0.76600615863394 0.751323205858617 1 1
0.677737316601713 0.665310852387824 1 1
0.467197154465115 0.458767397351013 0 0
0.775330064545854 0.762015051427994 1 1
0.920677641719166 0.902311326707236 1 1
0.420072215307016 0.41163381874831 0 0
0.725030224246613 0.710383065963411 1 1
0.849349323870812 0.834258800221188 1 1
0.747413206478383 0.732238683933583 1 1
0.611261463785089 0.600435407741274 1 1
0.760313993094977 0.74633754205308 1 1
0.655512881219014 0.64402221507079 1 1
0.581517930430182 0.571786393260006 1 1
0.626092536261011 0.612914845267356 1 1
0.618379082605669 0.607044535458845 1 1
0.620118912410225 0.607382460667445 1 1
0.856239832144869 0.840455613734559 1 1
0.784323074371401 0.770456517713548 1 1
0.719883366367012 0.706617015650401 1 1
0.763900010122684 0.749022909599855 1 1
0.849283649567032 0.832899858918023 1 1
0.779390978693827 0.764212428553917 1 1
0.734717920052654 0.722056572866337 1 1
0.815796756587821 0.799649852131421 1 1
0.869090558925781 0.852384535765079 1 1
0.758312982123397 0.743339748648458 1 1
0.467691972288908 0.459156319211516 1 0
0.846123986208142 0.830296969086931 1 1
0.734049843377705 0.720870630833848 1 1
0.74780456170838 0.732558901350592 1 1
1.07344399719769 1.05444839320097 0 0
0.961934480666321 0.94497375161884 1 1
0.964431176747229 0.946650945941879 1 1
0.937046060146069 0.920230864814966 1 1
0.920575227875862 0.903680807937956 1 1
0.905102184745361 0.888545313774525 1 1
0.553486133984399 0.543956702714674 0 0
0.865806329174525 0.850101835018053 1 1
1.0782965716343 1.05829373436527 0 1
0.829901118472483 0.815197876830817 1 1
0.892268079823856 0.874993801197862 1 1
0.683275785591198 0.669104500909158 1 1
0.779369676904241 0.764013293234097 1 1
0.734954002115166 0.721835461327827 1 1
0.587357991016141 0.576437846637785 0 0
0.783181942846537 0.768269860060184 1 1
1.01785358991549 0.997964868615203 1 1
0.927709529833618 0.910809885946047 1 1
0.687563502791611 0.675097257165781 1 1
0.875239099383006 0.859451911832375 1 1
0.570370100627524 0.559496692153101 1 1
0.920438031047564 0.90369552341125 1 1
0.519029296631245 0.50912699507921 1 0
0.753869462099764 0.738504483438419 1 1
0.691237348224619 0.678539721519799 1 1
0.811481085939107 0.795011829871786 1 1
0.694588439461327 0.682122059258001 1 1
0.850646132472658 0.835313212030813 1 1
0.782568879622223 0.767326666847026 1 1
0.639454396276514 0.627614276671183 1 1
0.642298061146412 0.628908751456133 1 1
0.838528622386938 0.822665707898416 1 1
0.7518942106195 0.736825721342291 1 1
0.758091106894979 0.743571261808197 1 1
0.888290139079184 0.87135896651614 1 1
0.635697687268234 0.623761656575368 1 1
0.737162521912191 0.722623922594826 1 1
0.787951688616064 0.773535120200102 1 1
0.650769887055999 0.638768107520979 1 1
1.0429444674983 1.02281464442257 0 0
0.868120449645913 0.852520232101406 1 1
0.63882767259043 0.627214967000014 1 1
0.700010726358215 0.687445770878437 1 1
0.669388241943572 0.656224532559745 1 1
0.794771402817884 0.780222851450457 1 1
0.734311336629207 0.719766749017795 1 1
0.734712824860424 0.721818075422858 1 1
0.809947885514549 0.795137261733408 1 1
0.512377157182078 0.502563346707149 0 0
0.711835283837693 0.698519562914344 1 1
0.850484830591472 0.833628717861264 1 1
0.896536106147032 0.879387494074762 1 1
1.00427650367618 0.984997820244627 1 1
0.731293644450379 0.717464665189158 1 1
0.905665804169041 0.88845063467923 1 1
0.750744178572453 0.734661993332608 1 1
0.736104102664397 0.721648226661988 1 1
0.765386374400494 0.749860348846714 1 1
1.03922691830281 1.02069296223176 0 0
0.724171035689007 0.710537843289319 1 1
0.882115233259756 0.866298562791922 1 1
0.666792626457037 0.652968339928586 1 1
0.91094306692438 0.894286356971534 1 1
0.98267513809596 0.963474573919621 1 1
0.817683240640283 0.803844962782168 1 1
0.778589443307995 0.763431247885731 1 1
1.05613434895039 1.03887395930007 1 1
0.681571072389914 0.668052181866658 1 1
0.761522842467444 0.747102992683418 1 1
0.744694534653515 0.730540468823991 1 1
0.702064911664297 0.689910393441681 1 1
0.63103676429077 0.619555564853932 1 1
0.68210333493753 0.670095233820013 1 1
0.826690607248523 0.810703235614497 1 1
0.724251042547479 0.70951257161481 1 1
0.800931264021604 0.785480120239284 1 1
0.979122916755404 0.961521192588044 1 1
0.825424577436948 0.809972324271505 1 1
0.683652249768002 0.671073524433565 1 1
0.785932867733074 0.771989433447163 1 1
0.701004121474826 0.688399395149131 1 1
0.649811466542638 0.637752366476793 1 0
0.887628002999215 0.870689130854804 1 1
0.922030926280181 0.903698678824122 1 1
0.80945020726966 0.79417403878386 1 1
0.662495071308081 0.650576155635363 1 1
0.820850632828983 0.80423270615542 1 1
0.684154963278611 0.669761833868814 1 1
0.890236685472659 0.873168426281365 1 1
0.629148567856355 0.617587801365567 1 1
0.859182748923248 0.843495732776332 1 1
0.648784282803447 0.637077867636517 1 1
0.745129602581576 0.730934812183817 1 1
0.810661710945933 0.795547808787339 1 1
0.845762274637945 0.828918040474853 1 1
0.967060649002367 0.948722970162122 1 1
0.723522179349949 0.709465961466307 1 1
0.713254157002439 0.700347684853358 1 1
0.925054181305982 0.90743949285242 1 1
0.926254506800053 0.90931743973382 1 1
0.834077685537645 0.818781860778595 1 1
0.789641743554401 0.775446256917274 1 1
0.887826737491089 0.870937563172937 1 1
0.819166642762249 0.804161439235617 1 1
0.717360992473851 0.70323665418797 1 1
0.732373703204844 0.719936136111976 1 1
0.952111589437587 0.9340331533592 1 1
1.05104631061296 1.03207437814622 1 1
0.753294853097144 0.737639815335865 1 1
0.83616263220445 0.821151363860011 1 1
0.925943930888178 0.908344491703539 1 1
0.831119494598246 0.815498290051186 1 1
0.668543595508047 0.655560748767729 1 1
0.623052565117502 0.610901855922034 1 1
1.05898848357648 1.03976455438637 0 0
0.922705696883888 0.903994756310335 1 1
0.848446547486084 0.833472103872372 1 1
0.780946355237737 0.765799930313151 1 1
0.83948634359579 0.823832217606097 1 1
0.774881118282923 0.761528270797864 1 1
0.660965583643395 0.648912540874597 1 1
0.698575259207307 0.686277213004189 1 1
0.623695545346927 0.612340860320798 1 1
0.783832275678865 0.76889725570635 1 1
1.11194523693839 1.09022223855445 0 0
0.578973519305507 0.567314747975148 1 1
0.71641070087549 0.70407967071854 1 1
0.743128672308861 0.728060234369551 1 1
0.793306120839876 0.778994525949853 1 1
0.742097898875249 0.729159486746611 1 1
0.789673386237814 0.775265000222441 1 1
0.873633069451926 0.856030803220062 1 1
0.847937687664034 0.832626218312012 1 1
0.611955658078294 0.600396277611376 1 1
0.984094736434301 0.966198559711136 1 1
1.06477665759087 1.04502524523626 0 0
0.891786815893165 0.873879268593801 1 1
0.829555527341101 0.812901132568465 1 1
0.825694887942949 0.81092975417013 1 1
0.901574494123159 0.884625892721968 1 1
0.948768194808535 0.93115675999558 1 1
0.592480377998736 0.581855421847211 1 1
0.963161274028063 0.946240494634347 1 1
0.838353265111726 0.824449480314545 1 1
0.708534559201495 0.696360806742825 1 1
0.65126911636491 0.637866618187985 1 1
0.955567350468703 0.938952934131437 1 1
0.685624764865856 0.672037726921924 1 1
0.909915483645747 0.891844474117993 1 1
0.86797061483438 0.851549409550291 1 1
0.650914532294982 0.63841308430231 1 1
0.910967291080576 0.893030803260318 1 1
0.914781592280383 0.897054155275993 1 1
0.909406131511499 0.893911833717193 1 1
0.753249348986313 0.738440374591547 1 1
0.926644445542728 0.908834770374633 1 1
0.969592806353863 0.95275591981324 1 1
0.7253197839673 0.711748539865637 1 1
0.826427074711139 0.811012032849374 1 1
1.02618097564083 1.00607634301463 1 1
0.725919535506627 0.712621881706988 1 1
0.637299593763044 0.624095371658965 1 1
0.607850508160066 0.596986805352352 1 1
0.882856399694179 0.86506629268252 1 1
0.952958600346919 0.935286660008183 1 1
0.675179409505969 0.661895989273552 1 1
0.846858118843874 0.831314609575901 1 1
0.94303596476591 0.924469530889996 1 1
0.538461042394521 0.526783825095945 0 0
0.78944785102698 0.775831226008889 1 1
0.724114860604028 0.709879623859111 1 1
1.28502424524533 1.26062930466771 0 0
0.613660314150218 0.601646844223906 1 1
0.847103725586312 0.832561426171078 1 1
0.402832935688726 0.395844842630688 0 0
0.816327047318456 0.80159725742103 1 1
1.01064168141868 0.991686592937161 0 0
0.968915263596252 0.950281867001709 1 1
0.535292992439769 0.525840005189214 0 0
0.906765543236255 0.890019851723125 1 1
0.623409760181528 0.611747659082524 1 1
0.86466118710304 0.848164000836689 1 1
0.614568479771761 0.601966615001979 1 1
0.962009064591961 0.943370417732361 1 1
0.772289443034058 0.758370263504804 1 1
1.0149877857073 0.996143362851254 1 1
0.822052512544438 0.808015646104694 1 1
1.05767358890563 1.03782875064932 1 1
0.758408494622211 0.745425597333259 1 1
0.800453872971463 0.784336635018492 1 1
0.816114476400619 0.801911529440554 1 1
0.668831048298119 0.655480696801881 1 1
0.903537262802663 0.886325910132353 1 1
0.86386900562179 0.847917914546208 1 1
0.793701809111318 0.778790317588571 1 1
0.810593614309311 0.796007753685865 1 1
0.646496140090154 0.634738158474089 1 1
0.829905831869365 0.814282394480001 1 1
0.835802922486139 0.822535985901717 1 1
0.807439265088624 0.793446383937667 1 1
0.763082895845197 0.747707490203619 1 1
0.845161463837775 0.828956972450482 1 1
0.881742441528484 0.864464839382048 1 1
0.839936871038464 0.824790052046748 1 1
0.951392246861503 0.933794387341897 1 1
0.899736996703526 0.88174757422844 1 1
0.777947801941682 0.762826023161867 1 1
0.772447707540578 0.75861930022012 1 1
0.940692271438443 0.923832484961097 1 1
0.9340507597967 0.916792509147507 1 1
0.595440241956141 0.583982019291708 1 1
0.660937333301481 0.648768823745358 1 1
0.630400733568776 0.618823834568339 1 1
0.829054494381298 0.813271905479916 1 1
0.647418862856395 0.636105503061796 1 1
0.994553216765683 0.976677169663124 1 1
0.795231039938036 0.780603387176842 1 1
0.935255720966147 0.917582047640291 1 1
0.70448546568759 0.690972002761627 1 1
0.496193949476934 0.485875212111715 0 0
0.911066995631263 0.892701521059365 1 1
0.593091390331666 0.582221526083401 0 0
0.659118193826288 0.646964599101151 1 1
0.79516725152015 0.781373047505212 1 1
0.897792272213752 0.880185466579 1 1
0.840761255387529 0.824952208928952 1 1
0.717605227211969 0.703276927530044 1 1
0.832105822589402 0.816923666347969 1 1
0.724711446014629 0.712741913922433 1 1
0.780407078580398 0.767033389433994 1 1
0.937596978727695 0.920149021992542 1 1
0.8135053695879 0.797987031638318 1 1
0.869978764389621 0.854423996238672 1 1
0.77793056523825 0.763147716033067 1 1
0.594237385758533 0.581357987835486 1 1
0.70814299583141 0.695035034992001 1 1
0.531887073634117 0.521876864902798 1 1
0.590351261649479 0.578744625885907 1 1
0.955220351364648 0.936985767113617 1 1
0.677295474154918 0.664887005789655 1 1
0.673977064291115 0.661637346475211 1 1
0.893989644200299 0.876200196419039 1 1
0.824848080197732 0.809235252332398 1 1
0.771917381644952 0.756717041833301 1 1
0.908398978136505 0.892403525225733 1 1
0.962344278214082 0.945182573092228 1 1
0.975028567125032 0.957920630167038 1 1
0.77247594474837 0.758090804911172 1 1
0.776274175125461 0.761673065993992 1 1
0.976505645385643 0.956955540238766 1 1
0.740376477005445 0.726054604800867 1 1
0.65894551688433 0.645476717416256 1 1
0.68219606392417 0.668874387848761 1 1
0.643231022305846 0.6314752505225 1 1
0.750382379113625 0.735760375965112 1 1
1.15117836629228 1.12829298020429 0 0
0.856353266960884 0.840676220405241 1 1
0.700420274010312 0.687134611684914 1 1
0.823332105956854 0.809199033271949 1 1
0.792192009639373 0.776565766246267 1 1
0.94301679362351 0.92415801914045 1 1
0.399936275301268 0.393119097333673 0 0
0.699297901993689 0.685885113788092 1 1
0.877037898578744 0.861648246777484 1 1
0.609855387622232 0.59811136001548 1 1
0.731613188377478 0.717996066056899 1 1
1.04615192555882 1.0247976717479 0 0
0.685756783430033 0.673775204113633 1 1
0.672740766747588 0.659181480632741 1 1
0.837728213798496 0.822389919156228 1 1
1.37787029555724 1.35126561612482 0 0
0.944883332624558 0.926597672520231 1 1
0.881433731646715 0.866054286046493 1 1
0.914352488250982 0.896855653833884 1 1
0.829231330455812 0.813516460969886 1 1
0.73483875660727 0.72112578936018 1 1
0.734729301911284 0.721710823056389 1 1
0.858410804984553 0.842287718551661 1 1
0.763785318204182 0.750808331213751 1 1
0.766616662592918 0.751954553439111 1 1
1.00427289907721 0.984410974370419 1 1
0.678642042546861 0.666368470574968 1 1
0.686473942067401 0.673392131957647 1 1
0.769256766494808 0.754733058970727 1 1
0.878743927000737 0.862818339456929 1 1
1.00904974071605 0.990454551977788 1 1
0.690195758758319 0.676428980940254 1 1
0.519654774849466 0.510420637742478 1 0
0.91079271939263 0.892969175750544 1 1
0.762900469278185 0.749277591909965 1 1
0.711939591731449 0.699502592527092 1 1
0.721573513221852 0.707203364393147 1 1
0.876683489802917 0.859126767618403 1 1
0.812012834565225 0.797589807800866 1 1
0.966689127038046 0.949477067905859 1 1
0.756661207933808 0.743088867585224 1 1
0.643094065377695 0.632091053074364 1 1
0.847104399600173 0.831421149584949 1 1
0.775601828699028 0.760878678705091 1 1
0.85633408114868 0.839582882752523 1 1
0.653016246074569 0.641141304115336 1 1
0.723389346057199 0.709808028126842 1 1
0.828118146980568 0.81320713432141 1 1
0.726929775227145 0.713832333632351 1 1
0.851525644031443 0.836988373848788 1 1
0.889321559912722 0.873798820983985 1 1
0.845963398780474 0.82991542886664 1 1
0.886383018195553 0.870652516141365 1 1
0.631305954018211 0.61959095307747 1 1
0.779351440797777 0.764264588669442 1 1
0.806706119258654 0.79172190137374 1 1
0.750547405829531 0.736530215483353 1 1
1.03013102943577 1.01062732948037 1 1
0.970168071135536 0.95288574173701 1 1
0.718679504490052 0.705298100850321 1 1
0.747784269752638 0.733414110554653 1 1
0.803435695213262 0.788937311027562 1 1
0.782518938908771 0.768172242265758 1 1
0.437202535647167 0.429370907698812 0 0
0.550234129228268 0.540081158531086 0 0
0.579173352943135 0.567892349179648 0 0
0.724733802435066 0.711760612800227 1 1
0.864825684933197 0.848511184627468 1 1
1.06947834285932 1.04955821711428 1 1
0.871777070418948 0.855764574897921 1 1
0.58188506574577 0.5699851413069 1 0
0.610598011185569 0.599652571999944 1 1
0.787319788563617 0.772360107554937 1 1
0.792813634318413 0.777549416333763 1 1
0.910836882308934 0.894368325924726 1 1
1.03109781143955 1.01316082240616 1 1
0.750640749188504 0.736095934112034 1 1
1.01134327848983 0.991810793199875 1 1
0.555300471869813 0.544660044863021 1 1
0.903658584505252 0.886347952398118 1 1
0.667905897921 0.653788893923785 1 1
0.645997724974968 0.634405762898603 1 1
1.05647439625412 1.03706959379204 1 1
0.824725812374871 0.810540221203045 1 1
0.706004253116624 0.692599391186007 1 1
0.731804250585632 0.717839243190878 1 1
0.917658735449835 0.901295579179308 1 1
0.65222751466547 0.639643410617528 1 0
1.13269784189415 1.11190842460907 0 0
0.874477405297145 0.857290563452518 1 1
0.84207362332348 0.826066207516997 1 1
0.75886709065321 0.744684833791878 1 1
0.764482968305343 0.748945429197641 1 1
0.893374460684576 0.87533210301355 1 1
0.491690913639546 0.481554612594039 0 0
0.920078488644678 0.902554129045589 1 1
0.658956711856961 0.646464426429714 1 1
0.706019457548093 0.692448383673856 1 1
0.855464707946629 0.839612178889099 1 1
0.856750704586478 0.841864723173407 1 1
0.864520415265209 0.848252215863901 1 1
0.915903302642919 0.898262518574225 1 1
0.86922721767333 0.852763929504172 1 1
0.829658120447092 0.814282732082326 1 1
0.875784279324091 0.859444957334032 1 1
0.863327586628331 0.847983959591645 1 1
0.635000640959677 0.621990118898636 1 1
0.815629449256191 0.800666900470869 1 1
0.867582312547847 0.850842442325229 1 1
0.924534766169129 0.907263253373492 1 1
0.960708645155909 0.941923366139751 1 1
0.635634824924345 0.624130057322015 1 1
0.896096447135005 0.877956004023869 1 1
0.854012214053969 0.83906047676223 1 1
0.664438124785688 0.651824457939709 1 1
0.898539493308696 0.882015307003269 1 1
0.977504793378424 0.95915347306694 1 1
0.86266618868368 0.846032598411173 1 1
0.808288426503082 0.793304938170206 1 1
0.728323223983108 0.71286511478691 1 1
1.10177785567002 1.0810032164981 0 0
0.44726102420693 0.438136632898706 0 0
0.570529339110951 0.559768595410047 0 0
0.927221814960888 0.910181765579381 1 1
0.887261156035289 0.869685735147713 1 1
0.896877595225217 0.878094753074042 1 1
0.800029649044696 0.784673999610178 1 1
0.78054413661783 0.764363136334191 1 1
0.630352253467694 0.618623083496836 1 1
0.790095397072219 0.774725762949032 1 1
0.747715358428711 0.733919842670757 1 1
0.598661991291091 0.586195816147617 1 1
1.03314222989646 1.01307736317173 1 1
0.671998471477175 0.660704894727477 1 1
0.808174579786935 0.792208249667074 1 1
0.623822008690567 0.612012403075943 1 1
0.906538394641088 0.889492917731995 1 1
0.652977245321476 0.64047500999154 1 1
0.843584725709646 0.82722079792565 1 1
1.1095437037777 1.08753261780276 1 1
0.690422751746351 0.677483209560842 1 1
0.764931022426898 0.750007415341921 1 1
0.866679714640153 0.85103970333526 1 1
0.676208605344224 0.664252376116089 1 1
1.07197847428814 1.05211258529318 0 0
0.743268238811345 0.727908399157389 1 1
0.964569607282768 0.946263520298675 1 1
0.853760138534973 0.838360243319804 1 1
0.829113157667943 0.813812194592987 1 1
0.746284901738943 0.732905068564489 1 1
0.706624345872394 0.69365641446003 1 1
0.977925823611854 0.959760061592706 0 1
0.976041468093201 0.95760981493553 1 1
0.618178878016128 0.606455387573618 1 1
0.995980211612201 0.977198696287075 1 1
0.800123024987004 0.785675544376425 1 1
1.01116043612955 0.993864643960928 1 1
0.856187324784549 0.841120364909263 1 1
0.939810712589053 0.921482271931159 1 1
0.933474381210834 0.916492308428445 1 1
0.855417023044553 0.838979710123466 1 1
0.863163171139254 0.848284173205565 1 1
1.01115065846842 0.992574134182945 1 1
0.86544499077691 0.848640286997363 1 1
0.862188087024979 0.845859285057808 1 1
0.873268167260133 0.855685150864324 1 1
0.882179085821198 0.865800204047767 1 1
0.897105763103624 0.87971383580273 1 1
0.902932578643625 0.885937733889627 1 1
0.784833544271536 0.770757291739654 1 1
0.755096696912007 0.741270611616917 1 1
0.801455161407827 0.786737546076735 1 1
0.779271092360337 0.765120343052157 1 1
0.931814866798681 0.914503748295452 1 1
0.928444639696248 0.910880020988229 1 1
0.718398713184172 0.704547545067362 1 1
0.939689065228861 0.920353989874265 1 1
0.730739769143543 0.716259626366938 1 1
0.64796216933817 0.636426833980238 1 1
0.817989795412737 0.801378156965005 1 1
0.815130336019735 0.800175388841329 1 1
0.68867867374033 0.676116938386036 1 1
0.670562833668389 0.657901061369252 1 1
0.766925586487858 0.752678196747236 1 1
0.976693555340136 0.958969921923037 1 1
0.814013051388806 0.799337051458231 1 1
0.682784604121664 0.66985180552298 1 1
0.799895632304337 0.784380661829062 1 1
0.970806461398029 0.952063990384148 1 1
0.816592478794471 0.801709258811859 1 1
0.80987835148629 0.795371018598782 1 1
0.611808311736661 0.600508431216227 1 1
0.528155078241501 0.519358699801966 0 0
0.690820341065731 0.678440305624336 1 1
0.706291742023739 0.692111209636828 1 1
0.70322699110759 0.690640326174117 1 1
0.712295664628303 0.699677543092904 1 1
0.535846640576117 0.525015661121431 0 0
0.828404363530303 0.813133568819677 1 1
0.830833517305229 0.815911202087464 1 1
0.732052770783748 0.717894666855255 1 1
0.699343078814345 0.687099495607139 1 1
0.924605703594753 0.90652585006345 1 1
0.539342719937965 0.530196429523782 0 0
1.01809802748509 0.998312152993027 1 1
0.769581023377411 0.754991398457921 1 1
0.8028998677863 0.786547662926857 1 1
0.49091757288213 0.48053328415031 0 0
0.873663326755287 0.85742348424666 1 1
0.945086649949659 0.926365085911878 1 1
0.672762578058044 0.659779445339948 1 1
0.668104731726184 0.654795569063149 1 1
0.865143084583256 0.848361172421391 1 1
0.749777028120612 0.736538965435911 1 1
0.762239636074426 0.74778135326269 1 1
0.832722086722518 0.817973495792834 1 1
0.918446762050029 0.901664421878888 1 1
0.931212680371316 0.914251347125532 1 1
0.910784069860479 0.89419822467601 1 1
0.855456060615327 0.83871290439958 1 1
0.749231900443206 0.735881164646011 1 1
0.813454110629364 0.797252083959301 1 1
0.764660865296722 0.75144123382548 1 1
0.655192911939233 0.643290019726119 1 1
0.749899238362284 0.735731298311839 1 1
0.663753159048608 0.650960896327892 1 1
0.73271633137026 0.71862347191346 1 1
0.809113316861604 0.793493449890013 1 1
0.791229704914395 0.777023369591402 1 1
0.628551368342067 0.616226731853356 1 1
0.827791172761552 0.813302999325633 1 1
0.586467306405617 0.576150852278678 1 1
0.905484992442932 0.888332206263083 1 1
1.02949722064379 1.01056910740676 1 1
0.737183913090443 0.723364506680546 1 1
0.913575312211987 0.895832010766481 1 1
0.63574708298199 0.623881000137034 1 1
0.775716105017789 0.760326932226173 1 1
0.990220571800187 0.970804044921141 1 1
0.917498718983252 0.89934017688294 1 1
0.862313565897422 0.847146966772032 1 1
0.700265512935684 0.686413209557984 1 1
0.887973327386338 0.868343699953941 1 1
0.730672518285959 0.716482043775311 1 1
0.643527101150901 0.63044027425684 1 1
0.724023447635692 0.710115470284586 1 1
0.636338078646536 0.623264476384768 1 1
0.822920879296012 0.808679817784096 1 1
0.729997338799865 0.716660193507153 1 1
0.741843150820726 0.727205952295981 1 1
0.462388307546003 0.454459811749511 0 0
0.73686334943741 0.723176066486832 1 1
0.728188532622616 0.71394730186033 1 1
0.700951593588599 0.687095224773569 1 1
0.573990726394069 0.562556269496168 1 1
0.796243357141244 0.782541358619332 1 1
0.646805741135803 0.634185913706501 1 1
0.860070375189276 0.844471392556768 1 1
1.02740311124024 1.00863568492569 0 0
0.854154535662975 0.837874521392666 1 1
0.616384056235831 0.605202965045209 1 1
0.842918380884419 0.827201199193629 1 1
0.932077219318111 0.914680110673319 1 1
0.649370700783075 0.637174803804238 1 1
0.827344510356726 0.811132493276735 1 1
0.774164714321606 0.760690371327625 1 1
0.474774642415496 0.464910344113729 0 0
0.732378952340972 0.718356535175117 1 1
0.787852952653867 0.77285096820064 1 1
0.919323821638719 0.901862766220613 1 1
0.792254823638606 0.776483961619329 1 1
0.853258502985786 0.83684109324526 1 1
0.667445227564784 0.654405929424182 1 1
0.739270070753195 0.725508208953969 1 1
0.634381448147395 0.623113417024388 1 1
0.859300911861112 0.843521950106181 1 1
0.823457190277355 0.808156879560469 1 1
0.835686681228878 0.820087051105066 1 1
1.0152636326272 0.996183164125648 1 1
0.397971459615399 0.390622226687433 0 0
1.09934343399686 1.07710459901895 0 0
0.712309647277764 0.697812510453844 1 1
0.783124421466907 0.767447918635041 1 1
0.787810475228251 0.772147355175351 1 1
0.786217477382185 0.772301503359937 1 1
0.654103617276613 0.642205173061299 1 1
0.888419067056008 0.872330486991403 1 1
0.797701751678054 0.782145263170064 1 1
0.642274269767388 0.630616358342183 1 1
0.849431228207137 0.832827515533234 1 1
1.01555546717818 0.996124761067862 1 1
0.885547863415641 0.869461393875581 1 1
0.964037565231683 0.944995333180251 1 1
0.635479555512656 0.623095878507955 1 1
0.740506753808482 0.726498130219934 1 1
0.807140282106527 0.791198123461377 1 1
0.865050686736006 0.848714954345298 1 1
0.817611838245328 0.801578212290167 1 1
0.677208503814856 0.664049638951041 1 1
0.627579192654983 0.615627275948003 1 1
0.822893928135926 0.807174462913885 1 1
0.703051787135306 0.688337069891266 1 1
0.829068406189391 0.813139333515968 1 1
0.668480055979581 0.656237912810381 1 1
0.709490944320464 0.695794538198351 1 1
0.668478649295314 0.655118442762295 1 1
0.664453545345681 0.65211122713435 1 1
0.826092100188244 0.810859526187042 1 1
0.670001419007684 0.657142515424877 1 1
0.642860786903819 0.632300897056412 1 1
0.483730798087556 0.474270317806687 0 0
0.764077370427801 0.748948654210272 1 1
0.947799846809273 0.930640615682022 1 1
0.734457642043197 0.722044392661337 1 1
0.614620996817281 0.604302975734934 1 1
0.905987620995674 0.88866416863646 1 1
0.767407542666799 0.752198325186893 1 1
1.07036330944113 1.05128539065061 0 0
0.729852939531627 0.716421130457019 1 1
1.0782695999372 1.05819422834103 1 1
0.83960133323035 0.823969478544655 1 1
0.889076155083748 0.872424946221728 1 1
0.711911143599779 0.696989659644513 1 1
1.00846157666418 0.990022019866014 1 1
0.937810065441253 0.921011008572647 1 1
0.750892317352334 0.736488374702561 1 1
0.846115256290246 0.8306223106441 1 1
0.789287913066563 0.774499167522146 1 1
0.65013508968056 0.636690210594418 1 1
0.840742171505558 0.8262999276393 1 1
0.688293242324065 0.674858823903879 1 1
1.09455152236695 1.073011213429 0 1
0.809516513116187 0.794128009552243 1 1
0.526110396187283 0.515583514140494 1 0
0.563871943857656 0.553515908952495 0 0
0.636316531392686 0.625924267013462 1 1
1.05376504516113 1.03406479414496 1 1
0.476580617124323 0.468115117123032 0 0
0.910234891912024 0.89438017399397 1 1
0.866821451725482 0.850742004281422 1 1
0.671427643142086 0.658567571809853 1 1
0.799338242803505 0.784880364533671 1 1
0.815785187867711 0.800063944870969 1 1
0.806712913282068 0.791180289627086 1 1
0.712046952305406 0.697639304841528 1 1
0.747330862317867 0.73374268567837 1 1
1.1432601871381 1.12061865894283 0 0
0.727956525129478 0.712919995358073 1 1
0.64521458045902 0.63312362906634 1 1
0.981704681154071 0.962440570618804 1 1
0.642475002918981 0.63074509208951 1 1
0.863153313100317 0.845992026626765 1 1
0.893359866091899 0.876849550047083 1 1
0.716149755814129 0.702839099196674 1 1
0.779866354451159 0.765247412895042 1 1
0.722770535208146 0.708305196162355 1 1
0.75015846739915 0.735896690209488 1 1
0.964785036794906 0.946182153325841 1 1
0.605797285577812 0.595262497315135 1 1
0.72865968176125 0.713943122362085 1 1
0.989001342327948 0.96907674734735 1 1
0.802417822908827 0.787086340087133 1 1
0.763012070957426 0.748941755313065 1 1
0.753783817265967 0.740616738626035 1 1
0.844380112291141 0.828049497742654 1 1
0.665893313429332 0.652911575025125 1 1
0.660332352190942 0.648783332757995 1 1
0.757401147851282 0.74420387036576 1 1
0.890048919122084 0.873966820222163 1 1
0.920748417938201 0.903167453630004 1 1
0.988214362925045 0.96960727696672 1 1
0.875174081514215 0.858790534324813 1 1
0.802634794375707 0.788141838155392 1 1
0.69726660945856 0.683562672380816 1 1
0.876824012225487 0.859830116230691 1 1
0.951165102904973 0.932262195695883 1 1
0.806552358334817 0.791212104446294 1 1
0.675519660927061 0.662581543419133 1 1
0.811364334433271 0.795570432754271 1 1
1.03921115845253 1.0184599322144 1 1
0.943483115657592 0.925473609747478 1 1
0.661212558852014 0.648961907794424 1 1
0.947426288345374 0.929075142280287 1 1
0.602724452988868 0.590906602494784 1 1
0.590982665803254 0.579398340410642 1 1
0.514236038967083 0.504460908724781 0 0
0.840698209424088 0.824812603614732 1 1
0.794223297669497 0.779518696889056 1 1
0.820805028603719 0.80541224979756 1 1
0.764786306378338 0.75104641753678 1 1
1.07139076195868 1.05156633676727 0 0
0.84638144131674 0.831285053084629 1 1
0.969456909835291 0.95072443045185 1 1
0.763440971761372 0.749398847041034 1 1
0.962085193715779 0.943147616170304 1 1
0.65986718900892 0.647188535201066 1 1
0.852659183936141 0.836690196208359 1 1
0.433751867192711 0.424176281794552 0 0
0.570116727785653 0.558649761890556 1 1
0.8400999303975 0.823966177509496 1 1
0.755014870949614 0.740773777029675 1 1
0.931714089161007 0.914461339901687 1 1
0.524337632747193 0.515115384787014 0 0
0.722752649714552 0.709237048321773 1 1
0.883647940049463 0.869019038585332 1 1
0.897161564942997 0.879758546436141 1 1
0.688199825759035 0.675818239296318 1 1
0.604101348889934 0.592636655973753 1 1
0.708940456686489 0.694974552870581 1 1
0.908458916402273 0.891755945665126 1 1
0.698153818773047 0.685060044523956 1 1
0.887328632084166 0.871342400899335 1 1
0.678708251500941 0.665285732058771 1 1
0.878067803666337 0.860834425684473 1 1
0.775527523327192 0.761441308641382 1 1
0.824896354288684 0.807952692946475 1 1
0.885366531028552 0.869205595007925 1 1
0.646626474048073 0.634132085892698 1 1
0.759074455889751 0.745782802769619 1 1
0.902846415211887 0.88528849650072 1 1
0.768948947893413 0.753384060723532 1 1
0.74578512803533 0.731652266286607 1 1
0.870257169387007 0.854498871007775 1 1
0.88656652054973 0.87007181236413 1 1
0.679192290825115 0.665882727429151 1 1
0.731178977225316 0.71672960766324 1 1
0.572223706721798 0.561575567706532 1 1
0.922959645005351 0.905511869424491 1 1
0.785264263211707 0.771790395015849 1 1
0.810026436661939 0.793668543289703 1 1
1.07847029592523 1.05686408872819 0 1
0.734649400074516 0.720340797396094 1 1
0.98655746805402 0.968378865590359 1 1
0.773748939707304 0.759111304973031 1 1
0.887628620671957 0.870442176809809 1 1
0.834367687991365 0.817401635586009 1 1
0.840743375269685 0.825970877549646 1 1
0.735423926085636 0.721658016485435 1 1
0.614023741108321 0.603033768209372 1 1
0.928018661744171 0.911074595480196 1 1
0.933962863195404 0.914714715011316 1 1
1.08504991060025 1.06432954369066 0 0
0.670254466222112 0.658171200484794 1 1
0.981148657935455 0.962783169021363 1 1
0.971290998690748 0.954190048557187 1 1
0.91543810240831 0.899756264024059 1 1
0.803376160045943 0.788229152209976 1 1
0.831882029123469 0.816139679041217 1 1
0.825872401854498 0.808323875329048 1 1
0.81377537746117 0.798261022934985 1 1
0.610546713810552 0.599382810723838 1 1
0.795405428338659 0.779643776844555 1 1
0.703017995378711 0.68943910930072 1 1
0.832142920232964 0.815786562361862 1 1
0.792815579445273 0.777241977132401 1 1
0.900126186532838 0.882655789089978 1 1
0.679950724350134 0.668168512505882 1 1
0.984492343532421 0.965909661763308 1 1
0.589633085413324 0.579120125121091 0 0
0.865861545332686 0.848916026390979 1 1
0.441372429575928 0.433474152230449 0 0
0.743848987251943 0.729867717277213 1 1
0.625782787781276 0.614062578069073 1 1
0.789098030069226 0.775220330362958 1 1
0.703700964432885 0.689991251340278 1 1
0.866422467712651 0.851747498927779 1 1
0.646321927829691 0.633044892391643 1 1
0.769452133733578 0.755176056087991 1 1
0.69769430474177 0.68449174710726 1 1
0.768420576584258 0.75430894853033 1 1
0.847055909308521 0.830942235515031 1 1
0.686834061028261 0.67361146950782 1 1
1.00263188163539 0.984312419370456 1 1
0.781059684268367 0.765971246790817 1 1
0.975727531979195 0.958043049785384 1 1
1.04500030607759 1.02531802136255 1 1
0.673235652177652 0.660537562838287 1 1
0.652757015818771 0.638463998201071 1 1
0.834413813819039 0.819235292624812 1 1
0.971773883516737 0.954822733602441 1 1
0.857819971602628 0.84228375352029 1 1
0.868743769285369 0.851534457947042 1 1
0.708571431063986 0.695678934976782 1 1
0.691754930670549 0.678901424155417 1 1
0.597073859655091 0.585671281994007 1 1
1.1363711497568 1.11648970627835 0 1
0.779990154532441 0.766262381239695 1 1
0.682834660905809 0.670073114477673 1 1
0.849858766662544 0.833935587311434 1 1
0.852864254627536 0.837297316499778 1 1
0.587999666852633 0.576636119833517 1 1
0.821486726545655 0.806254130711543 1 1
1.05851717546101 1.03931818792676 1 1
0.572420740450772 0.561432988264696 1 1
0.778649250609768 0.764616209415953 1 1
0.918506781957339 0.904321886060713 1 1
0.86582695872021 0.849330560426977 1 1
0.730459500426254 0.716557585645335 1 1
0.825148354296491 0.80982774127106 1 1
0.616977394373296 0.606231781693774 1 1
0.758128550668083 0.742814746610158 1 1
0.840582062071742 0.82302292465891 1 1
0.899879447491877 0.883443794804287 1 1
0.6895893578952 0.676039377019695 1 1
0.904147553288231 0.888610243089149 1 1
0.744119495462241 0.728348942116596 1 1
0.726439894970298 0.712411663215111 1 1
0.564528732337992 0.555132698699879 1 0
0.67189149026149 0.659227617255198 1 1
1.02436825735204 1.00472001291713 1 1
0.901872005536282 0.886580506410724 1 1
0.97749033223458 0.958997919092065 1 1
0.838050005989233 0.823685847059974 1 1
0.776698862019806 0.762147981052404 1 1
0.805106359246395 0.790053307465692 1 1
0.861901066570094 0.845718254493398 1 1
0.721264010305182 0.70867849265862 1 1
0.99675369743882 0.978702028829413 1 1
0.839621710227169 0.823513854257087 1 1
0.915410219036693 0.897568695465688 1 1
0.714064664650129 0.700917552955523 1 1
0.577010582576583 0.566814402397841 0 0
0.971226609068962 0.953857001772295 1 1
0.910275696156107 0.892722874420905 1 1
0.700325161316036 0.687412011010206 1 1
0.784586349670803 0.768676395803063 1 1
0.765477165233566 0.751055857911035 1 1
0.974740306055784 0.955814346413295 1 1
0.850560367009457 0.834848644656393 1 1
1.1459103294794 1.12502648564738 0 0
0.71638822813123 0.702265631652305 1 1
0.645208882625502 0.634307094934064 1 1
1.02543184360817 1.0073585460589 1 1
1.24449415049405 1.22038787091689 0 0
0.716081099714071 0.701929053647666 1 1
0.778783810512409 0.763982066034603 1 1
0.680821958078514 0.668088857141307 1 1
0.563044039581264 0.552080699541822 1 1
0.935122770065266 0.917819876200415 1 1
0.695547443718222 0.683516528249378 1 1
0.779593575130664 0.762976891183202 1 1
0.765300597145409 0.751854280877427 1 1
0.78764029260982 0.771906135384214 1 1
0.623483206052261 0.612024598710275 1 0
1.07887421459326 1.0594703554893 0 0
0.903460360284052 0.884816529140001 1 1
0.936432152236034 0.919806190695628 1 1
0.661974257777378 0.649940639627604 1 1
0.585534106240491 0.574665497062793 1 1
1.02783389388837 1.00830087424475 1 1
0.851742011375518 0.83521446635445 1 1
1.02461939082812 1.00659836170418 1 1
0.660143816463094 0.64916687606388 1 1
0.973244760410546 0.954501357908173 1 1
0.831266863480413 0.8146507900667 1 1
0.695993631690043 0.683245929946787 1 1
0.615088956356515 0.602182091879593 1 1
0.960922301859112 0.943590037311987 1 1
0.716403621422895 0.702247133050065 1 1
0.500092128696733 0.490466721881894 0 0
0.608241211074241 0.597141825808924 1 1
0.79250129267447 0.778229414586406 1 1
0.834829253581298 0.819606884898837 1 1
0.665456093435059 0.652730612158018 1 1
0.897962767569363 0.880562264076277 1 1
0.939489462728408 0.923046670005625 1 1
0.726387544984859 0.712981038423964 1 1
0.916866955121967 0.898739849126741 1 1
0.830237380717221 0.815874235494445 1 1
0.821959821627088 0.805097556361355 1 1
0.931656463611742 0.912569655929247 1 1
0.713771756360976 0.700872277729327 1 1
0.777805728348241 0.763779420749309 1 1
0.899634593541314 0.883221777561479 1 1
0.793433573088003 0.779103983676165 1 1
0.960867547127248 0.942648136267987 1 1
0.909383536152621 0.890755404889013 1 1
0.766077936871999 0.751858928760772 1 1
0.950290263721324 0.934166971132061 1 1
1.02131354516314 1.00277661863388 1 1
0.765510745418641 0.751784416239625 1 1
0.527005444004009 0.517474889180346 0 0
0.637571393218837 0.625554671135042 1 1
0.910801508523764 0.893695401416569 1 1
0.83415966863551 0.818231568664632 1 1
0.568384864857675 0.558251357459647 1 1
0.776347373124504 0.761997989067138 1 1
0.90597486460553 0.888432661758495 1 1
1.06883486094205 1.04919191565224 0 0
0.844437089265646 0.828112837842978 1 1
0.804587306808157 0.788854615902625 1 1
0.703611723695116 0.689921898456161 1 1
0.497952665006012 0.489526765888952 1 0
0.953540851951463 0.936036061311667 1 1
0.788841509711881 0.774036143689044 1 1
0.573863101029274 0.56360849720437 1 1
0.832376629396287 0.815339271196133 1 1
0.920789778356103 0.903636195972816 1 1
0.663085428008772 0.65043240725263 1 1
0.852177374101892 0.835798533793997 1 1
0.765693870247073 0.75268226159261 1 1
0.858770956634547 0.842471004952873 1 1
0.911071957356328 0.893732738968929 1 1
0.892243727702399 0.87569122630939 1 1
0.733004912312401 0.720343913956856 1 1
0.871900479603695 0.85527387996476 1 1
0.917357599592352 0.90156791034021 1 1
0.628182225487285 0.616780657318909 1 1
1.03578424745371 1.0163944552402 0 0
0.865345725366746 0.849021091867034 1 1
0.843568987397219 0.827808085692575 1 1
0.845777532781877 0.830432797880405 1 1
0.64104983529939 0.627212944117349 1 1
0.803122207966888 0.787788457849592 1 1
0.7739365169659 0.76036452629255 1 1
0.607330480971111 0.595918779265541 1 1
0.784996020786157 0.769056355431039 1 1
0.8735455859753 0.857265540881734 1 1
0.977137533502129 0.958738611395759 1 1
0.97381362899313 0.95566643385734 1 1
0.842397837054936 0.82672641602774 1 1
0.732467292515383 0.718669253751551 1 1
0.732766839125852 0.718896303664083 1 1
0.884819054165368 0.866971627159095 1 1
0.722525204186273 0.709651195118211 1 1
0.972577856658828 0.953034876060839 1 1
0.776225285866568 0.76151821138104 1 1
0.980695310784775 0.96216061481118 1 1
0.913178198904115 0.896787925659088 1 1
0.739074254719773 0.725495121340007 1 1
0.904374961714962 0.888079608289547 1 1
0.853150655427505 0.837543849187379 1 1
0.683924650240667 0.671716634993521 1 1
0.846596082808183 0.831023344596786 1 1
0.553726679199246 0.543843594880885 0 0
0.694257551810853 0.681579515692593 1 1
0.807758345324828 0.79295202780317 1 1
0.889775354441057 0.872611170040638 1 1
0.760245441277511 0.747218196066353 1 1
0.838141421447166 0.822572892739351 1 1
0.729656356780005 0.716405084201065 1 1
0.984594284034822 0.967472332949404 1 1
0.708292196359733 0.695258998666361 1 1
0.813771342461183 0.798437301656795 1 1
1.04621965763109 1.02508039335947 1 1
0.658511172382578 0.645841766593947 1 1
0.910577446463167 0.894193073402842 1 1
1.00709101538167 0.988423882188393 1 1
0.852727780749925 0.836566321008037 1 1
0.95617171148416 0.936879313820448 1 1
0.720410660355503 0.707224955320951 1 1
1.05679846437837 1.03679687847868 1 1
0.991177108791848 0.973088181838466 1 1
0.87071497124776 0.854814421407466 1 1
0.789494681269159 0.774644696175156 1 1
0.520301247595356 0.510466628484416 1 0
0.857359718647969 0.841540601243765 1 1
1.0621592116036 1.0419550124754 1 1
0.772527130172 0.757399227691227 1 1
0.961943635554137 0.943170507154474 1 1
0.619209512788752 0.607055126563582 1 1
0.948697745160696 0.931040225041832 1 1
0.641673786911828 0.629783029111956 1 1
0.921921373393119 0.905538702797977 1 1
0.744667029905099 0.731577648755376 1 1
0.850171848499827 0.834042871736017 1 1
0.774972366228095 0.760487472796476 1 1
0.768059224107677 0.753915059251399 1 1
0.651039777231111 0.638879475732336 1 1
0.878241812177311 0.860766116623291 1 1
0.642782554797444 0.63162503679415 1 1
0.981461438720464 0.964083517435783 1 1
0.893298629381822 0.877828740080341 1 1
0.771828603263114 0.758026914840955 1 1
0.734535775655956 0.72095110901238 1 1
0.858354644046123 0.841358475930761 1 1
1.0299764743711 1.01031468660338 1 1
0.941771738894758 0.923396881062545 1 1
0.825510967790002 0.807929770843902 1 1
0.627190648087525 0.614911494255704 1 1
1.04024877756962 1.02146572412817 0 0
0.719903014952782 0.706602500396221 1 1
0.638029044934384 0.627065979506913 1 1
0.664154721464642 0.653093347485957 1 1
0.956879410668718 0.940082603431535 1 1
0.638080111249793 0.625308899790842 1 1
0.956324526529504 0.938846405591046 1 1
0.681951979099499 0.669370543501822 1 1
0.737020909911206 0.723840955625575 1 1
0.655259611492792 0.642126939500181 1 1
0.585123492317521 0.573348309284922 1 1
0.786826683175352 0.772810974181547 1 1
0.971367399798949 0.953002787239491 1 1
0.986300291708453 0.967903136430874 1 1
0.611064314635767 0.60006708803867 1 1
0.663275964117675 0.650829825779602 1 1
0.940846046963327 0.924248100657275 1 1
0.620608653259979 0.609460260168671 1 1
0.708141976518726 0.695124833893326 1 1
0.644837022586448 0.631955135572136 1 1
0.424740030922837 0.41618660557994 0 0
0.87677408046512 0.859205741028853 1 1
0.692272978152122 0.678929843480057 1 1
0.854473461205559 0.836550308664254 1 1
0.723827671432737 0.709830069623742 1 1
0.818933682279707 0.802839967554749 1 1
0.804374645908122 0.788686719947128 1 1
1.0880054243371 1.06670313442303 0 0
0.455642662240014 0.445939453845089 0 0
0.988907268479629 0.969698653688481 1 1
0.745939846379093 0.732633169331136 1 1
0.926617897338106 0.909284303685987 1 1
0.925513269098671 0.907351351817799 1 1
0.655598832627483 0.643706009306821 1 1
0.765826665715886 0.750714525738712 1 1
0.694546128299431 0.681295857088156 1 1
0.901807118535482 0.884687981797955 1 1
0.577739374296764 0.56702418343382 1 1
0.889435819512625 0.870825441671094 1 1
0.958258293797915 0.940006777636711 1 1
0.739630459788927 0.726253813758617 1 1
0.819921554525407 0.803735238446838 1 1
0.713682054896479 0.699598629936451 1 1
0.745253444110533 0.731011129984334 1 1
0.773113853738066 0.758902465511647 1 1
0.749004679182396 0.734935757498449 1 1
0.752944351926448 0.738980708019776 1 1
0.874807752896437 0.858824557764003 1 1
0.66742879393553 0.655698992154209 1 1
0.852121644991083 0.835088437991933 1 1
0.735479923138302 0.721627448981315 1 1
0.77995222779972 0.766695720950611 1 1
0.823234215428565 0.807759655259932 1 1
0.929531315211461 0.912264371370409 1 1
0.80379570482543 0.78893141225634 1 1
0.784997125319299 0.771051314881328 1 1
0.846446076324495 0.829736379860874 1 1
0.692642087634141 0.679922235475747 1 1
0.795837255015556 0.781355868756491 1 1
0.847697364079649 0.830875903286529 1 1
1.02686870828617 1.0063079801573 1 1
0.821912472231527 0.805872052243445 1 1
0.787597530907217 0.773104993049439 1 1
0.82902235251342 0.812344180326742 1 1
0.893412781229649 0.87643034948633 1 1
0.864139925607997 0.849012254048794 1 1
0.715151623785572 0.700624064445558 1 1
0.80468561434795 0.789078265588473 1 1
1.07758695510651 1.05662100996391 1 1
1.01672456014512 0.997888398933978 1 1
0.629815548573853 0.618492751448028 1 1
0.775696943570416 0.761537546386492 1 1
0.883851754478663 0.867363015288177 1 1
0.466506301190825 0.458195460022429 0 0
0.783417066043232 0.769648824127878 1 1
0.872935235749219 0.857053819239285 1 1
0.964976348982762 0.947826762178071 1 1
0.907499098546469 0.891259137692432 1 1
0.739273404806867 0.725442767101901 1 1
0.827595450636539 0.811677109336072 1 1
0.912455793976261 0.89450701521325 1 1
0.912506971791365 0.895556921355615 1 1
0.88623367224597 0.869137833472476 1 1
0.771874405216814 0.757393557225377 1 1
0.707552791337042 0.695104684828033 1 1
0.859883045092499 0.844190813576512 1 1
0.948743018695853 0.931446667471288 1 1
0.597576928470724 0.586573864510704 1 1
0.634698503122064 0.623623853267054 1 1
0.772006827672991 0.758502406814428 1 1
0.832513265790417 0.818198317772807 1 1
0.64106478262697 0.629245161117569 1 1
0.758526354266879 0.744948945335075 1 1
0.784540090885813 0.769159304768622 1 1
0.898783106691874 0.881169431496032 1 1
0.85844168131925 0.843539652963391 1 1
0.738029930424018 0.72376771879098 1 1
1.01743804837999 0.999569046025351 1 1
0.890225600136125 0.872135395096004 1 1
0.631141392103767 0.618257854375264 1 1
0.884449083366981 0.868187687735432 1 1
0.89667419596059 0.877463223991767 1 1
0.974674525698702 0.9565013237312 1 1
0.659057463719294 0.645982839757221 1 1
0.780084898808653 0.765637210278527 1 1
0.615613873750957 0.605001892509675 1 1
0.837049886507263 0.82122119299156 1 1
0.790788929824302 0.777111359697248 1 1
0.631165124640631 0.618118469280218 1 1
0.812603172693342 0.797230392353648 1 1
0.671611493765575 0.659023864264011 1 1
0.87044859659172 0.855299238105363 1 1
0.728437924727415 0.715606276559232 1 1
0.981503727903792 0.962799125143871 1 1
0.813152447113595 0.797736835853622 1 1
0.820283397618718 0.803647482128179 1 1
0.793839739028711 0.778799005617827 1 1
0.748341687363402 0.734679529876433 1 1
0.658589699710503 0.644160442025002 1 1
0.613864329908 0.602629941005804 1 1
0.840992369229087 0.824630846712545 1 1
0.91851097816565 0.900987155485816 1 1
0.701749767500164 0.689176368900446 1 1
0.562013895475642 0.550580847870734 1 1
0.680729612667352 0.668842246432716 1 1
0.832663294467469 0.817018556854436 1 1
0.676198944305575 0.663162493576916 1 1
0.814910778692354 0.800001276708387 1 1
0.954833597435472 0.938298142215833 1 1
0.901851589383655 0.884506396912034 1 1
0.724174035031075 0.709758255613796 1 1
0.809419531962148 0.794529262633658 1 1
0.56342019720447 0.552292421993783 1 1
0.966326629429357 0.949380779579211 1 1
0.982823505411214 0.964052333930299 1 1
0.741814967971392 0.72798546305515 1 1
0.994706348958452 0.97332583452936 1 1
0.656525833202796 0.645323590670829 1 1
0.806855620105275 0.791970042670992 1 1
0.891954832682701 0.87531274076527 1 1
0.887749146864256 0.872474077187038 1 1
0.973991676482563 0.955421195391046 1 1
0.678608514624268 0.666304054622344 1 1
0.796024422285594 0.781364321196326 1 1
0.583260561169553 0.573386948278544 1 1
0.758768751676097 0.74418791337076 1 1
0.778361369785422 0.763915427810064 1 1
0.753455495044867 0.738960970255004 1 1
0.689902443610954 0.676876279780601 1 1
0.632173261558347 0.620081686116311 1 1
0.973500380447763 0.956438242997347 1 1
0.699078056576211 0.686483750212935 1 1
0.592392340440525 0.581589214942053 1 1
0.884319079327497 0.867012797046317 1 1
0.785196437365346 0.770182204245278 1 1
1.02656599969971 1.00769467391907 1 1
0.863556675511931 0.848246034635311 1 1
0.636162202660454 0.623761433695626 1 1
0.703219782956372 0.689687872947942 1 1
0.640032184702831 0.627714590180332 1 1
0.642818136496872 0.630127035448971 1 1
0.845914425627544 0.830355141455571 1 1
0.988205471250987 0.96817980151661 1 1
0.867026931382067 0.851628531062182 1 1
0.908132560250024 0.891869851087588 1 1
0.644797575208387 0.633137054053009 1 1
0.812185169781146 0.797676509948315 1 1
1.16514796717705 1.14639806588533 0 0
0.837972148262363 0.822197565952615 1 1
0.621041268005082 0.610559713228797 1 1
0.680587481418153 0.668360278894434 1 1
0.597977148622177 0.586653855767838 1 1
0.83739270615184 0.821724397218532 1 1
0.821955328703778 0.807419595297659 1 1
1.01645952426402 0.996948959237662 1 1
1.02778251710155 1.00930841468762 1 1
1.09775721701065 1.07771502043598 0 1
0.940570972400773 0.922846549470613 1 1
0.946243092345085 0.928029741241347 1 1
0.586522266882838 0.575658523846914 1 1
0.85263025502771 0.836127697273556 1 1
0.704860708138781 0.692531350163761 1 1
0.890167719146424 0.872517313699156 1 1
0.878312954172686 0.861973066364485 1 1
0.582398038331718 0.571413414904147 0 0
1.08033950188689 1.06126979578168 0 0
0.955643241312474 0.939289017530962 1 1
0.501503824900045 0.492133518868688 0 0
0.509359462627793 0.499625694513388 1 1
0.661202202263282 0.649016451686783 1 1
0.874521679941079 0.858542163892465 1 1
0.842729643151957 0.826890326716134 1 1
0.772285590845219 0.757109722324468 1 1
0.622421121334957 0.610639057820733 1 1
0.820143395591101 0.804032559142136 1 1
0.852943216496226 0.836878613428945 1 1
0.807943942993333 0.792716068415593 1 1
0.568070458222463 0.557860162251841 1 1
0.646961801297042 0.634795691804153 1 1
0.827272897674216 0.811532244473904 1 1
0.766864566613074 0.752672499251934 1 1
0.776394186141955 0.760970063449309 1 1
1.09458419204566 1.0747024221887 0 0
0.850080933045732 0.834266631098465 1 1
0.802872576933898 0.788677834264207 1 1
0.908498844120365 0.892787805940991 1 1
0.724782663267845 0.711232972395118 1 1
0.86972193752221 0.853126789651204 1 1
0.583136767048848 0.570894574576449 1 1
0.575420999116638 0.564111640487061 1 1
0.613909886033084 0.602401945454534 1 1
0.778787278389953 0.763590553264955 1 1
1.01132920095727 0.992542150764415 1 1
0.841169529325826 0.824675776732649 1 1
0.894047197771097 0.877400893583743 1 1
0.78800616861926 0.774146324184443 1 1
0.870567469105774 0.853666949165482 1 1
0.869445479005961 0.854575189437486 1 1
0.650284778544329 0.639129911764917 1 1
0.637281117076453 0.624764523201816 1 1
0.638572168636861 0.626181722431635 1 1
0.842548362336216 0.82546857951246 1 1
0.684505091076918 0.672348352023818 1 1
0.856764581545486 0.841447010714615 1 1
0.956283496623356 0.937248171712669 1 1
0.896138191666833 0.880538140865322 1 1
0.824244321712162 0.808041819357061 1 1
0.746689982668318 0.731935549290684 1 1
0.844981171820366 0.829130975671784 1 1
0.755397504333865 0.741551515596766 1 1
0.770705890335525 0.756148462889154 1 1
0.650812260212814 0.638085331504802 1 1
0.635524038852714 0.624414150338484 1 1
0.863809272250786 0.848112771070161 1 1
1.03546826435331 1.01577387498374 1 1
1.01839464529041 0.997472420281822 0 0
0.824409516991306 0.808946973847626 1 1
0.677181742745642 0.664511394706551 1 1
0.619487442966696 0.609374785324938 1 1
0.822924700514967 0.806879763566597 1 1
0.788538356980982 0.774520220927958 1 1
0.8765414006548 0.859215920957034 1 1
0.739847129745683 0.725593093493731 1 1
1.05274686229223 1.03340962921253 1 1
0.833017560068429 0.818029964905914 1 1
0.906271973628218 0.888085700964913 1 1
0.710403065700951 0.695861639210924 1 1
0.952724577100585 0.935026924981868 1 1
0.496014259062123 0.486123731858355 0 0
0.78178026811491 0.766509019674784 1 1
0.833882472932108 0.818450029355933 1 1
1.10636716899323 1.08635934518028 0 0
0.901924108242259 0.885638651880497 1 1
0.769216418812317 0.754704229571833 1 1
0.642331903575354 0.630997881344323 1 1
0.597939227750841 0.586929107726334 0 0
0.811943146710671 0.795742763897812 1 1
0.660242584925404 0.648935883491893 1 1
0.658069685942106 0.645679465382655 1 1
0.697206507238555 0.68567762429658 1 1
0.754793971243318 0.741020858223885 1 1
0.875578701791152 0.859474178228574 1 1
0.867061960858439 0.851225475871293 1 1
0.895855791341192 0.878663803573857 1 1
0.59727390362981 0.587376776074031 1 1
1.14024664797722 1.11830785026393 0 0
0.933113461666849 0.916030333842486 1 1
0.813033979755065 0.797217978035902 1 1
0.843748199549615 0.828819112053991 1 1
0.832514095836571 0.817901261239736 1 1
0.962010262620589 0.944791706747279 1 1
0.572063744005906 0.561354051361176 0 0
0.918277500035402 0.901789661565837 1 1
0.932497801946263 0.915178738154631 1 1
0.963778507266335 0.94680720981256 1 1
1.18976101327466 1.16524124215458 0 0
0.980043049118317 0.961791694578859 1 1
0.821280206607614 0.807090677065877 1 1
0.688297139503136 0.675528575964489 1 1
0.935220341133695 0.918012473587404 1 1
0.729780602895373 0.716037663923298 1 1
0.773361794429356 0.758033445521089 1 1
0.739495646422512 0.725371354995704 1 1
0.742504843858764 0.728904645024861 1 1
0.640903599613123 0.629224397389256 1 1
0.766147757154577 0.751078164116145 1 1
0.725519697151464 0.71203690435218 1 1
0.880492133702204 0.864780110842366 1 1
0.755052394424416 0.741943258159795 1 1
0.795715293523651 0.78041398360199 1 1
0.864259031748752 0.847342001074476 1 1
0.763668443388069 0.74996673276164 1 1
0.84054517060949 0.825401705453615 1 1
0.601355840794718 0.589250615847009 1 1
0.880575386229921 0.864789979790822 1 1
0.842196313347473 0.826527166457252 1 1
0.767326016257222 0.752909791053415 1 1
0.863790318113408 0.846379227849817 1 1
0.717846475575318 0.703443397236274 1 1
0.89933809787527 0.881964930395175 1 1
0.758933749491216 0.744559976204084 1 1
0.776913530362813 0.760538274174288 1 1
1.02529802201945 1.00643509526621 0 0
0.711175415264797 0.699134213634751 1 1
1.11660781762186 1.09648011989227 0 0
0.700829390103456 0.688206365910302 1 1
0.605379877353813 0.59378312649775 1 1
0.713458660082242 0.701372568216494 1 1
0.986641511101795 0.968636476699474 1 1
0.553821453747413 0.543597407316496 0 0
0.434321186072454 0.426726994797782 0 0
0.97848773787765 0.960771887903735 1 1
0.773461016370589 0.758609354120366 1 1
0.80687604214524 0.793153577033876 1 1
0.541597942919495 0.531433790085323 0 0
0.709685967083236 0.696448500056781 1 1
0.767643036423838 0.753707135342134 1 1
0.948518860963133 0.93089153790507 1 1
0.973014799991965 0.954420679835562 1 1
0.702815124631474 0.690527048646154 1 1
0.540994009127622 0.53147119733631 1 0
0.769675298439438 0.756398957087791 1 1
0.805994319994014 0.78950726378962 1 1
1.04816896151877 1.02759142748103 1 1
1.08887876326551 1.06885355728451 0 1
0.860142594480864 0.844294599299132 1 1
0.712714076174335 0.698954161920228 1 1
0.762725523133658 0.747876890014113 1 1
0.753672452591018 0.739783143262192 1 1
0.773021600295116 0.759609736134493 1 1
0.806447093953443 0.791496521180827 1 1
0.826939304791431 0.812520348508408 1 1
0.598182336908222 0.586674329425176 1 1
0.725530412908009 0.711049020076773 1 1
0.924229442353356 0.906486176835569 1 1
0.811768567970863 0.795882266381878 1 1
0.701056645096676 0.686015522765073 1 1
0.910974667106049 0.895468967174828 1 1
1.10549894919002 1.08480004796598 0 0
0.805128579483046 0.790680767542764 1 1
0.773672553521445 0.760685413084612 1 1
0.834891372938868 0.817379345855425 1 1
0.873539049570487 0.85650325022144 1 1
0.508066559426794 0.499333794509055 0 0
0.776208695640874 0.761500660129171 1 1
0.671765001846234 0.658904259102861 1 1
0.826641829940978 0.811243262773563 1 1
0.840345419682439 0.823798755224218 1 1
0.618621196672828 0.608369115198541 1 1
0.739284721451264 0.725826465809201 1 1
0.554563755195422 0.54440627969469 0 0
0.773942170228655 0.75988850943072 1 1
0.672194782352092 0.659293738566254 1 1
0.646280388919681 0.63408547862127 1 1
0.691788240751976 0.679502497715104 1 1
0.880839785229477 0.865948808781854 1 1
0.719896242944373 0.707071121619266 1 1
0.842178052113433 0.826612252059269 1 1
0.802390346744524 0.786820829494672 1 1
0.846564104078457 0.831277794354629 1 1
0.570448707779564 0.558970722446563 1 0
0.852643302977492 0.83529213025562 1 1
0.773228374620294 0.759190481518732 1 1
0.91928458113827 0.902896572179754 1 1
0.58847806591116 0.576895302655821 1 1
0.888637311350335 0.871242383738598 1 1
0.957572395595248 0.940428957445831 1 1
0.957120978664999 0.939039340390538 1 1
0.446267409084584 0.438370410762405 0 0
0.629893865896438 0.618452330594833 1 1
0.820769280678206 0.805360556274088 1 1
0.424043095641232 0.415756032958047 0 0
0.736399322784413 0.722446300307778 1 1
0.80484724714202 0.78860836544716 1 1
0.79418077661071 0.777354042866143 1 1
0.586442734627414 0.575780944388807 1 1
0.959000901459365 0.941843185746098 1 1
0.861606321608851 0.845319114696296 1 1
0.970609283183103 0.951835338051745 1 1
0.938314638906712 0.922524083469765 1 1
0.763304358834408 0.749197946779588 1 1
0.766517385138665 0.75208565346772 1 1
0.81123853001889 0.796309591228262 1 1
0.722762685969196 0.70921261074627 1 1
0.530782789056245 0.520555973971855 0 0
0.863230692305739 0.846881926889932 1 1
0.717291053212085 0.702849137775388 1 1
1.04443716946118 1.02477887101103 1 1
0.579446888851946 0.56799618191573 1 1
0.724445824247482 0.710237312083967 1 1
0.895994683655642 0.879279350753198 1 1
0.67682787831587 0.664493401768821 1 1
1.06488325331162 1.043848811914 1 1
0.692454609968319 0.679466481341662 1 1
0.771690223924741 0.758090733252397 1 1
0.757937163796128 0.745385423410662 1 1
0.901705898611578 0.884827866420102 1 1
0.862503991315748 0.845130764603154 1 1
0.83569933017057 0.819096653145135 1 1
0.735976690441379 0.721772766412675 1 1
0.942210214848129 0.923904124955173 1 1
0.797127290946216 0.780992823945406 1 1
0.869840151999231 0.853123235624477 1 1
0.591461013757166 0.58092914154516 1 1
0.978055768779715 0.961022512857537 1 1
0.813090014735124 0.79793633879271 1 1
0.951467056586213 0.933178040870103 1 1
0.664647618095568 0.653166611676051 1 1
0.617010869142258 0.605153447661058 1 1
0.72048607657134 0.70733020181255 1 1
0.541174802496189 0.531054008119929 0 0
0.858282822876519 0.840961804028651 1 1
0.591565136324639 0.58113048457715 1 1
0.645239094855354 0.631869533045996 1 1
0.73437715966095 0.718380706928044 1 1
1.00553027478497 0.985946166451812 1 1
0.652308281234927 0.639760787120322 1 1
0.695610890388657 0.682255156600844 1 1
0.860990702567076 0.844349568747054 1 1
0.961821489165783 0.943972674726229 1 1
0.732397786110998 0.717501228589591 1 1
0.464948833539046 0.455257769458241 0 0
0.989983173748687 0.971429147828091 1 1
0.967478153827069 0.948963710001231 1 1
0.803967328522547 0.789873528990575 1 1
0.602197618812058 0.590996112472569 1 1
0.979639414101417 0.962050504893564 1 1
0.800488821594612 0.78558061924912 1 1
0.951387964839748 0.933213519556145 1 1
0.540919432385245 0.530945569315029 0 0
0.737960071527124 0.72427250489237 1 1
0.879717255734388 0.862931140782102 1 1
0.834676958549913 0.8185610987224 1 1
0.698337401951311 0.68533727325292 1 1
0.819717056063587 0.805204390524346 1 1
0.807844660248827 0.791834262358394 1 1
0.645898232178389 0.633548747534077 1 1
0.861344530419832 0.844734484815866 1 1
0.973393455135627 0.95459589552175 1 1
0.965223322228635 0.946758231665509 1 1
0.82061632510569 0.805865516206681 1 1
0.751851234240615 0.736780227230677 1 1
0.638748567011494 0.627813102543372 1 1
0.635788306135045 0.624328394837009 1 1
0.683971987436719 0.671376014577146 1 1
0.828506635003804 0.813352105695889 1 1
0.847318287047852 0.832803199107056 1 1
0.771008833177062 0.755746385498428 1 1
0.907798622198947 0.890882151682534 1 1
0.831498572810077 0.816495654631372 1 1
0.929707017184149 0.911565285125808 1 1
0.698172769092123 0.684482414340409 1 1
0.723941831208636 0.709827785602905 1 1
0.699219057161229 0.686181901496462 1 1
0.569164772016664 0.559155477495304 1 1
0.888934053234075 0.872188305278962 1 1
0.914059611065788 0.898280760438974 1 1
0.882092899610244 0.865505644027341 1 1
0.994872049720111 0.975869048078768 1 1
0.866377559642113 0.849961632291731 1 1
0.916751520909559 0.89967695966157 1 1
0.737592126258972 0.724108392055345 1 1
0.877500066398309 0.859958894226902 1 1
0.694454682887853 0.681850603743215 1 1
0.465926101157596 0.457439160648123 0 0
0.731637655663129 0.717442496652793 1 1
0.84448879862782 0.829092102317984 1 1
0.753525565155527 0.737952126634624 1 1
0.804380774968705 0.789414319162488 1 1
0.810235809403875 0.794155958388495 1 1
0.943834146804321 0.925822139719066 1 1
0.818463408308802 0.802896989120459 1 1
1.06029562391824 1.03941586364725 1 1
0.767703341184187 0.752758078170272 1 1
0.907591628794581 0.890659852557716 1 1
0.830646455041847 0.81556066604106 1 1
0.897416231213346 0.881019763274954 1 1
0.53901770660658 0.528361408249939 0 0
1.05881397910002 1.03779460586119 0 0
0.828834466434651 0.81261992022618 1 1
0.572201968509802 0.562546423743227 1 1
0.837300328136788 0.820090580503888 1 1
0.878040963214756 0.861906023402671 1 1
0.562824228243034 0.552099811415536 1 1
0.629652070357659 0.618107980323437 1 1
0.467093589290914 0.458345413260929 0 0
0.791539810093042 0.777370679868212 1 1
1.0312234837656 1.01265724063581 1 1
0.539589626084492 0.530141547074535 0 0
0.631985687393881 0.619249510898385 1 1
0.441591270993764 0.434133266602255 0 0
0.523698626586745 0.512894238075735 0 0
0.436858039063081 0.429487967713977 0 0
1.02385945300765 1.00502751283057 1 1
0.756055684282978 0.741798926829281 1 1
0.82038389822818 0.804303202309425 1 1
0.902779496495863 0.886390809231141 1 1
0.839003159776255 0.823498464634861 1 1
0.872051653567563 0.854767598553435 1 1
0.96397794968738 0.946119351182817 1 1
0.792762359066918 0.778497917485322 1 1
0.736996718179956 0.721514305316003 1 1
0.991936463898622 0.974809856154629 1 1
0.994259599058181 0.976477862064891 1 1
0.741248406667737 0.727713164210374 1 1
1.22993694435416 1.20719564160299 0 0
0.651489319715438 0.6392216696959 1 1
0.829402922697466 0.813933942372023 1 1
0.581096917114278 0.570263194142622 0 0
0.703548067029158 0.689943606583288 1 1
0.892723829539776 0.874299654424134 1 1
0.907968997288253 0.892145812445019 1 1
0.842047396187923 0.826493833804739 1 1
0.808042975524556 0.791820908206549 1 1
0.723361586818146 0.710215427469476 1 1
0.709357988147012 0.696856686553445 1 1
0.76331193436939 0.747630981643533 1 1
0.84072045122262 0.823907105580805 1 1
0.752553540299767 0.738712256757184 1 1
0.794581496082736 0.778755152463457 1 1
0.846510750730954 0.831696315918282 1 1
0.893410883323755 0.876692368605202 1 1
0.870041753965133 0.852986697874358 1 1
0.650716766227414 0.636837212154421 1 1
0.746324528977325 0.73131028415761 1 1
0.917687268661982 0.901164485249979 1 1
0.794183643451013 0.780398172163323 1 1
0.922281604897289 0.905838963325669 1 1
0.754854901100215 0.740640398355085 1 1
0.696082062456603 0.683400539407434 1 1
0.594979972451024 0.584427363374158 1 0
0.797716567315871 0.78348604282101 1 1
0.720001359673198 0.70651945132841 1 1
0.89840794647848 0.882352088857477 1 1
0.56630163739579 0.555154610961935 1 0
0.572317021389441 0.561973663361072 1 1
0.736919291842975 0.723186671033524 1 1
0.902733707822099 0.886755011044455 1 1
0.574166196133752 0.564234599940492 1 1
1.06037654591414 1.04102038781004 1 1
0.792411469970971 0.778820343587851 1 1
0.932318494536694 0.913804987341688 1 1
0.894995991804658 0.878591199615492 1 1
0.892244854336816 0.875273282943386 1 1
0.887145456438318 0.86948734417751 1 1
0.802884280185972 0.787656169628634 1 1
0.967032126507521 0.950093390832066 1 1
0.756744527892012 0.742763461349663 1 1
0.622150164917186 0.611151218732485 1 0
0.949493536248794 0.931568353444203 1 1
0.723121597717043 0.711145743210457 1 1
0.673444829262552 0.659496930178152 1 1
0.845088336567514 0.829511660047254 1 1
0.745411214136665 0.732598231220776 1 1
0.939072380338927 0.920150323385978 1 1
0.827398145280608 0.812056309549578 1 1
0.874222321982331 0.856900085436452 1 1
0.729815883086996 0.717073138902957 1 1
0.778676196459301 0.763929841426403 1 1
0.674740486086805 0.662036958446004 1 1
0.825360765343899 0.808680374646077 1 1
0.657394940035731 0.645111816070921 1 1
0.886390674662084 0.869940485302875 1 1
0.982713029215032 0.966417725151823 1 1
0.521954776758746 0.510861095614507 1 0
0.650292503592389 0.63783310642962 1 1
0.809714318894266 0.795627167231921 1 1
0.810806180635618 0.795001515967883 1 1
0.771316096392863 0.755615453123311 1 1
0.723016902882915 0.709431225543883 1 1
0.771155047387224 0.755622599598173 1 1
0.976578477374102 0.958644281226502 1 1
0.929663816200681 0.914202618981992 1 1
0.690313720633377 0.676689040978818 1 1
0.808449169171528 0.793528986436866 1 1
0.803815503456319 0.789518965245561 1 1
0.65503571003575 0.642728462652078 1 1
0.730822833299042 0.717452904942318 1 1
0.902471534490317 0.886856760106618 1 1
0.939408193292033 0.921530360897123 1 1
0.953426518346445 0.936444998848302 1 1
0.446766961389866 0.438222033960727 0 0
0.558737652303699 0.548901921038681 1 1
0.771021105074641 0.756756151326911 1 1
0.695239489328607 0.682454495597109 1 1
0.932971053690964 0.915680392805184 1 1
0.856999012026287 0.839585403258904 1 1
0.846221510956625 0.829938936163706 1 1
0.855631281807139 0.839107217273432 1 1
0.726257841030058 0.713143895665956 1 1
0.508784409773953 0.499615291220265 1 1
0.699100766917232 0.685566882225237 1 1
0.740742252355216 0.727233771438832 1 1
0.782901268387706 0.767324634630798 1 1
0.885146836149854 0.87014650861933 1 1
0.609518241859215 0.597617095377793 1 1
0.935330479509979 0.917235995849831 1 1
0.639024305896753 0.626916872228731 1 0
0.702721230531926 0.689503585401728 1 1
0.864063286966675 0.847522373465578 1 1
0.785766842654774 0.771468613019147 1 1
0.861786006534322 0.845847489249455 1 1
0.762679807829394 0.748986871239488 1 1
0.670406409984522 0.657856097359448 1 1
0.773886024907251 0.759507384869148 1 1
0.864926691901442 0.847937750315127 1 1
0.852168286430915 0.835731130791979 1 1
0.67506385723981 0.661090339953725 1 1
0.659133617927446 0.647433905829496 1 1
0.709791210750324 0.696674124196972 1 1
0.708493843076549 0.69616696968688 1 1
0.715409872306039 0.701598410924166 1 1
0.707031010951837 0.694797551886081 1 1
1.06049681386399 1.04233974514629 1 1
0.813581298060692 0.797853011769795 1 1
0.743491544824958 0.729459723037866 1 1
0.88753599847746 0.872325722743649 1 1
0.70578350359341 0.693412797991744 1 1
0.681032624941437 0.667915493706674 1 1
0.941472954982367 0.922692254520945 1 1
1.00549974664618 0.985974406683913 1 1
1.1070216313073 1.08748516868662 0 0
0.821242679223797 0.8062253599898 1 1
0.944267290395782 0.926657046560432 1 1
0.611178038355638 0.598956998556775 1 1
0.885820427103528 0.870691428685175 1 1
0.97508138144008 0.957970829997915 1 1
0.832911233602191 0.818257069049171 1 1
0.895680446577419 0.880631744402325 1 1
0.872111226772053 0.855474673783842 1 1
0.902299090935048 0.885626504535186 1 1
0.804560388464452 0.789522113548452 1 1
0.820215300690637 0.804099618365379 1 1
0.761524663012539 0.746473502051062 1 1
0.690188808204293 0.676821298046037 1 1
0.773800352906559 0.759268116013253 1 1
0.891579466272033 0.873952082062391 1 1
0.968809598664603 0.952104733152891 1 1
0.578633747214289 0.566732082302239 1 1
1.07138827457198 1.05082738637308 1 1
0.846864425734205 0.829775962070516 1 1
0.836685367174 0.821515580987373 1 1
1.04826953619908 1.0275022546864 1 1
0.918457650532382 0.900446350270714 1 1
0.511041473463048 0.50083268352135 0 0
0.755712966343104 0.742719152599417 1 1
0.795355525472767 0.780200897297153 1 1
0.738944982885026 0.72587450174601 1 1
1.01332589622448 0.994546736517824 1 1
0.952003129404339 0.933606397053249 1 1
0.587668214976104 0.57651227048992 1 1
0.723614856226974 0.71082337250604 1 1
0.929523418203878 0.912541104943207 1 1
0.681033905759136 0.667691598873764 1 1
0.844001468173644 0.828314281425666 1 1
0.747861736363405 0.734400346446586 1 1
0.649030873400978 0.63702309707207 1 1
0.744598075746435 0.731108003024494 1 1
0.686330140793232 0.673426115330052 1 1
1.19957937030521 1.17662012161178 0 0
0.948784886620366 0.931165692308446 1 1
0.817244684568125 0.800279340312969 1 1
0.608627852973148 0.598408105812137 1 1
0.693151720328822 0.681227731685705 1 1
0.695146163732283 0.682100074029136 1 1
0.811256353900531 0.795634403165159 1 1
0.975922874803266 0.957333408620665 1 1
0.675975085976178 0.664292251363569 1 1
0.817279839800814 0.801488352218419 1 1
0.701545374683688 0.688626813760854 1 1
0.821460534536383 0.805867358683517 1 1
0.604116132016056 0.592635858746847 1 1
0.795144127720217 0.781244875522133 1 1
0.771084578418213 0.757431881695989 1 1
0.657943333329936 0.645669244705454 1 1
0.8470142633442 0.831678557587219 1 1
0.717918008728244 0.704335343523436 1 1
1.06275303858963 1.04276709641443 1 1
0.618088146051408 0.607961401601146 1 1
0.853083441626636 0.83842674831555 1 1
1.12329570787463 1.10225978498578 1 1
0.713873410617701 0.700746347688659 1 1
0.640166133085297 0.627194467173506 1 1
0.869055003936139 0.85152112937144 1 1
0.629938428996668 0.617334733357139 1 1
0.941513530791468 0.923990170973207 1 1
0.836940510795141 0.821223484170554 1 1
0.799667067375762 0.785726513242948 1 1
0.862268413625217 0.84662188925504 1 1
0.770421002612734 0.756483420728467 1 1
0.891568782411734 0.875624065356586 1 1
0.712772175202028 0.699338498904858 1 1
0.852241228527426 0.835646801681304 1 1
0.842458724926727 0.827136497609517 1 1
0.761965808932608 0.74665097497811 1 1
0.845113088720785 0.830571090031676 1 1
0.992963226654017 0.974564351908647 1 1
0.725681405983751 0.712068421117351 1 1
0.761410137614959 0.746284726521984 1 1
0.875482377444726 0.859825398923524 1 1
0.812708447084765 0.797732036959017 1 1
0.589975499982049 0.579165162535266 1 1
0.726672810052116 0.711547696735346 1 1
0.800588764681829 0.783672063365357 1 1
0.792506915395454 0.777923150570645 1 1
0.823647821722382 0.808710794065148 1 1
0.940833304423472 0.922566941584762 1 1
0.807827639593568 0.79292539291828 1 1
0.783680043810868 0.766872657482754 1 1
0.810350709560746 0.795036458301804 1 1
0.847100075310045 0.831446876256179 1 1
0.706159437711415 0.693763155884538 1 1
0.97992629601098 0.961191525753456 1 1
0.55520900061246 0.545659666863574 1 1
0.839896300122966 0.822955039695417 1 1
0.719174708682024 0.705830309499686 1 1
0.988059872890274 0.969877556232812 1 1
0.954916770182262 0.937288529716376 1 1
0.836553300024188 0.820867869158273 1 1
0.859269283155039 0.842550431671385 1 1
0.76258204357348 0.74961188840332 1 1
0.791505957073906 0.776911187238744 1 1
0.643722916254851 0.631488082515307 1 1
0.789672856186372 0.774816186483609 1 1
0.476689586916081 0.468631454889051 0 0
0.512748544511285 0.503429458566901 0 0
0.81936139425877 0.806254207724201 1 1
0.862578603017081 0.847339101308352 1 1
0.779243977864956 0.764789056971087 1 1
0.836340946558365 0.821607622793787 1 1
1.02876778294473 1.00962588816833 1 1
0.835341999689581 0.819960517871548 1 1
0.635439747186981 0.623520933123768 1 1
1.04677375866537 1.02544351384845 1 1
0.810019720496613 0.795291918911953 1 1
0.757783040593556 0.742865789565006 1 1
1.05951558279346 1.04156326973356 1 1
0.798354042846426 0.78279752197267 1 1
0.646486298950957 0.635656052603667 1 1
0.709833466857751 0.695804225360367 1 1
0.857163891232907 0.840678099960647 1 1
0.838987191002771 0.823159143510018 1 1
0.743421065155764 0.729366461450374 1 1
0.686031935321428 0.672100531572259 1 1
1.18293943421876 1.16193373044145 0 0
0.841809516071105 0.825840861972882 1 1
0.706190771304881 0.693216695266012 1 1
0.767453429625491 0.753402542308494 1 1
0.990791559323143 0.972271336482551 1 1
0.802954505538869 0.786914120109349 1 1
0.722640044373526 0.70981194872409 1 1
0.646000381728404 0.634388643492067 1 1
0.820600883895129 0.805165711990213 1 1
0.694578506091156 0.681183388711396 1 1
0.91047486984676 0.89361270618582 1 1
0.989986221263241 0.970343435777647 1 1
0.646708817203681 0.634516377867644 1 1
0.948477582626747 0.931330187001637 1 1
0.846105653419146 0.830887088643236 1 1
0.919546160742091 0.901926741783482 1 1
0.926848778433472 0.909369997334612 1 1
0.903562686362436 0.88727243322785 1 1
0.896209667018732 0.878974171880133 1 1
0.843215267945714 0.829159548633251 1 1
0.626920264057216 0.615049426981143 1 1
1.00020289884481 0.981637821391267 1 1
0.898688861502796 0.882863816730661 1 1
0.68774129115427 0.675072388076466 1 1
0.877399089969383 0.860917770801442 1 1
0.921062634031969 0.903601779926672 1 1
0.851051629158712 0.834450298614972 1 1
0.792635133192388 0.778404861700804 1 1
0.792709415262638 0.777446620107402 1 1
0.609010176271802 0.598205455375012 0 0
0.798863938994159 0.784898283788343 1 1
0.794191624922637 0.778681119257919 1 1
0.847655028219716 0.832132394431402 1 1
0.812837023756044 0.797080650720718 1 1
0.818678117960971 0.802933626375555 1 1
0.959025467599479 0.940900842622036 1 1
0.792443237031195 0.778492030711204 1 1
0.812523598934142 0.797833183648509 1 1
0.988548203047961 0.968833017449676 1 1
0.928010755972833 0.909872968624219 1 1
0.861547384446401 0.845755082640136 1 1
0.828855181250608 0.813309468008309 1 1
0.894587794432901 0.87915415399412 1 1
0.908514435799291 0.892832068907257 1 1
0.822038988671473 0.806064721782954 1 1
0.956973797997955 0.940470125847639 1 1
0.608253860015038 0.597083448875017 1 1
0.726280875772814 0.712751083451496 1 1
0.787647264947619 0.774325025785774 1 1
0.723383933529418 0.708543274206394 1 1
0.956353958432147 0.939475409400076 1 1
0.811515654358579 0.797085159434195 1 1
0.846706655159845 0.830939217028161 1 1
0.669675793965527 0.65674293516147 1 1
0.850746903896917 0.835487267279584 1 1
0.710198493651037 0.69728736863471 1 1
0.748178685464763 0.733443215328494 1 1
0.529368210635046 0.520237169630766 0 0
0.864073893324124 0.847295445144013 1 1
0.950861097802959 0.933677620313726 1 1
1.09214538527891 1.07030263079469 1 1
0.779962447440657 0.763854204549952 1 1
0.740785421490699 0.725782175169966 1 1
0.827642024622788 0.813184065738614 1 1
0.635171193232141 0.622790916410668 1 1
0.732322417535618 0.717212587498281 1 1
0.882478670498862 0.865755304205474 1 1
0.709408338780951 0.696261604079292 1 1
0.656723671150657 0.643125583569986 1 1
0.693186237265715 0.679312588997465 1 1
0.600952660112807 0.590768593955508 1 1
0.813519812285458 0.797837460866986 1 1
0.644563218753683 0.632597522263008 1 1
0.820953461268879 0.806242556806936 1 1
0.537673033844874 0.527137000400231 1 0
0.820118499858071 0.805144757631293 1 1
0.560631686929659 0.549669951401533 1 1
0.630970561569113 0.618481274597679 1 1
1.07039942892303 1.05176684188861 0 0
0.608732994211242 0.597888224495659 1 1
0.899374524080539 0.883400497945311 1 1
0.990319790088996 0.97113291266965 1 1
0.686902921709186 0.673556450115815 1 1
0.960055435213377 0.941825355428399 1 1
0.969535921026482 0.952296217125115 1 1
0.822039323519836 0.806632512684181 1 1
0.724149963384137 0.71065174117175 1 1
0.644431288903329 0.632370123279255 1 1
0.975721926948286 0.957454877931166 1 1
0.942648636958155 0.923959944682764 1 1
0.850472809536879 0.834009452863463 1 1
0.925664767099369 0.908471415173739 1 1
0.910978611458606 0.894587254312096 1 1
0.596334477364155 0.585563017421916 1 1
0.596586064646074 0.586721524279902 1 1
0.911473511681924 0.894954350088838 1 1
0.940542017268398 0.923510431205112 1 1
0.713086851510722 0.700362571771415 1 1
0.626438275553555 0.613323084169207 1 1
0.863396264917873 0.848547824686199 1 1
0.82021027974717 0.804118301412801 1 1
0.653084087757622 0.640948863294064 1 1
0.800434066327195 0.78625482122587 1 1
0.652809263549407 0.638678948085816 1 1
0.814730600106479 0.799248511663499 1 1
0.715920480854785 0.702971157202785 1 1
0.80633166348823 0.791120235889432 1 1
0.644648821360036 0.633380571247942 1 1
0.700143650696311 0.687248337872107 1 1
0.917664473391118 0.901121462654418 1 1
0.934233214201606 0.915038179457147 1 1
0.607080805728858 0.596246115650273 1 1
0.971265712147136 0.952121985816815 1 1
0.896790244306137 0.880686796525463 1 1
1.03537563123233 1.01586539158171 1 1
0.77095622674348 0.75752458181645 1 1
0.667333608800377 0.654050904212364 1 1
0.71528483616889 0.701033939352605 1 1
0.5453590147129 0.534209860283659 0 0
0.960143004484301 0.943867862085677 1 1
0.65479937318222 0.643595396716217 1 1
0.782959026993015 0.768476390908141 1 1
0.877699608762686 0.860956341969813 1 1
0.744477740895066 0.731428377745507 1 1
0.944377195006931 0.927326070637056 1 1
0.989094902734351 0.971029860002961 1 1
0.508944638242622 0.499157832520101 0 0
0.367750748887999 0.360492292118238 0 0
0.896983378731915 0.881470946328118 1 1
0.775792821462204 0.759772553389374 1 1
0.855884288766639 0.840155222946905 1 1
0.809648014059413 0.794893789720332 1 1
0.874122174923509 0.857924664954351 1 1
0.8997405665845 0.883702230187392 1 1
0.741439684060644 0.728453137376914 1 1
0.854489282898683 0.837699571181491 1 1
0.763263409673601 0.748365601735692 1 1
0.866833430655197 0.85140595378675 1 1
0.652611440160772 0.641020137153134 1 1
0.624850312712361 0.612948507075356 1 1
0.677679325192676 0.665539733051441 1 1
0.837758114428047 0.822494776969577 1 1
0.592811528637478 0.580746564821466 1 1
0.880565211997249 0.862505120704453 1 1
0.896390781693126 0.880513240553707 1 1
0.858494182561497 0.842622284577055 1 1
0.874145621670744 0.85890357363987 1 1
0.644570254832453 0.632898572958843 1 1
0.669459959203313 0.658326335158232 1 1
0.931102137260016 0.912999147395522 1 1
0.839049012460475 0.822517409906137 1 1
0.934603597622633 0.917437251424104 1 1
0.899594103199215 0.882940490059072 1 1
0.664429759458521 0.653016705421064 1 1
0.68776236467754 0.67620670737316 1 1
0.744682136299618 0.730965825540638 1 1
0.657176312371396 0.644868543051924 1 1
1.01190396124267 0.992388329510418 1 1
0.832539948961801 0.81697038692035 1 1
0.657663322503366 0.645767622205831 1 1
0.70066231213669 0.687341857981497 1 1
0.88077728194016 0.863728943367467 1 1
0.870985043866635 0.855178676857209 1 1
0.629742342379665 0.618608733783013 1 1
0.624198750304247 0.611427389697196 1 1
0.874969619878105 0.858431782698295 1 1
0.85190211289912 0.835637224276286 1 1
1.05050867046449 1.03094434454779 0 0
0.69438216948423 0.68082461016507 1 1
0.812434314036313 0.797206092882809 1 1
0.825879905347939 0.809149871501191 1 1
0.788887422155057 0.773434188570316 1 1
0.728433448837676 0.714648574062013 1 1
0.807418376610033 0.792187866800782 1 1
0.6389976259877 0.627470142145779 1 1
0.922229341538535 0.904958770342426 1 1
0.828429865937421 0.813341649702035 1 1
0.796668923032706 0.782697600762691 1 1
0.642413392704027 0.630694939755903 1 1
0.74821471581269 0.734605035514903 1 1
0.868954570989407 0.853946010482039 1 1
0.769287856243079 0.753340435044445 1 1
0.691546155299273 0.678635872272133 1 1
0.656439749503781 0.644898039233573 1 1
0.646858473071437 0.634433908960859 1 1
0.67551081125497 0.663298044484399 1 1
0.708894735998505 0.696129568435401 1 1
0.732639946446293 0.719208187312305 1 1
0.751294878879993 0.737648711217127 1 1
0.848746210189297 0.83357944547386 1 1
0.83564463816714 0.82065410794112 1 1
0.729403641318487 0.715477482248408 1 1
0.865926085360888 0.849526864122327 1 1
0.937403278135873 0.919165048512908 1 1
0.685222007143375 0.672918149967038 1 1
0.726605735901308 0.712406612652933 1 1
0.785323972749266 0.770002889786392 1 1
0.836364204670949 0.820803854438595 1 1
0.64272129101523 0.630256833636251 1 1
0.860515089689552 0.844269128469739 1 1
0.990777645706716 0.972333610141218 1 1
0.979066097662993 0.960325033703434 1 1
0.614644010132091 0.604062632994255 1 0
0.784739940680088 0.770353873080903 1 1
0.766423729972119 0.752585915634855 1 1
1.0064214787844 0.987473022466245 1 1
0.746682183572204 0.732866638319614 1 1
0.845665078469467 0.831176333193896 1 1
0.767514236720114 0.753811672883736 1 1
0.873471723959794 0.85623719078012 1 1
0.863876375092456 0.846262642944648 1 1
0.878059909723062 0.861503194578602 1 1
1.07684352325209 1.05772709032301 0 0
0.91952257070504 0.901811431770067 1 1
0.7715508763641 0.757489470680256 1 1
1.05407905702126 1.03388539002366 0 1
0.977142233020886 0.958257230180243 1 1
0.946015792038247 0.928185392465721 1 1
0.860499195794742 0.844066521625188 1 1
0.893208609203663 0.876092083368155 1 1
0.664782321096883 0.653158172372472 1 1
0.625981577126013 0.614057334757593 1 1
0.865430057260349 0.850561840552694 1 1
0.842361909760305 0.827023063087471 1 1
0.733865919031217 0.719948521541535 1 1
1.00604357770824 0.989130001877978 0 1
0.922428041353685 0.903795283621206 1 1
0.812785740940357 0.797032224879831 1 1
0.665872185149347 0.65249514581932 1 1
0.642805850731971 0.630303581674029 1 1
0.864063095946339 0.84887733925559 1 1
0.684512476257733 0.671477056783244 1 1
0.816907547422233 0.802732855938164 1 1
0.543989591505904 0.534874327252935 0 0
0.708059361827588 0.69590220490414 1 1
1.12172206493929 1.10154631101722 0 0
0.776468956457096 0.761825540515386 1 1
0.718207512737141 0.704212932128255 1 1
0.724109860571082 0.711209127317229 1 1
0.760064707548446 0.746326161557783 1 1
0.804658202706342 0.789533113418052 1 1
0.816166624913068 0.802411552619774 1 1
0.642218700771896 0.631652320475948 1 1
0.748043534388906 0.734847426412217 1 1
0.802874422848232 0.787930377447285 1 1
0.850786628377569 0.835375155576345 1 1
0.774490283550235 0.759956286097335 1 1
0.859901464206547 0.844191742222149 1 1
0.836951875047336 0.820890333928523 1 1
0.742109720740723 0.727978539269768 1 1
0.620083587361114 0.608769400512223 0 0
0.730820859347571 0.717200095637788 1 1
0.801804329291564 0.787889096823897 1 1
0.831209505356594 0.816199953678139 1 1
0.730007383378848 0.717709017683921 1 1
1.03789231567207 1.01829272472305 0 1
1.03328963685971 1.01533363082562 1 1
0.730910625689364 0.717712679691826 1 1
0.830530099016191 0.815550518805646 1 1
0.858884990456687 0.842701388592243 1 1
0.861744822400937 0.84554583668098 1 1
0.730153798245632 0.715948665000755 1 1
0.745091033941698 0.730892066837021 1 1
0.738353381280203 0.72532402866793 1 1
0.791319199917607 0.776683166280678 1 1
0.965809833693083 0.948717490213939 1 1
0.690193922817866 0.676407257464384 1 1
0.857674602167453 0.840577758968209 1 1
0.859997281314561 0.844947306215039 1 1
0.629899073376601 0.617614961345407 1 1
1.04101510054181 1.02026471213316 1 1
0.874397888947204 0.857978359901119 1 1
0.684809995163342 0.672039370722244 1 1
0.603465630085533 0.591870179899369 1 1
1.03279880159946 1.01479219948662 0 1
0.578280289419799 0.567203681080783 0 0
0.945243661782361 0.927622132553624 1 1
0.758639904838803 0.743868810256628 1 1
0.708359766429677 0.694186610642566 1 1
0.7437921637021 0.729916651475481 1 1
0.694000158027805 0.682462696004338 1 1
0.789356409501595 0.773965350351403 1 1
0.921895390242653 0.906698938510081 1 1
0.845752734958359 0.830137602111661 1 1
0.86845358216725 0.852638434831324 1 1
1.0992402457883 1.07876534743883 1 1
0.481466662255428 0.47257019238506 0 0
0.617130571835139 0.605734336281668 1 1
0.697240945870618 0.68466398618918 1 1
0.827160681894785 0.812025364910208 1 1
0.760490389811719 0.746569879833624 1 1
0.970093655483237 0.950732907248207 1 1
0.66615750916347 0.65399683436287 1 1
0.8844585903909 0.867820250599102 1 1
0.588829673365555 0.578138987023141 1 1
0.823918736720695 0.808753553019261 1 1
0.882478335726939 0.866249263367076 1 1
0.814492484591596 0.800829798174201 1 1
0.661124625041274 0.646721330895443 1 1
0.67760158726049 0.664073664737017 1 1
0.912406120908144 0.895337383502313 1 1
0.800585211414427 0.785416160952526 1 1
0.912410236625198 0.895983181686093 1 1
0.793576019133562 0.777687963045505 1 1
0.725319787789496 0.712367966891465 1 1
0.804193367099556 0.789939917610301 1 1
0.621518455471008 0.611113884238396 1 1
0.662850440195723 0.650270426564163 1 1
0.807236286953958 0.790342319863745 1 1
0.714315066867081 0.699725823690122 1 1
0.771342512521445 0.757483175941431 1 1
0.517136701923921 0.507137842136154 0 0
0.530837959427108 0.52099317407478 0 0
0.760926803941874 0.745227834570692 1 1
0.763446822590126 0.748938353717122 1 1
0.641078647975231 0.627993845584907 1 1
0.978724186162116 0.959522613216533 1 1
0.693755509987267 0.68048001909437 1 1
0.923171077002186 0.905332746385641 1 1
0.942772191397116 0.925636572087469 1 1
0.644695388753407 0.631407910084981 1 1
0.871342478086234 0.855359971820515 1 1
0.904055765751912 0.88638620157041 1 1
0.842419376328154 0.824465560436969 1 1
0.915324567440589 0.899168732583965 1 1
0.73596419793505 0.722965357806938 1 1
0.642766551332253 0.63062708083152 1 1
1.0205344170341 1.00118273937202 1 1
0.869949787315756 0.852772601307765 1 1
0.676412664320201 0.66377304656126 1 1
0.754175707812498 0.739658685601674 1 1
0.67157257860251 0.658991421599086 1 1
1.05007144091302 1.03065644362602 1 1
0.822286922115351 0.808022987667729 1 1
0.698251699009714 0.683629091623063 1 1
0.639427602359331 0.627126158323216 1 1
0.820859963075558 0.804999290507164 1 1
0.885493902302816 0.867856132730961 1 1
0.647037861001565 0.63503663195051 1 1
0.922389550388195 0.90528850519004 1 1
0.676538948211345 0.663180895332966 1 1
1.02319889937725 1.00463824466576 1 1
0.831028297752702 0.815556491146359 1 1
0.6363067540579 0.624002616198381 1 1
0.792697162109679 0.778054815290006 1 1
0.972724016058518 0.954598686981285 1 1
0.570187830000263 0.559649507328636 1 1
0.836779073560144 0.820283191759614 1 1
0.717398546895417 0.703889808073876 1 1
0.877320870027015 0.859793125983296 1 1
0.731211499535046 0.718013843240561 1 1
0.392223170434129 0.385680624326373 0 0
0.692678870553093 0.680113167753816 1 1
0.717433257065354 0.704571203332924 1 1
0.741252320280693 0.726402475736756 1 1
0.804386520744718 0.789855035647754 1 1
1.20234981679265 1.17912874592825 0 0
0.735451623932387 0.722902128808157 1 1
1.07207755094154 1.052097124434 0 1
0.694418914289365 0.680600224448856 1 1
0.768916948990308 0.752978760815194 1 1
0.876474457924078 0.861002328743974 1 1
0.729454811136473 0.715798952252435 1 1
0.631567682836668 0.619378792091562 1 1
0.843626713874757 0.827678947998778 1 1
0.772729804695005 0.757156197959161 1 1
0.817350701419762 0.802198584128294 1 1
0.71753169111657 0.70476170865551 1 1
0.657364176795288 0.644535785255384 1 1
0.863209043760598 0.847134497744801 1 1
0.804769764498248 0.789811468613099 1 1
0.742431831154276 0.728741898676132 1 1
0.724703864508043 0.710958412613331 1 1
0.78318947099963 0.769443097366602 1 1
0.961499612201314 0.942282493847487 1 1
0.885903231673221 0.868474653630991 1 1
0.691400838817078 0.67908612582354 1 1
0.91617499025003 0.89910756488351 1 1
0.472897935168051 0.463631767162852 0 0
0.947858581188183 0.928367148891936 1 1
0.692283808206196 0.680510366442136 1 1
0.717579806658178 0.704447284449555 1 1
0.875656763978611 0.85945583528695 1 1
0.792113659258099 0.777022207756005 1 1
1.19569993809763 1.17378558407152 0 0
0.6021322456393 0.590924851166375 0 0
0.858752864095277 0.842556851063331 1 1
0.791332519858146 0.776204559432664 1 1
0.629095834220836 0.617475751356559 1 1
0.653804462209974 0.642458795643311 1 1
0.865480759543977 0.849951982585921 1 1
0.743040198804095 0.729180476324481 1 1
0.803458864117718 0.788460782884192 1 1
0.664745473020037 0.650589322772821 1 1
0.65996578055872 0.648385008379511 1 1
0.926659978455467 0.90806913141826 1 1
0.701157106741582 0.688173600993441 1 1
0.887794643046913 0.871892132867755 1 1
0.584913051322446 0.573741624727184 1 0
0.776153793615745 0.760089294130299 1 1
0.746445888046294 0.731609441962196 1 1
0.772167086303561 0.757792457013127 1 1
0.65265324643534 0.640466917367683 1 1
0.872275276906523 0.856496612225556 1 1
0.676542231950641 0.663114951348448 1 1
0.742498250720552 0.728463122417339 1 1
1.00828659829466 0.98888275982679 1 1
0.658628066553314 0.646615678438875 1 1
0.690408575898167 0.676192023849859 1 1
0.710162575162137 0.696051289519946 1 1
0.570433858118599 0.559800339032552 1 1
0.926615185620903 0.909374314726563 1 1
0.814144975814183 0.79870108738213 1 1
0.705338294049236 0.691702890621529 1 1
0.715028674297371 0.701806257643155 1 1
0.61441692337522 0.603409479739118 1 1
0.760456161541032 0.745767148166336 1 1
1.01939557811771 1.00077793183306 1 1
0.923806789115346 0.906567364848952 1 1
0.804764844201238 0.790985162611044 1 1
0.702953344966331 0.689799232384228 1 1
0.993956239032118 0.974510778170982 0 1
0.555409357116612 0.544202174267321 0 0
0.73095672138148 0.717561809436926 1 1
0.602033265056161 0.590960426984635 1 1
0.740224657931065 0.726710890677301 1 1
0.717908504378441 0.702880418924891 1 1
0.828841346241635 0.812939113334412 1 1
0.511879029434401 0.502030084492929 1 1
0.903307238274294 0.887263118390568 1 1
0.77461859046213 0.759332952476073 1 1
0.770895361846422 0.755996191373768 1 1
0.966954323304129 0.94943943288836 1 1
0.915155937529024 0.89833104423374 1 1
0.92224773904367 0.904092250832285 1 1
1.18650735393436 1.16335565753124 0 0
0.811806300330003 0.796829174678227 1 1
0.643757633132593 0.631336273424649 1 1
0.793850852665375 0.778868458251094 1 1
0.745418286925859 0.731975593909649 1 1
0.804154456786769 0.787899488124946 1 1
0.864732838921217 0.849486960196381 1 1
0.683821067252462 0.671303234142688 1 1
0.999073881726151 0.97898178052366 1 1
0.427131518854972 0.418790706709621 0 0
0.644455117121244 0.63329365472541 1 1
0.753123390216247 0.738701386536566 1 1
0.976566344402891 0.959639740157518 1 1
0.661383355362133 0.649455455478897 1 1
0.752327230632798 0.738170282745832 1 1
0.792245828457782 0.776942972585971 1 1
0.827887954297984 0.812295733286305 1 1
0.834487189445416 0.819422395256121 1 1
0.864244497636726 0.847223111315582 1 1
0.762981510459911 0.74606700183973 1 1
0.883745971758629 0.868039586917206 1 1
0.942701602338642 0.924750922492207 1 1
0.733706214144112 0.720320534854545 1 1
0.733469998807147 0.71996619266971 1 1
1.06057366889794 1.0395768328281 0 0
1.08077405341386 1.0614300022387 0 0
0.633580042547665 0.622293507442747 1 1
0.839668932577181 0.823041161091286 1 1
0.900209972368506 0.883075052354789 1 1
0.768543227858379 0.755342668014455 1 1
0.723921106606637 0.710995370211733 1 1
0.618702173429955 0.605991817828424 1 0
0.8756873817242 0.857727674511204 1 1
0.945478317639736 0.926984467201008 1 1
0.701130155747709 0.68778240221012 1 1
1.04416186250021 1.02391795329412 1 1
0.750745563263369 0.737326901791847 1 1
0.905256839166479 0.888696241276281 1 1
0.772572739998097 0.758227771629048 1 1
0.717854861961403 0.704479846415643 1 1
0.787874414707141 0.772804310361089 1 1
1.01656008378451 0.996860530425521 1 1
0.870160696019415 0.853453409138682 1 1
0.583541763828725 0.571449320836376 1 0
1.04487293784273 1.0259464099585 1 1
0.997514727337168 0.979237743173653 1 1
0.710150442916522 0.6971932768309 1 1
0.762193774003272 0.748156153361521 1 1
0.83087786033883 0.817109116669132 1 1
0.645450832681984 0.633363861961037 1 1
0.97987053928044 0.961449998939801 1 1
0.896897814856546 0.880097083184842 1 1
0.908953445607486 0.890804846475012 1 1
0.877947102946799 0.863268955847724 1 1
0.575259742987703 0.564386019948798 1 1
0.789826349459796 0.7747398002685 1 1
0.891475747840278 0.875395754947135 1 1
0.930204746969019 0.912968773693836 1 1
0.818397347955777 0.802607016325001 1 1
0.848181159801151 0.832426321115087 1 1
0.680132447052395 0.667843647102717 1 1
0.907862476410968 0.890041431017895 1 1
0.851969670506555 0.835124356479691 1 1
0.771764619566062 0.756596535802902 1 1
0.593612036164993 0.582270580317646 0 0
0.815256490691876 0.800094433870788 1 1
0.844844820046939 0.828566973324888 1 1
1.02027321580862 1.00157327246205 0 1
0.501056775586442 0.492208844512504 0 0
0.722015029093341 0.709261831519476 1 1
0.655838362436401 0.643848301880406 1 1
0.728397944767404 0.713605852003163 1 1
0.808009619728688 0.793737268952866 1 1
0.70789583226527 0.695736761965462 1 1
0.956742710869909 0.93902364582642 1 1
0.805710195505476 0.79128020892811 1 1
0.893021369658008 0.876039410851906 1 1
1.0970273116164 1.07696922611621 0 1
0.565856758349085 0.554922052597944 0 0
0.780865877852834 0.767491989610142 1 1
0.903889600560513 0.888243284981492 1 1
0.772147231403399 0.757622897979689 1 1
0.541511034084777 0.530119657255487 0 0
0.921867061881413 0.906103002203402 1 1
0.799044718437431 0.784393376122765 1 1
0.583400051813341 0.570465490661946 1 1
0.862114353509477 0.846696982683966 1 1
0.625497286262362 0.612769999253856 1 1
0.704831022674849 0.692264712202122 1 1
1.06679007245087 1.04692546207154 1 1
0.843359544271381 0.82891116674516 1 1
0.885170268711936 0.868912617969095 1 1
0.814299313532516 0.797761395484564 1 1
0.616334374528823 0.60362012850225 1 1
0.763857428263605 0.750481554887171 1 1
0.755648990735085 0.741928340495378 1 1
0.67251256726734 0.660861276244391 1 1
0.965831583329748 0.947302360654089 1 1
0.817976449830186 0.80235392984609 1 1
0.916958304753707 0.899943358633287 1 1
0.866685402166979 0.850713515002566 1 1
1.00162540049408 0.981434630319576 1 1
0.772570870868871 0.757470206301203 1 1
0.646711757765372 0.635537356471004 1 1
0.723778286681859 0.7097730557154 1 1
0.891694914928382 0.874703400175381 1 1
1.0187915071398 0.998477658847488 1 1
0.781567027201637 0.766669606781177 1 1
0.646990002806083 0.635464562034367 1 1
0.973356409041787 0.95474846463517 1 1
0.882584108317505 0.866656519016522 1 1
0.550889969387066 0.540546860312397 0 0
0.773033778898808 0.759460834735349 1 1
0.576282013534681 0.565935370516834 0 0
0.757193588859186 0.743852705473069 1 1
0.821600291525658 0.807081341604119 1 1
0.722246666326461 0.709923058521807 1 1
0.521120911206081 0.511711322978986 1 1
0.903648709295448 0.886744063481952 1 1
0.796877604680504 0.784258825239674 1 1
0.960693573358065 0.942822544179443 1 1
0.725124803215895 0.711215390501959 1 1
0.777091957530171 0.762820583700794 1 1
0.816213401053982 0.80186928920372 1 1
0.764541150728332 0.750560387383002 1 1
0.750225324406506 0.736363110867288 1 1
0.82030226745961 0.805118505773863 1 1
0.767214217698124 0.753307194644101 1 1
0.926383793678039 0.908621234457916 1 1
0.807157531105359 0.792569609310848 1 1
0.859911638997359 0.845687592477195 1 1
1.16765086970861 1.14639077658339 0 0
0.744565824466488 0.729962690769589 1 1
0.607003764176517 0.595219750186063 1 1
0.716060627947217 0.702765248566311 1 1
0.882373043151629 0.864975787111852 1 1
0.704534601072334 0.691944886011943 1 1
0.968410444702634 0.950020411407505 1 1
0.596029283656392 0.585647237666142 1 1
0.883045767653004 0.866139481961839 1 1
0.746407813465394 0.732259322013762 1 1
0.729217635656899 0.715928238958664 1 1
0.99914242107047 0.980038797325024 1 1
0.709082688270378 0.693419459847927 1 1
0.872529819298158 0.854918239895732 1 1
0.950447885125049 0.93283295388977 1 1
0.850643016619488 0.834631484162381 1 1
0.628326493029914 0.616156194828333 1 1
0.752574735031051 0.738414873776108 1 1
0.763835998736819 0.749656006069993 1 1
0.811962715421327 0.796652629633277 1 1
0.645243277662886 0.631577144749717 1 1
1.03249025114879 1.01264596741079 0 1
0.966552154639749 0.948439007623954 1 1
0.796273172076326 0.780603458314082 1 1
0.966471759898711 0.946686387878841 1 1
0.660142235956403 0.648317621076033 1 1
0.682196054669698 0.669796445447565 1 1
0.783853433096832 0.769448877708523 1 1
0.616746963295002 0.606020184409922 1 1
0.631991133285823 0.620232998910835 1 1
0.641610422845168 0.630851002007606 1 1
0.910392348854603 0.892791128647556 1 1
0.817275478060725 0.802838921073967 1 1
1.07700348307525 1.05640588354526 0 1
0.878445077484857 0.862702896472165 1 1
0.859776103056037 0.843230889193635 1 1
0.911009141519048 0.896079233347582 1 1
0.722769267555622 0.709354572177656 1 1
0.948829993952773 0.931544054394994 1 1
0.809526750170948 0.79457247576867 1 1
0.762002696234645 0.748084572090695 1 1
0.812586739993788 0.795245081778032 1 1
0.752640657962451 0.738824578924773 1 1
0.72358942063212 0.71068533131166 1 1
0.963016420856779 0.946449010320178 1 1
0.718101978800193 0.704835798598635 1 1
0.87278305306624 0.857278854232929 1 1
0.734286330607083 0.72080890636796 1 1
0.953664066458951 0.935263619442164 1 1
0.755792264323324 0.742626135732144 1 1
0.594618591559139 0.582543569623748 1 1
1.03705163521704 1.01801854305872 0 1
0.601301073618339 0.589510542536097 1 1
0.93729660504564 0.919689221185789 1 1
0.842886186922928 0.827919788894339 1 1
0.909850721524196 0.891639178360551 1 1
0.648278358632784 0.636470589370964 1 1
0.469708700038831 0.461160412588731 0 0
0.703775911467611 0.690469418951917 1 1
0.935192560925092 0.916842653046132 1 1
0.656772212576728 0.644941156567402 1 1
0.924799014627071 0.907539061129541 1 1
1.01214179220696 0.99471414563787 1 1
0.904821387357675 0.889288445309197 1 1
0.647547040701413 0.634903275126817 1 1
1.01615206118112 0.996506274607104 1 1
0.909475069221488 0.890889101672043 1 1
0.817334043204714 0.801571570242755 1 1
0.971903280613105 0.954666578374433 1 1
0.732149507942108 0.717722500232578 1 1
0.911883390275695 0.893598184977226 1 1
0.964429991860269 0.946745263345168 1 1
0.683107378167726 0.67128050210273 1 1
0.616422090521167 0.605080123513797 1 1
0.722357192652629 0.710249204455446 1 1
0.921526865657183 0.905130046625397 1 1
0.493366135152207 0.48569141248545 0 0
0.943925894504419 0.926561066623892 1 1
0.559510690438552 0.549093799863091 0 0
0.797954141402504 0.782386295738608 1 1
0.776059587725096 0.761275001048036 1 1
0.815448895308995 0.800267091020253 1 1
0.706076875086455 0.692605727883642 1 1
0.796094217277384 0.781305298023602 1 1
0.943794644700386 0.926305171573382 1 1
0.909163088526692 0.892100041359687 1 1
0.815789241949491 0.800082498324151 1 1
0.894723830567857 0.876669151392698 1 1
0.684173397142366 0.67103757507903 1 1
0.843062800379499 0.827755238918893 1 1
0.631164380558802 0.619559770595748 1 0
0.726582224983144 0.713959667700561 1 1
0.77632438678418 0.762136474026317 1 1
0.775816343123353 0.761447477384827 1 1
0.694662724248635 0.681205189645964 1 1
0.571468728503268 0.560244550219801 1 1
0.815091285200506 0.800500198197707 1 1
0.645917182716782 0.632669434464856 1 1
0.716970382599058 0.703285878424669 1 1
0.818132412407682 0.802818349093962 1 1
0.666564599370372 0.654653485975111 1 1
0.824282097245264 0.809556312350257 1 1
0.737745367560679 0.724244617286819 1 1
0.804916325236728 0.788798006904417 1 1
0.711391809387722 0.698271267816505 1 1
0.828717571929805 0.8121815456729 1 1
0.673699257071919 0.65971879916914 1 1
0.648245272349686 0.636027295629036 1 1
0.799568776880247 0.784315933267873 1 1
0.792847821494679 0.778641662049779 1 1
1.01900943308409 1.00006034200818 1 1
0.667856592866097 0.654666708374146 1 1
0.951995308032652 0.934064351094973 1 1
0.950655542445686 0.933126824414671 1 1
0.756493473872634 0.741204383328394 1 1
1.01722586701179 0.997993259458833 1 1
0.746895844857671 0.733724023628554 1 1
0.754080931283919 0.740559784196235 1 1
1.0366957692841 1.01777330816201 0 1
0.707844975487659 0.695465108573055 1 1
0.507117886132431 0.497733025946928 1 1
0.692570167052076 0.679373257870546 1 1
0.64405107945036 0.632219843760434 1 1
0.733695061845064 0.720063999031747 1 1
0.9041583980375 0.887730541618073 1 1
0.752265066554981 0.737701430537324 1 1
0.938275126004668 0.920679226733685 1 1
0.770946890810572 0.75576480302146 1 1
0.647662636468695 0.636329216712812 1 1
0.895445168021195 0.878314400594843 1 1
0.86959495553158 0.853501391655429 1 1
0.646764666472512 0.634944645134411 1 1
0.759777441530267 0.745751049003168 1 1
0.94826910554139 0.930130425041323 1 1
0.741248088143699 0.728631138233363 1 1
0.778892552845467 0.762952140099963 1 1
0.664586916991108 0.652060729949947 1 1
0.650798144269927 0.639278185718971 1 1
0.776672412289215 0.762680740961688 1 1
0.657871230772684 0.644838107140833 1 1
0.797067042897772 0.782639909154085 1 1
0.801443490904258 0.78700674208695 1 1
0.737037564850625 0.723473391296428 1 1
0.801847130892504 0.785957348052858 1 1
0.925633318823387 0.907263793211017 1 1
0.813395946159728 0.797366838707013 1 1
0.684333866510313 0.672431443019159 1 1
0.845114904293832 0.83121009255114 1 1
0.608807849488391 0.596504868476066 1 1
0.98511553233486 0.966417150917188 1 1
0.76134912939931 0.747014317430352 1 1
0.826468014788629 0.811330873732702 1 1
0.776753922307804 0.76120691396782 1 1
0.976451241356358 0.959018890722019 1 1
0.856679408814113 0.840592257853134 1 1
0.618926737834849 0.606674128893109 1 1
0.712911528641027 0.698915295020208 1 1
0.76497385087148 0.75049823260279 1 1
0.760462761257854 0.74708350477825 1 1
0.558734708605266 0.548033331046598 1 1
0.870549932698962 0.853405215104531 1 1
0.73174227894455 0.716964319807877 1 1
0.795363033578376 0.780675233008337 1 1
1.01118343096072 0.991267270124951 1 1
0.767903964971041 0.753917162438261 1 1
0.602326060590599 0.592728772461374 1 1
0.750715292181718 0.737549996998023 1 1
0.874424157472053 0.858587683399385 1 1
0.887601021408863 0.87195582084425 1 1
0.923801967885414 0.90581116148117 1 1
0.796214573978877 0.781419029480083 1 1
0.735205072484227 0.720725957604022 1 1
1.19085391260593 1.16833935476321 0 0
0.75772079403808 0.74401519616011 1 1
0.608910943160861 0.597128459645994 1 1
0.966384898223414 0.9491537343685 1 1
0.998223119069666 0.978555913932499 1 1
0.951424816458242 0.933764463137349 1 1
0.425459242687505 0.416115274266687 0 0
0.743724556910525 0.729251590336007 1 1
0.869566794520581 0.852624853929284 1 1
0.964156203729085 0.945084469949145 1 1
0.753806828432255 0.740048677100104 1 1
0.787647709792301 0.772833404079144 1 1
0.995637179787994 0.977590646158962 1 1
0.559665375856987 0.549915798135421 1 1
0.72375787903466 0.709586869494794 1 1
0.967999725584895 0.949093476982902 1 1
0.87483229651157 0.857852132452342 1 1
0.475705293125021 0.466550251773229 0 0
0.732429614867941 0.718961760473269 1 1
0.943185971578607 0.925647782154227 1 1
0.880101496709637 0.863480302732057 1 1
1.34366995219055 1.31749946995774 0 0
0.771013765566856 0.755974324320291 1 1
0.673249160136758 0.661754079962865 1 1
0.540059023959602 0.529894402671291 0 0
0.852675098001077 0.837642478677529 1 1
0.976945589043483 0.959495563006347 1 1
0.804779526689037 0.789249193406454 1 1
0.772388597625609 0.758315820817981 1 1
0.775951748658182 0.761173171340801 1 1
0.777912105758567 0.763443695696659 1 1
0.690861058827499 0.677366785981765 1 1
0.520004254911582 0.509380629050375 0 0
0.74436827150909 0.730544416893634 1 1
0.635236294068831 0.621605848648661 1 1
0.956849773570039 0.938935245613362 1 1
0.681275436539144 0.669360216975364 1 1
0.839877057180512 0.824779071107 1 1
0.94009311059417 0.923123624525265 1 1
0.864687785002261 0.849793824641085 1 1
0.860064795794116 0.844978482421792 1 1
0.940002887530844 0.921946901226698 1 1
0.800894470284119 0.785246401754166 1 1
0.842355895353272 0.827355465798506 1 1
0.768191762237277 0.753689325741234 1 1
0.840992037674383 0.825276963632043 1 1
0.92241434839113 0.905810692563847 1 1
0.903301590086558 0.887345838589595 1 1
0.895272171708296 0.87703603120236 1 1
0.966202992558164 0.948024054966163 1 1
0.79666012316854 0.78232572387821 1 1
0.843289683220413 0.825434136014798 1 1
0.694281858126034 0.682208451420551 1 1
0.775634591554358 0.761111146631891 1 1
0.805447232739476 0.788981680803671 1 1
0.925332951317207 0.907325489699599 1 1
0.807817194484871 0.791895502066166 1 1
0.920976804445412 0.904433743164796 1 1
0.749258232703769 0.736358035563085 1 1
0.654718664576499 0.642905624038269 1 1
0.722488874877826 0.708673667059532 1 1
0.664770905659575 0.651936586416049 1 1
1.12803456747213 1.10647469314337 0 0
0.814512906349561 0.800445279775986 1 1
0.88860433864427 0.872947026184782 1 1
0.838799595837953 0.82396079030771 1 1
0.687054145827721 0.673767534794743 1 1
0.770732980429725 0.755127804711985 1 1
0.683377162147288 0.671635382773374 1 1
0.979922317090296 0.961391538873653 1 1
0.822987543102096 0.807393553227783 1 1
1.04136234150836 1.02241272126724 1 1
0.914016709051214 0.896496199223583 1 1
0.95041750357827 0.932065743795515 1 1
1.02163308307787 1.00260007714878 1 1
0.713295598003586 0.699182638472021 1 1
0.540911479735708 0.531126547889703 1 1
0.893513243330403 0.877185984079644 1 1
0.837135798138238 0.821524745894166 1 1
0.60726648399794 0.596484031477077 0 0
0.710838341330778 0.697926810324152 1 1
0.691141531212643 0.678513799894435 1 1
0.988385642277058 0.969276478171731 1 1
0.822151632252409 0.807763723024621 1 1
0.68650318741685 0.674351712504686 1 1
0.518846127008237 0.508449130466472 0 0
0.7160072054603 0.702860711371685 1 1
0.64450269917969 0.632904463952459 1 1
0.848084247392153 0.832869493334362 1 1
0.685147176338344 0.673149322817793 1 1
0.783092420889537 0.769446711388104 1 1
0.786898307383536 0.772141056436459 1 1
0.838567074162102 0.824103775763036 1 1
0.672387177315306 0.659087730152119 1 1
0.769466794878762 0.755362152382684 1 1
0.685972847780943 0.672130432859341 1 1
0.653072141431072 0.640540469869048 1 1
0.622656886803198 0.610965854792471 1 1
0.68642952462256 0.673995902070097 1 1
0.729291394607989 0.714077686813185 1 1
0.556462991950757 0.545785300847753 1 0
0.669638992325918 0.65715239714739 1 1
0.874206696216701 0.857495952434329 1 1
0.578216524152328 0.566637292540163 1 1
0.766116330339775 0.75197186408391 1 1
0.912598022580016 0.895081368191247 1 1
0.806347369778275 0.791814381065465 1 1
0.695348447491643 0.682026609300348 1 1
0.634984844385672 0.623572837307546 1 1
0.85994554145499 0.84192196247466 1 1
0.834608965338349 0.818431606265 1 1
0.895028912811988 0.879224300777214 1 1
0.867019863752906 0.85110630755597 1 1
0.757013233479017 0.74304410108062 1 1
0.752693959312898 0.738837115874765 1 1
0.784534198571532 0.768182838762328 1 1
0.965853782959681 0.947830889843076 1 1
0.534472834768049 0.524485500083688 1 1
0.731258762400233 0.717839095006881 1 1
0.686923453177337 0.674019995374667 1 1
0.762018214280615 0.748012052235174 1 1
0.841135264455064 0.825919690348762 1 1
1.05821787051648 1.03965490328526 1 1
0.865305232094457 0.848382149709295 1 1
0.684369964223859 0.670903462341118 1 1
0.613892580080053 0.601354776063215 1 1
0.908436233096347 0.891503549947352 1 1
0.716004502138932 0.701567365805548 1 1
0.703572095932961 0.6894112758872 1 1
0.746765675579712 0.734608604929016 1 1
0.931633234203856 0.913289532360038 1 1
0.709470337936561 0.695390552581561 1 1
0.488974780856814 0.479978748137742 0 0
0.997832864365299 0.979363133862597 1 1
0.76028502467615 0.745240121478257 1 1
0.824992615875691 0.80990708997648 1 1
1.02517877200029 1.00615782116305 1 1
1.0637860696541 1.04430469249421 0 0
0.970133243602937 0.950524729260106 1 1
0.873139125444917 0.857108594701542 1 1
0.974917021168489 0.956443360294216 1 1
0.727964866897632 0.713226014150372 1 1
0.6189998253995 0.607396881274914 1 1
0.798842679485369 0.783031743636141 1 1
0.747562285286957 0.733171562815716 1 1
1.0023312937233 0.985211532279217 1 1
0.806684490582348 0.791400401967237 1 1
0.682221543008951 0.669984199746681 1 1
0.767079311956011 0.753756333452234 1 1
0.811566546890695 0.79636375828065 1 1
0.781016449795641 0.766684210986044 1 1
0.715656195002876 0.702987360185051 1 1
0.878628783789651 0.861501257706724 1 1
0.676257725779441 0.664915521866716 1 1
0.974663028855302 0.95580232177665 1 1
