# Supplementary material for: Bias caused by sampling error in meta-analysis with small sample sizes
Source: PLoS One. 2018 Sep 13;13(9):e0204056. doi: 10.1371/journal.pone.0204056 (PMC6136825; doi:10.1371/journal.pone.0204056)
Supplement: S4 File — (ZIP) [file pone.0204056.s004.zip › results N = 20 theta = 0.8 tau = 0.5 sz = 5-10.txt]

"cohen.dl.theta" "hedges.dl.theta" "cohen.dl.cp" "hedges.dl.cp"
0.719514180503196 0.606263219646894 1 1
0.852729271874756 0.794534262670535 1 1
1.10597605417201 1.01044282871072 1 1
0.686946061506433 0.638709230030371 1 1
0.492630635280819 0.453241298730575 1 1
0.800526733862558 0.737770502861985 1 1
0.892762646798742 0.810472715229227 1 1
0.834887142973231 0.766362291529713 1 1
0.281439150989998 0.252457862442936 0 0
1.19939760409114 1.1048572005487 0 1
0.93215799428309 0.83831566847832 1 1
0.783237373968192 0.721279805681111 1 1
0.513917749828514 0.457220065140504 1 1
0.911928308075239 0.789103846035868 1 1
1.09497839915011 0.99945231043315 1 1
0.634033459942025 0.522456406998227 1 1
0.798131843697012 0.720289875437185 1 1
0.736437065833036 0.672687057714561 1 1
0.927526844323905 0.861490537683385 1 1
0.609296570165754 0.557449401117851 1 1
0.617628714942415 0.531161679268696 1 1
0.469411719493373 0.41294889063339 1 1
1.04964747180623 0.96391208049425 1 1
0.755075382267267 0.650000660142536 1 1
0.554573998031014 0.49339080598901 1 1
0.831393742463467 0.758705873706368 1 1
0.930156509527888 0.857167943608479 1 1
0.763940875086911 0.703723017344594 1 1
0.318037323020244 0.273812346106212 0 0
0.455951858223745 0.422872947319453 1 1
0.721974687359759 0.67389307925948 1 1
0.704867173610984 0.682369008622529 1 1
0.735885274154548 0.610986050109631 1 1
1.20673262553975 1.09046740875472 0 1
0.630173402105045 0.572151209926109 1 1
0.621502819684854 0.559939335724621 1 1
0.774635198058318 0.696549490092085 1 1
0.671685876275445 0.616340371142592 1 1
0.825001269703593 0.740271544347722 1 1
0.571200242131927 0.51369338539389 1 1
1.10000367298614 1.00601153250065 1 1
0.845440098817358 0.770626454282206 1 1
0.56341184071541 0.517386409940186 1 1
0.826340626275305 0.748885843363127 1 1
0.639892533823861 0.593186479499195 1 1
0.662010825610666 0.614575110739637 1 1
0.717182531027968 0.64813633278393 1 1
0.772925547958794 0.675448211207975 1 1
0.741361570039544 0.668534683905464 1 1
0.707966396576283 0.629888398748854 1 1
0.884813680680495 0.807801245661092 1 1
0.328404634652878 0.249835910848489 1 0
0.511668490139168 0.457064109640045 1 1
1.0204905785901 0.951138351245864 1 1
0.769774397231219 0.691587440180496 1 1
1.10816831957202 1.00897342263712 1 1
0.560300321086357 0.500607186180329 1 1
0.908162747897786 0.788412013999187 1 1
0.637595168047886 0.59899270961158 1 1
0.786330118662271 0.693019797900519 1 1
0.547139680246055 0.50338309948707 1 1
0.710898361633974 0.651692702847375 1 1
0.748062927136972 0.663123016963562 1 1
0.717242925272603 0.659186705481718 1 1
0.463668362556108 0.437158922991531 0 0
0.935020984653549 0.875001633761708 1 1
1.21974235158465 1.09286494806847 1 1
0.67324708786606 0.59681542200703 1 1
0.600681562093968 0.565303110001477 1 1
0.778734582384947 0.710791261244774 1 1
0.682312968826644 0.601635551181306 1 1
0.827539754872105 0.741505435871432 1 1
0.574567662901523 0.506386127897417 1 1
0.728918203988491 0.655866945287836 1 1
0.766040657610825 0.67937110429451 1 1
0.644784517428255 0.579182642189908 1 1
0.758915479326428 0.686062442996838 1 1
1.00699869489837 0.947732198812481 1 1
0.567115567431486 0.543141463384276 1 1
0.498208717948167 0.472885602248098 1 1
1.26231833874255 1.14824981441718 0 1
0.770426695412471 0.696469498018126 1 1
1.0081310666367 0.926050090277618 1 1
1.11984109594623 0.983534726837816 1 1
0.746286399858659 0.684540035080338 1 1
0.868974481240497 0.773533107026724 1 1
0.546406634804321 0.484433504005622 1 1
0.798574027830402 0.735782714896798 1 1
0.870402852392471 0.782755641941394 1 1
0.859627792437174 0.762830156324799 1 1
0.705187804534063 0.685870975048052 1 1
0.906161716450252 0.835726798504442 1 1
0.452804669657966 0.435024690047634 0 0
1.03284029547899 0.907526900910674 1 1
0.858698000855334 0.77948618930167 1 1
0.902308548389432 0.834852012908374 1 1
0.846380924034471 0.738883809116759 1 1
0.563853546979097 0.485824137760375 1 1
0.849271392440901 0.783273038385089 1 1
0.5713035955342 0.493731716178705 1 1
0.928027476714743 0.857503168485965 1 1
0.898593741693935 0.816103480452623 1 1
0.8817477998636 0.80614022620009 1 1
0.702366608402267 0.652093353305281 1 1
0.659508071122933 0.573507733691712 1 1
0.626891665742939 0.582881251094436 1 1
0.441334233561926 0.396685882654705 1 0
0.787909580886872 0.724077333331162 1 1
0.651129912431594 0.588816357900248 1 1
0.571471265039534 0.502136042542697 1 1
1.06196697854719 0.95823886849285 1 1
0.455058803468787 0.454232791763572 1 1
0.919322521303516 0.841933179403096 1 1
1.02525377267018 0.945852802273509 1 1
0.554360751675288 0.506481114457018 1 1
0.664420743418994 0.62558114880936 1 1
0.942341632696053 0.845417702231153 1 1
0.646910834479597 0.604415850173557 1 1
0.820750865238749 0.729858359337646 1 1
0.778382057636002 0.724695270356487 1 1
0.653157234968514 0.588859565053401 1 1
0.73852950219057 0.663912181383654 1 1
0.955216430234824 0.846990779444358 1 1
0.959317935534508 0.881467392214535 1 1
0.465720890795414 0.436495874544149 0 0
0.932081462972362 0.798944539830553 1 1
0.714986162637218 0.621598552753955 1 1
0.575535897711121 0.509547598906145 1 1
0.924006927969946 0.820608659784292 1 1
0.973880757071363 0.887729375516539 1 1
0.878145705981743 0.773106093399585 1 1
1.13798154798462 1.01450652581453 1 1
0.545425688921167 0.500851141130068 1 1
0.969314723728892 0.887158074806038 1 1
0.653991859257899 0.578841936299138 1 1
0.866577164424317 0.798372307032966 1 1
0.94819323392568 0.851340333479944 1 1
0.727087446275766 0.693482003738171 1 1
0.830361144431386 0.766991522292932 1 1
0.730505474667168 0.654211116562822 1 1
0.629003779760628 0.562766163731539 1 1
0.996007937289755 0.89917441230967 1 1
0.720785258401398 0.654423913306091 1 1
1.2723411891883 1.12259075470165 0 1
1.0180515634606 0.926922435312793 1 1
0.869135916919245 0.775498858675848 1 1
0.631279828439657 0.568326037225422 1 1
0.94310433307348 0.855806261024777 1 1
0.610552724343138 0.562913999472964 1 1
0.633994524780106 0.59677855749989 1 1
0.717051983658409 0.649227812431419 1 1
0.623949344336239 0.555825531633718 1 1
0.82449697428981 0.775520117130682 1 1
0.815855768493888 0.714209933532245 1 1
0.662771538017936 0.617304817983891 1 1
0.629562591770328 0.620229849840635 1 1
0.849990070889997 0.789415747401264 1 1
0.841805025537733 0.767269110090884 1 1
0.932066959056305 0.828200334570029 1 1
0.843856968792524 0.763373444685527 1 1
0.66170716344052 0.625333070139046 1 1
1.16772672341771 1.06809626117097 1 1
0.566688385191603 0.525198074536452 1 1
0.736277645548664 0.644854681486579 1 1
0.619237127050788 0.551338727469943 1 1
0.744435791970882 0.685219137164563 1 1
1.29573123435705 1.15441715384622 1 1
0.701431782821492 0.650514209989057 1 1
1.05019236497898 0.937097150261291 1 1
0.550524764150887 0.474222192312034 1 1
1.22934697559478 1.12096108726114 0 1
0.686385338510975 0.629410637965917 1 1
0.912999768747899 0.824092145440839 1 1
1.05025540376562 0.955450029055241 1 1
0.88800412831402 0.797430777555917 1 1
0.516484715118804 0.484729862403092 1 1
0.713650672158907 0.654310617205044 1 1
0.504352058875217 0.448966614691024 1 1
0.641190116207418 0.582992984252378 1 1
0.591003650432063 0.534449385039622 1 1
0.474240892012288 0.419921098313398 1 1
0.497016839591477 0.453047981878324 1 1
0.848588345705133 0.773026177589256 1 1
0.476315180939133 0.444797403413133 1 0
0.870446949586804 0.797846213208629 1 1
0.809047637859202 0.746328714377852 1 1
0.603434517736947 0.571584073671254 1 1
0.873001008622853 0.789885804734608 1 1
1.08044226914138 0.982094336821893 1 1
0.753978585086631 0.695582981618194 1 1
0.534023308123503 0.485510118567288 1 1
0.881812491180722 0.830381609804034 1 1
0.552886603054451 0.512314027069778 1 1
1.04587856645423 0.956273042433883 1 1
0.710181997745608 0.643178631050726 1 1
0.946275888820463 0.875088123895158 1 1
0.565736803798445 0.515623151198696 1 1
0.610822037520927 0.59522148862195 1 1
0.921578061213808 0.875490914972518 1 1
0.917789807665884 0.841873916482518 1 1
0.98858184182987 0.884396970397201 1 1
0.668098492752734 0.611752961702723 1 1
1.0559095094568 0.972843379831723 1 1
0.716670246284274 0.676257955935226 1 1
0.695071337093131 0.615647195807883 1 1
1.02140842238763 0.922811803528874 1 1
0.71643192883311 0.65043125272148 1 1
0.87162149823425 0.797452820246175 1 1
0.550833282449828 0.511945439874249 1 1
0.394308460626474 0.352932401498371 0 0
0.794338059120647 0.730645238788954 1 1
0.761124432828308 0.697892339326598 1 1
0.468494920513998 0.439170930482286 1 1
0.855613576125263 0.78192150654416 1 1
0.591064936628517 0.530828424838614 1 1
0.699539308486114 0.647846155520666 1 1
0.663295813697582 0.579875422219337 1 1
0.652334809937277 0.586648176338262 1 1
0.372659292438667 0.339084749551219 0 0
1.02614065835105 0.903494717200227 1 1
0.83097087971603 0.752270889793178 1 1
0.598072624722883 0.551285324613055 1 1
0.751498660122581 0.690036279419734 1 1
1.0822521415751 0.964098015111722 1 1
0.823269840715938 0.771191072875531 1 1
0.620533054919263 0.600111512560996 1 1
1.09108101311199 0.977606797083808 1 1
0.742355362394378 0.658294281068035 1 1
0.803138193472518 0.769272884905703 1 1
0.728708946791416 0.699620042344772 1 1
0.912004655123799 0.836719148043056 1 1
0.953213667248399 0.879025154169977 1 1
0.997425952229097 0.886405804508818 1 1
0.595410868900118 0.506788000391543 1 1
0.795770183477457 0.752405485696471 1 1
0.752304762088337 0.712710632205181 1 1
0.62252376661813 0.57555888919152 1 1
0.880890801076326 0.800734886702861 1 1
0.919830886148445 0.81752318426772 1 1
0.592309443814945 0.538299440129007 1 1
0.5359645586471 0.473334454359704 1 1
0.880462102982694 0.812837313740767 1 1
0.797643276757371 0.746242141006508 1 1
1.06432315203679 0.965615338829847 1 1
0.912534954389102 0.834777943585308 1 1
0.524976011962996 0.442480979119909 1 1
0.91053631765191 0.824711492568676 1 1
0.846932494409694 0.79563360056214 1 1
0.579812362015472 0.520055557304541 1 1
0.691042638381654 0.649298578291001 1 1
1.14672733349068 1.05320133029619 1 1
0.63278322815969 0.588650108589734 1 1
0.377785509840505 0.333123191832737 0 0
1.06152971058135 0.973399509433822 1 1
1.07559926725332 0.947773059251273 1 1
0.809352638205269 0.745356425785956 1 1
0.417950276289683 0.393022234345924 1 0
0.837409896110035 0.776890350868585 1 1
0.926538920986323 0.815696735457702 1 1
0.610313211857854 0.578258239595624 1 1
0.937461009327358 0.873614268822208 1 1
0.900552366143169 0.786835714064469 1 1
0.663546465890507 0.600663506116347 1 1
0.894277236457772 0.794670105830422 1 1
0.577388949758974 0.515017061119681 1 1
0.889843153056154 0.802562777137874 1 1
0.872316289606992 0.788637589400348 1 1
0.685647573320631 0.610388718260838 1 1
0.711803881503265 0.642806230391607 1 1
0.67548430339506 0.641248044669584 1 1
0.859321800430746 0.76725816852142 1 1
1.05715349943556 0.934202760988221 1 1
0.598031043942217 0.554445042321497 1 1
0.711035863674446 0.642007455395332 1 1
0.503118077308656 0.436333527868126 1 0
0.767872702138436 0.667780379045917 1 1
0.783867869153754 0.698158447304693 1 1
0.756619311036522 0.681985285308191 1 1
0.94695286588008 0.861810365253049 1 1
0.776027959433292 0.697764883107278 1 1
0.547858031208123 0.51033436467339 1 1
0.797347550199857 0.736239376007421 1 1
1.03979962688089 0.917836632881292 1 1
0.956380065256068 0.855261376256483 1 1
0.813743188323459 0.791336010458475 1 1
0.794484815962195 0.71662114816524 1 1
0.93432545965081 0.842938334823187 1 1
0.573296821565491 0.53234130863954 1 1
0.760233567152352 0.677899716769572 1 1
0.75228393209506 0.653274836295951 1 1
0.72482693005205 0.658184908955457 1 1
0.804622773352406 0.725903470901686 1 1
0.624674423744264 0.557142470769153 1 1
1.0354399599625 0.942701501872984 1 1
0.883603245771514 0.802721072960068 1 1
0.932744392113768 0.829141319116511 1 1
0.6996762605355 0.586614910101018 1 1
0.740040693048452 0.650424083582439 1 1
0.694671006467453 0.638483799944424 1 1
0.987159301577518 0.886574126835609 1 1
0.903772240305393 0.830073670776935 1 1
0.408516679236876 0.383343412918246 0 0
1.12233663849764 1.01873962184531 1 1
0.755424334759061 0.667404331825027 1 1
0.455703614633683 0.43514943743388 1 1
0.723957832286745 0.680710255393021 1 1
0.680299480618554 0.623405532109435 1 1
0.969730809925114 0.908076183174805 1 1
0.640233750240566 0.589970602708616 1 1
1.17910859113005 1.01893052257099 1 1
0.871237527278057 0.802883176864056 1 1
0.883617545118714 0.828265312103945 1 1
1.18764276668793 1.03751885875776 1 1
0.825496722379467 0.760471171577351 1 1
0.800932359811482 0.734351988388928 1 1
0.579741008452158 0.528801198790168 1 1
0.720376381332657 0.627412790121119 1 1
0.686597347600794 0.657509408852824 1 1
0.655792419982556 0.57071708461639 1 1
0.696177945773384 0.615008569803126 1 1
0.802257478498537 0.742141445070536 1 1
0.855822799422113 0.7789877239054 1 1
0.57560983379002 0.490982732927626 1 1
1.05091594199233 0.933043093312115 1 1
1.04676605226833 0.944517837174299 1 1
0.821128504626914 0.757338608888462 1 1
0.478088111354819 0.423993490435963 1 0
0.818881265039252 0.757155711535611 1 1
0.954953726566667 0.867694457853242 1 1
0.55046252478468 0.516991529360396 1 1
0.653695439134705 0.577897496366071 1 1
0.810214741761119 0.747891146643023 1 1
0.676912833192637 0.609848744503076 1 1
0.872570495824462 0.821648919124257 1 1
0.71366407561758 0.633864010818295 1 1
0.766193417390014 0.691230530758316 1 1
0.775295043925127 0.706241456617854 1 1
0.889980098620746 0.814706223016208 1 1
1.1895017121962 1.07312680592393 1 1
0.477848556946566 0.398459440473695 1 1
0.707205149430336 0.653830762468354 1 1
0.694537207751684 0.607418646907168 1 1
0.473488507386858 0.435497185030236 0 0
0.753826555825635 0.6993804633717 1 1
0.639800994304426 0.578661545770464 1 1
0.855756693909259 0.792955162029199 1 1
0.526631303392535 0.480696734155646 1 1
0.606624339747997 0.539691508392223 1 1
0.853270544855303 0.763519527266245 1 1
0.830883090641897 0.741111752037588 1 1
0.819276611059725 0.722620861918099 1 1
0.367865864531343 0.335370732294212 0 0
0.389036002093016 0.400660731990162 1 1
0.698096486414075 0.63975181238718 1 1
0.684709354977212 0.632803398428502 1 1
0.771255541263562 0.734489126165979 1 1
0.943656020540099 0.87298666740293 1 1
0.782111104994142 0.706997471966978 1 1
0.857064247185687 0.790316686067189 1 1
0.736733088218725 0.661955113849122 1 1
0.473300582278761 0.434855754342739 1 1
0.826816396193005 0.750826795782083 1 1
0.782903317353201 0.698029074853152 1 1
0.865971895908097 0.782672754904259 1 1
0.982955164610924 0.907808368344897 1 1
0.711721793056682 0.63452654706668 1 1
1.10350730205139 0.971126266061301 1 1
0.791554735995007 0.719537988613332 1 1
0.605516320984631 0.54721512081934 1 1
0.545123799222189 0.513489854180665 1 1
0.430839531379574 0.410072211641999 1 1
0.700566076638105 0.621755753538661 1 1
0.585274864534753 0.514740623393932 1 1
1.06096990452469 0.95214247118381 1 1
0.729884900908919 0.663470136389839 1 1
0.954985125866589 0.862991271215955 1 1
1.23654560885927 1.11932262830998 1 1
0.678326353974246 0.590501398135623 1 1
0.859197528606608 0.781844533896697 1 1
0.522838458955075 0.486079390081198 1 1
0.838000583185466 0.741063609923168 1 1
0.656019649717542 0.5759474740108 1 1
0.968509872472697 0.877921664768296 1 1
1.02289332239289 0.929495007012913 1 1
1.22564088328305 1.10834830744704 1 1
0.787783502384466 0.709384613986181 1 1
0.498302891637442 0.439152966200927 1 0
0.699551521199558 0.637914449606197 1 1
0.467794744205362 0.419511847597 1 0
0.702035680542379 0.620941151301041 1 1
0.424246858162819 0.424541129786883 1 1
0.730560710589655 0.658691576564918 1 1
0.651415749990416 0.597283882645776 1 1
0.654371302800096 0.590801203505374 1 1
0.794597738596839 0.707228466440196 1 1
0.733746608179292 0.647652276257869 1 1
0.500516078343554 0.448690766733622 1 1
0.643741276569853 0.587327001982162 1 1
0.45162392468077 0.374178751127621 1 0
0.789575075294081 0.736239510678709 1 1
0.896685962425396 0.803613445507722 1 1
0.547330281392178 0.508155565688296 1 1
0.766453523100096 0.703006000101617 1 1
0.51766118305496 0.492151160370333 1 1
0.724393346323856 0.632244669377192 1 1
0.948328020807711 0.864093983630432 1 1
0.306267888275555 0.283556868967862 0 0
0.784730584983267 0.714778969815655 1 1
0.279444309240149 0.263619585926005 0 0
0.969391759409809 0.923211882957566 1 1
0.934487345639339 0.863944099105037 1 1
0.92325476690236 0.844541436406088 1 1
1.03999361764722 0.984726068407588 1 1
0.331608459874713 0.289177717423325 0 0
0.909274495069632 0.775779419206012 1 1
0.67864724511564 0.613681437792832 1 1
0.885453441902572 0.794275271452469 1 1
0.567972919839128 0.52715734467699 1 1
0.424884022925596 0.39918533129269 1 0
0.446388771697782 0.426014934865208 1 0
0.686666633641033 0.641026228722675 1 1
0.943984901435148 0.870141518200398 1 1
0.571421765099962 0.541878781078674 1 1
0.832835737664492 0.765128467360915 1 1
0.867153253109315 0.780870215492794 1 1
0.817205827744391 0.724876942721877 1 1
0.90286545147322 0.79336659267123 1 1
0.45316434489028 0.380032930708301 1 0
0.929519799323864 0.881373641906884 1 1
0.78634062784168 0.717114054036653 1 1
0.56932514452627 0.5148497408775 1 1
0.389718055878541 0.344126530721426 0 0
0.79567558826685 0.735468633254635 1 1
0.628176710743149 0.606125362854717 1 1
0.723566211170188 0.643245216110722 1 1
0.945238428578452 0.850158684723671 1 1
0.803882250668642 0.714152171010994 1 1
0.762264047900628 0.709460291632888 1 1
0.719643791813566 0.657124548587809 1 1
0.389274294172481 0.338035013382669 0 0
0.702640921018814 0.642967196830228 1 1
0.531517377385272 0.486827318665746 1 1
0.943850936073763 0.874033401721433 1 1
0.66279374024146 0.619654813719623 1 1
0.828958585266446 0.718048561881579 1 1
0.815644992720807 0.741760118035983 1 1
0.771427962288194 0.710667882367633 1 1
0.730830652806716 0.656522161226321 1 1
0.890825781351957 0.806456614119595 1 1
0.740476889035168 0.67584994986187 1 1
0.689247149162105 0.667672185238526 1 1
0.962030497620429 0.867550573210451 1 1
1.23704091592912 1.13218447615975 0 1
0.568574408649269 0.491012959057697 1 1
0.623245391751854 0.561567426534503 1 1
0.671358359871346 0.618905392428778 1 1
0.631532386092857 0.527197230456787 1 1
0.708620128604948 0.646656772559078 1 1
0.909721220935755 0.834950102467252 1 1
0.981226286962805 0.9040216882999 1 1
0.862923565931469 0.760532225927866 1 1
0.721305771210394 0.653959762059034 1 1
0.690111918777101 0.639727047644383 1 1
0.740272366450397 0.660183111625854 1 1
0.858759215491335 0.78687350159731 1 1
0.778550030789641 0.684813560607871 1 1
0.842227433298863 0.785890798383089 1 1
0.408832332287633 0.345423669118268 1 0
0.56707125247842 0.50990842053665 1 1
0.711301296895086 0.757576629074004 1 1
0.508544286299975 0.459766193683288 1 0
0.848904339475169 0.773293521804354 1 1
0.899658160072706 0.833640644966247 1 1
0.743886791817198 0.673654892320866 1 1
0.649248375369634 0.625695642165997 1 1
0.694139513282872 0.615141441233462 1 1
0.742475369196607 0.674543061637096 1 1
0.474004281331712 0.411061434772698 1 0
0.76344840441315 0.68190040144312 1 1
0.823007629369487 0.754219896768632 1 1
0.66618718656893 0.652508845619619 1 1
0.579810389033637 0.513912985889803 1 1
0.576749915013597 0.542073638686204 1 1
0.593914527363145 0.56587606532525 1 1
0.943078123621511 0.857370789280311 1 1
0.691897547462594 0.632442844355367 1 1
0.761610096247131 0.699559164453029 1 1
0.855398677280841 0.728956582234355 1 1
0.511139791762142 0.460478734176024 1 0
0.557736186272378 0.49280016902651 1 1
0.864706402626181 0.786018168845342 1 1
0.730849406540602 0.668755921017999 1 1
0.852556112791156 0.787334202115298 1 1
0.570739771475842 0.524975864854209 1 1
1.02553514358401 0.955858809439836 1 1
0.959502888422239 0.867095450225961 1 1
0.704259941840266 0.613314855407655 1 1
0.836871679261211 0.748180739665924 1 1
0.816861104487985 0.702481456662231 1 1
0.791906950314354 0.700570529537661 1 1
0.622452838958503 0.570166558000617 1 1
0.889597853092979 0.814833918857512 1 1
0.894091275768671 0.797644783437585 1 1
0.546103433171715 0.475399529370348 1 1
0.415312734852892 0.403366307967012 0 0
0.848823544357692 0.782322183919965 1 1
0.681802768245704 0.629599931772133 1 1
0.973021926239612 0.856255665410116 1 1
0.587772866495879 0.551973204294543 1 1
0.788097242384002 0.721211113389482 1 1
0.693042990904277 0.609121126180885 1 1
0.646264089427223 0.583534972883537 1 1
0.814467153619156 0.738189238356743 1 1
0.852337378533159 0.773677055469522 1 1
0.729180644607262 0.630572139147741 1 1
0.759556429396467 0.654899528698373 1 1
1.22637487622665 1.07401430263275 1 1
0.845167865688568 0.744482872964044 1 1
0.693279613972344 0.66171579356859 1 1
1.02514694046142 0.917475586252752 1 1
0.985987704890476 0.895797252550721 1 1
0.894861174305837 0.821836274710944 1 1
0.779495595581211 0.697993847321064 1 1
0.689020310302545 0.636771339528903 1 1
0.63668887648889 0.58285215720898 1 1
0.685574881979589 0.620205067790822 1 1
0.515164595247357 0.493287964732848 1 1
0.901767340207352 0.805774142341813 1 1
0.856333090428582 0.786104271521902 1 1
0.935218511613384 0.85999263395749 1 1
0.520722860302341 0.470642248722741 1 1
0.668050252900626 0.587831506537607 1 1
1.02574067857483 0.934698698742008 1 1
0.747785594439674 0.675882137422165 1 1
0.657656940045657 0.609909032223077 1 1
0.671045253062114 0.612698639024477 1 1
0.653681065042819 0.588405649030417 1 1
0.535575807659414 0.474436532550201 1 1
0.542944768987771 0.492735723953914 1 1
0.770791111668934 0.716891067488523 1 1
0.946800027153906 0.851969024841094 1 1
0.931049199470496 0.84193884151221 1 1
0.671151209812548 0.61686771308399 1 1
0.572402214147089 0.547742294143024 1 1
1.04352392554097 0.950466095138191 1 1
0.815349884614044 0.746287091313675 1 1
1.04215823186687 0.934814405542689 1 1
0.774648234379751 0.709413516326027 1 1
0.378357750337495 0.332296244023973 1 0
0.519689798665701 0.470672559259795 1 1
0.61697173296907 0.566666296684616 1 1
0.951751535836807 0.872484478070035 1 1
0.840528406234539 0.742684892501359 1 1
0.942442656197059 0.85244124707224 1 1
0.853437259699545 0.755519268545618 1 1
0.749491486417954 0.676420440604539 1 1
0.914063439339514 0.844772021336352 1 1
0.359033511493655 0.311768732308097 0 0
1.09348738676468 0.964482970149162 1 1
0.777693477309823 0.698467901440757 1 1
0.753032048845269 0.699126897546566 1 1
0.572747299594985 0.529605188296219 1 1
0.508339959791474 0.459391250898753 1 1
0.622023513153713 0.529139437069723 1 1
1.05961435113967 0.988862708394522 1 1
0.665459591484835 0.594294397540545 1 1
0.345698300367243 0.308779670705255 0 0
1.11195862132227 1.00846376061544 1 1
0.756901205447681 0.678628501253657 1 1
0.523353980121857 0.47035986487746 1 1
0.947003385531043 0.874124113278963 1 1
0.489187079742294 0.443125820822518 1 0
0.576460886964155 0.518717761314224 1 1
0.958392886946855 0.862745862701408 1 1
0.926228633387823 0.874931056881286 1 1
0.812478629320526 0.681645244828444 1 1
0.692415551705902 0.657599788770852 1 1
0.901286086965499 0.825948698302772 1 1
0.569768129677808 0.521359626705716 1 1
0.848822412139394 0.745001452918187 1 1
0.724253948577639 0.642609280982617 1 1
0.51678057162849 0.466369808715542 1 1
0.769769931932427 0.691676065122301 1 1
1.25117986714723 1.12235508552901 1 1
0.654276524393247 0.576346433954173 1 1
0.596065740150874 0.542728396109089 1 1
0.436190286005356 0.408318932691547 1 0
0.225231260485209 0.205817765524552 0 0
0.609823671756479 0.545000516648538 1 1
0.831959409892435 0.751188624206762 1 1
0.970676758087342 0.888213674543641 1 1
0.56027747436474 0.51354594890153 1 1
0.583393162929166 0.540895646811987 1 1
0.904462036235637 0.786595898914721 1 1
0.839713009047829 0.747074330371173 1 1
0.581845511485703 0.54331099967242 1 1
1.01606975997883 0.890788331318506 1 1
0.481439266273029 0.447923428888308 1 0
0.705250360951233 0.638762695232245 1 1
1.06118417355212 0.945330334772376 1 1
0.868664489023864 0.801708484345699 1 1
0.762288720697732 0.701401263515813 1 1
0.928557502443364 0.88734310668553 1 1
0.705230706422051 0.622591172262565 1 1
0.775518659345286 0.714632598584394 1 1
0.798974713683414 0.735643513753848 1 1
0.513387414666637 0.461729875882189 1 0
0.651248723754795 0.596685161896697 1 1
0.763716790555753 0.686748564763256 1 1
0.434399731373556 0.381574691225436 1 0
0.674701864002934 0.637420386981439 1 1
0.445031163642654 0.372958871214349 1 0
0.736684125025302 0.685942945017441 1 1
0.74350126990847 0.668184072633536 1 1
0.619876715613643 0.563721634471961 1 1
1.0599457899642 0.963178582023668 1 1
0.317215829379427 0.293756319736008 0 0
1.1232400651544 1.04138749566231 1 1
1.07385628924518 0.997355346053068 1 1
0.750716034744444 0.723433222797041 1 1
0.475534874565784 0.431309015505166 1 1
0.876227547071716 0.792328251469841 1 1
0.640078504332823 0.56803900034706 1 1
0.503699382361839 0.450204253766821 1 0
0.763893369390852 0.70743611824021 1 1
0.810960944380411 0.741316370898434 1 1
0.807559626516189 0.724053014477131 1 1
0.91010171017968 0.826644282425789 1 1
0.724771651262982 0.643622181781655 1 1
0.511706090678857 0.464794953696779 1 1
0.955290665754544 0.868046906798567 1 1
0.849431770549008 0.786876647523527 1 1
0.583679875840818 0.52639894367179 1 1
0.830975330978788 0.757271022395141 1 1
1.17881996959725 1.0734114204755 1 1
0.765058779147555 0.681990323389408 1 1
0.831925210427448 0.783813357246085 1 1
0.562554414985101 0.541607017589962 1 1
0.937117331943621 0.876705507022081 1 1
0.953599684218025 0.849500019878837 1 1
0.7212391838493 0.655831485989855 1 1
0.807458119811792 0.72402606803643 1 1
1.15804694371438 1.06363313675488 1 1
0.967079385363361 0.906639041354004 1 1
0.621165363613035 0.583895071483953 1 1
0.47963164277079 0.440195376589501 1 0
0.4435247428801 0.408205545815673 0 0
0.759829888494058 0.6918408231882 1 1
0.883291245073653 0.788635768113589 1 1
0.546126847403792 0.489889020102336 1 1
0.967747671294488 0.876734610064562 1 1
0.845588938891694 0.743059952585007 1 1
0.781607499265747 0.665262779205176 1 1
0.804530135091369 0.728793960582099 1 1
0.684545106408291 0.597659154481897 1 1
0.596586093932673 0.524769855559221 1 1
0.575807463875319 0.500881537685624 1 1
0.749456768229581 0.704215006405013 1 1
0.934827954262903 0.848890705563025 1 1
0.873412005991868 0.795063054344723 1 1
0.731115461912199 0.639872232792113 1 1
0.78445793990469 0.703608244774243 1 1
0.496688376448224 0.461960186920381 1 1
0.777324707376335 0.70519710056952 1 1
0.842610705503801 0.744687310677277 1 1
1.09954991809674 0.996360312032648 1 1
0.572336104363455 0.514101540744362 1 1
0.986643542208672 0.898403694916095 1 1
0.86214174948339 0.757666250940698 1 1
0.685834895228938 0.605127608694408 1 1
0.732986331977688 0.705590386086682 1 1
0.70914754171801 0.63199399884297 1 1
0.515895943945477 0.467120052522993 1 0
0.752192747064113 0.675439089944076 1 1
0.772825121513383 0.701536208251858 1 1
1.24223981128288 1.10892649909521 1 1
0.626753500970496 0.606305728992579 1 1
1.05775348999685 0.967430489955422 1 1
0.649707165698264 0.614901370396793 1 1
0.736212000242917 0.678066108706117 1 1
0.56229711110684 0.518946905139314 1 1
0.625733045764186 0.616523328208133 1 1
0.830303848895892 0.756230474079431 1 1
0.654310761429212 0.605137796732012 1 1
0.869388644047799 0.800965131240184 1 1
0.821101056650497 0.784730270433312 1 1
0.599887993854147 0.549494644483053 1 1
0.431243417093823 0.402772625346641 1 0
0.543679574114502 0.489916019628708 1 1
0.595790318142642 0.533500227923026 1 1
0.832957138901757 0.74392775987514 1 1
0.851978091902464 0.786432434187888 1 1
0.66191015784542 0.57936481248799 1 1
0.655448181129069 0.636213520234276 1 1
0.725296230707367 0.649155381944278 1 1
0.838909361337169 0.739168877882412 1 1
0.343673262855216 0.313761131847654 0 0
1.00768707045793 0.920431520207372 1 1
0.849710217928355 0.780429357020197 1 1
0.475818636344945 0.453128377420482 1 1
0.620371677833449 0.56691513998094 1 1
0.773382171408776 0.69649271021708 1 1
0.536398872937013 0.488770622804351 1 1
0.849523329521737 0.768065008313424 1 1
0.548943148312145 0.499589040922667 1 1
0.735164182872097 0.680733057957072 1 1
0.828556989279766 0.738552147565362 1 1
0.702887861418207 0.633610734527296 1 1
0.980735132021096 0.847999542279852 1 1
0.713618193905823 0.663224786241437 1 1
0.774785209853675 0.738333774737039 1 1
0.634991736418342 0.587877453724554 1 1
0.736817466543374 0.659728552704221 1 1
0.871326458140031 0.78262937437542 1 1
0.77783824343634 0.720158877628423 1 1
0.657160619870515 0.609007402977271 1 1
0.620193723469264 0.567992194105993 1 1
0.781504577927644 0.713590523608329 1 1
0.601291816096441 0.546520485145314 1 1
0.681668184334083 0.60355733669443 1 1
1.02330900419543 0.926230103498108 1 1
0.646094718455248 0.599672818972079 1 1
0.481459890180596 0.414906381258166 1 1
0.75530137807718 0.706730664936765 1 1
0.714080747379407 0.636606643483473 1 1
0.397148155903997 0.360553655220484 0 0
1.31955136420395 1.17844255635699 1 1
0.789758687436783 0.731229161055198 1 1
0.843470334930033 0.74031936654031 1 1
0.591271970842718 0.546131842383169 1 1
0.666918514444671 0.578813612377284 1 1
0.784621055983622 0.721475290883503 1 1
0.507470942487722 0.449360239169024 1 0
0.27055036513201 0.261595630941609 0 0
0.758691355629227 0.722871028969404 1 1
0.768784289276 0.682817668598369 1 1
1.11000577004175 1.00228193602845 1 1
0.621758010519365 0.568290795033019 1 1
0.965462618224668 0.899571687580115 1 1
0.813452103473308 0.756584012274492 1 1
0.808678994850425 0.730562153364137 1 1
0.748275318375821 0.667093377099881 1 1
0.873435399109697 0.794833936493901 1 1
0.630956918217267 0.560960238379458 1 1
1.34616045576268 1.22259529908498 0 1
0.805176975552144 0.709759814920445 1 1
1.21812564725715 1.1149054287223 1 1
0.82906411254702 0.754812234655806 1 1
0.656113805341683 0.612069260837189 1 1
0.794301958255117 0.714191443018994 1 1
0.797110673263984 0.699486894691758 1 1
0.641059291577459 0.579726928082621 1 1
0.695058758826861 0.640202793058815 1 1
0.834561793898921 0.741852309800906 1 1
0.683023242052914 0.616954276227136 1 1
0.782422011081189 0.693880756508488 1 1
0.626551705290108 0.543008081371376 1 1
0.339543686393955 0.32330434731415 0 0
0.785870109038522 0.699008652099223 1 1
0.687675293402069 0.632066266318269 1 1
1.04840790533839 0.954720716651434 1 1
0.737597146113341 0.640457784281221 1 1
0.72949514774283 0.666082056443278 1 1
0.743630520985069 0.694851072046891 1 1
0.763387358919602 0.719795163106941 1 1
0.491000761987568 0.450959878027812 1 1
0.80667317669234 0.730692899375527 1 1
0.555696594713785 0.506911477174485 1 1
0.781566629452851 0.69731249265836 1 1
0.606128141676016 0.539086752980784 1 1
1.02185792271424 0.922683668510412 1 1
1.01433825853156 0.933783790630336 1 1
0.952912648764772 0.880675529926748 1 1
0.805165215958688 0.740195052816736 1 1
0.437592519408274 0.401638208867169 0 0
0.754942201722095 0.690208460298741 1 1
0.798697386726185 0.744022677655695 1 1
0.907786884829215 0.812694809977014 1 1
0.424898586116766 0.409824996291282 1 1
0.803170693723735 0.725053559893062 1 1
0.792149053390333 0.713119376449123 1 1
0.815631707495285 0.74196886488644 1 1
0.708916651669383 0.64683383869552 1 1
0.842711653630475 0.732702494997309 1 1
0.633335715580675 0.579187654004428 1 1
0.41873755353777 0.334983520279001 1 0
0.366528380724479 0.337617260512752 0 0
0.762071995757413 0.694429669025241 1 1
0.805063619558586 0.724536025697215 1 1
0.798633221499331 0.739386849731692 1 1
0.866554262404351 0.798216395077564 1 1
0.814742362168862 0.758258034006456 1 1
0.589588814241514 0.53712750482211 1 1
1.24544271752621 1.1453242221401 0 1
1.0275951357423 0.942191073053945 1 1
0.466766445602405 0.435648857078142 1 1
0.754117205392373 0.685657804704298 1 1
0.554410306378821 0.491253487870254 1 1
0.591472835895338 0.556866256045011 1 1
0.705131795184134 0.633668945959367 1 1
0.903526178538823 0.810472894366811 1 1
0.668502066090087 0.59895138423861 1 1
0.633244752318747 0.583265992723508 1 1
0.822110617668897 0.739652288135247 1 1
0.596314003978124 0.533426793074709 1 1
0.837970529204585 0.758947755981403 1 1
0.634643934415651 0.575260459521998 1 1
0.984893428869396 0.915191963396508 1 1
1.24090957800876 1.14421495770636 1 1
0.961550042096743 0.895965854739863 1 1
0.390984990187702 0.360710203034898 1 0
0.954519292512341 0.87161606494846 1 1
0.779767505286338 0.69060067944963 1 1
0.776571286480736 0.681937676005322 1 1
0.759376298056291 0.698301849527261 1 1
0.867800800077712 0.797274420863746 1 1
0.559135907543343 0.486425776536791 1 1
0.965659840321097 0.862470755741279 1 1
1.19939476318285 1.07641491704786 0 1
0.730377911982305 0.695505051466702 1 1
0.835411727259365 0.748331116523423 1 1
0.610575274900677 0.572420220514106 1 1
0.650756911444072 0.578924892646711 1 1
0.36240091407552 0.346724781461378 0 0
0.883657472070904 0.823862218556709 1 1
0.880877251297521 0.805099027157803 1 1
0.699574068303535 0.624896308059384 1 1
0.896444884127835 0.822122601245666 1 1
1.00885329355504 0.914483996272405 1 1
0.55185277220186 0.518028535018429 1 1
0.730897652281648 0.654150221272243 1 1
0.8724072021758 0.796824395748044 1 1
0.430167635913836 0.40191425027887 0 0
0.480971579303457 0.455587895229442 1 1
1.03955249804049 0.977635031198204 1 1
0.9179831267264 0.84508237871998 1 1
0.819538539530231 0.76705214739748 1 1
0.569503859167371 0.502464914493379 1 1
0.786757073565999 0.714790780638002 1 1
0.329603111457477 0.298500587325802 1 0
0.660458830983373 0.599114181199748 1 1
0.437147122527056 0.412603716239228 1 1
0.828695433579794 0.733550660849215 1 1
0.374137634713058 0.348590303251438 0 0
0.68301295159742 0.621030340166479 1 1
0.861160424579644 0.787353132119395 1 1
0.907969600270434 0.841943853099786 1 1
1.02175169108339 0.907866219339119 1 1
0.725123706727981 0.660846879589489 1 1
0.588733362984787 0.559394136975412 1 1
0.912457038002964 0.798346870073699 1 1
0.606598530001541 0.552378663405955 1 1
0.828863478773649 0.745840940871634 1 1
0.536765638205725 0.5078887925397 1 1
0.893949353503542 0.806156839588886 1 1
0.688873347345494 0.606052059442051 1 1
0.668220568263181 0.603653452926351 1 1
0.733720379151607 0.627001719782818 1 1
0.840277318588112 0.781784962899486 1 1
1.22595060590924 1.1142215855588 1 1
0.415537564287045 0.381396276550719 1 1
0.689938885296142 0.611104312601634 1 1
0.597626478820841 0.547969865820536 1 1
0.724730737797751 0.635917384142834 1 1
0.596282788508528 0.549640025176233 1 1
0.574808701578412 0.540186863509095 1 1
0.435985331691959 0.343774133199586 1 0
0.615868574709855 0.55746643747697 1 1
0.634078084421932 0.624161192486434 1 1
0.826654192143776 0.739958673520326 1 1
0.822105687682338 0.75574374198917 1 1
0.472776593240257 0.430810277273108 1 0
0.761283060592362 0.710206792959025 1 1
0.280207792771369 0.255271154806247 0 0
0.964009836953108 0.877274696586839 1 1
0.738932868777161 0.680995672709359 1 1
0.865345513837501 0.795769492465837 1 1
0.616598434201335 0.553638556589179 1 1
0.953038531612567 0.853517576059996 1 1
0.53786123491098 0.492658467774758 1 1
0.435522637334967 0.388161697921749 0 0
0.401286687835746 0.375229995696249 0 0
0.617462702881034 0.582082528541953 1 1
1.02847088457369 0.938802156741461 1 1
0.420808844344017 0.381603115026624 0 0
0.692114480306772 0.638035642456191 1 1
0.357144696616165 0.327516988837782 0 0
0.720546195049711 0.647836371037604 1 1
0.537577959764672 0.482097342032469 1 1
0.459423359676198 0.446393853113686 1 1
0.771915679917 0.693380041236193 1 1
1.40375203937768 1.24802944848087 0 0
0.646582878600773 0.558763377527891 1 1
0.852674172364334 0.772942289600576 1 1
0.834352009341788 0.791893898278956 1 1
0.368657680146408 0.317067772264823 1 0
0.600769553782295 0.538615093078565 1 1
0.778314453803624 0.73368842512473 1 1
1.00282701152313 0.914671451923842 1 1
0.692330576109138 0.593155886105349 1 1
0.503527067610289 0.442114353531744 1 1
0.916337224090937 0.826979475106721 1 1
0.723570124294554 0.660955075183874 1 1
0.579752066890697 0.541185795416157 1 1
0.704146801230967 0.65195809844838 1 1
0.880870828892527 0.773680994008076 1 1
0.608652093141886 0.537242585482777 1 1
0.752531301380721 0.664354159245543 1 1
1.00733286916899 0.917827603896697 1 1
0.785338971424055 0.716802365345086 1 1
0.463571420707158 0.412434541742559 1 0
0.769818371736968 0.677007852647523 1 1
0.874587349605648 0.78981129887773 1 1
0.513953440208752 0.469812628188733 1 1
0.502498127692102 0.463866342421987 1 1
1.0620482662448 0.937127080185491 1 1
0.782947815029495 0.715344603236035 1 1
1.02323135900644 0.869303051316093 1 1
0.310758658292707 0.288478046303177 0 0
0.659708158002446 0.596305190436338 1 1
0.506090334373495 0.483088590817563 1 1
0.69182089849749 0.674582134430855 1 1
0.782665546614159 0.713926745911727 1 1
0.586587193044475 0.565064007150265 1 1
0.659337842575531 0.579521849229245 1 1
0.503909220185876 0.463827186479734 1 1
0.714815011239515 0.659066476131248 1 1
0.993134018537653 0.891997819457409 1 1
0.607494333331748 0.55050388547533 1 1
0.795978652681232 0.727484598984685 1 1
0.87585920533997 0.780679044881009 1 1
0.811917538902367 0.736718795686907 1 1
1.11383795540224 1.02763046407099 1 1
0.538940384654205 0.482982747631474 1 1
0.558173491645303 0.508767284206536 1 1
0.840763516446913 0.758872035451566 1 1
0.812795620639384 0.728050819723484 1 1
0.394643802231731 0.357923468610925 0 0
0.894843738722893 0.802371311588885 1 1
0.644904129670436 0.593236326269853 1 1
0.75839160146707 0.676932889942932 1 1
0.539617302708499 0.500740613708172 1 1
0.748340843715235 0.669073211654595 1 1
1.34064861077054 1.21988636724644 0 0
0.87395443044479 0.779000280495363 1 1
0.839975055342944 0.756347553380892 1 1
0.64792837659552 0.587708076088448 1 1
0.779320409340473 0.719338338961798 1 1
0.667987034119897 0.600323617314989 1 1
0.793536652506686 0.726314166477369 1 1
0.646273685248886 0.556522833313689 1 1
0.656430860927916 0.598685361033191 1 1
1.02113844293774 0.924452883847886 1 1
0.75212236676777 0.692915915661262 1 1
0.85694096206751 0.762579371511364 1 1
0.993026759965948 0.906151200162577 1 1
0.758742458208233 0.707657341477351 1 1
0.807640029974925 0.739627383236601 1 1
0.880143859148043 0.79978664584269 1 1
0.926331373273041 0.831479580888844 1 1
0.512078338866113 0.484503408799642 1 1
0.904815332411178 0.811754848973512 1 1
0.597736690636804 0.53000104341738 1 1
1.24112843939405 1.09877340298799 1 1
0.645680005763976 0.589224759600295 1 1
1.13242546970928 1.02288388793301 1 1
0.494043410393385 0.449491501636179 1 1
0.0298885207679987 0.0295720083118114 0 0
0.658431634366431 0.626612595273731 1 1
0.711508992799297 0.633465435554469 1 1
0.491409810055451 0.431263941496867 1 1
0.602141877531445 0.562244919396397 1 1
0.507433808342577 0.464943509689288 1 1
0.737300154514824 0.681966406062349 1 1
0.732058974806443 0.670187573773491 1 1
0.72172132361326 0.632982340716112 1 1
0.81223371108263 0.733688527348891 1 1
0.266821158779968 0.234179427019938 0 0
1.0101969794876 0.926398910943947 1 1
0.905413320790673 0.782065067388736 1 1
0.720509584314217 0.664483973913782 1 1
1.07615567975653 0.974863004268655 1 1
0.696737113060576 0.660725283655711 1 1
0.779641374479553 0.729839243250806 1 1
0.735636900178325 0.662385455629798 1 1
1.08691361542718 1.00035258211062 1 1
0.498099628734854 0.4448533590733 1 1
0.732739373909244 0.673711902920743 1 1
0.863792472084334 0.747258763307009 1 1
0.933211412300447 0.848231585670289 1 1
1.16510605656879 1.03424586168136 1 1
0.763365689055038 0.694134976826748 1 1
0.543125873129968 0.513247408062745 1 1
0.374435995488166 0.345131025151564 1 0
0.703816866882272 0.642885684065929 1 1
0.693446363446311 0.637457116902427 1 1
0.543801423819671 0.497751452072522 1 1
0.67154391000756 0.635029980778559 1 1
0.556325422764125 0.480693923789694 1 1
0.666570845266096 0.618674249551016 1 1
0.653728921499372 0.548550837347641 1 1
0.952692656039563 0.865455803670594 1 1
0.529394702164719 0.48718581639721 1 1
0.46220579222569 0.445122498200365 1 1
0.89282974386559 0.793609946428402 1 1
0.827013615069209 0.744340810503092 1 1
0.507511821517168 0.466241141671087 1 0
0.865092261194798 0.765816485709108 1 1
0.556470166790586 0.499369849910127 1 1
0.841770307058947 0.782238984487371 1 1
0.631579625946945 0.60040244436884 1 1
0.809817378797817 0.76617673437364 1 1
0.555524545351925 0.507997394415083 1 1
0.874546416858417 0.790475981991968 1 1
0.941893228439601 0.876379300455752 1 1
0.834214282858073 0.775995124269313 1 1
0.77767291460696 0.708921771066722 1 1
1.01265436539408 0.911366209203475 1 1
0.764524576591953 0.723203116419242 1 1
0.839855989711473 0.765245135491685 1 1
0.846125241390415 0.781902669152139 1 1
0.574961702201826 0.526438506438984 1 1
0.389185667724616 0.362066144750097 1 0
0.607517588496974 0.553694435388547 1 1
0.640721371798566 0.595493981429521 1 1
1.10725588769156 1.06004202650997 1 1
0.585169130002297 0.51580715317943 1 1
0.563928969108569 0.494234662949928 1 1
0.689356821395381 0.656777621781792 1 1
0.900268034645761 0.818895489703682 1 1
0.527091487356 0.491334341524573 1 1
1.06189918714238 0.931814380924966 1 1
0.871596900307178 0.790190327809029 1 1
0.923032840061743 0.863923102431367 1 1
0.713507616864597 0.648993667030127 1 1
0.989516236542855 0.882796200480607 1 1
0.740744481880509 0.658318283564392 1 1
0.575991437369165 0.536859202024855 1 1
0.4647589204335 0.435882191883009 1 0
0.526698435095138 0.466295671808814 1 1
1.07046848856635 0.965883817622135 1 1
0.643815058284175 0.604308937361238 1 1
0.879843620722139 0.789539973298674 1 1
0.605781186337778 0.573524216649382 1 1
0.672997406864385 0.623762788986182 1 1
0.587735500955372 0.546646113853327 1 1
0.770398800776323 0.674280704694881 1 1
0.780207931158946 0.704201813299644 1 1
0.763197734389921 0.708516607686372 1 1
1.0342475524853 0.956934088919588 1 1
0.712292994686676 0.64500723336794 1 1
0.908541740969757 0.827982873634521 1 1
0.860067180370803 0.793982754491144 1 1
0.549531654738926 0.508246944578965 1 1
0.636262652459016 0.569542794827393 1 1
0.96666298591459 0.943908628265414 1 1
1.01618072502619 0.907904570149701 1 1
0.653018166164582 0.607298776723001 1 1
0.449760403339955 0.406388005951081 0 0
0.838635829061056 0.768429518131741 1 1
0.867665243863399 0.797175623292767 1 1
0.256644555944184 0.216860792110775 0 0
0.524237648438944 0.488929071235252 1 1
0.857806886602402 0.752291852218883 1 1
0.419948626951888 0.395914968663673 1 0
0.731307667237593 0.702261022394883 1 1
0.994830969679899 0.874279687290808 1 1
0.663196973142349 0.600081499569907 1 1
0.287326538162379 0.259493219796964 0 0
0.497603961266196 0.451637125382915 1 1
0.840333980778445 0.77775865956352 1 1
0.875735427824096 0.807690019761456 1 1
0.673888119681355 0.60968730531523 1 1
0.960785747709927 0.877706368308972 1 1
0.665633361481072 0.591628669495833 1 1
0.595826792305273 0.551399565200266 1 1
0.865397520537935 0.744109170251086 1 1
0.575836802092787 0.531623205358971 1 1
0.639798890515547 0.622768343722051 1 1
0.58170568995772 0.546550952612971 1 1
0.909556137065758 0.802509935461341 1 1
0.75940268659383 0.69205870450902 1 1
0.967691674464325 0.933449680513111 1 1
0.561057647355499 0.485686936100158 1 1
0.586691057040144 0.511907311998057 1 1
0.667585413776 0.599549582102807 1 1
0.800870740028752 0.731592047669683 1 1
0.79948927000073 0.743538676473871 1 1
0.58831289302609 0.521982021323428 1 1
0.789782615133867 0.696817083701575 1 1
1.04146034994408 0.942654309625613 1 1
0.901123858755129 0.780638669870817 1 1
1.04893762128612 0.940929108586548 1 1
0.522884422837088 0.473942979741402 1 1
0.859093072941156 0.781425891537894 1 1
0.803747796173631 0.695352485993668 1 1
0.755115554061044 0.667847658137932 1 1
0.8555569638037 0.811339284950264 1 1
1.15307280268997 1.0785644870922 1 1
0.807799036948543 0.757799397377619 1 1
0.988967142165628 0.890009794617323 1 1
0.0754758012358364 0.0471409996425516 0 0
0.888992332563406 0.820069092675916 1 1
0.874402737152758 0.790885325484551 1 1
0.486411157767076 0.414943181211326 1 0
0.671805904092781 0.600095398293685 1 1
0.603870253646363 0.540214643093154 1 1
0.495001601884811 0.443093001490483 1 1
1.07640005806982 0.975134136284214 1 1
0.594026085944005 0.554535892909492 1 1
1.0115297928348 0.943741258632907 1 1
0.790000447232205 0.755877853604947 1 1
0.679283337270289 0.565080857500572 1 1
0.948055106803563 0.850486154656369 1 1
1.0349330347251 0.959640881099861 1 1
0.681145379638633 0.660580910697507 1 1
0.692392906827635 0.645953321309499 1 1
0.78924237119053 0.69850509545082 1 1
0.761580777521084 0.688843200815117 1 1
0.676763040965776 0.633673973757399 1 1
0.631064419056218 0.592933372883457 1 1
0.970299709367449 0.861705594606406 1 1
0.805720408451063 0.714668074983623 1 1
1.1137481866832 0.988415909215248 1 1
0.914688146982793 0.838170933303954 1 1
0.835058897416669 0.76543458467767 1 1
0.903237035428849 0.814452038952133 1 1
0.624780732163565 0.567305787120842 1 1
0.745988414211403 0.664248246474495 1 1
1.10256919902816 0.995977987282279 1 1
0.733959536061941 0.6649014190437 1 1
0.679470955638994 0.626753312943762 1 1
0.652977283008436 0.585357087261875 1 1
0.659173316306467 0.598429087469937 1 1
0.650618773791611 0.609285823925281 1 1
0.932091955424922 0.843800269444757 1 1
0.697271585432642 0.579287360268703 1 1
0.776626138437784 0.680358015552575 1 1
0.75093708689398 0.691843960081104 1 1
0.859393498965889 0.798766778593956 1 1
0.971312769309373 0.88772507057944 1 1
0.727330750490973 0.644665975353535 1 1
0.942136170221054 0.845329622481642 1 1
0.709317109621907 0.644080521638503 1 1
1.10803629616268 1.00889027863568 1 1
0.613217361449376 0.569937703378793 1 1
1.07767254506559 0.963691300227025 1 1
0.924577697162486 0.856610477276245 1 1
0.909602636199249 0.837433572893415 1 1
0.783686736635891 0.694573679542326 1 1
0.820455052195606 0.752489572251043 1 1
0.747443645733204 0.671639967347982 1 1
1.06530665664754 0.979203100828295 1 1
0.931579663870373 0.843737164232535 1 1
0.495361853269371 0.483759706154609 1 1
0.534296333190516 0.500536432456028 1 1
0.672068510840788 0.634974164848821 1 1
0.411749378209091 0.367119576718468 0 0
1.16225878213138 1.05890285676539 1 1
0.325597589087739 0.303212793621594 0 0
0.487221744761048 0.438342730530646 1 0
0.552971665028064 0.487237675908441 1 1
0.701021143474836 0.597417203103429 1 1
0.675283866110796 0.609434944454905 1 1
0.915576706036308 0.826251394317421 1 1
1.00878920496458 0.934776250108865 1 1
0.81189104529403 0.723538852172742 1 1
0.756696055676987 0.692443582800641 1 1
0.483824400934732 0.418344858689949 1 0
0.867152911828816 0.797681635200992 1 1
0.856914747368746 0.744023398901162 1 1
0.799095780561221 0.742365606898503 1 1
0.843558089222408 0.778058311823391 1 1
0.505026916657851 0.446385795540134 1 1
0.515284823278631 0.466390108893521 1 1
0.769402840660422 0.678895789380947 1 1
0.483223839426865 0.451572239627553 1 0
0.765822647971415 0.726349491827155 1 1
1.30709994668769 1.16537962658941 0 1
0.748437742821905 0.66672810192577 1 1
0.280949497891202 0.242506134474242 0 0
0.995257545467698 0.85563829346584 1 1
0.556304713195991 0.516294351648639 1 1
1.2658776036801 1.12236029811576 1 1
1.03849948269754 0.950783330162719 1 1
0.894068095358409 0.824482309161016 1 1
0.551897888018786 0.496261305681732 1 1
0.861864443766572 0.778129121700514 1 1
0.979404220801795 0.879031895826957 1 1
0.626823513834058 0.541173622283634 1 1
0.891244521612249 0.812714697605114 1 1
0.339162551674348 0.315216324020458 0 0
0.513456944470654 0.464061796358739 1 1
0.988884314367405 0.906715602429424 1 1
0.601569349509401 0.526874720431665 1 1
0.598515471582012 0.553663939399489 1 1
0.848888616607882 0.759573309591259 1 1
0.640879437986513 0.591120205860908 1 1
0.704887170377278 0.624747738071108 1 1
0.619657701960581 0.541197698399674 1 1
0.660187518791909 0.610816023460321 1 1
0.714173798478092 0.649688430537493 1 1
1.34596958433889 1.18189946445581 0 1
0.73465906320008 0.66060485323978 1 1
0.666271351709869 0.608153770279264 1 1
0.568193623235644 0.516848231838805 1 1
0.904879659844597 0.7925153286236 1 1
0.963066062048679 0.885084918910757 1 1
0.537564662481514 0.485897958229276 1 1
0.80566436645165 0.738189772972135 1 1
0.543105798349807 0.454856197523675 1 1
0.631682704261602 0.626625894580278 1 1
0.982631079516156 0.885320284410007 1 1
0.792618667960764 0.662756301709317 1 1
0.982470488299883 0.894289622384978 1 1
1.20128996496429 1.09236233502607 1 1
0.925308109984702 0.851254216549291 1 1
0.814102399588458 0.736833712899714 1 1
0.785160397312051 0.721580520943379 1 1
0.619351445275736 0.547974177170632 1 1
0.820366637228475 0.79097536961043 1 1
0.676986025390029 0.646279507375896 1 1
0.596864643087882 0.537336247646076 1 1
0.776749413638726 0.690738804805645 1 1
0.779427037297112 0.698646763370035 1 1
0.850940325047812 0.762676049744146 1 1
0.732964653358762 0.705549104988531 1 1
0.73745587348395 0.695354656020052 1 1
0.867601853872177 0.79808473170812 1 1
0.524663652041179 0.517350414367422 1 1
0.825228621546678 0.757116949553766 1 1
1.21288268546598 1.09047726553628 1 1
0.810036308064465 0.728157919914813 1 1
0.700638699076603 0.628878820768092 1 1
0.706610230064141 0.630661955764345 1 1
0.311667243588767 0.292344052247286 0 0
0.719455984317124 0.662240047900899 1 1
0.887663877655795 0.82037787460805 1 1
1.03557887007798 0.903403384265366 1 1
0.950783491123672 0.879647242166171 1 1
0.910806134309793 0.8248792234354 1 1
0.804188202455435 0.746681598974529 1 1
0.898180304252743 0.823482385148423 1 1
0.841312178720146 0.767155943760162 1 1
0.845346410429784 0.767073665187821 1 1
0.604504153118957 0.552378708398703 1 1
0.73945430450352 0.661207794348128 1 1
0.971698380522103 0.866672627479077 1 1
0.905994506882163 0.809247579260814 1 1
0.766786628849923 0.679787793253942 1 1
0.806572131836804 0.709113023014283 1 1
0.545557407078257 0.497498877329415 1 1
0.654208803306698 0.606059492492055 1 1
0.56961018084689 0.537571862222639 1 1
0.602006394886063 0.549176659973986 1 1
0.688069651243521 0.603204829457738 1 1
0.850570864018414 0.769808512273827 1 1
0.713391551281851 0.655942151751109 1 1
0.652306726700067 0.638867459355959 1 1
0.678479037281785 0.608670290542718 1 1
0.979963914160571 0.897275942446898 1 1
1.12368512838376 1.0315079105942 1 1
0.598212643967031 0.558212971853177 1 1
0.896659116091125 0.835132814422611 1 1
1.28975151386245 1.18128189154137 1 1
0.759834727312626 0.690970669116907 1 1
0.699363223594532 0.646015665572665 1 1
1.04517722366638 0.973204903925444 1 1
0.688703273528855 0.618789036865243 1 1
0.751015993944147 0.696602200212666 1 1
1.22781473283116 1.10412426555255 1 1
0.731713795660855 0.643008818373611 1 1
0.544413044886941 0.492316806635334 1 1
0.952979915734313 0.874466229581079 1 1
0.719323301294882 0.642093948828524 1 1
1.24513300885021 1.13511389465435 0 1
0.733134435448869 0.657140008301026 1 1
0.737471695609055 0.662880809131727 1 1
0.560406988408542 0.510528354852904 1 1
0.569492076936128 0.515668705225848 1 1
0.796934907900336 0.740977296894969 1 1
0.414636032388231 0.365889301972334 0 0
1.46296637684843 1.32758545819105 0 0
1.00261227199417 0.881892812070935 1 1
0.910210090009638 0.811331057829602 1 1
1.10830951506159 1.02958677948202 1 1
0.987186937510044 0.890010544435726 1 1
0.462172078282364 0.405638477725893 1 0
0.308007030964958 0.27964753964268 0 0
0.508064725937697 0.460415876743153 1 0
0.782406627070737 0.666762117171461 1 1
0.642540405999455 0.598257778883165 1 1
0.690612355075515 0.61989060913875 1 1
0.472974017550898 0.432090946695185 1 1
0.56706409512661 0.517481913882026 1 1
0.411064293694585 0.380775858478878 1 0
0.946810086628916 0.856369618627546 1 1
0.445262592407824 0.38749431671594 1 0
0.859984167952183 0.77439014248452 1 1
0.983919906627505 0.877918926870344 1 1
0.559917923473923 0.490431202487248 1 1
1.29941647724124 1.17096953207511 1 1
1.05933685490972 0.96814132578206 1 1
0.768728951337932 0.685602119658105 1 1
0.503340861613007 0.458165641486998 1 0
0.923089717199871 0.80476572541567 1 1
0.912435129395519 0.833998339915974 1 1
1.2504439605101 1.1355143647306 0 1
0.798131183972815 0.746484817308031 1 1
1.33844305465124 1.17798757128253 0 1
0.505275502818164 0.432789638678094 1 0
0.849875721114319 0.798869415215762 1 1
0.640825514700668 0.588835534059896 1 1
0.875285137316039 0.784886445797561 1 1
0.847939485819244 0.755688156780349 1 1
0.48320552531188 0.44281689822204 1 0
0.884709638628132 0.819440840293075 1 1
0.627890363949716 0.58155645160006 1 1
0.809165449316955 0.752049098675325 1 1
0.784477131556253 0.741795116406402 1 1
0.62239828927861 0.552561291307818 1 1
1.17012037728637 1.05949457983218 1 1
0.831405188746612 0.776991091737069 1 1
0.930701902526674 0.843281694043477 1 1
1.00922439285928 0.872417992762777 1 1
0.757011113727886 0.708589871918116 1 1
0.280080586502673 0.273380703354296 0 0
0.764460680631353 0.685313641146852 1 1
0.656478996734682 0.612276263391961 1 1
0.768568031964832 0.723032595529729 1 1
0.52120248373002 0.480149443184299 1 1
0.512364569381901 0.459040598608432 1 1
0.79187680573321 0.729084274950005 1 1
0.764194265315316 0.679087527339058 1 1
0.50622326471541 0.436517248351382 1 0
0.659324751902255 0.596576830628069 1 1
0.7802246292821 0.709853952812403 1 1
0.575097381326303 0.512926919984936 1 1
0.939927353941716 0.827453191667344 1 1
0.492915670659658 0.464498208081814 1 1
0.68856298036496 0.610777076863935 1 1
0.621788742066698 0.57371192655408 1 1
0.90302332024565 0.822493818306367 1 1
0.678587212712045 0.639227180088729 1 1
0.57638197508891 0.52933551379616 1 1
0.593254691463976 0.549860384582918 1 1
1.02195192119489 0.953919415083216 1 1
1.11272765690572 1.04187606334833 1 1
0.725150297227592 0.692043193129803 1 1
0.577877430570113 0.543241023801185 1 1
0.845514828103909 0.775375078829876 1 1
0.798106908866174 0.71819894098233 1 1
0.698059322961802 0.629667325580689 1 1
0.8881326321362 0.811128862604266 1 1
0.807412789960244 0.728484354917094 1 1
0.835154322795226 0.755074241866681 1 1
0.916355566740294 0.846683181265591 1 1
0.705545831326841 0.613623435660945 1 1
0.444048114411415 0.385902574767176 0 0
0.701572729084301 0.646135772111187 1 1
0.795680200755251 0.718680718340742 1 1
0.848504554107904 0.791239453797966 1 1
0.725357754230462 0.656816538154145 1 1
1.12963617635971 1.00403789050974 1 1
0.913380194634923 0.789236429943236 1 1
0.846982261557869 0.781751915797355 1 1
0.614713333107228 0.590050897537035 1 1
0.73182072862457 0.668201043168159 1 1
1.08047588430667 0.985692766726906 1 1
0.714105461533693 0.618245594601508 1 1
1.01290564013607 0.966444973315311 1 1
1.25893456522647 1.11328984507436 1 1
1.02884905358658 0.922180075454513 1 1
0.39441027764746 0.373469566196463 0 0
0.809998349206564 0.743497833816053 1 1
0.548570722288307 0.490579246301801 1 1
0.682954038925172 0.644060351554669 1 1
0.762626154042175 0.679589796520389 1 1
0.927857125285559 0.827729801637169 1 1
0.507301975447067 0.447449763660922 1 0
1.07736643405444 0.989580120954216 1 1
0.70678661725528 0.677698595348862 1 1
1.24186558463736 1.13337679642558 0 1
0.921718007952245 0.833067316495897 1 1
0.735270947120906 0.664440916232562 1 1
0.726533883794595 0.685512527820064 1 1
0.730955581504928 0.653923267895738 1 1
0.805673169261344 0.7268213977957 1 1
0.53745787063469 0.47637581441167 1 1
1.13499456306874 1.04514632863506 1 1
1.06020049442236 0.968928233440043 1 1
1.12538436583166 0.987914033834124 1 1
0.569764251048612 0.495398450223476 1 1
0.788283046978913 0.739659188565695 1 1
0.728057300166154 0.659905813987828 1 1
0.866485342909406 0.765276415215347 1 1
0.911213227100963 0.863529588966456 1 1
0.561422655896342 0.495479879241787 1 1
0.931387562730117 0.85525322232741 1 1
0.685907782113757 0.613273941860048 1 1
0.727578680472494 0.677559320026021 1 1
0.637457099732464 0.539453524015192 1 1
0.808080227712655 0.705751175580402 1 1
0.77822076664545 0.697636968706472 1 1
0.500499048125204 0.45665039706922 1 0
0.724814023356481 0.658749086870988 1 1
0.90277185439201 0.821399469485349 1 1
0.489291765432434 0.446288262952982 1 0
1.13892220937679 1.05084388309203 1 1
0.790516645934109 0.728400391318269 1 1
0.674183586928822 0.598265423706401 1 1
0.648110210403568 0.555434280780894 1 1
0.793439431938228 0.729463527499697 1 1
1.04939443662686 0.943166831939457 1 1
0.621499608743405 0.533570311071245 1 1
1.09976566029581 1.01398820392806 1 1
0.587828277447706 0.557329102050395 1 1
0.530398861620251 0.517449670952316 1 1
0.680461238183661 0.633621067130311 1 1
0.566271684526276 0.514011449658676 1 1
0.852242339762239 0.774649065984906 1 1
0.740157206246541 0.679783635837375 1 1
0.917188758102898 0.856087310932711 1 1
1.07068816865185 0.933458892634521 1 1
0.678813179272921 0.60977448010085 1 1
0.841924609839521 0.766359819730909 1 1
0.457471495282064 0.406613709906386 1 0
0.723544199120304 0.660629392106921 1 1
0.527282907619764 0.487810727432646 1 1
0.730342494280796 0.674855886544263 1 1
0.510750402496108 0.430823969066387 1 0
0.689218032207542 0.621350595557202 1 1
0.673998192889218 0.60801057258247 1 1
0.553237770182748 0.514828051473393 1 1
0.841922561882064 0.759684974942224 1 1
0.706094325461566 0.656922782551028 1 1
0.516316889776427 0.459093348331342 1 1
1.01219270794066 0.898858019882192 1 1
0.868401300350968 0.792139335752437 1 1
0.732040388188491 0.657036231846852 1 1
0.674526103952232 0.633210260341009 1 1
0.932149224364693 0.843218120243558 1 1
0.960337504510307 0.878430350612956 1 1
0.620766422003407 0.533822027387927 1 1
0.365703846502644 0.325224433531056 0 0
0.403805323511001 0.37023917516111 0 0
0.975257851487174 0.901410285775959 1 1
1.02350861532914 0.917078651279881 1 1
0.562587016524105 0.534790200348244 1 1
0.761139998012774 0.698632138694151 1 1
0.412577638860935 0.330453910569375 1 0
0.870631283017308 0.818145164400208 1 1
0.577881762671561 0.516418040024682 1 1
0.817165311331183 0.781527682462507 1 1
1.10811194706843 1.02167604800469 1 1
0.562294431850439 0.49319089251968 1 1
0.789314348621076 0.754337114363036 1 1
0.751008936161291 0.685424072841342 1 1
0.889533830144806 0.820793934438792 1 1
0.842723240500264 0.764667652358326 1 1
0.876318988883181 0.794513536085786 1 1
0.465717706115511 0.427274160882746 1 1
1.05599270032629 0.974789018378695 1 1
0.896344742695249 0.820445211877653 1 1
0.839706542340202 0.760289460245956 1 1
0.621747861277107 0.578930126719381 1 1
0.804445183256482 0.683284536398416 1 1
0.2890889631686 0.263853306496381 0 0
0.904753067385807 0.782489677936696 1 1
0.735940958995708 0.669166628841371 1 1
0.880170467356917 0.794562518812094 1 1
0.394092844939598 0.376669612128228 1 0
0.901294876598864 0.817438873317187 1 1
0.53291663080505 0.530998116683027 1 1
0.908834849856732 0.83435719864241 1 1
0.418249293790232 0.403370449588656 1 0
0.830192166221557 0.74407335082789 1 1
0.704648172248816 0.617257501309174 1 1
0.508277895769081 0.468870222986045 1 1
0.772767103241923 0.662418135081766 1 1
1.34671262103161 1.23317680189665 0 0
0.909395350718839 0.822749227759896 1 1
1.15037128697945 1.03618163218532 1 1
0.682388268485798 0.635260204489535 1 1
0.75672982959531 0.680158143676543 1 1
1.05502970112524 0.980790272753728 1 1
0.353314221617689 0.313064890679336 0 0
1.08038979649633 0.983221540837983 1 1
0.507124851903754 0.452074980272198 1 1
0.719084007658549 0.636347295945217 1 1
0.853019889920479 0.782830217577816 1 1
0.552379881512081 0.491172861111587 1 1
0.568506361742423 0.515729500234329 1 1
0.620841990815478 0.608767415826604 1 1
0.472256770455043 0.449312239543511 1 1
0.492995397195259 0.472213798124998 1 1
0.8985258501656 0.802570145435208 1 1
0.619215433274502 0.577177795800811 1 1
0.609125228528959 0.572473939855662 1 1
0.917521614217613 0.816759328929424 1 1
1.01807122199356 0.962004488988455 1 1
0.742158540728858 0.678158255968432 1 1
0.442430953966557 0.410984721262633 1 0
0.999319052309996 0.908757185326111 1 1
0.950438624614123 0.855278518822645 1 1
0.65365505514125 0.597073238010435 1 1
0.799784263906124 0.706175724824612 1 1
0.842262386602822 0.798972273038703 1 1
1.15179829698835 1.02766248399155 1 1
0.602184094726909 0.536854160469455 1 1
0.716575212209192 0.64853124821525 1 1
0.815321373369511 0.749200137292086 1 1
0.643658200328219 0.591455135712768 1 1
0.756608760916622 0.675300908761273 1 1
1.0016494744073 0.921798186280126 1 1
0.851834946370739 0.758817020162267 1 1
0.754437555447152 0.701029891993747 1 1
0.648118281957728 0.581632222247604 1 1
0.690214703394168 0.602033299674572 1 1
0.54637772589979 0.500609495426262 1 1
0.753788945531687 0.682528060714174 1 1
0.967529545621827 0.862475541175817 1 1
0.865609863811864 0.76838902016945 1 1
1.11289584965081 1.03535777055303 1 1
0.841268302383389 0.760011463549946 1 1
0.476992004580684 0.446343634474229 1 0
1.23765978385525 1.11873626564259 1 1
0.68349226043741 0.614200381949478 1 1
0.622871674641934 0.587780759454005 1 1
0.730837371288572 0.667353812911286 1 1
0.879780643135224 0.757645031309285 1 1
0.632155273287683 0.568027334611084 1 1
0.582126480425346 0.53190389633024 1 1
0.628106574922774 0.581672299332546 1 1
0.92967635971048 0.834465454636143 1 1
0.6363814578698 0.595405467852217 1 1
0.51477044981181 0.477309144960927 1 1
0.972142166051456 0.862609987006269 1 1
0.261362984490768 0.267537394460785 0 0
0.631465511859725 0.560932877616942 1 1
0.546707916747662 0.487422174009449 1 1
0.53299484283278 0.474287013021509 1 1
0.423450641678081 0.391329610770288 0 0
0.84080983018835 0.78027842925175 1 1
0.640087570208504 0.566072202427457 1 1
0.881940947850436 0.761730094880697 1 1
0.438222825532197 0.391328802856655 1 0
0.642416877428454 0.56984231725427 1 1
0.960621337475459 0.894955723084672 1 1
0.719223053034385 0.652746084420506 1 1
0.91314219161049 0.844918799972016 1 1
0.988946067819907 0.869795836705299 1 1
0.902034532133766 0.842712304604889 1 1
0.343221467711418 0.305796735180456 0 0
1.10553196183619 0.982010167238836 1 1
0.90225137379111 0.832667006979887 1 1
1.08958234844862 0.982289661977778 1 1
0.858617940453793 0.779101213244563 1 1
0.572298789022775 0.509257796431891 1 1
0.715358727189758 0.642325943522575 1 1
0.82206121794254 0.767876366626355 1 1
0.649113793964508 0.608196887723187 1 1
0.830569324469988 0.741797096528624 1 1
0.992692019626969 0.901946193375986 1 1
0.517797273672239 0.456342288968901 1 1
0.640557725477393 0.588006259446842 1 1
0.85872472287645 0.825057957835691 1 1
0.900868425889389 0.834175381145336 1 1
0.529640163783748 0.450337371061883 1 1
0.649268084072046 0.595889950781717 1 1
0.723734782118339 0.628146432260147 1 1
0.917589784630787 0.834895338790226 1 1
0.278565267247447 0.250829425349136 0 0
0.87923800744839 0.781771092996782 1 1
0.694448966960414 0.640086145569157 1 1
0.615951531721381 0.560720935225861 1 1
0.932781194805094 0.834326037004138 1 1
1.13446021058525 1.00694268918931 1 1
0.615826257613218 0.55553033560879 1 1
0.368689669721508 0.316311903071704 0 0
0.773591959778876 0.689609633033919 1 1
0.800206591098342 0.707012458244843 1 1
0.612629704417768 0.554557480852896 1 1
0.940069537851689 0.878354312843202 1 1
1.20022885032774 1.05964480584609 1 1
0.724225991261608 0.656824926039361 1 1
0.793920628632303 0.728945030499659 1 1
0.644760972752123 0.591218550002781 1 1
0.621059187029353 0.594183085890297 1 1
1.05133406951357 0.944075174147977 1 1
0.721798568755059 0.672124806900102 1 1
0.803513945730153 0.740250173320301 1 1
1.22264280689187 1.12204154886746 0 1
0.803058247577897 0.714340201207816 1 1
0.656448105963463 0.581667498686227 1 1
0.646394363919282 0.63901420869351 1 1
0.91180466759902 0.77586530736188 1 1
0.622116777071825 0.556981222597536 1 1
0.777970281330817 0.735139592518872 1 1
0.813730066214256 0.750280966337896 1 1
1.13662588697979 1.02192901632011 1 1
0.660707673348848 0.592377668824793 1 1
0.633456534050403 0.563613252635969 1 1
0.671548955832843 0.624312572524809 1 1
0.801943262846747 0.733871689826801 1 1
0.471428160613754 0.427661535258508 1 0
0.694344681645112 0.6245445971957 1 1
0.539984121797864 0.488281709864247 1 1
0.802771004749636 0.73841796137989 1 1
0.765073674572097 0.690157423687618 1 1
0.909032843100654 0.821427280912804 1 1
1.0558076935379 0.952954026659498 1 1
0.549966626218238 0.488460325291522 1 1
0.741195235795526 0.66493836765201 1 1
0.653091503820962 0.597182730591448 1 1
0.851977010106889 0.756703770291999 1 1
0.769580306186185 0.692783941581799 1 1
0.557846311180549 0.499441260911473 1 1
0.79159525845529 0.730323264224029 1 1
0.753070376581522 0.671629949919968 1 1
0.664793616158337 0.609139292904141 1 1
0.259393713759072 0.244925904095775 0 0
0.531900841800265 0.502190540684198 1 1
0.775137582630274 0.689687357537821 1 1
0.682419350563322 0.624769911380083 1 1
0.364969544702758 0.355465846109012 0 0
0.210187018922848 0.186817063048397 0 0
0.429573865390307 0.37931746955029 0 0
0.971398250409445 0.87995620680382 1 1
0.501957262974649 0.454001885594003 1 0
0.756118533842709 0.678516354461553 1 1
0.538306784152388 0.48451343079941 1 1
0.507732360123175 0.522448683328957 1 1
0.41577962125733 0.368336704808043 0 0
0.78556146058553 0.706452390941852 1 1
0.742070424978956 0.648474565970858 1 1
0.996313989012367 0.913387843967489 1 1
1.13846800556353 1.11747518892951 1 1
0.687305610590661 0.62915538486806 1 1
0.449284322866184 0.42206588302056 1 0
0.771646802916568 0.703278936364152 1 1
0.712653275973436 0.639504017680606 1 1
0.692174869358918 0.646894592097038 1 1
0.618969639441554 0.547596177832204 1 1
0.708081490740335 0.656613850835072 1 1
0.778588395502975 0.722670075572222 1 1
0.791977511806927 0.676662629243521 1 1
0.62443837466262 0.554178356921964 1 1
1.0092700349856 0.929340504349541 1 1
0.921679861212209 0.837438940634612 1 1
0.531980035118217 0.467123469226975 1 1
0.244837081380707 0.219524357840374 0 0
0.893351460469754 0.796055792054682 1 1
0.848716815011262 0.768964392311264 1 1
0.591413505603432 0.573008578713584 1 1
0.683859977324663 0.647354464242397 1 1
0.698677938499332 0.639640618017793 1 1
0.799342030117767 0.73028969952047 1 1
0.933003592776866 0.866347601569418 1 1
0.617967216865995 0.530854007359381 1 1
0.308402502019707 0.297022926879523 0 0
0.508862389979097 0.499401613095003 1 1
0.394751929836039 0.354865924195214 1 0
1.11408488828567 1.02198545035068 1 1
0.961066618317531 0.874095736439026 1 1
0.728536459269549 0.657178152177565 1 1
0.663777918704707 0.577079387067794 1 1
1.07332367579596 0.951361288884048 1 1
0.842115269397749 0.764466860397483 1 1
0.741342582532771 0.672138397416576 1 1
0.885280968579695 0.79412254475879 1 1
1.08174485940211 0.97647457705155 1 1
0.800146086215155 0.734274168678912 1 1
0.766766112612427 0.679783571049708 1 1
0.981631665206244 0.902201221424242 1 1
0.68199761464341 0.645008141092735 1 1
0.579762728138625 0.549119989749112 1 1
1.00240509451447 0.911729073695682 1 1
1.11924740575788 1.01886035081886 1 1
1.08012091515088 0.978766885615544 1 1
0.490469205523723 0.433038258066488 1 1
0.755573094556444 0.676853858425251 1 1
0.896923174706724 0.820709198334712 1 1
0.679640702702204 0.639006106628771 1 1
0.916823160700159 0.834043161212137 1 1
0.820811412134188 0.718008458349958 1 1
0.769988407874486 0.721507794258972 1 1
1.09031828516856 1.01114099845834 1 1
0.649939688297207 0.590064908110737 1 1
0.398180908880605 0.29127261299949 1 0
0.687150793927201 0.621732436291965 1 1
0.972329507830135 0.886548518971401 1 1
0.532489429834374 0.469975705424399 1 1
1.12928115269078 1.01132688227218 1 1
0.983760303743617 0.880226395538434 1 1
1.02742485083532 0.947283097477815 1 1
1.24316357907829 1.13780050422116 1 1
0.520069360987247 0.470075217345052 1 1
0.820355754408734 0.703493782767026 1 1
0.6011805061344 0.562667282375988 1 1
1.08560760399009 0.967828995031582 1 1
0.902339611710334 0.782621109040972 1 1
1.12689734814686 1.02835354380188 1 1
0.7653918869116 0.68667564137139 1 1
0.973979868891136 0.87134269210657 1 1
0.542322016398227 0.483415889178247 1 1
0.896460875247894 0.828448053587261 1 1
0.522114381216372 0.48296116875323 1 1
0.624129964318911 0.583175869810119 1 1
0.631892347958948 0.557705032362863 1 1
0.717942679181808 0.65827922159574 1 1
0.640696643176772 0.573753898178671 1 1
0.727771336474227 0.666867131972003 1 1
0.790611701427851 0.732816878147141 1 1
0.393162750982954 0.351155810111859 1 0
0.688881532259915 0.62804671323709 1 1
0.915269483336078 0.852958770577259 1 1
0.749629573673483 0.681023563226513 1 1
0.679358215819823 0.618247768243128 1 1
0.666288006183597 0.611872187495495 1 1
0.80648374771377 0.733267771152907 1 1
0.80988408726182 0.749751648020443 1 1
1.03961799587286 0.924422248576442 1 1
0.42566852945194 0.385905771607133 0 0
0.758262250272599 0.684712427481039 1 1
0.587343885103721 0.557294323536392 1 1
0.759904024238805 0.677857061698179 1 1
0.693043395779111 0.68108224190834 1 1
0.509272641243074 0.47129462335451 1 1
0.380561859687536 0.351029549231642 0 0
0.641144868805442 0.585494610137135 1 1
0.579813249862742 0.517197067935674 1 1
1.02608291640934 0.92359901059573 1 1
1.0723744243915 0.973725301150474 1 1
0.742632316675844 0.666803176030838 1 1
1.03666318735621 0.89645511805305 1 1
1.03001305727155 0.907895768581516 1 1
0.709427890953949 0.652523538818684 1 1
0.823018667245882 0.749434532913076 1 1
0.690904923803596 0.641008125751988 1 1
1.22139865880022 1.11257396253403 0 1
0.818877649250127 0.733785722784681 1 1
0.580234678798479 0.542734496769307 1 1
0.80642782587824 0.701526556380237 1 1
0.566453107178744 0.504496936257177 1 1
1.15036413274872 1.02723522896583 1 1
0.639990383851629 0.592776199373537 1 1
1.10837996337826 1.01215686948895 1 1
0.663136445595822 0.595889437963552 1 1
0.497439152465507 0.450852604388822 1 0
0.879726581591248 0.778849845534105 1 1
0.523548890074277 0.517547600984182 1 1
0.712546901916981 0.649579422278655 1 1
1.17928874113046 1.04141393781333 1 1
0.735011877898561 0.681220278150901 1 1
0.856148234605232 0.780074497425523 1 1
0.862678047592923 0.778530531872195 1 1
0.845342816312692 0.769241102469557 1 1
0.880995684114537 0.778895858046608 1 1
0.694316854168852 0.609846829953555 1 1
0.777871036471097 0.696001676820334 1 1
0.575479227726248 0.524922774382075 1 1
1.08782651569102 0.982829122000344 1 1
0.761117277123562 0.69151148411361 1 1
0.928377522686593 0.839589525782058 1 1
0.532972058596894 0.484052784076474 1 1
0.843510482968483 0.78742005294146 1 1
0.666297481103166 0.609709446123359 1 1
1.079672505923 0.993280387126909 1 1
0.299888295936192 0.280460488469744 0 0
1.25219657672618 1.13170368660313 0 1
0.847478263635622 0.768712516761561 1 1
1.19513611470215 1.08093267129959 1 1
0.810255817437816 0.74889245460507 1 1
0.518393433711605 0.475828636898943 1 1
0.659582326497835 0.61595072726354 1 1
1.15128281628894 1.04278090827465 1 1
0.997203391635782 0.917006681627254 1 1
0.690285539416196 0.619414828801892 1 1
0.571413687968189 0.522056532371255 1 1
0.90869108812248 0.825285849656684 1 1
0.762286844355794 0.695551758088799 1 1
0.42717519519299 0.416254809186109 1 1
0.868060312981265 0.795078220374043 1 1
0.544002114356946 0.485412055011708 1 1
0.735770294561752 0.673568644248519 1 1
0.509470486326439 0.487106357851694 1 1
1.13745753289774 1.00341379280124 1 1
0.737441619793407 0.638371283248781 1 1
0.337387469569436 0.310823134152707 0 0
0.750528421920646 0.657249029433858 1 1
0.738027479314695 0.687248995063166 1 1
0.891008316119537 0.79896920113892 1 1
0.903099424432106 0.859049552495138 1 1
0.818624908723067 0.786346038537808 1 1
0.826432952856584 0.735000248675748 1 1
0.726621756611079 0.654325264438669 1 1
0.953159807825725 0.856337948101015 1 1
0.910785843487525 0.823522754750547 1 1
1.14879061433387 1.0485970072396 1 1
0.855610822909285 0.76576201857651 1 1
0.645883154030472 0.579690163449167 1 1
0.963033741581434 0.898164511127926 1 1
0.600935973401264 0.554935565124563 1 1
0.545762991632838 0.518038338479693 1 1
0.790360490020024 0.714166858956729 1 1
0.745130458297334 0.672252286980854 1 1
0.396535306136045 0.34604170320027 0 0
0.616973225306306 0.550220792892625 1 1
0.41666885370647 0.372756743929658 1 0
0.513517636487175 0.505592224109635 1 1
0.695688886046956 0.636957471314792 1 1
0.566521112608771 0.501588247291472 1 1
0.726230763089733 0.628226242618994 1 1
0.951175253500213 0.864262724836667 1 1
0.7392956458627 0.678772904004298 1 1
0.448993887270557 0.399155434933381 1 0
0.657483883418648 0.616664208319493 1 1
0.659111523274633 0.587247301792596 1 1
0.705598078102433 0.638023327115403 1 1
0.740195489416449 0.61551860841362 1 1
0.582654649756122 0.556389906508029 1 1
0.79672700339508 0.714584112518379 1 1
0.855671173091517 0.808209773323204 1 1
1.14471359140562 1.03231476153984 1 1
0.915606460130776 0.809436183222787 1 1
0.68278684550732 0.629878139050093 1 1
0.917346025179182 0.835086740597657 1 1
0.854986937242113 0.759521720100574 1 1
0.627604468863312 0.576030364167651 1 1
0.656769852040421 0.595149773756987 1 1
0.613054432811175 0.553479053921454 1 1
0.597752589792159 0.527728272862857 1 1
0.931504629622202 0.847943158570586 1 1
0.78826133555382 0.73408048565847 1 1
0.613585524851396 0.543647846864403 1 1
0.486598031022094 0.432993374299582 1 1
1.00001310545404 0.910793483284272 1 1
0.877387693052322 0.783538833013118 1 1
0.600971820679709 0.548784179111637 1 1
0.582966626548128 0.519371113619193 1 1
0.375982636577593 0.351878784560663 1 0
0.96523796698116 0.877766011003713 1 1
0.677264214689932 0.608201578706192 1 1
0.74242597450612 0.662140961594732 1 1
0.561689711309354 0.50246794990785 1 1
0.934047920701839 0.804158860051222 1 1
0.639257713292789 0.556268682349948 1 1
0.818940618111672 0.757135755895764 1 1
0.893883078938457 0.781273715559997 1 1
0.852876776044797 0.780105088450501 1 1
0.630459386854745 0.598127503229981 1 1
0.816650098504408 0.741543754499868 1 1
0.814800836160124 0.748816330718566 1 1
0.9409937668151 0.832161590069553 1 1
0.897846818939275 0.822979152086952 1 1
0.904775889069671 0.822078901355713 1 1
0.881898217256782 0.796543404122173 1 1
0.627291483488534 0.597172215227017 1 1
0.852416398218882 0.733473098159829 1 1
0.932841824785248 0.86003830537868 1 1
0.962400331094632 0.854755946316399 1 1
0.646796069525464 0.609494345498521 1 1
0.497845476920633 0.437884448016909 1 1
0.630115376817723 0.577146672716147 1 1
0.856289554283705 0.759898181706262 1 1
0.591965823436064 0.530177025219851 1 1
0.890264105046652 0.816939534978589 1 1
0.748866265180552 0.700034061031885 1 1
0.685896886484297 0.634832944172793 1 1
0.822352747297242 0.724817315945002 1 1
0.865250076041544 0.758749971389955 1 1
0.760370910390413 0.686488091483754 1 1
1.03589629075532 0.96257642192196 1 1
0.660862991793347 0.569134785612786 1 1
0.279372149497846 0.231798736316326 0 0
0.700746050488986 0.619131141533588 1 1
0.828384750499164 0.753137004242391 1 1
0.506751127932287 0.46496551115759 1 1
0.791077596652141 0.718823885220854 1 1
0.585035430477522 0.547576358157777 1 1
1.01528252101052 0.925396979628126 1 1
0.482199354070219 0.468723547334364 1 1
0.66439105090873 0.648273691713154 1 1
0.717831973409931 0.666757790442986 1 1
0.554586752548681 0.504036327509413 1 1
0.748323615570559 0.658614890492305 1 1
0.826636405201662 0.756141541288439 1 1
0.595189375302151 0.556459530581403 1 1
1.09529476803119 0.968063885082294 1 1
0.813737597921697 0.748348060424797 1 1
0.432696800903321 0.388334904141795 1 0
0.962311589453585 0.83712338326883 1 1
0.631759816462019 0.546911108832308 1 1
0.767967426952014 0.708178820691059 1 1
0.654764578340741 0.565384173853641 1 1
0.877707969687984 0.7892523564997 1 1
1.08127263088434 1.00563466231675 1 1
0.787442613387248 0.702235311782102 1 1
0.638181006319065 0.610049021783343 1 1
1.17444172628539 1.03532219363822 0 1
1.09623460107716 0.990382591555817 1 1
0.422453543845949 0.390869706491843 0 0
0.893607791297897 0.833807588527676 1 1
0.581406406512711 0.542585504275625 1 1
0.718413140556384 0.647540531639799 1 1
0.762329664722155 0.686031658307374 1 1
1.00924270118921 0.920040776906718 1 1
0.606132544976005 0.557143758449411 1 1
0.564150822754421 0.525866975014261 1 1
0.746576761308641 0.693167321788253 1 1
0.707547819555414 0.647840727077437 1 1
0.618381899598899 0.56102542933763 1 1
1.03673814289904 0.933793066634817 1 1
0.972457708034219 0.898399795503709 1 1
0.703844596880356 0.638317828059753 1 1
0.745700671859224 0.684967237119934 1 1
0.860121531030138 0.774410470386362 1 1
0.710887187230959 0.666567463501555 1 1
0.5780926117026 0.525395283643377 1 1
0.721971969966598 0.687273392103437 1 1
1.05621523069424 0.975009721296589 1 1
1.05144460224172 0.956938550667217 1 1
0.809577446053286 0.748413464603422 1 1
0.768251650388514 0.709716582375249 1 1
1.04735154282923 0.93239595066792 1 1
0.979076552950304 0.85674033659298 1 1
0.658943789050874 0.605839638638697 1 1
0.808070501237653 0.750298081109895 1 1
0.574361473765142 0.519026618986587 1 1
0.730722078022186 0.640649520984868 1 1
0.612124625804925 0.58012976267942 1 1
0.953619145613048 0.859112229377964 1 1
0.527992577511416 0.487218033012724 1 1
0.865266333878403 0.781365364311712 1 1
0.637294645349658 0.556039884016659 1 1
0.626377505139593 0.559694467987491 1 1
0.627603264140481 0.551198018494391 1 1
0.842615311462292 0.735630073111397 1 1
0.268467600743054 0.266884780699483 0 0
0.786728470328592 0.714881015809328 1 1
0.760866617791005 0.664126198790331 1 1
0.884397086927038 0.783943133230466 1 1
0.871225749785361 0.779638179994826 1 1
1.24549371588292 1.13313828987499 0 1
0.802090148847762 0.716408665230027 1 1
0.389385874281611 0.341844283581725 0 0
0.739805892994009 0.635568625812431 1 1
0.748387900051981 0.680781832578644 1 1
0.706796097611495 0.65045614546889 1 1
0.450938336269156 0.403271751892315 1 1
0.680283043590213 0.635310435169997 1 1
0.665748403774385 0.615287449624565 1 1
1.09095622089908 0.989110688635147 1 1
0.41823161529196 0.382890233572384 0 0
1.01803179511784 0.900073043765981 1 1
0.832938564054106 0.778157025593251 1 1
0.572969159331128 0.531802937723031 1 1
0.817225737269721 0.737495474278899 1 1
0.651191863230395 0.580657434790406 1 1
0.635693793600971 0.57546425806651 1 1
1.00299681525465 0.932810129493159 1 1
0.560790511263323 0.522612392841183 1 1
0.508351285522641 0.455281998941309 1 0
0.495639937852996 0.46696723863527 1 1
0.505512198400767 0.447652286901006 1 0
0.683193601406215 0.623168409209721 1 1
0.892200063829424 0.826522871333938 1 1
0.625546544828739 0.596078478583243 1 1
0.694336354017625 0.650853041523316 1 1
0.576149375541753 0.535421211919352 1 1
0.853130233905701 0.748907996718114 1 1
0.708712160428173 0.632881588055926 1 1
0.600688320380054 0.555797896253 1 1
0.479935886265405 0.456388647554902 1 0
0.665775582814775 0.60393915619295 1 1
0.707381012780251 0.680587506334261 1 1
0.704831073655858 0.623655206257661 1 1
0.979660119538636 0.899527691906226 1 1
0.361964084161396 0.337441721916459 0 0
0.694768901570566 0.641346294194521 1 1
0.786917037684822 0.735930115883148 1 1
0.818117073941817 0.729668852178872 1 1
0.850692988020449 0.75346356067547 1 1
0.787378366175715 0.715805100989089 1 1
0.570105180227829 0.511371828361116 1 1
1.03996103550731 0.926291332063123 1 1
0.620992113763042 0.542093354581942 1 1
0.753403190893637 0.683098382509832 1 1
0.984053617215545 0.876900940525872 1 1
0.756185988770894 0.681457360660307 1 1
0.479009582099585 0.438767319817232 1 1
0.761020295351591 0.680944166390714 1 1
0.683117245499682 0.629957942983737 1 1
0.648193716983013 0.585677736534063 1 1
0.568904578524942 0.521697459654247 1 1
0.824552189845241 0.751330158782567 1 1
0.750726337369375 0.682304614784469 1 1
0.635663726219325 0.58880882979486 1 1
0.95901322560714 0.862832850542744 1 1
0.776835878439871 0.675448588261985 1 1
0.946866298682611 0.87385260690902 1 1
0.530571100226498 0.499534854795748 1 1
0.678631788000417 0.601209340218628 1 1
0.901861381087159 0.750820032146613 1 1
0.512997014557284 0.427706469651791 1 1
0.479235904880684 0.433513726491088 1 1
0.947509512101786 0.881937435452944 1 1
0.880202796067992 0.828156668230282 1 1
0.951005682965668 0.870389063570735 1 1
0.572592678297762 0.50339301644371 1 1
0.407882587446545 0.359781785320157 1 0
1.39784932114163 1.27570006080272 0 0
0.820340772785688 0.749496598033633 1 1
0.706341669192015 0.631253510781335 1 1
0.371210572168498 0.355709476147416 1 0
1.09902340899904 1.00734724224616 1 1
0.944796238615236 0.870513809740066 1 1
0.427630749262318 0.394676285167431 1 0
0.707638532682287 0.672203723033047 1 1
0.663022416124058 0.652627764625215 1 1
0.607840600436418 0.548978351513362 1 1
1.04171843280107 0.930013501276461 1 1
0.297482444172758 0.247729721827174 1 0
0.743106908360943 0.734679562657641 1 1
1.34308161093719 1.21244319011789 0 1
0.895230752327242 0.818698865021472 1 1
0.738314691563775 0.657519007051361 1 1
0.712306883833057 0.63060515079519 1 1
0.716767727312793 0.636000922739333 1 1
0.713654284515174 0.648942497690178 1 1
0.487523920572397 0.438465452288317 1 0
0.892204689286216 0.793072780585628 1 1
0.730390548474474 0.662714602562617 1 1
0.710270316589468 0.681937935241627 1 1
0.609267826565566 0.564761296331607 1 1
0.911266265925105 0.823725243229271 1 1
0.634451961940082 0.594876427174562 1 1
1.05392264167088 0.958892385291296 1 1
0.598316372897653 0.55157406373681 1 1
1.00760861686737 0.91087037080057 1 1
0.691542058428355 0.61391538856361 1 1
0.710350367879031 0.654060393917849 1 1
0.796247567020962 0.724767702762983 1 1
0.837634690327365 0.770024034986073 1 1
0.818936394378768 0.774438893826356 1 1
0.667079805934727 0.600599256959075 1 1
0.791846298167071 0.744563826249802 1 1
0.806867686074963 0.739248965204859 1 1
0.763439904234006 0.719120093869889 1 1
0.617159926977462 0.575020876782508 1 1
0.748441010100961 0.707199391883235 1 1
0.626452948713574 0.596451773509826 1 1
1.04571636642248 0.965858400866979 1 1
0.537584215688127 0.491426500398064 1 1
0.589182337643135 0.546833246520615 1 1
0.743636013281979 0.677135288953437 1 1
0.633885618625697 0.584760716225326 1 1
0.637804808334901 0.601431948031748 1 1
0.784943168172292 0.711446561436139 1 1
0.741689093416162 0.69777944302507 1 1
0.939601975643141 0.851103645230556 1 1
0.47334806336586 0.465291726851411 1 1
0.969294959348295 0.877210559008127 1 1
1.05283901288809 0.959508134422181 1 1
0.902419276242902 0.819296214909594 1 1
0.957806880640413 0.86417593556131 1 1
0.67272650614268 0.602642966896348 1 1
0.45457662580476 0.421597327795665 1 0
0.528948881674367 0.488780159979505 1 1
0.912111505754373 0.827079237252847 1 1
0.77475027200422 0.709019443584495 1 1
0.830708702883737 0.749486440933961 1 1
1.11776067254657 1.02120005034735 1 1
0.794266009933881 0.722240997463881 1 1
0.898689694977149 0.795088672893378 1 1
0.759669211309226 0.696211322030641 1 1
1.09341913117058 0.955912489252342 1 1
0.454595989723485 0.404852816009706 1 0
0.588291166534557 0.534098911659858 1 1
0.538423536153276 0.477716406705168 1 1
0.610151660951026 0.557038679922674 1 1
0.686274523056414 0.598193047595494 1 1
0.665410968195128 0.601975248956445 1 1
1.15603819696194 1.0810292646728 1 1
0.697474140657107 0.654136736938471 1 1
0.747685827377859 0.650868259748649 1 1
0.745849519980926 0.686316934752602 1 1
0.588890366810938 0.505886974339816 1 1
0.533450943094546 0.474158238518226 1 1
1.10053137223722 1.02303982146876 1 1
0.460784304818997 0.397335790689518 0 0
0.875950322044403 0.789172514834354 1 1
0.690368637475484 0.638363311456128 1 1
0.570341241660964 0.509551544884458 1 1
1.16594419794758 1.04602893695019 1 1
0.707285329156254 0.708841644249272 1 1
0.884383522168244 0.7955801743787 1 1
0.840263065290914 0.788523557493692 1 1
0.878300548158154 0.779519057063395 1 1
0.686054937110566 0.618062228970533 1 1
0.14297962103512 0.157586288261277 0 0
0.567220695610333 0.529679198105939 1 1
0.302246222905552 0.283883079100685 0 0
1.07613195028619 0.967298407992364 1 1
0.880455170809708 0.801900917625551 1 1
1.16425268851255 1.05037488979513 1 1
0.867392022086024 0.79386244843582 1 1
0.780208823407129 0.681514698012692 1 1
0.519595732633042 0.465229149537497 1 1
0.704855432565627 0.624062466245351 1 1
0.971785020709956 0.885230379200596 1 1
0.806115164989683 0.740329129432174 1 1
0.454661270867063 0.436674891663 1 0
0.843871158041451 0.782025392421517 1 1
0.784221516949562 0.695842686045075 1 1
1.04516041588244 0.949815732466816 1 1
0.705438442852123 0.633951450701896 1 1
0.856207213534484 0.793725989412569 1 1
0.869347179105056 0.794433238204793 1 1
0.759722895160363 0.705950623774762 1 1
0.542621205388514 0.483429850832018 1 1
0.736117406871043 0.6972142559152 1 1
0.892484421200672 0.800522869729452 1 1
0.281937352646779 0.272784847765669 0 0
0.672861253269715 0.632579030744102 1 1
0.536710650512791 0.457044462641531 1 1
0.839553008386858 0.767943509657957 1 1
0.528650493899307 0.494052731042602 1 1
0.541301040556101 0.517972256472263 1 1
0.499368668573738 0.447319558494088 1 0
0.879694044111525 0.783815507879088 1 1
0.658073107130211 0.573792203066876 1 1
0.773583218748965 0.711266629855532 1 1
0.829956163021217 0.792832860640662 1 1
0.852595002454412 0.756834553914366 1 1
0.466042943151952 0.434224033742475 1 1
0.614235466441332 0.581884416287504 1 1
0.731403453461644 0.656968748336048 1 1
0.650186465432398 0.578670520053896 1 1
0.652052772744423 0.603577830192778 1 1
0.937092186084773 0.843431340572865 1 1
0.823224782153767 0.754359452941506 1 1
1.12375408836065 0.996906404260842 1 1
1.01425600339309 0.901576369106026 1 1
0.840200193577715 0.778562410040723 1 1
0.54586939283058 0.515632095326304 1 1
0.605721695878392 0.554189415562935 1 1
0.829976676465202 0.757387721736563 1 1
0.724396389180983 0.674826816232369 1 1
0.908724511974015 0.825229273999988 1 1
0.605235335579412 0.528403992019633 1 1
0.869321840830043 0.773175107666673 1 1
0.794377699288255 0.722279642158823 1 1
0.628278674927617 0.556941498561197 1 1
0.6683289049689 0.622387336858561 1 1
0.957294709328817 0.875096831070924 1 1
0.95308158894237 0.871764996746865 1 1
0.585200278790434 0.539392870023879 1 1
0.684130397083326 0.639986653821768 1 1
0.785382051211905 0.721574662981021 1 1
0.574990316899485 0.519554853643599 1 1
0.904346193150304 0.816590893677264 1 1
1.01057632911803 0.893811671391847 1 1
1.0644425058131 0.977512850120301 1 1
0.663318691530784 0.620424536581516 1 1
0.753655047279952 0.67048842933349 1 1
1.07541874331006 0.976848123518956 1 1
0.478639888242496 0.421674358761543 1 0
0.927143262124447 0.83167748835992 1 1
0.907725329499344 0.832101156490406 1 1
0.990603710616327 0.889119808195984 1 1
0.842653521399859 0.786735256300089 1 1
1.12648954628776 1.00137262539163 1 1
0.547829521998063 0.496127475727889 1 1
0.64339110381926 0.586307116164334 1 1
0.452237790647352 0.430033055333186 1 1
0.989393447504262 0.903543928379186 1 1
0.823774022570755 0.775616568807729 1 1
0.929727230226045 0.847920485220585 1 1
1.03335234463604 0.950565845825062 1 1
0.706323904337487 0.643132572094235 1 1
0.902322405045944 0.793998096648947 1 1
1.17740366917478 1.07815268121109 1 1
0.790411043493963 0.715869628657005 1 1
0.664770411162863 0.602145890785569 1 1
0.776315805574573 0.708689762968195 1 1
0.965451542046231 0.86009583380273 1 1
0.806901223436095 0.749409576237655 1 1
0.840548736190822 0.755673256098863 1 1
0.672417069723488 0.588933503098021 1 1
1.12662999143151 0.98711735007167 1 1
0.637128723880237 0.610048986502784 1 1
0.253292853328596 0.224536871009678 0 0
0.495652843448801 0.440470750216813 1 0
0.605176311275874 0.549501600061017 1 1
0.744726472020963 0.680872601386599 1 1
0.963530921829598 0.886210772887772 1 1
0.468946577145096 0.433770042948011 1 0
0.744264226375322 0.680182643228614 1 1
0.623537727649007 0.546537410340927 1 1
0.687183078094589 0.625559861154834 1 1
0.381487264950241 0.281527297917124 1 0
0.665044018771275 0.615408740739113 1 1
0.521115669600043 0.492715901299495 1 1
0.941227509181652 0.849662759427381 1 1
0.406448710433952 0.362209515107528 1 0
0.498444921037149 0.439385123803406 1 0
0.975832881642267 0.898766113919729 1 1
0.61876074119563 0.543051406716024 1 1
0.87166302263219 0.780367688180088 1 1
0.802148905738257 0.727707845407539 1 1
0.516969353144651 0.47551702545722 1 1
0.583269207697842 0.536155735035723 1 1
1.02849494391065 0.95024067721221 1 1
0.827913848842931 0.76219741033782 1 1
0.880558552252476 0.766054595091476 1 1
0.653875593308429 0.606199830213104 1 1
0.707763399252729 0.638250238628763 1 1
0.688010452982122 0.59677784500661 1 1
0.534903995634375 0.489059546745732 1 1
0.40922000295538 0.366475135155301 1 0
0.793139627296474 0.71060790797344 1 1
0.499794558792402 0.450135856015199 1 0
0.614729715067555 0.562329614278161 1 1
0.91338746692632 0.847943302317876 1 1
0.621277021668661 0.574447592229069 1 1
0.99722282575313 0.877539084737403 1 1
0.642144969341966 0.599644475334144 1 1
0.847034549219751 0.774875831807889 1 1
0.875494646653624 0.764478014256069 1 1
0.847864304168004 0.778089444511022 1 1
0.78944532555285 0.719371861596969 1 1
0.895430671476947 0.83651475014299 1 1
0.880043587272284 0.821935246317145 1 1
0.593312405671609 0.540663837197718 1 1
1.10998621457932 0.993248879313401 1 1
0.740187314502783 0.620747776460631 1 1
0.34553331317176 0.299164477517149 0 0
0.846821859529994 0.767072843113336 1 1
0.786191770495491 0.711283341027159 1 1
0.563108979997926 0.508126285154876 1 1
0.990469498652332 0.903486827157811 1 1
0.784003357283486 0.720334848664549 1 1
0.583663189589683 0.540508786990884 1 1
0.783428317138102 0.684900406871792 1 1
0.519199728596977 0.453574905701439 1 1
0.847279048899909 0.721159040882088 1 1
0.534437567511771 0.486073492557551 1 1
0.824841642996084 0.736137456500161 1 1
0.628375329979893 0.585829265460346 1 1
0.612363502763244 0.548119882124954 1 1
0.706972432121302 0.664769040981156 1 1
1.03642625114765 0.948656760160863 1 1
0.648626295832275 0.612886852182476 1 1
0.763976815760265 0.713908816237586 1 1
0.960627221697139 0.86406698997525 1 1
0.604965471179651 0.52727114966222 1 1
0.47846266360546 0.449819978216799 1 1
0.90120742722884 0.830936993317188 1 1
0.65369655620003 0.611158964626404 1 1
0.701129357789648 0.634285875128631 1 1
0.820540873197045 0.750198072244632 1 1
0.578574634967842 0.536622661034421 1 1
0.539549465500905 0.473243533967976 1 1
0.663686620790317 0.564077258381833 1 1
0.910456487968533 0.816768442861033 1 1
0.742423430473667 0.714837786159053 1 1
0.508849243630051 0.453252887795084 1 1
0.935916218657077 0.837446314532523 1 1
0.747606372022586 0.698489512320381 1 1
0.699944292274093 0.608727759182887 1 1
1.18112621233805 1.07944715759954 1 1
0.720366154932007 0.657807502135465 1 1
0.604581737526959 0.54640722261051 1 1
0.851409508192222 0.794913192909161 1 1
0.891351802385731 0.812654805273257 1 1
0.525508197554591 0.466632873816563 1 1
0.614307595373386 0.544321325358867 1 1
0.798204831546447 0.693655293442401 1 1
0.783089641934494 0.740191971057935 1 1
0.489384291222297 0.428566349765685 1 1
0.878989456203329 0.768624222317553 1 1
0.408645294852858 0.375626827497994 1 0
1.4113630520412 1.28891131341983 1 1
0.972023207051785 0.879039619176275 1 1
0.469606172218852 0.415328983219724 1 0
0.755085139090311 0.685186269053058 1 1
0.671977583705143 0.638515747154113 1 1
0.615400715295509 0.558751363421869 1 1
0.738133438601319 0.662537790425245 1 1
0.706858039280018 0.642195866007565 1 1
0.725145370108538 0.646324014898607 1 1
0.508598598967922 0.467119699608975 1 1
0.870420862350376 0.794026342758305 1 1
0.865967760198413 0.805612711830322 1 1
0.408107147902548 0.385284746375414 0 0
0.552525125827891 0.522839437669123 1 1
0.857818755493442 0.790771038520328 1 1
0.146912869643192 0.14031848902319 0 0
0.661664105711659 0.625880837029293 1 1
0.87449408525095 0.824986072692766 1 1
0.500579700315474 0.46625517056275 1 1
0.836080742609767 0.769090866091313 1 1
1.10338613300372 0.978539001974941 1 1
0.777784098807952 0.719273646401688 1 1
0.680976924099097 0.643688818726999 1 1
0.678461402392439 0.592830822699292 1 1
0.731728536147588 0.682787711934223 1 1
0.752681962117163 0.760359670126932 1 1
0.591738893507943 0.539077465302997 1 1
0.535243058504642 0.489724524217911 1 1
1.11138417682957 1.02670205080932 1 1
0.578313714621375 0.530171435507425 1 1
0.6971046609313 0.620133391952936 1 1
0.541289713384776 0.514552150086938 1 1
0.71828576967161 0.691109175837854 1 1
0.647433971585283 0.615195564035302 1 1
0.877347916185785 0.787630366366061 1 1
0.417919222974519 0.405556765620552 0 0
0.792730765452599 0.734054388375628 1 1
0.459428769335104 0.429251130321349 1 0
0.512792724444327 0.473533212729927 1 1
0.764372805555891 0.713869257740667 1 1
0.438655498738138 0.398021865014616 1 0
0.719993901592894 0.650235624820383 1 1
0.785517284017454 0.702856930241476 1 1
0.86256907414394 0.788297245937044 1 1
0.565795067192936 0.545501777100298 1 1
0.663985638526574 0.637762913965368 1 1
0.799561889296158 0.731841723616536 1 1
0.603688326093994 0.552340467277367 1 1
0.838194703263536 0.763621014502911 1 1
0.71850265097356 0.667267432505504 1 1
0.751294504045521 0.698652040011369 1 1
0.74045276027566 0.661359797833847 1 1
0.694017858748949 0.62994627094784 1 1
0.489939942903816 0.415668643150336 1 1
0.628894569813599 0.584665779495213 1 1
1.03520031141858 0.911274297425898 1 1
0.690357954823402 0.607572662027449 1 1
0.940197725397532 0.845512813843792 1 1
0.934745109918889 0.842347231737379 1 1
0.978608078882804 0.895556235383353 1 1
0.932634486926744 0.825822810270722 1 1
0.388214003869601 0.331614880577613 0 0
0.857790726440324 0.767833352113264 1 1
0.652757873598956 0.566589698823905 1 1
0.671114753269366 0.597888932259055 1 1
0.559526483507877 0.482547265404592 1 1
0.86670255934533 0.766464994155485 1 1
0.87037199857598 0.771177466835935 1 1
0.913445800381966 0.821289056654117 1 1
0.894329535947035 0.811690185558914 1 1
0.904495408585748 0.823610763474087 1 1
0.655282571712427 0.607156629882956 1 1
0.585983201219894 0.51363371018525 1 1
0.508277837894924 0.448129929455177 1 1
0.494856082452236 0.459658917740446 1 1
0.768192080593955 0.724773328474446 1 1
0.727822102016285 0.655767642001704 1 1
1.13185704197507 1.03937472787247 1 1
0.826100768777522 0.744856004287318 1 1
1.16365526470264 1.0872383184918 1 1
0.948174785556066 0.873530543431151 1 1
0.665933778449674 0.614645858216911 1 1
0.87467734684519 0.788845122751737 1 1
0.733876073289056 0.655423820638749 1 1
1.12850525549625 1.03863926951389 1 1
0.920723165049236 0.83977344521566 1 1
0.644268500525926 0.574735842850401 1 1
0.549374732346447 0.51732879760563 1 1
0.372778880937205 0.319157456806 0 0
1.03771487579145 0.913165653257515 1 1
0.663568008472639 0.629202670062265 1 1
0.439518013981642 0.375754219604155 1 0
0.884280451897439 0.791612185635224 1 1
0.546383594920116 0.485275156338076 1 1
0.637358190243358 0.583509412490171 1 1
0.637259548575037 0.587762339963785 1 1
0.792453587778386 0.722594341685379 1 1
0.50086159775517 0.450210533629227 1 1
0.593096177097202 0.564602779402955 1 1
0.78817179390761 0.703634140859036 1 1
0.586567450530175 0.52364891044475 1 1
0.7009727244644 0.633282605197595 1 1
0.998620176412075 0.969065252626116 1 1
0.812452866732112 0.781032764120619 1 1
0.858149217434153 0.763666331684782 1 1
0.531909899927963 0.470388302832831 1 1
0.616879573176214 0.582677918213699 1 1
0.941147663571098 0.855588419020945 1 1
0.646818440088199 0.638189661089386 1 1
0.820904878289744 0.754827754852087 1 1
0.960072472135793 0.851069663841543 1 1
0.876999944780828 0.818523318783791 1 1
1.18709980029499 1.07613495279931 1 1
0.982701142744187 0.901540755153243 1 1
0.739448689225671 0.66807802984292 1 1
0.739291244969114 0.666977848793815 1 1
0.661726465518217 0.589940790541198 1 1
0.642615619102152 0.593386259023905 1 1
0.950965276794728 0.84891654482645 1 1
0.870304069345472 0.802975010702184 1 1
0.786593152185471 0.716781276850926 1 1
0.486045690527267 0.463109787872807 1 1
0.843795211751392 0.758498289779058 1 1
0.773352210562724 0.714286402446676 1 1
0.585301241031302 0.534192096570783 1 1
0.735239846861416 0.691444006404437 1 1
0.611235946779384 0.565233190202235 1 1
0.817247097129652 0.741851851788047 1 1
0.588079157207572 0.524392536795659 1 1
0.797322977889343 0.731312883216989 1 1
0.73821063361737 0.653136980654054 1 1
0.538990253034702 0.483416201041486 1 1
0.694761370256849 0.648620067841945 1 1
1.16167573464833 1.05328067033727 1 1
0.642310893820968 0.565422174283198 1 1
1.11193694903533 1.0283284625423 1 1
0.593577945802629 0.541699190631833 1 1
0.926858227326165 0.837984485361629 1 1
0.737139269085835 0.680569888318716 1 1
0.662605927039146 0.593615099199217 1 1
0.707349055817431 0.652799021865206 1 1
0.554534660813062 0.527464628714355 1 1
0.590675070430688 0.528849001035508 1 1
0.743222230622634 0.681076311101768 1 1
0.663191505895517 0.612490366912734 1 1
0.476774297588821 0.409915512390144 1 1
0.855392698127941 0.780088243748333 1 1
0.667217697106796 0.584384289389487 1 1
0.486332741626553 0.460775391131915 1 1
0.582686228531943 0.546987450370047 1 1
0.630311431081983 0.583122508680014 1 1
0.416743105473569 0.381438481069545 0 0
0.554892331379654 0.49669424345527 1 1
0.651189958476017 0.568687392317133 1 1
0.733250898431527 0.661664153555239 1 1
1.03913612121475 0.920583807922352 1 1
0.986534782274872 0.890721715923384 1 1
0.765347977548327 0.717011396578402 1 1
0.69372113203114 0.643456755720904 1 1
0.80740344344131 0.728406521163328 1 1
0.696414504098636 0.6217575288154 1 1
0.6288884351173 0.58293194343048 1 1
0.758441800202589 0.689105502756748 1 1
1.22982703195703 1.11585723815916 0 1
0.957423966203179 0.844238948626421 1 1
0.67161064864924 0.614349976236753 1 1
0.561755285575449 0.521507145022602 1 1
0.73713512946942 0.656641300699604 1 1
0.81013760735985 0.750907959889041 1 1
0.544622786248252 0.511192617524569 1 1
1.02696893926327 0.924756542647054 1 1
0.424131450454642 0.399646656697694 1 1
0.788570926111549 0.687296959922864 1 1
0.450682155425352 0.435951305135685 1 1
0.905282983298878 0.832066898820336 1 1
0.719584030908824 0.648205787754647 1 1
0.509163233093554 0.477548294209156 1 1
0.735392024976931 0.649875872969788 1 1
0.640757594401802 0.606611739847641 1 1
0.615584679790385 0.580922513847691 1 1
0.943413088689701 0.838013114257292 1 1
0.728970152030715 0.639336271224253 1 1
0.888300174942624 0.832865194129821 1 1
0.772851109129027 0.681034619793391 1 1
0.744450412380347 0.660147618160955 1 1
1.01537648970848 0.902984044860196 1 1
0.816965593710149 0.720539990640826 1 1
0.75403471939237 0.682785618835778 1 1
0.672915999087491 0.592247461082955 1 1
1.1631560770395 0.996724700615619 1 1
1.09043150954868 0.975301141288968 1 1
0.79711678940562 0.712395211344627 1 1
0.33423659914751 0.327111560648524 0 0
1.09232232209869 1.00667366457443 1 1
0.484805672996125 0.454671265588645 1 1
0.686115810958373 0.608904620166274 1 1
0.677635538929532 0.593206474382335 1 1
1.03724024580946 0.954643591677022 1 1
0.7313532064475 0.664594194566416 1 1
0.950923492292659 0.866311113980671 1 1
0.666281150358642 0.660707931786363 1 1
0.587458032476469 0.587679464819166 1 1
0.702891975114939 0.625051146092354 1 1
0.7656771530178 0.70530259195452 1 1
0.904358254855327 0.84654887192905 1 1
0.708089545282779 0.664344495447185 1 1
0.634709430152639 0.587992286758485 1 1
0.808423467363693 0.722600204335769 1 1
0.956368276148217 0.861042738311972 1 1
0.969464963108185 0.874040838233603 1 1
0.83215275254501 0.776046891341031 1 1
0.910797395313371 0.798382818160427 1 1
0.493181788359879 0.440908583966953 1 0
0.937546124631182 0.856803895662125 1 1
0.544097604832554 0.519095339966814 1 1
0.579293562521202 0.508721753957559 1 1
0.620289318064291 0.560210302391344 1 1
0.643657878706518 0.599760846474404 1 1
0.788752086175471 0.705355088783355 1 1
0.76130329807498 0.678695315858976 1 1
0.890912745188147 0.836457010070684 1 1
0.680349162660468 0.622770019769366 1 1
0.828496884053381 0.77137478558867 1 1
0.653222966758148 0.593419202931941 1 1
0.506546426167731 0.439024169360602 1 0
0.741225741632108 0.634471059821496 1 1
0.394377746730649 0.350951491641058 1 0
0.48562605007009 0.444013608074696 1 0
0.82117117114614 0.740205219446298 1 1
0.853282025105832 0.752552571979186 1 1
0.757290515320492 0.675277918820144 1 1
0.681705970241186 0.630385241333935 1 1
0.843142185119298 0.754496967881924 1 1
0.676138552497448 0.64154316399629 1 1
0.895605209092898 0.832692817402808 1 1
0.833947181043477 0.775718946258681 1 1
0.687311879432463 0.63155157639594 1 1
0.514969710023372 0.481563641283918 1 1
0.639270115112362 0.580054310689502 1 1
1.1454297947249 1.05180101328341 1 1
0.699939238766041 0.618701168601274 1 1
0.614522777144275 0.566986050232039 1 1
0.889711419854202 0.808860892819952 1 1
0.881853763200892 0.785176273170227 1 1
0.512795368202689 0.440944425894773 1 1
0.681305114362591 0.5795931888478 1 1
0.633723965929005 0.579994658248608 1 1
0.615438699876321 0.572373571505519 1 1
0.835891988341718 0.770483349669213 1 1
0.905439048926918 0.835050980783359 1 1
0.882984077761033 0.788332016674989 1 1
0.630712145371124 0.57914972597488 1 1
0.720761493092324 0.646901685015692 1 1
0.727317726135832 0.687517390294178 1 1
0.622157034386512 0.566199392632623 1 1
0.728367891171904 0.663838936459696 1 1
0.481616882198754 0.417557566823919 1 0
0.906048803253779 0.790825919308039 1 1
0.726699972954602 0.671067010332464 1 1
0.798540225913581 0.726194526210153 1 1
0.584903618317454 0.501510559011 1 1
1.01974230778451 0.932710001310184 1 1
0.698014600515786 0.634520700257067 1 1
0.821190665252714 0.746198072413116 1 1
1.02701050928675 0.930167168083253 1 1
0.882149170785755 0.783900584685026 1 1
0.597898153679891 0.563621993469209 1 1
1.06298920066779 0.990150489139303 1 1
0.87775188065451 0.795945411238596 1 1
1.00177650790522 0.910447519309717 1 1
0.938535499117642 0.874531322883912 1 1
1.19921915587353 1.08905908401445 0 1
0.598666195242403 0.538422598104259 1 1
0.577750105130317 0.537331136973138 1 1
1.11526988228525 0.999657919896496 1 1
0.970854103430905 0.876736876247908 1 1
0.624799170089897 0.569927362915399 1 1
1.06702157019682 0.940152671020969 1 1
0.773005728064228 0.689698008072927 1 1
0.754832200524515 0.68120045911369 1 1
0.601736983543041 0.546787951045254 1 1
1.17052797219498 1.0690799340789 0 1
0.267342825118848 0.275810930715381 0 0
0.96570742081792 0.876290935446558 1 1
0.956973577039214 0.849786745477938 1 1
0.413979199506147 0.393129102545385 1 1
0.499491456557628 0.458612362163531 1 1
0.307414663482938 0.261812527188719 0 0
0.695165341926032 0.648030027383004 1 1
0.790143862105225 0.731429961605278 1 1
0.917082793003164 0.808273093726388 1 1
0.824648672585782 0.737066241450824 1 1
0.83714094351244 0.747618756883365 1 1
0.927671594524421 0.85264392289477 1 1
0.756617159642296 0.684118008575033 1 1
0.792467725630402 0.770211185185897 1 1
0.575425298447882 0.517597795225088 1 1
0.624548295966955 0.561635513023241 1 1
0.799276693738235 0.742241000620745 1 1
0.854269152029424 0.776200436347825 1 1
0.807261918393376 0.742696804097565 1 1
0.368909490443773 0.355761294217626 0 0
1.02236520772972 0.930469398846488 1 1
0.608971581222008 0.561527398027337 1 1
0.800858247097398 0.726926889429497 1 1
0.659879993806657 0.578216652670823 1 1
0.68432205206826 0.664580606065295 1 1
0.856665932054358 0.841166269003883 1 1
1.03847176802187 0.953913132939035 1 1
0.965826776780075 0.883562785088597 1 1
0.807445755482101 0.744410400616269 1 1
0.589776499959848 0.539225621036607 1 1
1.22008213139377 1.09364068881476 0 1
0.793028677855182 0.733959110819654 1 1
0.929874073907676 0.815442415041795 1 1
0.867653302113091 0.80682426390866 1 1
0.966467576816623 0.864559935795674 1 1
0.716945261931382 0.661463690217062 1 1
1.17724500812308 1.08055689729503 1 1
0.770402252108009 0.692768125672902 1 1
0.711823667969814 0.657965181432465 1 1
0.674893462121834 0.612429104190006 1 1
0.663248203892273 0.628238875649576 1 1
0.740416005579428 0.647996570371895 1 1
0.887179596255596 0.831857079427633 1 1
0.71271597731298 0.622328694346219 1 1
0.449219911457111 0.422706038951404 1 0
0.882832733883072 0.785941404855136 1 1
0.436552103835195 0.392849602227592 0 0
0.727378945555212 0.648843780730007 1 1
0.757269502798669 0.686340862030126 1 1
0.809029730341959 0.746611918989123 1 1
0.817367393391279 0.744938257987405 1 1
0.518693698488645 0.486077218175166 1 1
0.827870744572047 0.796255114832228 1 1
0.83679254414046 0.769618213635797 1 1
0.625975662135146 0.597012235923932 1 1
0.869951732999005 0.785891059005546 1 1
0.733652668200589 0.666058183408875 1 1
0.718781300010896 0.662698789507504 1 1
0.679490718540121 0.597087479823267 1 1
0.859510966800516 0.7617370108595 1 1
0.564782893259462 0.502539643772904 1 1
0.509498318565112 0.460765292941163 1 0
0.687794555512042 0.631116537957789 1 1
0.669012266782425 0.593972015540608 1 1
0.981613728833645 0.86175479444414 1 1
0.640240321015171 0.588219608090072 1 1
0.583023654796679 0.555399714903012 1 1
0.702418547455891 0.635036346849225 1 1
0.527487503995848 0.480410068612643 1 1
0.734411145619864 0.68120625392361 1 1
0.425585698580217 0.398274240370176 1 1
0.278756236531617 0.258539378228101 0 0
0.672628078753864 0.590859692644993 1 1
0.760724043772276 0.659505443871751 1 1
0.957930785165507 0.858199318648097 1 1
0.972077280854674 0.852291062152897 1 1
1.05044519044533 0.974110775646317 1 1
0.880340624134778 0.774567098281899 1 1
1.22629392671338 1.10007444064275 0 1
1.03653691689451 0.985309238371545 1 1
0.773727968723198 0.696361754906424 1 1
0.802842820991027 0.723929590765988 1 1
0.570104765398104 0.542115924526561 1 1
0.680948709766326 0.630419600978856 1 1
0.675044571671772 0.621478837274726 1 1
0.880168146678191 0.788010977441249 1 1
0.651905814482011 0.580024331782761 1 1
0.49495086609719 0.450799862600338 1 1
0.626826175264554 0.551834889320837 1 1
0.632232136125721 0.564908140269989 1 1
0.590052584828941 0.527568153826502 1 1
0.537202533121631 0.49357518435618 1 1
0.647177066729746 0.573439622846273 1 1
0.902533578452482 0.815896604168953 1 1
0.817069256681878 0.751905004113334 1 1
1.10068389892962 1.0084552728929 1 1
0.76098927082239 0.707300898827644 1 1
0.508126896950187 0.495557840635593 1 1
0.507175749853693 0.453740747317924 1 1
0.752163268016338 0.690200440833224 1 1
0.533109539479264 0.451818010208958 1 1
0.77327795521028 0.703190056469507 1 1
1.03013198384855 0.923266746576377 1 1
0.592120825901051 0.532216631828962 1 1
1.14176559348354 1.04325826465068 1 1
1.05701456853194 0.962912921557386 1 1
0.641793833344489 0.573655145080698 1 1
1.0330212301204 0.937061086635064 1 1
0.695755440396059 0.647781113372054 1 1
0.577854046020063 0.53404493967225 1 1
0.753148358024786 0.651001179018653 1 1
0.499140086584791 0.452021151770756 1 1
0.916824194585935 0.836526872911675 1 1
0.577775283622087 0.532073114347762 1 1
1.12109506130447 1.03233821303303 1 1
0.794785175849773 0.735406826184544 1 1
1.0153564747498 0.942510683953056 1 1
0.704117046420793 0.639820372094393 1 1
0.722881401858752 0.649169045879006 1 1
0.771987168745814 0.712505976257807 1 1
0.789915919144238 0.723626256374193 1 1
0.861305386904657 0.767323721246126 1 1
1.03183729556378 0.935444541718455 1 1
0.639305144972315 0.577017289453712 1 1
0.79955931201357 0.722117784711457 1 1
0.660455084665655 0.585905806754113 1 1
0.558068827602262 0.511880641930433 1 1
0.802162546558854 0.751978478548619 1 1
0.740983844797259 0.674803796218093 1 1
0.750086022424362 0.656679849064589 1 1
1.04202688771558 0.935103709000947 1 1
0.87052866994139 0.792056450734031 1 1
0.973554877255278 0.887949308233499 1 1
0.61150046880295 0.577668094835139 1 1
0.692881370200847 0.624405384263644 1 1
0.847880130713677 0.76635577643711 1 1
0.774500513677472 0.703434492948508 1 1
0.475259626894626 0.441607964379785 1 0
0.371446428142903 0.335536063748311 1 0
0.536921453355405 0.487581923120401 1 1
1.04516856194889 0.943181782443275 1 1
0.890489502741279 0.827987081514399 1 1
0.387576319127001 0.358022552249512 1 0
0.611112345406056 0.566097041565813 1 1
0.790704885001966 0.72748175492483 1 1
0.6298992462001 0.566237000502502 1 1
0.8351580505821 0.726977991717293 1 1
0.802676489739343 0.738361327930273 1 1
0.824384232359003 0.761575815911693 1 1
0.941147216611484 0.830538984214937 1 1
0.975465693888649 0.861128235078448 1 1
0.976016722954734 0.898178218284466 1 1
0.864703313237074 0.777118230773137 1 1
0.477317879708285 0.408638245490379 1 0
0.51088807559124 0.450152254394079 1 1
0.609280835856537 0.538789877845346 1 1
0.72108394629151 0.662025938024956 1 1
1.13518740288472 1.0007629466908 1 1
0.672325614602929 0.623513430430105 1 1
0.727485340004839 0.653701153801476 1 1
0.74563551784859 0.666555797267801 1 1
0.702463083549625 0.653083422073254 1 1
0.480761673556404 0.461770898556863 1 1
1.12939042479102 0.975477839566184 1 1
0.846386810793853 0.771235962319961 1 1
0.869983182617448 0.779459709410434 1 1
0.70794620999694 0.625941359230329 1 1
0.758882621009436 0.699464297103291 1 1
0.965341082750285 0.889700425225227 1 1
0.68633822528642 0.608506544029659 1 1
1.24898459894552 1.10969076452697 1 1
0.708933358278344 0.643442894413887 1 1
0.842814346192405 0.788988413263138 1 1
0.602365801621402 0.56306385283035 1 1
1.03911560466044 0.969383766252873 1 1
0.720901006397836 0.653551303657482 1 1
0.807737926908553 0.77557291260131 1 1
0.646317432618777 0.593059369459729 1 1
0.745307647042128 0.682270337556783 1 1
0.932225428048029 0.827536560078328 1 1
0.945370969412935 0.837092514893984 1 1
0.840034928099927 0.785707041225094 1 1
0.819729252570755 0.724981067318513 1 1
0.750568945883109 0.691264883930939 1 1
0.70554821329529 0.628156671339327 1 1
0.433454299344723 0.373047963335708 0 0
0.680769427788956 0.611022920448781 1 1
0.702083984630014 0.638648017402518 1 1
0.893798105701423 0.822594496235639 1 1
0.987912107857237 0.896845624640489 1 1
0.950126409088561 0.835457517815607 1 1
1.12700518350975 0.999070941252487 1 1
0.672881895671575 0.61559196968284 1 1
0.745919635401117 0.664061600074573 1 1
0.68718999979141 0.635745675405358 1 1
0.890391884143741 0.826085464993127 1 1
0.660062342498789 0.603864514993346 1 1
0.450287856963779 0.390212086661701 1 0
1.16417719109316 1.05866947111872 1 1
0.83021433408659 0.751712133265475 1 1
1.09025424457159 0.952762859214191 1 1
0.971573899965045 0.888079835191753 1 1
0.740905218713978 0.672649335847575 1 1
0.45079162957357 0.440703786881614 1 1
0.466553722834597 0.430590623023161 0 0
0.663843644768242 0.62190406987337 1 1
0.9130167837285 0.823569084212179 1 1
0.602187625742419 0.541366902623553 1 1
0.831250377975634 0.7319941766868 1 1
0.74859923841873 0.652814243060885 1 1
0.911617163456953 0.79117533431455 1 1
0.927794053340668 0.853908184601307 1 1
0.973907161505865 0.886989015813918 1 1
0.594501277635528 0.53444536083914 1 1
0.887123288341828 0.795570768523662 1 1
0.767845435168921 0.717941542955903 1 1
0.835985106968643 0.753000640844106 1 1
0.644830264450588 0.608537726083938 1 1
0.825387398859992 0.741023489466008 1 1
0.582623494910911 0.522405328752102 1 1
0.454891767110316 0.406170236343896 1 0
0.632609627699322 0.595057229856843 1 1
0.66693249476448 0.596161591882959 1 1
0.909875371876513 0.817764560939865 1 1
0.697206644409339 0.633628870220496 1 1
0.82952736661696 0.769034165479423 1 1
0.88527759436234 0.800303329774897 1 1
0.469920450046739 0.44519867868864 1 1
1.07557143564609 0.974911741318875 1 1
0.652247142063923 0.621787408658397 1 1
0.940310550433577 0.840407126473024 1 1
0.902064105286946 0.815305918048928 1 1
0.645389008535557 0.585271990662128 1 1
0.832633405377899 0.752466776573862 1 1
0.769905218082268 0.692307407946855 1 1
0.585954109050541 0.504522850543012 1 1
0.548805654444981 0.493119283091504 1 1
0.939627408184023 0.876685126897108 1 1
0.724106023164363 0.648231404081145 1 1
0.522989849346911 0.492304540066051 1 1
0.638589035987226 0.575565776737265 1 1
0.959488620568385 0.878125224455415 1 1
0.769509805866237 0.715340912641398 1 1
0.492755207716983 0.436047405646553 1 1
0.366536452014204 0.39185229348953 0 0
1.02451309624862 0.912944622709392 1 1
0.750109681677573 0.703410955831705 1 1
0.72707052457586 0.619566855062624 1 1
1.02880836611798 0.932358241838756 1 1
0.768270393582923 0.685206013091987 1 1
0.602470903489321 0.536206748997862 1 1
0.621772115117913 0.577375196345069 1 1
0.985347948826133 0.892627301639588 1 1
0.803488184830562 0.722978438489952 1 1
1.02323495425304 0.930296348585272 1 1
1.23071696325151 1.12570975984297 1 1
0.612504506441333 0.568451508235121 1 1
0.743583528863903 0.694078554000383 1 1
0.694083516629198 0.652135202582408 1 1
0.949519026150275 0.863144652440378 1 1
0.864059079565063 0.797199794862805 1 1
0.684505413454896 0.621491753807753 1 1
0.693001343928104 0.667855770997501 1 1
0.66686945916447 0.616447947743588 1 1
0.668542478882522 0.629973219856179 1 1
0.977881015388244 0.898704106035055 1 1
0.508182013368997 0.472152135317624 1 1
0.58137821705762 0.497567091472789 1 1
0.802208548530674 0.735136529739356 1 1
1.03969988707102 0.957678669339602 1 1
0.335838838251898 0.335196859233789 0 0
0.515294558352805 0.482085048116872 1 1
0.68004482132724 0.611050012325478 1 1
0.557887783021214 0.528946780484392 1 1
0.605313311662291 0.564636812210404 1 1
0.803891412913999 0.714068054783928 1 1
0.615185029633072 0.549486260118481 1 1
1.23441271361551 1.11887050645667 1 1
0.506296430023169 0.483236089184986 1 1
0.974633021223834 0.864463418836621 1 1
0.443486530961013 0.447611010152115 1 1
0.800340969286355 0.711397432924311 1 1
0.590678313398079 0.573312216291363 1 1
0.639081748048518 0.605745697003458 1 1
0.958762781180976 0.854876801047369 1 1
0.989757803211629 0.903146939632119 1 1
0.963522488890171 0.921006091782282 1 1
0.986524559233399 0.872299486998774 1 1
0.75574094077329 0.683471721233989 1 1
0.371739168154831 0.332218771974915 1 1
1.05270718270928 0.954033850387361 1 1
0.652352379890183 0.581433230729462 1 1
0.505730105760278 0.451424856914782 1 0
0.771546571188598 0.707021629847776 1 1
0.869078434327686 0.765466501477351 1 1
0.851723120400421 0.765705446803176 1 1
0.842181767811551 0.750449067455885 1 1
1.02531406754174 0.931479716449994 1 1
0.487596273295923 0.440626660213148 1 0
0.97533386297301 0.872394774464313 1 1
0.707769507427177 0.647866434190942 1 1
0.983617079217054 0.898190213953142 1 1
0.856365630941713 0.777557561680439 1 1
0.904126485211453 0.812743788899752 1 1
0.568434921437271 0.51551447243735 1 1
0.816766710963298 0.758201515532356 1 1
0.580902247375202 0.542685034052031 1 1
0.709993126897977 0.636460324724109 1 1
0.993987097627978 0.900561347869901 1 1
1.23692041273879 1.11749421657002 1 1
0.718366006410211 0.647733686132582 1 1
0.595417581560449 0.528720082599766 1 1
0.356893402862244 0.345351584424858 1 0
0.730653890068525 0.656505534147082 1 1
0.509127802197054 0.485159773569463 1 1
0.622593017319683 0.555320549961337 1 1
0.659656364858495 0.612479463273117 1 1
0.593141873218789 0.550022062166847 1 1
1.00192836034395 0.957968759861495 1 1
1.06088079744328 0.970750585611661 1 1
0.678500852295097 0.615416965747128 1 1
0.642825737604046 0.589943934318928 1 1
0.628809548651767 0.550609670414478 1 1
0.768836365371315 0.695444096919444 1 1
0.634758465334195 0.56668584828942 1 1
0.643660154993927 0.560932557664158 1 1
1.10120999108876 1.03592834116486 1 1
0.714310061140873 0.649911564178487 1 1
0.708145568088157 0.651831163523371 1 1
0.83498167316055 0.760978995987177 1 1
0.946297267833658 0.830262842345952 1 1
0.895790133709114 0.808247328315529 1 1
0.682047721320687 0.603173804787874 1 1
0.665570305677929 0.610292236890788 1 1
1.01844566342579 0.936587890868336 1 1
1.0586146915914 0.962925329329655 1 1
1.24765884639319 1.14148002550843 1 1
0.902142980257206 0.818670708098576 1 1
0.742142975913796 0.706155968391751 1 1
0.824663166836109 0.762758191658159 1 1
0.551386723264599 0.512820369241288 1 1
0.763102710591117 0.692757002646826 1 1
0.644287870045806 0.556598125867534 1 1
0.632026728932497 0.59449752925668 1 1
0.866618905752063 0.814464100263451 1 1
0.87626241670643 0.821956476853977 1 1
0.475956836898713 0.454736656853159 1 1
0.924362738940918 0.847798756186716 1 1
0.692546929549628 0.629681200317998 1 1
0.842206095465756 0.757942311254551 1 1
0.503435294761897 0.430164555434832 1 1
1.11489242038275 1.01483057026517 1 1
0.589688570732326 0.552834381709577 1 1
0.753986912477058 0.685102489920424 1 1
0.864404048506819 0.790822040035039 1 1
1.13210099578289 1.02035897953517 1 1
0.817199907554475 0.759278538050068 1 1
0.526855074617423 0.48945903534362 1 1
0.804988418227056 0.750055264551985 1 1
0.606155970175393 0.566887625798327 1 1
0.8834721247012 0.819181230765321 1 1
0.524718972728158 0.493997064713524 1 1
0.982093295369188 0.906191328398369 1 1
0.840737991828499 0.767861393849597 1 1
0.614468025039555 0.549993401012987 1 1
0.687103778940063 0.610687350294188 1 1
1.16023888597843 1.02920129668857 0 1
0.58597022330774 0.581454170939397 1 1
0.988417176472028 0.88682184208289 1 1
0.915233990640738 0.818127711051735 1 1
0.708812796666562 0.664774752869227 1 1
0.635457109561402 0.586750884449499 1 1
0.782375447515663 0.702107239367055 1 1
0.690017159371418 0.628106530543097 1 1
0.539025083932469 0.45489325325226 1 1
0.692075696898315 0.650019283701457 1 1
0.78138947283878 0.704458968238469 1 1
0.537226803023441 0.520327526692832 1 1
0.948691260308411 0.86272333031552 1 1
0.799882030835146 0.731652889074483 1 1
0.895335499648846 0.812643472602505 1 1
1.00212562586653 0.916961077897575 1 1
1.04452035174705 0.901823510931664 1 1
0.632673690829921 0.597875806295336 1 1
0.580285930910962 0.51250677882364 1 1
0.727742884290613 0.659623710948454 1 1
0.620028587346222 0.557050306853204 1 1
0.802356129674677 0.733844719957026 1 1
1.00684631009805 0.885022809673192 1 1
1.01524923869357 0.916777169223924 1 1
0.718725101755982 0.660373247606153 1 1
1.08790085558703 1.01103315185333 1 1
0.750916684610343 0.668951116515002 1 1
0.496467911352227 0.441743938213435 1 1
0.700914861453408 0.640754521707657 1 1
1.22522480637022 1.07958861921108 1 1
0.877354217374004 0.808724936260273 1 1
0.465725316414815 0.428517737319411 1 1
0.99311961708657 0.893895824082855 1 1
0.530833554858353 0.500971347544703 1 1
0.30670199074787 0.280105181638353 0 0
0.310643025910917 0.25348472762534 0 0
0.841385072287709 0.740298871546224 1 1
0.913128067148786 0.810662060926347 1 1
0.679066703777085 0.584005305491195 1 1
0.913801496770749 0.843814470179435 1 1
0.756023591253172 0.702276591122014 1 1
0.950317717235552 0.873425953739807 1 1
0.815369358523999 0.735889915734508 1 1
1.42210691869411 1.25736922292394 0 0
0.781421513842151 0.678768580578711 1 1
1.19993468115744 1.09725880944324 0 1
0.528992771256982 0.475659060930188 1 1
1.0732304334406 0.9857946032967 1 1
0.845204074678718 0.756050625021274 1 1
0.513833684284991 0.467568566573068 1 1
0.414500764966192 0.39056984852099 1 0
0.531592053590428 0.478957878752703 1 1
0.506047273476766 0.455858353380168 1 1
0.635243247577203 0.569700679743932 1 1
0.790649068795447 0.694967205110537 1 1
1.00084461176768 0.904824735923579 1 1
0.790060229187262 0.716181048117354 1 1
0.921205473818481 0.835091448679489 1 1
0.888719195468933 0.817575638820844 1 1
0.874275242418855 0.804714155618349 1 1
0.760601977475605 0.741471765869571 1 1
0.551205953288659 0.473486480238444 1 1
0.709800069679787 0.650543304349576 1 1
0.620710886904397 0.578406474143414 1 1
0.312650866462586 0.284077613882887 0 0
0.745476103712507 0.672706588120503 1 1
0.815649391050204 0.781571035744638 1 1
0.655628906330295 0.604455544458343 1 1
0.338646403712 0.344771538960207 1 0
0.506660175059747 0.490259389969692 1 1
0.815312677361463 0.75361343276299 1 1
0.81014392526479 0.732936561459101 1 1
0.890224257308443 0.824844656856666 1 1
0.799496163496075 0.695854497588311 1 1
0.63267824092347 0.562070227589613 1 1
0.83610534743614 0.727153731839569 1 1
0.563982579002889 0.507862988769861 1 1
0.974905422737629 0.866132037775394 1 1
0.332847719417681 0.303688379250132 0 0
0.89701406004698 0.791564910156344 1 1
1.42871679712406 1.32945365994343 0 1
0.750235170856542 0.669449022264116 1 1
0.924976970674689 0.860505402326511 1 1
0.633855371333165 0.585401073551796 1 1
0.626422300222382 0.576365928654953 1 1
0.993383318363964 0.888041563980957 1 1
1.25113897956227 1.11880496623465 0 1
0.544462466308186 0.509302645193945 1 1
0.818333237211997 0.741740266997373 1 1
0.880457886711949 0.803825914969452 1 1
0.789796883950362 0.720936308173441 1 1
0.667295019114994 0.632876566383563 1 1
0.519428641111893 0.473634319461138 1 1
0.904331218433375 0.842118566202452 1 1
0.702985270269998 0.635961041778415 1 1
0.914348457303774 0.842854863478963 1 1
0.385449920274534 0.353289245508261 1 0
0.809417728840727 0.713383267512539 1 1
0.828245566796853 0.733712089034926 1 1
0.615543828856212 0.553091649044149 1 1
0.452375105042241 0.403634217828914 0 0
0.845635514889693 0.770932110677922 1 1
0.622593684262537 0.585727453131659 1 1
1.15370837248089 1.0906003526563 1 1
0.671206557445588 0.602875159112021 1 1
0.954053757293088 0.863820551596771 1 1
0.603139591802455 0.521282694072813 1 1
0.62929568704164 0.57745913395662 1 1
0.829008140237435 0.758069830213714 1 1
0.37492120323095 0.34195921612863 0 0
0.806133911285907 0.740836052985784 1 1
0.725425465584671 0.633935370928499 1 1
0.772217504223956 0.724265098539182 1 1
1.0413597724719 0.968368185402583 1 1
0.698205173819098 0.634079150179912 1 1
0.652117656597432 0.591506696661445 1 1
0.560424888869397 0.517197358772436 1 1
0.767929621963396 0.705355322507711 1 1
1.11927059644715 0.98607304397726 1 1
0.954589358247345 0.84432961428328 1 1
0.364130455309874 0.339304682840452 0 0
0.716088587728932 0.655368498086456 1 1
0.340308576989643 0.29549382312368 0 0
0.770816885180004 0.692748541922976 1 1
0.80419144026406 0.74042742864347 1 1
0.591332153586318 0.508153919994753 1 1
1.09218759959617 0.989153231311375 1 1
0.77419907369911 0.706331669653159 1 1
0.584534675169554 0.51434096708661 1 1
0.756818422934369 0.656708578532447 1 1
1.04677069862023 0.964437017232598 1 1
0.51730444601354 0.478298628538136 1 1
0.847481763458119 0.766068039840172 1 1
0.71418195895292 0.636212183635915 1 1
0.681433069343751 0.621867613970031 1 1
0.74825855391117 0.702165576314089 1 1
0.760959812509001 0.768462322465991 1 1
1.19809178141554 1.09896142330927 1 1
1.0359394254994 0.97302842634972 1 1
0.384432812614164 0.341170785802412 1 0
0.485937058277724 0.436394117483035 1 0
0.896092907760599 0.830593654131314 1 1
1.13532003792984 1.03716462895631 1 1
0.60891977658579 0.546869976943774 1 1
0.582362672268709 0.517926739824768 1 1
0.506960202287051 0.456888506023041 1 1
0.945401391859654 0.868373870476832 1 1
0.799272171774525 0.715573042192171 1 1
0.576640121797151 0.516316969686928 1 1
0.685213161919419 0.616516021356336 1 1
0.611770741582083 0.54447425217236 1 1
0.666748597159777 0.599454946726059 1 1
0.902069532285836 0.839269842867539 1 1
0.4955429856359 0.457532082367784 1 1
0.894050703534345 0.821317491915678 1 1
0.560267943417525 0.477219552801837 1 1
0.862488322884158 0.796078543500091 1 1
0.933920328214239 0.844296595637485 1 1
0.609152036376987 0.539081166168821 1 1
0.863061467879261 0.791317418713776 1 1
0.76101337669928 0.693658128341194 1 1
0.43228977419466 0.359667347582064 1 0
0.84591182797088 0.784439106083955 1 1
0.601376988012649 0.541625856633706 1 1
0.674421802411819 0.59325837198244 1 1
0.816125069468813 0.808350501205029 1 1
0.421240122262792 0.391266420220071 0 0
0.668680655972743 0.609532691566952 1 1
0.831438190560525 0.76927988525709 1 1
0.451841409525372 0.438460810796785 1 1
1.00297227412891 0.907426020730517 1 1
0.740895365685146 0.664910417177488 1 1
0.901114219578132 0.806941133355072 1 1
1.13712851542216 1.02697418486333 1 1
0.95569057715799 0.86850677530179 1 1
0.857971649417319 0.798338711607724 1 1
1.05239692856962 0.942379133382633 1 1
1.06023146911033 0.964569807545285 1 1
0.687567775581111 0.629685888242388 1 1
0.920620632908454 0.826647658645022 1 1
0.675487916747752 0.619608700577244 1 1
0.453183651191192 0.419073535113673 1 0
0.834623594857275 0.752444801570294 1 1
1.03543395662443 0.943411869193949 1 1
0.565217289351839 0.516151249679365 1 1
0.814204125019441 0.727053142698315 1 1
0.732060790446671 0.656608694733688 1 1
0.966116238581397 0.857326584381983 1 1
0.697984104926166 0.650902774032439 1 1
0.73655858953232 0.675076480607078 1 1
0.774387714373118 0.715088915674775 1 1
0.464591106351589 0.412037925157017 1 0
0.818044062606189 0.733942252034582 1 1
0.254862247849418 0.202116997760644 0 0
0.396281044629814 0.37626600082078 0 0
0.843431325305329 0.766433914097068 1 1
0.411636761096145 0.356522905701375 1 0
0.954487862214639 0.872557581544424 1 1
0.844637776293703 0.745101435869039 1 1
0.714308391073055 0.659493139832351 1 1
0.497723086343567 0.443702904904104 1 1
0.690577532568179 0.660747599775472 1 1
0.904670706970232 0.823095567090189 1 1
0.797944741673862 0.78102195421871 1 1
0.539859085901917 0.522369000702369 1 1
0.568497836641729 0.519774563024669 1 1
0.647517907096523 0.593578826529845 1 1
0.848418996164983 0.757356147391393 1 1
0.925283157077161 0.821606100162962 1 1
0.453802996114196 0.415687779568362 1 0
0.700349622206785 0.649403008305248 1 1
0.793227946384812 0.72724004772491 1 1
0.938427963416521 0.866845454865055 1 1
0.60533099467848 0.567291240816095 1 1
0.420814994675008 0.378028715829604 0 0
0.588861617042189 0.531361679745878 1 1
0.555021608463338 0.503124047686586 1 1
0.422629566172017 0.453370037083267 1 1
0.629119908838831 0.566295453402038 1 1
0.923640261248873 0.85169847957509 1 1
0.59901653864022 0.515720144087464 1 1
0.657448606376963 0.591086010913386 1 1
0.623427885199885 0.567737998825568 1 1
0.685399548961411 0.577356200368373 1 1
0.721931286803059 0.649596624779897 1 1
0.61184787364317 0.515734212357991 1 1
0.671285417193407 0.626876730767803 1 1
0.710727672250966 0.634127847437669 1 1
0.785204076212193 0.704098114133484 1 1
0.640267030500633 0.59816104164324 1 1
1.08220450525406 1.00155238552298 1 1
0.849413686748999 0.752634342144069 1 1
0.629579178466582 0.574903567183603 1 1
1.2971987716573 1.17876810942412 1 1
1.05364972654416 0.975657646173932 1 1
0.572751086611816 0.493554654725764 1 1
0.803249248262515 0.74482306287053 1 1
0.696021093483143 0.61848595159022 1 1
0.695455711255948 0.607837070736985 1 1
0.92879633478622 0.818715911871529 1 1
0.578329167748699 0.524661244557563 1 1
0.764485767936563 0.676480878609751 1 1
0.643930085384105 0.584594988833832 1 1
0.587525594956875 0.549922345185923 1 1
1.04978547376588 0.950103357848548 1 1
0.882408058274408 0.797213938043277 1 1
0.795580013574859 0.722176684516047 1 1
0.370645332957025 0.320501881479224 0 0
0.876788822145207 0.859934443096842 1 1
0.783488096945447 0.701368519421057 1 1
1.11617068662509 0.990814867104805 1 1
0.96388394046883 0.870661897203366 1 1
0.74167249170055 0.655069162560284 1 1
0.691284688944908 0.619199581092247 1 1
0.626547577721414 0.563550833357833 1 1
0.947548558424277 0.857783382603211 1 1
0.558560202337174 0.494330867096056 1 1
0.751584009053416 0.688794798931624 1 1
0.917617643987209 0.863299213037403 1 1
0.582968135823105 0.555580242928006 1 1
0.809632397426887 0.729024872400332 1 1
0.560413001228214 0.482870661431287 1 1
0.391360559711909 0.347800275289245 1 0
0.835693386270303 0.753876178845175 1 1
1.06039427773779 1.00797369125857 1 1
0.961083242564836 0.877460681884229 1 1
0.594685603629135 0.606413907189199 1 1
0.639332881365071 0.594373037459473 1 1
0.474622551449391 0.417370973516576 1 0
0.727270258697842 0.674700190242893 1 1
0.734117430871237 0.670871318958864 1 1
0.643735608940252 0.592629745918425 1 1
0.876799875487954 0.782441463577734 1 1
0.709008265157361 0.651535384508658 1 1
0.772832987862757 0.73551511618611 1 1
0.855725497906047 0.782803503850606 1 1
0.696829514972329 0.644730799492405 1 1
0.790231078789243 0.725730966092496 1 1
0.807710503480897 0.712356537470546 1 1
0.896616491862764 0.811644002794521 1 1
0.577475604056114 0.497365791833431 1 1
0.861382811787824 0.773444006148748 1 1
0.620939852583649 0.574443159087572 1 1
0.756798015278689 0.693179640725778 1 1
1.2682851193341 1.12608551900332 1 1
0.655579833019394 0.574097601787929 1 1
0.451097157684421 0.391149299419089 1 0
0.80980485164018 0.71374101408693 1 1
0.578252294329489 0.558994779756999 1 1
0.45259841320697 0.418605522049075 1 1
1.1857941529062 1.07220759540448 1 1
0.670829055358608 0.603442526545525 1 1
0.920803251718967 0.804172345627872 1 1
0.522810696663523 0.462110324989561 1 1
1.20939006295143 1.08845338805763 0 1
0.456893827612621 0.416212901933077 1 0
0.383650548147858 0.347907555391631 0 0
1.02799983334353 0.924982640475027 1 1
0.59661796395705 0.540107199356262 1 1
0.73657761938609 0.699331001596487 1 1
0.626899682831615 0.583859525189268 1 1
0.703280838246831 0.660377516964892 1 1
0.624046984310329 0.556029807690789 1 1
0.87365252288253 0.800219493792001 1 1
0.52322012482034 0.465449975869175 1 0
0.880998934034668 0.823433544904503 1 1
0.398167871472672 0.395348925362256 1 0
0.643462409649389 0.582436845926216 1 1
0.861905842164764 0.790219614790092 1 1
0.647638900405027 0.586766166784935 1 1
1.02397158418285 0.917223946856901 1 1
0.725939150671201 0.646357705099747 1 1
0.595832663192643 0.54456432257192 1 1
0.835993444324155 0.760420137402279 1 1
0.800809310272282 0.718165568377611 1 1
0.481154039391497 0.429560421118532 1 0
0.921889733580836 0.869070782386592 1 1
0.593033272363004 0.50999702838212 1 1
1.03355844814963 0.944550761120971 1 1
0.789075205417781 0.766091043073554 1 1
0.876328120720243 0.791939303987419 1 1
0.645121400089199 0.571841575606916 1 1
0.593904004626035 0.501019822279492 1 1
0.602547533033529 0.539027439102095 1 1
0.721359814098493 0.648906234836433 1 1
0.707014587538885 0.648711099531548 1 1
0.74561350225787 0.675167634039361 1 1
0.925635731108324 0.826538821583366 1 1
0.665500923593592 0.618873997654905 1 1
0.662071754455951 0.631311846362772 1 1
0.655013845272703 0.614608768501069 1 1
0.710719823071023 0.634217852271716 1 1
1.3642743923845 1.24345902078731 0 0
0.817584857891859 0.778338058796916 1 1
0.609803535521623 0.567642893712562 1 1
0.618757970311461 0.563777440123752 1 1
0.970778348317836 0.897619001373849 1 1
0.787777299219276 0.727785968098436 1 1
0.859115237423483 0.800344825104119 1 1
0.95595880757124 0.883613301001978 1 1
0.856826154389038 0.775395835649048 1 1
0.626639457504706 0.574602435360156 1 1
0.595193569375359 0.557775980441249 1 1
1.10765555270527 1.03901363770479 1 1
0.658818784442206 0.606225496302308 1 1
0.488056039924532 0.443811213824366 1 0
0.600029260562313 0.537379055727651 1 1
0.988046002292486 0.884872932489585 1 1
0.672831964793431 0.615804181436039 1 1
0.964438134459336 0.895628674230912 1 1
0.750651361219723 0.666061915314859 1 1
0.785108395446876 0.705884889535234 1 1
0.657412607143157 0.603168200787041 1 1
1.13292027314646 1.03837971704499 1 1
0.368370419369153 0.330241726794438 0 0
0.690064903221535 0.639739199463033 1 1
0.532263291873599 0.492107926660317 1 1
0.960000869899219 0.880581983486797 1 1
1.09490512901274 1.00038950368644 1 1
1.04932571849957 0.965319477112138 1 1
1.07254180270157 0.957378663256311 1 1
0.73010221162754 0.676216297802647 1 1
0.438146756467569 0.394753980354495 0 0
0.627677030496617 0.533022202137485 1 1
0.506146446666114 0.460840101221801 1 1
0.882687592626162 0.777620623149231 1 1
1.04920261533517 0.946377910674814 1 1
0.816859390875202 0.71928627976854 1 1
0.975754548247876 0.890802920257664 1 1
0.646515968136566 0.564838551141106 1 1
0.580464261526355 0.521576255955059 1 1
0.899516378135712 0.837194105987425 1 1
0.485612387135804 0.456015364031115 1 0
1.21105027842532 1.09089450926076 1 1
0.827382970041233 0.761328364675156 1 1
0.720092631708043 0.656336968214721 1 1
0.78968335700305 0.773635356557873 1 1
0.860649455066288 0.779489216074736 1 1
0.449153265640184 0.438850581456802 1 1
0.820464880420604 0.73951238668357 1 1
1.07585371621752 0.961216483644684 1 1
0.689737557353794 0.62443802950694 1 1
0.622249449643558 0.561692380305924 1 1
0.892802944933038 0.826250102506671 1 1
0.630003120018148 0.544779081591236 1 1
0.820432867118269 0.735542064403388 1 1
0.71577484829706 0.662260902659085 1 1
0.491823635848351 0.46222489141055 1 1
1.11850521384806 0.999323804921355 1 1
0.661215793179617 0.665889099626526 1 1
0.525552807290985 0.479153851152426 1 1
0.383523978506706 0.336680295811081 0 0
0.874314189044741 0.758116860093197 1 1
1.07741038189578 0.960142136855621 1 1
0.769372102406998 0.689655861974972 1 1
1.04665285502638 0.940963238627555 1 1
0.834978178573111 0.754034807136837 1 1
0.785574910054753 0.771075611467006 1 1
0.514100329930889 0.458107359729396 1 0
0.733706873983989 0.667487251347328 1 1
0.491887729251938 0.445640428205192 1 0
0.76929410284134 0.685345342892543 1 1
0.615614151596971 0.554853488396243 1 1
0.949510893912315 0.866123072569285 1 1
1.12686002879192 1.008762589918 1 1
0.903331714319266 0.831816509965107 1 1
0.83019612231015 0.75937721277114 1 1
1.03890388237079 0.929202743098829 1 1
0.694647501217204 0.63586285538139 1 1
0.712081448117711 0.63411452227612 1 1
0.541202741221101 0.486892247909606 1 1
0.840114482021042 0.757044278566712 1 1
0.836655641689673 0.775789203061272 1 1
0.819829688531754 0.762965304606592 1 1
0.574924677084333 0.536771614983972 1 1
1.05906580573613 0.965967504127448 1 1
0.809374462309055 0.707886283169495 1 1
0.869240553846123 0.808269726630597 1 1
1.10205121187678 1.03579294404345 1 1
0.669788423810382 0.607983315501537 1 1
0.536526097453564 0.49190413015712 1 1
0.833760557660838 0.762605300926916 1 1
0.821675343512666 0.737613833971435 1 1
0.501371279352949 0.443708637470628 1 0
0.602595616454276 0.557842955536606 1 1
0.632804390840796 0.631505193999802 1 1
1.06201065051847 0.980578843522626 1 1
0.337123886189133 0.303965415397779 0 0
0.509564019701941 0.465292606945074 1 0
1.22622330719439 1.08665592178832 1 1
0.768654188933114 0.710949783776203 1 1
0.732914834924124 0.677192083782585 1 1
0.970726402020534 0.864896508711438 1 1
1.00616509265106 0.869613605441512 1 1
0.784278636399484 0.735680600204074 1 1
0.440916529343954 0.395458770799842 0 0
0.929544910567998 0.864716422855235 1 1
1.01796970545504 0.935379297131648 1 1
0.970223788289783 0.892497453102245 1 1
0.874867567258264 0.830308941064703 1 1
0.913283477803391 0.842006935420201 1 1
1.01864331739199 0.925648021505255 1 1
0.840683131328912 0.785344469899247 1 1
0.882629057815714 0.807561356430124 1 1
0.442428463054858 0.387175462177412 1 0
0.429846183911179 0.40431420172874 0 0
0.745767924043551 0.707371434369656 1 1
0.694460204982098 0.61659509739234 1 1
0.638880987368289 0.575901555271186 1 1
0.749463565339574 0.68594204564295 1 1
0.833435651100774 0.751781277399638 1 1
0.912163729638777 0.818280503814363 1 1
0.675504815337374 0.622891891165041 1 1
0.551494028401495 0.492835286195262 1 1
0.42204633975519 0.384205186128719 1 0
0.77143231730924 0.695420795461399 1 1
0.485656579104072 0.454747254588907 1 1
0.933287094032576 0.852062565747136 1 1
1.14758828319398 1.06725415818959 1 1
0.959072768507591 0.867980490846779 1 1
0.789189903863201 0.701831593382909 1 1
0.778083856512022 0.723868185584966 1 1
0.764490483565087 0.706594727785711 1 1
1.00588817400926 0.92199489359187 1 1
0.588577412029879 0.553243977358577 1 1
0.583707079177384 0.514707882229156 1 1
0.724554087430751 0.671043928310534 1 1
0.577398760724453 0.531622286237825 1 1
1.15454267979663 1.00861876505947 1 1
0.787832092337947 0.715852669542649 1 1
0.876042149614331 0.799733939986128 1 1
0.792658772056876 0.74073609244623 1 1
0.556181501137515 0.505121298313053 1 1
1.30393339515192 1.16272999321713 1 1
1.08470979047622 1.05065208414521 1 1
0.593355871668001 0.533846050134945 1 1
0.567887337893459 0.517194352690646 1 1
0.751904977371138 0.688439123440607 1 1
0.842625756928024 0.748875576235717 1 1
0.819858439509937 0.746546508636547 1 1
0.961944630883858 0.845834176711237 1 1
0.730951451771908 0.662577864042314 1 1
0.738335183326585 0.657198694793801 1 1
1.09796047492562 1.0265170301649 1 1
0.792068238894853 0.68219526181057 1 1
0.6169194493955 0.545250917638073 1 1
0.761792715074028 0.710456642554866 1 1
0.803011036752302 0.730633756775879 1 1
0.982939081896766 0.905916730716856 1 1
0.596169355191704 0.572387045938079 1 1
0.536311101903264 0.497412728000872 1 1
0.773343414973356 0.724604822599834 1 1
0.989036089472114 0.942625682753311 1 1
0.416671256918892 0.386181821975808 1 0
0.806775231103746 0.738259137842145 1 1
0.506819643782245 0.460178784292797 1 1
0.562548112412822 0.521588659883806 1 1
0.914696725637617 0.844455154807694 1 1
0.820228208854825 0.712180993885692 1 1
0.95497331584345 0.865609890117357 1 1
0.601134095667417 0.543362991378998 1 1
0.785489717373224 0.704762236263881 1 1
0.656250695074093 0.592228667647674 1 1
0.379415485556296 0.354183548002127 0 0
0.796190542843579 0.738984351264833 1 1
0.525103773191506 0.491521353861218 1 1
0.927916757835082 0.833897061924049 1 1
0.690970958305705 0.626162660961841 1 1
0.971967380542592 0.910113024554378 1 1
0.536544397803811 0.491349194929874 1 1
0.679124533568105 0.622855651405566 1 1
0.512624842065815 0.48371443787346 1 1
1.01227310371008 0.915889342557315 1 1
0.548521535451934 0.489978109873134 1 1
0.51040985614835 0.441708748178179 1 1
0.663391090982596 0.641924311362077 1 1
0.559726323165156 0.519697097275563 1 1
0.854312063393868 0.77541585233214 1 1
0.799450979709749 0.70722366369749 1 1
1.11513946029881 0.984886432471853 1 1
0.738098681247327 0.696055450662388 1 1
1.02199522006366 0.907061045568459 1 1
0.896565980429204 0.816316508790566 1 1
0.503503944069916 0.440321470953709 1 1
0.522220462862507 0.469330946495405 1 1
0.827713694185762 0.75797245069896 1 1
0.790163752644806 0.71824123164602 1 1
0.987472130295363 0.858202505062947 1 1
0.921429886618007 0.82143250111916 1 1
0.841939304733299 0.760087291692618 1 1
0.702883187742033 0.591575150903657 1 1
1.02439065849509 0.940556650931067 1 1
0.444688922461068 0.401479766405278 1 0
0.833715683599806 0.771296239439703 1 1
0.825869251066127 0.759300672819416 1 1
0.77393008372724 0.729194169129391 1 1
0.344251021105033 0.296521763083791 1 0
0.779556702035122 0.719719412830453 1 1
0.727301739606368 0.679110882714004 1 1
0.878392689516191 0.769091227194726 1 1
0.423012135884879 0.391428002658322 0 0
1.01719524280937 0.916192050220763 1 1
0.741677885131446 0.667688202255908 1 1
0.70480543210494 0.658228474720489 1 1
0.722508281382537 0.655261416604953 1 1
0.683788523556056 0.59972859325445 1 1
0.77079088165169 0.676685294842278 1 1
0.767351900759782 0.667779341613707 1 1
1.15444962629181 1.05509686897693 1 1
0.829443436732705 0.7661453212815 1 1
0.752762940116775 0.668677982120396 1 1
0.831952534100395 0.743073645959682 1 1
0.445532010224913 0.380556710308909 1 0
0.714905652695954 0.655440253285282 1 1
0.533530603083184 0.484675765449403 1 1
1.00376400072165 0.924982948264591 1 1
0.817674424228647 0.747427718954955 1 1
0.86482813442379 0.765841548432448 1 1
0.905518013056079 0.847957247306765 1 1
0.521083572117698 0.475774129112383 1 1
0.836321140827391 0.752873627841225 1 1
0.739040224718514 0.652970105526587 1 1
0.711195192760202 0.653190372613123 1 1
0.253334883781465 0.225930600471139 0 0
0.769168561267169 0.696294095801019 1 1
0.887982150202438 0.821109489483094 1 1
0.294026454285966 0.255930886709963 0 0
0.961349946713019 0.887856990627534 1 1
0.794657252284684 0.72667110005734 1 1
0.757169205753516 0.672503562759428 1 1
0.741349872216295 0.665647018810898 1 1
0.617342632108391 0.577906362184425 1 1
0.743028955482718 0.668361211067126 1 1
0.860597492983139 0.800724672996898 1 1
0.997458405053696 0.939177806615969 1 1
0.487176313322214 0.435379770450775 1 0
0.633474622376941 0.560156909338761 1 1
0.706958300981862 0.577025076989138 1 1
0.860805544511858 0.779491680778455 1 1
0.525242871776685 0.498358891347249 1 1
0.644676133978206 0.57205132410167 1 1
0.733364081957711 0.666840494952509 1 1
0.599138729381144 0.529214231461095 1 1
0.928225358847279 0.842917342914347 1 1
1.02294601000435 0.939560165722877 1 1
0.569379623341681 0.556365077028267 1 1
1.10675714932171 0.99114156280893 1 1
0.784740431681208 0.69644371972409 1 1
0.499733765215547 0.468683221040473 1 1
0.712107702439425 0.628212425657595 1 1
0.578205050927232 0.476999413869847 1 1
0.974167955187713 0.860570718879972 1 1
0.836307509977143 0.764611763260194 1 1
0.646668012196479 0.577106006016532 1 1
0.983526381016864 0.89812598993544 1 1
0.654382995844788 0.616058450873226 1 1
0.508959621004714 0.483708092892581 1 1
0.673109223739571 0.62934323649212 1 1
1.02291731451027 0.909190944064516 1 1
0.233710572617476 0.208230863995395 0 0
0.871641830025665 0.851697801236121 1 1
0.760731827936478 0.693601178976973 1 1
0.753752281621657 0.701564165772823 1 1
0.963734894251606 0.875547515465615 1 1
0.87751109148702 0.80629534829957 1 1
0.652113028827248 0.594691252360135 1 1
0.416539722532559 0.377417845119923 0 0
1.3003366236214 1.17173672789789 1 1
0.678987715809005 0.609057534295281 1 1
0.906112646474925 0.837834187842912 1 1
1.49051470388846 1.32622141064876 0 1
0.537533286963955 0.498865827963621 1 1
0.59798715727796 0.534527854890216 1 1
0.579089662606706 0.568542749215614 1 1
0.37446761724558 0.349511213391726 0 0
0.920787184569333 0.83274512835645 1 1
1.05680823288175 0.969511738156087 1 1
0.598139524406421 0.524456377815252 1 1
0.739167762605589 0.679585350939983 1 1
0.870972552600948 0.781903031680313 1 1
0.463053614911556 0.447515571605636 1 1
1.01415638972646 0.903364138999276 1 1
0.724431700024552 0.613775882381872 1 1
1.42312571165973 1.25947327215183 0 0
0.806063839390656 0.750916151261607 1 1
0.860747720164841 0.756843580898451 1 1
0.808733789326587 0.727415401389797 1 1
0.6682964867555 0.614518021689584 1 1
1.05394391107906 0.984894913581305 1 1
0.880973973585544 0.79912330255548 1 1
1.00499825428076 0.896248740378351 1 1
0.870688265106109 0.782736394539671 1 1
0.741214558805476 0.692094420614002 1 1
0.379220646776062 0.323973846489227 0 0
0.819742810313882 0.729876761111658 1 1
0.496835604930769 0.439112014719113 1 0
0.770569407550193 0.689989830265732 1 1
0.79390674610189 0.728818336144561 1 1
0.44174421318304 0.423309329096847 0 0
0.998534805233103 0.930134008290165 1 1
0.842350765508011 0.753684845886598 1 1
0.565249719584138 0.48890301965237 1 1
0.120639345256971 0.132340782038855 0 0
0.490740164038126 0.440070167344805 1 0
0.841113087255978 0.777792032082467 1 1
0.981266785322487 0.939685577034423 1 1
0.838434682141638 0.75311347257492 1 1
0.595246653798175 0.559804478125905 1 1
0.469484743497266 0.428746204592328 0 0
0.42108581823859 0.380828819089 0 0
0.671930560524894 0.616193568519953 1 1
0.742556915378845 0.668395978688939 1 1
0.767759435229449 0.668608298141012 1 1
0.645559424482377 0.607716153558673 1 1
0.609024068178909 0.585822522723087 1 1
0.941151233188323 0.869475898748083 1 1
0.834078938554095 0.749977139257382 1 1
0.701392344354024 0.652270095826143 1 1
0.663776234194534 0.596008787934652 1 1
0.707062087061647 0.631744377680586 1 1
0.809866962216097 0.726445900764974 1 1
0.951238687496197 0.867607131708627 1 1
0.853260735578335 0.749874815764099 1 1
0.773494549094672 0.735618539239025 1 1
0.511301527533294 0.457672209250325 1 1
1.0438999300245 0.960653832780227 1 1
0.789649398827995 0.678468846159332 1 1
0.497496132703801 0.461615890617324 1 0
1.15500895626235 1.03084830485678 1 1
1.24205749370541 1.15369776271 1 1
0.552388570326327 0.465882895154164 1 1
0.591307211804306 0.535242518579023 1 1
0.579599622898695 0.515498828268832 1 1
0.683204837322937 0.60766820593714 1 1
1.1170016645268 0.99072199945455 1 1
0.703765546101911 0.634444187573591 1 1
0.399646735804943 0.349519328742084 0 0
0.628673773013634 0.569410413354338 1 1
0.487876033334878 0.450950404759968 1 0
0.610265078903718 0.560566939111136 1 1
0.65311072902342 0.603997524550094 1 1
0.965302164670874 0.891507270561867 1 1
0.904827422407681 0.861158000704723 1 1
0.840626278843019 0.754736492163424 1 1
1.0903053851975 0.982535264917176 1 1
0.485486212869033 0.389187668629665 1 1
0.991142043957253 0.889342248820734 1 1
0.950386806944506 0.896064463158554 1 1
0.7102252865788 0.629326087162587 1 1
0.944174585226603 0.846306895477265 1 1
0.855037041655489 0.771377823498805 1 1
0.824881084251621 0.765613232084678 1 1
0.494572339128522 0.44727261181883 1 1
0.527048486534539 0.461246635429951 1 1
0.639593544124949 0.596856973062286 1 1
0.837583164419795 0.751064791995599 1 1
0.603260112414348 0.540376591214875 1 1
0.946554922513115 0.8607427653649 1 1
0.794803016859463 0.712921004332374 1 1
0.477874033707148 0.431253931773517 1 0
0.791049221293908 0.729135609870207 1 1
0.432825053514722 0.397294310801924 0 0
0.581520866770115 0.532535029421185 1 1
0.806504287082338 0.720820164744159 1 1
0.455114945637494 0.408046763078852 1 0
0.686508302487604 0.702743527380998 1 1
0.728746166070757 0.659078318175703 1 1
0.655518115117988 0.599154027912201 1 1
0.905303018169948 0.810100166683481 1 1
0.530087483256039 0.482349952564809 1 1
0.709287193665316 0.651581853585742 1 1
0.75861223098588 0.689587460355523 1 1
0.93881035757711 0.858580832578811 1 1
0.548251709420319 0.516201854370422 1 1
0.804700853565345 0.722901771903525 1 1
0.70321729756977 0.62917326863541 1 1
0.677947391286667 0.616152372233854 1 1
0.727658161668615 0.641119300103886 1 1
0.773135262334212 0.693530497971819 1 1
0.610487454124033 0.551026606545942 1 1
0.56789907704162 0.541271077356904 1 1
0.758921547202724 0.68065990235944 1 1
0.388536438198064 0.357044490798398 0 0
0.339981170103964 0.31745430392932 1 0
0.867363657366753 0.797125559653329 1 1
1.07527705300838 0.961333054316367 1 1
0.814474443772538 0.73721161265227 1 1
0.857353113459691 0.79789879267973 1 1
0.603145815030941 0.552748210062489 1 1
0.874171965099503 0.793347423340401 1 1
0.876651545365574 0.775770775554405 1 1
0.730002812318198 0.666095245431775 1 1
0.931020226852926 0.82521352054769 1 1
0.987650154088576 0.909714289733368 1 1
0.846670175177713 0.772523054415149 1 1
0.52112757971186 0.487635929283665 1 1
0.785932156553193 0.701465999833163 1 1
0.80111889209163 0.713793049003628 1 1
0.400700906236668 0.384792944397995 0 0
0.684631998351763 0.633599599365335 1 1
0.722197230783687 0.659310971724336 1 1
0.727342973917784 0.664821228329437 1 1
0.531123702199812 0.49681217344565 1 1
0.614205391868546 0.511803889658039 1 1
0.58483782434177 0.508854660895683 1 1
0.278551680186428 0.343979774303705 1 1
0.715738588436127 0.679362579604713 1 1
0.782223117465638 0.673208020243544 1 1
0.609910271393794 0.566914548714412 1 1
0.808482591305181 0.738991148981179 1 1
0.757875872924036 0.692254097271273 1 1
0.539948084839635 0.518025117632851 1 1
1.02315075594839 0.923236239116366 1 1
0.786106262148744 0.716359213499521 1 1
0.567006980259717 0.521775831730253 1 1
0.668860804719663 0.615377408557277 1 1
0.49016162560432 0.45188991289641 1 1
0.952810585632975 0.862632905855554 1 1
0.848081443970828 0.763495259212861 1 1
0.347965193517656 0.332596394861188 0 0
0.533521262088589 0.488398814439337 1 1
0.481699858581682 0.445927989931914 1 0
0.554869458638973 0.504750906983708 1 1
0.520312896320014 0.479337893735337 1 1
0.621244902174522 0.559441150888913 1 1
0.88830040950929 0.799652942122924 1 1
0.982185185409344 0.883431658665163 1 1
0.880415031484799 0.786073868154761 1 1
0.988139147198923 0.886374321692675 1 1
0.839375343544775 0.741080125330844 1 1
0.701326466797245 0.65368643656746 1 1
0.795467213996602 0.72010570346228 1 1
1.14884458210304 1.04788774336285 1 1
0.909672936952166 0.808524717284276 1 1
0.789583875476346 0.699977956251262 1 1
0.887404669064931 0.775705974675163 1 1
0.437185752310925 0.396123190766202 1 1
0.623395933028045 0.570109335051228 1 1
1.05373813362319 0.96941260710919 1 1
1.10887719903481 1.00322755188618 1 1
0.930084632477782 0.894395624519025 1 1
0.710448447225805 0.639510405477585 1 1
0.449349739767015 0.42004495241778 1 1
1.05497690748571 0.960488593502669 1 1
0.680391209386442 0.62361230661177 1 1
0.811721355059024 0.704673939892788 1 1
0.602657884364441 0.542381824603963 1 1
1.01577270521021 0.922341355066701 1 1
0.770123529308477 0.705610268349272 1 1
0.743226169729825 0.68815151516109 1 1
1.06102208855629 0.966527710460767 1 1
0.706243455046286 0.620298995797244 1 1
1.08879330112444 0.999264520004305 1 1
0.785833162313489 0.721175514090813 1 1
0.859505505018638 0.785361766736277 1 1
1.06852258413048 0.974150220086366 1 1
1.06257620336461 0.955796767412717 1 1
0.657574189558245 0.575676338099363 1 1
0.402030706606981 0.366165601545473 0 0
1.07717164750011 0.910308871344439 1 1
0.787246949310048 0.715055042509392 1 1
0.358597148674012 0.305052994457675 0 0
0.419085583633811 0.405962611847809 1 0
0.752190257595998 0.703605805717763 1 1
0.559085361102285 0.537305633282945 1 1
0.954831199997146 0.875525764130572 1 1
0.86333709008772 0.786304912805253 1 1
1.13551612039694 1.03907039558881 1 1
0.57068277349126 0.513743294652733 1 1
0.95108567055292 0.850413437154573 1 1
0.57125213194351 0.524404605720861 1 1
0.890509332442621 0.826546371386636 1 1
0.776813904219224 0.701443553105038 1 1
0.959053598797351 0.868996728885546 1 1
1.07719221137234 1.00782173581871 1 1
0.476033391336109 0.419938848264032 1 0
0.848259581990525 0.774695149564924 1 1
0.258101922453687 0.231555723076809 0 0
1.19872939932789 1.07639891708074 1 1
0.76854955942024 0.684196278117629 1 1
0.678942427546185 0.633717027530893 1 1
0.460067977763029 0.438041811960563 1 1
1.15332387177408 1.0520613004098 1 1
0.769162414244274 0.686650392870397 1 1
0.563377264511268 0.514055382659693 1 1
0.672570522949338 0.628898068318872 1 1
0.822314684947785 0.741231792006018 1 1
0.442868583732874 0.413580664461528 1 0
0.470146635557522 0.416821704011738 1 0
0.770704827188917 0.720501302797382 1 1
0.907350586925097 0.810449882844343 1 1
0.729050026388845 0.646055755913288 1 1
0.895100879768664 0.767830410963563 1 1
0.511284870482173 0.46564479748084 1 1
0.958887858096593 0.871929892887784 1 1
0.822410009916505 0.744446577950305 1 1
0.913399820923044 0.827550216078692 1 1
0.367930300857892 0.321243289499382 1 0
0.359670720789853 0.333699707979168 0 0
0.829309338255976 0.739335998309192 1 1
0.751012057187216 0.706424404354388 1 1
0.897907375592916 0.813718870588636 1 1
0.840670598926902 0.816057834156409 1 1
0.458446224971589 0.431618174577356 1 0
0.779073019163786 0.733535831886248 1 1
0.906699412256504 0.790197049659373 1 1
0.743789935343371 0.673565127425018 1 1
1.05024036619667 0.958126457975776 1 1
0.542034430741956 0.507570349031065 1 1
0.226613624537779 0.2090333174195 0 0
0.918664864712724 0.824884970491546 1 1
0.46754159245843 0.464151205571763 1 1
0.615516908233222 0.576476728170955 1 1
0.808354629848513 0.786416703848914 1 1
0.601084490592613 0.548588224413008 1 1
0.769279702346607 0.700223566121132 1 1
1.19966806574874 1.09357704092685 1 1
0.686297071423504 0.608795766944036 1 1
0.855897053956181 0.76009787629563 1 1
0.943393141463749 0.861859894180987 1 1
0.768204572573684 0.674129146403809 1 1
0.720525591940505 0.652258022766988 1 1
0.835529666152416 0.727272240086805 1 1
0.579323283232108 0.531166029636231 1 1
1.26973975120217 1.17348185803892 1 1
0.86737028150041 0.789890241580266 1 1
0.434204625194284 0.400726401796845 1 0
0.750118511832918 0.640261906694456 1 1
0.914636728334875 0.811065836531584 1 1
0.707049366980155 0.626919826919572 1 1
0.696336147755665 0.629929532359302 1 1
0.865021612525185 0.788195899481882 1 1
0.677291484970699 0.602220894912174 1 1
0.850068270580949 0.800302937116186 1 1
0.901046201553437 0.822320070559772 1 1
0.570798433161535 0.51714196564677 1 1
0.96430793278858 0.872571736396364 1 1
0.699589437905567 0.635462012422035 1 1
0.710413618190527 0.638953396905482 1 1
0.957689930425604 0.870760784865913 1 1
0.730503656879135 0.649955155864142 1 1
0.461151942792556 0.42222996249471 1 0
1.15245665797052 1.02699143726738 1 1
0.73055099545159 0.669550426418973 1 1
0.407422013355938 0.382638758535665 0 0
0.558241030553409 0.497365275451026 1 1
0.538049737334077 0.468179916752466 1 1
1.02954157847251 0.912396583427384 1 1
0.659377502926474 0.61096586334607 1 1
0.778392298581664 0.703057604009598 1 1
0.315906533939187 0.277971708802635 0 0
0.575064756608988 0.518601201732109 1 1
0.331505533640314 0.297163853526423 0 0
0.743283093965941 0.657336927593352 1 1
0.602881236176598 0.548424789535812 1 1
1.02265582086863 0.915485991431261 1 1
0.537060979151241 0.503427886962734 1 1
0.949721622813123 0.831783329534941 1 1
0.637289707420885 0.613724308226635 1 1
1.42200296735584 1.27560145456808 0 0
0.850442681163598 0.774656732250568 1 1
0.728888366884817 0.634880836307503 1 1
1.03055430269765 0.929628101245014 1 1
0.609561152487848 0.556055655724908 1 1
0.323161124045906 0.305438856746715 0 0
1.15313099712948 1.06348503529467 1 1
0.356216294615447 0.338894326446882 0 0
0.975478157479312 0.873339558458399 1 1
0.780696545424502 0.690278518757695 1 1
1.01757694101135 0.959006626696957 1 1
1.02199753217438 0.956343875231939 1 1
0.969555973216353 0.872805197516386 1 1
0.41963994341617 0.379744153845046 1 0
0.734145712080334 0.657846342945825 1 1
0.830256720375044 0.754817396453522 1 1
0.792847682422445 0.716411020250628 1 1
0.567061806041616 0.512807976459795 1 1
0.95534732564489 0.911769370117393 1 1
0.702610937734343 0.655670410982367 1 1
0.758767545407817 0.710114797919018 1 1
0.834138482785711 0.725428746981549 1 1
0.813056515692044 0.737408940051239 1 1
0.761000337295661 0.707535121544178 1 1
0.626486434971714 0.559489295674617 1 1
0.804963471465897 0.723269514050684 1 1
0.833742093923191 0.749412984964129 1 1
0.622806084523223 0.555111588496362 1 1
0.564127790499028 0.497597032412013 1 1
1.00918806770925 0.963978104089488 1 1
0.760078014113093 0.693568405040244 1 1
0.648977854562277 0.610249974509694 1 1
0.892729728672252 0.803453376012518 1 1
1.01791477948517 0.914085230636828 1 1
1.03929856777621 0.932836427732235 1 1
0.691669660358549 0.600338232343297 1 1
0.728782500865874 0.645062027585691 1 1
0.970465677656017 0.850977715425058 1 1
0.430359013147946 0.41019819942802 1 1
0.818219124206051 0.750756982931667 1 1
0.872725875365306 0.801493193778108 1 1
0.927075716622175 0.858647652073402 1 1
0.605625976571142 0.553048835797021 1 1
0.529008423456231 0.496847801719356 1 1
0.689336853912148 0.626565449993923 1 1
0.546215711086075 0.511418931147191 1 1
0.933023453443021 0.86179712712272 1 1
1.15293984835131 1.07987806477818 1 1
1.05682248935065 0.952653103174002 1 1
0.672914507130943 0.614916670763171 1 1
0.472293891702481 0.458835415895603 1 1
1.10558500719612 1.01606807497211 1 1
0.63150663276054 0.569801710953937 1 1
0.71536550711035 0.626597458134525 1 1
1.22039600455671 1.07595065730082 1 1
0.939019975726776 0.842306238417787 1 1
1.05768977609068 0.956348949349763 1 1
0.191162992527924 0.167675973633994 0 0
0.79244005559669 0.702901995343949 1 1
0.544449916199036 0.491675981917861 1 1
0.723261437427357 0.655048430681605 1 1
0.379667243711945 0.333964673025588 0 0
0.740399619032184 0.668474321315713 1 1
1.20672540012839 1.09417974091971 0 1
0.924795479568938 0.824249221884162 1 1
0.665039915831743 0.5943492752918 1 1
0.948240693779762 0.842942573051357 1 1
0.597601273557269 0.573310280873848 1 1
0.829060579095029 0.72609952949209 1 1
0.615798018826208 0.553972969806245 1 1
1.16607239144333 1.05097023114307 1 1
0.638692815521942 0.586903005613067 1 1
0.61293332499182 0.53530443630005 1 1
0.646707540314633 0.609435036454942 1 1
0.858252277405148 0.801664095622163 1 1
0.450812009294483 0.397250493626007 1 0
0.345932731299076 0.321787407904342 0 0
0.609563463535124 0.55290174884431 1 1
1.13488243029538 1.02587387072595 1 1
0.97633822245331 0.884570899378095 1 1
0.651416002244192 0.547394760936868 1 1
0.736914778718387 0.688170062107828 1 1
0.479265378340664 0.426229712860491 1 1
0.629672273887858 0.583411759587416 1 1
0.79096262624088 0.680913274366155 1 1
0.578377951870587 0.512623068184756 1 1
0.750969848679021 0.695671316503689 1 1
1.04537140584532 0.994745836977055 1 1
0.602398653595907 0.548718556562549 1 1
0.785157336171236 0.674526486886732 1 1
1.1331951427119 1.0433780002186 1 1
0.89235025112657 0.811565552501182 1 1
1.11149754133054 1.02286174564162 1 1
0.662325260717041 0.589887300795798 1 1
0.932698415455214 0.856753000130328 1 1
0.870469385948463 0.798366701700069 1 1
0.280891681962495 0.293056073766991 0 0
0.869284307584882 0.787121118323808 1 1
0.907896789614175 0.830271802863398 1 1
0.659978804400281 0.585766761545877 1 1
1.16795861294472 1.04783609358838 1 1
0.620065564033372 0.548678574277834 1 1
1.08606009985347 0.974623287264393 1 1
0.72464792065268 0.648251107903036 1 1
0.534305097244091 0.482486932985324 1 1
0.61083584335446 0.554532073094394 1 1
0.594697620491256 0.535455963161823 1 1
0.69752840587975 0.638646090938377 1 1
0.885254947308209 0.780578035115654 1 1
0.741805192801704 0.685226613993405 1 1
0.581268144011914 0.536870805179369 1 1
0.643011844820321 0.596102042657887 1 1
0.664166362454163 0.5881497422893 1 1
0.74135515283188 0.643127321740238 1 1
0.69253334706599 0.636928100127398 1 1
0.532484830357918 0.497128116926361 1 1
0.93192993496179 0.867586309326436 1 1
0.980832194300705 0.904286459761275 1 1
0.852488342324034 0.797155543570028 1 1
0.756897364921301 0.691884004289039 1 1
0.797829551266793 0.748138363114236 1 1
0.826427376701564 0.728867497794417 1 1
1.31133482142913 1.1491651100275 1 1
0.681904275468067 0.610586687010252 1 1
0.84811936655075 0.750908585593769 1 1
0.677047525269338 0.599120154820245 1 1
0.530499661804482 0.469913828868367 1 1
0.601815006014645 0.550442768866932 1 1
0.951793276613019 0.852544163065859 1 1
0.924209319397786 0.84873230166731 1 1
0.828393116273205 0.744932162551929 1 1
0.97842627451568 0.866139278770063 1 1
0.432441804763028 0.367462790993803 1 0
1.09853091332388 0.985077514626821 1 1
0.970812290407088 0.88600678994118 1 1
0.732348498898327 0.633292900762172 1 1
0.57825352030851 0.530598210513806 1 1
0.678352611819975 0.611173917267926 1 1
0.55779751943567 0.508091991831709 1 1
0.917729488733363 0.83095553981339 1 1
0.60532680004058 0.555175974995728 1 1
0.5587192372966 0.508531514662429 1 1
0.865705296224759 0.760362590164125 1 1
0.70270452671765 0.649308598704512 1 1
0.528197233956457 0.43948354104189 1 1
0.669922803059 0.603964259002985 1 1
0.609960931745275 0.557651746566669 1 1
0.604800918131103 0.528940959133379 1 1
0.757697165999153 0.67896911018379 1 1
1.08482033483988 0.938152943738464 1 1
0.712502705776988 0.632313539668105 1 1
0.394299514195892 0.378162152796453 1 0
0.894835490729206 0.78492308981654 1 1
0.859697740389483 0.799570217863109 1 1
1.16770979998105 1.05819739237196 1 1
0.547174062606555 0.489173665750981 1 1
0.93728830110349 0.882431865790172 1 1
0.841396966440958 0.808857876786006 1 1
0.912217522931154 0.830538858614472 1 1
0.698038218120149 0.642669226126583 1 1
0.545865108590747 0.516629429345087 1 1
0.826423782805999 0.755294316883287 1 1
0.384843900011703 0.339223255130056 1 0
0.440865989433843 0.399262536630206 1 0
0.781076711106661 0.693309881455956 1 1
0.598946437939577 0.58490936189812 1 1
0.722438747617861 0.630848364560775 1 1
0.57293021082561 0.523844411632666 1 1
0.643612929502134 0.594849553722981 1 1
0.897885976965876 0.811788756499541 1 1
0.890400213915632 0.808065620340116 1 1
0.787177779263611 0.714119560729518 1 1
0.709254718094438 0.631963450525492 1 1
0.689425054286939 0.642275561803146 1 1
0.956337366634143 0.876553931793023 1 1
1.01639665871816 0.925083365117548 1 1
0.675644984945029 0.593686732621282 1 1
1.02793152956931 0.930564430550372 1 1
0.724422308384007 0.654854980589275 1 1
0.490988749816736 0.454196963296734 1 1
0.547870943812665 0.497937013517472 1 1
1.09332915515464 0.995561834733873 1 1
0.961559580519424 0.883217381118731 1 1
0.819930778752842 0.751955124473554 1 1
0.833966925400196 0.769394948002346 1 1
0.627739111273682 0.57072019596719 1 1
0.861264055174819 0.793775557612307 1 1
0.71814321918898 0.645527757698542 1 1
0.611705989578062 0.569630392922733 1 1
1.21380416365324 1.10496874671803 0 1
0.766485793671579 0.712960016576051 1 1
0.988931806057009 0.85400031416382 1 1
0.569106249379939 0.521715259639124 1 1
0.939290009221638 0.856808238176123 1 1
0.590135991498979 0.544104164588504 1 1
0.707943262328155 0.673227805124642 1 1
0.489787903541241 0.469088647090788 1 1
1.07043722837166 0.967802565115804 1 1
0.686232962215762 0.624283651812878 1 1
0.969944592719126 0.880363551644491 1 1
1.00350465990604 0.925347741381575 1 1
1.09914608935469 1.01708558229795 1 1
0.870207586045233 0.845514292722248 1 1
0.45658054211821 0.396704982112208 1 0
0.725552147009854 0.660235101002815 1 1
0.6023943230449 0.552968285170248 1 1
0.70233433695984 0.656207201043554 1 1
0.701474537482206 0.629249675533026 1 1
0.668915895718965 0.612088837717561 1 1
0.744927642707743 0.658439070756162 1 1
0.747215926338687 0.667669629899044 1 1
1.0884502075704 0.999227276217381 1 1
0.67322185807338 0.609452869598737 1 1
1.16718229016306 1.07020536179558 0 1
0.776458880143279 0.699332951086387 1 1
0.790636264427907 0.71648688723234 1 1
1.30051234468095 1.18203592210697 1 1
0.644127231261105 0.592621837171698 1 1
0.721583539240115 0.68830580600982 1 1
0.47589360603245 0.420952703304619 1 0
0.597427684765329 0.601405769077699 1 1
0.887712226221007 0.828448229187728 1 1
0.243155415782247 0.229859610639678 0 0
0.672012016751307 0.603378066391826 1 1
0.577682941885435 0.561610091592276 1 1
0.531753179871455 0.457381307955414 1 1
0.88931242092798 0.80739122316529 1 1
0.537467180285063 0.511336751608329 1 1
0.568321578252477 0.524148981255324 1 1
0.627252165717245 0.588744875611686 1 1
0.615520707680968 0.584791860175342 1 1
1.02834790518243 0.962868398070369 1 1
0.583072522148522 0.539559925149583 1 1
0.810703017490176 0.780714058040357 1 1
0.758634582245642 0.699982565914379 1 1
0.860040352556712 0.788538313068 1 1
0.753621745006508 0.693941477056497 1 1
0.530668970921595 0.478899751683716 1 1
0.317223153808559 0.308261941803371 0 0
0.740170558859616 0.677349817160218 1 1
0.954819820031468 0.877410126450065 1 1
0.622254097131149 0.561404620011938 1 1
0.72261379937688 0.6614025301784 1 1
0.82820980547043 0.758800554573658 1 1
0.93907429919524 0.818034492475785 1 1
0.98314910289948 0.883363758031011 1 1
0.928953943962594 0.874645333378363 1 1
0.91125263831999 0.826816218238491 1 1
0.727136399347948 0.671805998787709 1 1
0.515972737047291 0.474781750553652 1 1
0.961903730546163 0.830458741402824 1 1
0.616419568724937 0.570764879375846 1 1
0.746757047919054 0.671628689363263 1 1
0.950044637778526 0.865902904686054 1 1
0.808582017666941 0.741555360253807 1 1
0.751274429162472 0.67251338858015 1 1
0.809989832892509 0.745676215261385 1 1
0.740067807366144 0.690390877027968 1 1
0.446693709722944 0.427528994630382 1 1
0.928260723205404 0.842096686400963 1 1
0.985663209873044 0.884407008812665 1 1
0.557685409219229 0.501492560942938 1 1
0.949097799520154 0.87413406109811 1 1
1.49040569287068 1.34924960617189 0 0
0.782883827266822 0.724429863957784 1 1
0.803774633719426 0.742520315232716 1 1
1.06337538260924 0.996439020575624 1 1
0.835081176311244 0.792340456819207 1 1
0.870385589320257 0.76882916221707 1 1
0.841692552381476 0.744269390805744 1 1
0.776219794848973 0.680601513424303 1 1
0.291700901595665 0.253161357055758 0 0
0.567745284850095 0.50637760930738 1 1
0.934153054872222 0.845625822440262 1 1
0.713459165749653 0.645313797247623 1 1
0.603940264342039 0.514352208874729 1 1
0.98917928548408 0.914689808221337 1 1
0.822903668552714 0.725476012121146 1 1
0.804861031151953 0.709295509611202 1 1
0.591686304989038 0.528425602605237 1 1
0.962981791486776 0.870820572713502 1 1
1.04814672581421 0.959231152317494 1 1
0.559628208491808 0.534378611999829 1 1
1.00480045386591 0.905254023004834 1 1
0.435806535723536 0.401881738755447 1 1
0.812233253273118 0.68527338389048 1 1
1.02632554300223 0.928390576166753 1 1
0.938733206190842 0.869659142037057 1 1
0.883443100644331 0.807131589989405 1 1
0.759253518955864 0.691625057594604 1 1
0.450518210753902 0.425751006325284 1 1
0.714128219239518 0.645867897635385 1 1
0.780916745826609 0.708082676775944 1 1
1.18026764861618 1.06006435999418 1 1
0.544016731494782 0.501754891297292 1 1
0.827873457030663 0.720878837843271 1 1
0.989606395024726 0.889050382547122 1 1
1.15706687274266 1.04579240639691 1 1
0.658500313341757 0.64658820960246 1 1
0.752416678922805 0.700783967956851 1 1
0.353898416403293 0.347632632941068 0 0
0.677633398374887 0.642685901523155 1 1
0.634576197556441 0.572284270983989 1 1
0.834494002151063 0.767190827687325 1 1
0.969725428218608 0.867308363313974 1 1
0.65272481988991 0.583340697405961 1 1
0.68947045231031 0.602704328520839 1 1
0.858394491564788 0.77153087427955 1 1
0.244482136184189 0.235072172580811 0 0
0.991318463773574 0.903659118183389 1 1
0.584268917481744 0.53984149087095 1 1
0.800094169744398 0.719185285455394 1 1
0.771008746702291 0.701777163697249 1 1
1.10162383090675 0.981181866164724 1 1
0.739914248579996 0.650645091275203 1 1
0.798118290790639 0.733142727870127 1 1
0.917375931183181 0.837171516930171 1 1
0.703144787865779 0.628092744319913 1 1
0.51421151165505 0.463989991447006 1 1
0.701886756466188 0.648322083194387 1 1
0.43750363050095 0.381077466007147 1 0
0.565152712200147 0.493394673456775 1 1
0.766791860337327 0.683920160507155 1 1
0.437821880978995 0.39382556294221 1 0
0.962612740995639 0.842187826472659 1 1
0.465368132745284 0.434244647799039 1 1
0.765301987927443 0.684597256857222 1 1
0.559966880665708 0.528421430841674 1 1
0.837274268688248 0.778022466775441 1 1
0.657429702742451 0.586900981536157 1 1
1.1095265143653 0.99970930957061 1 1
0.540325949209432 0.499686363253666 1 1
0.422689817284937 0.391397841254622 1 1
0.21005835114061 0.176610307201109 0 0
1.04690798969971 0.955777048617768 1 1
0.485054354413246 0.488706250608056 1 1
0.5731177593238 0.502124634243048 1 1
0.535429792687907 0.4857630422389 1 1
0.771685317527029 0.768989111372213 1 1
0.441544754940037 0.401841529041469 1 0
0.61792386565947 0.552556956112647 1 1
0.911217296451482 0.832354335710892 1 1
0.738535978597773 0.687380551659857 1 1
0.375734633513271 0.31660257700818 0 0
0.453909356492558 0.419914237869573 1 1
0.577938257060569 0.493978683104458 1 1
0.754609063338783 0.685696819160257 1 1
0.681772199900232 0.642364782444806 1 1
0.788604770547165 0.733478033368698 1 1
0.809393765816107 0.72122060995244 1 1
0.911933266587381 0.832897797802895 1 1
0.690317575235586 0.626676563580859 1 1
0.922643839479195 0.822274351568377 1 1
0.633364736734453 0.580252145174364 1 1
0.797649039624305 0.708882575010286 1 1
0.731376843935387 0.662888075280142 1 1
0.767176801711394 0.729563221053801 1 1
0.717634310028268 0.652687092955818 1 1
0.815890604140696 0.753250849394442 1 1
0.485656777809857 0.434163576341158 1 0
0.663550948873546 0.607288555455413 1 1
1.18568002042079 1.07313954002898 1 1
0.89149903056282 0.821041703444515 1 1
0.869899154931136 0.795078877773234 1 1
0.722637782996256 0.672524575336632 1 1
0.498032124276883 0.447477988696089 1 1
0.702671873975788 0.645008926710018 1 1
0.630415268256966 0.557698472187919 1 1
0.668887449023912 0.589643962083508 1 1
1.10531542750345 1.02980793868285 1 1
0.813028501112548 0.743481707188241 1 1
1.07712438903075 0.989739026859355 1 1
0.87445447723615 0.766890324533864 1 1
1.06193487595015 0.962055239414597 1 1
1.01655473219573 0.936058322093668 1 1
1.0519130374664 0.969982377770368 1 1
0.797458415422961 0.703145879670246 1 1
0.848641678992246 0.759249929178595 1 1
0.600048455574692 0.519662952717208 1 1
0.967806438225035 0.894870522088033 1 1
1.17544997783685 1.0584993273382 1 1
0.755581451144869 0.68739703408171 1 1
0.572786839714401 0.532199921075433 1 1
0.604204631537578 0.558008767976333 1 1
0.70968865124976 0.626190142821503 1 1
0.69415720767901 0.659326751639632 1 1
0.814063801780919 0.736259244710021 1 1
0.75609722699686 0.699580237624214 1 1
0.824070443221116 0.703639110725476 1 1
0.585908471345523 0.523704711378758 1 1
0.787985307588334 0.696981589320305 1 1
0.646428932562359 0.586140495078404 1 1
0.735665364542736 0.685908416516157 1 1
0.634682153506593 0.608134965619854 1 1
0.611127744573345 0.51780582915589 1 1
0.782126632229065 0.705293120344557 1 1
0.933507951689777 0.863413903394232 1 1
0.783237415529215 0.704084002981897 1 1
0.673786566085587 0.614373919103244 1 1
0.763414759171254 0.696662715903827 1 1
0.928218281593548 0.867560974537351 1 1
0.816609656466339 0.730962444606869 1 1
1.13141099820407 1.06272576481584 1 1
0.601624864600268 0.533223685470902 1 1
0.501794222086787 0.448971995706955 1 0
0.429889258990324 0.393522354837083 1 0
0.593978640569987 0.538890512322682 1 1
0.657533372992003 0.601485231125903 1 1
0.81597359470671 0.741805789986874 1 1
0.939604849612065 0.850092437949459 1 1
0.834889358473333 0.751822070549435 1 1
0.478245255315884 0.439015172784973 1 0
0.970327406129341 0.870364294345012 1 1
0.547527723942587 0.501430386389145 1 1
0.832771180918871 0.785045272283141 1 1
0.928593775458335 0.883807166026993 1 1
1.2094697091607 1.08067563753065 0 1
0.519279886382472 0.470422491414059 1 0
0.526903518042993 0.488733256897762 1 1
0.632130126691849 0.577397274675726 1 1
0.772766050497133 0.707083073280135 1 1
0.710736944286653 0.640720631088476 1 1
0.456930756423335 0.426220487223312 1 1
0.594325650251613 0.525663809973741 1 1
0.485930609915436 0.446283898254629 1 1
0.810971245231149 0.737893713104263 1 1
0.914789104214681 0.853150162721128 1 1
1.13803884104432 0.992629751170411 1 1
0.713810886685643 0.65000174403486 1 1
1.24564793917764 1.12671198930715 0 1
1.32904972857616 1.20264747568667 1 1
1.08949031133772 1.04244335504476 1 1
0.662701040218264 0.597690538083492 1 1
0.828562657581584 0.754848226340863 1 1
0.747936717806651 0.685812908642224 1 1
0.493332737750862 0.440882443324059 1 0
0.799412336765053 0.712092880136113 1 1
1.60394929464625 1.4506155420122 0 0
0.224739879015005 0.201031578345889 0 0
0.545947415254605 0.500686440299456 1 1
0.860477258450364 0.763953869117447 1 1
0.837485612357759 0.746326265056223 1 1
0.704965283381473 0.61928054658881 1 1
0.573300172301438 0.528711674593562 1 1
0.308963603063357 0.276002643750923 0 0
0.989800749850956 0.892884155474762 1 1
0.672818100651211 0.614371632955604 1 1
0.474839583934863 0.426102959880598 1 0
0.543129271273333 0.473457275690845 1 1
0.477371413706276 0.458288737045503 1 1
0.70767847953801 0.634257944196889 1 1
1.29035812997333 1.15110216153441 0 1
0.752979264893271 0.688300197543481 1 1
0.993136995519171 0.846015008286522 1 1
0.923174898892142 0.811924489343781 1 1
1.18575072552361 1.07743475148263 1 1
1.04963577025252 0.974818783460015 1 1
0.314293343071505 0.280433615419692 1 0
0.662176616791451 0.593972150399519 1 1
1.07276009364385 1.00863234327382 1 1
0.67952505194089 0.597131594079347 1 1
0.785968004861124 0.708023454990089 1 1
0.956523819376373 0.886533172117266 1 1
0.728242321895923 0.653894363286311 1 1
0.485367848782664 0.438942268875496 1 0
0.993105522101776 0.920495393951641 1 1
0.787424863549401 0.717297793110842 1 1
0.563606964766995 0.550193578241403 1 1
0.831002862774782 0.759701483643036 1 1
0.867656274025575 0.78454790997491 1 1
0.652548852506575 0.603071351940179 1 1
0.968907126617577 0.863287432926134 1 1
0.660433575952954 0.598752438371342 1 1
0.618974581384194 0.586796000853237 1 1
0.707908773627373 0.659228940337699 1 1
0.485174514978747 0.415559260813036 1 0
0.754613975143994 0.694517118174047 1 1
0.749958635002812 0.686161200166904 1 1
1.14161678400821 1.03105941768134 1 1
0.762451763453739 0.6779695324063 1 1
0.82484922682681 0.73842546577905 1 1
0.483701616228246 0.435029708769153 1 0
0.790525444877556 0.708820105132105 1 1
1.11532130232018 1.03688499228784 1 1
0.380990118927615 0.36526838199789 0 0
0.443469346866475 0.439314534973655 1 1
0.773665418167384 0.699722555845615 1 1
0.827762545312409 0.746669356706556 1 1
0.712514863302412 0.666647646092146 1 1
0.941465634774134 0.837241842780448 1 1
0.646194943383359 0.650386825736656 1 1
1.10323173207167 0.988446429637208 1 1
0.88797053329201 0.841153785672727 1 1
0.287379421782759 0.27190709239978 0 0
0.672823290714961 0.593126702299865 1 1
0.708206804756205 0.624660120450172 1 1
0.963832431977679 0.888434352627074 1 1
0.492187495863689 0.467769751577669 1 1
0.349458915114902 0.308499443401583 0 0
0.840773874494433 0.741708112826881 1 1
0.754141817558624 0.669435555229004 1 1
0.91967972892963 0.843927427204016 1 1
0.673294827718524 0.594859871303477 1 1
0.423695969354987 0.396048503246688 1 0
0.483801110590671 0.434039663893072 1 1
0.658102812584463 0.592629939108364 1 1
0.760155609298664 0.687653576364132 1 1
0.785972419579495 0.71132794527675 1 1
0.6959010057747 0.596728632391303 1 1
0.820168269217685 0.735957054202288 1 1
0.600908508229202 0.547159580666233 1 1
0.211527276343337 0.232997637437514 0 0
0.990231472337636 0.87429013666306 1 1
0.699125676410322 0.648041984669577 1 1
0.951160143741109 0.891664814185156 1 1
0.907289369045262 0.850844053454964 1 1
0.35203093390359 0.318262009802701 1 0
0.902381577628246 0.795911196595881 1 1
0.693466848505488 0.623524381721396 1 1
0.781284340946587 0.683541154307716 1 1
0.452456200309761 0.405000667999942 0 0
0.857710956663617 0.789410593601864 1 1
0.71951828814409 0.628802170669616 1 1
0.886419509897653 0.77667476587755 1 1
0.641856908209156 0.593289208203225 1 1
0.703673694881019 0.617802183639398 1 1
0.907903797104321 0.8358618489944 1 1
1.03433036886254 0.953313795534617 1 1
0.810509568877931 0.71482408545536 1 1
0.596006672930657 0.565346803399878 1 1
0.397040354366631 0.379467241106389 0 0
0.947559531673239 0.843027673246931 1 1
0.751087825249076 0.646481389518985 1 1
0.794889787590248 0.700381481266141 1 1
0.618200518382441 0.550979243729787 1 1
0.693121103045182 0.658339902187855 1 1
0.878507755691126 0.789791985255279 1 1
0.679281582429238 0.606740295463528 1 1
0.543164040002194 0.497566066822406 1 1
0.908418902190034 0.849107632427986 1 1
0.459010112575314 0.42144808121817 1 0
0.616038252969789 0.578345265219085 1 1
0.930343386863001 0.848348519448453 1 1
0.701454976241472 0.644763756621415 1 1
0.70751513747275 0.615178910614991 1 1
0.971391226332032 0.87207740816535 1 1
0.833274533300917 0.769126365535767 1 1
0.780484072815234 0.714128143053174 1 1
0.556035331030547 0.503860117187634 1 1
1.01834371919654 0.923865809397506 1 1
0.847637005348148 0.760809558139716 1 1
0.992425674942637 0.905240668459633 1 1
0.76503034601453 0.702935681255317 1 1
0.490649806610429 0.419999307952886 1 0
0.625365526802524 0.556592602476719 1 1
0.768104660399057 0.687239803726171 1 1
0.501875446542427 0.468870741144518 1 1
0.917333597802034 0.833558971836846 1 1
0.554825719236134 0.508998012024334 1 1
0.5731645371157 0.537087554219797 1 1
0.678159987370943 0.59982010265896 1 1
0.765498610004647 0.698220537510506 1 1
0.841395055624719 0.753059337900955 1 1
0.744711138542112 0.676383116657528 1 1
1.00446656988262 0.927703379475706 1 1
0.50017397573058 0.470357148501415 1 0
0.60409173767383 0.558412783905686 1 1
0.903264525770198 0.810142193143151 1 1
0.802204326948402 0.737030590347684 1 1
0.889301672549861 0.834088589334029 1 1
0.721204837282493 0.660719799666821 1 1
0.38258935608472 0.372212026118609 0 0
0.868971628593301 0.769656541292741 1 1
0.588295348456452 0.560657490504269 1 1
0.741367879131863 0.682296038522457 1 1
1.12647243622315 1.03315759443608 1 1
0.833033921771286 0.739179137250081 1 1
0.439627215480405 0.406247496499948 1 0
0.964033493308853 0.885681705255629 1 1
0.66886501804578 0.61060204388575 1 1
0.783130986180256 0.713854784878886 1 1
0.534904368425854 0.478718281454217 1 1
1.18557940674401 1.08943624278337 0 1
1.02945716513293 0.955887137134816 1 1
1.18719067569327 1.04316865082782 1 1
0.889409095072692 0.827661985146187 1 1
1.19802135489627 1.10364986410374 1 1
0.786606867041915 0.699794907152404 1 1
0.777373326834988 0.6906263472149 1 1
0.876609248989433 0.802580128516886 1 1
1.09603744268092 1.0025855587704 1 1
0.953578555282212 0.886193662607534 1 1
0.661519616747043 0.617682738811754 1 1
0.77603846047879 0.724143218976643 1 1
0.957581004361515 0.861791125679171 1 1
0.694524646808173 0.632252580041863 1 1
0.517733081626409 0.490179446743327 1 1
0.883646619312787 0.788733026789364 1 1
0.933548533719138 0.860326031783401 1 1
0.729684403882235 0.692303108437432 1 1
0.825601035238145 0.748143695438333 1 1
0.890648816443831 0.797922369869519 1 1
0.713825151851927 0.655763241208192 1 1
0.561918475222203 0.481137745082705 1 1
0.5226736201701 0.481217996156206 1 1
0.779384662003714 0.710513900352584 1 1
0.404801865290864 0.369823955134744 0 0
0.520652993216331 0.479501405641278 1 1
0.627684486294417 0.570663102016299 1 1
0.910828077003239 0.81295225473946 1 1
0.334161804054267 0.312201879216037 0 0
0.770775645478921 0.712533314966152 1 1
0.591179631012643 0.545713380798704 1 1
0.744631775315565 0.714622780904317 1 1
0.504722092907223 0.44535212256169 1 1
0.906164429013168 0.856946850711341 1 1
0.582343252195842 0.519842280713391 1 1
0.677689438593991 0.643486506507659 1 1
0.817368980040223 0.73126051191878 1 1
0.676185978928088 0.623192905646097 1 1
1.2453999196592 1.13762229278207 1 1
0.67690088648275 0.622228841890988 1 1
0.752781680077533 0.686647785934571 1 1
0.782967021941455 0.704750502195334 1 1
0.743916605085478 0.682199498544315 1 1
0.579376422692346 0.505042829523883 1 1
0.765076730277005 0.68669254113945 1 1
0.436763450796417 0.405172158599444 0 0
0.730703720065835 0.688372602752938 1 1
0.67559905219911 0.617828791942203 1 1
0.867040313009792 0.772976576941923 1 1
1.06027932405284 0.965132575786738 1 1
0.388812484446553 0.36284725802301 1 0
0.752089355823844 0.681156561200678 1 1
0.893999028197339 0.809299270625233 1 1
0.671661424082425 0.585827652220575 1 1
0.483829972885021 0.458989010247495 1 1
0.726037570329383 0.63869062347642 1 1
1.06935686422323 0.979378637448742 1 1
0.747208747989564 0.683162080129713 1 1
0.437850473225184 0.403009387463434 0 0
0.320825264171778 0.290164679383243 0 0
0.786537200159248 0.703768110392053 1 1
0.566482365987634 0.514197545389473 1 1
0.84390334602172 0.776941562398745 1 1
0.896036273146428 0.806327154942978 1 1
1.05132930065834 0.946345881025064 1 1
0.42864137743577 0.39021856515809 1 0
0.590687713036702 0.595840023400426 1 1
0.585463919011149 0.521557995137186 1 1
1.20438675024321 1.05246727220917 0 1
0.681203012679219 0.633724301869961 1 1
0.911642772375844 0.827968275359198 1 1
0.57948742842828 0.545993394653168 1 1
0.836108803836279 0.764200896331883 1 1
0.623440824285359 0.57941733355881 1 1
0.661543464422407 0.5911472846778 1 1
0.964296452860598 0.889128592387192 1 1
1.0230017710445 0.940442503597358 1 1
0.651841793136977 0.616355224470155 1 1
0.420170053721837 0.388343514546448 1 0
0.566671345707141 0.528939806052902 1 1
0.641266601689618 0.58473568382672 1 1
0.565858722013031 0.519890818230493 1 1
0.458635307940039 0.418759755728848 1 0
0.758168217385079 0.684336293281053 1 1
0.762265421960695 0.698656099994323 1 1
0.571333524834 0.524257298186071 1 1
0.928265561707185 0.834280151796928 1 1
1.09629618222278 1.01321709149245 1 1
0.455235300657958 0.431383677369778 1 1
0.71689260267148 0.637657217870859 1 1
0.711867031792401 0.662615969694996 1 1
0.651321998162492 0.598087557251647 1 1
0.862667535662025 0.760679934782986 1 1
0.507794428599085 0.470385311832275 1 1
0.910206411964333 0.806885320964275 1 1
0.839427774218161 0.732015232313999 1 1
0.550105163793169 0.503868070268128 1 1
0.748859484918883 0.676066473401472 1 1
1.13779056837444 1.02227205849656 1 1
0.818271193695807 0.7476434953806 1 1
0.872335735452662 0.766125149967893 1 1
0.866025670995618 0.794332469242417 1 1
0.563424690310638 0.51646739241027 1 1
1.06377570162078 0.970852739113744 1 1
0.769013983053873 0.711012605372616 1 1
1.20659718839394 1.06773803141062 1 1
0.362508737763327 0.330406159717731 0 0
0.754369810127783 0.66899928995827 1 1
1.07202521378986 0.963913188803416 1 1
0.798409519184789 0.731890777092941 1 1
0.697180805202814 0.642215116746974 1 1
0.72145050810229 0.629753672197929 1 1
1.00270480376362 0.883486546559116 1 1
0.507391216947293 0.460867071618308 1 0
0.393927093649224 0.338842310780967 1 0
0.86552729463408 0.776824158682679 1 1
0.990900810330037 0.906119530309396 1 1
0.851240838033444 0.738600749009728 1 1
0.586019687827788 0.524911980898046 1 1
0.889348738921587 0.851408231828902 1 1
1.02622017250517 0.930973251146027 1 1
1.26967119058611 1.15649415548252 1 1
0.558424272729535 0.52230855259999 1 1
0.827640108355566 0.77345034751411 1 1
0.784103864523133 0.713744880547591 1 1
0.839786157902754 0.778525320069966 1 1
0.96546458107512 0.89799710951864 1 1
0.834117769362859 0.769284553142199 1 1
0.825442863752871 0.74050876229038 1 1
0.424048869466228 0.395909458466363 0 0
1.25494201841737 1.14322795602402 1 1
0.763688424769404 0.685279582493569 1 1
0.717421480974445 0.651572274941041 1 1
0.702195271323881 0.632111016986626 1 1
0.654508670565627 0.57875966297266 1 1
0.864724519505488 0.777512787699893 1 1
0.634655646491972 0.589360543960839 1 1
0.322179206507477 0.289202904483985 0 0
0.997623180140333 0.89455216703445 1 1
0.613497809045298 0.570763249411887 1 1
1.04941582095939 0.955006597314778 1 1
0.441499977212597 0.385111618432437 1 1
0.836812585562406 0.76218838639589 1 1
0.617759870644853 0.57020341375056 1 1
0.881460818640033 0.807173449928231 1 1
0.801426680471215 0.723532335466927 1 1
0.967831700469076 0.877587269886536 1 1
0.793385113544867 0.680047424130316 1 1
0.694104187069964 0.626165412353011 1 1
0.389618963898956 0.36855745288837 1 0
0.991645874137722 0.888692087422409 1 1
0.962472339941019 0.86488855582889 1 1
0.684429783988076 0.640456295759233 1 1
0.483439375987507 0.447132267817133 1 1
0.982103323508241 0.875455514463609 1 1
0.781705482846229 0.716667879435887 1 1
1.07099414405586 1.00705015427732 1 1
0.56909628250178 0.50511472349901 1 1
0.55904415046495 0.544162351219756 1 1
0.679742899946933 0.612969032103486 1 1
0.944056382815231 0.852685571050523 1 1
0.602774501537396 0.52804366270053 1 1
0.405490513606355 0.388575573343509 0 0
0.469755566065714 0.429231709110085 1 0
0.962623311318695 0.888353399727697 1 1
0.724024609230996 0.656932690461269 1 1
1.05637051618197 0.997629049379236 1 1
0.600458017375845 0.637742839484493 1 1
0.748095091230937 0.693578037904689 1 1
0.643219093392437 0.569786367667174 1 1
0.89312115531358 0.82585209087884 1 1
0.650101761023264 0.595090052129827 1 1
0.962130200774138 0.864097584650342 1 1
0.809075802779249 0.732948126932699 1 1
0.975371524245596 0.888281137087975 1 1
0.513491213979921 0.452525310231709 1 1
0.241055593530712 0.217032391262355 0 0
1.13641404272201 0.99600458049753 1 1
0.747695267164246 0.664486604136521 1 1
0.785074492580618 0.67348809118634 1 1
0.55424613727072 0.503184205026623 1 1
0.844817160570211 0.813866630153554 1 1
0.497245455911352 0.474938411155811 1 1
1.01025111989535 0.977278166803327 1 1
0.468040752176804 0.419932655015397 1 0
0.639891378785355 0.582965046682149 1 1
0.733076342616852 0.673219822011752 1 1
0.782305585032044 0.727749053956045 1 1
0.774993027060772 0.704102598336992 1 1
0.991100449275546 0.894881316401852 1 1
0.507021484083522 0.458500583815281 1 0
0.836840339277616 0.763332594524337 1 1
1.01936579368486 0.930011102927917 1 1
0.734525440361935 0.688044228065747 1 1
0.995315372378036 0.863628168558099 1 1
0.919338497892981 0.856119508917142 1 1
0.518334768089521 0.509776711472459 1 1
0.968828114281439 0.870969628228596 1 1
0.80167513853601 0.714662095394547 1 1
1.03685072557193 0.976047122555399 1 1
1.03591728541896 0.954566493443608 1 1
0.83581117658664 0.763968938524356 1 1
0.729582822241465 0.65416195217264 1 1
0.851647725535938 0.783702798765371 1 1
0.649218383782161 0.602844075938339 1 1
0.346308731035318 0.309777079987069 0 0
0.233895153268177 0.246785727410352 1 0
1.17005710303469 1.05999283064891 1 1
0.52978918417004 0.456110589038111 1 1
0.843631831136267 0.735519753420057 1 1
0.720613722759967 0.674812460222733 1 1
0.68923665377314 0.638534394445799 1 1
0.981655386508423 0.879851607214798 1 1
0.892344615570307 0.818187156094732 1 1
0.786752238820159 0.734769689424538 1 1
0.727478121180672 0.675995516072984 1 1
0.657364098728655 0.574542373969565 1 1
0.380147437192189 0.357239301359726 0 0
0.727285671502218 0.662425967268181 1 1
0.851258227631258 0.763300720983266 1 1
1.02572578929632 0.965766735032328 1 1
0.536358235948363 0.497757178696431 1 1
0.638716864869077 0.601107110999859 1 1
1.02904712590416 0.939377675504303 1 1
0.654980417677725 0.597016839903643 1 1
0.91246541811209 0.841141963005838 1 1
0.911534522431624 0.818923585265101 1 1
0.376183427066116 0.346937212499201 1 0
0.617441974713732 0.589801337448435 1 1
0.992640665536985 0.908901856412278 1 1
0.499572158495746 0.458610852283228 1 0
0.88916861053937 0.830688578934092 1 1
0.844707604111092 0.798398323972727 1 1
0.733362832282105 0.648270051398397 1 1
0.780424722668873 0.733318781813795 1 1
0.76192936286383 0.676921625875039 1 1
0.932215182993892 0.833289552264506 1 1
0.617200556474677 0.578938051241271 1 1
0.618554640321449 0.569956295421818 1 1
0.728043473150497 0.652473642248979 1 1
0.957724075231579 0.867582917749317 1 1
0.629506220151766 0.579713693806429 1 1
0.554527687988823 0.503082878718722 1 1
0.780857839039312 0.709248875055524 1 1
0.66551369985564 0.601060580255239 1 1
0.870734326459916 0.782976836485258 1 1
0.982380547059187 0.8579259430811 1 1
0.616558530840684 0.547696652003068 1 1
0.715671364220882 0.678345683916767 1 1
0.524066801226788 0.482385752298995 1 1
0.611714098571217 0.540978188904651 1 1
0.49155499103604 0.437528376953994 1 0
0.75341524587846 0.719440029080234 1 1
0.417457303434898 0.374665627251332 0 0
0.630311130268101 0.548942379666021 1 1
0.584433401518345 0.55243230369622 1 1
0.772993713903483 0.664075301932147 1 1
0.57559739984829 0.541620733056888 1 1
0.852084122191074 0.775838602596018 1 1
0.529133960489684 0.492827825554004 1 1
0.508483379214454 0.462690612419005 1 1
0.616262284993982 0.591946870400856 1 1
0.73647608398153 0.67325901613047 1 1
0.950387499753363 0.856340543471563 1 1
1.09481239914499 0.9952686844125 1 1
0.774828594011812 0.685081022853122 1 1
0.697008699738149 0.617487826434353 1 1
0.635782249273061 0.582006698070584 1 1
0.840369924335015 0.769215762723074 1 1
0.83137642401269 0.71117477517837 1 1
0.602461461211429 0.54844668883441 1 1
0.552278525520174 0.52170414895004 1 1
0.72188583670509 0.67393327165059 1 1
0.574151948798042 0.514713342928705 1 1
0.869897533009957 0.799409342855061 1 1
0.47037668173381 0.447583718766628 1 1
0.852257060543551 0.788869066363674 1 1
0.840720471137198 0.75633399510092 1 1
0.575806234592886 0.515685905582787 1 1
0.815718240713631 0.733575763407335 1 1
0.599678078773718 0.548487351937356 1 1
0.413836527610072 0.390511283846453 1 0
0.532612341474288 0.510754245789513 1 1
0.949310607325368 0.849100362387226 1 1
0.965805651204126 0.883251014118837 1 1
0.768196315993046 0.678023291642541 1 1
0.906710658415097 0.815638887430015 1 1
0.595400670115324 0.521407053107538 1 1
0.66128775270757 0.630878373284565 1 1
0.558560232785901 0.506233144716592 1 1
0.899922926700552 0.823518719333386 1 1
0.87235068855102 0.797131299492624 1 1
0.950625788898095 0.850143914964031 1 1
0.768126407404127 0.69872209105316 1 1
0.525531043853389 0.49164302030939 1 1
0.718391109551839 0.658219935408317 1 1
0.722046529243683 0.656346271302506 1 1
0.982378643418487 0.910611246473716 1 1
0.826810694382629 0.759214992823043 1 1
0.516930271179492 0.466815044143201 1 0
0.802512166492049 0.729662591305162 1 1
0.816728909359694 0.707970413526156 1 1
0.889185715117496 0.825178720009145 1 1
1.05477117600362 0.958218887180446 1 1
1.11659151196757 1.06086605356814 1 1
0.540957521857486 0.47423533077183 1 1
0.72221740246991 0.660742679269387 1 1
0.436531123992704 0.373104559501785 1 0
1.11988735728426 1.00149943148606 1 1
0.455636680115218 0.427812361748195 1 1
0.532149404866126 0.472601953867056 1 1
0.42739856692963 0.410137713767628 0 0
0.758404538080668 0.697958412061152 1 1
0.622331236651933 0.566481934491142 1 1
0.686187172700849 0.604105807623576 1 1
0.51521474985113 0.48947884878552 1 1
0.522171452413086 0.468043895529056 1 0
0.707793586775315 0.636592665224326 1 1
0.503738026716243 0.475831873219985 1 1
0.615596531562826 0.61496654420551 1 1
0.585573269377792 0.536159507533156 1 1
0.602565180761047 0.540837879977515 1 1
0.487901496538487 0.449742363893828 1 1
0.47097867242883 0.424521977885998 1 1
0.878492427737956 0.782330293874009 1 1
0.874398117975276 0.771876812217799 1 1
0.516799166929313 0.462800845914781 1 0
0.507232191677273 0.461873524075582 1 1
0.8863949052307 0.787281181792456 1 1
0.481786146060683 0.412095864737997 1 1
0.596692116634043 0.541415282035973 1 1
0.636212447166093 0.609154215524327 1 1
1.04822123581082 1.00366325430385 1 1
0.673964982558176 0.619291159444672 1 1
0.793694721777311 0.745003424443948 1 1
0.936148786943552 0.859110588650582 1 1
0.856149952127729 0.79115156883807 1 1
0.95159548597932 0.860086331168567 1 1
0.787206397081275 0.733187577314794 1 1
0.652067696234601 0.597638616175884 1 1
0.680535342446888 0.616127680927809 1 1
1.07657809565237 0.965677995590661 1 1
0.979351664260202 0.904459767931209 1 1
0.415785647307095 0.365484374442633 0 0
0.721754420478731 0.66384673598738 1 1
0.932049142286739 0.849250955544481 1 1
1.04746761530006 0.959786597253303 1 1
0.764928218522282 0.689041261270035 1 1
0.719314107219119 0.640616917104415 1 1
0.676800219151008 0.612513692259862 1 1
1.03863717093342 0.948700752627878 1 1
0.790738741009316 0.703872627371805 1 1
0.818213561282205 0.735572386799479 1 1
0.711859317582861 0.640879514249053 1 1
0.768803287050591 0.712268950697625 1 1
0.704823772387963 0.664545971596688 1 1
0.780806251925497 0.716559934516972 1 1
0.730391650803258 0.649250156935822 1 1
0.545722965928862 0.484568794874901 1 1
0.919562761279714 0.849320344324479 1 1
0.770537279414812 0.694230346006465 1 1
0.919924786937738 0.837924281189543 1 1
1.01332435103643 0.908453190198017 1 1
0.385400056485735 0.339323204779286 0 0
0.824316289119156 0.76327921544542 1 1
0.94452370105936 0.857687492942429 1 1
0.731977865240442 0.677291357301522 1 1
0.671579746255291 0.590167575624888 1 1
0.766642129305566 0.665340459815025 1 1
1.0730281313662 0.980233562972957 1 1
0.587618202081608 0.527415935911249 1 1
1.10592049431989 1.03864954508787 1 1
0.927445607621598 0.863022992307045 1 1
0.38591287516973 0.336774936711529 0 0
0.447294849579302 0.427169942062695 1 0
0.935416464756753 0.851697585110263 1 1
0.707307336901292 0.657697298727757 1 1
0.352214652712012 0.31670094078586 0 0
0.840711150738507 0.750686059624648 1 1
0.878799845677413 0.814139611378119 1 1
0.783900640983993 0.72614129956412 1 1
0.56560497409716 0.514443370757785 1 1
0.970244168872555 0.908318481997305 1 1
0.835930892402439 0.764782563941596 1 1
0.642482788901022 0.561273345548975 1 1
0.899056917540588 0.789120764720943 1 1
0.821088003594683 0.748334902316717 1 1
0.851878103293955 0.762698162874366 1 1
0.668610011681095 0.618468717068114 1 1
0.493247758951386 0.445458862012959 1 0
0.830135668076525 0.732629024737619 1 1
0.838408925719725 0.753066933471744 1 1
0.766594413994775 0.691072548660696 1 1
1.07793305288662 0.980906124419113 1 1
0.632704194780504 0.548075069563632 1 1
0.718675410616084 0.643881908420607 1 1
0.752114573082587 0.728963311553225 1 1
0.795348427364326 0.738565775538669 1 1
0.875237342322242 0.800924588967662 1 1
0.918483249273869 0.819435512622352 1 1
0.955639737192131 0.864607007994889 1 1
0.754607523157632 0.705093142902443 1 1
0.691088771715413 0.625179836178712 1 1
1.14587055325701 1.04799100501295 1 1
0.908963842172453 0.841834968421648 1 1
0.55827909340041 0.515122611099679 1 1
0.925736893122261 0.820047149721757 1 1
1.01953495680733 0.914747819430561 1 1
1.00982617852471 0.900358892507437 1 1
0.631876795965626 0.58076729650882 1 1
1.06847927773082 0.991058157231811 1 1
0.713191338188116 0.65067876589751 1 1
0.553354416238545 0.502374654230572 1 1
0.915784491042674 0.846768307053806 1 1
0.682040737073442 0.629767627614753 1 1
1.00067745559943 0.895018030538551 1 1
0.823549722017076 0.750369937418555 1 1
0.775940954892417 0.692788657975503 1 1
0.973375327131621 0.87327378849968 1 1
0.883610241984969 0.797131548771393 1 1
0.962143580620447 0.840676931702962 1 1
0.706668669027496 0.647153945271789 1 1
0.721640327140757 0.661017593873653 1 1
0.88179480188442 0.787754185964162 1 1
0.501730497723817 0.457476911717008 1 1
0.544452751747388 0.499357749493048 1 1
0.755527613956566 0.645158035084554 1 1
0.790677899277789 0.743336527780936 1 1
0.507199935010209 0.485553844263936 1 1
0.724902627631746 0.659493383622087 1 1
0.989554561560717 0.905976186434893 1 1
0.596478240084364 0.5491597928832 1 1
0.760382037366916 0.693987472696791 1 1
0.759466927934203 0.689068004909312 1 1
1.16764034156456 1.0579711157566 1 1
0.736373399839002 0.660077724688429 1 1
0.904520469420434 0.798400891100284 1 1
0.811659501309196 0.733187713107932 1 1
0.651958064651308 0.594500110725935 1 1
0.76384004228383 0.677465155743108 1 1
0.564495491555562 0.508919873828719 1 1
0.62967568514031 0.541935945722347 1 1
0.881575492430352 0.780379930554728 1 1
0.477890737879422 0.442046158698139 1 0
0.670333711083343 0.592867946642631 1 1
0.801261420622274 0.737738779852373 1 1
0.357727443431927 0.309428095485974 1 0
0.784473003665234 0.715891307015302 1 1
0.729820113363806 0.654300588058491 1 1
0.542076056962156 0.483122808192107 1 1
0.99185307311066 0.910034986468323 1 1
1.06031991021237 0.941649130288533 1 1
1.14593517826142 1.04568542181867 1 1
0.845178510088073 0.7713797781662 1 1
0.852604562710658 0.764120515567727 1 1
0.87084708215712 0.801349401346423 1 1
0.757040838684204 0.701422263552872 1 1
0.853164280461061 0.749166727168087 1 1
0.863703758033571 0.786173235162657 1 1
0.880870188453704 0.798312878465237 1 1
0.60120722156831 0.545344683472816 1 1
0.42776570569475 0.391222864275194 1 1
0.557311664098963 0.528493556034011 1 1
0.613921524671464 0.554971398847112 1 1
0.455330424690273 0.424951590177038 1 1
0.583229441125476 0.53424138949649 1 1
0.958279402007976 0.876214835250274 1 1
0.860828733576436 0.769364452336877 1 1
0.683107927275697 0.609479582800248 1 1
0.729447704395576 0.654360829995846 1 1
0.797930006674057 0.724368441140844 1 1
0.767809361995327 0.705481809077157 1 1
0.781866271666702 0.713618574687921 1 1
0.795320275413444 0.721087615080899 1 1
0.736188448308656 0.652821124238323 1 1
0.885198836115475 0.809137691890808 1 1
0.359816404777992 0.330165358761574 0 0
1.06826807808816 0.985657692838896 1 1
0.857156840578124 0.752184803983641 1 1
0.74635548859677 0.697607302222483 1 1
0.722126667260067 0.634352900702765 1 1
0.723292493623907 0.627714402819069 1 1
0.599104268264569 0.550337228036205 1 1
0.827946072042133 0.752126639099586 1 1
1.04686352757745 0.993870227315143 1 1
0.653604323343585 0.571649940955224 1 1
0.609872817865457 0.574957797280048 1 1
1.2322368806185 1.09475066785611 0 1
0.868013246599846 0.787160980106227 1 1
0.629822074859668 0.590073447535399 1 1
0.736825911828695 0.67405390020033 1 1
0.93147842501405 0.827233583253508 1 1
0.902450159913071 0.814267454139627 1 1
0.733077535421694 0.669892140313375 1 1
0.775591692483853 0.702907668735414 1 1
0.591914642952626 0.561781317224668 1 1
0.703762593920783 0.637476813374119 1 1
0.730517990069986 0.662918715920883 1 1
0.464237542230157 0.440145746803507 1 1
0.865702263366231 0.787157310661507 1 1
0.779750664890679 0.704890728745679 1 1
0.672778916538787 0.594899941019886 1 1
0.754455485349658 0.687733760627428 1 1
0.856819083287975 0.79706613974827 1 1
0.766279918495648 0.704551755327906 1 1
0.73917440653361 0.702767802695552 1 1
0.400380829116632 0.378197229513932 1 0
0.590346583109995 0.543850779661263 1 1
0.875792391750951 0.805761024378154 1 1
0.365467581303878 0.330923172426647 0 0
0.62323326709067 0.560847270336354 1 1
0.87752923688724 0.779468118668986 1 1
0.445702981235361 0.401505443399021 1 0
0.724436813363186 0.664005714181939 1 1
0.751558692352182 0.690208644007122 1 1
0.797818541785571 0.703564640861271 1 1
0.484498672502329 0.462778453431399 1 1
0.693928845361365 0.605505172384931 1 1
0.95232393088588 0.868942621293098 1 1
0.974343378197004 0.915474728615572 1 1
0.320474244162337 0.290946969048699 0 0
1.03162401515877 0.924607424989753 1 1
0.890990738442282 0.819260117111576 1 1
0.463628691687943 0.416933982199233 1 1
1.02877131574091 0.963802530243338 1 1
1.0951136403279 1.02806624200046 1 1
0.592801370107219 0.516590133632336 1 1
0.791453081474041 0.712051474276129 1 1
0.440099087419047 0.390567667528804 1 0
0.821154565388744 0.771833419082035 1 1
0.993445788178533 0.880077106387839 1 1
0.983218406989819 0.833842522134578 1 1
0.704942482332 0.620502908320586 1 1
0.724002186347992 0.672605828757205 1 1
0.913560102151882 0.826182504926176 1 1
1.1842924829494 1.08272924653039 1 1
1.03840731609591 0.96045109148448 1 1
0.785278753323956 0.705253552240047 1 1
1.15792999746116 1.04143076055319 1 1
0.38713240613336 0.32926607199994 0 0
0.866238128156229 0.827680866738863 1 1
0.705265788838551 0.65188112379135 1 1
0.499947240157386 0.462235532840945 1 1
0.801960099390159 0.728664647866268 1 1
0.429932238746943 0.392441077077938 0 0
0.98600531637106 0.892469855572979 1 1
0.778677523526738 0.711025522147317 1 1
1.01177900189711 0.90911141423957 1 1
0.499703531023467 0.446586729953944 1 0
1.13794391544636 1.01549840111261 1 1
0.650905422883958 0.589844384688527 1 1
0.940507142972339 0.854022655211961 1 1
0.938460844556087 0.850394482091336 1 1
0.831895330157941 0.717041803323395 1 1
0.583563689839007 0.511046204636964 1 1
0.705641712621521 0.636460197066165 1 1
1.01687916217888 0.895385637327999 1 1
0.79404715266472 0.705827446729147 1 1
0.596906104272994 0.565571252916712 1 1
0.846407918100777 0.755988779138933 1 1
1.14703243640464 1.07970038137302 1 1
0.224246039770426 0.191604517630818 0 0
0.744442727867598 0.675675947021397 1 1
0.802861274137887 0.769371663164759 1 1
0.860999924295531 0.782167354159354 1 1
1.01127028734832 0.993363022680345 1 1
1.09355494461043 0.990527707209597 1 1
0.53260061835175 0.475827042401449 1 1
0.744606330910516 0.674675658245888 1 1
0.707384614991277 0.639308828506845 1 1
0.838453116277294 0.753761114399197 1 1
0.772579104972677 0.699551840624429 1 1
0.72989921824001 0.639540360027975 1 1
0.679927963294937 0.602116397010308 1 1
1.11675569976787 1.02864507480103 1 1
0.813511159885901 0.730728456290699 1 1
0.607578003541407 0.558545683424872 1 1
0.841793143588654 0.751113290322544 1 1
0.957624032139339 0.880155558752354 1 1
0.428097447520143 0.387970387421131 0 0
0.534208893143875 0.482138305483675 1 1
0.877229229735231 0.772792443892424 1 1
0.858966572618438 0.772988205329814 1 1
0.866757442330062 0.791727369198391 1 1
0.628319371260441 0.553943074910203 1 1
0.80387832872047 0.752227544087526 1 1
0.428725771166952 0.376950263559309 1 1
0.756105000286536 0.664559761140873 1 1
0.844907162577155 0.757134736350243 1 1
0.739621294594127 0.679525033521579 1 1
0.644314670873803 0.585674139914763 1 1
0.886630408875271 0.790037636144559 1 1
0.378278256361771 0.317849136208742 1 0
0.411753212729819 0.366163893248387 0 0
1.05663676953853 0.95010722342065 1 1
0.724237086319991 0.644938277555781 1 1
0.752909281111171 0.690000310105085 1 1
0.987370777402363 0.875105749918637 1 1
0.403376543874121 0.378900964550205 1 0
1.15204189469145 1.04258956378387 1 1
0.605065205995885 0.544748025501697 1 1
0.993945165376215 0.895237047184179 1 1
0.373916912299631 0.327442114362755 0 0
0.655105691690017 0.559769115584073 1 1
0.64212485339589 0.536729632672554 1 1
0.746319185233263 0.676772818451698 1 1
0.62041785023838 0.59731719566358 1 1
0.683595355928904 0.624910082041392 1 1
0.831908354973363 0.750331197564552 1 1
0.46270084757276 0.415545126280373 1 1
0.852072838036908 0.743315079841299 1 1
0.770951681917072 0.675348980806706 1 1
0.503412654126452 0.431606112048492 1 1
0.570607532923129 0.495926154440037 1 1
0.556323600096102 0.491689746648727 1 1
0.885281381223718 0.799929731209996 1 1
1.18521735380882 1.06598615213848 1 1
0.56517829188797 0.54000434193162 1 1
0.830682425727057 0.75497617553461 1 1
0.716050261059391 0.625518003652904 1 1
0.832564902842966 0.764116342424051 1 1
0.66463754957968 0.620002029938949 1 1
0.920687211721198 0.809815295038416 1 1
0.730048373852929 0.638706238895754 1 1
0.531948942006448 0.484459634002569 1 1
0.575246796800013 0.543458440978553 1 1
0.60665802380492 0.540688417208918 1 1
0.712859682095929 0.640452347146167 1 1
0.773235973848894 0.677354114162811 1 1
0.756989199738292 0.6841070058119 1 1
0.597194981649465 0.533516119992933 1 1
1.09600919468789 0.972922478295478 1 1
0.558191972367618 0.535152077592477 1 1
0.737234009968686 0.665477666432797 1 1
0.985858841045707 0.885518517619978 1 1
0.830662711619103 0.740866141410385 1 1
0.812781727567444 0.733850719905214 1 1
0.760491682025521 0.690148511703379 1 1
0.903126010079154 0.83868880749577 1 1
0.757617669709345 0.699731833181515 1 1
1.01468102621238 0.895593891990047 1 1
0.799636501200697 0.75934428037333 1 1
0.782817068495908 0.733895198423646 1 1
0.632876571382663 0.554620197079815 1 1
0.438958717874057 0.371652335187467 1 0
0.866912545811622 0.788544048308938 1 1
0.698055971724338 0.635443446818376 1 1
0.960606226449385 0.850815251769887 1 1
0.285314991779227 0.235421046018899 0 0
0.995670399478246 0.873170251290863 1 1
0.729368758101205 0.659040815804271 1 1
0.595632560220705 0.52428293112138 1 1
0.484719995153106 0.461290570680886 1 1
0.525692129068608 0.467981198428543 1 1
0.695984640343491 0.626871116450803 1 1
0.423872134463389 0.379790117421746 1 0
0.651585461159012 0.620316744237582 1 1
0.512606651498408 0.452994898473731 1 1
0.585105919063371 0.555904945989824 1 1
0.687951694261896 0.63300086960108 1 1
0.873445880793065 0.79052775281367 1 1
0.800830658760729 0.734014554043842 1 1
0.618395410802515 0.560002415239642 1 1
0.660806085071791 0.585785000231058 1 1
0.817702270899063 0.763089604699507 1 1
0.740871269162646 0.669792680622153 1 1
1.05329229302679 0.958459530713511 1 1
1.02131135006841 0.937286550131196 1 1
0.511792057250714 0.45078433674789 1 0
0.578078491208219 0.50794799395082 1 1
0.629090699368436 0.570114775745914 1 1
0.623419155099933 0.577843708194081 1 1
0.953942117419396 0.863322772343603 1 1
0.721502747870603 0.637761813411733 1 1
0.871918674320784 0.791935440917632 1 1
0.574788766804356 0.540903559687261 1 1
0.870889081492124 0.790195739613059 1 1
0.656465527168949 0.590477863872579 1 1
0.963090862279337 0.874693183587021 1 1
0.747423873897245 0.690243489536894 1 1
0.968660876220409 0.86968872056058 1 1
0.597768970167501 0.540804809115953 1 1
0.59188025420935 0.553993947877761 1 1
0.978364414694586 0.928130094994504 1 1
0.889709337818601 0.790796393405313 1 1
0.734140808583794 0.679107359578304 1 1
0.47558194742245 0.425734526469307 1 0
0.572952140937733 0.509042559045434 1 1
0.839800149011399 0.761296973836816 1 1
0.633217916882123 0.533860724846355 1 1
0.999232575787219 0.939808912345168 1 1
0.672787683611583 0.613305036376547 1 1
0.463681022314856 0.43501197387608 1 1
0.774759321263337 0.721566018043 1 1
0.737911812680743 0.681837307192726 1 1
0.761111093867606 0.710154667834026 1 1
0.830059464497534 0.745138572480049 1 1
0.737475511924467 0.672956908316001 1 1
0.643231723225231 0.593371305977218 1 1
0.819592387624106 0.713450627028829 1 1
0.829755531922022 0.770217653231246 1 1
0.557412026148339 0.529482810288574 1 1
1.04601620655499 0.945518955863656 1 1
0.503402381468869 0.46051095576748 1 1
0.402857907841965 0.389927382120576 0 0
0.975529612411884 0.889603916588072 1 1
0.793970658417186 0.710420991159465 1 1
0.711265012340065 0.645721273380625 1 1
0.723942957499464 0.658492625840658 1 1
0.657131790967366 0.578571654712853 1 1
0.767528228325845 0.702871509782956 1 1
0.549334186780542 0.498781253905781 1 1
0.598792790840116 0.573088654157846 1 1
0.338232896014405 0.32824444583956 1 1
0.374224033249077 0.387310229666054 1 1
1.16174998791059 1.04632700365468 1 1
1.17108647198083 1.06185693689031 1 1
0.751485211209782 0.69814570801529 1 1
0.864259298279207 0.795537803010809 1 1
0.655329811000694 0.535384110715361 1 1
0.491861884410932 0.4136945362975 1 0
1.01984487229373 0.895126728411769 1 1
0.499203970006098 0.45936213821765 1 0
1.12606452082063 1.02559423411876 1 1
0.846640413108048 0.77852891178458 1 1
0.902032657182555 0.819868497896332 1 1
0.896997562790853 0.803361891528921 1 1
0.64135026468817 0.572063683518186 1 1
0.830880693105695 0.732202174643111 1 1
0.819115336322683 0.752522679449177 1 1
0.617173078183384 0.538758689587886 1 1
0.761058109988425 0.693977535067199 1 1
0.871341971535759 0.816218474129381 1 1
0.847603909900951 0.749171705952086 1 1
0.885407975984294 0.788821485635845 1 1
0.635796761449458 0.56473189699268 1 1
0.604245809617977 0.549333739697987 1 1
0.875345110291356 0.800758417707735 1 1
0.890389009884333 0.766353533213251 1 1
0.84597948714373 0.79775241308222 1 1
0.706675554123939 0.633128567700422 1 1
0.58795075845165 0.524898159932119 1 1
0.580214647212422 0.533491101876758 1 1
0.595996777447773 0.569215859707694 1 1
0.81816097529872 0.710567350625311 1 1
0.912444601950503 0.837605669529658 1 1
0.888598490645284 0.804184611992215 1 1
0.670041672333735 0.605339562963473 1 1
0.783238386625865 0.70302581910582 1 1
0.778618928268137 0.698548743564127 1 1
0.735616265177578 0.67735095342564 1 1
0.926512693241246 0.804604131266885 1 1
0.608429660825935 0.559187516297097 1 1
0.791652938725421 0.726665377803921 1 1
0.413105071089945 0.374862462134027 0 0
0.999043797721089 0.896728898156177 1 1
0.80448623234731 0.726960718848503 1 1
0.587002374140672 0.532335215616731 1 1
0.976402137564305 0.880216389665994 1 1
1.13197817287816 1.00162193993819 1 1
1.01409879456858 0.931919496915407 1 1
0.693358268924917 0.652923248168289 1 1
0.862643672326699 0.793288817972819 1 1
0.480304264106135 0.44339670055268 1 0
0.473249112291391 0.472126101717914 1 1
1.26668303380294 1.15874163632177 1 1
0.699046231669347 0.648838506557097 1 1
0.802231547363366 0.717721524020138 1 1
0.711248365095203 0.654403553383452 1 1
0.81019904373727 0.738854528941363 1 1
0.509751671374056 0.45216526938789 1 1
0.556240258299018 0.514565615434205 1 1
0.944034303825904 0.847205293881422 1 1
1.05755073514966 0.956385732500268 1 1
0.658420288361686 0.571775202112732 1 1
0.717111905719229 0.672727958095431 1 1
0.668137676306926 0.604971603761854 1 1
0.795467456239988 0.719262820746745 1 1
0.463796379772319 0.42140027140638 1 0
0.84092761853551 0.754854291648079 1 1
0.770355453692618 0.735095028360731 1 1
1.13306190728431 1.02960796385584 1 1
0.856531634657714 0.775855746230559 1 1
0.526424606072912 0.501079051791746 1 1
0.861401392373439 0.774108593346347 1 1
0.775123047270506 0.71303059502849 1 1
1.06017819805705 0.940294267404538 1 1
0.767896927933573 0.704683047486101 1 1
1.0031043952085 0.898775076052183 1 1
1.1379301519268 0.994405727119018 1 1
0.569940924304411 0.521759287316407 1 1
0.781242177761622 0.689656574861474 1 1
0.540682721724752 0.49701255112972 1 1
0.79397662792514 0.718195248042572 1 1
0.890628902633059 0.821286195775091 1 1
0.374929548959386 0.375306411315425 1 1
0.694366370642358 0.643430643488502 1 1
0.78682242066738 0.72708243704269 1 1
0.518507205761626 0.462639670673672 1 1
0.882226119376609 0.792306749473578 1 1
0.749455912468088 0.708488473328905 1 1
0.580681773785152 0.544627313808101 1 1
0.843533621359921 0.750397493442642 1 1
0.681507629887327 0.616793179817342 1 1
0.676906010124705 0.625307426505118 1 1
0.930425831038459 0.854956922946749 1 1
0.970752925969215 0.821280732452231 1 1
0.732284328689174 0.655895278066786 1 1
0.903485560692183 0.802397375546246 1 1
0.783005529630284 0.686069862002594 1 1
0.666516422422535 0.577600834250858 1 1
0.5722785040661 0.549651560696141 1 1
1.02914584140752 0.921293976529653 1 1
0.703016896007938 0.631557328580178 1 1
0.893932438671992 0.805780367336231 1 1
1.16826884444489 1.05518050661065 1 1
0.775715314240704 0.729065835534512 1 1
0.565530211214087 0.508626291722594 1 1
0.794365557511743 0.694051464604766 1 1
0.694975359604437 0.618099400519906 1 1
0.686482139480475 0.610831807992374 1 1
0.859742623969464 0.79552216232331 1 1
0.635013524173173 0.578686105876203 1 1
0.884484834146792 0.786755671112335 1 1
0.779765175642329 0.688252573684934 1 1
0.961614533652551 0.865063444275501 1 1
0.869912854780541 0.777256025242026 1 1
0.810887392459568 0.730374511466552 1 1
0.574324831330517 0.52289026677133 1 1
0.835909018920616 0.753443472476464 1 1
0.721679009125765 0.659923840331132 1 1
0.935524903056844 0.84278896666594 1 1
1.16302981070036 1.0530593619087 1 1
0.511335528674123 0.459697933515582 1 1
0.746451254463983 0.663068699648513 1 1
1.02703173826795 0.936246892607386 1 1
0.818994563714338 0.747841714699285 1 1
0.569360628658729 0.502496942594606 1 1
0.991534098641648 0.921412440176569 1 1
0.936920287013174 0.848581951285902 1 1
0.332454111197558 0.314193700904741 0 0
1.08350791340705 0.995208546468267 1 1
1.1762384860112 1.08536607332176 0 1
0.51865292765921 0.533542961080433 1 1
0.76056260621699 0.688264187743954 1 1
1.0728506675437 0.980127234974021 1 1
0.834247367056455 0.76013511237346 1 1
0.536240706236728 0.517732011458998 1 1
0.630227397754193 0.55604388797784 1 1
0.603998907442205 0.547828020462256 1 1
0.507270919043455 0.446822381157249 1 1
0.605144835351773 0.565043098176281 1 1
0.850630024592895 0.827835294860996 1 1
0.83250979653097 0.753430745214231 1 1
0.465007761683233 0.432425296434954 1 1
0.510797157525516 0.477903361071165 1 1
0.959763987292704 0.897051928614742 1 1
0.851324531208635 0.746887471436866 1 1
0.771554936888547 0.658829452606949 1 1
0.754361497430099 0.680924889147345 1 1
0.421693899439699 0.338081412785175 1 1
0.825291345441935 0.728015159048928 1 1
1.0633180565003 0.975101112375945 1 1
0.55732150322533 0.492665712348193 1 1
0.949804325528367 0.863212283963989 1 1
0.446820798888075 0.408450585676478 1 1
0.987620567559769 0.901240000016531 1 1
0.515934341274824 0.460608217997133 1 1
0.669020279924778 0.58144344471654 1 1
0.522086858008226 0.47280560309865 1 1
0.608409759953753 0.57194193525773 1 1
0.614888493366387 0.566843103353127 1 1
0.689641721108195 0.63602616676789 1 1
0.756385378869069 0.675507315408277 1 1
0.621093265519349 0.558908214138615 1 1
0.728711805333117 0.656454194338169 1 1
0.473715417413621 0.426740428235888 1 1
0.759971063986967 0.684222019874439 1 1
0.716915309018518 0.648739685768381 1 1
1.20372954332154 1.07994643549267 1 1
0.556688228804734 0.483112018889339 1 1
0.461888703553627 0.423231871132521 1 0
0.874330498183649 0.817362087611607 1 1
1.00763830623934 0.943990337700645 1 1
0.870914405727576 0.811361423162001 1 1
0.813645090942831 0.743137972096168 1 1
0.588994515845624 0.537740723035562 1 1
0.641147470801691 0.605299106605989 1 1
0.522071810138427 0.485305270400942 1 1
0.745343030762352 0.689432258828711 1 1
0.877437597246328 0.798176268934177 1 1
0.657583929693989 0.595113098584043 1 1
0.94189582515177 0.832826912575634 1 1
1.08730608024172 0.980950466324747 1 1
0.886348980609469 0.787725584850445 1 1
1.25865084405665 1.14102343782412 0 1
0.78912801625171 0.7163265585019 1 1
0.900410786309365 0.833460493461 1 1
1.01564367432881 0.926802507541263 1 1
0.492797182670588 0.449927656672252 1 1
0.8998989545256 0.814908920515571 1 1
0.628020923054961 0.576762063165166 1 1
0.635416353206983 0.619116237378728 1 1
0.376592746543826 0.352408744368431 0 0
0.698167603337288 0.637327194879894 1 1
0.796320963440904 0.722196706547336 1 1
0.539422529945677 0.496331993431104 1 1
0.567299974255379 0.520247743941129 1 1
0.678561494866464 0.581184163341307 1 1
0.874951711879462 0.790003534746412 1 1
1.03709398593764 0.952047903719848 1 1
0.269402996712656 0.251812832526122 0 0
0.496435013564538 0.449512901137215 1 1
0.781123890045798 0.696122561680007 1 1
0.266647524170209 0.25280521794548 0 0
0.605726326076619 0.541787743724701 1 1
0.947325520982259 0.8631507925112 1 1
0.611248669498403 0.529881374507471 1 1
0.579455843728215 0.520245976183914 1 1
0.663651794169999 0.610579262848658 1 1
0.595491015913371 0.527005211209971 1 1
1.1456613433718 1.04058878814871 1 1
0.791162007663045 0.721578764089103 1 1
0.786512838677763 0.711338146355342 1 1
0.810295058303209 0.765025520595411 1 1
0.817998889926329 0.748101479010155 1 1
0.596374949219513 0.470701005958092 1 1
0.736347171718814 0.668776978964859 1 1
0.760486135144638 0.662369758932341 1 1
0.62590747365885 0.572427118488953 1 1
1.0750010344514 0.965788532579243 1 1
0.712184411967971 0.663380754853633 1 1
0.584447274225403 0.562683086178312 1 1
0.797899724903478 0.720407506054892 1 1
0.553310616724336 0.498219259489295 1 1
0.762296672504608 0.681089096594199 1 1
1.09964203420776 1.00749395768895 1 1
0.484924501339584 0.433165985022932 1 0
0.910219245679127 0.816391587092837 1 1
0.506191835966315 0.476117737390736 1 1
0.631733996945505 0.576298066623438 1 1
0.849750660938726 0.739644772010918 1 1
0.71752812325363 0.634072267304485 1 1
0.561065406629614 0.516544115834319 1 1
1.06208278562116 0.955438611212573 1 1
0.584684778871169 0.534234798940156 1 1
0.684516231955449 0.626017130483766 1 1
1.01687087496632 0.918544834543331 1 1
0.712196520037483 0.662916512208718 1 1
0.69688402647418 0.648601238103915 1 1
0.684349923410002 0.60620151017018 1 1
1.02847101953314 0.934729122083533 1 1
0.703382351441343 0.621139398398882 1 1
0.403352296925175 0.361852850343289 1 0
0.370497960907793 0.343575455666786 0 0
0.750160253218782 0.678952144303594 1 1
0.872178765995304 0.794712237839042 1 1
0.622211465866986 0.563363341201825 1 1
0.414020491813773 0.345743178676211 1 0
0.686538244502687 0.620668113611681 1 1
0.819162578650307 0.755773821361607 1 1
0.733294245374035 0.675070994372448 1 1
0.700560230635459 0.622596356778848 1 1
0.849310448603032 0.796284309297878 1 1
0.904368171201762 0.823115985180429 1 1
0.766109782911291 0.69155022768803 1 1
0.632265068407165 0.580254895849191 1 1
0.575354285759973 0.529568067237006 1 1
0.475616301246554 0.417806587535156 1 0
0.812161443445821 0.751885761801541 1 1
1.26396697698458 1.14571632347757 0 1
0.91343479339234 0.832006714435561 1 1
0.842729993390223 0.764867911460637 1 1
0.856156623367965 0.817854173447875 1 1
0.966139353256977 0.858324103816313 1 1
0.584269155278123 0.536046585413565 1 1
1.04703352472829 0.955409572321452 1 1
0.841726293866782 0.791670091896416 1 1
0.909088735588422 0.802027248398784 1 1
0.661901692858546 0.610160564394456 1 1
0.759574726480566 0.685744059976157 1 1
0.740604214799642 0.664488787965802 1 1
0.533615848475509 0.470329167934437 1 1
0.472245968591551 0.437801878870316 1 0
0.7412655047213 0.646937433355968 1 1
0.659302276240462 0.59351563337887 1 1
0.651768830411229 0.56589014132076 1 1
1.05216675226723 0.9475346320212 1 1
0.891796358850052 0.809300621114676 1 1
0.935979579057146 0.868265578018903 1 1
0.795519391565632 0.722327891718136 1 1
0.773746051868883 0.713705358111871 1 1
0.402406295428267 0.347896584224118 1 0
1.24473442113272 1.11036541636502 0 1
0.843781789946826 0.757255273000496 1 1
0.518344081974929 0.455633010447207 1 1
0.530297678602506 0.436716296679845 1 1
0.763355349497944 0.680191056414005 1 1
0.8822137867217 0.781060608063278 1 1
0.692007351731794 0.60545183093031 1 1
0.983202703712492 0.880912807950943 1 1
0.920659621279679 0.830808225920265 1 1
1.00463199810757 0.913964693870099 1 1
0.421647806629192 0.383066676304965 1 0
0.745779996417415 0.696447225751317 1 1
0.761485679296293 0.687720912810046 1 1
0.939382399092159 0.843976072047503 1 1
0.543399823036839 0.491650001998064 1 1
1.03739231816578 0.921627716402233 1 1
1.10890259476058 0.996067340125747 1 1
1.17309904889957 1.0382851473767 1 1
0.86664569186897 0.798601702094886 1 1
0.601705751544657 0.56621665844546 1 1
0.724790911568958 0.669943222869968 1 1
1.15600294548569 1.05854611398038 1 1
0.728382350447152 0.660724739644794 1 1
0.623631647196297 0.561744638766323 1 1
0.912938206222234 0.850215848775281 1 1
0.601699953243535 0.5343035324523 1 1
0.899803099302336 0.847541371163153 1 1
0.59096913887523 0.531955030446973 1 1
0.855360893690644 0.814044614615098 1 1
0.3726266695698 0.327171294628256 0 0
0.943714733095666 0.875211553201967 1 1
0.567749731787158 0.521844790340254 1 1
0.464245650323818 0.432380734692372 1 0
0.934926076761067 0.85341187203935 1 1
0.899190149936745 0.811056818842988 1 1
0.597433312594455 0.546963800163282 1 1
0.870176881434908 0.778006195577549 1 1
0.622357647839773 0.558988855544503 1 1
0.400514925867031 0.362812952817528 1 0
1.11581291598187 0.990641761485731 1 1
0.788068650524293 0.712798885691717 1 1
0.928594049712314 0.816355483111727 1 1
0.66854986849438 0.602506613432648 1 1
0.630521218686753 0.581968434321934 1 1
0.964682233721273 0.879732832542584 1 1
0.665718811995867 0.607302269883558 1 1
0.667175172408376 0.610232522631746 1 1
0.579188481930508 0.53270813996402 1 1
0.801974636514344 0.740560303200693 1 1
0.601980963206614 0.584793492887967 1 1
0.846258490221982 0.750228370741759 1 1
0.655302239032792 0.577480163264221 1 1
0.481865314145692 0.440615797232615 1 0
0.427234472393024 0.385369257939444 1 0
0.405771409983989 0.371504879481797 1 0
0.667001473195719 0.614484628214886 1 1
0.354635491136654 0.308111335458547 1 0
0.930985028680695 0.841578890568655 1 1
0.686015859560057 0.622916479590086 1 1
0.740510729077774 0.692955578505277 1 1
0.957097918336683 0.881462760599642 1 1
0.533209109289401 0.489015826351539 1 1
0.70146838107116 0.65435857485444 1 1
0.991104867353399 1.02586282921066 1 1
0.592217796991983 0.54071025378187 1 1
0.720314801696296 0.67612515836139 1 1
1.01588571511824 0.927373849385222 1 1
0.824178142331767 0.747491765372281 1 1
0.523346919797995 0.475942477797421 1 1
1.09257302414016 0.995307266037121 1 1
0.811437566589045 0.745075976417595 1 1
0.674711106514158 0.646548012002301 1 1
0.844044172454955 0.782322075588475 1 1
0.718880679748461 0.654735545348649 1 1
0.691334066446439 0.641456901918378 1 1
1.02900466034758 0.942162689156826 1 1
0.856954754843761 0.780226013230635 1 1
0.83904585423316 0.800389558138696 1 1
0.705284699611872 0.642002317875156 1 1
0.77442532853622 0.750764264363558 1 1
0.634524584027486 0.561485945214492 1 1
1.17931115559748 1.05334895274341 1 1
0.985528481767897 0.893377854406604 1 1
0.666766130285924 0.57374398832347 1 1
0.321610466689993 0.302669917067396 0 0
0.721763697334398 0.652752435665825 1 1
1.05700910826721 0.952991320580859 1 1
0.884859883873467 0.773450477174058 1 1
0.894312736860232 0.811565494612654 1 1
0.386416980217004 0.351435328845814 0 0
0.665767698722904 0.620699946832816 1 1
0.962371544139829 0.907846522453755 1 1
0.484862300366652 0.468825222634726 1 1
0.579483594866851 0.529843579968847 1 1
0.770192289139676 0.708188322969288 1 1
0.728414889970222 0.670224511723745 1 1
0.908171547222747 0.793965224312781 1 1
0.879328274437849 0.803645802275189 1 1
1.02095629697542 0.948854171409957 1 1
0.928207003755088 0.837330398597903 1 1
1.07875654741023 0.959181213606801 1 1
0.436142288357872 0.39761210090972 0 0
0.504934603725781 0.473494515547389 1 1
0.578542297367781 0.525242221092605 1 1
0.729863689991328 0.665001402070401 1 1
1.32119123542135 1.24457722233233 1 1
0.550203279149963 0.497322409033845 1 1
0.686800555197044 0.622823923711589 1 1
0.730947312317713 0.695408084917449 1 1
0.850409101087688 0.78879686348723 1 1
0.956863018528316 0.860580520928512 1 1
0.701175730409315 0.617884549276234 1 1
0.890474119591074 0.793287710079048 1 1
0.874375037048865 0.819237908428543 1 1
0.77503823885294 0.689388174789933 1 1
0.66028905583652 0.601708553819503 1 1
0.87798606798113 0.811491871913186 1 1
0.912891280224641 0.832026150021287 1 1
1.12345643474033 1.00763891201677 1 1
0.684191689926315 0.573234781869326 1 1
0.846405883258907 0.779597125261109 1 1
0.614199181183763 0.584863334117089 1 1
0.75547881621694 0.672845847177583 1 1
0.868424328222107 0.791326611049184 1 1
0.729527307761864 0.680563508786228 1 1
0.805741367374598 0.724176473060155 1 1
0.56886288045716 0.534313066699695 1 1
0.534191802337073 0.476159257189936 1 1
0.775426035002182 0.704492473194824 1 1
0.742851756205672 0.698523453110591 1 1
0.936679431294408 0.838890387098354 1 1
0.696544507748864 0.614714167373671 1 1
0.802959822931391 0.725347628957039 1 1
0.843625401691359 0.761375948434954 1 1
0.501464964419227 0.460242590343995 1 1
0.821659669611101 0.733826890335509 1 1
0.654332270929029 0.590464548701837 1 1
0.572093828843349 0.52544354265638 1 1
1.18505722000832 1.08379357530369 1 1
0.68576200765725 0.630268313265945 1 1
0.592301345919119 0.529745387820704 1 1
0.933705715309699 0.851101112614444 1 1
0.564117347398706 0.57818833698604 1 1
0.377184657458577 0.365936535851892 0 0
0.848350155615527 0.778309942424895 1 1
0.503989152705129 0.445244283349733 1 0
1.24179740364577 1.14112029278797 1 1
1.05768375407416 0.96080185113335 1 1
0.735090903027333 0.662398767465916 1 1
0.735830027989469 0.678782969015216 1 1
0.541626293146782 0.495010147526572 1 1
0.851884940657235 0.809483571758084 1 1
1.11057048280387 0.990207309025239 1 1
0.517218355848039 0.442398403423155 1 1
0.875649379848064 0.780469265219343 1 1
0.71420760353124 0.65564569081586 1 1
0.782305811376499 0.704627608736838 1 1
0.819246469457602 0.737114398004284 1 1
0.21720292851906 0.200026444070729 0 0
0.605582019627545 0.537514034526516 1 1
0.527654455773379 0.485914919571983 1 1
0.615045309584515 0.569527003842494 1 1
1.2700354617497 1.10587197850322 1 1
0.876944512617768 0.796509291183001 1 1
0.333910659799432 0.333784920312243 0 0
0.60599386445094 0.554871468841313 1 1
0.705038538534679 0.659978588628 1 1
0.725623355832404 0.657648690633836 1 1
0.789789564224733 0.707201751970171 1 1
1.17597123783689 1.03072334564206 1 1
0.829120528366508 0.746540241655317 1 1
0.533004167357312 0.461087785898055 1 1
0.828017979884709 0.765842873894694 1 1
0.587338013917588 0.530149902050236 1 1
0.977066784834482 0.876480482747028 1 1
0.738387333155646 0.666610920220591 1 1
0.490755920320307 0.462331768591972 1 0
0.462592589539745 0.440143345141652 1 1
0.403546031928438 0.350826411571818 1 0
0.715637219506892 0.638371230776549 1 1
0.647842844581437 0.574691512192181 1 1
0.867987179350437 0.78824092750445 1 1
0.818049278023818 0.75235141328669 1 1
0.728460075292782 0.66458742455793 1 1
0.460736231581618 0.456223877659159 1 1
0.524327307122887 0.458368357024817 1 1
0.877648899375546 0.791720352137618 1 1
0.666821627496326 0.60180309918895 1 1
0.89298411664037 0.810926183529409 1 1
0.886004199991821 0.766702402699365 1 1
0.640380215007293 0.581269102720214 1 1
0.846117490246731 0.759428409021753 1 1
1.0514541495259 1.01033307206316 1 1
1.06548975381202 0.975540208983663 1 1
0.409316136487043 0.370393630804059 0 0
0.798825917925074 0.75940121411492 1 1
0.607724414298956 0.554682360635217 1 1
0.867748468126305 0.762592698403247 1 1
0.829525471143722 0.760406973830999 1 1
0.824148976694085 0.758953756498963 1 1
0.839768835923826 0.790288720726811 1 1
0.637212840535856 0.612428416709937 1 1
0.798542402654518 0.728372740875082 1 1
0.671581201275811 0.596425089217797 1 1
0.844314648532292 0.758981465253402 1 1
0.627652254516293 0.570618929947562 1 1
0.78471933985941 0.700361557316886 1 1
0.638630311497446 0.592424124746277 1 1
0.461545576097303 0.425471519606666 1 0
0.599671089784264 0.573244228680957 1 1
0.847420518274795 0.782207858778117 1 1
0.693465947273331 0.643736609744975 1 1
0.662388052409074 0.582571566786715 1 1
0.420656016698653 0.385963052800817 0 0
0.717741497202494 0.612424068316184 1 1
1.03709682175832 0.952710395047328 1 1
0.867247534517661 0.782005055142264 1 1
0.377954122091217 0.331221190660401 0 0
0.61028871753301 0.537224103988333 1 1
0.771816238494476 0.658383018770533 1 1
0.689835319551059 0.620141231370415 1 1
0.850538483377204 0.78236660325514 1 1
0.920006027150806 0.805284981360246 1 1
0.755637647604141 0.681042481779993 1 1
0.944283916936403 0.866611809612458 1 1
0.937409293925818 0.832669725917111 1 1
0.553059581632709 0.521926897840431 1 1
0.988898649305007 0.876288399199861 1 1
0.735554820877714 0.656847757146255 1 1
0.76958441193961 0.689771762322254 1 1
0.7347065522728 0.651676811774645 1 1
0.483066490831977 0.454320563712102 1 1
0.948900825017942 0.843796187345041 1 1
0.568409716549623 0.513764852195647 1 1
0.760883210321095 0.677784186491786 1 1
0.96623531101802 0.869904256896825 1 1
1.09543942624664 1.00623785034645 1 1
0.523876369948244 0.486749016492629 1 1
0.934764883748049 0.897384296412562 1 1
0.367076441731605 0.328743726294458 1 0
0.7288488820361 0.679093538844306 1 1
0.858263656433071 0.776417477284506 1 1
0.285839803391873 0.26941869166977 0 0
0.707217847326594 0.638290118312634 1 1
0.960521708241611 0.889618468927099 1 1
1.13889732138307 1.02050745484309 1 1
0.70670754096616 0.621518557285116 1 1
0.832129392134134 0.767382990496763 1 1
0.692520286446056 0.615677950178412 1 1
1.0075690974234 0.916105233365764 1 1
0.762259177577102 0.662851548788515 1 1
0.858167960626603 0.766872844064172 1 1
0.728457651407984 0.654058087695983 1 1
0.603387353309536 0.577929242216055 1 1
0.858737830898864 0.767834760517242 1 1
1.10285690785264 1.04227365917854 1 1
0.762647651271582 0.666030591511061 1 1
0.995491494394611 0.897516486512816 1 1
0.574734693103631 0.539543994171484 1 1
0.416914011450238 0.374320553395728 0 0
0.516478259854951 0.507244176274124 1 1
0.664499573629414 0.649610644670492 1 1
0.941298810428483 0.83561343605786 1 1
0.897379650479394 0.810993357443555 1 1
0.516080064017263 0.3766465180125 1 1
0.897579213285467 0.803946824826282 1 1
0.968379723310441 0.830963964555567 1 1
0.60699499013122 0.570603282048484 1 1
0.683054564786182 0.639255805854938 1 1
0.971969154586414 0.856363880133413 1 1
0.655009398999438 0.630866944958662 1 1
0.789277703459121 0.739069592832609 1 1
0.886024426202808 0.802414912393334 1 1
0.97080067670734 0.884984838744981 1 1
0.998131184016304 0.923302603892593 1 1
0.466140602480859 0.423423325265377 0 0
0.72564743392902 0.660238584723172 1 1
0.371784064057893 0.338311801094565 1 0
0.780345222704932 0.700233226806977 1 1
1.06311755468399 0.971743023527806 1 1
0.809319557422014 0.692060882149044 1 1
0.855270848200164 0.769583985144567 1 1
0.706907495340901 0.68838715069225 1 1
0.578313666131398 0.541442595642358 1 1
0.342829945802231 0.301636567376939 0 0
0.625264484208298 0.541262726451697 1 1
0.625288564488283 0.583342534054684 1 1
0.492407087674315 0.434163805960455 1 1
0.705646775125178 0.628153065979867 1 1
0.845089866110135 0.777382300437916 1 1
0.846800456845425 0.78300096606447 1 1
0.604959630920478 0.557850015865819 1 1
0.497124825075135 0.481625472898712 1 1
1.15706353276997 1.02732831082939 1 1
0.575055022686376 0.535023190666788 1 1
0.651169956422884 0.585937655061501 1 1
0.624185904289155 0.548063650284424 1 1
0.803612876873433 0.708023598596461 1 1
0.694465638545064 0.62733830154814 1 1
0.718381308231002 0.628240454602566 1 1
0.65135194385853 0.597493076871798 1 1
0.780789084564948 0.679049685481032 1 1
0.519674780387153 0.440895702769732 1 1
0.514435347912436 0.458130406548268 1 1
0.712569799230542 0.643585800112487 1 1
1.06331003392062 0.960307375995235 1 1
0.536188249169743 0.486175245261253 1 1
0.609067929192398 0.561255435553912 1 1
0.763098020388102 0.693598862774092 1 1
0.845446923891319 0.763101879339876 1 1
0.538270851117152 0.479509853598063 1 1
0.382325794888226 0.359437091332917 1 0
0.810484805553619 0.692515710488997 1 1
0.974662853671296 0.879133204602657 1 1
0.804309692834941 0.740128949394248 1 1
0.963318931256701 0.850373506934742 1 1
0.92771528755655 0.84596085140519 1 1
0.63209685432901 0.593357032091691 1 1
0.845199937169731 0.781799377086669 1 1
0.60773228490194 0.5340404909881 1 1
0.916012747751826 0.84675991593234 1 1
0.676992168791838 0.606008841095309 1 1
0.820059007971177 0.716138038104339 1 1
0.487780153721605 0.431189652517347 1 0
0.713318382054468 0.653176584922726 1 1
0.599365596139703 0.544617777748211 1 1
0.555920388850875 0.494018819024904 1 1
0.852841812521087 0.768944692148157 1 1
1.02900938227608 0.940199971047912 1 1
0.791566262982428 0.708388495891606 1 1
0.62458113540514 0.574477719186122 1 1
1.23094420134847 1.10108871941947 0 1
0.628690838486937 0.575176128156209 1 1
0.653896881051724 0.631042342458927 1 1
0.41001566709707 0.364196031097439 0 0
0.575397844928532 0.52342945357116 1 1
0.812378564337976 0.736325654752007 1 1
0.422513129265786 0.321061908243368 1 1
0.92585068466352 0.83693908591246 1 1
0.728264477821193 0.662108622436881 1 1
0.679351782012946 0.622545643941476 1 1
0.664437934258516 0.624369913002256 1 1
0.726247861420455 0.679910147099653 1 1
0.751145173983926 0.674619411020708 1 1
0.846167968031382 0.744683862833721 1 1
0.590971318382351 0.525388661409633 1 1
0.822076699498198 0.760659575059881 1 1
0.845553266844566 0.755156653518943 1 1
0.433931189631967 0.419521417190181 0 0
0.580145513357132 0.530440095288823 1 1
0.660537943333369 0.591841682376586 1 1
0.562497198139313 0.50597903121109 1 1
0.70738885659333 0.633285756552254 1 1
0.308793784354013 0.269485322895459 0 0
0.687504492652918 0.63710973270313 1 1
0.681099227857653 0.637391118465994 1 1
0.725220372312458 0.667795633979238 1 1
0.719607811574556 0.66867508378437 1 1
1.1633448667573 1.02778130629443 1 1
0.65012452390018 0.606895553662911 1 1
0.861122053333873 0.774511371280232 1 1
0.907620298023134 0.803630455441182 1 1
0.689060737918745 0.618615480787919 1 1
0.707015377249112 0.644616276240032 1 1
0.870491462374838 0.799925571955433 1 1
0.737469917260925 0.639579717419076 1 1
0.789110294697287 0.718332156336026 1 1
0.470083823869101 0.439081538466692 1 0
1.31931710695617 1.20307630874864 0 1
0.777888786663132 0.704284315293069 1 1
0.749698809441389 0.663044593959639 1 1
0.563495386306511 0.508443208323491 1 1
0.798884168290994 0.69457616659421 1 1
0.613029137780754 0.587164766276975 1 1
0.764451746786008 0.693741992770716 1 1
0.554004653857554 0.513849631243725 1 1
0.647042873559819 0.634467909859097 1 1
0.630661937696924 0.564726409995334 1 1
0.907096356532524 0.845996787698307 1 1
0.762215941428334 0.681884311141753 1 1
0.647316777580287 0.605439797649278 1 1
0.995985806893382 0.901892107384535 1 1
0.717518054860802 0.656019718284412 1 1
0.583565775689045 0.544539432861444 1 1
0.896823161921246 0.809996127620583 1 1
0.788663339009539 0.717069391461986 1 1
0.42511180519439 0.39323721430883 1 0
0.692730609695233 0.625528475704049 1 1
0.807788069913411 0.733424757025681 1 1
0.914584384536921 0.841695052953878 1 1
0.858677223526288 0.760518941941992 1 1
0.815724126118901 0.755155358653728 1 1
0.688307115225332 0.636654968808296 1 1
0.874257046537783 0.809411462410683 1 1
0.64785667159512 0.582743674647715 1 1
0.770163712242699 0.686519345248119 1 1
0.969436312678677 0.882309703769102 1 1
0.505074314275207 0.464308776886527 1 1
0.713989505071473 0.623882277896042 1 1
0.609167328994985 0.598964736299572 1 1
0.470317310168275 0.426865048581288 1 0
0.816824879558112 0.750137098638613 1 1
0.657149365167113 0.582198621100079 1 1
0.515658614353343 0.474920798201503 1 1
0.358022405877299 0.298239442674739 0 0
0.598292315849883 0.555027590113053 1 1
0.375469585694037 0.345997931815264 0 0
0.736172302750249 0.682343754421821 1 1
0.930956387061434 0.841491213387417 1 1
0.541443668995812 0.478878274269972 1 1
0.470018108176877 0.41542193789136 1 0
0.671946869185846 0.587350329297516 1 1
0.75643970510605 0.7156464801239 1 1
0.428942559031474 0.385477357882238 1 0
0.869472580956392 0.789251955274035 1 1
0.881097633344689 0.788081406848711 1 1
0.613835355318869 0.560130295848972 1 1
0.81260123265422 0.751500857526608 1 1
0.539982056025584 0.499515985336405 1 1
0.646380171545576 0.607960842822407 1 1
0.309382672443887 0.274228008748054 1 0
0.991901377893696 0.909121864856756 1 1
0.731108621834657 0.659714813314144 1 1
0.588559620263296 0.531649093955193 1 1
0.724678225861835 0.660428798160333 1 1
1.13405250804623 0.984679754576794 1 1
0.702480204488054 0.621156829945454 1 1
0.755862615937033 0.704238500906795 1 1
1.34990775133819 1.19597967053528 1 1
1.10001252071821 1.06966203620193 1 1
0.645107975131903 0.580666199224683 1 1
0.77612580917668 0.728812847045751 1 1
0.646514107522473 0.617442093737634 1 1
0.461600142429879 0.420083362524656 1 0
0.813671556042543 0.739057235657668 1 1
0.61919058006463 0.578923954627171 1 1
0.289369089129517 0.260659654190828 0 0
0.730471944366241 0.681299659097683 1 1
0.911948495490427 0.824965432063734 1 1
0.300529188965678 0.299652426753124 0 0
0.808303504036893 0.719741926444564 1 1
0.568831751822134 0.531501643341797 1 1
0.800553516665855 0.712818213370604 1 1
0.523387159288783 0.480271175810782 1 1
0.909594194075221 0.848791628322235 1 1
0.85597577399905 0.803934896813052 1 1
1.06959751457623 0.978135385647593 1 1
0.716294641488166 0.658734147506736 1 1
0.912717620410486 0.818917171801805 1 1
0.683975751586656 0.622381703630343 1 1
0.657578423956596 0.616522494835501 1 1
0.630265278206903 0.578951615694865 1 1
0.808835965721121 0.739825316429701 1 1
0.56817133351424 0.533917503460437 1 1
0.763010527435075 0.695735415319409 1 1
0.619762815802692 0.553531238656509 1 1
0.603662088396225 0.526795552080505 1 1
0.461682596930768 0.42095296723803 0 0
0.725378437786229 0.642557222599223 1 1
0.80392704847224 0.730588465425925 1 1
1.01715848009116 0.953373176049093 1 1
0.838393933089657 0.741664365987881 1 1
0.690195800484233 0.623255868291463 1 1
0.645678235246079 0.585776706200756 1 1
0.730228989727784 0.639309564184351 1 1
0.727306795181421 0.657486742377424 1 1
0.559718466125001 0.51040837061451 1 1
0.79407482358465 0.69977625256969 1 1
0.487881987094947 0.450547323578511 1 0
0.446452188156092 0.433918864239728 1 1
1.13168345467519 1.03201847490302 1 1
0.891142534609105 0.814365181303533 1 1
0.70392326508906 0.621144964855349 1 1
0.977176962061495 0.906218616852038 1 1
0.785117519097493 0.710272313502551 1 1
0.818434016405493 0.746739150225224 1 1
0.666848509216217 0.618055330353752 1 1
0.653667839630187 0.596830441618142 1 1
0.697451161544496 0.642397703488044 1 1
0.559747502482647 0.492549973737432 1 1
0.883117116557896 0.803352565116293 1 1
1.01448475846383 0.927705959636523 1 1
0.778432645810444 0.688441212371244 1 1
0.672112805002654 0.616086225841971 1 1
1.01316261095918 0.930806690293419 1 1
0.616294720778769 0.55143365581622 1 1
1.01704016505295 0.923176464362343 1 1
0.576436552479804 0.438107651967148 1 1
0.717134800634812 0.654731740171753 1 1
0.725163292482252 0.652292276573983 1 1
0.961025957444624 0.883737287430641 1 1
0.820329957048199 0.742116960116635 1 1
0.91963061904205 0.817313227088706 1 1
0.881193848813296 0.809525984348983 1 1
0.676879173283753 0.618552978382712 1 1
0.70368527310155 0.622443400225619 1 1
0.535228296279111 0.493893928095369 1 1
0.815195353467816 0.725960605189386 1 1
0.820146527943139 0.725055413595064 1 1
0.752264884351222 0.683064882944744 1 1
0.776095403992423 0.705406504337174 1 1
0.819099162117499 0.738406589755409 1 1
0.889355160303398 0.798266513400644 1 1
0.554980393948711 0.523929652179255 1 1
0.927692837752393 0.853364654330516 1 1
0.953603075810537 0.864278382208006 1 1
0.630201616245913 0.580047599088796 1 1
0.624780436566344 0.587723591122477 1 1
1.1092425839912 1.0081167449969 1 1
0.607375652183483 0.570069293810837 1 1
0.851321698735744 0.783604080367101 1 1
1.14136829140201 1.02851450458232 1 1
0.482181806619326 0.458759944764083 1 1
0.873747318124208 0.803565558469458 1 1
0.629001473977759 0.555305350536825 1 1
0.950388863946118 0.872767053923956 1 1
1.11121574427509 1.01269828096693 1 1
0.876565047524582 0.796876319386432 1 1
0.360012981700201 0.332930657473733 0 0
0.940234517945562 0.856452728115684 1 1
0.479238723991312 0.424655658367481 1 1
0.490133510276722 0.439833985059816 1 0
0.783965658854058 0.737934930849741 1 1
0.663111427353624 0.588760278044256 1 1
0.541959556847021 0.503563552255355 1 1
1.04087590616843 0.951267665225887 1 1
0.578647196829456 0.520407844802686 1 1
0.581111655770927 0.516718604944695 1 1
0.792232094620832 0.748964259105446 1 1
0.837365476584008 0.767203101482792 1 1
0.605420592704792 0.548880318582269 1 1
1.15119388522108 1.06789316461599 1 1
0.763343071051865 0.672337860944263 1 1
0.811727751052161 0.728159832512432 1 1
0.598570289028489 0.516514394057536 1 1
0.650712408942636 0.600563518082329 1 1
0.730613119781352 0.691290981076725 1 1
0.784366800117906 0.705422748248543 1 1
0.845629244396586 0.740943177113288 1 1
0.447578496173968 0.40369626686289 1 0
0.659485507753536 0.600955243128089 1 1
0.309473078857299 0.286160467345873 0 0
0.78855622706966 0.715108435342338 1 1
0.775502150596058 0.705090451243941 1 1
0.459883152197343 0.432321395869147 0 0
0.904571745341204 0.83485155657934 1 1
0.925584270866689 0.829179617229169 1 1
0.998734259263712 0.865784375824354 1 1
0.504005684983776 0.46839685155973 1 0
0.648125483175027 0.581316817966991 1 1
0.868386294843246 0.788812285331574 1 1
1.13136091884605 1.0450490908862 1 1
0.816406134154442 0.727497088033594 1 1
0.686500695078178 0.629408026701408 1 1
0.585238379928876 0.543826521802092 1 1
0.60335481034908 0.549391070188495 1 1
0.582774088401201 0.533932756280038 1 1
0.954661009892921 0.874904253704415 1 1
0.453065180721206 0.417424429922562 1 1
0.476778626688778 0.416502780650143 1 1
0.765300034133739 0.719097785104324 1 1
0.836078639069676 0.73727380600811 1 1
0.752671814550946 0.670315842669192 1 1
1.28380549695526 1.1326104137377 0 1
0.544422268074958 0.517686590933237 1 1
0.548230981239498 0.508507910220304 1 1
0.719877922247631 0.641677155424887 1 1
0.64300459856402 0.572757109750982 1 1
0.522125711189981 0.478451421064168 1 1
0.706012847335948 0.641961348205269 1 1
0.761288498752964 0.677440064529623 1 1
0.759096828284798 0.681568691946058 1 1
0.909718952947078 0.87147647523437 1 1
0.532006709002857 0.465237601475725 1 1
0.903252418833916 0.849402956864874 1 1
0.725317806342182 0.652589850272103 1 1
0.777439052624547 0.645784088985622 1 1
0.730487359491852 0.683140142040506 1 1
0.628369158838224 0.579800468067861 1 1
0.723890571512217 0.713430339018567 1 1
0.568501797432406 0.518457826483208 1 1
0.427866247779761 0.386129667580126 1 1
0.732121617028619 0.677677270338775 1 1
0.486398612480898 0.441269574673385 1 1
0.952829140682941 0.886028683883232 1 1
0.973434474944596 0.8980860471756 1 1
0.756379988097783 0.694649110974932 1 1
0.942058057648219 0.854057152417655 1 1
0.752521107878997 0.66081406463259 1 1
1.1005570724507 0.994749501818198 1 1
0.930322516228533 0.831284479085879 1 1
1.3836466482288 1.25986122884393 0 0
0.88661031416381 0.79429991216252 1 1
0.854118066694036 0.792924084611452 1 1
0.860737680193723 0.806902897620972 1 1
0.894222608714831 0.808127378159624 1 1
0.643878516646243 0.602444375125597 1 1
0.821009234915447 0.751309738820644 1 1
0.896583536328943 0.78806523828943 1 1
0.590671382580131 0.556658932421263 1 1
1.22072988607797 1.11131439519325 0 1
0.794775878434177 0.722444974754572 1 1
0.660052803266513 0.606043052309612 1 1
1.08461222148902 0.995607488031571 1 1
0.916684059052246 0.845590911948862 1 1
0.653236122947983 0.604439946348593 1 1
0.44243063192317 0.398066605082493 1 0
0.674363231624841 0.604551939121467 1 1
0.745428035710797 0.671678820904846 1 1
0.725125200484721 0.655634188114195 1 1
0.656073398063339 0.580555092608395 1 1
0.892408338708425 0.806576226930388 1 1
0.689577519336815 0.635850374778454 1 1
0.871432397144767 0.775193748095551 1 1
0.723540277373956 0.65525297808919 1 1
0.359645995357076 0.340272261074677 0 0
0.810677574035412 0.733530090677618 1 1
0.800819803898303 0.710194981745021 1 1
0.592965046849556 0.555358613913082 1 1
0.707437514159383 0.629777048880066 1 1
0.85056129769409 0.73456377956365 1 1
0.563493092275979 0.505516783725871 1 1
0.602342010404807 0.553093472054619 1 1
0.953442288941413 0.866842263237051 1 1
0.752286658230204 0.67791357736277 1 1
0.652272747408382 0.55212275588666 1 1
0.315110584947805 0.282568988088807 0 0
0.711175864377884 0.65055394857898 1 1
0.759939229362349 0.676284222753816 1 1
0.836775412792973 0.757703972743392 1 1
0.654770234464087 0.641749141981673 1 1
0.928233837498513 0.845181063134708 1 1
0.526123627821175 0.484921217432853 1 1
0.566240477528262 0.508863413697621 1 1
0.579535892125339 0.538624569561711 1 1
0.610637631873161 0.54026244736077 1 1
1.18376078913971 1.0795095098963 0 1
0.590757471414247 0.531666893248179 1 1
0.556266111832771 0.519024010591217 1 1
0.763707008616172 0.704508757633332 1 1
0.686509495095464 0.622009218049405 1 1
0.93448711129326 0.864671777327814 1 1
0.865565005040414 0.787838546465095 1 1
0.538546105254129 0.482348737209508 1 1
0.884548507796348 0.800462414512894 1 1
0.892188263830881 0.827517704334467 1 1
0.667721629095922 0.57966660460681 1 1
0.669626647174946 0.606472943992224 1 1
0.984720470281048 0.940812985185586 1 1
1.03937088816254 0.889510222982055 1 1
0.480617759644365 0.469572612051391 1 1
0.880901404661221 0.798447254025617 1 1
0.546080116616911 0.513442083652828 1 1
0.733524430822944 0.671117115444632 1 1
0.714086797640227 0.672507618290558 1 1
0.618112749008511 0.555367995489739 1 1
1.07975609890096 0.984322207146469 1 1
1.01433602692482 0.92012386130886 1 1
0.937646367235589 0.847200601214353 1 1
1.38284887647798 1.17716081194152 0 1
0.591924017615764 0.532111170357513 1 1
0.669470265696866 0.616873001532215 1 1
0.816691747078287 0.757334635766103 1 1
0.620870104055633 0.585939635953449 1 1
0.812392687591177 0.748421317994931 1 1
0.294713932548403 0.260161058881533 0 0
0.756364636230598 0.712387782505019 1 1
0.793732057513019 0.72741005891289 1 1
0.729121755960703 0.692290890206643 1 1
0.137450342893292 0.146673462618322 0 0
0.536024166158626 0.503014341847394 1 1
0.693687282715516 0.644554507437407 1 1
0.771446069392832 0.705891908108377 1 1
0.912352663299227 0.82538065197348 1 1
0.744145298588757 0.656742127069201 1 1
0.895442153306655 0.815292642326593 1 1
0.761854095449683 0.696554238164663 1 1
0.660837530015661 0.587804600815842 1 1
1.08396464341136 0.981916531340618 1 1
0.993152139491654 0.907335514785074 1 1
0.385982856715563 0.382859655616846 1 0
0.271744756553918 0.259070763926511 0 0
0.705499265355311 0.645293158986912 1 1
0.675619857235433 0.611620862586171 1 1
0.844813249726788 0.717247488117815 1 1
0.319877880053926 0.2957801280249 0 0
0.873366093929451 0.78684730241335 1 1
0.689244629559089 0.650114267752668 1 1
0.56467838492 0.528065538475939 1 1
1.03485889252046 0.916119414625958 1 1
0.980205217941965 0.891782351323026 1 1
0.67180658696734 0.622864984636761 1 1
0.804168684630103 0.721276893650294 1 1
0.640520233262624 0.571820838091593 1 1
0.690450086921218 0.619327970997448 1 1
0.909694673713743 0.844803820409746 1 1
1.11671018870212 0.99146082253529 1 1
0.649062331816973 0.600492850850811 1 1
0.813594455820047 0.725697129708273 1 1
0.67389044872625 0.609698061004864 1 1
1.1535914435408 1.00539650933943 1 1
0.896553320661026 0.833106800690068 1 1
0.677935591683832 0.625258663216606 1 1
0.871098260383893 0.798107749833796 1 1
0.827528398142812 0.753438050918035 1 1
0.835298389223597 0.745903033230872 1 1
0.722189575137747 0.676564052812402 1 1
0.508092272152388 0.474511306532363 1 1
0.671920272799512 0.588009591634361 1 1
0.708939710282858 0.636325279462425 1 1
0.890235111569876 0.792289532884588 1 1
0.69992907717793 0.621300934212801 1 1
1.12071646523173 1.00685576856265 1 1
0.938570347598675 0.890743136504809 1 1
0.727041975672613 0.614758883344156 1 1
0.457850410308061 0.410935254516129 0 0
0.782797556616211 0.685588158519165 1 1
0.804938300379553 0.730665626279452 1 1
0.664298087236934 0.570263267490315 1 1
0.931309275959051 0.837392642314463 1 1
0.3072365838657 0.257795087343396 0 0
0.759107843338437 0.69204755392801 1 1
0.599992292064051 0.568380355439647 1 1
0.981536377953799 0.904463174780503 1 1
0.776999675125506 0.695423095613133 1 1
0.655152812244062 0.610410935610057 1 1
0.588592062061555 0.526254152690179 1 1
1.24460021729058 1.1540443432002 1 1
0.669966402867024 0.612088523662496 1 1
0.933507254385707 0.854809378333219 1 1
1.10201259982079 0.990615811572535 1 1
0.575881737778293 0.54528361506109 1 1
0.670798558728475 0.591495650433196 1 1
0.847951194871068 0.785755009342149 1 1
0.947958472230585 0.848061757153467 1 1
0.971695771037457 0.879272982568752 1 1
0.96585013828064 0.90810010257575 1 1
0.428638174412058 0.364684511821721 1 1
1.0783299818803 0.971878443013817 1 1
1.06392586649159 0.994444926358586 1 1
0.458717637192156 0.425522142275339 1 0
0.763589785326096 0.691542515081968 1 1
1.14486669823684 1.09137483984753 1 1
0.852076660935083 0.764854507599792 1 1
0.673696974522993 0.598611347934358 1 1
0.611295900268822 0.54985128528144 1 1
0.648730940460018 0.579822472429206 1 1
0.833464366321841 0.758129961383397 1 1
0.777962324647347 0.719312020076638 1 1
0.452130838357872 0.408456009206816 1 1
0.591205532889087 0.530121847122301 1 1
0.982004173502438 0.892424584022746 1 1
0.673084778922222 0.629240684540639 1 1
0.620076465417543 0.549125393075522 1 1
0.475018286289292 0.432610036318544 1 0
0.838259618757497 0.747228043812999 1 1
0.527028143410586 0.498311722283509 1 1
0.845208962128057 0.779604123103287 1 1
0.511820355027741 0.473002619156538 1 1
0.60732169992247 0.544039994721678 1 1
0.731282683208807 0.647586126646254 1 1
0.743991821722477 0.663788743621793 1 1
0.735055952707548 0.644598397353799 1 1
0.425110235218903 0.348662023049722 1 0
0.951702474769879 0.868610141054306 1 1
0.9767999159023 0.865408452859159 1 1
0.750825582289228 0.664696102624578 1 1
0.549499264756503 0.506357537991968 1 1
0.566292508739665 0.521788667158521 1 1
0.507790746732641 0.487114038768743 1 1
0.753482663402444 0.67588503141125 1 1
0.966554561098588 0.898105133124341 1 1
0.604966190684959 0.573833911134325 1 1
0.970565034119594 0.85606386400121 1 1
0.749863376206646 0.682100442376191 1 1
1.0338530894289 0.934340697259543 1 1
0.840507840279461 0.765082569659169 1 1
0.92840118575015 0.8528261992339 1 1
0.478348968905317 0.426541817698444 1 1
0.940110229991155 0.860283837685383 1 1
0.656629536461378 0.608852165503293 1 1
0.588514782135375 0.555964807064556 1 1
0.760496269659717 0.689625510733733 1 1
0.601822440406013 0.545876611711998 1 1
0.594811652509715 0.541705265082572 1 1
0.732295818476849 0.668504784266129 1 1
1.05210664625672 0.957585409637173 1 1
0.739278290012115 0.650285182608702 1 1
0.431349614202004 0.413556512870356 1 1
0.666147089963387 0.604476910729223 1 1
0.979934081035611 0.896618648232125 1 1
0.705705113571192 0.625038450472783 1 1
0.800233186796379 0.672792679716322 1 1
0.58095821464304 0.524319228873533 1 1
0.623800696895137 0.575978134019062 1 1
0.560408109819475 0.505307047891284 1 1
1.19121993435141 1.0471978885363 1 1
0.32804277485037 0.325959440531404 0 0
0.685425292533242 0.614100535743899 1 1
0.844733086128341 0.79171408177805 1 1
0.5596652854944 0.480176736451289 1 1
1.07639038875065 0.987660503381107 1 1
0.836433719360675 0.766530347975969 1 1
0.873387619487317 0.768545349098845 1 1
0.889670303058474 0.791409647497425 1 1
0.776680714792779 0.727706574411954 1 1
1.13796505945213 1.0127198263807 1 1
0.756974177596108 0.702802447260982 1 1
0.776611915189862 0.711551786977074 1 1
0.616157981057547 0.548449430962245 1 1
0.730707209876445 0.674920208292655 1 1
0.606752529492395 0.543981096265611 1 1
1.09183000479058 0.980824232540022 1 1
0.602319637404252 0.526304687406755 1 1
0.748152184034421 0.663559682202749 1 1
0.926589700703852 0.84173445374591 1 1
0.69584239309463 0.655818650809964 1 1
0.488982391672742 0.444349872912762 1 0
0.649849864433741 0.579119855584072 1 1
0.342682611665129 0.306201535878284 0 0
0.569816002186798 0.526525662242511 1 1
1.1394802369923 1.02018657421182 1 1
0.763399010632104 0.697878184901151 1 1
0.704232015915876 0.643741506972294 1 1
0.339278773052254 0.320259681625517 1 0
0.938345410049477 0.832539075587036 1 1
0.939192264811914 0.855543953640434 1 1
0.561510466701128 0.520382140233608 1 1
0.518468220185066 0.453584987642475 1 0
1.13424018508293 1.02423170182413 1 1
0.80372414340353 0.73272092284816 1 1
0.864808491641425 0.793669209941394 1 1
0.681469862345416 0.630743832025209 1 1
0.781622592178772 0.723377429502023 1 1
0.722443996159838 0.620479990128777 1 1
0.758070988537011 0.669595905854387 1 1
0.777599445303742 0.6595783957618 1 1
0.745312363826867 0.663214499695227 1 1
0.737300142803148 0.692835995516815 1 1
1.24425895296244 1.13765654174959 1 1
0.644688492398037 0.59083005962904 1 1
0.606255045507472 0.552842080756775 1 1
0.798864651542301 0.705230427877518 1 1
0.715873983905618 0.63146578173348 1 1
0.513220616277372 0.467082755621548 1 1
0.935527617388598 0.90135667919029 1 1
0.861624623576646 0.766757340846003 1 1
0.976838170025629 0.884502880509458 1 1
0.995735749737102 0.900846781659484 1 1
0.565605090205118 0.544596898555429 1 1
1.07070719825403 0.964044225798128 1 1
1.16082723105188 1.0459631421302 1 1
0.519334517737468 0.453016472349504 1 1
0.743873993493231 0.679166484451647 1 1
0.533584880753653 0.462225924903814 1 0
0.962699415099462 0.875953975332912 1 1
0.784066997021747 0.697197391405046 1 1
0.419246725932882 0.367231168121021 0 0
0.937466741198598 0.853652739043785 1 1
0.898322957881022 0.788934018355792 1 1
0.802771128815136 0.722058487629111 1 1
0.898308044284483 0.803562673480902 1 1
1.18910178695663 1.07127996592345 1 1
0.886413633602528 0.791373038341683 1 1
0.996937461228039 0.875472238772198 1 1
0.590747180498223 0.526066897605975 1 1
0.772821937391747 0.695569365499619 1 1
0.666975623454206 0.634812102357645 1 1
0.331198650319953 0.287222785263556 0 0
0.8817000677289 0.812869628166843 1 1
0.486134938918673 0.419023645323992 1 0
0.677439038907522 0.658823902143607 1 1
0.65939271650625 0.611125811703691 1 1
0.876770743293491 0.768471606166324 1 1
0.774965439437665 0.711271876454611 1 1
0.812104211100579 0.743454461913227 1 1
0.903827194047721 0.817457735205584 1 1
1.05606124820026 0.952812342724196 1 1
0.51033068812967 0.45412407255894 1 0
0.763550632543707 0.689257593289823 1 1
0.503979018894283 0.450031246430339 1 0
0.432865996220353 0.408678968394518 0 0
0.521739341157156 0.457198369111795 1 0
0.906003205927365 0.808196992334241 1 1
0.421025205661265 0.359962969016798 1 0
0.952253634660229 0.868851121266531 1 1
0.968790120948227 0.888702210350092 1 1
0.942177980576715 0.902467193799649 1 1
1.07847610752403 0.979201885516724 1 1
0.838384814387835 0.752916441577821 1 1
0.727490714394422 0.658236233128203 1 1
0.668505477628521 0.606043177455117 1 1
0.612240937520859 0.540442001056893 1 1
1.07040763410616 0.952077919953853 1 1
0.557592710829716 0.505628851165471 1 1
0.768156113834243 0.697705668429552 1 1
0.898959287303017 0.832417124193676 1 1
0.742352662207665 0.657503172055895 1 1
0.647403577132702 0.616983222107433 1 1
0.408077687292858 0.378245256398943 1 0
1.01425143745437 0.913991605368614 1 1
0.771978269193239 0.715609450254399 1 1
0.476394379125705 0.422748415302819 1 1
0.647549697619076 0.579181373560666 1 1
0.441194273517448 0.402247779332668 1 0
0.805198573149884 0.728170034622538 1 1
0.805295832059835 0.746808042013008 1 1
0.831291567231047 0.770150743918239 1 1
1.07742096043322 0.963342730963965 1 1
0.89817779252359 0.801661752871021 1 1
0.708539517195374 0.664282542559312 1 1
1.19436745395309 1.0876664446503 1 1
1.05304179570909 0.910401681211469 1 1
0.39444084296313 0.357384773146527 0 0
0.85987606198604 0.768878785389437 1 1
0.7235978100449 0.665148513976541 1 1
0.7376018761472 0.670896175924864 1 1
0.886524607787006 0.807438780781617 1 1
0.856612558106149 0.775198009389051 1 1
0.785026952639651 0.730206193093687 1 1
0.877287211437157 0.811214147175188 1 1
0.642660699141142 0.576180537709193 1 1
0.732941289716482 0.662660371641614 1 1
1.00816567346261 0.906173058698986 1 1
0.443472234614165 0.404597354853369 0 0
0.670927116537641 0.599526554904693 1 1
0.553250679360428 0.492163164930352 1 1
0.930634207005152 0.868615307009475 1 1
0.424746849759586 0.391427673030332 0 0
0.781428859085837 0.695184699615371 1 1
0.766523303327802 0.684231375541259 1 1
0.489662947145096 0.443489361810152 1 0
1.06119661281715 0.985659229874519 1 1
1.02513841229376 0.891585885341508 1 1
0.719042447912979 0.654934487293661 1 1
0.493888418312236 0.450069540088341 1 0
0.591223263456573 0.533531144138236 1 1
0.695122914852521 0.614738594249708 1 1
0.739702626890973 0.716709317011774 1 1
0.705742861764763 0.641954272299471 1 1
0.885891718567874 0.787499695818842 1 1
0.999806815272587 0.887078685847465 1 1
0.760142001265459 0.706527931835724 1 1
0.685866166478098 0.614698566974091 1 1
0.986750780428027 0.889044679952482 1 1
0.508403943026982 0.445137978705681 1 0
0.877862582733013 0.789939291204576 1 1
0.708287584498177 0.648857046361729 1 1
0.717092447518853 0.649312609296938 1 1
0.785965034192967 0.734616667682042 1 1
1.03688046768125 0.932497929664753 1 1
1.20525117486269 1.09644546263564 1 1
0.969664278371714 0.864703388609898 1 1
0.533249129457099 0.477129505809552 1 1
0.647323188346967 0.591503566928958 1 1
0.722915697042564 0.650994064030897 1 1
0.932192418410555 0.83346777804064 1 1
0.899298055594811 0.839463031307512 1 1
0.214006189462498 0.172175199698895 0 0
0.496728106861713 0.468505212341785 1 1
0.762910522379049 0.69761065357787 1 1
0.649237813408368 0.597429703511334 1 1
0.36905672130327 0.326107213389853 0 0
0.744978952721966 0.671493014339731 1 1
0.861158208593131 0.774143068089858 1 1
0.714089816834597 0.638446373331176 1 1
0.736058819901353 0.647727283114959 1 1
0.527967594024433 0.493376983495665 1 1
0.682288942981755 0.64434787606511 1 1
0.941383126759269 0.861100161264938 1 1
0.654761188278484 0.601443002501438 1 1
0.677682110431518 0.609176468020758 1 1
0.64856906224994 0.581671001364899 1 1
0.573973113892367 0.509250799033023 1 1
0.835692183470336 0.775992168241258 1 1
0.62051547631421 0.560208037802638 1 1
0.973651116027644 0.875995771078129 1 1
0.820796306247554 0.742950850721772 1 1
0.374421533650806 0.336914633485455 1 0
0.500496844025091 0.467410734282185 1 1
0.971863495235586 0.862246155056319 1 1
0.451880422564789 0.42634836723542 1 1
0.427037587476155 0.395581002863394 1 1
0.697796707235398 0.638576651357111 1 1
0.691724385805875 0.63575231760917 1 1
0.826660074807297 0.758068090343496 1 1
0.183338836623145 0.169664241716435 0 0
0.65298133309089 0.593837197691116 1 1
0.627995389793128 0.578981969930401 1 1
0.840868814688959 0.766010436238213 1 1
0.728566635950423 0.659186684009841 1 1
0.951654768507902 0.862867147110558 1 1
0.901818949345574 0.805893422247656 1 1
1.07431552017865 0.93579225556064 1 1
1.04455681997728 0.964874885333265 1 1
0.643020099594923 0.606619079663724 1 1
0.753038817937474 0.696224680669479 1 1
0.722067892182927 0.651703017393013 1 1
0.665554887569397 0.61447468165944 1 1
0.645459185863263 0.602233415212083 1 1
0.806106240883612 0.727053578001984 1 1
0.752087972909676 0.67387461518426 1 1
0.672562335217136 0.596303195141841 1 1
0.442208457076507 0.415025760525969 1 0
0.639165789982556 0.569669147587258 1 1
0.649092207242122 0.596247108944728 1 1
0.896226152345597 0.805590234143796 1 1
0.868816799264992 0.790042431284099 1 1
0.660562983290815 0.571456739396684 1 1
0.359309170954463 0.352044156307489 0 0
0.967054150704189 0.862637231705689 1 1
0.622741004677094 0.577265836330708 1 1
0.539326739249212 0.477932791356645 1 1
0.75655620429155 0.705365148363468 1 1
1.39169716205708 1.24532702193814 0 1
0.928482083551704 0.804134382784696 1 1
0.533787285751886 0.483607745561287 1 1
0.621958335421371 0.571078992373612 1 1
0.677361417381711 0.562451897337707 1 1
0.571153284463185 0.512365229810731 1 1
0.782071768311716 0.722851406882613 1 1
0.693949497053551 0.633911962968901 1 1
0.581162147502325 0.535879376631239 1 1
0.289011023965439 0.273489916749682 0 0
1.04830592778143 0.925979771456598 1 1
1.05395178218212 0.94625807499443 1 1
0.873209802695156 0.768813833191224 1 1
0.594001875792623 0.527947461474989 1 1
0.982880884191503 0.898791621528004 1 1
1.14638977774162 1.06065707807821 1 1
0.974873462938305 0.884840622920235 1 1
0.713133094175132 0.658157048288703 1 1
0.60739588888184 0.561078153226462 1 1
1.05612351316246 0.933977217957974 1 1
0.679544486309623 0.62367375078563 1 1
0.911973306275393 0.777182022513501 1 1
0.523211697928156 0.478518840582265 1 1
0.794950719161504 0.70488042268633 1 1
0.640955265188872 0.558268592156029 1 1
0.626308222049695 0.58316927611858 1 1
0.760925922662518 0.702484527285535 1 1
1.25966507013158 1.12337095044149 0 1
0.920700485035683 0.832949544431845 1 1
0.89910456984459 0.806534327070104 1 1
0.589949334043701 0.537303663805005 1 1
0.970861291811833 0.906234328936356 1 1
0.83728665939215 0.758008011971199 1 1
1.07197980871327 1.00597001914437 1 1
1.00226408314481 0.906310774087655 1 1
0.597259916153864 0.534681821256617 1 1
0.723878362137714 0.644458939667787 1 1
0.87842628141268 0.778266358091571 1 1
0.663798698900031 0.580974040745772 1 1
0.462662640811911 0.435920844171878 1 0
0.750251478229257 0.697320009067068 1 1
0.474201006635971 0.43684688641839 1 1
0.914602837170188 0.843802382614034 1 1
0.541723334078578 0.48431556780229 1 1
1.02964203713103 0.934755498807984 1 1
0.535666015482978 0.481749942434712 1 1
0.683676166727711 0.614623511209764 1 1
0.82277615621199 0.773855737486407 1 1
0.634105548702652 0.583696387934266 1 1
0.728735505530923 0.663738921899115 1 1
0.97690224995341 0.909412485866775 1 1
0.801360746484695 0.731199450411655 1 1
0.536162113280469 0.48660101939496 1 1
0.746465916514777 0.674871665855175 1 1
0.808433612281511 0.725833857727827 1 1
0.691475434357363 0.630020888025838 1 1
0.903344393416231 0.839508107958761 1 1
0.29443833933258 0.285999592529106 0 0
0.732126879571731 0.645496666348535 1 1
0.94988566626648 0.852333898443313 1 1
0.630168781564842 0.580034610733574 1 1
1.081449271413 0.969396919136882 1 1
0.748161986552578 0.670758790386716 1 1
1.03074715806666 0.939728444805861 1 1
0.77185315936648 0.718185402680159 1 1
1.1093358373386 0.991824138020878 1 1
0.634532951030913 0.585995329999368 1 1
0.495917663305625 0.449498166466588 1 1
0.860062573241657 0.786559095715013 1 1
0.621065380842657 0.570028744126284 1 1
0.815002013378716 0.736873423353033 1 1
0.833956475388722 0.722206631122951 1 1
0.866245211264308 0.774462052847653 1 1
0.546073788723132 0.535098017782482 1 1
0.797805533811217 0.716025079380139 1 1
0.850757540187153 0.773082029367277 1 1
0.578071266323351 0.50582830978431 1 1
0.792545994252951 0.72756990634551 1 1
0.813967606758982 0.747552954052021 1 1
0.91186665600677 0.821706447209526 1 1
0.661552460435997 0.610250831238638 1 1
0.745024414034398 0.671279890621986 1 1
1.07522203083411 0.974839835634886 1 1
0.669970036492081 0.596077330858363 1 1
0.786723731957158 0.666134027299991 1 1
0.537413674854252 0.462527601049318 1 1
0.697078211243865 0.630683564734986 1 1
0.829217635682082 0.753384725855181 1 1
1.13457894151922 1.00682141858269 1 1
1.15045537034728 1.02529864210949 1 1
0.880704430031235 0.80217257405313 1 1
0.479441410472276 0.457650769848813 1 0
0.624885748165207 0.590952599878045 1 1
0.409152552209805 0.391996223355355 1 1
0.773312542858591 0.719096657751574 1 1
0.746358231272259 0.690694029639013 1 1
0.890460289171866 0.814444655379058 1 1
0.615957805194273 0.563205336270399 1 1
0.845576102825603 0.769219012498084 1 1
0.827299931237036 0.746975405181835 1 1
0.542569789213032 0.502128105176165 1 1
0.755311645474307 0.68804840701551 1 1
0.338832865607837 0.310483090781722 0 0
0.637284315346976 0.546120807621117 1 1
0.492067721699496 0.46406993415287 1 1
0.680884539664353 0.625791502878408 1 1
0.889447202384653 0.80677159040157 1 1
0.453728972197838 0.413719177318395 1 0
0.965319068896655 0.833064650594985 1 1
0.687582250717061 0.63576045532265 1 1
0.471563916879502 0.444779616460277 1 1
0.746126817397111 0.65427779044293 1 1
0.707329667330911 0.623610505456434 1 1
0.400523947096683 0.371590083813734 1 0
0.603904670176411 0.558700504461853 1 1
0.924191683198253 0.822566387713488 1 1
0.680118101104468 0.612197373634326 1 1
0.655290772835627 0.623401195593446 1 1
0.829280889867049 0.776114024591844 1 1
1.09751200896107 0.99896597165954 1 1
0.649005939700913 0.601582879461262 1 1
0.564046232140212 0.507702155767871 1 1
0.967552764164944 0.889013435404373 1 1
0.488715162908136 0.44146814008186 1 1
0.699509067481057 0.640201106867739 1 1
0.530753192036988 0.47899642283627 1 1
0.756741780394259 0.711765045164302 1 1
0.863556025319923 0.810443791634985 1 1
0.79568649408159 0.721679373352256 1 1
0.657161163492952 0.598846752347838 1 1
0.941847027197197 0.851016661925918 1 1
0.763218857167017 0.635956131144682 1 1
0.708577322476507 0.643340081359782 1 1
0.730150045854716 0.679956984037768 1 1
0.884849075509722 0.833930008610357 1 1
0.785806528742967 0.721577759016936 1 1
0.538209606945988 0.492694994562621 1 1
0.628503391914994 0.556269076649996 1 1
0.828117719078382 0.742132443810115 1 1
0.45649805084294 0.434548082822525 1 1
0.911232180599376 0.81979404673065 1 1
1.22534865987442 1.10186780075271 0 1
0.289586122037198 0.262400002886865 0 0
1.02861120647683 0.940648808213954 1 1
0.569214175290466 0.505898893600132 1 1
0.893928929818665 0.814357445523089 1 1
0.674701560087656 0.596947825928174 1 1
1.19059803078441 1.09047025584276 1 1
0.952512306592111 0.887770528071334 1 1
1.18291204930633 1.07568917694603 1 1
0.941501088046674 0.843633668486724 1 1
0.890582128346776 0.8248508797092 1 1
0.654444973929397 0.612241591634421 1 1
0.83227921608816 0.770488182210053 1 1
0.687734674883142 0.618927216293337 1 1
0.770081830318095 0.691767810120967 1 1
0.925800511195909 0.851493074388568 1 1
0.916645172043567 0.834067058071801 1 1
0.646180702898537 0.598151211528671 1 1
0.620332377065633 0.619303979484224 1 1
0.639153122382908 0.585939447141626 1 1
0.477506053645174 0.423102134520921 1 0
0.736725959050661 0.653972684034639 1 1
0.669704382076528 0.584793379004485 1 1
0.721982179963787 0.66414902462498 1 1
0.774736227051241 0.723515956249714 1 1
0.445651341196636 0.41580997911539 1 0
0.96217546104188 0.876460010196081 1 1
0.625236860268828 0.567730325608101 1 1
0.668620406196874 0.590459813121902 1 1
1.18967000413071 1.06249810949727 1 1
0.689297075025222 0.630825851002625 1 1
0.665524806078553 0.600646997815348 1 1
0.806132909245359 0.715323309972526 1 1
0.84020229611156 0.771013939535314 1 1
0.543782107593982 0.488189621449234 1 1
1.12349335298879 0.97810831799256 1 1
0.373499879034375 0.3673139146174 0 0
0.627564423838268 0.576133098691733 1 1
0.669893633833555 0.594270667448963 1 1
0.90934118757302 0.808577943817043 1 1
0.680120857272112 0.630067537000463 1 1
0.880699365959845 0.793911273381513 1 1
0.547837935693803 0.510004146816654 1 1
0.89949808584331 0.829632310236153 1 1
0.397347984994552 0.338049380925084 1 0
0.846198288085971 0.761015219363967 1 1
0.53002422625427 0.505030209660762 1 1
0.578269304557519 0.522516849552346 1 1
0.448278393639729 0.399907565387921 1 0
0.690016888868506 0.664876791916897 1 1
1.14027222176586 0.998585186923094 1 1
0.631426349438895 0.578860832969002 1 1
0.574778066381437 0.532160789780766 1 1
0.962255900863948 0.875103530527182 1 1
1.05252620280521 0.980031378706763 1 1
0.754010671066092 0.701492606753018 1 1
0.776827195553411 0.714601466435714 1 1
0.565540987909456 0.533889244410995 1 1
0.41056910387231 0.381886536172032 0 0
0.488340962168355 0.450665019747672 1 0
1.0050568556198 0.846001761774488 1 1
0.220097625248254 0.191915289806955 0 0
0.64579674259908 0.58868062215628 1 1
0.736114835816109 0.67898295044304 1 1
0.536854459885995 0.488540407268307 1 1
0.356735408965405 0.354849873292089 1 0
0.946098509051385 0.852217355255479 1 1
0.258001915726021 0.245780289545698 0 0
0.709915700649943 0.647021501152767 1 1
0.815748522509454 0.761268871347909 1 1
0.809363500984779 0.729556678315964 1 1
0.418873711732176 0.38484670606121 1 0
0.58257812012508 0.503764459548867 1 1
1.32409492774526 1.17277032814814 0 0
0.522448791581781 0.471498108913907 1 1
0.611299787863269 0.602426875040286 1 1
0.642924413550498 0.572538550315552 1 1
0.666684091309232 0.606548953264623 1 1
0.555462406372563 0.491960025847628 1 1
0.624544466881187 0.588067048592698 1 1
0.685821756897093 0.647901637428103 1 1
0.413562753487406 0.367393652929822 1 0
0.615809404164399 0.582256232078192 1 1
0.81205089861142 0.76397770053952 1 1
0.986580493814439 0.874702019187215 1 1
0.608367442316116 0.539871795183514 1 1
0.995006633434801 0.926691808818533 1 1
0.657737208840586 0.610454256534638 1 1
1.22291756476514 1.09970611465882 1 1
0.511618790691323 0.460489250950127 1 1
0.680767726631804 0.629549280502557 1 1
1.10887155160314 0.991109258698245 1 1
0.675481288834135 0.637420938948757 1 1
0.595817787891417 0.56142011303521 1 1
1.10265032807329 0.976757600680087 1 1
0.786835908205646 0.710232327959126 1 1
1.04447224933396 0.965818697660355 1 1
0.86043724932913 0.779272776485778 1 1
0.574667092569221 0.503881102170869 1 1
0.684521605010134 0.619787646885985 1 1
0.755462792115936 0.688600167713085 1 1
1.22279831689064 1.12432796255159 1 1
0.750398205942531 0.706869043052387 1 1
0.749597058105178 0.673573812133858 1 1
0.670563454590853 0.575914699407841 1 1
0.979924820584642 0.901010559028202 1 1
1.07202666415727 0.96347048863247 1 1
0.745122920434123 0.688108877128395 1 1
0.460288847302763 0.410705931139319 1 1
1.09909177842901 0.978105884578539 1 1
0.492751408682512 0.448613944528872 1 0
1.07208945989704 0.963235588847642 1 1
0.587144582403042 0.549065659807629 1 1
0.735373186239608 0.673599684930639 1 1
1.06277671603362 0.940064904472331 1 1
0.718063538363321 0.688212475393641 1 1
0.789074553592131 0.719644928442629 1 1
1.02386518925705 0.921780166359521 1 1
0.722755444728931 0.660600407540763 1 1
0.700262875480834 0.609157771204211 1 1
0.596545886543868 0.552162613636301 1 1
1.00053359734231 0.902458621085653 1 1
0.487796382427643 0.462385744395831 1 1
0.528862295683349 0.467475884858183 1 1
1.17020973412419 1.04433512037964 1 1
0.837911595286548 0.743501771175891 1 1
1.0955128366552 0.969042421834289 1 1
0.886077666990084 0.811797844278396 1 1
0.880007031086166 0.850642806781021 1 1
0.858534115120355 0.765566095562642 1 1
0.589947123099972 0.537107867566313 1 1
0.704220039585531 0.640071720295089 1 1
1.2696555100942 1.14029168934866 1 1
0.966376086669248 0.859083935110399 1 1
1.01481021491728 0.921846004988615 1 1
1.09673187717944 1.0256220319568 1 1
0.81449613769859 0.728820274101631 1 1
0.814004427861695 0.729978655609754 1 1
0.785471772558023 0.713579662571365 1 1
0.928159080720893 0.864328791069291 1 1
0.972436372378878 0.854239800741434 1 1
0.830288329198078 0.757257812789321 1 1
0.606112593518552 0.554376639688522 1 1
0.506900040077182 0.466888471631063 1 1
0.768191820104112 0.675219550852148 1 1
0.910642653833853 0.827160318394542 1 1
0.559072122090791 0.522660712379189 1 1
0.683836441116673 0.619781614610339 1 1
0.968395777884251 0.89041265668693 1 1
0.715416252932721 0.654995776667494 1 1
0.362813132433483 0.302220558951427 0 0
1.04135005445275 0.950128345924744 1 1
1.01402606283407 0.937102456419543 1 1
0.565123683723059 0.526903039399495 1 1
0.829159021547837 0.777767433780502 1 1
0.565561101642673 0.511589117820911 1 1
1.04939991089234 0.932993896640825 1 1
0.969345982360089 0.915407598449914 1 1
0.713926179377681 0.646962895398294 1 1
0.429560143175446 0.40049230175536 1 0
0.927425139868994 0.83633309366962 1 1
0.951017826739605 0.851488486362224 1 1
0.627243777288 0.588188211667669 1 1
0.612694287940852 0.568430458460688 1 1
0.843892264837969 0.772247417055238 1 1
0.818349013383254 0.721902955180512 1 1
1.0902817209557 1.00266213273487 1 1
0.737712402226767 0.655938405064179 1 1
0.865538841966845 0.76740365736072 1 1
0.998429375269906 0.896010163249354 1 1
0.217847149435801 0.198480616298511 0 0
0.615297800426798 0.5791084730778 1 1
0.7181615541424 0.670631652557857 1 1
0.549661235164543 0.483916535108502 1 1
0.882695408129646 0.765533547355496 1 1
0.921278935111515 0.835790548811147 1 1
0.513415165231437 0.468213502592031 1 1
0.791007300690865 0.721836378625437 1 1
0.767777392810561 0.696625807986347 1 1
0.755229173628156 0.698214724134848 1 1
0.690373684199404 0.629166074960591 1 1
0.631839861438591 0.565553612645626 1 1
0.809638774266004 0.732294547275026 1 1
0.897308586145402 0.79008425929504 1 1
1.10364309039106 1.00847626566925 1 1
0.973510489834923 0.897647017579145 1 1
1.1094453486824 1.01138443051137 1 1
0.704273355079537 0.629601882102981 1 1
0.998604488341982 0.907462044464547 1 1
0.849772936747616 0.752815749632333 1 1
0.960961482274769 0.861558166466866 1 1
0.979879461131076 0.858568977837178 1 1
0.517428732768005 0.483041077229457 1 1
1.05978054952092 0.95627977097773 1 1
0.628532287661255 0.562458773627001 1 1
0.678670118094964 0.627517612325175 1 1
0.807050299886132 0.704996034289659 1 1
0.817492589503007 0.739886446307723 1 1
0.659176015830805 0.57932017230496 1 1
0.510325135970511 0.441672771550107 1 1
0.700226359524702 0.639487604546453 1 1
0.756694473563615 0.73277267507706 1 1
0.941326096450439 0.847337574519853 1 1
0.900388880785789 0.809120930715697 1 1
0.736339257557063 0.671060734540444 1 1
0.805018993606837 0.730895455035234 1 1
0.780234924174173 0.707027395476513 1 1
0.734300451223548 0.708263028736405 1 1
0.937388027042671 0.865648600343121 1 1
0.498868740056596 0.464517185911917 1 1
0.679250365183633 0.608322862013497 1 1
0.739469090101931 0.701662249962762 1 1
0.992960086889882 0.900483652940699 1 1
0.994296310457909 0.880204324434853 1 1
0.78356280645157 0.688843713994714 1 1
0.556672360438723 0.519286551437756 1 1
1.36436629746542 1.23760265493125 0 0
0.894775237572954 0.824376617637703 1 1
0.977943317335215 0.888029208467156 1 1
0.756027560594418 0.679924244644462 1 1
0.593702971661472 0.543075589676038 1 1
0.495689335020169 0.421954558295141 1 1
0.74781906167985 0.674947651170719 1 1
0.647261656143438 0.586326923808394 1 1
0.392247648579654 0.370608696945615 1 0
0.844538303179202 0.747165562127265 1 1
0.407890278895366 0.399753284234305 0 0
0.788295593586851 0.739223345636147 1 1
0.801209466319993 0.742974745292661 1 1
0.855836897417965 0.756290579497338 1 1
0.482327724707132 0.425288816367228 1 1
0.841131094906181 0.763477591420498 1 1
0.85251081732996 0.774355675308767 1 1
0.819099683273729 0.740337406774341 1 1
0.943351593004894 0.888046592534197 1 1
0.691452533078723 0.607530644848385 1 1
0.691547377297124 0.635482763638913 1 1
0.729477786047356 0.684847813376749 1 1
0.578106162003917 0.497772725473494 1 1
0.959347369876837 0.833518617309634 1 1
0.761331236613035 0.688345697638131 1 1
0.193425712193415 0.190998572210674 0 0
0.585211172484201 0.533377923624168 1 1
0.740213847029776 0.689794956207062 1 1
0.927906791602653 0.838209611623662 1 1
0.475269327491763 0.418929774156815 1 0
1.00663825666336 0.936687557523078 1 1
0.98899875160044 0.917141195001945 1 1
0.76914969989193 0.704991960154453 1 1
0.920519365344039 0.817886081419321 1 1
0.550053822377687 0.483454305857008 1 1
0.80221542509027 0.70002811027221 1 1
0.680988903220974 0.590246483211521 1 1
0.484147794096157 0.428669182193503 1 1
1.10490487747064 1.0008444521933 1 1
0.670147479017342 0.62048243511733 1 1
0.356091471926233 0.3277453482864 1 1
0.745706487201354 0.671877617192459 1 1
0.963261953947345 0.873097502244363 1 1
0.865273119816531 0.763339348067475 1 1
1.05041145769973 0.960759605065322 1 1
0.42050050382902 0.359847548925622 1 0
0.915211194473365 0.851678496952098 1 1
0.632438635052124 0.576281193102031 1 1
0.955340716164238 0.877019752203016 1 1
0.634668021810766 0.575789565260359 1 1
0.516486017949174 0.463569978092247 1 0
0.714600791748777 0.594009342708531 1 1
0.658857537268124 0.618784331114801 1 1
0.630685147121951 0.589838243448131 1 1
0.790111682554321 0.716586690522778 1 1
0.638052299086632 0.57693003492497 1 1
0.568975783510097 0.511084676201799 1 1
0.712118659180085 0.670228897568771 1 1
0.824787486823522 0.757366972863397 1 1
0.755795607028224 0.705138245124327 1 1
0.594201951339896 0.551551837171447 1 1
0.555362551268706 0.499760542641616 1 1
0.817109519775188 0.734140288435861 1 1
0.616764738708527 0.544564741567278 1 1
0.860482434485767 0.785476836253487 1 1
1.22578920437984 1.1371924711355 1 1
0.911264962094315 0.836949277637992 1 1
0.927402469200147 0.836472228116319 1 1
0.997843353508674 0.907863555116557 1 1
0.863785100857387 0.800429447474087 1 1
0.661569338059203 0.606083574320038 1 1
0.651575343895013 0.60164493790968 1 1
0.709413675811899 0.637405123657887 1 1
0.634595143658255 0.566109071487902 1 1
0.532814521311693 0.519278810285336 1 1
1.0703832830651 1.01760112924911 1 1
0.424077780856901 0.394646781181723 0 0
0.863707338186902 0.78048838824525 1 1
0.996612169429938 0.901101850519699 1 1
1.00512232626606 0.874236586003563 1 1
0.755053181637454 0.691650430245067 1 1
0.775650624541656 0.699767448860348 1 1
1.31016216880389 1.17308342963802 1 1
0.592472887145167 0.553914626865003 1 1
0.122938431459845 0.127373135029648 0 0
0.69811198699552 0.66729614137414 1 1
0.832505436168703 0.76498962746758 1 1
0.531988426492205 0.46980533732516 1 1
0.986786718214882 0.873662481388477 1 1
0.777277463543399 0.68980988910734 1 1
1.10965164161086 0.995324214194607 1 1
1.06968926889767 0.969134170328758 1 1
0.773911715637131 0.695146804793149 1 1
0.772772669256063 0.710700213035885 1 1
1.10118886782417 0.995221138635668 1 1
0.516998283806769 0.451912452743592 1 1
0.739378134730995 0.682001437505946 1 1
0.771405891016675 0.673267499732689 1 1
0.519191406306154 0.445843219091762 1 0
0.861739052404477 0.780795208437942 1 1
0.74719174049553 0.670661937544087 1 1
1.03956772194953 0.949433228965269 1 1
0.917827425431519 0.871573416647332 1 1
0.708122343217235 0.606654310653957 1 1
1.08826818320035 1.0291961030577 1 1
0.756053212471228 0.688051055644926 1 1
0.550225485210921 0.483055718310132 1 1
1.15399417648784 1.04181194250568 1 1
1.14744316780567 1.05063435000757 1 1
0.871314348784801 0.784380708957267 1 1
0.522021190326093 0.451686790023463 1 1
1.03750722518387 0.884373940892459 1 1
1.05443081510952 0.977417575878366 1 1
0.562557518852115 0.494840918714601 1 1
0.781809778514703 0.709391722028049 1 1
0.843669886780691 0.776409954019332 1 1
0.754824858354768 0.679711378111621 1 1
0.322636818775263 0.288072893887392 0 0
0.792041943183974 0.726116668680231 1 1
0.655739633018049 0.611137634976669 1 1
0.920095373038544 0.830271826166364 1 1
0.721740774302091 0.628663855897546 1 1
0.775787160733836 0.664654003566015 1 1
0.980132121238116 0.895776314350909 1 1
0.927190445946706 0.837556560724445 1 1
0.603529913353929 0.551866018907981 1 1
0.728408621948224 0.64393021440834 1 1
0.742330981014199 0.695052180152696 1 1
0.994070478922987 0.914757414910277 1 1
0.37563867556308 0.35625899261948 0 0
0.782635361932124 0.741245834409549 1 1
0.766105788624029 0.692099730217706 1 1
0.833634992425293 0.730013219710305 1 1
0.788450792579411 0.71047334883272 1 1
0.659048819874239 0.590035779790484 1 1
0.961996095718189 0.868447255243462 1 1
0.717356468677206 0.654840917980512 1 1
0.94655319500743 0.89441273111568 1 1
0.967653449944398 0.887931218883224 1 1
0.441457020074886 0.375866778008148 1 0
0.800304218304492 0.713125042693718 1 1
0.768523244185571 0.700527482099897 1 1
0.722874019479457 0.649622011637986 1 1
0.602235262260224 0.552095341875378 1 1
0.573703793183367 0.535136068115601 1 1
0.966256914797664 0.906970789722888 1 1
0.868985835800959 0.788149637326197 1 1
0.727767280543537 0.65394097320859 1 1
0.737390572120106 0.66383933334857 1 1
0.610309699404574 0.55497602193224 1 1
1.06112910949792 0.977764320678308 1 1
0.997751559996443 0.922368359809212 1 1
0.824609519323977 0.746839561897324 1 1
0.837698328370498 0.776198212217103 1 1
0.833099753312237 0.729962373225295 1 1
1.02691226076069 0.913529912302205 1 1
0.814598409945992 0.744721475681459 1 1
1.13214882121428 1.0367364076944 1 1
1.12292214569291 0.982727953582331 1 1
0.722612624157918 0.710243520840962 1 1
0.933983572952976 0.840859034992387 1 1
0.527241116160764 0.48266905685296 1 1
0.920201987220009 0.854982381975577 1 1
0.791711068707237 0.724185029606005 1 1
0.791460499048721 0.739255903407738 1 1
0.844542399230527 0.768723213781022 1 1
0.668523786564101 0.601954506893946 1 1
1.16236441472817 1.02300631256537 1 1
0.943360505196975 0.842565970211532 1 1
0.891192555324307 0.872504686566287 1 1
0.628167155018435 0.58011289320043 1 1
0.716177175405854 0.645871039145995 1 1
0.766031312943123 0.686147457530239 1 1
0.742187832672774 0.678636881514851 1 1
0.679588470418286 0.611341127322679 1 1
0.586737967780647 0.534545848077595 1 1
0.791851190440792 0.756192384696729 1 1
0.56228034745163 0.492723513359194 1 1
0.990032826370188 0.903993925436569 1 1
0.672919712110337 0.603757784765941 1 1
0.720055040542782 0.650851332688976 1 1
0.828722293158983 0.76347223471529 1 1
0.995798565176 0.891426178736314 1 1
0.599826943079123 0.545088059763837 1 1
0.736784274143827 0.666370859993971 1 1
0.996966388071874 0.872809675151606 1 1
0.772792692141366 0.723063906191276 1 1
0.767745560624797 0.699367865383597 1 1
0.634253642505755 0.572010604298711 1 1
0.726297311319771 0.679040808073156 1 1
1.02924360562233 0.957821299335703 1 1
0.872069085853272 0.779031435619182 1 1
1.15281850173175 1.02959214612047 1 1
0.663369030512667 0.612491701365873 1 1
0.615550864497216 0.530074831147214 1 1
1.02478398223027 0.920434125227686 1 1
0.69081207660556 0.630679275534346 1 1
0.67556222820586 0.620076126501315 1 1
0.872047382922032 0.811406381622314 1 1
0.716193439414923 0.628344102396864 1 1
0.678255634823903 0.618836542948634 1 1
0.631532858092496 0.581291832423694 1 1
0.665461221979452 0.584436229725671 1 1
1.05960500572544 0.964870151822308 1 1
0.696369139763056 0.620246120473876 1 1
0.527027432194957 0.496805423508426 1 1
0.661571742463671 0.61857881084568 1 1
0.914786187368061 0.846215140528922 1 1
0.497001050118699 0.451647379724186 1 0
0.559191585942508 0.515551225520274 1 1
0.535148406552752 0.520075561775085 1 1
0.869810473293473 0.796112047052483 1 1
0.925299524232162 0.851342488963523 1 1
0.957494054607189 0.8562130738731 1 1
0.813398780120723 0.726691159127449 1 1
0.538262658869679 0.484834330925808 1 1
0.879668991059003 0.816217173434776 1 1
0.690380377403261 0.627605024435342 1 1
0.784749925547227 0.696189203898344 1 1
0.835548604856624 0.763338049643256 1 1
0.950534606969724 0.875819420888143 1 1
0.762464340625199 0.662144682032813 1 1
0.627663446424984 0.561470566696544 1 1
0.635965883654773 0.559888293551001 1 1
0.855577917545052 0.744808309317005 1 1
0.478232159102793 0.435619821825633 1 0
0.745939802008569 0.678052561201895 1 1
0.630615029404277 0.579673748729104 1 1
0.872770656151899 0.786856661593693 1 1
0.610170045307546 0.561215154385299 1 1
0.619257436062288 0.562643661428714 1 1
0.631837923705148 0.574918205499408 1 1
1.01872049725029 0.90177164792054 1 1
0.572277227147344 0.542476987545942 1 1
0.64157888377077 0.59956077952616 1 1
0.795104864992786 0.686652580934724 1 1
1.14687252416012 1.01170550364035 1 1
0.627828404443821 0.546496106777912 1 1
1.04102120844153 0.920449357207397 1 1
0.60944050131483 0.554612131260984 1 1
1.15360127447723 1.05046260953939 1 1
0.707580154740989 0.654216722379416 1 1
0.92609515313188 0.839821202858362 1 1
0.77845559888108 0.685254181607481 1 1
0.528969256681652 0.50505489537734 1 1
0.310642429396329 0.28289596883591 0 0
0.733955488299277 0.674393101818891 1 1
0.601583149369723 0.545124531606679 1 1
0.260429025735135 0.243300697306412 0 0
0.57507352237419 0.521300717968299 1 1
0.452138779485915 0.435389936635102 1 1
0.747468977653245 0.686339352458675 1 1
0.756901852872135 0.695029594165503 1 1
0.848839515461953 0.740046361181396 1 1
0.616980539738337 0.562110130597542 1 1
1.23999545496267 1.10856257087892 1 1
0.840067209056756 0.755683018239046 1 1
0.694864679354786 0.634464909867443 1 1
0.525576365774619 0.467304082208377 1 0
0.605232944337104 0.5369126643332 1 1
0.974045276675616 0.868270512395413 1 1
0.8608752075776 0.777550603285627 1 1
0.593558316954734 0.561366983385887 1 1
0.577860743830861 0.553156307768773 1 1
0.749734792173977 0.66878400119763 1 1
0.728005733271996 0.664621257424593 1 1
0.684006190463491 0.61074409699921 1 1
0.819540902179692 0.750648125769075 1 1
0.892024029349476 0.811751000557099 1 1
0.963908227644766 0.870113262048142 1 1
0.46385359410517 0.454014261258961 1 1
0.712726487950578 0.648908164519144 1 1
0.735805477692029 0.648342299661708 1 1
0.661758961420612 0.608602696165005 1 1
0.800559574614236 0.709094326753834 1 1
0.829053562784312 0.738146469497476 1 1
0.838305892695606 0.755328261608775 1 1
0.775951550921095 0.711953145284399 1 1
0.808593361282694 0.743050314803834 1 1
0.659543877219355 0.618373583424039 1 1
0.190812495998936 0.185133325303089 0 0
0.885288342155702 0.811096325702694 1 1
0.703224664532352 0.633935291069414 1 1
1.03655086995805 0.995376703292555 1 1
0.871713056427854 0.73307949091201 1 1
0.696021714276102 0.634399496923363 1 1
0.897621980915941 0.822360202363879 1 1
0.902391464710315 0.801729854516288 1 1
0.643718305061141 0.596298300868349 1 1
0.726420216316349 0.632423440135282 1 1
0.915769311134547 0.837853946377883 1 1
1.33494936343342 1.16690923686065 0 1
0.916261675871176 0.815426944982847 1 1
0.742498072420857 0.669973446171277 1 1
0.196671351553103 0.211018084742738 0 0
0.620217692568778 0.575731324895195 1 1
0.906330529868083 0.800275755537923 1 1
0.761892671598519 0.713038838810115 1 1
0.661912418213872 0.591936325218295 1 1
0.845486085599264 0.782796213742202 1 1
0.595793008551679 0.536556727857187 1 1
0.926399983362816 0.878523973979684 1 1
1.09774095543884 0.959618346873241 1 1
0.745798045268401 0.700178704134344 1 1
0.6443151858444 0.576002789018535 1 1
0.934851066322589 0.855719277211605 1 1
1.09290029005192 0.97357056006259 1 1
0.835385256496855 0.777841557473334 1 1
0.893783400411668 0.76807894102841 1 1
0.932358154235084 0.848037344735611 1 1
1.10647438370689 1.01040122116607 1 1
0.82448067020162 0.751729740875499 1 1
0.793916355455554 0.731767106990054 1 1
0.660076520345034 0.632028827949501 1 1
0.712178492098356 0.657891747749474 1 1
0.452252624515418 0.431699997712562 1 1
0.734757357389554 0.700925547725048 1 1
0.493305095111115 0.465896409111587 1 1
0.631787758071652 0.560362573553063 1 1
0.849604255795635 0.74809606285472 1 1
0.852212596802446 0.780582140563532 1 1
0.770880654781696 0.668121189948979 1 1
0.526961881410653 0.494613290420052 1 1
0.849806845979315 0.780923998950813 1 1
0.763484002053459 0.6933016226393 1 1
0.876213554848483 0.81082085840808 1 1
0.867742936620581 0.784227532333837 1 1
0.690353924594898 0.610918875616753 1 1
0.439793611539114 0.416023271246426 0 0
0.959846104575545 0.841281137880888 1 1
0.510919858395646 0.492834947003451 1 1
0.983841052229022 0.907296051162768 1 1
0.515002134805121 0.470544154838695 1 1
0.846933116293348 0.777413355082533 1 1
0.628849061985306 0.619522492719792 1 1
0.689802706773234 0.630710408068936 1 1
0.84342414582224 0.811345903314328 1 1
0.748403417620485 0.670515636502578 1 1
0.630108539939638 0.572248181987066 1 1
0.854395430555156 0.795730743456309 1 1
0.595113302762554 0.556334179087498 1 1
0.568328964733087 0.526532390592359 1 1
0.954913048710059 0.885295963795739 1 1
1.11197321672903 0.979289885373159 1 1
1.02873772799404 0.962140620306591 1 1
0.68222333891544 0.652710388206821 1 1
0.975781476090988 0.895761849265382 1 1
0.636840753831558 0.585353698377634 1 1
1.23765747163302 1.11572808006507 1 1
0.776039850335729 0.689125169959256 1 1
0.924455672953211 0.840631514560933 1 1
0.855386408527642 0.831741935359854 1 1
1.15531928573713 1.03333499823009 1 1
0.546688055333811 0.503530328348768 1 1
0.699450235848478 0.671586063156496 1 1
0.727015559237808 0.661558038126474 1 1
0.916138240521358 0.812940512702696 1 1
0.374071182645251 0.336493080907694 0 0
0.838463391103306 0.768078206871645 1 1
0.920204674312326 0.861256458665705 1 1
0.787101738430958 0.719572309564124 1 1
0.544124289386684 0.475743626349106 1 1
0.992909679938913 0.883482382888423 1 1
0.569192551596544 0.511816783489435 1 1
0.63699815494234 0.587576532630377 1 1
0.828284458887611 0.715664897615436 1 1
0.695966312097711 0.620764647553777 1 1
0.783379366041532 0.73529091468955 1 1
0.575850984609654 0.524339055440166 1 1
0.89681787106455 0.81573064864536 1 1
0.560192877133634 0.496460481310958 1 1
1.50163537702933 1.34532429642633 0 0
0.756849950619741 0.751837269408246 1 1
0.478120086503896 0.434227298232904 1 0
1.05618583707042 0.967589751235143 1 1
0.638544296588364 0.605713116356717 1 1
0.66494436470985 0.607496400469872 1 1
0.857671313238708 0.790228195435293 1 1
0.759053664488331 0.707220234299891 1 1
0.553499665783873 0.523117520353631 1 1
1.08553887623584 0.999983322846453 1 1
0.343416669147009 0.324548569449159 0 0
0.941254116388227 0.857375247910805 1 1
0.651158450157596 0.617127032846737 1 1
0.844775691253368 0.759288595140496 1 1
0.434662753815464 0.406390660087456 1 0
0.887393012816021 0.802149622835866 1 1
1.13150789010694 1.02863665783729 1 1
0.783573903896081 0.730597221874665 1 1
0.952097081514665 0.898089539231533 1 1
0.877205784112825 0.802576444089725 1 1
0.744144252890687 0.639342598416593 1 1
0.539859911053759 0.485151139418596 1 1
1.31773812754468 1.19374015212231 0 1
0.729696285523046 0.669567505301096 1 1
0.705882980634956 0.64867297459444 1 1
0.776763040459231 0.74248354002639 1 1
0.354041047199254 0.322814752721201 0 0
0.709378680980967 0.61670586421386 1 1
0.54025934081778 0.481651034492793 1 1
0.651667345975848 0.59397630086214 1 1
0.830070688527616 0.747728836078903 1 1
0.515480313682741 0.461736443078562 1 1
0.771031124000576 0.697518011292769 1 1
0.688905009041254 0.635887365540656 1 1
1.12243890953722 1.00589216467273 1 1
0.604837697042835 0.555444116461746 1 1
0.611795508382717 0.545147338967505 1 1
0.953007854596677 0.872028654315608 1 1
1.00928754776347 0.909096667704865 1 1
0.716691883406772 0.644025301431428 1 1
1.15058138360958 1.04744695448277 1 1
0.714076024899043 0.654916941231414 1 1
0.660644566488082 0.586054239923248 1 1
1.05003268433697 0.960758249161428 1 1
0.551818157706329 0.516939459136481 1 1
0.691414515748264 0.637014830312876 1 1
1.34125802276946 1.23058890331065 0 0
0.688959898440506 0.629984989515008 1 1
0.690562052501845 0.649602679021698 1 1
0.781715414818355 0.731701276393057 1 1
0.825098760233812 0.768019171557715 1 1
0.463494835659587 0.416413972903981 1 0
0.808879208949998 0.77008761802223 1 1
0.821013606155626 0.749543538797342 1 1
0.743439085515956 0.649013688402263 1 1
0.465273273022044 0.430982024027577 1 1
0.576340987825256 0.530593594992191 1 1
0.810456619302938 0.723859036291395 1 1
0.677281443958222 0.620346790573277 1 1
0.542815353419155 0.48520253148976 1 1
0.741737875473772 0.676227727914675 1 1
0.548627816917679 0.52276811995867 1 1
0.884642467460888 0.790358980941796 1 1
0.932900982399094 0.833605601128957 1 1
0.669699417459942 0.607256801389156 1 1
0.493319951017875 0.436594782897802 1 0
0.838542736835019 0.761455947729997 1 1
1.12728271138815 1.00519935203565 1 1
0.913204435889325 0.81569002606202 1 1
0.847898226368276 0.771977223844098 1 1
0.913172573580272 0.834297876321778 1 1
0.989327550304402 0.897290648501005 1 1
0.656150040659031 0.577686739778729 1 1
0.943708829521182 0.845815343881977 1 1
0.879885079100421 0.792358403564647 1 1
0.84085908272411 0.748636223054788 1 1
0.665979868393772 0.614397169685906 1 1
1.02152062664659 0.902102365608145 1 1
0.87057988213344 0.792459146775592 1 1
0.632810594405004 0.583610127830251 1 1
0.661751464028048 0.589748409050204 1 1
0.565465167304992 0.524197317226967 1 1
1.12708228902299 0.989557930404103 1 1
0.562993633138866 0.504082868352813 1 1
0.738085863921135 0.66660418652145 1 1
0.968116635722811 0.853650751345571 1 1
0.640165412066477 0.577713266980011 1 1
0.473989988350958 0.448141204886147 1 0
0.882875854172928 0.810394175651895 1 1
1.26884080442884 1.11707955367276 0 1
0.243357725289811 0.207510531966074 0 0
0.537367688946206 0.500326555620928 1 1
1.10041734914306 0.961152548093447 1 1
0.849848541773588 0.789774394924436 1 1
0.779779306329021 0.699888259573196 1 1
1.03025579998804 0.943986974275063 1 1
0.599232701913779 0.546566067848592 1 1
1.17772059755602 1.08239548947086 0 1
0.648394672543533 0.548681173468104 1 1
0.737081366359092 0.642116108863944 1 1
1.03966772136896 0.935553458413711 1 1
0.573982893881692 0.528752269683339 1 1
0.770292112718591 0.690898988325789 1 1
0.829384545981233 0.755905323503958 1 1
0.547984463461247 0.49906383975472 1 1
1.06629511198863 0.979519968317262 1 1
0.620856826804456 0.587869835824392 1 1
0.420754282025739 0.395989547289181 1 0
0.798582797569595 0.730793417088068 1 1
0.514519212374475 0.468149665386664 1 1
0.127020386384824 0.187401744384695 0 0
0.866674721492984 0.763110614323602 1 1
1.07652086778647 0.936246429071224 1 1
0.944272755828659 0.87137837216386 1 1
1.07757522682741 0.945572338402821 1 1
0.912677584061277 0.836419274359323 1 1
0.719127968010521 0.621490011547304 1 1
0.607047650157975 0.553126230462179 1 1
0.83708689881148 0.772210097299145 1 1
0.706282858781043 0.656127844902117 1 1
1.06052485452331 0.966304570987241 1 1
0.738626454412355 0.673592844497574 1 1
0.404845641480571 0.342753248040341 1 0
0.810125365858117 0.731002289816958 1 1
0.776877603925273 0.766734394154145 1 1
0.571816092240698 0.536973913180246 1 1
0.673139288970706 0.59948567539831 1 1
0.984093571709487 0.858993769169802 1 1
0.745879418800682 0.704784522344566 1 1
0.163087265199283 0.159550527021766 0 0
0.628144935480763 0.580375222064525 1 1
0.58119619201491 0.514067850497289 1 1
0.753702494415609 0.690704629768252 1 1
0.440564441894159 0.397520149353133 1 1
0.476174021637493 0.440497356121916 1 0
0.961223594794076 0.870165505276595 1 1
0.816863680292388 0.737084926255419 1 1
0.542780773513666 0.4904657095447 1 1
1.18713192456228 1.07099825847394 0 1
0.999849047828354 0.883835404111547 1 1
0.71358065983084 0.660235967758587 1 1
0.797591545773612 0.730646007649884 1 1
0.639955020019222 0.53990230590884 1 1
0.484112028997471 0.440663479077948 1 1
1.23182152896176 1.09133552004681 1 1
0.900196758082903 0.893743079739131 1 1
0.801977293529243 0.72627346454966 1 1
0.565801105985012 0.522804776156723 1 1
0.522569608348486 0.48149449321046 1 1
0.76015224230171 0.674246556738258 1 1
1.22390475722944 1.0936603357716 1 1
0.833536601835945 0.713538207647757 1 1
0.757763261341978 0.689134805619767 1 1
1.28469223657063 1.18368670987472 1 1
0.780655138661019 0.70157256034132 1 1
0.767413342314291 0.693740500947928 1 1
0.581100554393574 0.531952405979095 1 1
0.625606701128404 0.573201302751987 1 1
0.573896999264939 0.503809075791853 1 1
1.01826900758554 0.924278409404091 1 1
0.833418326689795 0.734966708462801 1 1
0.676214298816468 0.62978188006488 1 1
0.636417812490535 0.549999581781814 1 1
1.00751097183794 0.885327643005029 1 1
0.388405246581009 0.340869913699432 1 0
0.64887604089339 0.595892591051508 1 1
0.643571923668358 0.588453403631416 1 1
1.12164810580927 1.0395722866544 1 1
0.778705018039873 0.696919989743199 1 1
0.595605742236229 0.530989853624211 1 1
0.904784886778688 0.828258818104729 1 1
0.593720582158138 0.540312243454137 1 1
0.402680666987138 0.37850399816374 0 0
0.877172372456263 0.804688035542214 1 1
0.82615699581824 0.732282871924937 1 1
0.952041192918182 0.871172367872457 1 1
0.617613632141565 0.59486326781717 1 1
0.418171637717743 0.369922709777853 1 0
1.02100560042438 0.915346890802099 1 1
0.423474293386139 0.377156965356094 1 0
0.697533463442268 0.634649983547618 1 1
0.364827727428349 0.344759647311312 0 0
0.683941864832705 0.628047232563577 1 1
0.727151864614741 0.654859622277203 1 1
0.674348569882811 0.618089057596476 1 1
0.693506845958006 0.625146663496522 1 1
0.693614774524585 0.590568757402137 1 1
0.519271947052973 0.481007393340138 1 1
1.01164946691169 0.906542286962562 1 1
1.04416865627948 0.942652437461096 1 1
0.538070021999894 0.44888034480019 1 1
1.07126143663481 0.962299947775219 1 1
0.731793657624882 0.674640553945757 1 1
0.902333282477188 0.808621337098675 1 1
0.911029060729551 0.838811680855686 1 1
1.15760760063721 1.05253006287877 1 1
0.770982787515096 0.702200996503733 1 1
0.811857217433178 0.726777003543925 1 1
0.535071859005136 0.491159643510723 1 1
0.92035178957432 0.82866104909692 1 1
0.537111528718377 0.475467487802748 1 1
0.636641733201096 0.561811365595737 1 1
0.787681460451759 0.728931955036433 1 1
0.877354054234045 0.827730251185554 1 1
0.894489008188118 0.8062642437242 1 1
0.746434608661337 0.680955837004035 1 1
0.547589578568318 0.512839772114336 1 1
0.628739820738168 0.587441478842346 1 1
0.997034061936397 0.873209645790272 1 1
0.515221115484639 0.460421622057391 1 0
0.975716979735396 0.888006675278209 1 1
1.06862417146647 0.982383440380654 1 1
0.969889733314324 0.86165797761201 1 1
0.82782307259985 0.712406526616581 1 1
0.514017084842413 0.469018203240346 1 0
0.510104526991016 0.472812735952969 1 1
0.494511292466617 0.426621552615504 1 0
0.7446576809978 0.643594691017656 1 1
0.629393538429761 0.565592037461151 1 1
1.08454296625484 0.976860852076216 1 1
0.728909553292988 0.650771939581549 1 1
0.95695969452512 0.922375103980811 1 1
0.889229801934496 0.821604393736671 1 1
0.907674808334176 0.834374088541097 1 1
0.733285307081182 0.68051882275118 1 1
0.800210502498955 0.750697057397513 1 1
0.243941460047611 0.228980156198975 0 0
0.848229601779746 0.808378938517777 1 1
0.442702466652971 0.393933155537378 1 1
0.59969362854015 0.532017148947216 1 1
0.68370416073832 0.630946700341667 1 1
0.964731655569759 0.853546443727341 1 1
1.0550845985626 0.979537392903229 1 1
0.946088231935513 0.857171801608325 1 1
0.658950625733406 0.594740758168222 1 1
0.786299757757483 0.696553483746962 1 1
0.589033219127835 0.542582600593115 1 1
0.913077114628593 0.824610359273842 1 1
0.793483269506271 0.727169380587336 1 1
0.432811954314406 0.437221726206874 1 1
0.613192535894994 0.571624646646302 1 1
0.560371030154074 0.527459359724554 1 1
0.654970430446055 0.576439219015916 1 1
0.921212268175048 0.844628107430025 1 1
0.703711086775091 0.64780279272155 1 1
0.859228804137387 0.793606781069201 1 1
0.900451948193748 0.814901485913207 1 1
0.470123696605578 0.441277769574189 0 0
0.666683939937437 0.604492021086494 1 1
0.679093546959203 0.598641622662936 1 1
0.65137889207388 0.564726523299201 1 1
0.298300626965854 0.301874768288732 1 0
0.0629601677144421 0.0910222529389744 0 0
0.706990361934447 0.643317890444955 1 1
1.13802785385607 1.00452122917516 1 1
0.15548838926658 0.162670098624485 0 0
0.807431115074365 0.728229377451136 1 1
0.651108568924913 0.591892312376043 1 1
0.471935042690377 0.420558151732354 1 0
0.570789841351554 0.54075794214044 1 1
0.980190933640918 0.908333112740286 1 1
0.924888564545649 0.808916997107867 1 1
1.17752797845599 1.07578960442679 1 1
0.780377764676618 0.715847519470487 1 1
0.696568162328651 0.624065885211661 1 1
0.333933151227416 0.292463200449899 0 0
0.739028571940896 0.65850512030539 1 1
0.753034502640571 0.682627352246435 1 1
0.785806766493037 0.706186191307444 1 1
0.621426817559584 0.566559544394947 1 1
0.860045622885035 0.78730963083427 1 1
0.699523213535662 0.587448857289835 1 1
0.631724361011787 0.56440089345803 1 1
0.509498357449889 0.478740564080108 1 1
0.565189711761943 0.502261891837539 1 1
0.972604162799503 0.858578123469186 1 1
0.302249496846003 0.288900622601963 0 0
0.891686529144392 0.791999549551524 1 1
1.00407019362946 0.925576803696203 1 1
0.569346031019623 0.511585994015963 1 1
1.09791677543962 0.997583047280754 1 1
0.819352732013036 0.735525081032429 1 1
0.963016451781215 0.87856460190343 1 1
1.09741294561457 1.00647552313087 1 1
0.984262758537256 0.903111396363483 1 1
0.749939314145137 0.67986838032457 1 1
0.782890297175303 0.719954256641758 1 1
1.18540950593691 1.10090213160917 1 1
0.772346521602692 0.682552157133581 1 1
1.07002044124705 0.994314371930414 1 1
0.429453995678346 0.44176010752642 1 1
0.639552962640403 0.565602394824745 1 1
0.718231432479988 0.66099071249395 1 1
0.812173648949505 0.735838359690203 1 1
0.45568448318852 0.423126648896607 1 0
0.816283604971986 0.704741166941422 1 1
1.06101306488817 0.957355094949747 1 1
0.912893894299982 0.808947559374423 1 1
0.731432660993012 0.671845040303524 1 1
0.732825785316626 0.655923939162503 1 1
0.918015098285528 0.812234595250646 1 1
0.962670028552972 0.891796877612445 1 1
0.610730464058413 0.568237033709154 1 1
0.469737582350286 0.396281681581616 1 1
0.73397932152221 0.682040720676032 1 1
0.542632877110102 0.506387728526265 1 1
0.607988825642973 0.564659480980252 1 1
0.831253807581396 0.764615417802354 1 1
0.925607305221097 0.83658613396499 1 1
0.573858171834753 0.499295685476605 1 1
0.267087432253021 0.225527042109735 0 0
0.329052552219578 0.29968149293538 0 0
0.682374969135709 0.617287348254177 1 1
0.865338864893686 0.73089415351629 1 1
0.866524076128211 0.781226373102625 1 1
0.476349644033885 0.403150846711133 1 0
0.56643737779781 0.48151816035705 1 1
0.704757104755034 0.658509673487008 1 1
0.630302351192725 0.58909248149848 1 1
0.671118418723076 0.606803710806829 1 1
1.12411360083114 1.01180177919625 1 1
0.496813511478466 0.435634683038415 1 0
0.552882073820838 0.504094922706252 1 1
0.78666262484632 0.717628577180292 1 1
0.689600352521152 0.619403804891687 1 1
0.413767624796859 0.39767821785862 1 0
0.652362914069067 0.593782900661164 1 1
0.738284733365502 0.67547643934203 1 1
0.658005592099145 0.592102719927758 1 1
0.786283815653842 0.734486678679698 1 1
0.939921831528239 0.882393967340242 1 1
0.729972005584894 0.67176728977159 1 1
0.954741587723549 0.905785809316525 1 1
0.976562573099541 0.907687505284028 1 1
0.528914787579779 0.498931532987412 1 1
0.564128643238997 0.517463180006192 1 1
0.760748718192258 0.694218932910213 1 1
0.733859173473352 0.64594352831744 1 1
1.09127896852629 1.02821026192553 1 1
0.818968118462496 0.730883391753065 1 1
0.586733304427621 0.55722860649967 1 1
0.850299051607779 0.774856065764086 1 1
0.896842772647871 0.838266851091808 1 1
1.09030934460804 0.981872082727225 1 1
0.850959221330973 0.790464889782972 1 1
0.772738125058338 0.686937195883228 1 1
0.744953864267995 0.703257920993014 1 1
0.631434614327731 0.565133696838087 1 1
0.437506433203381 0.4084328553382 1 0
0.739824094822966 0.66269644207505 1 1
0.404461509238511 0.37116777372172 0 0
0.715368770085791 0.646033902954654 1 1
0.449394911091935 0.402623601275911 1 0
0.728970120221105 0.656531158644512 1 1
0.576401397786778 0.519558141094525 1 1
1.03848809438806 0.971505022318406 1 1
1.09430286633221 1.00310888477685 1 1
0.814647113138782 0.709630188279847 1 1
0.881070888454592 0.807625616576723 1 1
0.892413452992521 0.827506554807257 1 1
0.552290281387047 0.49412906760826 1 1
0.620372097495851 0.574671538369528 1 1
0.89370059055582 0.823448387484898 1 1
0.733754325379466 0.657383935352218 1 1
0.649645650350353 0.586969289648376 1 1
0.480548054845549 0.439618987373241 1 0
0.772588354857842 0.678365053434805 1 1
0.343723733557156 0.322797533681996 0 0
0.603895843087846 0.522978276775407 1 1
0.635276619920416 0.577369299348475 1 1
0.565497961043185 0.515067976906263 1 1
0.878934599039281 0.788232215677887 1 1
0.842863409310185 0.763246587649596 1 1
0.608479014827287 0.557988921937351 1 1
0.568261405406477 0.48869148560364 1 1
0.788881339174126 0.704103041118537 1 1
0.78849499194158 0.715048471004987 1 1
0.617952760091228 0.565965780386832 1 1
0.698420558390557 0.632945859740658 1 1
1.47725465502166 1.30250901461569 0 0
0.87942423228989 0.786736552978314 1 1
0.727011613809073 0.645799654151572 1 1
0.840858066946998 0.755567513409902 1 1
0.617713141397695 0.553424403748855 1 1
0.749399665795186 0.687599175670891 1 1
0.894036742098061 0.810420468489921 1 1
1.0871698898008 0.978022841384325 1 1
0.985181138559725 0.902922939662928 1 1
0.899819940119841 0.834931258850264 1 1
0.764560468837332 0.706376424426036 1 1
0.875922271531847 0.811770798958478 1 1
0.579422131750812 0.517453270425122 1 1
0.350396309166906 0.301991838603826 0 0
0.223107825084098 0.160850025990183 0 0
1.04055924593883 0.925369649064834 1 1
0.908629584482243 0.874799648841603 1 1
1.02403939771406 0.922717660900563 1 1
0.663935836889221 0.605882888755738 1 1
0.664688214833317 0.61018504930877 1 1
0.947914854873978 0.895126875295438 1 1
0.633035098269087 0.586852507454903 1 1
0.647269208629953 0.58943216175679 1 1
0.462028844985668 0.408740508652751 1 0
0.928225865031367 0.842504285387732 1 1
1.04073507794244 0.93804644816177 1 1
0.597911253794227 0.56476787843427 1 1
0.485504294154999 0.442159298061438 1 0
0.619212201960207 0.618725205550727 1 1
0.973368052461307 0.881475065575202 1 1
0.463454749078965 0.457713278234473 1 1
0.771783986281309 0.691088450331472 1 1
0.929922486032397 0.812991101931668 1 1
0.95125407826404 0.829282976901299 1 1
1.03677227648329 0.924014010279742 1 1
0.945232338388841 0.864454549723831 1 1
0.879403445061908 0.806898771122779 1 1
0.680119705850066 0.59145832207532 1 1
0.776690836413068 0.729168082216447 1 1
0.485153942720416 0.452596562165586 1 0
0.679170723850554 0.620044199905687 1 1
0.962573201994527 0.846262174574147 1 1
0.640878221778757 0.574468759406348 1 1
1.02210336091067 0.915958893341649 1 1
0.856972458813345 0.782689917046793 1 1
0.814418071218904 0.735402859780901 1 1
0.846511400515519 0.76966464325788 1 1
0.828686342880456 0.762345970288852 1 1
0.722976029314353 0.640628258020461 1 1
1.11717931098815 0.965624022979836 1 1
0.738130349696478 0.683926154244137 1 1
0.660524591663429 0.605062079375106 1 1
0.583075691747243 0.539030996428285 1 1
0.350063445397833 0.322060021164944 1 0
0.622397573778352 0.564839574083083 1 1
0.772064513297852 0.6856829033499 1 1
1.24783286143538 1.13527358712107 1 1
0.97395851091342 0.890375964276892 1 1
0.871099978862255 0.790126765983823 1 1
0.588390081417051 0.550416402778723 1 1
1.16709919032332 1.07895955921378 1 1
0.756443498903122 0.71514576932919 1 1
0.417452113556895 0.384902810796498 1 0
0.646701724082713 0.592141925649234 1 1
0.642949765108588 0.590033390052533 1 1
0.903948521866886 0.827093660221455 1 1
0.633947578450267 0.555612260608121 1 1
0.789843098821264 0.723933664141783 1 1
0.894273978572178 0.789505697262971 1 1
0.601423383738849 0.562983560287617 1 1
0.689493799730653 0.627381729733822 1 1
0.68908832520328 0.630572746711342 1 1
1.19599100508961 1.07798558464218 1 1
0.72887361742896 0.659538431301977 1 1
0.726735628306338 0.668263184863292 1 1
0.494017652773511 0.446347066008632 1 0
0.679712030819205 0.62524761614268 1 1
0.815272820975735 0.7364158807633 1 1
0.931578870317861 0.811152496702559 1 1
1.08683971517565 1.00079198076418 1 1
0.869501238759033 0.8074594023213 1 1
0.722921088423778 0.648972476346604 1 1
0.538801472525575 0.500155559772966 1 1
0.601007942555127 0.531726687958887 1 1
0.897659433724721 0.830248748998126 1 1
0.990871162899396 0.900710309328102 1 1
1.10251759999214 1.01855519551826 1 1
0.67309285597844 0.592032830077327 1 1
0.995927257154688 0.883198351194029 1 1
0.56303345929323 0.493515317876297 1 1
0.734757584169033 0.669723530275063 1 1
0.859468562651947 0.789923411992975 1 1
0.715770180164793 0.64483841997291 1 1
0.917904900766393 0.836356430583337 1 1
1.04098787475561 0.911413892351539 1 1
0.60757728142653 0.558499177327056 1 1
0.37242909214377 0.394602771639314 1 1
0.632514364536694 0.589550022525744 1 1
0.949093655960246 0.836471880884731 1 1
0.846324223552062 0.769565820644083 1 1
0.629759545877354 0.567707240675231 1 1
0.64434347786328 0.589187408365786 1 1
0.879309241391116 0.793610958125939 1 1
0.773082482750139 0.676684234154905 1 1
0.956019996250022 0.869810431915096 1 1
1.0879864975433 0.989104470806719 1 1
0.640210172838177 0.562804673133851 1 1
0.482154301028178 0.445642130287878 1 0
0.76435850137092 0.676009419772367 1 1
0.845320639129855 0.758234076999208 1 1
0.819940516770604 0.752440561182332 1 1
0.398731512566576 0.371204145368521 1 0
0.845719605247641 0.745744514098442 1 1
0.546750098662519 0.522515158516292 1 1
0.80827876340058 0.735209214335525 1 1
0.651070391128788 0.568657403590608 1 1
0.735280495523071 0.676541743855778 1 1
0.791747360028717 0.752142405967331 1 1
0.830887573914965 0.768767353878686 1 1
0.361488310628587 0.348307059461871 0 0
0.524739052018939 0.450165418309117 1 1
0.820394115776739 0.745926080054419 1 1
0.46036206837162 0.427063196228388 1 1
0.465190860028713 0.437855379669543 1 0
0.856569892879136 0.791754118758506 1 1
0.511317753580125 0.425473065155401 1 0
0.738146407916054 0.710844011845466 1 1
0.855281579980634 0.773442729570466 1 1
1.02503245064295 0.917479477718488 1 1
1.13780366935034 1.04176939653405 1 1
0.54855227689694 0.515960457475578 1 1
0.934440862487028 0.866543649933798 1 1
0.583535968066511 0.545595504501238 1 1
0.792353773564819 0.730577097759035 1 1
0.791214922686481 0.733010231233654 1 1
0.405873399213309 0.342553281346533 1 0
0.555197007863777 0.502356851898901 1 1
0.426329819318394 0.398140283413506 1 1
0.450517398063457 0.436054972459945 1 1
1.07460833322129 0.995763859614017 1 1
0.438636286656093 0.417625069379666 0 0
0.730578677427422 0.639827812362655 1 1
0.858667183897509 0.770071320102439 1 1
0.699866020904499 0.659492672413394 1 1
0.826663409760754 0.756216981409515 1 1
0.64837493619848 0.601858323555938 1 1
0.934821042284448 0.868108443615812 1 1
0.871383184486787 0.799504684300377 1 1
0.802134456340582 0.754224614257952 1 1
0.674083019254901 0.613269552593481 1 1
0.78534494704572 0.724868863029181 1 1
0.86952961793408 0.793701424079709 1 1
0.761893243008614 0.672039331258973 1 1
0.406030907755519 0.3587351509084 0 0
0.771801274414856 0.733049573768012 1 1
0.859709178190163 0.770832650838247 1 1
0.853662863222268 0.790108274360002 1 1
0.521292071117954 0.461950561774879 1 1
0.673422901534575 0.606932199323672 1 1
0.663772163083115 0.62536835171554 1 1
0.753065002982153 0.660928505183818 1 1
1.01220865030512 0.906624611662382 1 1
0.312076466483905 0.304232182534018 1 1
0.896987684603081 0.822397896368792 1 1
1.10623679545185 0.992296639705659 1 1
0.730505471843668 0.677943264203398 1 1
0.716222780256492 0.623921691500028 1 1
0.739447913376946 0.675037039717158 1 1
0.78721607338804 0.712670948071056 1 1
0.373511732878039 0.329937680987194 0 0
0.980467422564476 0.895535134025875 1 1
1.01953148618523 0.904887013341192 1 1
0.722737702407415 0.63975034097065 1 1
0.709640269711227 0.649690016799181 1 1
0.764245497004332 0.697862415785974 1 1
0.530833058209982 0.477519186632926 1 1
0.730028608448157 0.656839117297955 1 1
0.714604240461888 0.645980000835053 1 1
0.958935069592717 0.883499378056013 1 1
0.72957614890796 0.670830916661603 1 1
0.649811765424933 0.592760703109594 1 1
0.47755135998619 0.421591067623272 1 1
0.472084552116208 0.448806300750414 1 0
0.851400554587294 0.772859281202814 1 1
0.762499378197789 0.660955342798708 1 1
0.786043561093362 0.723935188985772 1 1
0.851378400813796 0.77373946497386 1 1
0.597978293314242 0.502487291313344 1 1
0.815777852032324 0.740153200076673 1 1
0.767673443878206 0.69293747276358 1 1
0.559979368997745 0.471065074103038 1 1
0.585355247847225 0.540274435542355 1 1
0.482646157780746 0.430661906721831 1 1
0.534049009999971 0.474024046549169 1 1
0.755350759891978 0.702041486891388 1 1
0.751368349993427 0.69485545551674 1 1
0.758924216540005 0.700450367455847 1 1
0.51022567792401 0.449802985048357 1 0
0.719998969429923 0.645980516228815 1 1
0.652791822157319 0.572383796443586 1 1
1.0018334510257 0.876128233836776 1 1
0.896821643781348 0.830187433939924 1 1
0.601320769616823 0.523432028180671 1 1
0.821489278688513 0.712954950349688 1 1
0.807473477986124 0.746100598082795 1 1
1.16480279302039 1.06011818930672 1 1
0.605358382112188 0.54051949510672 1 1
0.895573907923729 0.82031200378637 1 1
0.973394960467467 0.855622014765188 1 1
0.609038770199874 0.57649659893896 1 1
0.853198946876697 0.767509528548388 1 1
0.605502060323695 0.557518694254762 1 1
0.632467871807209 0.589841650049238 1 1
0.738360166230653 0.665733286221931 1 1
0.668514452595873 0.601938063388023 1 1
0.772535097195276 0.697995373320584 1 1
0.793368195708904 0.726463033451484 1 1
0.793782776450273 0.715624336446862 1 1
0.515950093492821 0.456519714205474 1 1
0.362017361016231 0.333383471576281 0 0
0.877166116733865 0.7802217933311 1 1
0.426116962971978 0.400637561748449 0 0
0.467154023315335 0.436850957053269 1 1
0.906216110251773 0.825950877549019 1 1
0.699710833415373 0.616423353188313 1 1
1.14973407761848 1.02385183546861 1 1
0.447783146680597 0.406772747793996 1 0
0.486141270049246 0.437834488587075 1 0
0.71281932615735 0.651481200217441 1 1
0.606980546322165 0.571354395207894 1 1
0.906393858462869 0.825080525230608 1 1
0.465763079157305 0.411215524215286 1 0
0.807621574655989 0.779393213574688 1 1
0.556166706417334 0.542461231627808 1 1
0.38530365647645 0.385568225950181 0 0
0.97471152942652 0.870036892860978 1 1
0.646784980373185 0.600559939861182 1 1
0.489078592088128 0.462371678695519 1 0
1.32806992809624 1.18897065747008 0 0
1.00553324849447 0.910188521277598 1 1
0.946538189069192 0.863409609673228 1 1
0.753751794656389 0.694842746047593 1 1
0.555455938233755 0.507990301230928 1 1
0.403089936399607 0.371224223908493 1 0
0.821179679192367 0.798037239820176 1 1
1.0084467192749 0.893078968137948 1 1
0.90516189162375 0.813397207457727 1 1
0.438179610012414 0.403768200258256 0 0
0.531352254654482 0.479583470646234 1 1
0.795156898726002 0.774485549251092 1 1
0.794349736622933 0.750534706994729 1 1
0.973071893501845 0.85888014720397 1 1
0.660093494724241 0.605602114899335 1 1
0.767744259961001 0.683416794784466 1 1
0.968018717546042 0.901521129553814 1 1
0.935060241472105 0.850335906387199 1 1
0.927137777857408 0.842201829347678 1 1
1.00531591119411 0.89257388635856 1 1
0.637750163628601 0.588919432817385 1 1
0.794787994058371 0.714630348004926 1 1
0.707792532501934 0.642302506093318 1 1
0.714901151768483 0.642479800130768 1 1
0.66410657344246 0.585936292827933 1 1
1.05276037956023 0.950108234524246 1 1
0.883066680664126 0.783719725424014 1 1
0.765115042399303 0.662256914710111 1 1
1.10182044249906 0.997690718528151 1 1
0.67488207325753 0.599601059711647 1 1
0.747475671114479 0.699413757045652 1 1
1.02503142184794 0.945136463575824 1 1
0.949534370841354 0.860514798333953 1 1
0.53739338031305 0.491878422000968 1 1
1.00859167444364 0.910718748954062 1 1
0.540331514155727 0.524945166047518 1 1
0.477216229042478 0.453866386141593 1 1
0.984092904173736 0.877971382533555 1 1
1.1681054366966 1.05191964042933 1 1
0.473841306514943 0.428965973258991 1 0
0.670714069205739 0.590769910361149 1 1
0.908430412069915 0.834882276454777 1 1
0.686556219728306 0.588975188312233 1 1
0.91350640978286 0.836944888326604 1 1
0.786179917427128 0.697981176903799 1 1
0.837398445801158 0.747242749539655 1 1
0.799555785109943 0.695977300002562 1 1
0.740140100628546 0.669364924729623 1 1
0.61753657448545 0.616012158187195 1 1
0.398643349890486 0.368654730778117 0 0
0.995896705210299 0.883301240953387 1 1
0.741892824333014 0.676419461888117 1 1
0.665095735110867 0.593433707233816 1 1
0.418136407917675 0.381102286656492 1 0
1.03090813259172 0.951817144755167 1 1
0.50094979618694 0.44729530517903 1 0
0.959776755864817 0.876983814551509 1 1
0.694138004747197 0.626496666626928 1 1
0.81272581251213 0.710801412651581 1 1
0.645344288341299 0.593501422617549 1 1
0.859635545156835 0.775071121536618 1 1
0.691721610914948 0.633389570076437 1 1
0.889693886030106 0.809517274554439 1 1
0.58992301493787 0.512864564174047 1 1
0.734618356113096 0.697218194326902 1 1
1.18063925012189 1.09058070563512 0 1
0.703845547109286 0.664042984056945 1 1
0.779596548048752 0.716583331246387 1 1
0.728250804179109 0.641472573645218 1 1
0.856378549709292 0.772680887893951 1 1
0.874682447379406 0.801821690952764 1 1
0.520615257890275 0.463181086360337 1 1
0.740111748862164 0.682180841667928 1 1
0.841965437404809 0.787713068827279 1 1
0.845086419108584 0.773617777321656 1 1
1.07204637006935 0.993675346022064 1 1
0.961084886542238 0.896769161463725 1 1
0.790739488204284 0.727509812442174 1 1
0.7059095139474 0.649709943921588 1 1
0.711540767182842 0.677099031616623 1 1
0.805627588297994 0.738762561501929 1 1
0.673653540265176 0.610150376359762 1 1
0.978304741502931 0.868838498161646 1 1
0.75770315360495 0.696522534091474 1 1
0.933071867440365 0.881197314108452 1 1
0.99335903643189 0.897723345132485 1 1
0.69548744879869 0.681865496825423 1 1
0.719206942435746 0.652625661197655 1 1
0.789396791171461 0.717281428742114 1 1
0.471819667678028 0.440799810698344 1 0
1.17384062546048 1.01784813774035 1 1
0.717353674331373 0.658316824632255 1 1
0.889700981098433 0.799051823139184 1 1
0.58744402285164 0.547455778264635 1 1
0.82351648281383 0.743970970975084 1 1
0.802231273773324 0.72439976157036 1 1
0.492864874775274 0.44267174194768 1 0
0.695319022133416 0.647535751328693 1 1
0.538513959974046 0.489722102224985 1 1
0.790121838985911 0.719822610431001 1 1
0.844859729279301 0.774269560968489 1 1
0.595512520003749 0.586612852874755 1 1
0.936514498380337 0.840168397296403 1 1
1.05361357047436 0.920732303299646 1 1
0.760955928771922 0.674593173741359 1 1
0.514055910237441 0.466158512253915 1 1
0.931190632400553 0.860599464501989 1 1
0.907538364486011 0.820842571900051 1 1
0.67331082347705 0.608846170686385 1 1
0.610434912761692 0.550350431828724 1 1
0.8327212703306 0.768396241458285 1 1
1.13125685739568 1.03169749076139 1 1
1.0901537601116 0.973496048249854 1 1
0.618554776643772 0.565185259061636 1 1
0.779190044859428 0.715344493213325 1 1
0.903517827059213 0.832137728817551 1 1
0.800191791932311 0.717196032485275 1 1
1.16238524992163 1.04988087467186 1 1
0.68187440890433 0.653530270692937 1 1
0.549414704321225 0.520812401799642 1 1
0.753133404827083 0.654879907568733 1 1
0.661563569917469 0.605497695890157 1 1
0.849593916324203 0.757296263991977 1 1
0.550259822153545 0.494500729584181 1 1
0.359248901911125 0.311194474384352 0 0
0.354098944451235 0.320485562130269 0 0
0.876534899894139 0.74677733063142 1 1
0.629023960293655 0.572178951944205 1 1
0.641045757150752 0.581038480240408 1 1
0.661693836890423 0.621755648330582 1 1
0.709419091568196 0.65938707684927 1 1
1.00151927632853 0.909911911932266 1 1
0.717645192349667 0.627676126824889 1 1
0.631188152363164 0.583123557563817 1 1
0.809716481839208 0.740155042583403 1 1
0.874991551684445 0.803571457625559 1 1
0.723151727673492 0.674257421399395 1 1
1.04956794016108 0.935491907911753 1 1
0.901339718023229 0.803196825121671 1 1
0.756985068684489 0.694228697884011 1 1
0.523702145184959 0.506911979011333 1 1
0.416405635376055 0.360800184741291 0 0
0.682951942320766 0.626576614119246 1 1
0.842712804310187 0.761167738581303 1 1
0.853907113449505 0.782376718674056 1 1
0.673827767581801 0.633534175568574 1 1
0.753037606790541 0.689794295957936 1 1
0.439585147602229 0.429971582694645 1 1
0.582423141249498 0.545628437099693 1 1
0.730247480297026 0.64544560380551 1 1
0.851307403485412 0.779381691385762 1 1
0.759850036722084 0.66978100196785 1 1
0.645592720019241 0.578173165490569 1 1
1.17204241308115 1.11536592635449 1 1
0.622213828726317 0.580957886927249 1 1
0.576728691109126 0.526881605734416 1 1
1.16166531012469 1.04718076464817 1 1
0.873298879992236 0.780442607414496 1 1
0.892760689532317 0.824863779194404 1 1
0.579805264082562 0.51971307070966 1 1
0.809806646748291 0.737333761422734 1 1
0.726331109948354 0.651855360614861 1 1
0.443415420786938 0.413469130466683 1 0
0.549166954389807 0.476162810958171 1 1
0.457759389273857 0.425917636464324 1 0
0.786715719218501 0.704527444844736 1 1
0.783886986719766 0.718845467101229 1 1
0.668181007469075 0.615260975266358 1 1
0.76934020423016 0.713104488575462 1 1
0.459854733240791 0.416583430432882 1 1
0.491052554819252 0.453251554877768 1 0
0.776291303614698 0.682175806897536 1 1
0.757578651259915 0.690410919290638 1 1
0.762817959046099 0.706011748567928 1 1
0.524441415482012 0.492922893768669 1 1
0.767740692031678 0.720256818196004 1 1
0.943234997750808 0.872940617816065 1 1
0.71419442707213 0.629594963573685 1 1
0.213565707258107 0.199625389500278 0 0
0.683758382025809 0.614506489812421 1 1
0.780072450916199 0.725909650872542 1 1
0.67448725431261 0.608142258491714 1 1
0.781382500379546 0.701439394720048 1 1
0.365383067140067 0.311182839122333 0 0
0.439999847168998 0.396339500160446 1 1
0.81177117294066 0.733193243579757 1 1
0.601298778111114 0.54188453110392 1 1
0.89612781419828 0.782844523952479 1 1
0.830215637671609 0.741764477011099 1 1
0.890228533852012 0.81338601856544 1 1
1.24286751869953 1.09601841535962 1 1
0.53047738776019 0.524281912757574 1 1
0.373402973618264 0.337351271397962 0 0
0.952761386597996 0.876252577740234 1 1
0.608785974420107 0.555249823094949 1 1
0.353264047326379 0.313770427723309 0 0
0.915951041760873 0.836688209686082 1 1
0.382217894153808 0.365885308996895 0 0
0.995414316431648 0.901117828460549 1 1
0.677203649016349 0.597205164533795 1 1
0.766440700252217 0.659438139321963 1 1
1.0120392924942 0.943395671707234 1 1
0.831780625191798 0.750040894769708 1 1
0.810803886533958 0.750836027576202 1 1
0.649005965906077 0.597121177216437 1 1
0.774929208552902 0.730209666076555 1 1
0.643432468316697 0.583444050732913 1 1
0.767850763507057 0.709202542376521 1 1
0.733168339203562 0.663292123629839 1 1
0.597234576557129 0.54013594391425 1 1
0.793731006293049 0.725526442089631 1 1
0.672831262644784 0.57446566875841 1 1
0.565582156984924 0.531299150290193 1 1
0.859164092207815 0.769919009560082 1 1
1.19339051241252 1.07653489263901 1 1
0.827893633827983 0.77385034739137 1 1
0.623358694695115 0.588140426260572 1 1
0.444087083513627 0.388344077906337 1 0
0.853190526663225 0.754601536275931 1 1
0.847055695346744 0.77451301946679 1 1
0.942413177949448 0.851272278929619 1 1
0.789467982538608 0.697063645298613 1 1
1.10686511037103 1.01150462570512 1 1
1.06677388600708 0.953002507591781 1 1
0.266677839710129 0.242123424784011 0 0
0.759097331066456 0.68771201059539 1 1
0.865813119570832 0.787043315137376 1 1
0.664898594076842 0.608055342461746 1 1
0.441798459500216 0.379927781176892 0 0
0.716475529866131 0.639248774863036 1 1
1.01183147466376 0.931690238579181 1 1
1.01351869281707 0.881080791344366 1 1
0.317174289049116 0.289327114318248 0 0
1.19786526532421 1.09490130393624 1 1
0.781777243520466 0.716115088706071 1 1
0.963103877197294 0.881455912734314 1 1
0.542188936093824 0.50025554608253 1 1
0.956306567551147 0.873963200670336 1 1
0.44463453236122 0.394042997295301 0 0
0.659172905514857 0.606908714999343 1 1
0.512290849270639 0.463176245087376 1 1
0.59080241034559 0.537356905130731 1 1
1.04888016810591 0.961536533251046 1 1
0.628920055412549 0.596633471074424 1 1
0.816155664865235 0.762782514538966 1 1
0.968114041700184 0.886351729809132 1 1
0.420734503522299 0.356910370991312 1 0
0.61820969126256 0.570493398593281 1 1
0.894059762859827 0.795763776153906 1 1
0.843384846517901 0.732451780889664 1 1
0.810854015396386 0.704372220181342 1 1
0.509031867035032 0.438316867132423 1 0
0.593739300055881 0.553407137105411 1 1
0.785936403684731 0.702932622712524 1 1
0.780239404048115 0.699578156547563 1 1
0.202988839593396 0.178550682102965 0 0
1.14574984519872 1.04323769212192 1 1
0.932140630371532 0.840213200469776 1 1
0.729247914667208 0.656962896269428 1 1
0.970348585414624 0.869647366273928 1 1
0.644804585562765 0.580897923753638 1 1
1.22200926715563 1.10982696403607 1 1
0.867791767221648 0.782243094345413 1 1
0.910527712488697 0.820144414179703 1 1
1.04317157426391 0.923848063228105 1 1
0.681411403762366 0.588313423813177 1 1
0.630091035934596 0.588794310524068 1 1
0.943592110286249 0.84211486385379 1 1
0.86395727418432 0.813052367685128 1 1
0.899635950216819 0.831729699610247 1 1
1.14383725128358 1.02431705254941 1 1
1.13450359672471 0.998683004006117 1 1
0.480642665187367 0.467719909166615 1 1
0.74762365509402 0.633726720163111 1 1
0.485091555789858 0.396292173225756 1 1
1.05664174904372 0.966737653219606 1 1
0.919446781369198 0.842040666914216 1 1
0.676836873422015 0.62046723204355 1 1
0.889181972142293 0.830510951326811 1 1
0.649645788103143 0.60315736597738 1 1
0.54877773824497 0.508744519868052 1 1
0.695968127365065 0.637418762810527 1 1
0.686218775347455 0.633058512316326 1 1
0.702649237750533 0.62880748476544 1 1
0.600237907472769 0.53385345445574 1 1
0.550127365506263 0.509931115568465 1 1
0.831296834795953 0.751016481586116 1 1
1.03004382640683 0.921696235072741 1 1
0.432442394649909 0.387038888195012 1 0
0.742237040290116 0.655798141859493 1 1
0.676772358484022 0.637676017509796 1 1
0.519649872452893 0.444407598356532 1 1
0.837492924508531 0.759185627335208 1 1
0.314369331952147 0.277548202815241 0 0
0.862961333316192 0.779832915834366 1 1
1.02687896642427 0.946181299876812 1 1
0.892683239846911 0.794167692104907 1 1
0.953496420072037 0.866044856214202 1 1
1.74892852292457 1.52967436462247 0 0
0.770622103952357 0.702382519540234 1 1
0.952453188167211 0.866526649508646 1 1
0.804990436424816 0.739258476169023 1 1
0.735024162389755 0.650950538020111 1 1
0.619523223379722 0.575810596314305 1 1
1.08089112460655 0.979124301270966 1 1
0.999091355749705 0.908254120376014 1 1
0.668142698046543 0.615708809694703 1 1
0.536422449891747 0.481212456196127 1 1
0.97252054441218 0.889126880183385 1 1
0.528093368335169 0.500764648856329 1 1
0.5069916380675 0.463783964978025 1 1
0.975807911977088 0.880594355985399 1 1
0.956462987912403 0.849955144622176 1 1
0.583997737338677 0.528957661438658 1 1
0.948934759785597 0.857867495523838 1 1
0.207728359464538 0.231368310021485 0 0
0.339667577037589 0.370373688009809 1 1
1.0584787662039 0.96024384497433 1 1
0.73199387134329 0.666192655942446 1 1
0.807535647556657 0.717681009028096 1 1
0.459940398260178 0.430088205075181 1 1
0.659658550291533 0.61217153726747 1 1
1.08069234002082 0.987375818522818 1 1
0.692904296056773 0.630373822486237 1 1
0.887673102346385 0.811363986511297 1 1
0.492347279558195 0.431957147750549 1 0
0.986107518177414 0.875618004121269 1 1
0.947738785039742 0.880483034480745 1 1
0.574054492313975 0.508084016321739 1 1
1.0333978901089 0.915722330678316 1 1
0.661538110028091 0.586777802276525 1 1
0.829282739692171 0.744821421187298 1 1
0.554799971888251 0.495769302716243 1 1
0.769912417433375 0.690878370223532 1 1
1.0823121683049 0.998379509988566 1 1
0.784251020691444 0.687246155143019 1 1
0.546250033502494 0.527765758913045 1 1
0.643675902572619 0.577032498258687 1 1
0.649012221367508 0.625329560279639 1 1
1.09639898818337 0.967267282895266 1 1
0.898954915604382 0.817331428698268 1 1
0.755152387160933 0.685617149294832 1 1
0.524350450680751 0.483586105445119 1 1
0.544852900287278 0.499705871594641 1 1
0.937127215942364 0.837967004273348 1 1
0.61518847746063 0.543629222676659 1 1
0.681827585167798 0.623504460767561 1 1
0.917726848002839 0.805263573988032 1 1
0.731379064365502 0.66725708071811 1 1
0.717216387626124 0.656666165305224 1 1
0.607918534180883 0.549930711755337 1 1
0.978653989377684 0.868973477805708 1 1
0.944606186459896 0.842502340320724 1 1
0.82947790243869 0.725459607267579 1 1
0.795693739523127 0.713103297810148 1 1
0.425102353920474 0.377102800568012 1 0
0.567623517851034 0.542305360432312 1 1
0.701825210339125 0.631747426323574 1 1
1.33433362204417 1.19541649913938 0 0
1.00161734114282 0.937987094781533 1 1
0.750995423992768 0.700304571494321 1 1
0.815428128554734 0.787901105890284 1 1
0.864997611437094 0.789481794971264 1 1
0.948884311832176 0.896102730972467 1 1
0.820857943625462 0.740039763125042 1 1
0.634532181191253 0.586416189431828 1 1
0.625172828147942 0.550959031640669 1 1
0.672102085519258 0.601892667684463 1 1
0.545248400522595 0.494954531914172 1 1
0.618056369626199 0.582668040678733 1 1
0.711640697958371 0.649804224067357 1 1
0.785794623663986 0.691492422428548 1 1
0.65844736592019 0.605141735937185 1 1
1.10768561777043 0.993944575665614 1 1
0.715046625081811 0.65623485753487 1 1
0.931729567817597 0.858315999336896 1 1
0.62895514176612 0.594743645027458 1 1
0.532063897454081 0.480829097114511 1 1
0.691579393869872 0.621014618830037 1 1
0.800037016641081 0.725769953829285 1 1
0.234943393396201 0.229535434667512 0 0
0.791059328327007 0.733214471472982 1 1
1.09109129399976 0.967064448119637 1 1
1.09313071102387 1.00359714690265 1 1
0.475377451232483 0.468210490839586 1 1
0.733680692659567 0.662271338701987 1 1
0.394108688242506 0.371265051491053 1 0
0.754548087243331 0.69946269499386 1 1
0.616037057348231 0.596451056078513 1 1
0.638411471859669 0.540930428372577 1 1
0.868684528024247 0.777526618900748 1 1
0.828785923871354 0.753124599646509 1 1
0.803071077958072 0.719800087801245 1 1
0.95663177080313 0.869987766894968 1 1
0.929241428172717 0.84715219363557 1 1
0.843835714206209 0.75048982631566 1 1
1.08474687303269 0.982410703105687 1 1
0.938966661901916 0.858191182944005 1 1
0.774246253854077 0.702829678935008 1 1
0.83700212858231 0.786606431598656 1 1
0.758237452518741 0.702174677644486 1 1
0.500704989842615 0.469732920851611 1 1
0.474049359416725 0.450643359308262 1 1
1.1910549282986 1.05446724594488 1 1
0.848734005584579 0.786905422227393 1 1
0.889573654592075 0.796946008084339 1 1
0.883453275683409 0.794240730141555 1 1
0.85353369605794 0.780013626026263 1 1
0.937767492160175 0.836271680620317 1 1
0.523036728232241 0.503297308449465 1 1
0.883076424620994 0.79175432402498 1 1
0.612364593398282 0.549569021366506 1 1
0.664831828627466 0.627469501151622 1 1
0.774238275715883 0.718556678481901 1 1
1.08772843934688 0.966858650819807 1 1
0.729116014921763 0.662549865278474 1 1
0.882241890132018 0.792656388658865 1 1
0.80831314219263 0.720924068753822 1 1
0.78697546410588 0.722487329165993 1 1
1.09866184940416 0.948596139178378 1 1
1.03734736084058 0.938465902645152 1 1
0.793712934082502 0.702706269427522 1 1
0.578687044078797 0.548033131690395 1 1
0.650311774683086 0.600153639521927 1 1
0.70104004360875 0.645603826482081 1 1
0.355046767373257 0.317840153575596 0 0
0.688086945123572 0.627695313267753 1 1
1.27509861936802 1.19221066730416 1 1
0.74787065299919 0.683523019163757 1 1
0.717754654889553 0.635535332847556 1 1
0.867269419035592 0.807461556148667 1 1
0.587758488339034 0.518910795891834 1 1
0.681619545925763 0.640014618653512 1 1
0.507826257594894 0.487251719856657 1 1
0.503686032973882 0.461457981266818 1 0
0.990557991554509 0.882322302735086 1 1
1.00790059884392 0.889507204870937 1 1
0.984448387122088 0.87590652330819 1 1
0.52887769616057 0.482176729993079 1 1
0.580660012909398 0.541635690617775 1 1
0.818198821367728 0.750722982867274 1 1
0.9394458665662 0.822003113198235 1 1
0.904951567850547 0.818808720235492 1 1
0.647130589383788 0.593749766777713 1 1
0.810763834051307 0.747857120827282 1 1
0.712267983504794 0.652794276195223 1 1
0.515584205164849 0.476563523215799 1 1
1.17516348942164 1.07864656388118 1 1
0.739312327319242 0.666789044124808 1 1
0.816141585708874 0.741404077515059 1 1
1.03402606640066 0.922675281958667 1 1
0.849202378596901 0.84323271287656 1 1
0.535415194974487 0.480231352966397 1 1
0.675211366095822 0.578509015478992 1 1
0.775456887207747 0.711612048075785 1 1
0.869415628983408 0.790965839859618 1 1
0.531681046342344 0.472605096752598 1 1
0.531877630789695 0.475896467498312 1 1
0.548407181216163 0.508980912907292 1 1
0.8328532428838 0.778467045850852 1 1
0.939753766371943 0.861948662907933 1 1
0.81225957289977 0.735072520023199 1 1
1.16238058344783 1.09350502811928 1 1
0.5255158642307 0.488577306562799 1 1
0.731546656150167 0.658591946357 1 1
0.330932114599683 0.289768490011568 1 0
0.657334392109658 0.586181250284902 1 1
0.699922691916676 0.637278380970789 1 1
0.67052069858204 0.604167058982344 1 1
0.995365125802741 0.907356444781899 1 1
0.76447567164123 0.712509096753088 1 1
0.806148096354832 0.753310253859427 1 1
0.775210319683526 0.695444707468761 1 1
0.629172172881628 0.56624087062108 1 1
1.08848635133588 0.967239686152583 1 1
0.922473303241049 0.860593844054164 1 1
0.484932332289658 0.40642675960347 1 1
0.478616001945622 0.429686672612923 1 0
0.665108161701934 0.585053445004127 1 1
0.594999686194144 0.554459336139291 1 1
0.576951555815429 0.547378691656817 1 1
0.478275835355206 0.429190687857161 1 0
0.870065510268392 0.824931516915611 1 1
1.22684141693238 1.1132722874201 1 1
0.393523270012798 0.348993496417411 0 0
1.00227269530934 0.911342465054663 1 1
0.775652561811079 0.696612478605807 1 1
0.676008917455221 0.623928297181813 1 1
1.03287409866482 0.902081284696997 1 1
0.446947279831802 0.401108601300398 1 0
0.863273402417292 0.776150595712158 1 1
1.16871052143356 1.04223869724372 1 1
0.533888770024785 0.492702723450738 1 1
0.709139394288304 0.650236299747712 1 1
1.26419189919019 1.12867002840708 0 1
0.966380850024716 0.869759496541246 1 1
1.01391332570649 0.934581100837283 1 1
0.92464765430068 0.829610603890053 1 1
0.726617800704874 0.660435398515414 1 1
0.620690818221959 0.589732519345685 1 1
0.677795939037708 0.619820360310479 1 1
0.673324501576787 0.62748871763626 1 1
0.419249809032263 0.390251415979935 1 0
0.652067993968892 0.57664672743826 1 1
0.642536332416981 0.589983765623669 1 1
0.788284954664276 0.725182471800453 1 1
0.854762544394098 0.785737957854656 1 1
0.826574524233407 0.761943653996021 1 1
1.06093523117029 0.961628012619916 1 1
0.521178480076187 0.453734433792911 1 1
0.430526983294332 0.398060915366483 1 0
0.872510691184247 0.778709947228556 1 1
0.838130141778329 0.781357371291276 1 1
0.3490682285689 0.311103671022183 0 0
1.07189251982811 0.974816104665948 1 1
1.00626391984378 0.934659406657511 1 1
0.550725886436305 0.482393303400303 1 1
1.03643228549762 0.945060181518914 1 1
1.09139903415909 0.999768990391154 1 1
0.729719394343625 0.67179852196356 1 1
0.96375961554802 0.882813031472892 1 1
0.725693802016545 0.644092386619193 1 1
0.813990988223619 0.709376356366366 1 1
0.776774004859268 0.725006716772421 1 1
0.667642754486825 0.620244278242601 1 1
0.5649567749183 0.523752534776801 1 1
1.0046368815211 0.918730941372211 1 1
0.667233906709341 0.605582117550408 1 1
0.780413366494112 0.703871950334377 1 1
1.11581791633049 1.02145317470224 1 1
0.493350312320902 0.417396029572323 1 1
0.524524054130712 0.470431762018912 1 0
0.669829439930781 0.581495524786756 1 1
1.02783863205077 0.944589225754487 1 1
0.86356219639819 0.797116114065267 1 1
1.05106266257756 0.984271852743054 1 1
0.973310249204387 0.864043189903464 1 1
0.715510505863889 0.644918080405193 1 1
0.700762057750016 0.633155198833751 1 1
0.656222159495121 0.58385106818021 1 1
0.512360302867749 0.487645004499052 1 1
0.76356154550518 0.698418996740166 1 1
0.630330637198486 0.587019229499825 1 1
0.70513135994689 0.63703799670804 1 1
0.827791362511724 0.756180221306761 1 1
1.00349877080233 0.893595580951848 1 1
0.941546325753149 0.86776925663698 1 1
0.866185613660586 0.796289841279123 1 1
0.830848469131088 0.763411549746182 1 1
0.718676747988462 0.640230082597093 1 1
0.724002946249563 0.675313920807304 1 1
0.61989846849318 0.579180743110993 1 1
0.792277223773586 0.730298506454953 1 1
0.65793349077425 0.596744883466581 1 1
0.906932101828045 0.82084816796672 1 1
0.638207176507532 0.581109512012087 1 1
0.795922539588384 0.707239499425004 1 1
0.711741251676483 0.648651590432138 1 1
0.80002711939105 0.706827732265092 1 1
0.823940220306113 0.757953029573177 1 1
0.736279927763723 0.675698759308892 1 1
0.766526456459184 0.675125327439132 1 1
1.07737009237661 1.00470554840054 1 1
0.243465266240142 0.18639998863507 0 0
0.800663931815923 0.735839780285406 1 1
0.763247603666685 0.702328394054881 1 1
0.862118766862793 0.776500303468744 1 1
0.789510968784161 0.758472596372346 1 1
0.663403552023149 0.585622182427914 1 1
0.848068539596784 0.763797320246887 1 1
0.906033978376106 0.824943180347625 1 1
0.42411037447624 0.386870299148596 0 0
0.928112617105545 0.832109294142564 1 1
0.712772440565215 0.667746871050281 1 1
0.802665900769297 0.718459182540643 1 1
0.74175651966344 0.674980256855964 1 1
0.453951650125389 0.448113187616049 1 0
0.957150988186869 0.837592296945112 1 1
0.580647313889434 0.553925798117966 1 1
0.800745811958371 0.730280894645408 1 1
0.921394784491794 0.852617319239245 1 1
0.573072117069995 0.515910026440904 1 1
0.430483253884352 0.419003231122838 0 0
0.708957840270038 0.663505840594615 1 1
0.601993618457189 0.549460503812876 1 1
0.867165683904085 0.752707629003708 1 1
0.63131161350109 0.569221082549029 1 1
0.399573228351352 0.368480961858726 0 0
0.162872977880075 0.17968186896438 0 0
0.800586630085258 0.724910358428468 1 1
0.600112231392788 0.542389652148113 1 1
0.79313853207346 0.738483401043503 1 1
0.501974480541443 0.477556848765833 1 1
0.812536003044342 0.745597465617642 1 1
0.890612896487959 0.802519079936653 1 1
0.779414239671576 0.68218214088463 1 1
0.631299881796441 0.600763066789634 1 1
0.744579591626582 0.683853479010365 1 1
1.17807011240244 1.0979602422362 1 1
0.756956316508451 0.695343694982541 1 1
0.800013423206661 0.73543671631028 1 1
0.687573824715984 0.634206331691699 1 1
0.987924869271691 0.885366769482277 1 1
0.756112053727619 0.693099898189871 1 1
0.961330098297374 0.851419547500381 1 1
0.645669409581365 0.562763602585525 1 1
0.759145027112039 0.690630441425216 1 1
0.825146915284943 0.740723574445461 1 1
0.593576041358311 0.543507938942451 1 1
0.605516094448219 0.566542274360064 1 1
1.18449933844053 1.1034240738589 1 1
1.26345959016202 1.1355174354862 0 1
0.836728283221563 0.74269641305082 1 1
0.622486052909782 0.573630785960561 1 1
0.805714708691092 0.72594542417751 1 1
0.794129705476853 0.771331657358014 1 1
0.930892041625096 0.825712969471536 1 1
0.385810922339212 0.319066319690849 0 0
0.524195699083091 0.462270884719739 1 1
0.57094583705555 0.54789270276715 1 1
0.81000648958968 0.735375476871907 1 1
0.822079279662368 0.766272955389056 1 1
0.510787716327344 0.45686526412905 1 1
0.769066891251091 0.696128274987892 1 1
0.873057345876415 0.796716029362313 1 1
1.2119941737075 1.06040420884147 1 1
0.512263492658237 0.505317928994112 1 1
0.838918421559844 0.763720916747614 1 1
0.721700181126079 0.664729708654295 1 1
0.982787431157517 0.888717484710746 1 1
0.693409775307674 0.607959762811304 1 1
0.597574263922592 0.522897311239199 1 1
0.99340882268646 0.928817418737415 1 1
0.757354366142795 0.691580355742519 1 1
0.85549572011159 0.771440148916794 1 1
0.303916165975971 0.266468700045039 0 0
0.974437443776507 0.829490139947821 1 1
0.8802926921883 0.788757415552786 1 1
1.01516689109042 0.930568593484978 1 1
0.616863040947586 0.530150721567023 1 1
0.77349813396825 0.7016188762044 1 1
0.541531052747533 0.524325344810537 1 1
0.947628528588036 0.850093952952499 1 1
0.66040138542456 0.606772463594739 1 1
0.53244636714179 0.49355037857807 1 1
0.622600638269862 0.532494740266021 1 1
0.734186732852786 0.665081707174404 1 1
0.757720130935439 0.685985996009888 1 1
0.664353121730019 0.595600925459933 1 1
0.82170859694815 0.755941477578112 1 1
1.0825764981892 0.951929278550958 1 1
0.963577911027867 0.900357137390349 1 1
1.03069803252199 0.92731461918669 1 1
0.572960070001152 0.528662008484314 1 1
0.925120083679367 0.853031709079384 1 1
0.690950098784879 0.640242709033699 1 1
0.839324426078438 0.790381544179113 1 1
0.530228759519456 0.476832440056146 1 1
0.901680385995463 0.827428863538038 1 1
0.983791328289046 0.894922221402467 1 1
0.8616997185372 0.78697962968273 1 1
0.965562064871252 0.847290835886286 1 1
0.937400142305533 0.848095163854976 1 1
1.28614902287023 1.15795368552062 0 1
0.824627897742285 0.756649253899384 1 1
0.952923433899639 0.850626718389057 1 1
0.933988407415438 0.851967022694103 1 1
1.17901937192647 1.06172175093167 1 1
0.746733537946135 0.67048677572779 1 1
0.401456466323302 0.393458851612522 1 1
0.781027113100711 0.724012981859032 1 1
0.535079639634973 0.487518143348282 1 1
0.7892069040435 0.712210598494111 1 1
0.635219448812328 0.573632888425571 1 1
0.667580918664648 0.617642590158667 1 1
0.588762540343108 0.563158587616884 1 1
0.659758572557303 0.612115235402648 1 1
0.869820538159235 0.811003519149035 1 1
0.851108636594127 0.789531090119917 1 1
0.823570731683787 0.769173925964453 1 1
1.00369984064741 0.894480088263518 1 1
0.694661912852443 0.667952396181802 1 1
0.621107996326622 0.56997599920584 1 1
0.710297427188059 0.633952932705758 1 1
0.670448718187564 0.61302615469531 1 1
0.8134134276548 0.75705860948632 1 1
0.817973830863472 0.746368173745832 1 1
0.6809766844066 0.626980172760607 1 1
0.710898653118511 0.634401935043387 1 1
0.699911574913479 0.626385652457772 1 1
0.697135767775009 0.641770807437376 1 1
0.960921981790819 0.864226745531405 1 1
0.940058179222449 0.879883185912797 1 1
1.11874832111444 1.02403673034526 1 1
1.1808347196922 1.06646480455632 1 1
1.22694749217003 1.1185359290911 1 1
0.947657319589358 0.887992942475004 1 1
0.347116704650883 0.341898959733951 0 0
0.716605614435637 0.684887943325987 1 1
0.946295425706288 0.824996801512557 1 1
1.10369526299575 1.01349082178553 1 1
0.713550395628091 0.646100628189463 1 1
0.822760863131276 0.753283783603906 1 1
0.755933680796175 0.68767588827721 1 1
0.66642136615193 0.593191465041114 1 1
0.631744844668765 0.584921836499298 1 1
0.595904645410145 0.519005268558672 1 1
0.762724387809717 0.707028445784361 1 1
0.545414620600083 0.486886655630367 1 1
0.936169789981125 0.849111978056026 1 1
0.622510524190146 0.569092860421442 1 1
0.705891071658996 0.645048960771408 1 1
0.438428810685673 0.416272681573183 0 0
0.589476920512871 0.525583744132656 1 1
0.871004311550742 0.779973999074904 1 1
0.698709581526711 0.627706478757335 1 1
0.871720432011471 0.771801114854129 1 1
0.782965759814595 0.695377652257542 1 1
0.696700517990123 0.630435281967549 1 1
0.880594358702697 0.794482063621971 1 1
0.790920057722794 0.71834837009212 1 1
0.231576005003729 0.202404845219225 0 0
0.527362168284224 0.473171966188929 1 1
0.726921928145247 0.650236406067227 1 1
0.669121210642926 0.597808675526171 1 1
0.710636402993469 0.650445276634954 1 1
1.00114337001641 0.902829030377252 1 1
1.02943551342536 0.899001478052089 1 1
0.661213333333657 0.600263674639772 1 1
1.03960935236096 0.983442216995105 1 1
0.816832381723725 0.760552508536095 1 1
0.837868363148316 0.757170472118386 1 1
0.82685476381885 0.743952169136387 1 1
0.552628329071873 0.497059425915576 1 1
0.547936921042095 0.459333931515414 1 1
0.616275188541744 0.550150944013566 1 1
0.536436772289029 0.493054268458316 1 1
0.995999162901051 0.923187138539754 1 1
1.05249440297674 0.962759518608721 1 1
0.94949515391955 0.869796141566406 1 1
0.989259009920918 0.905637561181345 1 1
0.914596437322484 0.867495616951242 1 1
1.08709623771549 1.01756961974885 1 1
0.543862238313612 0.502354895114063 1 1
0.755775401386176 0.656377907308981 1 1
0.926439436447321 0.831044653425248 1 1
0.978559187588897 0.893766690567225 1 1
0.755644031902033 0.697835344831558 1 1
1.04496622443156 0.963579144107923 1 1
0.587943380622668 0.523465343259124 1 1
0.615775398666824 0.548976501099575 1 1
0.92105300027727 0.824318633732899 1 1
0.782571132334462 0.707453300121669 1 1
0.805402119664064 0.762837470929043 1 1
0.737883552043085 0.663375233288478 1 1
0.718787048391771 0.66899670969868 1 1
0.607161903943325 0.563932763555395 1 1
0.654108036561233 0.588956192173476 1 1
0.608522741593377 0.567857907818174 1 1
0.745991043298016 0.681088861690697 1 1
0.907331572018094 0.818633845697868 1 1
0.871007637749823 0.780252638848156 1 1
1.32692310629934 1.20033791663084 0 1
0.586813641176325 0.542006081516103 1 1
0.884076482467502 0.801291419640268 1 1
0.909194838874853 0.835955374830982 1 1
0.891237836072263 0.823705186569243 1 1
0.32632230918768 0.323842343095542 1 0
0.401736234329213 0.372610800106621 0 0
0.645425742725953 0.59984915496367 1 1
0.63763017402047 0.608701402853201 1 1
0.687974795049911 0.635971631759204 1 1
0.832231529921995 0.742206536018864 1 1
1.11555178484417 1.01472877111785 1 1
0.706986562690658 0.641712516177281 1 1
0.761947409666014 0.715998890638715 1 1
0.904832496196408 0.824013799339091 1 1
0.600503940153546 0.55989649927278 1 1
0.487975603926917 0.477040253563496 1 1
0.658914860917015 0.626235166422439 1 1
0.84746665968241 0.779207802279333 1 1
0.797882057049355 0.723251925459577 1 1
0.385378813562876 0.349291972109588 1 0
0.886033387504963 0.81027828927087 1 1
1.06751634313752 0.949697300490848 1 1
0.988187078714326 0.883803282458988 1 1
0.568074605937168 0.499788920520579 1 1
0.639051724583821 0.584676908796091 1 1
0.480574120631294 0.449974017610494 1 1
0.80903859396809 0.739633866954607 1 1
0.8019521426105 0.741282683385465 1 1
0.810906163215802 0.749724638217937 1 1
0.73003380756478 0.66720305301161 1 1
0.710879975350095 0.636637421532654 1 1
0.866502450081442 0.795095785361114 1 1
0.537777577044872 0.471098314497949 1 1
0.78637540392594 0.696543479679839 1 1
0.621882994480136 0.55496499411264 1 1
0.818908951395016 0.729961464067347 1 1
0.694196180281297 0.627141891557196 1 1
0.575817859985181 0.530928628866181 1 1
0.425309120743056 0.407357594906933 1 1
0.600633144834006 0.56329883023775 1 1
1.05548990757591 0.951730921829849 1 1
1.08691280158822 0.972268997507999 1 1
0.724439403466487 0.623808700610801 1 1
0.830316434011491 0.704903165210782 1 1
0.650320245011332 0.568590986029588 1 1
0.320645246067502 0.293645854028566 0 0
0.793856876210118 0.733712846508622 1 1
0.709103098180212 0.66677439836051 1 1
0.777017825887269 0.704937122385769 1 1
0.912750562952621 0.815797901514915 1 1
0.832412490837015 0.733974132223718 1 1
0.724791574882621 0.654035463433312 1 1
0.767891778626514 0.717614207061088 1 1
0.710986200317277 0.645811412585198 1 1
0.560067587894967 0.495291341602492 1 1
0.406831241984234 0.36348147718613 1 0
0.719680250931464 0.63622647789995 1 1
0.845866542315818 0.774610575011321 1 1
0.605907108757596 0.559417607990713 1 1
1.00459546170785 0.853573237208523 1 1
0.87796101539675 0.791143494981149 1 1
1.21036577140996 1.15092716864982 1 1
1.10947057718591 0.993766758185741 1 1
1.12816258630916 1.0373411240235 1 1
0.515645697449648 0.481313680311333 1 1
0.676601793579435 0.625622648314015 1 1
0.994874117399282 0.833346804661649 1 1
0.666085253497232 0.616113984055876 1 1
0.820541181013789 0.760529729129907 1 1
0.814781497438268 0.749086118658665 1 1
1.05080787132562 0.904911069244832 1 1
0.739475913621843 0.685452663262849 1 1
0.525601642892041 0.494691919783834 1 1
0.799546803997313 0.751105053757837 1 1
0.779725653924367 0.685425763522932 1 1
0.640723710220739 0.583973026410056 1 1
0.959226472886545 0.889813057603615 1 1
0.643756057554285 0.569941796753761 1 1
1.4155202926082 1.26372298359241 0 0
0.577436162784554 0.53823746604039 1 1
1.18504692927915 1.0474517498458 1 1
0.917387497956812 0.800052157028009 1 1
0.669072004655361 0.632156864214963 1 1
0.777511685026353 0.68478689934933 1 1
0.694018090498709 0.661591253200582 1 1
0.883575061390414 0.812925636756427 1 1
1.02001073498183 0.907933805417914 1 1
1.08730433587156 0.971838297154239 1 1
0.759354371093348 0.66958476353645 1 1
0.925419028647176 0.857412985910915 1 1
0.412704307561105 0.358140220911472 1 0
1.00301472239311 0.869485288677124 1 1
0.694699708896426 0.640307405478511 1 1
0.432983215455444 0.399897073265091 1 1
0.842041581624017 0.782985749682067 1 1
0.554842820037448 0.517187398138157 1 1
0.88871953804285 0.801259107155779 1 1
0.946600910618253 0.842904073016429 1 1
0.939334364364064 0.838166836158213 1 1
0.375664921412146 0.343970390104212 1 0
0.918114256736127 0.80150237097113 1 1
0.908464386709014 0.798659442413143 1 1
0.636384595040055 0.570342470685359 1 1
0.81533735213267 0.755311707617938 1 1
0.859713630935882 0.772714640970006 1 1
0.922558806679171 0.855930880232615 1 1
0.741283199582809 0.664008410877805 1 1
0.742814012767796 0.684225643059434 1 1
0.613185883087772 0.524584955539964 1 1
0.913687191800091 0.828756255779451 1 1
0.844115557342536 0.736566609706646 1 1
1.12956060797125 0.996895429859313 1 1
0.848492541936438 0.79163501212142 1 1
0.94252553620679 0.860850487612744 1 1
1.00114880880144 0.888462349545547 1 1
0.935515902693699 0.850865064198523 1 1
0.892043692984608 0.810239472346278 1 1
0.578185898431148 0.541449956123318 1 1
0.740569049951688 0.672708637111302 1 1
0.34560536877573 0.287576653512471 0 0
0.538835351249009 0.485537611470096 1 1
1.00791588226558 0.862421721587826 1 1
1.21706553976683 1.09085045489774 1 1
0.704984769308113 0.669495939857276 1 1
0.883912972721405 0.816784594242415 1 1
0.678128044653426 0.599853548253021 1 1
0.631693143241662 0.588167288026886 1 1
0.697903050633037 0.624167057149042 1 1
0.788537585093521 0.718326771057098 1 1
1.20429689828115 1.09696351476098 1 1
1.15604307880889 1.05288596311342 1 1
0.603307339326848 0.536477303225029 1 1
0.850608540866409 0.745996361306932 1 1
0.789993927712907 0.723183078750835 1 1
0.854210551580807 0.788447463757531 1 1
0.920494276702329 0.85370040856005 1 1
0.679991845045676 0.615086429536719 1 1
0.896185783742286 0.814662218095429 1 1
0.772752390334451 0.699233361065064 1 1
1.06807875893516 0.960140559511377 1 1
0.778238847804293 0.682137963111815 1 1
0.667192862444133 0.574135055366513 1 1
0.644250232453712 0.574701333051514 1 1
1.03933925209897 0.944311677660116 1 1
0.402692135978184 0.355823795924207 1 0
0.731946872713304 0.658000861115178 1 1
0.885919884945512 0.804575261954374 1 1
0.925330531654162 0.825130095940326 1 1
0.859028374961779 0.8023458533032 1 1
0.179498547120709 0.170928772751777 0 0
0.89131575772676 0.820224349520095 1 1
0.359029231005573 0.319628717542147 0 0
0.868987174657391 0.7866936148619 1 1
0.719637715299398 0.620292670533239 1 1
0.759147334338399 0.699274123381081 1 1
0.319272916673332 0.280752219989188 0 0
0.681831002613874 0.61098873923619 1 1
0.663424893857998 0.585643090462195 1 1
1.10442703466261 0.998409815329488 1 1
0.891516688613089 0.818154714811533 1 1
0.961051551030034 0.850920535342939 1 1
0.834434584138454 0.714241581725049 1 1
0.612866000270601 0.603433996950837 1 1
0.683065450675144 0.600308539431381 1 1
0.69926967642115 0.648630164360822 1 1
0.727769012270775 0.663724179502087 1 1
0.806249683530274 0.743861426907673 1 1
0.456348820768601 0.439575359316307 1 1
0.928802347782965 0.828785391083037 1 1
0.844308242709925 0.765225240933623 1 1
0.388145246609064 0.378936839156438 1 0
0.73186276586881 0.627023899558538 1 1
0.519548838275608 0.479997013109124 1 1
0.849338965357574 0.799125549096626 1 1
0.479601324712946 0.457457671272122 1 1
0.904299138652177 0.826638410022033 1 1
1.06362738231565 0.928819948606836 1 1
1.12679450796532 1.0171794731018 1 1
0.403289247028153 0.389318985613769 0 0
0.827511025108696 0.742275374789459 1 1
0.563778429586414 0.498203862900576 1 1
0.649772336731424 0.591883386872922 1 1
0.590548476467753 0.546627754937502 1 1
0.737350071901509 0.653036815608734 1 1
0.370792064745256 0.335302562622409 1 0
0.933695117517166 0.842382489767205 1 1
0.977340631139886 0.873494104674336 1 1
0.581632449058834 0.541079518605017 1 1
0.905698408396225 0.810357101715757 1 1
0.680079397247676 0.592359349252161 1 1
0.961735675218372 0.885495561064483 1 1
0.356089631678867 0.309138058278717 0 0
1.02872531835565 0.940511441621329 1 1
0.845223734431192 0.777724062793336 1 1
0.779802604840793 0.710759829822553 1 1
0.683208240621419 0.606720797859947 1 1
0.82726640339939 0.765764616653957 1 1
1.039964221371 0.94664910518657 1 1
0.626688461529359 0.580378691567476 1 1
0.748715926705488 0.632641250243517 1 1
0.940849540034258 0.887728270545419 1 1
0.752994055083421 0.659394556473639 1 1
0.623987541937475 0.562913957942199 1 1
0.475268586730122 0.446041296424163 1 0
0.373064782540172 0.35272250648799 1 0
0.804654334825612 0.729374435987956 1 1
0.345584390323725 0.328939677901521 1 0
0.922613269641944 0.893048166032419 1 1
0.89941240971905 0.779383359721642 1 1
0.730013430657905 0.652888213835365 1 1
0.501776467074266 0.46738199169085 1 0
0.94229027000351 0.864510340340678 1 1
0.389986888998904 0.369165302707086 0 0
0.727161921297966 0.647538928488687 1 1
0.985636799751535 0.882298669317853 1 1
0.863487677958095 0.774506408586313 1 1
0.794628152844078 0.728563940909518 1 1
0.739699712638561 0.663118207580151 1 1
1.07540408265836 0.971525624971305 1 1
0.47224327427543 0.41727340527033 1 0
0.997481876301787 0.918803428037894 1 1
0.533771330849313 0.529099121756784 1 1
0.718771659603281 0.676431878804133 1 1
0.455603085465133 0.424019935902557 1 0
0.641748450768151 0.589140481228233 1 1
0.673027608561867 0.607759812148608 1 1
0.753906958454273 0.677589543775904 1 1
1.04158430683718 0.930212660019625 1 1
0.762151731790515 0.693206841505285 1 1
0.73554180632981 0.705403443036647 1 1
0.879130254402368 0.809954308709099 1 1
0.725079363182143 0.650542213002084 1 1
0.663431298761862 0.609710420249077 1 1
0.800759350744427 0.715485271402547 1 1
0.457783916899307 0.424116127028346 0 0
0.554640603262238 0.544826961971777 1 1
0.962819666595471 0.850607908507847 1 1
0.918680189625122 0.811183247437861 1 1
0.542779184358524 0.491891911904168 1 1
1.16234031008991 1.060534232323 1 1
0.62896552070281 0.569666396179009 1 1
0.60822259105792 0.535425631650015 1 1
0.725717378994709 0.66096443164919 1 1
0.694842195394512 0.649669177552057 1 1
0.372469479735476 0.335984538995475 0 0
0.534890648048568 0.494512749347948 1 1
0.451565868958096 0.383671368625153 1 0
0.649465098149668 0.58374442594003 1 1
0.636913558808719 0.558289854093262 1 1
0.782484922903427 0.673917966528713 1 1
0.860793417567698 0.803320271040928 1 1
0.535336380938858 0.495677358237355 1 1
0.495089667563002 0.431787739065278 1 1
0.752074955464942 0.686248926908987 1 1
0.891035332886728 0.806590084065502 1 1
0.372881921566423 0.341329461192652 1 0
0.444320977136216 0.428838922693915 1 1
0.973024578061399 0.878092078451315 1 1
0.720789898938638 0.681700705878494 1 1
0.65750975079875 0.609042844666237 1 1
0.72611236170017 0.647628454898283 1 1
0.844281696044167 0.786081969469113 1 1
0.823677387162915 0.735503882519378 1 1
0.820626599653116 0.755319756075179 1 1
0.713182392196405 0.648117954991837 1 1
0.511264348153914 0.492198817693744 1 1
0.613191761097341 0.585437182620457 1 1
0.73774808067074 0.701262327361658 1 1
0.920873976008351 0.850421288850027 1 1
0.626688361628245 0.566402645806565 1 1
1.05217502285394 0.960091325572682 1 1
0.394365172731591 0.371625954015853 0 0
1.0630591167634 0.966946696502999 1 1
0.921852374929918 0.834062369380067 1 1
0.8372055302679 0.746926580515972 1 1
0.733729274882265 0.680595099245764 1 1
0.473861373176555 0.446914248711719 1 1
0.281815684174491 0.254296503417408 0 0
0.494941823281923 0.451046225650957 1 0
0.551135975843625 0.508722242474613 1 1
0.627819208725077 0.571051467548993 1 1
0.814955855483731 0.745102933350731 1 1
0.549854545303322 0.518011859950663 1 1
1.03996296555205 0.938834985957289 1 1
0.702840985434992 0.64067731362097 1 1
0.760739072714072 0.678274714659102 1 1
0.931946242878834 0.829773342721902 1 1
0.715343566958902 0.681873837877225 1 1
0.563724189530873 0.49602622541638 1 1
0.558092514170862 0.512689930271905 1 1
0.815964755456535 0.73980121120834 1 1
1.07319851523629 0.967256046685212 1 1
1.14180135746241 1.02330755691753 1 1
0.750658713088618 0.687518492930537 1 1
0.440283357707659 0.407285131090084 0 0
0.621755031916663 0.591883319701952 1 1
0.796288305220709 0.731151120833038 1 1
0.466536142491424 0.41495497822009 1 1
0.806609556962221 0.72637881689715 1 1
0.873230054533092 0.798233211250572 1 1
0.600835663234383 0.518867736111849 1 1
0.860239902901058 0.805474617407491 1 1
0.689254021745583 0.601165626316756 1 1
0.546164410638089 0.502328243315893 1 1
0.652418358136828 0.587760574535124 1 1
0.505422245058599 0.462930863689326 1 0
0.765303313945482 0.704708844824731 1 1
1.15849175236881 1.03187229331731 1 1
0.594905011472693 0.564061578265953 1 1
0.749178604005683 0.699936355320659 1 1
1.00912308015367 0.909043979145606 1 1
0.583850346675983 0.524062125405801 1 1
0.542536145190884 0.498885704915928 1 1
0.822882274873741 0.722030051553653 1 1
0.514889720555857 0.439974989506987 1 0
0.711058180503832 0.645273855620735 1 1
0.277200164371968 0.276013714357022 1 0
0.738861428931539 0.640960050211225 1 1
0.537886415760936 0.474575763573563 1 1
0.432507326144875 0.402732774831415 1 1
0.421950063488158 0.379170844115733 0 0
0.623334259606271 0.576812238779854 1 1
1.30918054592622 1.19094702794651 0 0
0.734159252004897 0.671000227920463 1 1
0.508031849626664 0.466628275753981 1 1
0.60477627124292 0.556295807062162 1 1
0.510427843226037 0.451687814126482 1 1
0.404070643735119 0.386013440733765 1 0
0.672531162902764 0.617719010900528 1 1
0.611659193464331 0.549589565873804 1 1
0.719204074460318 0.657900214508238 1 1
0.524269122701239 0.47509021814421 1 0
1.25721600328199 1.17516189619456 1 1
0.624569551713312 0.533274086081374 1 1
0.591096616779228 0.51768783428792 1 1
0.845674650355184 0.773000655495798 1 1
0.737548923086582 0.680943820569655 1 1
0.623085564423572 0.566804912543362 1 1
0.722191778998814 0.665221778766279 1 1
0.975534427773679 0.874257045977707 1 1
1.1591602712319 1.05925913867591 1 1
0.734151852625705 0.660557064387773 1 1
0.618548301464952 0.554471466149534 1 1
0.692288599513883 0.625003512623249 1 1
0.914680465275746 0.810546513510459 1 1
0.790983053727871 0.700654920803092 1 1
0.800369611156351 0.719916470354452 1 1
0.980761006137661 0.881514918727369 1 1
0.795497565418291 0.710428129960577 1 1
0.919800544281667 0.827911422314464 1 1
0.842765759179413 0.765501640639971 1 1
0.812430956041098 0.735224000224836 1 1
0.687455736577019 0.637785385012819 1 1
0.683529303598543 0.632967503414943 1 1
0.688776086324495 0.596631853949182 1 1
1.00061881944791 0.909594328798019 1 1
0.7798940476552 0.711143944263311 1 1
0.861519935863621 0.757804442437965 1 1
0.91013353541487 0.801357327691059 1 1
0.504964464552428 0.421808681439176 1 1
0.888037957145249 0.805215570345691 1 1
0.616527003878953 0.559305213647958 1 1
0.797108867173791 0.713717805161904 1 1
0.928105204005574 0.814840861977282 1 1
0.634393184153221 0.580209106256168 1 1
0.207961501663638 0.196507237678025 0 0
1.13639472360594 1.01933739465375 1 1
0.415108340299227 0.365658097367961 0 0
0.933789823859137 0.865568269705082 1 1
0.578376252437901 0.525828420109938 1 1
0.712440111938536 0.643365717939598 1 1
0.766086513908575 0.704674961141839 1 1
0.915430465448677 0.799609641255089 1 1
0.653597051015279 0.574605574045552 1 1
0.785038118556579 0.748218859217912 1 1
0.748567563474538 0.705982353168141 1 1
0.811102092574065 0.732339925470065 1 1
0.939743691508039 0.860699304892677 1 1
0.624324674932393 0.522328069240456 1 1
0.737093302255916 0.702306731138668 1 1
0.820030185677737 0.74480657242935 1 1
0.962860519769755 0.875301600723382 1 1
1.01287234597321 0.902633497086903 1 1
0.647175472468071 0.588914812119424 1 1
0.792757559459157 0.706439667470328 1 1
0.434807529322341 0.385253860632428 1 0
0.624239838031351 0.542969492607761 1 1
0.511660844165112 0.454564697383656 1 1
0.855123286824776 0.770072101544934 1 1
0.848828301550534 0.762512062515936 1 1
0.684366099655235 0.627198176732299 1 1
0.571167438847582 0.541246604575169 1 1
0.852045347405471 0.789989300473063 1 1
0.508782591797949 0.445586733184105 1 1
0.997884652003372 0.902049879772662 1 1
0.744827168908472 0.643775308766293 1 1
0.65205482979267 0.593173996462651 1 1
0.880933496257984 0.77569240595968 1 1
0.550787386320447 0.4968455275811 1 1
0.658574415414878 0.58146887286499 1 1
0.522826096761436 0.46898892159211 1 1
0.806853416009976 0.745713886522405 1 1
0.668251907138238 0.606227842102795 1 1
0.584777602463871 0.523052858676426 1 1
0.420805972997782 0.386550054146889 1 1
0.736199686989679 0.668821173189268 1 1
0.963929678268149 0.896273609274485 1 1
1.13229970441549 1.02181732300437 1 1
0.646617739972429 0.59101393820438 1 1
0.639979684519446 0.580693284835238 1 1
0.568644795706049 0.549789238731177 1 1
0.742267109951689 0.661357448838583 1 1
0.641406038501654 0.570093857707957 1 1
1.21916939959699 1.13231346903397 1 1
0.966419582604416 0.896444605057112 1 1
0.706346735121429 0.654232732021161 1 1
0.265083215158 0.25690296732506 0 0
0.715855762901453 0.640169475637496 1 1
0.574691346758732 0.530520807178214 1 1
0.801832079900053 0.752936378647622 1 1
1.15249375033275 1.04354811596035 1 1
0.639465515328814 0.578904772386366 1 1
0.743724499966519 0.687911089029771 1 1
0.931658894785227 0.832484834119753 1 1
0.815268335683594 0.756814838618177 1 1
0.552813065783485 0.476568583344511 1 1
1.14538378055718 1.06669463695367 1 1
0.491041774863437 0.493629953090459 1 1
0.834770499609867 0.75813664010109 1 1
0.823137142871614 0.745002720883586 1 1
0.734939250405259 0.638709889992339 1 1
1.11432875800728 1.01239189905364 1 1
0.924378478280066 0.850413056901524 1 1
0.854034461737297 0.751563058399476 1 1
1.0215185791038 0.912449991669205 1 1
0.680824629260391 0.602655855125346 1 1
0.572466218016735 0.579799050863353 1 1
0.335351038167007 0.313909111869647 1 0
0.632132664900774 0.595110039015642 1 1
0.642796023770711 0.579326765744195 1 1
0.604723624327067 0.552781796898158 1 1
0.706319443513867 0.577164966135643 1 1
0.49738608251372 0.454280872523557 1 1
0.456684950375421 0.425564850303282 0 0
0.562644431531017 0.514763144546204 1 1
0.550173404434193 0.507450520361273 1 1
0.984476852350895 0.867033220944495 1 1
0.391532382564072 0.367388638177198 0 0
0.892729653794179 0.83581569090274 1 1
0.767697142704209 0.69524093271739 1 1
0.708956630281101 0.642226945762034 1 1
0.80651093153435 0.751724612422031 1 1
0.597725257552929 0.552574018035728 1 1
0.597651660612816 0.534162439195546 1 1
0.775820965395175 0.677744789095183 1 1
0.914399727284761 0.859251825312181 1 1
1.08730611564443 0.989701193453486 1 1
0.865683509878773 0.782066010109023 1 1
0.993583087756105 0.905730074203931 1 1
0.537934504603753 0.486793340873363 1 1
1.03779146702923 0.952791004488253 1 1
0.995019362749242 0.912848163790558 1 1
1.02449505517962 0.949870507525221 1 1
0.928994135389516 0.846896192834411 1 1
0.758500076119845 0.67698339378925 1 1
0.669254118620071 0.601530929894683 1 1
0.64590028216446 0.5941171656639 1 1
0.414127421825757 0.367815142166636 1 0
0.262147969752169 0.2620911632715 0 0
0.646139426156396 0.579883000040843 1 1
0.636943682755353 0.578418399889855 1 1
0.758224511924978 0.676447006348653 1 1
1.09077448204547 0.966482843240027 1 1
0.456147404972685 0.409041850391867 1 1
1.01482779061161 0.911802746901325 1 1
0.999229598130834 0.903145904945385 1 1
1.13050315981003 1.04978975707008 1 1
0.702398396558248 0.632747207248846 1 1
0.758820074030405 0.661795714891778 1 1
0.542664575510832 0.496572809874586 1 1
0.666059355112247 0.61319981546641 1 1
0.925443854497345 0.836136255581412 1 1
0.759546281272239 0.675256084227869 1 1
0.98566080937864 0.8945411274342 1 1
0.994178948713647 0.898820430464755 1 1
0.627137763205483 0.578577292243493 1 1
0.805828414699199 0.74697256075506 1 1
0.910327126557711 0.822404885503865 1 1
0.657713181827007 0.621800463956273 1 1
0.796761110499748 0.744994954161871 1 1
1.01578009805555 0.912541393616852 1 1
0.606448386466855 0.538422949167036 1 1
0.509904247127297 0.493207012080879 1 1
0.38019204403354 0.341821764127853 1 0
0.942987410807929 0.867869076991667 1 1
0.92042306800102 0.81311046982499 1 1
1.24985444814707 1.15536372837826 1 1
0.803278709265318 0.71496157510884 1 1
0.348001053466124 0.316453767913033 0 0
0.542867226045927 0.477494424439911 1 1
0.64107448092341 0.587356548722802 1 1
0.805542973701247 0.729794851364519 1 1
0.71962403504301 0.649527353115787 1 1
0.690655960150353 0.649018321300494 1 1
0.510041345663612 0.483826861055311 1 1
0.762270087241539 0.725422682057365 1 1
0.578683306339397 0.516045786544405 1 1
0.429500223945071 0.39299763546018 1 0
0.624168857548222 0.573788561294383 1 1
0.847782598132387 0.754830217138679 1 1
0.575945631670953 0.506676514929745 1 1
0.854357036579268 0.776546442113425 1 1
0.890576258502986 0.816548897957796 1 1
0.801887438492277 0.742632095783576 1 1
0.794859391420593 0.740403088349801 1 1
0.722806241009437 0.689851832348028 1 1
0.746760194839138 0.684240111524331 1 1
1.06086136639851 0.971551792643439 1 1
0.78443400060893 0.695628316852254 1 1
0.582843791274162 0.531636881840363 1 1
0.958648241937625 0.884045758446261 1 1
0.772199144826466 0.697546440863494 1 1
1.04432763134009 0.939597684819048 1 1
0.599866499606207 0.551974048846394 1 1
0.737012006899829 0.671534594202006 1 1
0.794918355110179 0.762983887809463 1 1
0.714677291153909 0.660624020715938 1 1
0.849347594894775 0.736275818447727 1 1
0.548706897270935 0.489164188942127 1 1
0.804118505858354 0.724852768567327 1 1
0.930092820400836 0.842506657696565 1 1
0.828829043929107 0.763051591901516 1 1
0.624766284444695 0.585499439789992 1 1
0.733235272540304 0.622805275619427 1 1
0.773874651866753 0.703363307414195 1 1
0.458678636760046 0.394218049749101 1 0
0.60983269358694 0.568745942355382 1 1
0.907346990901627 0.834149644044435 1 1
0.536205243865791 0.484284670611726 1 1
0.721140312161046 0.670221062629843 1 1
0.617641343064077 0.565746441627461 1 1
0.764929537637827 0.703805649530782 1 1
0.937451749280557 0.843203813108615 1 1
0.855277874922708 0.785887806504204 1 1
0.973222190322251 0.864259991581243 1 1
0.824409910446242 0.751288141679278 1 1
0.659485395559864 0.615827501807254 1 1
0.850263858852143 0.805079198522471 1 1
0.634311368305403 0.603123205935935 1 1
0.382021291726722 0.36302751213513 1 1
0.827757371324563 0.751032050460069 1 1
1.13770134485936 1.04399813028647 1 1
1.02583173769023 0.918043582994872 1 1
0.858759488799971 0.783695251233908 1 1
0.933173679935286 0.848009399209461 1 1
0.827102880977891 0.772211542941783 1 1
0.887046357784522 0.808979960940138 1 1
0.969854779990788 0.911825945351041 1 1
0.551053053000381 0.49348386422518 1 1
0.380064483407398 0.348174413690632 1 0
0.745983255444889 0.672930145916125 1 1
0.859992824924576 0.754845607787458 1 1
0.444988673018916 0.43044778318612 1 1
0.600147308497173 0.547430321345125 1 1
0.762753462621772 0.688426392286233 1 1
0.609739766043246 0.568912725423931 1 1
0.926944836180334 0.851344021582294 1 1
0.597838207226313 0.527908830046765 1 1
0.770277201736429 0.69231138556849 1 1
0.775859768730921 0.710367066153715 1 1
0.727747595315145 0.699659728590597 1 1
1.26929241929188 1.14878887180596 0 1
0.557103611687318 0.487954513472708 1 1
0.356717279750451 0.322838475067733 0 0
0.83526260279378 0.770242393802551 1 1
0.838273734491766 0.739488845828556 1 1
1.01569066698074 0.89987114538963 1 1
0.698497785082907 0.657742479335561 1 1
0.564670468401424 0.512489463992727 1 1
0.722321501118439 0.653151442733431 1 1
0.567374429450697 0.52709366994859 1 1
0.595334460623429 0.547652853875535 1 1
0.715560777724882 0.647831397708399 1 1
0.987579515340563 0.907991787761083 1 1
0.710101373250016 0.642477929905333 1 1
0.79388021692125 0.713775424862234 1 1
0.455497420380892 0.45219297600889 1 1
0.68407343010676 0.624781401325287 1 1
0.586624500735025 0.50901229938441 1 1
0.649054074424968 0.587996978915529 1 1
1.01752225479708 0.908222228783461 1 1
0.715345522341516 0.636144529580915 1 1
0.664165926594772 0.603409641666061 1 1
0.987667989608872 0.886245191125363 1 1
0.930536661946577 0.830373610096885 1 1
0.843424643793568 0.769594796044574 1 1
1.06786640368429 1.03902406816872 1 1
0.751084275194426 0.677532752033577 1 1
0.953259069168557 0.856174746081005 1 1
0.445299683073911 0.4690384230681 1 1
1.07117284263285 0.958640677958314 1 1
0.897391278351087 0.825845405580342 1 1
0.565633036887774 0.519952317593961 1 1
1.00002974831652 0.885228838582712 1 1
0.798950457654348 0.735887959185365 1 1
0.680485204410705 0.622667094680331 1 1
0.946389236552733 0.851519108565939 1 1
0.598086756994654 0.547189135408992 1 1
0.427104834716457 0.398045753272809 0 0
0.916701651010853 0.82298167121842 1 1
0.870590936944799 0.775372843136819 1 1
0.62658651571518 0.568500257889027 1 1
0.866289523658965 0.795816826503397 1 1
0.795035748135434 0.71437096165744 1 1
0.698415423673604 0.651114177927557 1 1
0.9718814340835 0.89785716259957 1 1
0.603288186151632 0.543981304653473 1 1
1.04291255593442 0.924073563787348 1 1
0.929812286128507 0.84712863731716 1 1
0.970181772334241 0.902451511343389 1 1
0.730811237744895 0.666048652997118 1 1
0.810058663590392 0.739826791157522 1 1
1.11523793031935 1.02304240756136 1 1
0.697682667378227 0.642515140570638 1 1
0.934280648998099 0.856544180184515 1 1
0.418250829959416 0.390196107864286 0 0
0.854381629960148 0.758720129209474 1 1
0.488467639920584 0.47974209575505 1 1
0.549980549058596 0.499737086583599 1 1
0.979964861472161 0.88108915503454 1 1
0.743132150118533 0.671113954393796 1 1
0.425229981646085 0.385425152152944 0 0
0.549045639810416 0.49643842775804 1 1
0.763360149538202 0.700382661873335 1 1
0.716950895981806 0.656928695768603 1 1
0.886737437006491 0.825143372123305 1 1
0.646792091444106 0.554567774339497 1 1
0.768038323651897 0.682727553528901 1 1
0.817563669640484 0.759084936219507 1 1
0.634045138823502 0.598263932938179 1 1
0.647302271320721 0.543692895783283 1 1
0.789988595011288 0.736533516829403 1 1
0.636331997126963 0.610362754517052 1 1
0.591184814027806 0.517620660092974 1 1
0.391304358621288 0.332050484235651 1 0
0.643442725850177 0.582313274154524 1 1
0.680538789289796 0.608038585878402 1 1
0.73020135836228 0.670029514617598 1 1
0.611783512735027 0.560366962572931 1 1
0.699262786234853 0.648848774684567 1 1
0.540398138508146 0.479273808527762 1 1
0.589346872294649 0.530290722860747 1 1
0.59363008725273 0.545356430167348 1 1
0.532844735306827 0.494555732176281 1 1
0.758129178158952 0.687602534632973 1 1
0.488373111582653 0.443723912281704 1 1
0.333987486278051 0.292336789726961 1 1
1.02271155751128 0.941238051621008 1 1
0.635186310522802 0.580076539887381 1 1
1.04799171795305 0.94604410909399 1 1
0.700730318511747 0.632866538268086 1 1
0.950705608374008 0.836847479412405 1 1
1.01405346516722 0.943279530203124 1 1
0.79404562824747 0.726914931620884 1 1
0.784816134038856 0.705866018661961 1 1
0.998224900790433 0.906250557353496 1 1
0.484290155456164 0.445606254816564 1 0
0.656005873946449 0.585068229413992 1 1
1.16465106866522 1.04009964684559 1 1
0.834400084259055 0.778913071827818 1 1
1.27794084327708 1.13888579999909 1 1
1.03684126676791 0.957223457948834 1 1
0.84455888861469 0.760792371808723 1 1
0.637224874354656 0.556120056465797 1 1
0.820775544101048 0.750420295376078 1 1
0.94776579122037 0.864546851954996 1 1
0.991534927573966 0.911370260284432 1 1
0.592080859011453 0.526340388873944 1 1
0.77332785320599 0.711737544274135 1 1
0.596790593909398 0.526886815590191 1 1
0.654937585843313 0.604301228094987 1 1
0.468647654354071 0.446870406410564 1 1
0.726979321633037 0.613879160690784 1 1
0.946695228677345 0.871003194322859 1 1
0.775142900273531 0.708752982218376 1 1
0.736589983270994 0.669905136711004 1 1
0.609712167149511 0.505808547131715 1 1
0.449773592759664 0.419062246414499 1 0
0.973385367347013 0.873246138725031 1 1
1.0800947479702 0.955584851829675 1 1
0.747027501698759 0.679120534681874 1 1
0.78274720992988 0.689971476599097 1 1
0.773225543519704 0.7224468169907 1 1
0.745612277852004 0.674419175915101 1 1
0.615469437819905 0.54511544489277 1 1
0.492464162163088 0.448938688695049 1 0
0.494135075944517 0.455765726379009 1 1
0.415290941512079 0.369050095548595 1 0
1.08967960755596 1.01126693691169 1 1
0.707439089869619 0.66803495722058 1 1
0.801988172606196 0.728548347643516 1 1
0.615190069896887 0.562746550628589 1 1
0.651675090310223 0.592800435181838 1 1
1.04712462201756 0.943081780734177 1 1
0.901589891365203 0.807468695199016 1 1
0.434686765338279 0.422786377589558 1 1
0.396360363391774 0.391098327357828 1 1
0.747349937399951 0.688976074401238 1 1
0.601702356332834 0.541687177886567 1 1
0.67242950679395 0.607899778917766 1 1
0.760300233224904 0.694995873112921 1 1
0.734833105751273 0.683889638611595 1 1
1.05493785179842 0.943890155399927 1 1
0.820752568603396 0.756768854650428 1 1
0.837998260738586 0.754278365471057 1 1
0.741108718232088 0.669651990554225 1 1
0.950075558882631 0.869957377609687 1 1
0.407006723639851 0.325280700290342 1 0
0.848460192377402 0.761336685952693 1 1
0.718047256882985 0.653405478707087 1 1
0.745899564630592 0.703415124685423 1 1
0.992477875110701 0.892108850712425 1 1
1.0611651097276 0.981294797616986 1 1
0.40473041504703 0.364616207310384 1 0
0.91304610379469 0.85158560705473 1 1
0.761738879675046 0.69387756516047 1 1
0.890286532265282 0.799095992296435 1 1
0.935629795202099 0.89593877829045 1 1
0.914699488892176 0.822116477312982 1 1
0.960085520558126 0.867973840850677 1 1
0.937630376539072 0.830025323531964 1 1
0.922404731590242 0.84037119273969 1 1
0.654093314758309 0.603072327205671 1 1
0.880954276502842 0.808020941193341 1 1
0.875500564963675 0.795140800912502 1 1
0.695222548973049 0.656959964553212 1 1
0.772402173939403 0.690138894123281 1 1
0.799721779542361 0.728206791229157 1 1
0.704920994561263 0.658101631155093 1 1
0.548007011233737 0.484283302242056 1 1
0.738764748477324 0.675012148159776 1 1
0.935057774175456 0.850228845306276 1 1
1.08636615341575 0.975426176233158 1 1
0.772069493291562 0.702180752455378 1 1
1.02423426859501 0.927933770636804 1 1
0.817438501091489 0.740839694675768 1 1
1.28605000144617 1.17352433516704 0 0
0.589836485090689 0.537781176214426 1 1
0.54780094843408 0.504920927730391 1 1
0.528914902672341 0.494684721018307 1 1
1.1914253692899 1.08444275207161 1 1
0.507350385592729 0.454530372887871 1 0
0.942043941492325 0.861840621646591 1 1
0.515168497987626 0.451162536909975 1 0
0.725490622153528 0.679890972526247 1 1
0.869434353090703 0.775064247730756 1 1
1.12376938792641 1.03857803646794 1 1
0.375198761967913 0.34255666831892 1 0
0.532834438206258 0.4936054932867 1 1
1.06231889191039 0.957401618693582 1 1
0.593038481967377 0.566195171510357 1 1
0.491295440818875 0.458433888724806 1 0
0.470360791481564 0.41653354248258 1 1
0.664811632881116 0.624580024187041 1 1
0.501464547469005 0.457116034797035 1 0
0.503626034642959 0.473279360391347 1 0
0.707464128087436 0.669871045065784 1 1
0.65989176360701 0.616056423901719 1 1
0.750906164357986 0.694549034166087 1 1
0.898104094840845 0.816474571725575 1 1
0.939297464624415 0.855132118632231 1 1
0.872614382443637 0.749912809396821 1 1
0.85293126042843 0.783954798161052 1 1
0.615202689838926 0.566659712516894 1 1
0.722178537536188 0.644434115546436 1 1
1.19762556115707 1.10016262834375 1 1
0.772797847562407 0.712962511701189 1 1
0.387137637672695 0.339319743255822 0 0
0.625946152517762 0.565165603749356 1 1
1.00337736417035 0.926476516543163 1 1
1.12003940277878 1.02496297739972 1 1
0.550069490729091 0.514030677835748 1 1
0.996624917171978 0.919895656885462 1 1
0.73700389081525 0.677826698676098 1 1
0.647540313309231 0.597459919714606 1 1
0.643584584934096 0.586552737176101 1 1
0.801975873330929 0.729026342466462 1 1
0.817205771083275 0.732580509352663 1 1
0.645388299332608 0.641525063982337 1 1
0.460286713151606 0.405526997792768 1 0
0.840227010961968 0.761324611644867 1 1
0.900483623700225 0.826549796094639 1 1
0.407983995336945 0.379044611245882 0 0
1.0017640114699 0.926741096379253 1 1
1.66875192119864 1.46556932259072 0 0
0.851021003795424 0.804588165531226 1 1
1.0497248353886 0.965797843949417 1 1
0.742148234982921 0.659777116246215 1 1
1.08955889584234 0.974625637391967 1 1
0.930458191320464 0.868954406270324 1 1
0.421638793205234 0.416225657812636 1 1
1.00406908294799 0.938895175671568 1 1
0.510217182148872 0.459650163115735 1 1
0.869879348937829 0.778725202764966 1 1
1.03017848865549 0.969255916803195 1 1
0.750120110368089 0.675615452725922 1 1
0.771960815325722 0.712838356699892 1 1
0.444772803449585 0.411516070307167 1 0
0.766907318400819 0.703738494943229 1 1
0.613195345265274 0.574551372808758 1 1
0.159309004490109 0.178292835637383 0 0
0.683727092163157 0.583393999150816 1 1
0.603624494583377 0.533549345319111 1 1
0.769387419154994 0.697871677104826 1 1
1.2065845917294 1.09095105977226 0 1
0.662971362075886 0.604882105752806 1 1
0.518370195263282 0.45542106908107 1 0
0.84919483383957 0.76613826433626 1 1
0.389706595477815 0.367103853275629 1 1
0.678035166937165 0.642463802334698 1 1
1.08103281496802 0.971510187439166 1 1
0.822990860594523 0.754969383199367 1 1
0.559798539142639 0.51299171361356 1 1
0.428364545852072 0.400747685141034 0 0
0.457939380227524 0.423229115446546 1 0
0.769491732176736 0.692765318804715 1 1
0.681627710505285 0.654361491271297 1 1
1.03929473574018 0.933274910477773 1 1
0.726259485467965 0.673730144408166 1 1
0.46183331870078 0.43772041142876 1 0
0.629544955974106 0.582893349984756 1 1
0.664642226627606 0.5913000441378 1 1
0.684950690622851 0.642976767045348 1 1
0.619929340684129 0.563376308288873 1 1
1.0642057193728 0.98522639540509 1 1
0.685793724116515 0.599496843390102 1 1
0.567949440622347 0.517540713554501 1 1
0.863837055129257 0.797064720995697 1 1
0.419336790153741 0.370265878284713 1 0
0.776939849865938 0.706435819263383 1 1
0.670071523838279 0.615401775564285 1 1
0.376059178872061 0.332418706038802 1 0
0.875138713011561 0.756793712346098 1 1
0.991160772022729 0.902976284404164 1 1
0.817669930746579 0.735504808477126 1 1
0.418327059669355 0.376034531034836 1 0
1.29085204904634 1.18380502757838 1 1
0.685557872833817 0.617475368533103 1 1
0.569733215689205 0.478984479848184 1 1
1.19608450126284 1.08382075399431 0 1
0.628660661494919 0.569597786285076 1 1
0.723028007412188 0.658032772922435 1 1
0.463858681313895 0.407058031661245 1 0
0.876331845902004 0.818113497466271 1 1
0.711241622299198 0.641338327875671 1 1
0.991996509815956 0.891973158054279 1 1
0.730935021998954 0.693446100477917 1 1
0.801980009805445 0.711288301150998 1 1
0.998107181228812 0.860627238918468 1 1
1.00715332522912 0.906509813378809 1 1
0.929252734593041 0.837981518102116 1 1
1.20157641708096 1.09655969527164 1 1
0.775499479485843 0.7144417534373 1 1
0.858407810534485 0.779005209909992 1 1
1.0647404748406 0.988406597177697 1 1
0.374121337836802 0.378297718199322 0 0
0.274406316098962 0.241304629581036 0 0
0.554465406256257 0.508910019330083 1 1
0.353647402859994 0.305962249482816 0 0
0.760637520947242 0.691703047079054 1 1
1.02008886401009 0.914372699055925 1 1
0.800080012370368 0.743801094610417 1 1
0.559078150432782 0.515118971877415 1 1
0.491161868367156 0.454210761451891 1 0
0.88565810975855 0.817096615708311 1 1
0.741953924046573 0.665428384133558 1 1
0.659444499840319 0.601422147570947 1 1
0.403745072286916 0.366019490590573 0 0
0.672480819262835 0.601878346724783 1 1
0.873271636266949 0.79277527217451 1 1
0.931641593618991 0.82770295624611 1 1
0.557953178117918 0.543852075693119 1 1
0.975929645786016 0.840611834776064 1 1
0.671349349719545 0.608285852072416 1 1
1.07255739629113 0.989371034625758 1 1
0.85379341792535 0.781930533776343 1 1
0.647870226804061 0.590263835044267 1 1
0.826539123815444 0.794661033761754 1 1
0.703063333337211 0.698562832396086 1 1
0.652796511904167 0.601892159034317 1 1
0.353622639710935 0.292499215670881 0 0
0.674220653959229 0.614894042534267 1 1
0.770644874293666 0.698159954181832 1 1
0.691645433596209 0.622399447577468 1 1
0.455366561082723 0.385545245461837 1 1
0.692811343771388 0.624567833890805 1 1
0.950032523322676 0.881210946004933 1 1
1.01149691064398 0.9191882046811 1 1
1.0426198684052 0.964925188536888 1 1
0.48201627221153 0.433708679176118 1 1
0.74154696199938 0.664673968954103 1 1
0.905781752842724 0.795737170273682 1 1
0.607807823260699 0.572324275765801 1 1
1.24930904804472 1.12699386690485 1 1
0.615016016709691 0.569231756651189 1 1
0.487829033276097 0.434634662442245 1 0
0.988000904931174 0.901990014463019 1 1
0.64175905030525 0.583286388762113 1 1
0.669256156194836 0.602262744818852 1 1
0.612015681170464 0.536659731221755 1 1
0.703171937967697 0.626339696322672 1 1
0.797162404674382 0.730062216440163 1 1
1.01723298811816 0.94252323930857 1 1
0.719023740685989 0.661355746946268 1 1
0.773372056030654 0.6943816876831 1 1
0.862783198032754 0.796936230096767 1 1
0.562460946025672 0.552902116903247 1 1
0.51705672934824 0.499742676704213 1 1
0.908870765284303 0.851287300429872 1 1
0.87865996319075 0.771031398976527 1 1
0.760638274784074 0.698341764502766 1 1
0.682035292712066 0.637667362922291 1 1
0.476800301056249 0.416566442801588 1 0
0.657727623035448 0.596733406677161 1 1
0.861125962494592 0.797824700302104 1 1
0.648942501554521 0.574061224979843 1 1
0.821117503085952 0.749813731251498 1 1
0.772609610306499 0.707189127960701 1 1
0.761926304339762 0.666401068825548 1 1
0.774556785140798 0.708844860829509 1 1
0.572556106108255 0.530467019238996 1 1
0.719888271936518 0.659704639429882 1 1
0.811383834246031 0.734633386773656 1 1
1.02839534615359 0.909392829305445 1 1
0.793044688869771 0.729661003531335 1 1
0.744781925951432 0.673522541823855 1 1
0.944566030998633 0.858903754364256 1 1
1.05961229404209 0.901558022494359 1 1
0.520754381810629 0.497630418970503 1 1
0.834988769655634 0.776362884897397 1 1
0.643121817198518 0.584349331251686 1 1
0.893085446493291 0.798098193133757 1 1
0.591496377286123 0.536425394738943 1 1
0.600721198556025 0.532840233534526 1 1
0.696727326959306 0.614378244152188 1 1
0.432826571841671 0.407762631059623 1 1
0.562256141002311 0.514804799487777 1 1
0.991686567567776 0.908133428766985 1 1
0.876231268836312 0.799889294776595 1 1
0.603851206114059 0.560083332309601 1 1
0.4195890341781 0.376495634799608 1 0
0.539663741563504 0.484577289923226 1 1
0.638305065615042 0.603737223027043 1 1
1.00583578545666 0.870516140242676 1 1
0.874188953561306 0.792901382214568 1 1
0.345377661405406 0.305085566399318 1 0
0.832312115947517 0.735612917233626 1 1
0.644805563744896 0.599679224057948 1 1
1.02083714135327 0.89815433167128 1 1
0.521444680700271 0.490806978273686 1 1
0.819579447912655 0.744404560656384 1 1
0.88201543003271 0.806392836656596 1 1
0.906215392482543 0.831333744741273 1 1
0.940072553289336 0.886766659527179 1 1
0.633422697737423 0.551172723993943 1 1
0.651706407642431 0.598733277664759 1 1
0.705047219474201 0.655297367528746 1 1
0.465779765285902 0.420745888047154 1 0
0.686599021497246 0.632283092197724 1 1
0.654586637915967 0.610738444145058 1 1
0.484750179624225 0.454670330569621 1 1
1.01248714996558 0.939398252774286 1 1
0.535816038270959 0.464047259350636 1 1
0.62530712763178 0.562850850568868 1 1
0.844836676799672 0.75821668912473 1 1
0.829463113315515 0.764278034162585 1 1
0.6369894703056 0.596542105572632 1 1
0.654606349121328 0.597800070651311 1 1
0.648228363907456 0.551263153286138 1 1
0.772624907657167 0.736495977148616 1 1
0.844477532489858 0.795880459305585 1 1
0.59780722042124 0.541513093742648 1 1
0.913047626699495 0.826528679018563 1 1
0.792191977702417 0.707317808605797 1 1
0.649945736149931 0.591930698860242 1 1
0.892021209105541 0.799097935301994 1 1
0.675650626428085 0.65080753987465 1 1
0.443685462773576 0.402466305649533 0 0
0.850089948191919 0.763791360853969 1 1
0.493982172441603 0.443526443632094 1 1
1.04538292236471 0.968251104669648 1 1
0.572825413038399 0.510501214373085 1 1
0.488837486247435 0.427088559680919 1 0
0.625288812166355 0.556582478924613 1 1
0.793745989070708 0.725261844234175 1 1
0.955959265579821 0.850724018444713 1 1
1.17119288989236 1.06806659602368 0 1
0.669022249539622 0.605520221930297 1 1
0.92144950164329 0.820920902921529 1 1
0.557206635075421 0.554555669705931 1 1
1.09584886091069 0.994649404425733 1 1
0.344135280740654 0.310690645941607 0 0
0.55093406765217 0.491626744244138 1 1
0.247478215092086 0.235619110509497 0 0
0.502563053319442 0.464940402230343 1 1
0.792796434215984 0.669350831640967 1 1
0.598070602930427 0.519511108087058 1 1
0.647837267372922 0.594715795476178 1 1
0.827105582880224 0.756506770865999 1 1
0.921514537058591 0.865712436683583 1 1
0.614178534233427 0.566143537399548 1 1
0.914831077337058 0.844164691476174 1 1
0.909835535838608 0.815613339676069 1 1
0.817558613882566 0.724600558220254 1 1
0.802961029557635 0.759518419693284 1 1
0.633757894618454 0.589568093350711 1 1
0.501659556570437 0.453029406800526 1 1
0.450164282288237 0.426767783048056 1 0
0.873349422914648 0.802049519740314 1 1
0.704460442371009 0.644499420062696 1 1
0.620158293334736 0.544656132424278 1 1
0.668141303491603 0.587228200182307 1 1
0.722414886172714 0.67472832598756 1 1
0.618210800633395 0.590105772374994 1 1
0.812478972853089 0.729499545587911 1 1
0.626871997569147 0.581960549868211 1 1
0.800259224654115 0.70378637347554 1 1
0.506083153802651 0.465267350448522 1 1
0.534088625306935 0.479934313211407 1 1
0.683309472110877 0.634643307111044 1 1
0.530956663923519 0.489140381544188 1 1
0.812077578679493 0.735771592131548 1 1
1.1475659147688 1.03664532035752 1 1
0.477888493202512 0.413358856158052 1 0
0.846256206699438 0.771416327118315 1 1
0.825608866816851 0.720424303657087 1 1
0.720292842742536 0.659445269103092 1 1
0.707857503677987 0.658499750804383 1 1
1.56544576179275 1.41729095229489 0 0
1.02986639446439 0.944733834718116 1 1
0.747561261973355 0.664080330324464 1 1
0.968766332388711 0.847674082633262 1 1
1.06193031696979 0.978326023402098 1 1
0.93956956500386 0.84933299168301 1 1
0.6421599045752 0.593092677437348 1 1
1.01111430500399 0.935232360416408 1 1
0.558227885877192 0.477544493540876 1 1
0.689748641101975 0.621051116590559 1 1
0.980532008862176 0.880087079902862 1 1
0.893444585423791 0.814601527925844 1 1
0.351139159557427 0.325998208490172 0 0
0.76694680627157 0.704316430990656 1 1
0.757974718525057 0.664183187871859 1 1
0.888639547670936 0.783953901636399 1 1
1.02598508985167 0.935316287321501 1 1
0.914123698810511 0.823327392348786 1 1
0.799461636161942 0.711804567108612 1 1
0.526127184413071 0.465505236950572 1 1
0.791085003104242 0.698092647811642 1 1
1.10271312385824 0.989784809529291 1 1
0.420247662788018 0.395594268328757 1 1
0.768840989944417 0.699590133299109 1 1
0.664954225731288 0.603071112302952 1 1
0.796445459421879 0.730861974586889 1 1
0.855843597754658 0.792347177797812 1 1
0.74241266192035 0.681665169019338 1 1
0.84316051761006 0.755513837898616 1 1
0.583349311607791 0.579924783536395 1 1
0.485095912010151 0.436262818981992 1 0
0.599933667184296 0.568968799679539 1 1
0.678254177405032 0.611652671301429 1 1
0.657296929313278 0.579942906593024 1 1
1.17200572437613 1.03761816193021 1 1
0.826253993410288 0.743702606627899 1 1
0.905778337194604 0.828100132705891 1 1
1.10977871606026 0.968695212029715 1 1
0.779774650860327 0.688189908024085 1 1
0.961984247990657 0.881452101460023 1 1
0.778909950078991 0.680814700150258 1 1
0.669895212502724 0.602251938054179 1 1
0.943116121765322 0.851318394876553 1 1
1.04347767142636 0.953609290713942 1 1
0.556885629111186 0.506054159070251 1 1
0.933767533915993 0.868595052564702 1 1
0.700499519031785 0.624972912278148 1 1
0.76968948140232 0.692679788568523 1 1
0.721227709865956 0.650005041860245 1 1
0.564565382486312 0.52041262494453 1 1
0.743684638060715 0.680993960258817 1 1
0.610347671716959 0.521575747624572 1 1
0.545852434227755 0.511294450539712 1 1
0.800236236003007 0.735868666971811 1 1
0.571514936986831 0.545687326471332 1 1
0.555501929326285 0.499861186059122 1 1
0.734541107770756 0.670650192869253 1 1
0.536332480939633 0.510185258438277 1 1
0.621155305748262 0.565952195158815 1 1
0.8569521177834 0.783688557368889 1 1
1.05128030382304 0.915919382369851 1 1
0.576653789526291 0.509531859299006 1 1
1.01508150862507 0.957034886998549 1 1
0.972226588060243 0.886608605127372 1 1
0.717703414096643 0.654610708553139 1 1
1.13924570497558 1.02974208623315 1 1
1.17764462522718 1.08853532920959 1 1
0.285175418615838 0.233213200272819 0 0
0.363204098211804 0.321228613372655 0 0
0.473213007046254 0.444348478206593 1 0
0.632485931301942 0.582526754370189 1 1
0.802269764660259 0.735001208838418 1 1
0.607543469009811 0.520692999768539 1 1
0.789737818195442 0.709137101063099 1 1
1.00843995739842 0.915054261763558 1 1
0.767850996465265 0.704959752134022 1 1
0.776763863069734 0.690795141242718 1 1
0.934700515384894 0.85571459392411 1 1
0.643254881690816 0.620405205430036 1 1
0.666368783624647 0.6189266801319 1 1
0.710244068314895 0.616169725392404 1 1
1.11836582168452 1.00768757710861 1 1
0.90873960335384 0.806648136644684 1 1
1.00819440946109 0.895266482947518 1 1
0.940736654769811 0.842987322400818 1 1
0.891736858345232 0.78639578120126 1 1
0.99434604830359 0.903899510002372 1 1
0.368007773433115 0.315493326364697 0 0
0.540211390426288 0.499926152685575 1 1
0.629804886583789 0.561090891200273 1 1
0.833346810394032 0.743934432695014 1 1
0.591561637001969 0.534544856269422 1 1
0.827108524024782 0.75134431293481 1 1
0.722628844344264 0.673692506478325 1 1
0.892840083353401 0.832000191249376 1 1
0.835645424899419 0.752382265375121 1 1
0.71436395035171 0.643640473452801 1 1
0.531842033078891 0.453696218013989 1 0
0.601824197855542 0.518330448833149 1 1
0.677352170694124 0.6372464860691 1 1
1.02376493975285 0.912520829705496 1 1
0.545452187417237 0.452456160575062 1 1
0.86627654600406 0.78096981459064 1 1
0.650410979981575 0.599540379310303 1 1
0.645013682968374 0.606125660003447 1 1
0.741522555995052 0.68156336221191 1 1
0.695624110390756 0.652167149913137 1 1
1.09161664288304 0.995674101467651 1 1
0.423028716360206 0.373841102969104 0 0
0.501228482679431 0.453909037708316 1 1
0.641861741137639 0.57873135322598 1 1
0.865165414912344 0.776220942028731 1 1
0.90653506754307 0.84758037798354 1 1
0.808609035792435 0.729878063229376 1 1
0.832640432104012 0.738026116739254 1 1
0.808046158605865 0.699456398431452 1 1
0.827931518562057 0.747524938942515 1 1
0.332694480032187 0.29851555245435 1 1
0.644881693589704 0.613305248104717 1 1
0.525782480778152 0.497875146399412 1 1
0.413770923528331 0.367024105777638 1 1
0.834578557730412 0.774597022294832 1 1
0.862428093851276 0.775881895922147 1 1
0.737076288230043 0.68319906345098 1 1
0.628600427311541 0.557649817268887 1 1
0.717378651306328 0.666234944916745 1 1
0.876890788682951 0.805709435585153 1 1
0.747476353168803 0.694995272156331 1 1
1.26459366142542 1.15028515340128 0 1
0.696780299722909 0.678518480067088 1 1
0.726586752739749 0.644848620896754 1 1
0.647650195365656 0.55916941115542 1 1
0.631484272365797 0.559971647775032 1 1
0.776715521128376 0.717298978268897 1 1
0.906636671611521 0.82530113598321 1 1
0.896580760004975 0.823846229947827 1 1
0.776289106832829 0.748840888392051 1 1
0.673184249712038 0.644996070574335 1 1
0.882804535853071 0.800000150512429 1 1
0.729729220071996 0.661981619472532 1 1
0.997381027917545 0.915030687153084 1 1
1.26336734232799 1.11736087955225 1 1
0.630028215393747 0.583398669090682 1 1
0.62708545879113 0.578688524890061 1 1
0.560603714193037 0.513793432102498 1 1
0.907914129886341 0.81300456386715 1 1
0.875532361440421 0.793802572805591 1 1
0.678084506648063 0.59425047420151 1 1
0.656265406005919 0.560027234180303 1 1
0.624499331690812 0.517069731204496 1 1
0.673970388983034 0.608040028081231 1 1
1.41805557454423 1.28815165083711 0 0
0.857802319740161 0.783691699418275 1 1
0.888111020731517 0.815009982875389 1 1
0.684506646976978 0.61154078277087 1 1
0.794140839717163 0.754252084459719 1 1
0.783845661211007 0.696430880034093 1 1
0.35986997158078 0.336239825641762 0 0
0.935803479451942 0.877513871922471 1 1
0.508158746055366 0.461249246966352 1 1
1.10131296961197 0.9773250465312 1 1
0.651659506089012 0.596675597799617 1 1
1.10822517585542 0.983141732366964 1 1
0.659704865849051 0.633907171992931 1 1
0.696168092157259 0.672971169269664 1 1
0.875392060059415 0.788578195317163 1 1
0.744510130674238 0.655534758561662 1 1
0.619347102213863 0.548645296396563 1 1
1.10335748312093 0.999988142045462 1 1
1.04862865619859 0.932011189584853 1 1
0.947030635725632 0.870931370428619 1 1
0.545269914258159 0.494517451705323 1 1
1.10738518379685 1.00791051130472 1 1
0.794373441642777 0.718862756588024 1 1
0.850938082095722 0.781139992841816 1 1
1.12073239044759 1.03805899540976 1 1
0.645688467534309 0.597115605051866 1 1
1.01519276834035 0.91344848595816 1 1
1.05569818462968 0.968851097989642 1 1
0.553738176373549 0.503532417878886 1 1
0.705912877744513 0.647000978107639 1 1
0.840298554568836 0.749696542237337 1 1
0.937937354994553 0.846476938505733 1 1
0.594444577728998 0.551695338670882 1 1
0.779217752842696 0.722089894456673 1 1
0.402865006048136 0.386056872657801 0 0
0.993771163162214 0.90215559683266 1 1
0.866096804133806 0.798507897442868 1 1
0.55720025969626 0.508175859482602 1 1
0.55814398227942 0.509801070437402 1 1
0.666904885874702 0.614339200755946 1 1
0.712240257381803 0.649775623944659 1 1
0.896286609129125 0.809544120910405 1 1
0.80791775933585 0.750583193158579 1 1
0.664588044617151 0.599560550402922 1 1
0.89994051538725 0.803674567238325 1 1
0.752794723431884 0.689217631561941 1 1
0.49562954164971 0.472371097210428 1 1
0.87062625590917 0.815516416057217 1 1
0.602418365231265 0.556274403571264 1 1
0.383432033946108 0.340642810393329 0 0
0.831806913349752 0.738143309254702 1 1
0.259571050975747 0.232855601728151 0 0
0.580570665019961 0.541077918023228 1 1
0.799634654820532 0.720296453290232 1 1
0.88243812974579 0.82768334446448 1 1
0.652903419176672 0.60923717304492 1 1
0.85601021931815 0.77821301453777 1 1
0.94573295672602 0.909272309197184 1 1
0.576346564508629 0.479098084305732 1 1
0.664640449193879 0.58929919314012 1 1
0.657774331927219 0.607889827466945 1 1
0.752073917396468 0.656033854572448 1 1
0.594506272018103 0.502898114094293 1 1
0.725641483798442 0.669218023713311 1 1
0.930668603312457 0.820964839503779 1 1
0.73077981842217 0.688829475620489 1 1
0.697165693714942 0.648671092947578 1 1
0.682292117063573 0.668821779533388 1 1
1.1113716374493 1.08198012358863 1 1
1.02120112250292 0.922429546495547 1 1
0.779499305825008 0.684010802798576 1 1
0.861992599226285 0.794413632623839 1 1
0.59172856202479 0.549631530602882 1 1
0.863547024882518 0.783163873930528 1 1
0.76260582051835 0.661207429034231 1 1
0.973782032404738 0.910678003995598 1 1
0.695269713552454 0.619579892032745 1 1
0.864025002788182 0.762110253676139 1 1
0.795000451157057 0.720174235294183 1 1
0.762724008735492 0.702220095974886 1 1
0.923069644997315 0.851969674138156 1 1
0.703400334063656 0.64941592336194 1 1
0.583001531543454 0.518791730148856 1 1
0.79087766790213 0.703131345591933 1 1
0.743683505430887 0.671102501146082 1 1
0.953358460049929 0.809973993234276 1 1
0.52657906637243 0.484020976607732 1 1
0.68786333158452 0.590476056410119 1 1
0.874684707337085 0.809464299555501 1 1
0.818999842561067 0.737642089840613 1 1
0.508498036410629 0.470218644345825 1 1
0.640239771308655 0.57937986119777 1 1
0.835692217961071 0.745656907652369 1 1
0.465773286078094 0.436368269459782 1 0
0.582240239420217 0.551848091485162 1 1
0.899989005901456 0.795288351988051 1 1
0.551271272506913 0.494055045811102 1 1
0.853681814831992 0.76927725568936 1 1
0.801720868820539 0.728441293688085 1 1
0.713609256343537 0.645633657137229 1 1
0.989608221132731 0.869000407426345 1 1
0.444902970741877 0.400574740051163 0 0
0.647215229113438 0.582756372902779 1 1
1.00562121598074 0.896651084693665 1 1
0.432040027674866 0.378899235926658 1 0
0.620922601306715 0.580941707559505 1 1
0.70831219780288 0.631810695300581 1 1
0.778870207770393 0.695156383845337 1 1
0.666036079496708 0.584124025366731 1 1
0.798540870730822 0.719400990512177 1 1
0.633696159953063 0.585288345058044 1 1
0.596951680238681 0.53642812868921 1 1
0.642959649430338 0.573623942938241 1 1
0.759420895983007 0.690251509127098 1 1
0.703653881967728 0.663620024603608 1 1
0.474134475025922 0.441618167019072 1 1
0.989026972478941 0.887296825516028 1 1
0.836964994786946 0.769119056084129 1 1
0.818497869418951 0.741077416484534 1 1
0.515504563087833 0.445141680284417 1 1
0.693127489928149 0.643619465209211 1 1
0.522059109959647 0.469939264401676 1 1
0.564648250642816 0.521190842034433 1 1
0.70333661947552 0.632900341467298 1 1
0.606394557087512 0.558401179938276 1 1
0.75413074162644 0.670421751883986 1 1
0.600864366867612 0.539271488854332 1 1
0.955245184094522 0.867947753827888 1 1
1.06855846114182 0.965668496823004 1 1
0.337781810121183 0.364131449395291 1 1
0.728549281680658 0.656051190213476 1 1
0.673427164373521 0.611591923640501 1 1
0.611707416153217 0.556824642848948 1 1
1.15081011149954 1.01423756663987 1 1
0.40741570073752 0.358117725461305 1 0
0.878730128224306 0.80525272374986 1 1
0.669924702217534 0.599355213278212 1 1
0.867856629724878 0.762855455194042 1 1
1.10184595864522 0.985648643880143 1 1
0.959858018572119 0.873120339916865 1 1
0.718129189919181 0.646697184197351 1 1
0.878168046479112 0.8033855631329 1 1
0.554120247379854 0.504261136544246 1 1
1.157338629876 1.03494288258687 1 1
0.961479848515816 0.839394813646066 1 1
0.691760973127673 0.637932474601415 1 1
0.626959969240987 0.569189140123332 1 1
1.25593495419811 1.13318254709019 1 1
0.571102303125445 0.500404411170269 1 1
1.15028819988434 1.02861401073973 1 1
0.589010227233832 0.552898443704422 1 1
0.685192201071895 0.635159884639436 1 1
0.350472604556479 0.310080224840658 0 0
0.873465134796376 0.819249992198459 1 1
0.710370006195918 0.664172689037131 1 1
0.967674758895416 0.886209271735519 1 1
0.614888466850818 0.582507270275588 1 1
0.799405261536312 0.721864523882531 1 1
0.840826128815297 0.765889750943962 1 1
0.551301039316664 0.470855310688873 1 1
0.49169472979398 0.441995244679977 1 0
0.620468873691127 0.565172754395429 1 1
0.6451209823221 0.569432302955907 1 1
1.00516362762766 0.894926971872216 1 1
0.199597924092909 0.173889886298709 0 0
0.794449903513633 0.725947559133711 1 1
0.861819086860639 0.779294473542922 1 1
0.611000277531646 0.554402849413029 1 1
0.585334892587046 0.549102737353757 1 1
0.985176927440839 0.889320693292926 1 1
0.759246329051507 0.70032110242366 1 1
0.839085310873077 0.760067270109718 1 1
0.629741861060884 0.571024324237098 1 1
1.200199503922 1.08816892220598 1 1
0.656971758094307 0.575779721770885 1 1
0.86894681152195 0.773701438187182 1 1
0.866120298140107 0.767869647109157 1 1
0.631861332412184 0.594010699268247 1 1
0.846777369955519 0.733261134418841 1 1
1.03245710324275 0.898523959863225 1 1
1.04179094197778 0.943516265707254 1 1
0.706954273288859 0.659926212077618 1 1
0.730774061776898 0.669320413289407 1 1
1.06816622309427 0.955869164917096 1 1
0.90120212450482 0.807942688731249 1 1
0.903241773862254 0.825093156220316 1 1
0.806067491560908 0.749041029735139 1 1
0.853033189732971 0.814824575927723 1 1
0.567654399369113 0.499241083782484 1 1
0.775875796324432 0.705171343088311 1 1
0.936406536222372 0.845780182126984 1 1
0.691337614505218 0.619475648847332 1 1
0.723399837486727 0.656442363318181 1 1
0.676782816544886 0.624420440923141 1 1
0.750698018977787 0.687040248538109 1 1
0.761327294626087 0.699453972694629 1 1
0.875808415224438 0.748095999291099 1 1
1.02710942929628 0.908674002272939 1 1
0.706475784882936 0.636993817615311 1 1
1.01872685502083 0.918954261741179 1 1
1.03626102703926 0.92824824819493 1 1
0.686318589243188 0.600257929349253 1 1
0.909006460617364 0.811403774221882 1 1
0.81639814878192 0.722477466580153 1 1
0.366094839767621 0.346173383163271 0 0
0.523271369416544 0.443371818645093 1 1
1.18143102823701 1.08750294935481 0 1
0.692552862814946 0.610140729705346 1 1
0.409081136817072 0.360920380236635 1 0
0.5733720478405 0.541613083085543 1 1
0.84999635760584 0.746536375053466 1 1
0.826254239488887 0.76226857764324 1 1
0.734270065888017 0.680753032570662 1 1
0.672816083755677 0.609168663543675 1 1
0.616996369733953 0.564244243261874 1 1
0.79145661220643 0.704374442120074 1 1
0.944584565565287 0.869427995506985 1 1
0.835919840799629 0.750378228754424 1 1
0.429851143516885 0.406120173098077 0 0
0.85952979451413 0.80914031091008 1 1
0.910438867271457 0.82012620803921 1 1
0.786030573977274 0.722761096678095 1 1
0.415411218585231 0.37396282751109 0 0
0.531098568810587 0.539966636904167 1 1
0.651746306631823 0.577184143309934 1 1
0.672060038096697 0.619784246562079 1 1
0.669725304205906 0.617914311684403 1 1
0.565799606662822 0.499867966556545 1 1
0.835675098066628 0.779379626086931 1 1
0.522870756256265 0.467247262171528 1 1
0.887915295905772 0.816450140065602 1 1
0.369270853384684 0.355899228223014 0 0
0.467469100413932 0.415805942510178 1 1
0.871455992133375 0.77661814494799 1 1
0.786986658699642 0.717529556729777 1 1
0.540204031927723 0.486121845625956 1 1
0.984409200491882 0.912529578478016 1 1
0.927946171373733 0.840028008502351 1 1
0.594310598874402 0.565115282662733 1 1
0.854353747617104 0.783000762006073 1 1
0.735663502087517 0.664563195589232 1 1
0.758166714136728 0.671877639482766 1 1
0.695069023250234 0.624806661091613 1 1
0.848460886155093 0.769880082858652 1 1
1.10475214574326 0.976561993184665 1 1
0.662634482154485 0.616650205134586 1 1
0.680357196389119 0.65054298806864 1 1
0.812837383354413 0.727871790374076 1 1
1.21695631794122 1.06388282373114 1 1
0.893518126810789 0.81146099009439 1 1
1.1160611247402 1.02949797942549 1 1
0.868437950754823 0.780803156521057 1 1
0.812925714164314 0.742437111349767 1 1
0.826465256970208 0.714986888188714 1 1
0.923458049365225 0.814227191129043 1 1
0.941987115443481 0.848770239024793 1 1
0.597903256322552 0.523444441730505 1 1
0.595033281575931 0.518321061589121 1 1
0.871322329570236 0.770068652856684 1 1
0.668179858026344 0.587247773451851 1 1
0.479223330578738 0.429311370553127 1 1
0.642447519794185 0.557706799282092 1 1
0.612720234140786 0.530788587723943 1 1
1.0323137419101 0.982135410419801 1 1
0.943831983090054 0.863552326550153 1 1
1.22263057303156 1.12470184871919 1 1
1.20217260793089 1.06418890517783 1 1
0.538996071601442 0.492571211628948 1 1
0.834624618822858 0.792042017133187 1 1
0.256030707335106 0.240650729125349 0 0
0.905656699645215 0.798804626741728 1 1
0.918871901424801 0.843871094145366 1 1
0.259472900783642 0.241105821152002 0 0
0.974135427627769 0.881427838150335 1 1
0.930484906115852 0.852603643137396 1 1
0.534430039176664 0.487137148499321 1 1
0.956230521718066 0.873386716308989 1 1
0.911914599770198 0.813068011083606 1 1
0.972551015598468 0.891716509641903 1 1
0.636581010749103 0.581356994871096 1 1
0.72539498319208 0.643219955532334 1 1
0.475909716612781 0.441918376028065 1 0
0.569391542650356 0.537048553586042 1 1
