# Supplementary material for: Bias caused by sampling error in meta-analysis with small sample sizes
Source: PLoS One. 2018 Sep 13;13(9):e0204056. doi: 10.1371/journal.pone.0204056 (PMC6136825; doi:10.1371/journal.pone.0204056)
Supplement: S4 File — (ZIP) [file pone.0204056.s004.zip › results N = 20 theta = 0.8 tau = 0.5 sz = 50-100.txt]

"cohen.dl.theta" "hedges.dl.theta" "cohen.dl.cp" "hedges.dl.cp"
0.618228386042404 0.611796976905541 1 1
0.841067956834944 0.831831422164589 1 1
0.752494048461894 0.7445150785631 1 1
0.805948035794692 0.79749037577926 1 1
0.780851164814439 0.772191414704178 1 1
0.86322376397849 0.854784713402084 1 1
0.704090944583217 0.697613490638636 1 1
0.693714034168293 0.686872749379917 1 1
0.736785473959309 0.728987239643981 1 1
0.929145291720906 0.920284189183565 1 1
0.680431503690732 0.673689527708658 1 1
0.773218821772771 0.765901592812897 1 1
0.666120828601966 0.65945060876371 1 1
0.739298440964069 0.731733947668782 1 1
1.05458479297342 1.04434303870041 0 0
0.694935614857756 0.687149561669214 1 1
0.932094445399573 0.923538796014313 1 1
0.852700861256022 0.844055547450588 1 1
0.720320224495569 0.712738482976548 1 1
0.682389238128302 0.674878062381714 1 1
0.917364135233749 0.907802453979612 1 1
0.750989412384175 0.742916333790087 1 1
0.917243314571022 0.908555845591512 1 1
0.778804186003959 0.771653306453445 1 1
0.705520492856805 0.698593125067555 1 1
0.830908474071598 0.823141291211082 1 1
0.953038080765592 0.943407999585397 1 1
0.718191553042226 0.710988097878893 1 1
0.886831858123249 0.877463230981608 1 1
0.629189013440054 0.623542849285646 1 1
0.889958420318787 0.881319084700713 1 1
0.722215239840241 0.715727639344242 1 1
0.727629006619314 0.720085421471138 1 1
0.999717596620265 0.989143478468466 1 1
1.06708419820739 1.05518283762395 0 0
0.678450046390286 0.671238405309491 1 1
0.782758543234477 0.774946066252509 1 1
0.986284325199869 0.976521187070768 1 1
0.780896665832695 0.772993347829266 1 1
0.994565521292582 0.983722947205261 1 1
0.931889819936991 0.923684263769657 1 1
0.538803539037358 0.53380850588913 0 0
0.794454506803453 0.786081099393976 1 1
0.979718326405104 0.970309362818913 1 1
0.541451164385932 0.535337385070237 0 0
0.670612019324558 0.663846274483634 1 1
0.96151542644511 0.951208008689602 1 1
0.840296578860795 0.832049638612939 1 1
0.635752771515182 0.628847792711805 1 1
0.9659400698817 0.956397037007709 1 1
0.815285287101907 0.806689960472794 1 1
0.690054993041896 0.682315828162522 1 1
0.77797544128891 0.769307861175752 1 1
1.0417806738345 1.03046610946777 1 1
0.706160675995927 0.699696569362721 1 1
1.01846563031443 1.00774860241707 1 1
0.697969060102503 0.690080080727027 1 1
0.83238274908918 0.823868649937796 1 1
0.793985926114624 0.785613384642153 1 1
0.729541050139541 0.72236972214095 1 1
0.840436271104813 0.832417969331737 1 1
0.750633876307871 0.74330291919815 1 1
0.637433691748884 0.630928692826303 1 1
0.836160666412761 0.827681313259631 1 1
0.536137715756159 0.530895071311744 0 0
0.978423019685603 0.967839799434342 1 1
0.954736776688629 0.944789166500244 1 1
0.764565620926074 0.756625381901905 1 1
0.840288590633695 0.831729103219267 1 1
0.692056590979133 0.684762634164314 1 1
0.653056643905035 0.646602720445221 1 1
0.938476573643522 0.92752414790347 1 1
0.70867190302824 0.701322616694753 1 1
0.64299788514701 0.636591701244818 1 1
0.717994618490785 0.710840211862311 1 1
0.766743946718778 0.758386905159113 1 1
0.733135753544418 0.725192321732864 1 1
1.01002884118903 0.999822525553463 1 1
0.750095098886987 0.743241330517849 1 1
0.747029253348554 0.739651699016439 1 1
0.983442518866956 0.97360126127128 1 1
0.735283990870876 0.728379224309875 1 1
0.810738345836634 0.803123450691256 1 1
0.852255080455677 0.843994895263144 1 1
0.83952078328569 0.831028000890915 1 1
0.749406041772139 0.742099366813825 1 1
0.949432160028528 0.939020408346056 1 1
1.00249609482114 0.992721762875528 0 0
0.811724987192122 0.803711942770145 1 1
0.782437372481675 0.774344439731762 1 1
0.771093523684861 0.763374690370278 1 1
0.807009466128004 0.798991936445344 1 1
0.734483159978058 0.72693425035795 1 1
0.967184534515476 0.956664661886687 1 1
0.755057663656721 0.747690248301958 1 1
0.647680696172122 0.641467138791127 1 1
0.749347024509464 0.741341038813922 1 1
0.860393037180967 0.851652068419302 1 1
0.821453534899994 0.813833101373399 1 1
0.726092096349685 0.717620396114232 1 1
0.852389357801595 0.844669099144513 1 1
0.915760482190352 0.906571035520501 1 1
0.799968184459182 0.791981526535974 1 1
0.768515918315695 0.760470361349795 1 1
0.634942025722846 0.628015699293345 1 1
0.806455850750077 0.797759034999944 1 1
0.665271186545448 0.657734037089288 1 1
0.656291127649176 0.649663426814077 1 1
0.61844188696634 0.612107567081701 1 1
0.625675774200798 0.619093072352667 1 1
0.790281902279197 0.782202103719486 1 1
0.818128887027916 0.809515433572345 1 1
0.863657729458909 0.855101233875444 1 1
0.923133867168412 0.914608735581517 1 1
0.866261756390143 0.857966338305716 1 1
0.962858886476929 0.951837040052961 1 1
0.991794841942382 0.980872091327515 1 1
0.728377880227258 0.720865469691286 1 1
0.824137528790188 0.815981106422469 1 1
0.710255394450882 0.703382953219013 1 1
0.782872022693609 0.775338254672682 1 1
0.741777928948113 0.734167251130695 1 1
0.855881126137168 0.846254718365192 1 1
0.875413538607875 0.866889776959925 1 1
0.626113238218155 0.620052934450779 1 1
0.810544973620431 0.801567849900317 1 1
0.878720463079991 0.870013337401002 1 1
0.668327528923643 0.661524914170214 1 1
0.738720621749118 0.731415551478824 1 1
0.848706375849462 0.840063066272266 1 1
0.711275360109195 0.704465522868124 1 1
0.92974300667861 0.920740297236964 1 1
0.778977625987288 0.771553521005297 1 1
0.7906224289568 0.783088956384416 1 1
0.803123206206619 0.795028210427147 1 1
0.652706532962719 0.64550178875954 1 1
0.831708400588893 0.822796582495534 1 1
0.842604088375059 0.834195777788755 1 1
0.837776754447994 0.830159508510329 1 1
0.960228757406794 0.950048071210009 1 1
0.858672859571904 0.848996725311568 1 1
1.00933223933874 0.99840053061879 1 1
0.859879595301515 0.849989323866949 1 1
1.09695760843249 1.08458945879605 0 0
0.925012255042523 0.916110247163207 1 1
0.734352108408856 0.726858100357797 1 1
0.768799577016611 0.760727334273862 1 1
0.940446027212408 0.931405055100772 1 1
0.719454668929554 0.711795617630592 1 1
0.511557750719683 0.506428302378388 0 0
0.830549962308688 0.821803407595466 1 1
0.747466801485733 0.739819837934299 1 1
0.772465355616096 0.765236539322516 1 1
0.79556548410505 0.786637919118071 1 1
0.772011685427507 0.764512973725135 1 1
0.755505980337007 0.747199865296822 1 1
0.719269998517248 0.711114585631625 1 1
0.873857979533007 0.864628904536648 1 1
0.808713679481407 0.800086549859136 1 1
0.763673286243247 0.756150598903897 1 1
0.992622599116259 0.982691728441516 1 1
0.823369692576069 0.815674783997171 1 1
0.715808038816971 0.709180957822166 1 1
0.804967489789085 0.796025297830802 1 1
0.735084657372219 0.72812621212265 1 1
0.724687511232773 0.716848867327709 1 1
1.16038893543388 1.14754822942331 0 0
0.831149078945219 0.823151329328467 1 1
0.90288985651732 0.89283310004139 1 1
0.668351542398362 0.661979960886222 1 1
0.746818650906736 0.739393255645376 1 1
0.622181367813154 0.616023874856511 1 1
0.656828318982134 0.649184598692662 1 1
0.982225245461111 0.972490027750341 1 1
0.966298125997863 0.956059862577275 1 1
0.857873850761753 0.849026207435664 1 1
0.778905797519826 0.771300044916833 1 1
0.567050374263605 0.561969380008105 0 0
0.721555368549263 0.71406858626729 1 1
0.633711555674087 0.626914319413784 1 1
0.562080521163346 0.556495107866796 0 0
0.66205409209508 0.655316239562803 1 1
0.91720165623241 0.907883236411762 1 1
0.821363696702942 0.813588146843234 1 1
0.769729100799438 0.762250937834832 1 1
0.724186997371 0.71709874407391 1 1
0.760637363127545 0.752001030948903 1 1
0.768668781885547 0.761728433684341 1 1
0.898923564370433 0.889814517568356 1 1
0.917674392517886 0.908289980760857 1 1
0.762900064628554 0.755214465287059 1 1
0.974966845680966 0.964959903305749 1 1
0.674778666711875 0.668185420666115 1 1
1.11009864768049 1.09869114847143 0 0
0.744770552538443 0.737109360616442 1 1
0.697249642266756 0.689520169235283 1 1
0.712739656325742 0.706424731180324 1 1
0.717503693666668 0.70928752925917 1 1
0.860142711203208 0.850707557179918 1 1
0.958851974567905 0.948766402234701 1 1
0.81749863177368 0.808381172694791 1 1
0.462017805586851 0.457429391346509 0 0
0.98217194902737 0.972623361603229 1 1
0.718366280583253 0.711254087972212 1 1
0.64984493494347 0.642719335720564 1 1
0.859166982823901 0.849723748118067 1 1
0.792047575448598 0.784425895454787 1 1
0.793710425609125 0.785884333633631 1 1
0.71893435258153 0.712371238591343 1 1
0.598885470453232 0.593438934663357 1 1
0.928023613049881 0.917768475359255 1 1
1.00930443468719 0.998001901703157 0 0
0.694670735744842 0.687329905277646 1 1
0.892455426055774 0.88245855939426 1 1
0.774304973145091 0.766234088574944 1 1
0.720080006809435 0.712157803734649 1 1
0.82703941235643 0.818341240640776 1 1
0.827824137376268 0.819502073686781 1 1
0.671708954631625 0.665387472934993 1 1
0.973631203624889 0.963057532049561 1 1
0.748984872156492 0.74118439711401 1 1
0.796770079175484 0.788817225712196 1 1
0.788407500698307 0.779884561613719 1 1
0.896962952767722 0.888110207510639 1 1
0.910295066941117 0.901806113203143 1 1
0.862285010175337 0.852941385051963 1 1
0.81934551204574 0.81141403378677 1 1
0.651707130240717 0.644983900296673 1 1
0.979073440072058 0.968622706744973 1 1
0.822956253017754 0.81468749940388 1 1
0.951681274106979 0.941780258157929 1 1
0.898955706072614 0.890618930094454 1 1
0.864701597412902 0.856049229781385 1 1
0.760835586886076 0.752748705136514 1 1
0.729305082053754 0.722686546576255 1 1
0.795077266463877 0.787816821909828 1 1
0.85583496240442 0.846558703874133 1 1
0.770066928627216 0.762695241385 1 1
1.00951961363965 0.999219311870491 0 1
0.886067926009834 0.877053867243062 1 1
0.812880155758273 0.804427905123166 1 1
0.979805802065078 0.970160423769138 1 1
0.753469179672136 0.745113635941282 1 1
0.506575840076597 0.501379042576287 0 0
0.818802562145891 0.811008852951751 1 1
0.637133573740209 0.630860951163825 1 1
0.94140196261135 0.932715047490897 1 1
0.957679424566012 0.948524259470761 1 1
0.913775341338701 0.905394852463761 1 1
0.711413301308098 0.704329934500896 1 1
0.997381159331814 0.987439465660391 1 1
0.640322131527921 0.63371654517794 1 1
0.578591321751612 0.572745236401765 0 0
0.98674589190093 0.976326141096618 1 1
0.888020922470996 0.878811280553444 1 1
0.83034585852334 0.822517327491734 1 1
0.943048385016599 0.932127688129348 1 1
0.722897771371585 0.716598318054983 1 1
0.874577199667802 0.865382082585631 1 1
0.803047512708171 0.795098467399169 1 1
0.823479272561423 0.815714020654253 1 1
0.846277585440088 0.837700516228577 1 1
0.646629389912316 0.640306622278481 1 1
0.889407737874283 0.879337765362595 1 1
0.885531087215471 0.876347324350099 1 1
0.771722682437275 0.763490756946919 1 1
0.703730242242596 0.696533881604936 1 1
0.837970926134029 0.830156607085153 1 1
0.566101093417669 0.560287159098553 1 1
0.812034244674031 0.803010320160205 1 1
0.702820715871307 0.695881777098001 1 1
0.880250638531555 0.870620474631247 1 1
0.714187023422629 0.707240163602399 1 1
0.997617253193873 0.986590173498343 1 1
0.702964439544522 0.69574191122825 1 1
0.870399119883006 0.862072207605344 1 1
0.997891240396147 0.987665423910301 0 0
0.817195429383555 0.809359050085283 1 1
1.00686030414703 0.995632682710859 1 1
0.645810169638631 0.638826313446395 1 1
0.546064396848971 0.540675760912219 1 0
0.968978969532176 0.959145549638358 1 1
0.881591230540088 0.872611832623342 1 1
0.95312800316094 0.942563032752839 1 1
0.644052229029939 0.637474573456492 1 1
0.861335596061425 0.852759900470359 1 1
0.790879841564287 0.783052133936666 1 1
0.869832535647175 0.861019651494312 1 1
0.657138477935199 0.650485568727732 1 1
0.718163046789369 0.710653591140404 1 1
0.602192541459603 0.595992512753499 0 0
1.01830036179658 1.0078414972925 1 1
0.645209796698534 0.639070187149977 1 1
0.825955033840622 0.816352556202071 1 1
0.744264546650174 0.737657014802154 1 1
0.543551402154141 0.538399212308569 0 0
0.909785198416471 0.899613996934861 1 1
0.814626089922893 0.806217786918506 1 1
0.809998840173631 0.802101923761448 1 1
0.728385185150223 0.721542467342613 1 1
0.977192675683355 0.967847031808643 1 1
0.613857648041432 0.60735209336921 1 1
0.926336537540043 0.917405472248956 1 1
0.752779269307342 0.745525304621448 1 1
0.649145838837047 0.642643642154246 1 1
0.964082895612805 0.954945693102098 1 1
0.770934425472813 0.762993958831738 1 1
0.909169210935697 0.900039965423878 1 1
0.664189920773034 0.657568114377583 1 1
0.874006883327266 0.864865094240529 1 1
0.88265253824261 0.874287722096801 1 1
0.7607735115238 0.753216849317107 1 1
0.903306970904051 0.894461157815992 1 1
0.820213086452965 0.812372527350883 1 1
0.795019242365112 0.786343101763615 1 1
0.814206048831489 0.805481967596724 1 1
0.756573386145209 0.748564438529121 1 1
0.773803989587877 0.765868298443353 1 1
0.645409171122951 0.638778557008698 1 1
0.737094249652462 0.729768331233151 1 1
0.795174623917311 0.787517810827788 1 1
0.674120150657337 0.667490914789431 1 1
0.925170310392367 0.915385322513868 1 1
0.971290588259848 0.961656120764762 1 1
0.886417622910026 0.876652133593892 1 1
0.981784474993307 0.971714316287463 1 1
0.803017966237892 0.794291520614383 1 1
0.984951860089671 0.974120616826052 1 1
0.999594865852298 0.989317844837978 1 1
0.872645628177798 0.863704951337685 1 1
0.779670615988709 0.771982266910681 1 1
0.866126301996381 0.857324881728575 1 1
0.840115664323377 0.831430110463406 1 1
0.999421673419962 0.990258157116136 1 1
0.66790271946722 0.661322248829805 1 1
0.886124091377369 0.877259497055101 1 1
1.04170197154122 1.03093897392961 0 0
0.80771358049816 0.799232002015865 1 1
0.877169605054779 0.868303251504336 1 1
0.775477680681891 0.766593636066841 1 1
0.776971167610719 0.769440806148288 1 1
0.872775611169107 0.863382681623017 1 1
0.544235124777703 0.539231029072536 0 0
0.858079418843432 0.849251473493682 1 1
0.95278653144416 0.942812359653796 1 1
0.851719344608018 0.843585863159321 1 1
0.709258870619074 0.7014426486607 1 1
0.47716023293053 0.471654134914991 0 0
0.763461631088354 0.755521147890861 1 1
0.85372037805933 0.844926923255445 1 1
0.885740948237753 0.876464599203068 1 1
0.568022046707602 0.562006960691604 1 1
0.766047763507841 0.758295965949703 1 1
0.65604786767016 0.649262758870416 1 1
0.592045936849403 0.58633956421537 0 0
0.761698797892667 0.753705140448317 1 1
0.774412597923646 0.767188765650955 1 1
0.711352289023796 0.703328595059969 1 1
0.732048029014336 0.724624766587347 1 1
0.739970695448992 0.732378179069945 1 1
0.710435891159961 0.703190368295487 1 1
0.938407551901363 0.928933861436772 1 1
0.790141953766866 0.782294639981962 1 1
0.74911486046315 0.741315152691536 1 1
0.777763096467299 0.769931121914514 1 1
0.775193127604621 0.767262124541644 1 1
0.881162748726249 0.870865825330785 1 1
0.783879624410559 0.776178472814023 1 1
0.774347219543837 0.766603003106176 1 1
0.667403876394699 0.660434964362786 1 1
0.86229617671716 0.85287232320928 1 1
0.790111741810468 0.782111163369616 1 1
0.83127572497512 0.82222648018908 1 1
0.905040584906693 0.895609666745104 1 1
0.674142458762562 0.667234713410877 1 1
0.980996003090088 0.970784163792607 1 1
0.801413744382696 0.793908321059251 1 1
0.815382096681279 0.806837299802638 1 1
0.7811770321827 0.77395270651719 1 1
0.756608062879641 0.749153867034129 1 1
0.872048317638514 0.862762046971708 1 1
0.729247165741815 0.722521174088649 1 1
0.914290620885799 0.905386611858501 1 1
0.734524273988524 0.726786951800269 1 1
0.948264106427206 0.938896476365139 1 1
0.894369851153342 0.884471394367931 1 1
0.630543298408675 0.622998165891949 1 1
0.833430415615982 0.825587180826909 1 1
0.521079573183456 0.515971385516457 0 0
0.872738032048163 0.863157748369255 1 1
0.734306921291647 0.726995217955222 1 1
0.896088201316345 0.887118783559864 1 1
0.918518960256297 0.907800422026971 1 1
0.827569353836688 0.818324109194228 1 1
0.823139671207398 0.813713435575485 1 1
0.882040376504957 0.872888145148041 1 1
0.648302222008246 0.641550852511646 1 1
0.751227255838005 0.743486696335768 1 1
0.868823155541281 0.858245465017891 1 1
0.808095261164309 0.799352162499635 1 1
0.843209262611887 0.83435575018721 1 1
0.676100392024123 0.668803389240867 1 1
0.964893421978255 0.95542480178332 1 1
0.632419315700154 0.625468239525266 1 1
0.763397830457979 0.754794989505891 1 1
0.808578788132562 0.800733523590593 1 1
0.514747571199287 0.5091956437702 1 0
0.903613134161582 0.894237807419063 1 1
0.701308473923814 0.694640916519699 1 1
1.09828902102632 1.08700859191121 0 0
1.08817461783326 1.07724683599404 1 1
0.978925559151756 0.968228715768303 1 1
0.696338415168897 0.689194424870338 1 1
0.47540241721179 0.470478900408349 0 0
0.844154792922691 0.834853088318014 1 1
0.865855812952027 0.856804848711354 1 1
0.803590532805751 0.795106176565498 1 1
0.818174781793184 0.809350548358404 1 1
0.789921625557987 0.782502374251109 1 1
0.614506511233272 0.608389443024884 1 1
0.692861302174765 0.685346604116833 1 1
0.94060575376005 0.929956073229765 1 1
0.708457089443409 0.701735906931158 1 1
0.74098539749914 0.73310955333416 1 1
0.700245565182885 0.693158244478615 1 1
0.893541321105498 0.883749609979637 1 1
0.992602668548394 0.982016805758996 1 1
0.742020421239132 0.73428799397989 1 1
0.916230209751795 0.907045011088807 1 1
0.887169296725432 0.878382269194796 1 1
0.734397184246317 0.727272663571524 1 1
0.449098830739378 0.445022523721667 0 0
0.696951059278136 0.690234623035366 1 1
0.879781767427007 0.871025593047152 1 1
0.845864960765182 0.837330461042097 1 1
0.846789847809403 0.836337882259294 1 1
0.603272394895198 0.596467403454667 1 1
0.657154685250298 0.650950144479923 1 1
0.663235245886627 0.656369818518136 1 1
0.584050876449782 0.577526873996692 1 1
0.710802837652382 0.703817206759409 1 1
0.797437547823708 0.788662237901119 1 1
0.870457317423189 0.861835279610753 1 1
0.938580431564962 0.92894586319242 1 1
0.73865007997582 0.731305135640737 1 1
0.726051895058121 0.718884174937699 1 1
0.76448369545779 0.75705908067681 1 1
0.802503245425303 0.793922539061954 1 1
0.897408633470306 0.888454981881766 1 1
0.670043984008386 0.662547980789682 1 1
0.75251395558588 0.744515677802696 1 1
0.713899096182252 0.706072101016252 1 1
1.1359336399403 1.12526277864417 0 0
0.713290159100336 0.70576434848708 1 1
0.653770512367903 0.647872071594824 1 1
0.694265960250423 0.68781408563997 1 1
0.584587852684976 0.578459546661049 0 0
0.799395171312413 0.791622869398119 1 1
0.806382792953637 0.799183049277789 1 1
0.87230918183876 0.864429600040592 1 1
0.820840955841438 0.812470851693787 1 1
0.923416334713389 0.912556145707569 1 1
0.960435815060678 0.950450235309686 1 1
0.914564292760706 0.904960182091593 1 1
0.921824648684004 0.913421245606486 1 1
0.80203879351489 0.793953336952756 1 1
0.83607632771541 0.827963705557474 1 1
0.655032662259946 0.648363947763159 1 1
0.592439228048495 0.586681898977457 1 1
0.664443802829451 0.656835031183056 1 1
0.505869995629135 0.500682624852287 0 0
1.04963039577915 1.03916046003702 1 1
0.960522842564704 0.950886940341533 1 1
0.841658261971545 0.832678725155965 1 1
0.652406682836865 0.645471550468838 1 1
0.680317557169961 0.672865667953412 1 1
0.77062475386788 0.763511873649515 1 1
0.592837359980528 0.587401878340452 0 0
0.757058445562091 0.748934853359996 1 1
0.928234603334372 0.918462643268187 1 1
0.751791662209256 0.74371258142602 1 1
0.687063368996817 0.680405132043536 1 1
0.832407900784454 0.823646988746509 1 1
0.71440477076914 0.707164002765384 1 1
0.572563508161743 0.567118566503428 1 1
0.74409273861771 0.735947775072548 1 1
0.759545926109492 0.752269887737472 1 1
0.905469290575474 0.895917283600609 1 1
0.712512884642936 0.705973310768493 1 1
0.688593236241359 0.681505388254204 1 1
0.798855258220654 0.79102730545859 1 1
0.942140480805636 0.932583969633429 1 1
0.656257160019359 0.64993245310446 1 1
0.734165484972258 0.728146409667545 1 1
0.903870132530831 0.894651894314307 1 1
0.875600630990091 0.867006828511178 1 1
0.8291397881579 0.820509414695064 1 1
0.743473152815277 0.736304509079886 1 1
0.751083751604215 0.743298792558725 1 1
0.842026958022837 0.833580265732331 1 1
0.569171417589261 0.563895573908263 0 0
0.716437590162764 0.708819210999119 1 1
0.661430079164612 0.655577757832597 1 1
0.764028899917066 0.756447581033008 1 1
0.752185652374167 0.745295091009008 1 1
0.761794398861415 0.754382708856644 1 1
0.740620678609887 0.733800846244823 1 1
0.921731781727356 0.911735378662283 1 1
0.786235687344707 0.778032624663707 1 1
0.829733068943471 0.82135471260263 1 1
0.890869456576533 0.881439561446174 1 1
0.663175950116292 0.656304239624064 1 1
0.666841926955168 0.659685662031758 1 1
0.812688041483089 0.804738428304384 1 1
0.800003969161457 0.791692774709718 1 1
0.928892601873499 0.919309330921472 1 1
0.948720546065169 0.938441637803704 1 1
0.729884778874711 0.722616267576352 1 1
0.82869519643457 0.819696633455001 1 1
0.965164331621459 0.95524396236051 1 1
0.876261715473816 0.867549470399213 1 1
0.821980232997935 0.813695539758756 1 1
0.753811899212794 0.745493036663786 1 1
0.737545796030565 0.729785747140402 1 1
0.65818151667059 0.652063453049987 1 1
0.877057714514576 0.867890893041807 1 1
0.703956871788713 0.696459499340705 1 1
0.719267025869769 0.711906797361842 1 1
0.882694023719461 0.873630013717369 1 1
0.794918440462521 0.787066309089571 1 1
0.676207535687478 0.668978452015946 1 1
0.899508609809225 0.889892040583234 1 1
0.856626078484439 0.847565560891027 1 1
0.955801222544023 0.945195067023925 1 1
0.765294005540747 0.757423707511424 1 1
0.553517130324527 0.547812485291125 1 1
1.01706899463463 1.00680819974112 1 1
0.540118519792279 0.534882906823826 1 1
0.548361770230386 0.542877105807442 1 1
0.666370449113043 0.659437842029105 1 1
0.869316400221758 0.860972535809048 1 1
0.817864567190235 0.809806142091862 1 1
0.746954118157072 0.739837121906779 1 1
0.713430352905995 0.70628392721286 1 1
0.802442266264354 0.795234031631681 1 1
0.830289743105187 0.821503283448724 1 1
0.795651118083629 0.786811526980504 1 1
0.812192691803168 0.804436979630619 1 1
0.688576869718483 0.681685277311217 1 1
0.59079594695893 0.584655992860236 1 1
0.665757653810885 0.659317111211069 1 1
0.974146967610444 0.963693251431113 1 1
0.931246341458196 0.921130177821703 1 1
1.00702949441044 0.996660309174872 1 1
0.704196408806144 0.696262700997598 1 1
0.57820773225976 0.573193207338167 1 0
0.82470616500275 0.816511327551385 1 1
0.545270860629014 0.539662326279139 1 1
0.852774985739277 0.843985677975249 1 1
0.820076665491426 0.811414731956988 1 1
0.858285001326714 0.850335100402478 1 1
0.801820613381599 0.793452326657568 1 1
0.792742835633646 0.783715490497001 1 1
0.598050672292597 0.591894607579591 1 1
0.825820858952605 0.817627606981485 1 1
0.929960060898907 0.920319738735831 1 1
0.628838002641803 0.621921580843885 1 1
0.98221740119238 0.973141569185638 0 0
0.972219822127763 0.961919020244976 1 1
0.721856350811156 0.713699694388817 1 1
0.811102639577001 0.803420449707755 1 1
0.614293775748588 0.607807600564218 1 1
0.734322826959479 0.727166711940632 1 1
0.686350597293648 0.679829322827942 1 1
0.840681225016641 0.832226013086664 1 1
0.776770400061545 0.769251575207175 1 1
0.853961783861419 0.845336663365996 1 1
0.805099285996268 0.796855906581487 1 1
0.605988511864452 0.599881249787934 1 1
0.918469400914492 0.908679079372984 1 1
0.723166051703771 0.716063111891538 1 1
0.662532040242256 0.655775566693701 1 1
0.854339920222423 0.846132168144914 1 1
0.955101610859504 0.945257885199122 1 1
0.816839944301228 0.808014599116633 1 1
0.777961368776446 0.769870397591286 1 1
0.61242494682996 0.606658632420977 1 1
0.554290230252489 0.548583141688877 0 0
0.975470684935352 0.965075358882479 1 1
0.797518850240122 0.789503007515835 1 1
0.769613311505388 0.761907844071069 1 1
0.90347796283041 0.894063186680662 1 1
0.746908458381703 0.739038639023794 1 1
1.08423823996086 1.0727081837898 0 0
0.728126408701939 0.720344440381021 1 1
0.750538788121011 0.743384889086852 1 1
0.765274372341875 0.756939588624283 1 1
0.789162142379987 0.781202897137679 1 1
0.881992737842694 0.87269163877747 1 1
0.823085418385725 0.813981127239116 1 1
0.858477130758524 0.850125204574593 1 1
0.622454990158071 0.615670418490911 1 1
0.940193199438655 0.930736816364232 1 1
0.75584487148339 0.748269968225018 1 1
0.808013512968338 0.800038640219909 1 1
0.940956876126545 0.931685508228045 1 1
0.784351269797248 0.776175450439704 1 1
0.80562164850287 0.797724196151587 1 1
0.968153882100784 0.95824890436051 1 1
0.643841252802619 0.636934061864402 1 1
0.980160037574312 0.970853971255983 1 1
0.675157108948152 0.667795551555278 1 1
0.845191042361769 0.836390491823951 1 1
0.808783270164251 0.80028853002578 1 1
0.800961723891759 0.792620204700267 1 1
0.953673644040906 0.944361688014344 1 1
0.611406532104657 0.604855679192755 0 0
0.798419053825474 0.791127238849661 1 1
0.710573421970852 0.70346999015789 1 1
0.725357271175712 0.717946044756614 1 1
0.789055251110146 0.780535226088136 1 1
0.985014264236251 0.974410971479861 1 1
0.885308086420214 0.875648457469421 1 1
0.754460034783642 0.747551249363182 1 1
0.947139332780504 0.937769654212995 1 1
0.923685386438362 0.914872122820792 1 1
0.827148062100142 0.818743193866773 1 1
0.925957249158936 0.917173519337902 1 1
1.04184823215493 1.02983910980956 0 0
0.650049180902924 0.643650412289206 1 1
0.869494617237314 0.860411527706106 1 1
0.925362241310319 0.9159110736445 1 1
0.871723485300035 0.862649341385528 1 1
0.853064323792986 0.845041227020942 1 1
0.933185446430134 0.923985296403759 1 1
0.789067483189036 0.781043366433154 1 1
0.883077481733805 0.873768164987579 1 1
0.702076760350467 0.694806538891792 1 1
0.817432160761352 0.809023548508991 1 1
0.845546960206208 0.836968323568065 1 1
0.577844100926604 0.571468605384815 0 0
0.787690115434175 0.780228907955228 1 1
1.0577224651788 1.047868950303 0 0
0.731260959650293 0.723639134041009 1 1
0.643113871810768 0.636311372999785 1 1
0.656374142920051 0.649686044742757 1 1
0.564933525723068 0.559515638240976 0 0
0.92780599063673 0.918826951725575 1 1
0.74110986121015 0.73406187202704 1 1
0.617878598259009 0.611624398975899 1 1
0.805202291880047 0.797227203666488 1 1
0.847794294608409 0.839061475763384 1 1
0.900431827498126 0.89067216670906 1 1
0.677089948724506 0.670545122808723 1 1
0.844209570014936 0.835222444577245 1 1
0.772973700104175 0.764445974744086 1 1
0.869534039465479 0.859965539070171 1 1
0.678368493598382 0.671807454699768 1 1
0.855965187882935 0.847679923908346 1 1
0.827417175167261 0.819342015481659 1 1
0.825217085347459 0.816094366725864 1 1
0.726193518151306 0.719436303881049 1 1
0.85040201015218 0.841418490320208 1 1
0.92472724182159 0.915663290700061 1 1
0.761168531034501 0.75398185008238 1 1
0.830012235679753 0.822201136505359 1 1
0.817460219975706 0.80918442757724 1 1
0.91539193254798 0.906479425340041 1 1
0.922921808526227 0.912334740645612 1 1
0.743982906569093 0.736504898426629 1 1
0.837860464220077 0.829146123668146 1 1
0.825948261487129 0.81732715598953 1 1
0.703590121186869 0.696527130871553 1 1
0.831179384360084 0.822527144563874 1 1
0.59625680098471 0.590259724500713 0 0
1.13778855985424 1.12537112440251 0 0
0.731684871440425 0.724610592515166 1 1
0.791550160346178 0.784055515537686 1 1
0.813721935482609 0.806511745881273 1 1
0.793672272237676 0.785488298744932 1 1
0.725928589967882 0.718398863393929 1 1
0.767206438331584 0.759521677267934 1 1
0.886588878394046 0.876631034537857 1 1
0.57568589252109 0.569817977313118 1 0
0.82121149074464 0.812545681725265 1 1
0.913070020748784 0.901914112787924 1 1
0.826042139028262 0.817320154530097 1 1
0.615084632434365 0.6094141851678 1 1
0.647763751427518 0.641022757110744 1 1
0.755904847061392 0.748690846111955 1 1
0.734505388674165 0.726781700626023 1 1
0.880877904218097 0.872003767790744 1 1
0.893897588773657 0.88532105904289 1 1
0.648598154285181 0.641433441377942 1 1
0.840842559798838 0.832412512385257 1 1
0.662408532178986 0.655495493835691 1 1
0.674777114616859 0.668288602786514 1 1
0.890597425772417 0.881492021259108 1 1
0.942803182249465 0.933766487535557 1 1
0.451748319298033 0.448031688019854 0 0
0.849664534195419 0.840862595396093 1 1
0.94284677703478 0.932578338583091 1 1
0.888164127218974 0.878579600465693 1 1
0.823122047422947 0.814393019017121 1 1
0.78989333307041 0.781727159058981 1 1
0.977624565148201 0.967984040605893 1 1
0.811377907083673 0.802391779465047 1 1
0.725777502386181 0.718090890527401 1 1
0.763625072233008 0.754784530365289 1 1
0.713742900116836 0.706536309428529 1 1
0.944339144255015 0.933630763805573 1 1
0.706640879792582 0.699163816014303 1 1
0.589537116984892 0.582977096162625 1 0
0.779201481654405 0.771187603424106 1 1
0.883906730381453 0.874944802684938 1 1
0.63617771469923 0.629641899296107 1 1
0.632301542188334 0.625966213818188 1 1
0.816366176208889 0.809297274993311 1 1
0.77208443603398 0.764153782209228 1 1
0.877347911372599 0.868186264383944 1 1
0.800672672602734 0.792822459911279 1 1
0.733291877430767 0.725815029813696 1 1
0.702434027002164 0.69492023252508 1 1
0.705004441512693 0.697798402715235 1 1
0.928785678418746 0.919804785552665 1 1
0.905075996030261 0.895909679544575 1 1
0.786688576405247 0.778863736499706 1 1
0.740069160312688 0.732368900806935 1 1
0.91452056074291 0.904828843683841 1 1
0.746882184740669 0.740052478118209 1 1
0.682841573438789 0.675193773499431 1 1
0.748013846130568 0.739988642843285 1 1
0.805258329802522 0.795581104466021 1 1
0.821159313713463 0.812837099499467 1 1
0.950028666040001 0.94060482369828 1 1
0.696595117174905 0.689564612403249 1 1
0.782114514053277 0.774543306146294 1 1
0.732390271622243 0.724977198802571 1 1
0.855012703590367 0.846446239714768 1 1
0.75624172353026 0.749268056668301 1 1
0.791823998236573 0.783289869217323 1 1
0.796050799821088 0.78737345538844 1 1
0.55903082231432 0.553056941646884 0 0
0.740123294433293 0.731941436745257 1 1
0.890644598629945 0.881644217240929 1 1
0.890394483875678 0.881175422817514 1 1
0.882165980067486 0.873927714963217 1 1
0.970657502592518 0.961267470413875 1 1
0.834057477601791 0.826006355306262 1 1
0.691027441872166 0.684153001047127 1 1
0.727106093643479 0.719367433398179 1 1
0.857880266191002 0.848335432668652 1 1
0.842231154355801 0.833863003988844 1 1
0.994491364229047 0.984422428669649 1 1
0.862420447473401 0.852501158521255 1 1
0.748821149204997 0.740865126840177 1 1
1.04748663297947 1.03619686365689 1 1
0.572632575158498 0.566252157632932 1 1
0.539342594051693 0.534137592728812 0 0
0.716478613145749 0.708784965727741 1 1
0.803059556881529 0.794663466230109 1 1
0.739930779335753 0.731689281892297 1 1
0.802134867545861 0.793849013411382 1 1
0.7949515076117 0.786793129668801 1 1
0.981354957369452 0.971991814279269 1 1
0.724828224186083 0.717747025223008 1 1
0.755665355024224 0.748255680186726 1 1
0.787791415397604 0.77913130777521 1 1
0.663215782335813 0.656296501835074 1 1
0.698066360912256 0.690618496794328 1 1
0.764783915052733 0.757302609189968 1 1
0.900213540134837 0.890817374414269 1 1
0.910202856840647 0.901546654155623 1 1
0.910098221985113 0.900760047301896 1 1
0.698008629124269 0.690582304390629 1 1
0.645876593716313 0.639620615593454 1 1
1.0785880400667 1.06765691685261 1 1
0.775156316672681 0.767471722184099 1 1
0.801319910923114 0.793215178790305 1 1
0.87321859715986 0.863810540132578 1 1
0.714397220689927 0.707811574729731 1 1
0.725048373875086 0.717540510016565 1 1
0.894375762145699 0.885258703790267 1 1
0.898267281601866 0.889000502363751 1 1
0.610749300786651 0.604983077065363 1 1
0.525507002848416 0.520214554405344 0 0
0.926095789003618 0.915893343421472 1 1
0.604313053838669 0.598027532914361 0 0
0.856646441465726 0.84794150077793 1 1
0.797881610966537 0.790379872450826 1 1
0.725279345473704 0.718110628073002 1 1
0.916159511006296 0.907255322470524 1 1
0.615110626109595 0.609252039671309 1 1
1.12027500063073 1.10833069777933 0 0
1.04667103393242 1.03692989074898 0 0
0.991303479273131 0.981080042816166 1 1
0.850503814825485 0.841536334188544 1 1
0.682078613883478 0.675356899981092 1 1
0.690012141018127 0.683483006661106 1 1
0.605981532205808 0.600072785826873 1 1
0.838272358736452 0.82918972649925 1 1
0.777033635465725 0.769764906950379 1 1
0.619383253859155 0.613168770533924 1 1
0.824103007703649 0.815932121219203 1 1
0.765141962855404 0.756962396176534 1 1
0.8150911944889 0.806509855236188 1 1
0.586613893197779 0.580480635013257 0 0
0.834129263770127 0.82617461434397 1 1
1.06225851872264 1.05096836143432 1 1
0.839832862877588 0.831750125873512 1 1
0.696870005499269 0.69023963424732 1 1
0.932423969788965 0.92298882053985 1 1
1.00600954550521 0.995515847835143 1 1
0.74089370423972 0.73392117523439 1 1
0.760298241539646 0.752823105299154 1 1
0.671021412013119 0.664128324606348 1 1
0.871682484627887 0.861835422224276 1 1
0.636784681688894 0.630674709623209 1 1
0.931773278242579 0.922682338801352 1 1
0.816490789214989 0.808317329238601 1 1
0.749676248278505 0.742562330030008 1 1
0.57003889194395 0.564715973728266 1 1
0.926720055045203 0.917502013527195 1 1
0.706827516696285 0.699336111714513 1 1
0.835091148076438 0.826042529903569 1 1
0.759155890302274 0.751476368013488 1 1
0.675992080822696 0.669284096110147 1 1
1.01651424363658 1.00714829377331 1 1
1.02518433820905 1.01429673284688 1 1
0.740347073052979 0.733374668965892 1 1
0.832835422141109 0.824838328698623 1 1
0.983032114614015 0.973379571064474 1 1
0.622203134448731 0.615414110050449 1 1
0.533546135900338 0.528697206492339 0 0
0.808358125506127 0.799688472182574 1 1
1.06677285289284 1.05621554898167 0 0
0.987793337193476 0.977191870433082 1 1
0.805309446330113 0.796794727368695 1 1
0.714079973322438 0.70687467066602 1 1
0.565864934412941 0.560481107544107 1 1
0.729137841025889 0.722977451418917 1 1
0.75995663926769 0.752706763684228 1 1
1.02972423558415 1.01919703829412 1 1
0.67213580366271 0.665720009377435 1 1
0.710070458440037 0.703330012144453 1 1
0.748838730936542 0.741211452930006 1 1
0.786957686433083 0.779386030410204 1 1
0.880238778464725 0.870647077366166 1 1
0.870642442088638 0.861527592355331 1 1
0.703413727367121 0.695993551882498 1 1
0.922763599151979 0.912803816852144 1 1
0.629828968620836 0.623762416243407 1 1
0.931324712931049 0.921833579986469 1 1
0.808616071971924 0.800244081796824 1 1
1.03826801657702 1.02816089627253 1 1
0.819347181187419 0.810853036565106 1 1
0.493901238281657 0.488562699974123 0 0
0.664485692083522 0.657568836574014 1 1
0.927418172852382 0.917562348446248 1 1
1.05290868092126 1.04183323864588 1 1
0.855989540435468 0.847361382810631 1 1
0.856113323241949 0.847391035676873 1 1
0.745752572190557 0.737967275445042 1 1
0.80895364741979 0.800293280104973 1 1
0.540537101955314 0.535265253938392 0 0
0.57543984864902 0.569921903641919 0 0
0.644420628421668 0.637240684862449 1 1
0.75138031584038 0.743908645006725 1 1
1.0526969794003 1.04151591698149 0 0
0.810485292528246 0.801858697860928 1 1
0.752400064792424 0.744929590375021 1 1
0.701198559015819 0.693910998295271 1 1
0.835810342538449 0.827019053576234 1 1
0.701939060122866 0.694972573246701 1 1
0.79853379794228 0.790514448880409 1 1
0.904678255982551 0.89591882818759 1 1
0.892717404380767 0.882439662422802 1 1
0.928260677204456 0.918085472682573 1 1
0.827478219965353 0.820106433847082 1 1
0.834494937331843 0.825795485058925 1 1
0.798612353520252 0.790441846742557 1 1
0.641877107945876 0.635451727568352 1 1
0.802856612167893 0.795199663491317 1 1
0.767834055300075 0.759993691188856 1 1
0.701018468381922 0.694353153961419 1 1
0.501064574938951 0.495569298270386 0 0
0.625325549210609 0.619124815634711 1 1
0.929713027030221 0.919900459136948 1 1
0.601025796437741 0.595264647657976 1 0
0.787420213897306 0.779446644911184 1 1
0.732046464080868 0.724699411410347 1 1
1.04150357165966 1.03075993171063 1 1
0.911591080092561 0.902622092542229 1 1
0.821725345133468 0.813005071361298 1 1
0.837055323311134 0.829334338104967 1 1
0.93492637120378 0.925470110159969 1 1
0.749134304530136 0.741596716402096 1 1
0.809348172198932 0.80175711544819 1 1
0.910555394625235 0.90181002895015 1 1
0.747378405513734 0.739552629337942 1 1
0.824400025147841 0.81620768488526 1 1
0.690507253931499 0.683360485614533 1 1
0.883861619489336 0.875139185304636 1 1
0.62729978783786 0.620626318762155 1 1
1.00991400286713 1.00065943896349 0 0
0.830111788697846 0.821332986237415 1 1
0.776485978615308 0.768183498784932 1 1
0.879361166636021 0.869829955558051 1 1
0.787028574568132 0.778657965999128 1 1
0.796857671634024 0.788731051690954 1 1
0.619573564432653 0.613441504970327 0 0
0.630240048855841 0.623933318769962 1 1
1.01057926768164 1.00045645479323 1 1
0.571072277433106 0.565534216247405 0 0
0.718018801395633 0.711136646716847 1 1
0.984778498972985 0.974240097261557 1 1
0.696525618786208 0.689681277343847 1 1
0.868695232864036 0.859664261030726 1 1
0.808072992938653 0.80037251074823 1 1
0.979987051695237 0.96946850421672 1 1
0.711589892892022 0.705295752147182 1 1
0.705884657646983 0.698755030156019 1 1
0.855686807429074 0.846825954471779 1 1
0.747015629699009 0.739332669075953 1 1
0.729948382714255 0.722653730951678 1 1
0.638662254355126 0.632001551323571 1 1
0.961221657632359 0.951775857139567 1 1
0.692868064266678 0.686454707286294 1 1
0.722274661794426 0.714504786621522 1 1
0.784219309821867 0.776394674453876 1 1
0.704321376721121 0.697446415036562 1 1
0.834076190309472 0.825752060028904 1 1
0.961163071787477 0.952030629569194 1 1
0.782818404444113 0.773492717680424 1 1
0.795511672772737 0.78716701807968 1 1
0.869159545953667 0.860417783571061 1 1
0.763654485184189 0.754751196721711 1 1
0.696222592591435 0.688106902851849 1 1
0.866252395751562 0.856836922319185 1 1
0.577446362526001 0.571747203402163 0 0
0.897003124097846 0.88822081791902 1 1
0.760605972706994 0.75352623742013 1 1
0.83310762975844 0.825132389416734 1 1
0.902465399847179 0.893144061441346 1 1
0.829869760161014 0.82209808383703 1 1
1.03814303679639 1.02795406421826 0 0
0.762911955289665 0.754486305939844 1 1
0.672743928077844 0.665993880857606 1 1
0.885871145695384 0.876119353253528 1 1
0.899006341703303 0.890323488651746 1 1
0.828022004479452 0.819354568629517 1 1
0.868961512535488 0.859834391276899 1 1
0.985649090759956 0.976022587269494 1 1
0.903753182491274 0.893975242628688 1 1
0.79847326656235 0.790541158237246 1 1
1.02762523608369 1.01790650321613 1 1
1.03829359645303 1.02786055148311 0 0
0.685149615083861 0.678244898248151 1 1
0.860933097028558 0.852075309858084 1 1
0.840840681974803 0.831481884550904 1 1
0.779262808696554 0.771103598675294 1 1
0.731879457370177 0.724488706731531 1 1
0.684075292955274 0.677079960910019 1 1
0.91523013512207 0.905271314622452 1 1
0.848664225048812 0.840224513315766 1 1
1.0508238235891 1.0396949405409 0 0
0.849048524456687 0.840621690273443 1 1
0.711633125136466 0.704706106880779 1 1
0.714833797230518 0.707900116736334 1 1
0.858232827534201 0.849695143669312 1 1
0.661133485244597 0.653902300681347 1 1
0.809817315141209 0.801161070487384 1 1
0.67456363384077 0.6666929884932 1 1
0.880159928073579 0.870553362816908 1 1
0.755303319969408 0.747489522368601 1 1
0.712351642601753 0.704535603772227 1 1
0.800321578648291 0.792277648162557 1 1
0.679330766106367 0.672700611615552 1 1
1.07196703107003 1.06133244597783 1 1
0.872423067912069 0.862568375656837 1 1
0.981144941820681 0.970622567320878 1 1
0.961782756634797 0.952102122765684 1 1
0.847058118833425 0.838811955541559 1 1
0.70855556535427 0.701449231860157 1 1
0.641389478210761 0.635516177468667 1 1
0.92069294805641 0.910588054863717 1 1
0.812971630956495 0.805245295559222 1 1
0.618104540896568 0.611964189176447 1 1
0.771332061365367 0.763886794158079 1 1
0.948222280997607 0.939301496462407 1 1
0.85672836207856 0.848116438611389 1 1
0.823440570766649 0.815110267024538 1 1
0.694047206334913 0.687442182783854 1 1
0.849038981940278 0.840316637305445 1 1
0.644854871720817 0.638277302261218 1 1
0.913930840160627 0.904264141286222 1 1
0.648306195008661 0.641380743995872 1 1
0.787578880132101 0.779991898436076 1 1
0.754526391495731 0.74627364842934 1 1
0.883037577750408 0.873570047577092 1 1
0.743416590223537 0.73591089357532 1 1
0.923349038042077 0.914400643180716 1 1
0.825217583652501 0.817547338644085 1 1
0.794861529964682 0.78681095673967 1 1
0.922083262270136 0.912196468043326 1 1
0.857326105238241 0.847802209722205 1 1
0.647233747293877 0.64049168971524 1 1
0.896749519483327 0.887994697103406 1 1
0.595778410202092 0.58944604697818 1 1
0.890119453046138 0.881864207351785 1 1
0.940065267448833 0.930938153174171 1 1
1.00476021896121 0.994839183107223 1 1
0.640011736481733 0.633913516495194 1 1
0.674518208823724 0.667852439505535 1 1
0.877754576330603 0.868635914679606 1 1
0.996419754153849 0.986349616645581 0 0
0.838820346023477 0.830218870688354 1 1
0.935089434412724 0.925704913736037 1 1
0.62296961924129 0.616223177133942 1 1
0.763400592975103 0.75579568358694 1 1
0.975827408353849 0.966127770923583 1 1
0.57566133015078 0.569423945571276 1 1
0.60408133158119 0.598106300272056 1 1
0.762979984838509 0.755955002595454 1 1
0.734178917190616 0.726534675902621 1 1
0.886046671385295 0.877175860160558 1 1
0.86166746296692 0.853514904794851 1 1
0.616494004453431 0.610180546323914 1 1
0.654222868017183 0.648226291265741 1 1
0.742250244140946 0.734943893449173 1 1
0.729215894214871 0.722135658516816 1 1
1.09847915547256 1.08715034411758 0 0
0.798183321971119 0.79013687661059 1 1
0.990653267866466 0.979981620071287 1 1
0.818299566921844 0.810318258118789 1 1
1.02396349133999 1.01341841438866 1 1
0.836069670500985 0.826809913955596 1 1
0.683246718970373 0.676790277972598 1 1
0.692857349804772 0.685003917903482 1 1
0.643514184799212 0.637117304423417 1 1
1.12893348522236 1.11761738281943 0 0
0.814307288990328 0.805007153290912 1 1
0.776827409780643 0.768324275029486 1 1
0.599622625465293 0.59336197217558 1 1
0.740650993652529 0.733588841086692 1 1
0.835657608767198 0.827269005534999 1 1
0.752329059805127 0.745520584411076 1 1
0.7325437450311 0.72532738178854 1 1
0.831418676103758 0.823802013856571 1 1
0.995271701632495 0.983974414024342 1 1
0.870399547103597 0.861791131723812 1 1
1.219858242058 1.20756870712382 0 0
0.715830963858917 0.708954293780657 1 1
0.893832409918068 0.884667314833713 1 1
0.792764858972491 0.785359447038915 1 1
0.922251815693708 0.912106868041342 1 1
1.0016225185551 0.991416217345651 1 1
0.806059527977955 0.797970744372173 1 1
0.710084594913068 0.702709964708353 1 1
0.951799714230321 0.941374490742731 0 0
0.847707420715189 0.839933158184981 1 1
0.771235700379172 0.763333442212501 1 1
0.683025060143906 0.676563839115227 1 1
0.697765795822596 0.690827026112481 1 1
0.694644206125583 0.687662624671559 1 1
0.839495172032099 0.830184882323753 1 1
0.846668701365687 0.838161607747648 1 1
0.72150431859542 0.714871977561362 1 1
0.637960051767176 0.631412451965568 1 1
0.782334703565055 0.774413031975132 1 1
0.865309667162787 0.856248843845908 1 1
0.876197200976551 0.868479372510319 1 1
0.747088498617316 0.739531552187532 1 1
0.771629346592495 0.763572281884804 1 1
0.818823113641374 0.810810421824771 1 1
0.599076368177966 0.592974094124587 0 0
0.892345371842345 0.883337280239894 1 1
0.705608123156889 0.699584560291508 1 1
0.586424485922126 0.580706494209623 1 1
0.982116165261234 0.971260227349894 1 1
1.0227552398252 1.01156667410239 1 1
0.738130884011776 0.730995541621559 1 1
0.7577562987425 0.750016224583188 1 1
0.879559612562477 0.870773714849223 1 1
0.908581904072303 0.899112217624246 1 1
0.808235249403898 0.800474663297768 1 1
0.915933711816503 0.906983756826116 1 1
0.841269907819727 0.832901732117312 1 1
0.777953560989518 0.769345127709819 1 1
0.815930229052552 0.80807207861794 1 1
0.779663721059379 0.771443490179015 1 1
0.815196396722167 0.806522657792573 1 1
0.810160342958563 0.801886373376461 1 1
0.621792963869639 0.615384843567976 1 1
0.603146162378118 0.597930779245988 1 1
0.990919887983239 0.981794724275291 1 1
0.705525281048608 0.697408726178323 1 1
0.925584712911583 0.916948755245602 1 1
0.850921380571317 0.842005327377892 1 1
0.730432121606281 0.722815785130281 1 1
0.893949276919826 0.885317141332839 1 1
0.609111246426442 0.603353163215608 1 1
0.980412157117819 0.970394885590294 1 1
0.840024126211886 0.831741253229339 1 1
0.5635378557049 0.557589585365138 1 1
0.785390764780751 0.777092442736147 1 1
0.747073634403152 0.739093953048403 1 1
0.65165055130408 0.644960309791515 1 1
0.98204236478501 0.972071417212562 1 1
0.763963872648774 0.756522802103789 1 1
0.844083204712627 0.835460418406982 1 1
0.747852810347573 0.740444879466813 1 1
0.627677345109656 0.621226064852028 1 1
0.764634643106599 0.755770622102053 1 1
0.905715268721173 0.897689570458063 1 1
0.713930535449478 0.706170646451853 1 1
0.708691941834163 0.70112019668043 1 1
0.645085251390388 0.638467370266855 1 1
0.759712841101651 0.751196728401291 1 1
0.835015404649016 0.826874496665236 1 1
0.731695581565185 0.724576949594136 1 1
0.720276938299606 0.712376602986426 1 1
0.787044905697802 0.778105506901831 1 1
0.769477938836544 0.761546228257846 1 1
0.943030826679864 0.933982594739843 1 1
0.974527773960942 0.965045710533941 1 1
0.62591953205033 0.61889655429371 1 1
0.526229558677622 0.520601154757813 0 0
0.863324357688664 0.854121075992694 1 1
0.764756069781867 0.757227353073023 1 1
0.780530037819761 0.773272213487024 1 1
0.704801473964582 0.697434995933378 1 1
0.723863005831968 0.715852002632437 1 1
0.549043515229579 0.543765695151036 1 1
0.802456093513306 0.794323395151043 1 1
0.745371282166473 0.737669271824285 1 1
0.79464634870812 0.785977500004525 1 1
0.824049915904684 0.816008653528523 1 1
0.744272915014255 0.737326163351824 1 1
0.810344983986714 0.801717996574453 1 1
0.708019443558116 0.701535228619384 1 1
1.04116995645629 1.02982547585671 0 0
0.763282011513508 0.755458171405736 1 1
0.825067425672247 0.816792479296115 1 1
0.877253563039699 0.868047451516924 1 1
0.768512999277517 0.760837026904609 1 1
0.872041212463232 0.861904047623599 1 1
0.940061009077634 0.930962407378092 1 1
0.804980366596275 0.797918231400556 1 1
0.804659612916292 0.796727418689505 1 1
0.813102720446971 0.804680729941809 1 1
0.639954417807154 0.633088901329595 1 1
0.939762897285126 0.92978550960535 1 1
1.08944894034505 1.07799719989399 0 0
0.936012512095135 0.926205984018084 1 1
0.70366242977873 0.696137746761644 1 1
0.819581416566479 0.811912244334143 1 1
0.763853706989214 0.756029246847572 1 1
0.999657675649684 0.989754181220588 1 1
0.41182106486493 0.408124079284417 0 0
0.754064357875658 0.746270703528655 1 1
0.62558492464508 0.619059453024551 0 0
0.739023860715621 0.730809910030352 1 1
0.755012489256233 0.747493834012914 1 1
0.846294199547003 0.838123958592082 1 1
1.01829717625834 1.00830446434581 1 1
0.80773778713656 0.799651632212533 1 1
0.83185728161107 0.823560252933867 1 1
0.684930231331492 0.677766024040632 1 1
0.920566121275973 0.91146414361056 1 1
0.836993836260253 0.828213030866517 1 1
0.651305162353185 0.645186526179285 1 1
0.864969251205301 0.855905591546375 1 1
0.873415177607377 0.865217703908084 1 1
0.678668412110933 0.672021025739623 1 1
0.537822210155745 0.532105037424854 0 0
0.617591098177784 0.612240837085765 1 1
0.696960480878299 0.690360583381803 1 1
0.775503182030281 0.767245534570733 1 1
0.798357090512493 0.790864791615013 1 1
0.801698422201768 0.793072155789715 1 1
0.879173962375992 0.870607878622213 1 1
0.749640893568647 0.742472456549524 1 1
0.921200308268604 0.911714947327627 1 1
0.866217126353061 0.857648938993067 1 1
0.784302839447723 0.776658367718004 1 1
0.773243488479797 0.765746403501976 1 1
1.04626486832763 1.03675402410845 1 1
0.746164683960843 0.738490641966156 1 1
0.692374687959235 0.684931898806137 1 1
0.838769382297308 0.83101304062212 1 1
0.59430438816481 0.588410865897449 1 1
0.891093381090117 0.881607078389536 1 1
1.05021900598099 1.0390323688796 1 1
0.754409867263111 0.746470363025456 1 1
0.816857047105884 0.808289934970368 1 1
0.808703995128518 0.800048082156163 1 1
0.856622165858609 0.84860732119698 1 1
0.756220477658939 0.748219895118519 1 1
0.808291730098355 0.800278281081572 1 1
0.760001029691115 0.753065236109158 1 1
0.488835059215138 0.484304382745622 1 1
0.999852007366008 0.988900224024198 1 1
0.822523751358981 0.814803992743441 1 1
0.780970660049366 0.773648654009246 1 1
0.65738347428411 0.651523575662474 1 1
0.802145160179539 0.794019797622324 1 1
0.759483282878816 0.751812483038872 1 1
0.620969390621199 0.613766802954409 1 1
0.665567636409232 0.658708066044139 1 1
0.787935904754936 0.779373901811926 1 1
0.935188051849255 0.925099590944921 1 1
0.8094527340574 0.801698730235392 1 1
0.645417661758191 0.63785715718841 1 1
0.989977011863226 0.980051846308811 1 1
0.858121106267091 0.849153349797382 1 1
0.643584774319998 0.636737292747055 1 1
0.724029772652162 0.716310797996813 1 1
0.731480900177314 0.724320932969038 1 1
0.67952209424082 0.672872324919865 1 1
0.932094950019379 0.922196006506761 1 1
0.979385166356678 0.969921615214401 1 1
0.701441011168459 0.694447064188255 1 1
0.947434045101734 0.937655412346828 1 1
0.873314555761684 0.863419431279596 1 1
0.772822624098651 0.765261479313914 1 1
0.849209652895075 0.840229352251194 1 1
0.84838556450269 0.840233149630017 1 1
0.629546536200346 0.623681623095676 0 0
0.761510331886905 0.752880193069543 1 1
1.01216259116673 1.00133503148992 1 1
0.969874019661257 0.96075342553454 1 1
0.700968616856821 0.694087790576847 1 1
0.650244212452217 0.643672526095165 1 1
0.66259347368831 0.656323863001552 1 1
0.946325028203187 0.936715521625438 1 1
0.79526013388098 0.787463691798679 1 1
0.841431407669728 0.832525891000384 1 1
0.864043972451884 0.855184307975741 1 1
0.667766351062029 0.660566123704119 1 1
0.960978562300423 0.951073550839266 1 1
0.848362168510311 0.839748416358261 1 1
0.944219386097454 0.933934905720224 1 1
0.915914565705619 0.907049007652077 1 1
0.804166154610727 0.796009383432933 1 1
0.796189440329644 0.78870259401851 1 1
0.867683497374856 0.859354844582646 1 1
0.767429608164378 0.759753597296361 1 1
0.650946766198277 0.644750361646036 1 1
0.646141539696287 0.638573402164291 1 1
0.812958624394618 0.805099012208608 1 1
0.741400915766623 0.733654215712382 1 1
0.963074192930749 0.952065714585258 1 1
0.860214639650822 0.851294029285157 1 1
0.885140705543598 0.876820596045843 1 1
0.595590906050992 0.589345017963962 1 1
0.827042552718301 0.817372357543767 1 1
0.859956677210795 0.850980995478263 1 1
0.786159575700729 0.77833531566672 1 1
0.585889086835781 0.580115134738856 1 1
0.554627367374303 0.549617994603501 1 1
0.868353049642048 0.8599890663678 1 1
0.877387855819827 0.868103680703537 1 1
0.758472993587065 0.751135118049182 1 1
0.935524624093218 0.92578509969735 1 1
0.690601882787562 0.683100179553127 1 1
0.789399092390044 0.781129961375307 1 1
0.982655516961748 0.972563373259898 1 1
0.696917689613265 0.690014362740686 1 1
0.733956917068845 0.726402778784182 1 1
1.02283752670215 1.01302167860021 1 1
0.898446650341266 0.889167306221061 1 1
0.674252518961056 0.666993971469017 1 1
0.984250867024088 0.974915781539873 1 1
0.817055467234665 0.808535662926734 1 1
0.888093961492664 0.878463148773139 1 1
0.750767962170189 0.742800576185273 1 1
0.924072066770069 0.915196795481468 1 1
0.697969894780268 0.691450699702468 1 1
0.657254569165036 0.650654379790265 1 1
0.760531370434333 0.752933723356903 1 1
0.561951073736438 0.557164206595777 1 1
1.10969860134743 1.09898303377506 0 0
0.910185491806904 0.900643497824022 1 1
0.801810518166876 0.793316490704091 1 1
0.957317299067119 0.947067940204736 1 1
0.919556543740426 0.909649908467542 1 1
0.608419651499166 0.60195336123354 0 0
0.465849108310667 0.460804171268972 0 0
0.787995420819186 0.779885869898671 1 1
0.633366915732435 0.626394151943346 1 1
0.927615145252187 0.918315756485904 1 1
0.794892301769118 0.787025774338258 1 1
0.624394998466117 0.618118790832863 1 1
0.646052646481487 0.639438793079 1 1
0.64999647103649 0.642875283198037 1 1
0.879534490962583 0.870202192786541 1 1
0.496552862531119 0.491637854100951 0 0
0.989495829575491 0.979383603307106 1 1
0.902312335418754 0.893352098689449 1 1
0.61462881349509 0.60816442932743 1 1
0.838809269678143 0.829552641700039 1 1
0.772379809711754 0.764876206489186 1 1
0.707900181076416 0.700769467074903 1 1
0.601877239402653 0.595367754949609 1 1
1.14542728515961 1.13304973000835 0 0
0.648083472992233 0.64143375294083 1 1
0.914355176670165 0.904721472679913 1 1
0.930954738810422 0.920681734254794 1 1
0.909245967864884 0.898789531687439 1 1
0.509583009386118 0.504507278747032 0 0
1.01554398128282 1.00502792054942 1 1
0.988470409515818 0.978306171122249 1 1
0.860390155073964 0.85118822645018 1 1
1.09533716828375 1.08338227518678 0 1
0.717450673563967 0.710350704355982 1 1
0.913729341555754 0.90508009675783 1 1
0.698488969152166 0.691017458586583 1 1
0.910959536359126 0.901902879220197 1 1
0.927663545837237 0.918679305109451 1 1
0.96083160739174 0.951315948254657 1 1
0.995038469424763 0.985160575584365 1 1
0.795762516171354 0.787926590739875 1 1
0.652031032918912 0.645290815063529 1 1
0.794868358337736 0.786637280428434 1 1
0.844501328855183 0.835617148067803 1 1
0.642064165488476 0.635715623255967 1 1
0.910030425412093 0.900329700944095 1 1
0.823729387983932 0.815715267430036 1 1
0.691234973697735 0.684026015200907 1 1
0.656640725463828 0.649827945902903 1 1
0.891425866642469 0.882807291960583 1 1
0.846866932476501 0.838797469901786 1 1
0.78444211044242 0.776553525093524 1 1
0.587269496267262 0.580527084569158 1 1
0.714806359101145 0.707212581956401 1 1
0.705316633676322 0.698689177930088 1 1
0.651940057166275 0.644937991416284 1 1
0.749741696004441 0.741482001083989 1 1
0.718878090406269 0.711704387466967 1 1
0.831587442672562 0.823219442766108 1 1
0.770096996808818 0.762085406117827 1 1
0.906244829225082 0.897485119813263 1 1
0.696117526626483 0.68924580606093 1 1
0.883025901886217 0.874031999596399 1 1
0.746424141832493 0.739739592843717 1 1
0.913374214402873 0.904628828872475 1 1
1.02738345292548 1.01762193568151 1 1
0.862035567515504 0.85251578469978 1 1
0.663316422232032 0.656469528996032 1 1
0.722043901929991 0.715397064095949 1 1
0.914393708205465 0.905236990629473 1 1
0.863871286599431 0.854850724417898 1 1
0.647937002916458 0.64169997877717 1 1
0.929296981806135 0.919693525826079 1 1
0.800609707556748 0.792153682237457 1 1
0.747596812772998 0.740504643143184 1 1
0.712541399190607 0.705127147450461 1 1
0.880709203915101 0.87098977909527 1 1
0.740530550385123 0.73373693025353 1 1
0.747956752641394 0.740311793589704 1 1
0.699509596779688 0.691606064382662 1 1
0.881085042023378 0.872151527126387 1 1
0.948500038570804 0.939220308253484 1 1
0.773480984904091 0.765078323038236 1 1
0.612000943295197 0.604991176785162 1 1
0.793072491830485 0.78447083219038 1 1
0.744544259332146 0.737317923779066 1 1
0.720520392494667 0.713458644349775 1 1
0.63131011884779 0.624075804493579 1 1
0.991402604474613 0.981074832699333 1 1
1.01295996678354 1.00363082792684 1 1
0.764581646389422 0.756784378583981 1 1
0.798275415697505 0.789698457630247 1 1
0.802078297869662 0.793480388925524 1 1
0.758093692960849 0.749988843330113 1 1
0.762432424690116 0.754311834850802 1 1
0.917630436556162 0.907504093042705 1 1
0.750132267206758 0.741892270572476 1 1
0.647347934182183 0.641144159161144 1 1
1.02789248860829 1.01696208115278 1 1
0.867791119632674 0.859174000284486 1 1
1.19223676989638 1.18033627216229 0 0
1.12327255911965 1.11101174956891 0 0
0.694880822850527 0.68805363958855 1 1
0.990525967898792 0.980773736334353 1 1
0.862284179633632 0.852744142208201 1 1
0.939077428224113 0.928211249803909 1 1
0.679615853921286 0.673248608507097 1 1
0.99461100242067 0.983995572009236 1 1
0.915166574825344 0.905461755955976 1 1
0.993349205667888 0.982136328437652 1 1
0.70162252817303 0.6941630034736 1 1
0.870295275292247 0.86116526152377 1 1
0.881748706894214 0.872780296646518 1 1
0.792840124756944 0.785261128238001 1 1
0.846419346361036 0.836643836049904 1 1
0.752415062507212 0.744638682123375 1 1
0.575920460537112 0.570787387107188 0 0
0.848564464637883 0.83978693346811 1 1
0.965157102586604 0.955821036990632 1 1
0.73927048680476 0.731676972888051 1 1
0.749377624401935 0.741466701352741 1 1
0.774350166327674 0.766544986324859 1 1
0.589958629030257 0.583833356439365 1 1
0.63980928866401 0.633135801272064 1 1
0.876112646669169 0.866590251868682 1 1
0.640467559462008 0.634226080891636 1 1
0.897734628230101 0.88833760435409 1 1
0.84391475606856 0.835635340013069 1 1
0.819814445991109 0.810912972495728 1 1
0.704574506890805 0.69614268254072 1 1
0.850998466643463 0.84249692610751 1 1
0.987360879859567 0.97649245740487 1 1
0.586516351234699 0.579908850673747 1 1
1.05234995700159 1.04128173841227 1 1
0.656023438161459 0.649575132012448 1 1
0.671714989972034 0.664810035262808 1 1
0.722666649302336 0.716068027712067 1 1
0.858566797924954 0.850071673680199 1 1
0.943524071016252 0.93324335554797 1 1
0.785109968610141 0.777285115291583 1 1
0.929849353233697 0.920247829158613 1 1
0.797654746907135 0.789972074285091 1 1
0.573474137888513 0.568171108438377 1 1
0.777564607152123 0.769308283375302 1 1
0.57529375289894 0.569965340230841 1 1
0.616844400976904 0.611125733261031 1 1
0.637147986734253 0.631161972728766 1 1
0.826097845847427 0.817826545942576 1 1
0.810384699120033 0.801895558066338 1 1
0.840398569421587 0.83179227300622 1 1
0.640762333690753 0.633899608613124 1 1
0.697554573311249 0.690079175859383 1 1
0.842910983391457 0.834948330594356 1 1
0.625025140475465 0.619334581089754 1 1
0.66723765762168 0.660523866259358 1 1
0.848470352318429 0.839478701385525 1 1
0.957491551675164 0.947136007479239 1 1
0.900244146758337 0.890888759467586 1 1
0.725133922466539 0.718094720201976 1 1
0.906439690284293 0.897078642481034 1 1
0.699180696090579 0.691572246500831 1 1
0.711556798951146 0.704081148494629 1 1
0.68179296812212 0.675198464151436 1 1
0.688357651650032 0.681215202724265 1 1
0.861791364188788 0.852916397572631 1 1
1.02616500439731 1.01557122841582 0 1
0.700439869781203 0.693364098677622 1 1
0.772774559683886 0.765265454543074 1 1
0.692642452008817 0.685856948401501 1 1
0.972487768703476 0.962932813859861 1 1
0.522074539364613 0.516951010829578 0 0
0.993435958479686 0.983719991578432 1 1
0.658052314101267 0.651662415996338 1 1
0.867716342731641 0.858587420939957 1 1
0.847549193636601 0.839402907368047 1 1
0.870830528790706 0.861953391293244 1 1
0.944188961052144 0.934969320438347 1 1
0.641734230845034 0.635464693655093 1 1
0.858760659433321 0.850095653280467 1 1
0.553852278104286 0.548042448075843 0 0
0.882395673627044 0.873256281412161 1 1
0.796020633322304 0.788988487305235 1 1
0.513015224107781 0.507510114633024 0 0
0.865214754623582 0.856192090785758 1 1
0.865718829121576 0.856725730785058 1 1
0.602070749928103 0.595666890436147 1 1
0.718276957782951 0.711148733605039 1 1
0.769630415921409 0.76242463327411 1 1
0.85159534028249 0.843076841927787 1 1
0.762408924948689 0.754520128630322 1 1
0.709615437398544 0.70184703919598 1 1
0.683100097160522 0.676342986583479 1 1
0.769741786682983 0.762909600675968 1 1
0.678708386805904 0.672102844789938 1 1
0.689574533229885 0.681992152403224 1 1
0.8912110586707 0.881452966768201 1 1
0.790829864711166 0.782443718523795 1 1
0.820875113257311 0.811931799120495 1 1
0.696436355461787 0.689419880296738 1 1
0.826794143210347 0.818283817997265 1 1
0.701982514574198 0.694841902295501 1 1
0.861848391666932 0.850963877604367 1 1
0.770503427632992 0.76204821284455 1 1
0.713170148265564 0.705546726033044 1 1
0.706115441338872 0.698854978935786 1 1
0.876310886856553 0.866957666206255 1 1
0.790776711650998 0.782055796113456 1 1
0.903982116547852 0.894521525813139 1 1
0.767488911520617 0.759844885885109 1 1
0.791419449710361 0.782663943971046 1 1
0.611186506882783 0.605244073983252 1 1
0.807579202806503 0.799574175316787 1 1
0.848445221197064 0.839405369126722 1 1
0.747957246462305 0.740498458869692 1 1
0.769856402803651 0.761067215769437 1 1
0.643674708794045 0.636920642387883 1 1
0.856201454963478 0.848123612136296 1 1
0.803772000794969 0.795484957520533 1 1
0.822138953187535 0.813936469072882 1 1
0.881261166752187 0.871671038000998 1 1
0.767681536609079 0.75966514066989 1 1
0.926551595090051 0.917795541411812 1 1
0.90863378324315 0.898685624277287 1 1
0.825267657153261 0.816319891585689 1 1
0.879753769431848 0.870821325699935 1 1
0.749403125096224 0.742305933560205 1 1
0.81790367567841 0.809050646493635 1 1
0.90348701996537 0.893501009115205 1 1
0.752641216417587 0.744334574339064 1 1
0.888467002879882 0.878825848909007 1 1
0.650739042630762 0.644275665199694 1 1
0.886615103047921 0.877579731487219 1 1
0.764898118310348 0.757010457982332 1 1
0.873575312267257 0.864824119194995 1 1
0.798758401569508 0.791426006563164 1 1
0.756582018811565 0.748422367381446 1 1
0.652972926899119 0.646357850308438 1 1
0.730600128589089 0.723008549100924 1 1
0.814459013223011 0.805849959621663 1 1
0.789674368315892 0.781613220382966 1 1
0.836240599717921 0.827620649136334 1 1
0.982254041929387 0.971730941937642 1 1
0.761616360214803 0.753744866869496 1 1
0.586921000575 0.581354388203943 1 1
1.04158487891736 1.03104315590145 0 1
1.00974235409426 0.99878366993395 1 1
0.704133291577086 0.696368709275234 1 1
0.942715988311773 0.93321848714743 1 1
0.794983685133144 0.785902303520354 1 1
0.810412002605989 0.80265119919832 1 1
0.673564659875695 0.66599089276821 1 1
0.756193222181788 0.748598077946358 1 1
0.846767488308788 0.837845768324185 1 1
0.820557412705843 0.81259003725825 1 1
0.658467299330701 0.651283652741555 1 1
0.901241222516131 0.892051996772529 1 1
0.694931151477228 0.687777265828299 1 1
0.655395541148081 0.649526908993516 1 1
0.551966622565032 0.546485089015908 1 1
0.615967194757177 0.610218385460558 1 1
0.635641573614474 0.628781034776531 1 1
0.928599181642908 0.918004616274351 1 1
0.825818895514848 0.81700743102684 1 1
0.73694450578277 0.728991544960453 1 1
0.850526642420566 0.841270761884856 1 1
0.721702154383955 0.714025674813856 1 1
0.933569367792136 0.924087485668615 1 1
0.867840455649827 0.858894271095804 1 1
1.22062698014141 1.20850768556555 0 0
0.904212666588606 0.895025132377195 1 1
0.875015116485314 0.866652430949592 1 1
0.732468335545673 0.724788480063942 1 1
0.872534845310802 0.86313639444762 1 1
0.810014762657602 0.802197407072189 1 1
0.816400795263246 0.808233971461892 1 1
0.742845278785849 0.734619600420455 1 1
0.724137335903994 0.716468446731362 1 1
0.740955818256566 0.732493285213599 1 1
0.815149038587868 0.806864970844546 1 1
0.855219735507619 0.846415100536188 1 1
0.982015338134046 0.971471496276626 1 1
0.658106725996975 0.65199421500012 1 1
0.673246154921122 0.666334012530178 1 1
0.898936255125452 0.88999213866479 1 1
0.747013732860837 0.738681798063284 1 1
0.883670913364885 0.874836567173018 1 1
0.724946550754711 0.716792576613465 1 1
0.741438330996751 0.734345876420283 1 1
0.776769987872972 0.768395992639723 1 1
0.812234911334737 0.803520833463093 1 1
0.73754348334052 0.729841010102948 1 1
0.842089368245315 0.832968815359675 1 1
0.92837641452227 0.918925260832949 1 1
0.822459334206146 0.814787976355187 1 1
0.816940652108331 0.808481927614221 1 1
0.842639532687935 0.834602322726802 1 1
0.737614608353043 0.73018729752618 1 1
0.827711286805058 0.818202561147052 1 1
0.713630859206132 0.706091555008955 1 1
0.895118306182557 0.885315363962603 1 1
0.763607451321861 0.755567773702978 1 1
0.76727194061217 0.758715535520375 1 1
0.717555755779325 0.710131656616351 1 1
0.84405149196431 0.835026696429053 1 1
0.670211556415289 0.663515355131976 1 1
0.65234082222933 0.645252661567312 1 1
0.835180340518736 0.826109581394217 1 1
0.838131948263502 0.829535318248481 1 1
0.807657222293767 0.799322540110693 1 1
0.85668327152812 0.84854630717874 1 1
0.949101948287665 0.940060443061855 1 1
0.747598037390661 0.740036582194788 1 1
0.581888282962088 0.576088896941932 0 0
0.674830947963955 0.6683352839752 1 1
0.930000464788153 0.920706353645286 1 1
0.645817920829525 0.638026520223908 1 1
0.527560744673495 0.52281055142395 1 0
0.796236523509164 0.788338686314958 1 1
0.774138747505848 0.767162584966293 1 1
0.723328240398783 0.716067442281032 1 1
0.965469231561872 0.956566492525026 1 1
0.973833907320425 0.964893019768045 1 1
0.851877260651361 0.843418722414266 1 1
0.626264840366103 0.619884231897445 1 1
0.704232882947637 0.697310564999242 1 1
0.863623806475435 0.855292550397824 1 1
0.867497263281786 0.858295679631609 1 1
0.643549403194485 0.636620032299212 1 1
0.858158674230179 0.849993371443894 1 1
0.943902460308312 0.934082747522937 1 1
0.655662069639191 0.64799246085331 1 1
0.927691274062698 0.917701599340729 1 1
0.920890159335975 0.911640204693717 1 1
0.870374686471404 0.862060429105493 1 1
0.738291829627429 0.730470628768325 1 1
0.586574475241118 0.580351619875198 0 0
0.785885512853727 0.778130558267246 1 1
0.597091102848295 0.590406574213248 0 0
0.783532150625893 0.775465742835857 1 1
0.750978281322753 0.74330252993801 1 1
0.644857468421261 0.637809393313177 1 1
0.981761096950329 0.972268879582162 1 1
0.807661004586903 0.799110890670566 1 1
0.993537091663233 0.982875611409928 1 1
0.542100851758784 0.536793595243753 1 1
0.689637132939788 0.682388882667842 1 1
0.738479843117824 0.731143062731848 1 1
0.761592392432967 0.753892306832037 1 1
0.770681327319576 0.763155754732468 1 1
0.830299097222035 0.821625971844635 1 1
0.61868153937128 0.612304885727192 1 1
0.794696736591055 0.78666975886938 1 1
0.996466390415291 0.985628707818993 1 1
0.852272235879878 0.844504005758427 1 1
0.956592372961996 0.947076039213809 1 1
0.831157677836617 0.822566058432876 1 1
0.960607996638533 0.95077978645216 1 1
0.562606531555107 0.556405787884161 0 0
0.73728108223342 0.729629263399355 1 1
0.708757480351268 0.701147121556599 1 1
0.913759991489091 0.905247219850975 1 1
0.914382050306202 0.904812789911759 1 1
0.780342454191495 0.772459813262849 1 1
0.799670325438806 0.792001809578539 1 1
1.02007794826711 1.00872609363828 1 1
0.74281385018073 0.735598738648386 1 1
0.910196234748289 0.90139660035797 1 1
0.966481882727041 0.956343880754489 1 1
0.705264486895054 0.697018639420746 1 1
0.69120431589351 0.684118601748958 1 1
0.852702777465748 0.844019309901076 1 1
0.959872285525561 0.94984654111111 1 1
0.878671686201659 0.870372317880152 1 1
0.762967379622191 0.755229033631394 1 1
0.764956646053473 0.757366736529881 1 1
0.895005401313947 0.885922847351093 1 1
0.673740801413236 0.666789280546661 1 1
0.776439068916291 0.76732219112251 1 1
0.5677439236086 0.562594573188861 0 0
0.806013662772396 0.797564063540739 1 1
0.881435891444184 0.872444223017022 1 1
0.836004486124705 0.82810854578172 1 1
0.969962869063378 0.960419633631044 1 1
0.710153699019438 0.703068533601666 1 1
0.73977507421846 0.732181050355952 1 1
0.978338800159175 0.967458335422679 1 1
0.873547207909151 0.864605671767803 1 1
0.715781188325926 0.708221784869187 1 1
0.8786887932111 0.869871663997978 1 1
0.993942638132146 0.983752382524042 1 1
0.842170724582482 0.832934195543455 1 1
0.897497137155551 0.888018504113717 1 1
0.926384165315389 0.917400957592467 1 1
0.984937833285965 0.975234122522136 1 1
0.718188610372864 0.711053351615746 1 1
1.04029626328378 1.03056036941533 0 1
1.03376417066465 1.02357876856495 0 0
1.06492879145496 1.05401888810181 0 0
0.89367257622009 0.884612189921786 1 1
0.896721723018023 0.888046714167866 1 1
0.874623777063448 0.866392885789951 1 1
1.04159878008974 1.03130292010124 0 0
1.04576256341919 1.03452766720952 0 0
0.786803656784816 0.779053875178412 1 1
0.723061966415331 0.715094773686026 1 1
0.886891913338397 0.878421134716155 1 1
0.648461226461612 0.641828570995801 1 1
0.639170936789695 0.63191294700815 1 1
0.865229901858784 0.856552043309008 1 1
1.04485573789222 1.03478420074426 0 0
0.822324254209407 0.813943985885868 1 1
0.958972574444404 0.949844450173313 1 1
0.966330733322864 0.956006369766699 1 1
0.866015446020311 0.857393338470644 1 1
1.04375246582322 1.03296812189445 0 0
0.876005239677346 0.867837272394298 1 1
0.664265750056377 0.656643901229632 1 1
0.573998247628601 0.568094679267269 0 0
0.86739073351754 0.858146590984462 1 1
0.762366321961204 0.754540571787641 1 1
0.777881825760311 0.769993447597731 1 1
0.716415748852405 0.708792924741325 1 1
0.846947468976665 0.838663637573392 1 1
0.725812502687112 0.71807339107885 1 1
0.848035660772015 0.83968646082427 1 1
0.59228305918747 0.587073414452345 1 1
0.719788732911411 0.711517221265861 1 1
0.799784084753538 0.791965786895276 1 1
0.70297740928007 0.696219058758738 1 1
0.860470048175656 0.850951488768244 1 1
0.810700759763031 0.802337225631604 1 1
0.78297116345085 0.774969429425131 1 1
0.556931672638037 0.551357910389817 0 0
0.924220976978215 0.91438007596794 1 1
0.952735951368066 0.942797852356065 1 1
0.756034923741052 0.748485796573335 1 1
0.871845771543167 0.863436431935538 1 1
0.71715215021837 0.710075572664505 1 1
0.834351567918518 0.825906622799008 1 1
0.754345953212208 0.746578996268472 1 1
1.01556982238134 1.005372149132 0 0
0.517135590981209 0.511684898326054 0 0
0.756726207557829 0.748864731504844 1 1
0.752835840126717 0.744946825868116 1 1
0.801366246773256 0.792967550472325 1 1
0.619269998666018 0.613096892834987 1 1
0.864162825326371 0.855149724747452 1 1
0.784285762323727 0.776672866286587 1 1
1.00761646479069 0.998251307961867 1 1
0.752726185363897 0.745006209067724 1 1
0.827627120989949 0.819596782716511 1 1
0.937372035737685 0.927817746121248 1 1
0.879942232781993 0.870423484195479 1 1
0.777501770624247 0.769688858154971 1 1
0.847551580832696 0.839356750042977 1 1
0.981636755365364 0.972283242756303 1 1
0.985013254236675 0.974710153466252 1 1
1.09322642244506 1.08239020789415 0 0
0.839737173484067 0.831049063277181 1 1
0.744025967328796 0.736832388225061 1 1
0.671384149373542 0.664924833259134 1 1
0.603429989382681 0.597247084262848 1 1
0.588721092248391 0.581981957800032 0 0
0.805977840824985 0.79768973190149 1 1
0.796064869017839 0.787961618454466 1 1
0.72572867831987 0.717966332036123 1 1
0.701040724872534 0.693024118828679 1 1
0.747473706316103 0.740319523575185 1 1
0.80153882962064 0.793188097500641 1 1
0.864139538412613 0.855192486589405 1 1
0.766142591144957 0.758591044794148 1 1
1.08355204371186 1.07163117307825 1 1
0.741776085482149 0.733544003290666 1 1
0.880155552103767 0.872197500272989 1 1
0.83137070642363 0.823111238185108 1 1
0.802082074652136 0.794503095483123 1 1
0.773345366535684 0.765137066664416 1 1
0.966424268003098 0.956368306221606 1 1
0.971268944639784 0.961421225455167 1 1
0.632926207853997 0.626713936767065 1 1
1.04736152439579 1.03726288923988 0 0
0.661144763353232 0.653879226108513 1 1
0.863042506525683 0.854535423025708 1 1
0.80210005440509 0.793679997874561 1 1
0.758447096153402 0.750526065529367 1 1
0.756914951067028 0.749264068899197 1 1
0.744812769102109 0.737844885220548 1 1
0.625284219388541 0.61857385579238 1 1
0.871479101014942 0.862874459727567 1 1
0.77469555364331 0.767074981041796 1 1
0.897981046315833 0.887129012855378 1 1
0.689968323312655 0.683024509727517 1 1
0.789658694739062 0.782064217904341 1 1
0.989826791221183 0.980009577687854 1 1
0.875071808816618 0.866895193345247 1 1
0.770488572552207 0.762935944167748 1 1
0.791956410524644 0.783760416547644 1 1
0.776678757798047 0.768195198202723 1 1
0.761855361317763 0.753957386254621 1 1
0.766908578713864 0.759084362742472 1 1
0.722785772909886 0.715729669010311 1 1
0.845298783086594 0.836932175006114 1 1
0.89318165296253 0.884273362098263 1 1
1.04607034552145 1.03612024291521 1 1
0.816349506799956 0.808667699205602 1 1
1.14968417647855 1.13766302521416 0 0
0.807794315255602 0.799273474472994 1 1
0.392919733517525 0.389559124249913 0 0
0.677091823642674 0.670251679020267 1 1
0.897131242434237 0.888310105133603 1 1
0.860866423209443 0.852940862307293 1 1
0.86211633404248 0.853255725823322 1 1
0.643588579713216 0.637211676045774 1 1
0.838295852702543 0.829804801641671 1 1
0.746080701109851 0.737804520598615 1 1
0.844116826470409 0.835943429889409 1 1
0.821446377299787 0.813231361646251 1 1
0.907572201271867 0.898584206099549 1 1
0.831679437810434 0.823636096498328 1 1
0.855133669984202 0.846349376055674 1 1
0.784888628410752 0.777788516213834 1 1
0.828391132404277 0.820761591936146 1 1
0.746457306886823 0.739120446855481 1 1
0.844022070552662 0.835589546465966 1 1
0.741490075940504 0.734161186958897 1 1
0.621483259865115 0.614781681042558 1 1
0.721767284440221 0.714978922880135 1 1
0.547326942927912 0.54170069247311 0 0
0.590500699856373 0.584114971036238 1 1
0.865799780593116 0.856465889734508 1 1
0.64976100385936 0.643432954692896 1 1
0.745279654462261 0.736739734504075 1 1
0.914346581964429 0.904751835415616 1 1
0.67521271776836 0.668676344817126 1 1
0.612218001567627 0.606492730282034 1 0
0.704429701593969 0.696717797867362 1 1
0.526477113939618 0.520983863763579 0 0
0.823980982464205 0.815812676358089 1 1
0.792025974865646 0.784043936687917 1 1
0.643711842365029 0.637265962532618 1 1
0.831042608840586 0.822484583173059 1 1
0.814157286453715 0.805686175787709 1 1
0.71174241650599 0.704676294552364 1 1
0.916363964773968 0.905862132987696 1 1
0.619525849968665 0.612661291590075 1 1
0.71735125762934 0.710281958804762 1 1
0.615698341956213 0.60921553389594 1 1
0.693642499627555 0.685621117955138 1 1
0.732887825107604 0.725278228759014 1 1
0.643019469449513 0.636393191919618 1 1
0.575452424639387 0.569545278161033 0 0
0.738695796729577 0.731372119655027 1 1
0.878818364517933 0.870042527682098 1 1
0.797584207204178 0.789859571589543 1 1
0.559134104829937 0.553566792351436 1 1
0.697132924156008 0.690276282111321 1 1
0.787693680809732 0.779289687979322 1 1
0.870269782470988 0.862455410777869 1 1
0.677259635698509 0.670609435287178 1 1
0.50541740616439 0.500772303975645 0 0
0.857567377043107 0.849213741432521 1 1
0.864899117965773 0.855964848635599 1 1
0.981668156676361 0.971668150484783 1 1
0.754215432559431 0.747180481684467 1 1
1.02192493531636 1.01093458492954 0 1
0.934609616320864 0.925454567074256 1 1
0.887912179111575 0.878309866050133 1 1
0.900504300180718 0.891421583454264 1 1
0.923786443753999 0.91492474853843 1 1
0.624120016357918 0.617438985732289 1 1
0.830959059874639 0.822346183703356 1 1
0.819738135422976 0.809925882306143 1 1
0.923979469582924 0.914175072153721 1 1
0.797830763784824 0.789933785302886 1 1
0.768199478383848 0.760027936673823 1 1
0.855297334999886 0.846342647835208 1 1
0.827201844197702 0.818783212879977 1 1
0.693718376410164 0.687241070558627 1 1
0.770006960153546 0.762846258551005 1 1
0.703139451757821 0.695608463346699 1 1
0.840766561188351 0.832548174363509 1 1
0.586994739893237 0.581527894622283 1 1
0.764164423922784 0.755869074491717 1 1
0.707464996072354 0.700485864723257 1 1
0.811256825961384 0.80336725987986 1 1
0.778308807207155 0.770060446615551 1 1
0.761327914031053 0.753904524284419 1 1
0.881532231921543 0.872465459267 1 1
0.885936073986324 0.876737467852668 1 1
0.702407379529497 0.694812453590635 1 1
0.838429380246084 0.830286939488311 1 1
0.844086206763995 0.835766487078426 1 1
0.815515844550067 0.807339535456727 1 1
0.714594769865329 0.706568178922073 1 1
0.71631750214314 0.70882551840034 1 1
0.722020639851764 0.714546909818268 1 1
0.913419846572594 0.903502475456727 1 1
0.663116627450795 0.656018313124383 1 1
0.744150395569518 0.736680915763824 1 1
0.829444724457592 0.821448058198622 1 1
0.801546732160655 0.792709334212771 1 1
0.719228988488514 0.711953738185601 1 1
0.613157077988754 0.60731981108607 0 0
0.667994617450908 0.661199971791083 1 1
0.392642127775503 0.387971792137923 0 0
0.745994374627064 0.738529873648564 1 1
0.547494607650906 0.542227520963784 0 0
0.908783623907975 0.899516482791713 1 1
0.643466755944499 0.637322717106127 1 1
0.506636222313714 0.50180175153971 1 1
0.828560357020286 0.820207389923946 1 1
0.705768456489172 0.698438817854836 1 1
0.893024465329009 0.884481213087415 1 1
0.841752164450702 0.833514459142564 1 1
0.765507377638652 0.757035148913905 1 1
0.74272261582698 0.734261136324652 1 1
0.664206767711099 0.657375556287691 1 1
0.732486268483266 0.724880545186359 1 1
0.82093537385088 0.812468927177699 1 1
0.853546529446118 0.844597455169638 1 1
0.554816136882733 0.549322081489615 0 0
0.609237249571682 0.603176180002567 1 0
0.727455277639818 0.720757763030975 1 1
0.895724532954951 0.887097704561818 1 1
0.565102619861737 0.559206534042342 1 1
0.953110886230649 0.943595306002846 1 1
0.765123529277238 0.757990448270594 1 1
0.748385071535838 0.741365168032811 1 1
1.03515188142509 1.02510894054033 0 0
0.805680450098855 0.797475727097696 1 1
0.862638751197862 0.853392004931304 1 1
0.940173783927485 0.931073797616709 1 1
0.752348561296351 0.745546414267066 1 1
0.937283910763481 0.927807406947734 1 1
0.659270521771139 0.653357948890887 1 1
0.898946679966317 0.890362597887384 1 1
0.529881602631149 0.524106338768872 1 0
0.76508444894478 0.757541870369317 1 1
0.787073894900323 0.778652966708264 1 1
1.07422411508669 1.0616797379852 0 0
0.902777265512221 0.893576880979386 1 1
0.872567336661413 0.863583915830293 1 1
0.88977422254753 0.880026299224722 1 1
0.753892766440251 0.745957270636423 1 1
0.817850473529252 0.8086350244089 1 1
0.813948934421692 0.80553462921205 1 1
0.553278045408138 0.547501327825635 0 0
0.83536394774438 0.825898797581505 1 1
0.716019472278439 0.708225836779972 1 1
0.486894254221373 0.482398584744542 0 0
0.78326753835845 0.775074557572959 1 1
0.742899391714405 0.735995682017698 1 1
0.967432815018506 0.957389369791583 1 1
0.703210001549762 0.696059976915387 1 1
0.792994969824801 0.784301734281192 1 1
0.761022145945185 0.753045210520947 1 1
0.757339325115027 0.74963184396654 1 1
0.598013277142173 0.591828159099107 1 1
0.915905637963726 0.906843868608656 1 1
0.569981879411459 0.564240121591209 0 0
0.829461131707902 0.821498333388848 1 1
0.715703959104702 0.708770857601166 1 1
0.930183763880289 0.920695796626342 1 1
0.770559106730464 0.763195483087748 1 1
0.747088888306796 0.739846924087625 1 1
0.748542826935063 0.740993755402768 1 1
0.897502656407464 0.888347541201469 1 1
0.577740011035863 0.57245587875927 1 1
0.753120723355692 0.745526929546313 1 1
0.809067462583783 0.80098308348625 1 1
0.809234451237127 0.801319277797202 1 1
0.860268322447469 0.851965685916961 1 1
0.637004766900364 0.630370632996769 1 1
1.03945528402207 1.02897790649823 0 0
0.762079636783161 0.754600678000022 1 1
0.66272600935178 0.65622352937616 1 1
0.810543631983701 0.801811493333083 1 1
0.480733856568339 0.475420267719454 0 0
0.651156447680132 0.64303874300591 1 1
1.06095586241628 1.04983569326268 1 1
0.542454161094073 0.536903794034803 1 1
0.710073138844078 0.70265323467706 1 1
0.527810483123009 0.522241449605816 0 0
0.698048752717107 0.690419926483428 1 1
0.766107414351315 0.757972876007772 1 1
0.89806589685348 0.889175798512745 1 1
1.03199767956708 1.02196421980153 1 1
0.734860945178489 0.727372152303586 1 1
0.58725517627639 0.581737085637385 1 1
0.96054883040319 0.950804021044903 1 1
0.780370709476801 0.772178853267382 1 1
0.963666838285533 0.954600919948401 1 1
0.690483240882695 0.683716600366111 1 1
0.656284912277145 0.649966315526962 1 1
0.939894232591018 0.930517024054567 1 1
0.741196727737313 0.732686659935877 1 1
0.841701743652309 0.832404476240471 1 1
0.640413536809512 0.634131110945055 1 1
0.686480177445898 0.679248077351304 1 1
0.727798206909187 0.720226726333178 1 1
0.6139795698993 0.607378043444087 1 1
0.690346457985195 0.683140163530938 1 1
1.03032387526176 1.02003904072059 0 1
0.532281518598226 0.526706496192248 0 0
0.894998873705948 0.886130984989958 1 1
0.581983642913232 0.575883432929872 1 1
0.824896419900467 0.816046617001344 1 1
0.97984007344191 0.969547913485237 1 1
0.764523143703707 0.756417596612669 1 1
0.573994992665485 0.567561921660513 1 1
0.711313719633899 0.704511368365295 1 1
0.843441069012679 0.834752946075351 1 1
0.830387768787981 0.822326067403625 1 1
0.777838983703586 0.769238525646478 1 1
0.757963291267603 0.750631397482503 1 1
0.881386968682211 0.872393767383797 1 1
0.76755100889685 0.759139406001035 1 1
0.903465597242694 0.894650093006456 1 1
0.773351315622593 0.76537362947016 1 1
0.802923804244093 0.794497894597008 1 1
0.635989351106579 0.629298014034564 1 1
0.614862586237889 0.60870790269087 1 1
0.767944179830124 0.759734130291577 1 1
0.683731931354102 0.676883343640558 1 1
0.74982950095177 0.742420691098548 1 1
1.15769205605385 1.14657274775439 0 0
0.877287758507349 0.868815417803007 1 1
0.74286504179829 0.734909513869537 1 1
0.800381304465572 0.792485520918459 1 1
0.721665838803198 0.714293042403847 1 1
1.02450015989535 1.01463656616858 1 1
0.742202366568294 0.734466746880149 1 1
0.735584049553858 0.728254072087606 1 1
0.61161614828933 0.605191959531664 1 1
0.805333058258418 0.796654193730125 1 1
0.952624249334582 0.9436477802251 1 1
0.584607022134301 0.578866899287484 1 1
0.794357515645477 0.786432063184665 1 1
0.653147815359026 0.645910133905889 1 1
0.78912661471986 0.78071328225125 1 1
0.999367141901062 0.989478956498237 1 1
0.732401648009952 0.724509049728341 1 1
0.693306451983326 0.685718015801592 1 1
0.968530349493318 0.959091584439562 1 1
0.812021017870814 0.803612142726488 1 1
0.741760739050164 0.733752178033433 1 1
0.820054217450839 0.811096913496172 1 1
0.808282159336754 0.800188983870853 1 1
0.925267712942739 0.916259048372845 1 1
0.795953678662378 0.788520308031131 1 1
0.949166474230539 0.938772386625632 1 1
0.998279807645692 0.986685043638937 1 1
0.607413906522337 0.601138578090758 1 1
0.607528401176488 0.60100129342098 1 1
0.980327064443855 0.970589127238849 1 1
0.815300425425236 0.806693380796221 1 1
0.930254654838164 0.920743722079525 1 1
0.694031508910666 0.687068359340617 1 1
0.96126972578667 0.950946751964192 1 1
0.943220536722093 0.932006755138757 1 1
0.75380339903494 0.745569142875128 1 1
0.873100191941423 0.863754618660537 1 1
0.786157798768937 0.778437047798952 1 1
0.867947609713073 0.858610340747399 1 1
0.890733342915998 0.881522009934489 1 1
0.751280422186423 0.743292623958846 1 1
0.817119998207563 0.80888716864852 1 1
0.720212816456197 0.712859410518418 1 1
0.642520179381048 0.636329751153229 1 1
0.592209516578833 0.586292834824023 1 1
0.708047613322044 0.700467667763155 1 1
0.778554944826272 0.771365157765989 1 1
0.737618176332124 0.730235712760566 1 1
0.729768654313856 0.722666547712903 1 1
0.671561365732942 0.664271180883713 1 1
0.504631909609425 0.498907959178493 0 0
0.922768171793984 0.9136397040096 1 1
0.861465559781503 0.853547623379639 1 1
0.773857616615247 0.766819217969765 1 1
1.03368757523767 1.02352584681099 1 1
0.634878923740465 0.628375801833239 1 1
0.821791615210687 0.813566238004823 1 1
1.08846237757691 1.07788670406466 0 0
0.871936118905256 0.863485956598805 1 1
0.838766304574184 0.829961562386981 1 1
0.785707941643469 0.777784228811631 1 1
0.733133660426145 0.725695423443639 1 1
0.925971370521015 0.916324326353925 1 1
0.905834774590583 0.896536975833894 1 1
0.577405976278724 0.571457345535174 0 0
0.778890443328605 0.771556112831369 1 1
0.958328013223502 0.949269189315778 1 1
0.845484474649986 0.836668629320365 1 1
1.04959921834016 1.03830099558365 1 1
0.666976793664062 0.660967122486304 1 1
0.813950312296144 0.805868300745186 1 1
0.916126026619037 0.905695140867113 1 1
0.797418877766106 0.789146794656727 1 1
0.502593178897035 0.497689787198747 0 0
0.843502513854658 0.835150819018604 1 1
0.691268783470878 0.684050913821403 1 1
0.805294142851937 0.796759525804142 1 1
0.990877233400318 0.980754550028485 1 1
0.674788073605873 0.667842881885359 1 1
0.843724894638069 0.835311213062132 1 1
0.857734554573367 0.848713424435606 1 1
0.820780266030904 0.811432040493032 1 1
0.68219560220746 0.674915302608419 1 1
0.881079909787821 0.871796247393979 1 1
0.815821346422138 0.807328038578103 1 1
0.803434869527939 0.794741608449344 1 1
0.95635576681697 0.947068231521307 1 1
0.818299783441451 0.80830965692007 1 1
0.951162742838542 0.941176180158182 1 1
0.77723737972778 0.769019962700093 1 1
0.961407687104835 0.949977578258564 1 1
0.761562639551102 0.753864326505067 1 1
0.969791644223981 0.960218073272193 1 1
0.73377208655653 0.727126597130504 1 1
0.712371626853232 0.705705941103986 1 1
0.814357966588977 0.80677872051755 1 1
0.708723366882149 0.7016197116435 1 1
0.939182461266483 0.929135543644228 1 1
0.886402211467656 0.876912225402954 1 1
0.870299415631512 0.860730134454616 1 1
0.796949950124683 0.788660683799248 1 1
0.897564672959721 0.888326879409097 1 1
0.878848349020082 0.868981441306354 1 1
0.687605044957551 0.680385152753233 1 1
0.676888709993893 0.669992879492974 1 1
0.778219269621265 0.770099084990435 1 1
0.523348198257069 0.517966544785334 0 0
1.00415286545592 0.994556061054978 1 1
0.816030231177365 0.807717301248358 1 1
0.839700174387442 0.831262495713775 1 1
0.689684151567365 0.68222269463394 1 1
0.791513622731998 0.783065514314748 1 1
0.843489169678256 0.834533125233429 1 1
0.769366578582264 0.76185795445348 1 1
0.586724951974755 0.580381032612937 1 1
0.970210319417604 0.960728643016178 1 1
0.846258844208585 0.837109903689753 1 1
0.645368212420989 0.6387861719104 1 1
0.794136069145716 0.7856285348274 1 1
0.886855781660146 0.877513061827568 1 1
0.674170308807669 0.667457815731712 1 1
0.690161147474662 0.6829868971374 1 1
0.810124599647736 0.801475185967128 1 1
0.754864341996896 0.747940837865711 1 1
0.826602128466221 0.817967527744412 1 1
0.624799575273941 0.618202102894981 1 1
0.805632178246664 0.797264865998654 1 1
0.910224673508366 0.899879539891135 1 1
0.882019548090548 0.87159288281667 1 1
0.683260631758669 0.676091362208816 1 1
1.02269531162791 1.01293120935527 1 1
0.797391867090397 0.789737387669571 1 1
0.759626260866408 0.751797708278464 1 1
0.728859612921805 0.721258678454434 1 1
0.952778674413015 0.943573297240536 1 1
0.901546357670504 0.892696015160526 1 1
0.938751174596966 0.928780659452959 1 1
0.812366077687356 0.804382678256917 1 1
0.886075954458934 0.877597612152212 1 1
0.867173627396169 0.858645162044926 1 1
0.673225914129371 0.665892141263718 1 1
0.900477016796994 0.89169071744386 1 1
0.682010681272816 0.67568199604309 1 1
0.840520268830547 0.831299746529461 1 1
0.862610288507183 0.854517677841801 1 1
0.814581937329902 0.806365178622943 1 1
0.948425423475708 0.93869233529938 1 1
0.805440890060088 0.797248738713922 1 1
0.700752491543999 0.693202877744207 1 1
0.839572442294012 0.831456058254158 1 1
0.864264991122799 0.856375503392299 1 1
0.794365011830259 0.786697839530541 1 1
1.06192918068192 1.0504950916427 0 0
0.714929267582311 0.707833552147595 1 1
1.0444241317526 1.0333695318672 1 1
0.943492286034484 0.934274892265293 1 1
0.898531357751597 0.890451662617638 1 1
0.894143177354804 0.885808882863469 1 1
0.800605851117992 0.792372848040981 1 1
0.741740002744079 0.73417865117017 1 1
0.930609228702229 0.921284330311783 1 1
0.879473849689466 0.87043560683567 1 1
1.08014359561714 1.06918614783273 0 1
0.776171874806533 0.768790372485157 1 1
0.767665284878138 0.760028254603595 1 1
0.548757515663013 0.543452677196426 0 0
0.801413423274799 0.793811010666738 1 1
0.67817345564137 0.671276198594892 1 1
0.825603738880367 0.8172555620305 1 1
0.78273827295083 0.775370196874247 1 1
0.69489863112633 0.687208808515928 1 1
0.728703464622914 0.721434722611707 1 1
0.794813158857613 0.786786593858429 1 1
0.698147836076383 0.691312659583479 1 1
0.745397219587725 0.738384592220401 1 1
0.881509491331732 0.872693956442094 1 1
0.864804441650216 0.856550384382054 1 1
0.731977405794649 0.724825093893515 1 1
0.905978512493723 0.896209151315759 1 1
0.820795023247846 0.812697145314942 1 1
0.754978705279454 0.74742554290361 1 1
0.952596783922289 0.943961550265121 1 1
0.831160649079 0.822387621442303 1 1
0.684776006712023 0.677810845637101 1 1
0.799953409746515 0.791814491378788 1 1
0.713710462180938 0.706685857467759 1 1
0.494232633829312 0.489265529874901 0 0
0.809774772248533 0.801612510043977 1 1
0.682015982878903 0.675334287621468 1 1
0.583279701059389 0.577374248955323 1 1
0.85090606882666 0.843310017242464 1 1
0.82010596616023 0.811761322588768 1 1
0.758302262843268 0.750113569006654 1 1
0.614711003159548 0.608951324347063 1 1
0.784081497399414 0.776922070618996 1 1
0.713389706227405 0.705968365265433 1 1
0.769693888875509 0.762400089595849 1 1
0.716470231925352 0.708502418925586 1 1
0.802789516014729 0.794498972133823 1 1
0.576247964757416 0.570306108500901 1 1
0.73324932003619 0.725547128542108 1 1
0.845254894032776 0.836628999903397 1 1
0.749822078496549 0.741757946004987 1 1
0.769890053638834 0.762201763173331 1 1
0.988828790236375 0.978478001757556 1 1
0.690021573600762 0.683114868670823 1 1
0.693431705993357 0.686849890827905 1 1
0.786934726006071 0.779147933507164 1 1
0.726308515301526 0.71917150481463 1 1
0.840857497216814 0.832992513520309 1 1
0.768759409490444 0.760970030322892 1 1
0.770140279198888 0.762118332242729 1 1
0.838954037801425 0.829949771941605 1 1
0.768515937182824 0.760258165364649 1 1
0.838049806508307 0.828800880307627 1 1
0.748292615826432 0.740104508109894 1 1
0.790269542663039 0.782443403429085 1 1
0.829775322957876 0.821759583674218 1 1
1.06341004973771 1.05317273064976 0 0
0.739582508427105 0.732448054795921 1 1
0.924253927884476 0.914431777098381 1 1
0.719001710114437 0.712824320833284 1 1
0.773742713040887 0.765352524894157 1 1
0.711047391747791 0.704230357901775 1 1
0.845445382016696 0.837241610542374 1 1
0.761259171602599 0.752980429747066 1 1
0.84970915314651 0.84028984407946 1 1
0.634461102383044 0.628063954033045 1 1
0.708220856602342 0.700521261843718 1 1
0.848055453864573 0.83834783041566 1 1
0.672048653857616 0.664553396836851 1 1
0.649711863654432 0.643371301650613 1 1
0.846803467839015 0.837517498912216 1 1
0.895211622135994 0.886764999764171 1 1
0.73992232395556 0.732748391881499 1 1
0.800546875812065 0.791711532583363 1 1
0.863122280107998 0.853406326561968 1 1
0.705812687017536 0.699521046494555 1 1
0.675048222873844 0.667544897270339 1 1
0.737526525874427 0.730011361671917 1 1
0.780952790357269 0.77324050335616 1 1
0.688431926771209 0.681658760647603 1 1
0.771398115336427 0.763453806734081 1 1
0.744771656532788 0.737477522884821 1 1
0.864729654107326 0.855974631815361 1 1
0.93387818677323 0.924631014748091 1 1
0.887435512035979 0.878627969671218 1 1
0.802545104142464 0.79495700604627 1 1
0.784062845405286 0.77642645137689 1 1
0.662122614387745 0.656019903136895 1 1
0.713679226825394 0.706791330755277 1 1
0.764627443310875 0.756889332810313 1 1
1.03475392929688 1.02444093504482 1 1
0.725110822482656 0.718581901856986 1 1
0.820248096504927 0.811780772366801 1 1
0.751520210619724 0.745021435543388 1 1
0.754374712477147 0.74647574594958 1 1
0.434106842257368 0.429452492412294 0 0
0.582301912402681 0.576577383835055 1 0
0.77083749936136 0.763218088125666 1 1
0.74840010215297 0.741331960604346 1 1
0.642511440342238 0.635575651942226 1 1
0.806388929628434 0.79879258539525 1 1
0.896615784902286 0.886719293764111 1 1
0.763616366194045 0.755389227419442 1 1
0.884468594230555 0.87507531548641 1 1
0.867349293174025 0.858267609841985 1 1
0.709342773548724 0.70217330653182 1 1
0.887877353862801 0.878191472260931 1 1
0.795431288137938 0.787238836706497 1 1
0.765760899856257 0.75764797595357 1 1
0.735663039666747 0.728076095995865 1 1
0.871198786008792 0.862294049679735 1 1
0.604286936499914 0.597492370588825 1 1
0.660596393455829 0.653413723412992 1 1
0.905206982503827 0.895527948689239 1 1
1.01014037332582 1.00034005301784 1 1
0.982018863729635 0.972547756319836 1 1
0.938117248180239 0.929511927467421 1 1
0.668860589873285 0.661823343629491 1 1
0.758541319829013 0.751504124788425 1 1
0.877285922685332 0.868256303468182 1 1
0.850622552244209 0.841490692930517 1 1
0.698336647824844 0.691089769225014 1 1
0.696324858197088 0.689344982839256 1 1
0.767149847892971 0.759283438668683 1 1
0.597198762963579 0.591391032557896 1 1
0.878480747266325 0.869520751352906 1 1
0.867043188802389 0.858666430578968 1 1
0.634888044602875 0.629063805218972 1 1
0.91389976789655 0.904517839273266 1 1
0.736594522559749 0.729033775798553 1 1
0.725754993788943 0.717890590001265 1 1
0.799104028213959 0.790388073889645 1 1
0.885253241694187 0.876205911347966 1 1
0.744488276842545 0.737332574325517 1 1
0.966127645790319 0.957118805804044 1 1
0.873286631795666 0.864009894718861 1 1
0.647347214700995 0.640915626640184 1 1
0.882430584502382 0.873444887048626 1 1
0.965820662064337 0.956622032104439 1 1
0.848689862879455 0.839729644873426 1 1
0.819597047717277 0.810636727240715 1 1
0.746405901422431 0.739211976962508 1 1
0.705932605339781 0.699095296512464 1 1
0.97986012386734 0.970578918757167 1 1
0.709190185158047 0.701347939305975 1 1
0.913197647255834 0.903030812022825 1 1
0.602520217846546 0.596447060639282 1 0
0.583097099032018 0.577629631706444 1 1
0.816981790828488 0.808524243392229 1 1
0.849553671241967 0.841158827297784 1 1
0.786159493028886 0.777438701299632 1 1
0.845393550309232 0.837064234765633 1 1
0.778111694071958 0.770735895474305 1 1
0.661678053283886 0.655111830807865 1 1
0.760317795304271 0.753264901077414 1 1
0.653063192258733 0.645884247096602 1 1
0.925244308459202 0.915344491339091 1 1
0.891259935114761 0.881129335881958 1 1
1.02417377053245 1.01380749155514 1 1
0.746520701310983 0.738506416782358 1 1
0.883885101779015 0.874640895468854 1 1
0.861807746499391 0.852625723106907 1 1
0.679841867417969 0.673584227196661 1 1
0.727929831964425 0.72031697937868 1 1
0.767471632960789 0.759384168149023 1 1
0.794371347562635 0.787085098730276 1 1
0.894681103833987 0.885819184153971 1 1
0.68107023133872 0.673824460752759 1 1
0.868827597114016 0.859885607805173 1 1
0.789064272337031 0.780697002220256 1 1
1.14331299852961 1.13163029453126 0 0
0.622400186870331 0.615873521705008 1 1
0.994832848033918 0.985098923556032 1 1
0.632485173355762 0.625366638717835 1 1
0.89340442961546 0.885128127579648 1 1
0.882555696639804 0.873306353266922 1 1
0.455285006441193 0.450507789001853 0 0
0.682418877398783 0.674736870643252 1 1
0.752437169857539 0.744389015725832 1 1
0.73770892534701 0.729989388174799 1 1
0.624896292455297 0.61887001629341 1 1
0.73975966095647 0.731593443973428 1 1
0.849210773473653 0.840797247493985 1 1
0.614353546693798 0.608215487278222 1 1
0.815652236541371 0.806541978111387 1 1
0.981625592388644 0.971611288615695 1 1
0.72831966566709 0.720479626438641 1 1
0.736669094311977 0.729488648767025 1 1
0.620310983327256 0.614147014200856 1 1
0.776477720398636 0.768315184422041 1 1
0.971331495296069 0.961361084535054 1 1
0.67022837285157 0.662979544145793 1 1
0.985698339876352 0.976490678495574 1 1
0.807618182607335 0.799370799155154 1 1
0.896524779619454 0.88752330783687 1 1
0.996453794055908 0.986188997732519 1 1
0.739413024456131 0.732130129370428 1 1
0.79951298932109 0.790281806609948 1 1
0.871453948287317 0.861780223695651 1 1
0.764896436349663 0.757272940759511 1 1
0.711905972149855 0.705094468174908 1 1
0.796323124448584 0.787380714663497 1 1
0.901714156933738 0.892804956986715 1 1
0.906299260787209 0.897085713136306 1 1
0.832863997518849 0.824258338725546 1 1
0.607227079603256 0.601226539679837 1 1
0.904480861656581 0.895299223743717 1 1
0.848374887888441 0.838756083377024 1 1
0.545494381416548 0.53974806055731 0 0
0.698001117003575 0.690768404203098 1 1
0.791049475978191 0.783770058479393 1 1
0.84648477555505 0.837560600183542 1 1
0.804324890767048 0.795257966218782 1 1
0.705286084970812 0.697659471058164 1 1
0.656922786010304 0.649858377350658 1 1
0.77261849816932 0.764715248896517 1 1
0.686651288530662 0.679827738537928 1 1
0.856277033923713 0.847454128576337 1 1
0.751965956460661 0.7436744198178 1 1
0.854210430963661 0.844788262891302 1 1
0.821449711908633 0.812830514198028 1 1
0.718879268325544 0.710804775684594 1 1
0.82014713167892 0.812608367893773 1 1
0.620531234335333 0.613631856412551 1 1
0.878563440062438 0.8695851163124 1 1
0.760785237804589 0.753074132954749 1 1
0.808902212152516 0.80025697944904 1 1
0.941445020424518 0.932457316578952 1 1
0.781325522829492 0.773773407807236 1 1
0.888824192550523 0.880054939735665 1 1
0.925191370595238 0.916234610594842 1 1
0.595781391197947 0.589127755319589 1 1
0.717399550053007 0.70984212674314 1 1
1.06798876048703 1.0568542443103 1 1
0.79693465605871 0.788737038525142 1 1
0.659434108002462 0.653419419856143 1 1
0.822759757359289 0.813931394587071 1 1
0.825603286869365 0.817520265187234 1 1
0.759004786480151 0.751569106532246 1 1
0.757064102908644 0.749522381339992 1 1
0.788572526389655 0.781235252206836 1 1
0.794481717754382 0.786534019811398 1 1
0.805414958645605 0.797205676967055 1 1
0.871094418038487 0.862307127892864 1 1
0.938540741360557 0.927835024163287 1 1
0.874935070464969 0.866306631423539 1 1
0.644936873139923 0.638408088681793 1 1
0.846218642332481 0.837226138873295 1 1
0.961112136838159 0.951273944804286 1 1
0.761397285450649 0.752535869577098 1 1
0.900911365266721 0.892160811262528 1 1
0.605836460841751 0.599900650995563 1 1
0.95638048565475 0.947153069225416 1 1
0.74404836362403 0.736747501853778 1 1
0.801496054957425 0.792748079101527 1 1
0.767627071465193 0.759885428386612 1 1
0.748061765103853 0.738883892493091 1 1
0.659483553290032 0.652215103098283 1 1
0.698480712835741 0.691572194169308 1 1
0.769237986969647 0.760979311759901 1 1
0.856999115341923 0.847944203414383 1 1
0.934236004930207 0.924705728876715 1 1
0.83227454828571 0.824223460004574 1 1
0.855758787155646 0.846626176825063 1 1
0.822656215972679 0.814418427766455 1 1
0.74092729825889 0.732937422484903 1 1
0.575184956181159 0.569321102162093 1 1
0.744095111667727 0.736216809449093 1 1
0.788809972748642 0.78133099396108 1 1
0.632260847981739 0.626240101678529 1 1
0.84102383522559 0.832519720829178 1 1
1.08714440983103 1.07631300643484 0 0
0.846425253591189 0.83778813676166 1 1
0.831331173629023 0.823312859890526 1 1
0.817208181930573 0.809040259726921 1 1
0.911418139806398 0.901767427963574 1 1
0.812713522495792 0.804447436931138 1 1
0.728890635478035 0.721277632769393 1 1
0.933271340515292 0.92274308928515 1 1
0.966254623652607 0.955700648325579 1 1
0.951647336720306 0.941250625202573 1 1
0.728599150198773 0.721519191291671 1 1
0.827981398961375 0.819107412607819 1 1
0.887564655438343 0.878597461566918 1 1
0.763086933755272 0.755312748025641 1 1
0.75990105286812 0.751873671409553 1 1
0.708191088559688 0.700881899474879 1 1
0.861238871062165 0.852495009078635 1 1
0.497935706203665 0.493451958383603 0 0
0.921405839430406 0.912922743476453 1 1
1.05574294988568 1.04578546479779 0 0
0.517064288627005 0.511168975849759 0 0
0.867721994475551 0.859408667470739 1 1
0.862290013128068 0.853341750973579 1 1
0.722414944987417 0.714413128820276 1 1
0.923202377550758 0.91310432669034 1 1
0.72002114932556 0.71332605117421 1 1
0.762518168173865 0.755546776092809 1 1
0.774758664320855 0.767096600995101 1 1
0.956608967962001 0.94671524899022 1 1
1.03431309645515 1.02362710061689 0 1
0.821537644219089 0.81261526153436 1 1
0.984121846028553 0.974317441587837 1 1
0.928079071503922 0.918461428517661 1 1
1.0894322725805 1.07820523060805 0 0
0.897628102458639 0.888709137829964 1 1
1.00547491324952 0.995046087008126 1 1
0.564724505720629 0.558572483263291 1 1
1.06497344168331 1.05399918546651 0 0
0.724985407792525 0.717359777580794 1 1
0.745630037871543 0.738390485957933 1 1
0.616233733541156 0.609078791278963 1 1
0.932288937157488 0.922590841519639 1 1
0.757357893676512 0.74949834082036 1 1
0.782113159996852 0.773329759388178 1 1
0.706437504653745 0.699249090379858 1 1
0.774710047975104 0.766362167860816 1 1
0.822626955838931 0.81400890919783 1 1
0.775673363956763 0.768529098517043 1 1
0.867561678422798 0.85787039766325 1 1
0.861786276511624 0.854181056311904 1 1
0.827357277669962 0.818676732836788 1 1
0.876900196902146 0.867195350286191 1 1
0.611104547456283 0.604417125589902 1 1
0.771038840672921 0.763207073807178 1 1
0.616545484483451 0.61002032027069 1 1
1.01664470784338 1.00587226688598 1 1
0.786955966569103 0.778928127820296 1 1
0.861514600983182 0.852241583606605 1 1
0.746648017338824 0.738530534219685 1 1
0.717975065230435 0.710378677702757 1 1
0.869475720175735 0.860822419743577 1 1
0.693015519018026 0.686070383185578 1 1
0.878617622926204 0.869728271621849 1 1
0.816766420801269 0.808826674057674 1 1
0.599136240939504 0.593312519639487 1 1
0.924517956225786 0.915522893416065 1 1
0.851836096988563 0.844015794772871 1 1
0.893372893897238 0.884205530261178 1 1
0.716358566674219 0.708181243642041 1 1
0.80031785165917 0.792015545895698 1 1
0.704528873316192 0.697690333871943 1 1
0.813467584265379 0.804126441402777 1 1
0.815093897053353 0.806648135069031 1 1
0.840427306556381 0.831362493715683 1 1
0.955140669328652 0.945013731114406 1 1
0.577412542099902 0.572053243311306 1 1
0.800593971617003 0.792119104392007 1 1
0.73790728566061 0.730071230001771 1 1
0.92301758903308 0.914250280435385 1 1
0.754380081862979 0.747394548948434 1 1
0.677247894649787 0.670766909767332 1 1
0.755630465303068 0.747263817516523 1 1
0.781439064264899 0.773593540450819 1 1
0.833228584722797 0.824468539912915 1 1
0.864190987112082 0.85583369134424 1 1
0.616696876566805 0.610159412357234 1 1
0.932593868241027 0.923346621851142 1 1
0.848715284611691 0.84013804210493 1 1
0.520400553061948 0.514460556179031 0 0
0.849727400392415 0.839922795977722 1 1
0.877969725714545 0.869449710528399 1 1
0.692435582227672 0.685168977864821 1 1
0.763036857291907 0.755699160642301 1 1
1.07950865456006 1.06918786502343 0 0
0.812937778479095 0.804511538642317 1 1
0.879403258880998 0.869903251187555 1 1
0.941576087130915 0.931914706334845 1 1
0.836742579651264 0.828502309241342 1 1
0.868419195803792 0.859278942680892 1 1
0.826904893828501 0.819133074695603 1 1
0.5743455043068 0.567986943185777 0 0
0.806107052039542 0.797434298976219 1 1
0.711678190340192 0.705036415289196 1 1
0.745731769614372 0.738048136607776 1 1
0.71414487395673 0.70661728567356 1 1
0.774160772694642 0.766510380564986 1 1
0.784420485672798 0.776031380240961 1 1
0.92101419937383 0.911366120707126 1 1
0.707139209403336 0.699687789913054 1 1
1.0078545403346 0.997807362859386 1 1
0.663290783264731 0.656352449620956 1 1
0.874458472003883 0.866308438320768 1 1
0.738143274133117 0.730734558168008 1 1
0.905609892330481 0.896139059472659 1 1
0.804425454937333 0.797461703084672 1 1
1.03026924366026 1.01964696913634 1 1
0.865069652900366 0.855468351374578 1 1
0.886874766740883 0.87742306627711 1 1
0.903682788387865 0.894943571082995 1 1
0.791603922926066 0.784128523008963 1 1
0.951281030520854 0.941199133841106 1 1
0.971857602254474 0.961755809811649 1 1
0.703980426587608 0.696185978669556 1 1
0.721694763060722 0.714499311970094 1 1
0.820445306082143 0.812374860653084 1 1
0.923043048065558 0.914549377697653 1 1
0.490756415062097 0.485767250182077 0 0
0.719876490504812 0.713028931519809 1 1
0.8084904603327 0.799490504197049 1 1
0.555536103109289 0.550507792998132 0 0
0.609758990453539 0.604326194468739 1 1
0.626106088229987 0.618876428773832 1 1
0.841195504506998 0.833849092629454 1 1
0.745948138942778 0.738332266400431 1 1
0.74185340994542 0.734842359685448 1 1
1.00127789692683 0.991080284934955 1 1
0.754985599666313 0.746958850992617 1 1
0.733740388813305 0.726393314455967 1 1
0.860682416943865 0.852857543273204 1 1
0.676222316577575 0.669249959015282 1 1
0.749426507439401 0.741493098134185 1 1
0.686217726133427 0.679467321420469 1 1
0.765090238445829 0.756996661064036 1 1
0.717282784561778 0.709731405993377 1 1
0.861141451002357 0.852053584973037 1 1
0.816160966697994 0.807612783241831 1 1
0.671844987592097 0.665003357640753 1 1
0.833118206648266 0.824927967929781 1 1
0.819906685116749 0.810730923793554 1 1
0.668969716492623 0.661764671972388 1 1
0.848368464512961 0.839784306627212 1 1
0.897729109873935 0.88766363084421 1 1
0.623233995346265 0.617113734342524 1 1
0.773604936681646 0.766021365477338 1 1
0.725116168482342 0.718352874125174 1 1
0.882509492485336 0.873479393484578 1 1
0.823202443769443 0.814572902754819 1 1
0.726528567853098 0.718745499971066 1 1
0.673712058108669 0.666953094964719 1 1
0.856140816105647 0.847297546719651 1 1
0.932450359772754 0.923427710165155 1 1
0.764670653277417 0.757269894470895 1 1
0.721086859577416 0.71340978237157 1 1
0.923810412260997 0.91430737953869 1 1
0.68983423302797 0.683347419725077 1 1
0.797855056632876 0.789787607053681 1 1
0.847580429613505 0.839147355767869 1 1
0.84492676513237 0.836300024410348 1 1
0.779262649151572 0.770744955979956 1 1
0.750434367732831 0.742846050367725 1 1
0.806762689498162 0.798298946091353 1 1
0.747083400833087 0.739549566119586 1 1
0.397284948806524 0.392950187936503 0 0
0.816988246655093 0.808487830559267 1 1
0.897758577145694 0.888442016548185 1 1
0.968882716543222 0.959908811523547 1 1
0.809229491086793 0.800844337018757 1 1
0.732254252726328 0.724557027266686 1 1
0.86643089842554 0.857637588632834 1 1
0.86705035826351 0.859008022367239 1 1
0.878527879400243 0.869138641074586 1 1
0.905711908270787 0.896685550840195 1 1
0.950071368681348 0.940860573079693 1 1
0.998248373353979 0.987186512378393 1 1
1.08347098100878 1.07309766014261 0 0
0.883493042999411 0.874455974582556 1 1
0.530519482883847 0.524720099011029 0 0
0.540516660416534 0.535074091508686 1 1
0.767131266063484 0.759715011922308 1 1
0.722606604417347 0.714516955454921 1 1
0.801522602973584 0.792402086216936 1 1
0.852288237404849 0.843701239591777 1 1
0.585034857010359 0.578560016701944 1 1
0.667436461981666 0.660557781243074 1 1
0.700152223392603 0.693441975311009 1 1
0.887640255047063 0.879058474763794 1 1
0.682605601244998 0.675433830544002 1 1
0.565271648473453 0.560121158050481 0 0
0.758432773019216 0.750126564239207 1 1
0.617591137896755 0.611587837404996 1 1
0.930627645309677 0.921483248243538 1 1
0.959222703001906 0.949651724537576 1 1
1.08287691804381 1.07263466792322 0 0
0.826773543469173 0.81826196428141 1 1
1.04761707873507 1.03710736598907 0 0
0.728297157486359 0.720616918031387 1 1
0.870684962750264 0.861273582273376 1 1
0.686054108618775 0.679301166872837 1 1
0.745517838991816 0.738013474347829 1 1
0.853772536615671 0.845035733590945 1 1
0.692979070999361 0.68582838637788 1 1
0.831802302117242 0.82305399591824 1 1
0.753234654024467 0.745310901581714 1 1
0.68446753422742 0.677460707827418 1 1
0.9226651392522 0.912793460047738 1 1
0.578230222808112 0.572261724506023 0 0
0.613668959724297 0.606949083879514 1 1
0.950770706215679 0.942062001260758 1 1
0.605875058744554 0.59960111316553 1 1
0.777156224145612 0.769244102869759 1 1
0.853114558020465 0.845706863394303 1 1
0.950356819839433 0.940207087651733 1 1
0.794970470447287 0.78703042252709 1 1
0.69425593491524 0.687175231696666 1 1
0.814847392642552 0.806477312489647 1 1
0.762121863354616 0.75459130843149 1 1
0.760681521850904 0.751839815289026 1 1
0.91973440065495 0.909828570795571 1 1
1.16750335833306 1.15567744132724 0 0
0.733549707562825 0.725819246383424 1 1
0.923043144114993 0.912720177588835 1 1
0.855814978000639 0.846819828265954 1 1
0.848341428581588 0.839544105826105 1 1
0.717898157063903 0.711049550805396 1 1
0.696247838854754 0.688904402343122 1 1
0.663403218371828 0.65711482799814 1 1
0.860823353849285 0.852280298930719 1 1
0.758958405608249 0.751147141280189 1 1
0.789517998351318 0.781130695288788 1 1
0.850555934413425 0.840894754516699 1 1
0.854894098957731 0.846150302243171 1 1
0.820869382811279 0.812900938053482 1 1
0.858528751484719 0.849472810936356 1 1
0.87201639248081 0.863063589864226 1 1
0.704312739612807 0.696663262480611 1 1
0.725210763378191 0.718260941727591 1 1
0.755603854516617 0.748601310449098 1 1
1.02905457474526 1.01916456579605 1 1
0.861731533699471 0.85377772236415 1 1
0.821311757038615 0.812610409364114 1 1
0.858988097796565 0.850057343528763 1 1
0.932158455586732 0.92325479532436 1 1
0.714041218027437 0.707136598067509 1 1
0.956363512211104 0.946470598854213 1 1
0.823833956259056 0.815773495580467 1 1
0.828365582811101 0.819794382132158 1 1
0.857679934787817 0.84887953607807 1 1
0.952204689529626 0.943140916784291 1 1
0.671931287203391 0.665397738931449 1 1
0.784435437682802 0.776614491246599 1 1
0.865824504636259 0.855087495479245 1 1
0.622982680544053 0.61629295397386 1 1
0.781233768474478 0.773209856291736 1 1
0.82476388178336 0.816181109519723 1 1
0.627694956603413 0.620561428860989 1 1
0.821908412783528 0.814076677765443 1 1
0.941192814233242 0.931602764273612 1 1
0.865042738525398 0.856501712364487 1 1
0.820783715891855 0.812301894009558 1 1
0.581643170603222 0.575574902001615 1 1
0.992100826390389 0.982355869821924 1 1
0.957288479590848 0.946816047956587 1 1
0.70258702912321 0.694856021348601 1 1
0.911311860971077 0.901762028512545 1 1
0.840874257500981 0.833340774067684 1 1
0.526557614973166 0.520709217946248 0 0
0.897940953418849 0.888231270462791 1 1
0.79553020919421 0.787906309319306 1 1
0.794994229409575 0.786377093486681 1 1
0.749057159698477 0.740438222007926 1 1
0.783223474118379 0.775151163839171 1 1
0.86641990645724 0.857724590536373 1 1
0.552644491152244 0.546352267822351 1 1
0.843693362568218 0.834570128827163 1 1
0.94368517205078 0.933056964102982 1 1
0.654662535311385 0.647836476945801 1 1
0.788576790313085 0.780500357628224 1 1
0.777685326859423 0.769402943153806 1 1
0.81586881150536 0.807693492336015 1 1
0.836476872869629 0.827564505143748 1 1
0.70590441370623 0.698786150511994 1 1
0.628790956054697 0.622186243269454 1 1
0.913187274662269 0.903393661852805 1 1
0.912957888660594 0.903949206663801 1 1
0.884952885213862 0.876080076625538 1 1
0.549237704243798 0.543453625071072 0 0
0.880409426597208 0.871677998793715 1 1
0.632178179277359 0.625311339543627 1 1
0.992781096619245 0.983231701673924 1 1
0.590529277061971 0.584668913545651 1 1
0.744096336344968 0.736192334183811 1 1
0.737371067926992 0.729984268207908 1 1
0.787846819664074 0.780178456259891 1 1
0.810438654596097 0.802128197428846 1 1
1.06646828435762 1.05612699722703 1 1
0.657842743386114 0.65116775948003 1 1
1.05065357330018 1.04001794166475 1 1
0.727776835511136 0.72105573533389 1 1
0.837847161706857 0.828182322443684 1 1
0.811834735994928 0.803435591048794 1 1
0.767577550326115 0.758952599899607 1 1
0.581247923773902 0.575649436940286 1 1
0.648516477878212 0.642350862471622 1 1
0.726025928528342 0.719005916845491 1 1
0.925574917199989 0.916509523422447 1 1
0.808887910755439 0.800853293390409 1 1
0.929209668046973 0.92032858333876 1 1
0.839980692934687 0.831278237351878 1 1
0.806643286007962 0.797320669170571 1 1
0.818242375592019 0.810205338330777 1 1
0.846848117510858 0.838689391088015 1 1
0.766356282895252 0.758794684241931 1 1
0.755436113478054 0.748124578655992 1 1
0.642703331509665 0.636521491357543 1 1
0.833347591790449 0.824416667353611 1 1
0.933397738489793 0.923648630044785 1 1
0.858081764955164 0.848308229365288 1 1
0.778182323760219 0.770002761513885 1 1
0.670354807680255 0.663199619205919 1 1
0.706097715174926 0.699405193190902 1 1
0.854218522493153 0.845979229114837 1 1
0.863839949819575 0.855331568366341 1 1
0.787437762107319 0.779233543196847 1 1
0.684235907807347 0.677467060431519 1 1
0.841014739765491 0.832942848599526 1 1
0.972397008345471 0.961839702820393 1 1
0.953002446157391 0.943096415902872 1 1
0.872245854552751 0.864057046894561 1 1
0.927718044368809 0.917120158335141 1 1
0.790651841573678 0.782385971313746 1 1
0.980096235105902 0.969816912765165 1 1
0.871397690830916 0.862477035940625 1 1
0.88513264943233 0.875733590827356 1 1
0.638881094724617 0.632257030697701 1 1
0.867872177538367 0.858457934819496 1 1
0.83191867459777 0.823785523197939 1 1
0.781524670928632 0.772950447221653 1 1
0.632841018308514 0.62639674143015 1 1
0.619024152114923 0.612620782750892 1 1
0.817920938048895 0.809293395031731 1 1
0.725536892643213 0.717817347348319 1 1
0.998923094340129 0.987883910279511 1 1
1.07275544404488 1.06117362720127 0 0
0.998748327393042 0.989262791679608 1 1
0.902890358883994 0.893120925516131 1 1
0.777306810049733 0.76969351780966 1 1
0.844420716395472 0.835856401535687 1 1
0.945658251252093 0.935157492331934 1 1
0.692850588802595 0.685291904867943 1 1
0.665362380749798 0.65845061942567 1 1
1.00041505226404 0.990864369200795 1 1
0.562066129944459 0.556574402225044 1 1
0.759091950965427 0.751737355392799 1 1
0.770257283691044 0.762522094378897 1 1
0.818954318842353 0.810370482135345 1 1
0.87761849863763 0.86839674426349 1 1
0.84891072341313 0.839106886464689 1 1
1.02823266592825 1.01797852022618 0 1
0.889442949056341 0.880526269988288 1 1
0.819159396489397 0.810287480650498 1 1
0.689879972925214 0.682353519187969 1 1
0.829435970666837 0.820969412418561 1 1
0.814915455159099 0.806196554592376 1 1
0.793436101955319 0.785312886977639 1 1
0.956301794541931 0.946297217422932 1 1
0.833219743048124 0.824802003461279 1 1
0.737995397194042 0.729719297335521 1 1
0.760153045336793 0.752965224590373 1 1
1.0900414748371 1.07900624166822 0 0
0.883811706250416 0.874856105309904 1 1
0.782985694600507 0.774687281508546 1 1
0.96842530560788 0.958484158554808 1 1
0.880875828521824 0.872391140694968 1 1
0.700683802817078 0.692961657565521 1 1
0.642149411675656 0.63549421486985 1 1
0.817152339929758 0.809185077757555 1 1
1.00882941923283 0.99933289890974 1 1
0.789965043201673 0.782612168692929 1 1
0.917914513071138 0.908037890122952 1 1
0.834115803994807 0.824911356426888 1 1
0.94167990289202 0.93092121776636 1 1
0.809380693876659 0.801266557605359 1 1
0.639190607417717 0.633530943896078 1 1
0.763838748052448 0.755388892081723 1 1
0.886863127841908 0.877971234165595 1 1
0.995178208273521 0.984896327495672 1 1
0.633881829870672 0.627484878979247 1 1
0.860610432757569 0.85193757363823 1 1
0.916906838714116 0.907526724424615 1 1
1.10178129326608 1.09125596735553 0 0
0.8578876676548 0.848879885844587 1 1
0.991246929718727 0.981436320507074 1 1
0.718330732539526 0.710736771799482 1 1
0.866002454712125 0.856623411440546 1 1
0.612828002176046 0.606763658584978 1 1
0.907150778673426 0.897252241112991 1 1
0.772459506106661 0.764498335069326 1 1
0.937535906636525 0.92720368065187 1 1
0.75900389412803 0.751565162381985 1 1
0.743116664985285 0.735371877184232 1 1
1.05855299566474 1.04811326478464 0 0
0.802203278944389 0.794362613052149 1 1
0.830883301607083 0.821831939944123 1 1
0.871167295105543 0.862292136366537 1 1
0.708565812426025 0.701191846525224 1 1
0.68303546328884 0.675803034891318 1 1
0.904422830156 0.894917976061066 1 1
0.7060568363275 0.698761163848224 1 1
0.842629497510398 0.833589159739745 1 1
0.659555478677893 0.652809742752984 1 1
0.827395363615099 0.818169294912617 1 1
0.81783309816317 0.80945132310413 1 1
0.869091476358347 0.860737165962068 1 1
0.876354537019548 0.867126524247022 1 1
0.713068326673884 0.705702911066264 1 1
1.09929755778325 1.08892567075979 0 0
0.609956871007875 0.603645560258544 1 1
0.930235218272254 0.921161355706302 1 1
0.719528997287399 0.711746522192286 1 1
0.663234277325267 0.656832492919194 1 1
0.923651462147886 0.914323730736195 1 1
0.841416774558449 0.833427358143714 1 1
0.625472766971501 0.618860531280117 1 1
0.840948230748497 0.832241303487981 1 1
0.952631555255682 0.943338713706316 1 1
0.888395963383884 0.8793822993157 1 1
0.749103713762335 0.740697149816849 1 1
0.903998797987991 0.89505480451475 1 1
0.701173214419554 0.69446273686754 1 1
0.706137160713213 0.698997241862017 1 1
0.680220808993802 0.673198166040167 1 1
0.737768413229721 0.729919212801352 1 1
0.891401546304591 0.882565740093481 1 1
0.706606444279688 0.699311922645439 1 1
0.87427548955755 0.86656937895933 1 1
0.982486393008682 0.972398387945176 0 1
0.837600272553541 0.828998564474653 1 1
0.772793954490217 0.764525190500649 1 1
0.648852314259635 0.641197426199054 1 1
0.769818893251387 0.762314754068768 1 1
0.720732784227166 0.713457610743888 1 1
0.897502295786366 0.887137653483371 1 1
0.922930345039388 0.913376500507945 1 1
0.928121647649362 0.9184537631044 1 1
0.680239011868681 0.673034453393077 1 1
0.685528683563945 0.677962628213538 1 1
0.872237705911555 0.863143172337034 1 1
0.942889696612037 0.933129014808586 1 1
0.766593335952639 0.75907660812261 1 1
0.853069682403908 0.844334333360574 1 1
0.976736359466333 0.967535322569773 1 1
0.740717817088778 0.733318634106057 1 1
0.849164815056717 0.840910160144173 1 1
0.875119471001114 0.866235315940877 1 1
0.833982989041944 0.825458669432859 1 1
0.699800905200811 0.692636128806264 1 1
0.707943183534351 0.701133180102153 1 1
0.789356254442067 0.781483401928194 1 1
0.780815233229222 0.772557808099621 1 1
0.833428983978332 0.823406520176344 1 1
0.729049262509119 0.721611119420256 1 1
0.801305826784587 0.793166230227001 1 1
0.619842696721988 0.613920756804949 1 1
0.943681162628305 0.934535930012577 1 1
0.705258176550358 0.697949619558656 1 1
0.904937638951462 0.895540805014513 1 1
0.787508046390271 0.779052450034015 1 1
0.923567680771995 0.914014487908109 1 1
0.836430185261856 0.827730169261349 1 1
0.713485560638273 0.705875056185052 1 1
0.947564363002141 0.938578158390515 1 1
0.727860269628831 0.721020961884954 1 1
0.784369226167248 0.776897320022817 1 1
0.704220377101979 0.697254144083074 1 1
0.71927380855698 0.712180881991119 1 1
0.90282672364397 0.893412172943286 1 1
0.784131746282088 0.77656585122145 1 1
0.865557661989601 0.855615596412859 1 1
0.910094647529531 0.899541646565751 1 1
0.868683093763557 0.859566750389667 1 1
0.707292141993635 0.700610980878584 1 1
0.74396172747869 0.736766126134509 1 1
0.90662471100997 0.898185234876589 1 1
0.758909735488531 0.75093860642819 1 1
0.894229060457159 0.885838740300822 1 1
0.659304557851936 0.652072267824276 1 1
0.934449902428738 0.92424570772064 1 1
0.700921481368497 0.694915854038232 1 1
0.96658599705701 0.956672865216134 1 1
0.587409894343459 0.581899461601352 1 1
0.652121624203081 0.644515145327254 1 1
0.83679397939943 0.828690820724872 1 1
0.635871613614139 0.629779068258035 1 1
0.669564467805476 0.662414269765626 1 1
0.730865949679562 0.723842758158393 1 1
0.728564144548529 0.721298111106566 1 1
0.975031836405699 0.965535416678689 1 1
0.739693804355278 0.731735610854476 1 1
0.890385664450505 0.880748392807968 1 1
0.865528768016419 0.857682684355266 1 1
0.683377353252049 0.676292410054678 1 1
0.652404595427787 0.646041200136939 1 1
0.933699814507174 0.924391561995253 1 1
0.755361108665002 0.748031604672966 1 1
0.798830484916706 0.790704068819377 1 1
0.916588732674214 0.907334398341978 1 1
0.679707633546462 0.672251225701096 1 1
0.959977803760202 0.950071334432634 1 1
0.993527366495701 0.98340229986161 1 1
0.831842575936971 0.823634206240103 1 1
0.800022843525964 0.792341839493014 1 1
0.857670503966836 0.848999609042157 1 1
0.85744117599279 0.849384297382355 1 1
0.760696493031364 0.753398457808633 1 1
1.03605530188004 1.02629819979619 1 1
0.8531699392546 0.844577101171634 1 1
0.701636394473119 0.69434784302476 1 1
0.758070758452381 0.749003481697261 1 1
0.854262828143781 0.844766658477113 1 1
0.62257424357048 0.615505253385748 1 1
0.868040117885853 0.858113985211082 1 1
1.00983611890682 0.999757643716615 1 1
0.720029439452893 0.712215908237483 1 1
0.731235244237688 0.724032752166451 1 1
0.691575696435167 0.684904313721443 1 1
0.842866806291206 0.833779195328114 1 1
0.601827848261281 0.595881671772587 1 1
0.883286388462064 0.874064700116803 1 1
0.586104880457483 0.579534646080458 0 0
0.807835115840869 0.80004878676063 1 1
0.712954425347605 0.70623855495265 1 1
0.720627908031923 0.712964874185019 1 1
0.72628226254488 0.718110364193496 1 1
0.655222654718343 0.647876706304747 1 1
0.558433967072138 0.55282424756044 1 1
0.706663463756388 0.6986585825271 1 1
0.707713632849241 0.699254311993444 1 1
0.68657886193393 0.679577569804984 1 1
1.15840646931114 1.14721702516546 0 0
0.832353219431564 0.82429973163002 1 1
0.948862832733779 0.939042125303292 1 1
0.742359007958653 0.735180113883439 1 1
1.03960216118287 1.02853800334026 0 1
0.740048829135996 0.73214538207363 1 1
0.671892929748643 0.664663700312721 1 1
0.881943736356987 0.87314527815304 1 1
0.576778752966242 0.571845624266731 0 0
0.670846653895083 0.664918721271104 1 1
0.674156645737158 0.667448612792697 1 1
0.778998539059348 0.771370667703978 1 1
0.651038293931328 0.644875021170494 1 1
0.565264130398783 0.559864085122405 0 0
0.876592788431845 0.866955332342678 1 1
0.988264682105342 0.977454964251474 1 1
0.663691874130669 0.657343456984889 1 1
0.789372364234049 0.780619269415738 1 1
0.745890712548435 0.738156154884823 1 1
0.975860603232817 0.964682981876385 1 1
0.957356038078411 0.94761895065554 1 1
0.811780723734045 0.802926171393528 1 1
0.530465784456008 0.524552826225685 0 0
0.857461213545793 0.848196475367145 1 1
0.929096770202218 0.918568532616609 1 1
0.898693742368038 0.889469028485149 1 1
0.771837532895058 0.763716467457849 1 1
0.886711794087437 0.876896347053253 1 1
0.751793986941357 0.743838526437573 1 1
0.935367840534873 0.925523340989056 1 1
1.14343901200341 1.13143331263364 0 0
0.970965595658814 0.960744641287244 1 1
0.837873959296753 0.829750105987757 1 1
0.776368987580946 0.767852868990067 1 1
0.625292324249977 0.619453316070735 1 1
0.650679518799452 0.644126210870175 1 1
1.01892091634629 1.00805621008805 1 1
0.860337927794112 0.851112760735229 1 1
0.733290569310786 0.7258336789388 1 1
0.875274207300068 0.865985888039089 1 1
0.588540075939725 0.582645967677644 1 1
0.771230951462289 0.763775553376085 1 1
0.720766823290374 0.712694632042192 1 1
0.830756026475915 0.822891226771132 1 1
0.596973722919819 0.59075894002857 0 0
0.846846291033627 0.838521123332198 1 1
0.593137610126269 0.587133981742363 0 0
0.93916945052164 0.929518178726364 1 1
0.854495576443445 0.846010389547602 1 1
0.90173940971517 0.892463652901006 1 1
0.677284894232547 0.670410942304566 1 1
0.536667340820938 0.530468071144087 1 1
0.852655059560202 0.845003095237962 1 1
0.733732984087518 0.726526914809009 1 1
0.998696524673046 0.988552831852914 1 1
0.758555656645428 0.7509653399984 1 1
0.850167772189241 0.84076192706097 1 1
0.937358087962048 0.928541122222296 1 1
0.733675991460357 0.726354489555554 1 1
0.693728936850595 0.687116230891962 1 1
0.64679258117519 0.64022310718095 1 1
0.8335605023147 0.824339578247481 1 1
0.989180009516352 0.978221437489661 1 1
1.05000780369078 1.03882178442502 0 0
0.514139396870445 0.508935138183813 0 0
0.865039848408928 0.855401636358705 1 1
0.771338275675369 0.762842067311214 1 1
0.908850037611908 0.899761247792354 1 1
0.787175056748772 0.778672622491116 1 1
0.787629473539799 0.778898496079806 1 1
0.956199863100926 0.945747806047049 1 1
0.740640666689552 0.733143572064875 1 1
0.747690467240424 0.740328690442596 1 1
0.818824280799601 0.810228320990396 1 1
0.941232457650498 0.931226235864583 1 1
0.612867285175649 0.606470940940243 1 1
0.739264643790344 0.731533807623441 1 1
0.754880911366888 0.747612975795458 1 1
0.858748427526365 0.850317722266522 1 1
0.867981761653748 0.859315381828551 1 1
0.693652098359233 0.686391932904584 1 1
1.24429532732558 1.23186974192734 0 0
0.923934447875146 0.914484987770975 1 1
0.674157231147225 0.666071761874279 1 1
0.605528439581517 0.598707053927288 0 0
0.722542806210324 0.715325570294349 1 1
0.752306529028646 0.745253895404732 1 1
0.670310640959471 0.662728028121438 1 1
0.635264912422253 0.62839451166097 1 1
0.542041211936374 0.537156283733845 1 1
0.932928571921901 0.923530834707716 1 1
0.754494689027372 0.746516865897741 1 1
0.604524032205306 0.598805935860405 1 1
0.679404790390732 0.672681910576464 1 1
0.7029704333219 0.695382614404994 1 1
0.838316245503398 0.830276791062079 1 1
0.803551652980231 0.795220595709275 1 1
0.55666418592597 0.551822785728132 1 1
0.872728229158473 0.864189367521335 1 1
0.667642463200252 0.661191939118286 1 1
0.782578524615391 0.773887868617857 1 1
0.88567985148684 0.876648564668335 1 1
0.913430527995793 0.904163117141477 1 1
0.894085535538769 0.884307785196849 1 1
0.757972186166907 0.749845039116415 1 1
0.812726665611279 0.804091086495786 1 1
0.957301630553034 0.946430188524067 1 1
0.557287806966078 0.551611180383253 0 0
0.748949087611219 0.740354667496337 1 1
0.809475404223147 0.800581851564386 1 1
0.606951115633751 0.601289521674048 1 1
0.525584013157754 0.520768821560874 0 0
0.813532113582149 0.805378751880137 1 1
0.553485908232716 0.547460925976249 0 0
0.956760264847743 0.947137195741071 1 1
0.710908981029226 0.70377586135774 1 1
0.886389587482737 0.87679608185136 1 1
0.887677707654238 0.879273827027789 1 1
0.73416104943841 0.726435576727741 1 1
0.841869211469094 0.833327154668036 1 1
0.858709273377063 0.850123662483842 1 1
1.04508017388203 1.03478196993603 0 0
0.97729162094919 0.967130619615294 1 1
0.849849353046122 0.841212761447757 1 1
0.781659295924489 0.774507644596198 1 1
0.682698312973968 0.675116943189105 1 1
0.820648635829676 0.812696262543952 1 1
0.82956588945357 0.821641198061125 1 1
0.935173070008349 0.924600402697515 1 1
0.533317576086454 0.527906248538945 0 0
0.840159702167595 0.831677103703049 1 1
0.980923179637183 0.971049165122938 1 1
0.877372004318391 0.868107216945089 1 1
0.65616935468148 0.650051261829704 1 1
0.902419691906735 0.893392682177588 1 1
0.699011273154671 0.691888167597034 1 1
0.768251612699359 0.760237961465655 1 1
0.555654004786212 0.549622901583289 1 0
0.7532536891185 0.744656511730879 1 1
0.943304864670816 0.933111811291928 1 1
0.706845848698568 0.699527613407911 1 1
0.924021837453731 0.91536024697528 1 1
0.710836805466779 0.70294323851034 1 1
0.895047462512239 0.886169515773437 1 1
0.741153097710819 0.733068656135564 1 1
0.802872062220234 0.79506261400257 1 1
0.913784801476885 0.903767221084956 1 1
0.794741257979848 0.78700155225301 1 1
0.730940003125534 0.723686265047074 1 1
0.676896456732051 0.670134429363895 1 1
0.877691454112296 0.869358429800128 1 1
0.818734569642588 0.809599389822468 1 1
1.01973700777563 1.00918689703585 0 0
0.636076387386701 0.630336796434039 1 1
0.816848752790062 0.808533929162248 1 1
0.818757527077034 0.809431839521564 1 1
0.745703817670803 0.7387978549383 1 1
0.71531383450368 0.707817415928293 1 1
0.71161768159794 0.704328532898628 1 1
0.869526126663579 0.860381676003407 1 1
0.74208889779525 0.73422354629797 1 1
0.82487506675196 0.815779999799213 1 1
0.908667893366954 0.899528925566373 1 1
0.859984834499855 0.851696423331844 1 1
0.726007539366663 0.718979076535344 1 1
0.68389990031794 0.676688181714496 1 1
0.594948092414172 0.588642925948921 1 1
0.687676672323968 0.680589601196074 1 1
0.773843641539066 0.765830762743902 1 1
0.768984540672579 0.760722919487998 1 1
0.703113373325467 0.696251432329348 1 1
0.775429698035647 0.767126195105955 1 1
0.71842278227362 0.711243758290399 1 1
0.659568226807867 0.652910414428523 1 1
0.746895519193646 0.739540109594072 1 1
0.691063566152931 0.684021970235533 1 1
0.794428587038801 0.786436974188694 1 1
0.931948341506116 0.922510483455753 1 1
0.775781861591149 0.768369558597583 1 1
0.824485648885026 0.816546252637817 1 1
0.817162014412397 0.809651139290077 1 1
0.614947138411151 0.608924711136068 1 1
0.87503867686885 0.865914745479674 1 1
0.966432815782981 0.956181065514716 1 1
0.834365559873351 0.824936181334302 1 1
0.923789222053839 0.914033168086546 1 1
0.651249466017883 0.644818567612431 1 1
0.743721731445821 0.735935137798145 1 1
0.993592813392152 0.983492998509717 1 1
0.880113056028923 0.870840428356848 1 1
0.892181099850522 0.88314440604949 1 1
0.812983431100865 0.803878302916516 1 1
0.904753691232647 0.895583165292682 1 1
0.802995486163759 0.794152118802809 1 1
0.985005386977138 0.974972680314931 1 1
0.711345936352396 0.70448508489583 1 1
0.895897748891628 0.885133803274088 1 1
0.609050357388911 0.602617568506282 1 1
0.803761346353826 0.795361708135647 1 1
0.795087944277997 0.787453248140971 1 1
0.716544747045639 0.709083327590814 1 1
0.891524088243515 0.882225365137044 1 1
0.912811857281325 0.903533126512484 1 1
0.729483402262911 0.721400156330221 1 1
0.754656799945488 0.74724425422126 1 1
0.915937092596941 0.906602716592481 1 1
0.623108592187543 0.617785929344823 1 1
0.856382063111668 0.847882339638558 1 1
0.816132195052671 0.808660055348177 1 1
0.694015914833712 0.687062913844185 1 1
0.762553270044622 0.754014335500342 1 1
0.715418778022728 0.708245894783243 1 1
0.750592548638577 0.742849816246628 1 1
0.766193652534076 0.757824386850579 1 1
0.771417897207405 0.763580545602824 1 1
0.833950596743805 0.825024241572108 1 1
0.920136866960168 0.910331107296892 1 1
0.667603148773239 0.660784357905104 1 1
0.678563383322983 0.671367717976079 1 1
1.02934130424411 1.01908357791207 1 1
0.787069072238559 0.779381335313404 1 1
0.800004050714209 0.791757256898763 1 1
0.965574633028366 0.955492140869093 1 1
0.740797746517152 0.732159792807748 1 1
0.76244911046231 0.755274992130415 1 1
0.707285960052893 0.700110357736699 1 1
0.81375651666609 0.805898476999574 1 1
0.94742806693243 0.937740010460099 1 1
0.956123651581043 0.945960077136916 1 1
0.656813918353011 0.650473935677605 1 1
0.705329077552552 0.698508884589349 1 1
0.595730666861046 0.589745431958448 1 1
0.57915799964829 0.573905930606939 0 0
0.744180110804902 0.736417494186346 1 1
1.06863772445758 1.05753450791966 0 0
0.754422090890294 0.747539011964436 1 1
0.766408375381376 0.758094423852633 1 1
0.65791970672458 0.65117028152732 1 1
0.888002654842153 0.879113444919763 1 1
0.70161673151621 0.695235508274748 1 1
0.809682260641721 0.801817109390752 1 1
0.611860893047431 0.605742939325267 1 1
0.687628705165164 0.680879642936788 1 1
0.64546973389428 0.639756322145616 1 1
0.89357281175832 0.885228637161125 1 1
1.04992723391205 1.03856861860122 1 1
0.891682083902785 0.883425742926272 1 1
0.909432950662474 0.900350263405944 1 1
0.761191109888705 0.753058948586296 1 1
0.733722965120318 0.726562525108727 1 1
0.545865680459269 0.54009390015837 0 0
0.691974657135942 0.684917302861733 1 1
0.888634088881746 0.880067172424094 1 1
0.692891754618258 0.685854065454561 1 1
0.843024302368015 0.834488034378908 1 1
0.802086767814319 0.79412769696541 1 1
0.677306409699668 0.670189601231583 1 1
0.807179684093956 0.799192597313635 1 1
0.713237980082102 0.706116323402425 1 1
0.805103851683449 0.796240391654489 1 1
0.718163608330126 0.710255326358408 1 1
0.714506338278679 0.707214886974939 1 1
0.8844399865922 0.87545278013997 1 1
0.63221797477843 0.626275639979972 1 1
0.862331883614363 0.853863149014588 1 1
0.676145372622535 0.66913709740682 1 1
0.793755208051158 0.786060718152861 1 1
0.767902033045065 0.760238221143996 1 1
1.07565432383857 1.06514810655182 0 0
0.941658555324731 0.932540738514938 1 1
0.890070152228573 0.881776861435232 1 1
0.813005403383363 0.804326624325031 1 1
0.832717231915507 0.824123587104523 1 1
0.663795076648249 0.656729067210556 1 1
0.66007300818427 0.653406141345494 1 1
0.870137398211954 0.86037795613671 1 1
0.936007298525214 0.926104960378871 1 1
0.758777888524822 0.75087959954541 1 1
0.640025926654384 0.632710378581263 1 0
0.940947303566551 0.931564874668283 1 1
0.81220760793917 0.80435022192413 1 1
0.726116748606871 0.719152907438374 1 1
0.907479308579116 0.898351290324206 1 1
0.601303494529389 0.59518956603411 1 1
0.714180777421708 0.706608289371675 1 1
0.829632364834607 0.82119623586351 1 1
0.663421476352517 0.657025815178315 1 1
0.776965733519604 0.769514812676623 1 1
0.847053997729201 0.837338601049465 1 1
0.717983718077409 0.711288193829449 1 1
0.858994853927355 0.850553581665109 1 1
0.757506759023685 0.749578196630623 1 1
0.949863969166659 0.94016908692302 1 1
0.70669338174049 0.699509385333216 1 1
0.849290802648729 0.84045777753994 1 1
0.880016749455354 0.87171441194238 1 1
0.728246333267039 0.720627538835561 1 1
1.05169830275758 1.04175609680735 1 1
0.725634928082283 0.718203426394879 1 1
0.812510041621789 0.804186755457145 1 1
0.672885602426573 0.665466596812109 1 1
0.992070803292242 0.981484322185968 1 1
1.0532184469637 1.04280104461095 0 0
0.871766295431626 0.862850369176069 1 1
0.900299377700219 0.890719607492172 1 1
0.609233234112159 0.603620783817782 0 0
0.735106905977106 0.727639322520564 1 1
0.782079145427072 0.773392403606015 1 1
0.815367018571859 0.807099023315795 1 1
0.681570102847074 0.674166807159374 1 1
0.969954658380002 0.960487310604964 1 1
0.920602703398265 0.910144246596283 1 1
0.933229152311741 0.922733202563397 1 1
0.730638183303365 0.722057734776901 1 1
0.732525805282484 0.725164679331764 1 1
0.862822180989313 0.854451582673007 1 1
0.706533926390374 0.699440973766967 1 1
0.944723385228305 0.93415093167656 1 1
0.85642425060193 0.848105124539469 1 1
0.788892046109887 0.781719469373976 1 1
0.918400204380357 0.908915384546602 1 1
0.93224285200072 0.923626618555284 1 1
0.710044710694739 0.702878633609876 1 1
0.461714557476982 0.45648548010363 0 0
0.883318122343037 0.874417803071232 1 1
0.810040685432245 0.80181227614307 1 1
0.726744711279574 0.719671409175734 1 1
0.899109602980121 0.890102615583138 1 1
0.640575371627662 0.633818705547038 1 1
0.713682188851842 0.707213984269577 1 1
0.791173065903889 0.783222593442096 1 1
0.807120488709676 0.798568648266083 1 1
1.03495262496527 1.02341636454699 0 0
0.742664047386528 0.734981110466562 1 1
0.785137143255606 0.776816187446123 1 1
0.695415852684956 0.687948290054526 1 1
0.877193619064337 0.867878198157784 1 1
0.911490501739781 0.902074382842856 1 1
0.754026371756034 0.746245459769374 1 1
0.779712745994638 0.772681555760244 1 1
0.773703586566272 0.766014011796894 1 1
0.9515484177761 0.941501932739576 1 1
0.837121500715313 0.828646462876676 1 1
0.622618758760124 0.616359229753025 1 1
0.694082866338401 0.687181054215308 1 1
0.637637734030291 0.631190620276953 1 1
0.707160954554321 0.700582279802958 1 1
0.972907514519423 0.962976147396532 1 1
0.869414701535802 0.859737986110755 1 1
0.880772052500343 0.871638781755221 1 1
0.722078336531904 0.714136880811615 1 1
0.926076913686501 0.916745364009032 1 1
0.799502583056325 0.791832190152658 1 1
0.792923989465731 0.784575827277162 1 1
0.777584638265385 0.770139274325966 1 1
0.963115294210118 0.954090456435688 1 1
0.749006436367425 0.741323483877982 1 1
0.773685694767736 0.765544378849555 1 1
0.565247711680621 0.560088138966015 1 1
0.954273907171133 0.944911761498131 1 1
0.808917527979064 0.800548293562556 1 1
0.735105268964391 0.727568603624466 1 1
1.00716330825151 0.996999235137426 1 1
0.596546773176565 0.590817033972807 0 0
0.887446511506798 0.87792235792279 1 1
0.939882025534239 0.930984062335113 1 1
0.637728674934444 0.630837472210734 1 1
0.591633346889782 0.585218900460045 1 1
0.743927028626637 0.736747669672683 1 1
0.750609736633631 0.742676366544301 1 1
1.03530746476361 1.02533378611586 0 0
0.649540018208659 0.642788034817861 1 1
0.86146210509512 0.852350953695166 1 1
0.682953636792429 0.675886588588344 1 1
0.794941175360116 0.786606153099971 1 1
0.945491008433261 0.935929218835009 1 1
0.65398548992353 0.646850922896818 1 1
0.942605003387243 0.932905792303033 1 1
0.882496704688557 0.8732964809682 1 1
0.619199820539206 0.613168905395752 1 1
0.710464929072418 0.703663504931809 1 1
0.73297790147795 0.725238870366404 1 1
1.10844328405822 1.0977143983853 0 0
0.773260542553674 0.765696599029694 1 1
0.666024338174362 0.65902073041495 1 1
0.878867458371791 0.86972680648055 1 1
0.95085944171208 0.94132806742376 1 1
0.889439535437596 0.881076773535639 1 1
0.722476271881737 0.715191006376426 1 1
0.605390795164003 0.598689947502369 1 1
0.88206860798819 0.873833335225396 1 1
0.790693306207732 0.782586578431195 1 1
0.733798361082806 0.726212855484552 1 1
0.87509774273511 0.866847108512044 1 1
0.988795158559375 0.979041607199212 1 1
0.71348359765148 0.706563335328678 1 1
0.841513022429678 0.8323937820747 1 1
0.793632584012534 0.784753698081595 1 1
0.913877792320061 0.90390204430956 1 1
0.685519490992548 0.678076294894511 1 1
0.779051932242771 0.770163402069379 1 1
0.775663627047335 0.768176307537795 1 1
0.806948082398631 0.799225769506773 1 1
0.675017712703398 0.667819481124176 1 1
0.737612908484196 0.728590899709221 1 1
0.698104952897462 0.690704101384194 1 1
0.866886150243952 0.858512023806893 1 1
0.687691046520088 0.680705897157206 1 1
0.826911511182392 0.818830970729309 1 1
0.844793655263481 0.836199035926775 1 1
0.725094030485173 0.718277151099386 1 1
0.728359271591584 0.72094305092637 1 1
1.09193049853057 1.07963144386972 1 1
0.837724966738099 0.830341956201209 1 1
0.745600368936759 0.737329167568731 1 1
0.695953739358489 0.688410443979029 1 1
0.863591731276386 0.854949815873547 1 1
0.753472612997561 0.744827913367665 1 1
1.03682510379254 1.02520242355155 0 0
0.839024007923805 0.830095965911336 1 1
0.615053133414455 0.608361620111522 1 1
0.783074802994552 0.775755281279223 1 1
0.839833243019498 0.831427585012792 1 1
0.670790324198252 0.663834141239728 1 1
1.01877641910378 1.00871976972438 1 1
0.830596088242681 0.822729962427091 1 1
0.805997961399234 0.797788043968283 1 1
0.927084173888147 0.917958065724237 1 1
0.794021763558404 0.785872103705965 1 1
0.685965770258987 0.679132841216195 1 1
0.910738519492481 0.90143699201525 1 1
0.931413699950025 0.921716684713993 1 1
0.777241882363046 0.768943027666249 1 1
0.824312900766192 0.815834306563835 1 1
0.713192548984569 0.706594342797836 1 1
0.694194553369311 0.687361895654406 1 1
0.630802802186579 0.623797291029185 1 1
0.695681848735942 0.689062325809379 1 1
0.844087314898637 0.835725786153254 1 1
0.890176907694878 0.880792708763681 1 1
0.998084246625018 0.988277213329845 1 1
0.966527049182119 0.956355435066371 1 1
0.665387486923475 0.658177065534206 1 1
0.630855110107861 0.624652174410663 1 1
0.643383290778653 0.637419837082448 1 1
0.775798785367992 0.767592234979932 1 1
0.80235873730978 0.794563678918556 1 1
0.762429943784946 0.75379315774821 1 1
0.792935751044753 0.78413900799218 1 1
0.626107959835988 0.619448356989261 1 1
0.999214671898874 0.98912865649834 0 0
0.924904828931679 0.914958108367196 1 1
0.772020490637989 0.763749481987239 1 1
0.638331508686517 0.631736157780812 1 1
0.789453825437794 0.781470749093496 1 1
0.653640724344341 0.646776133908801 1 1
0.661785406689461 0.654722552879055 1 1
0.697545406967131 0.690480012035367 1 1
0.742131696700676 0.73387096775907 1 1
0.891744183177505 0.882517647528612 1 1
0.731958479633709 0.724158846008315 1 1
0.925889539177553 0.91684765422642 1 1
0.84966963109693 0.84093695228314 1 1
0.875239785964175 0.865348565015875 1 1
0.779372062007891 0.771245116846748 1 1
0.687591679526681 0.680850164326026 1 1
0.963447083045906 0.95369882910039 1 1
0.539657083634035 0.534504005953666 0 0
0.631410933705709 0.625137602456827 1 1
1.0305520738699 1.02056040267699 1 1
0.788891976796597 0.781119606147777 1 1
0.768864642525531 0.760730868839099 1 1
0.794323979980707 0.786081498614714 1 1
0.816205078801119 0.808287492549497 1 1
0.796240998115465 0.787976862276178 1 1
0.821084308075832 0.812458023132321 1 1
0.708468089659179 0.70115063289189 1 1
0.967839858893872 0.958709306400435 1 1
0.923201430910987 0.914114942590072 1 1
0.84307759096194 0.835094883981224 1 1
0.66824673230432 0.660641163817031 1 1
0.741724619143735 0.733816659775615 1 1
0.820465802240926 0.812300023103135 1 1
0.774370241948891 0.766858772871725 1 1
0.601731529253724 0.595173731983907 0 0
0.81010116288859 0.801471319683474 1 1
0.777814673449055 0.769831516413004 1 1
0.824328618052723 0.816266160006594 1 1
0.59649138440499 0.590254610104529 1 1
0.942009966349695 0.93175892856641 1 1
0.895245357916523 0.886195683651741 1 1
0.802083014440065 0.79338988855003 1 1
0.890332984059022 0.879932450556008 1 1
0.799494464707428 0.791651809450513 1 1
0.842786908684558 0.833417524319891 1 1
0.651529434484039 0.645105151603619 1 1
0.804059255089498 0.795691483210825 1 1
0.700383378887687 0.692873803356129 1 1
0.548282205944715 0.542675369210568 0 0
0.752027132482744 0.744065148378067 1 1
0.752857711016037 0.744537873220528 1 1
0.929800983165395 0.920231585438049 1 1
0.791561605804372 0.783464832244064 1 1
0.740112959419828 0.73244383303276 1 1
0.751984298447935 0.744485077279225 1 1
0.650657641528653 0.644103456631392 1 1
0.510933092399655 0.505788474582476 0 0
0.688182513496393 0.68080886200629 1 1
0.723310424595367 0.716017927307173 1 1
0.908911597930268 0.899865233938677 1 1
0.687478498224653 0.68020008910548 1 1
0.870963628332305 0.862552075908259 1 1
0.825906617496734 0.816947712776159 1 1
0.747618712232255 0.739313150441968 1 1
0.674947111612158 0.667527378110401 1 1
0.68507635168795 0.678367280998905 1 1
0.70540473820473 0.698258041215017 1 1
0.716715965738298 0.70960334573056 1 1
0.879792665732729 0.870619109757739 1 1
0.842196879163582 0.832517062393725 1 1
0.671809646103597 0.664500227619522 1 1
0.504188452020569 0.499316216019945 0 0
0.796973692591524 0.78843349842394 1 1
0.483954589317183 0.479567883370381 0 0
0.878902036167374 0.869979190465936 1 1
0.635508159950111 0.629114582723305 1 1
0.651444431420127 0.644386326186635 1 1
0.863233236680541 0.854404066718006 1 1
0.783355002203354 0.774945334767571 1 1
0.83112042726809 0.822305583212845 1 1
1.01286211702891 1.00220977374885 0 0
0.865855110230704 0.856937698663695 1 1
0.575565780013302 0.569688036954034 0 0
0.888424406676643 0.880258322170188 1 1
0.716723492335943 0.70862398429947 1 1
1.02733811320305 1.01687022162699 1 1
0.793981763634715 0.785963656514495 1 1
0.918573611819096 0.909479647247072 1 1
0.910958437029646 0.901546326947859 1 1
0.644974423497039 0.638804103692867 1 1
0.866190858858798 0.857556290403253 1 1
0.676301268614311 0.670356564124899 1 1
1.01680014069722 1.00562245108966 1 1
0.749000616582297 0.740634712766961 1 1
0.901303207574491 0.892349936297475 1 1
0.839615437554586 0.83126933939859 1 1
0.685824261119394 0.679345955859754 1 1
0.794538317981437 0.786955723778878 1 1
0.916656353347516 0.907735302359854 1 1
0.811182285586131 0.802696022488244 1 1
0.66089027706231 0.654319261964197 1 1
0.952676411055179 0.943059101807114 1 1
0.816533467074225 0.807481645626626 1 1
0.899599602409534 0.890530921804052 1 1
0.906973905501206 0.896951276677805 1 1
0.605852902086448 0.599844358601384 1 1
0.800294230479583 0.793093329044431 1 1
0.697733429585872 0.690513583169964 1 1
0.712088986776603 0.703873964056589 1 1
0.91376713137483 0.904595586267919 1 1
0.942295062942997 0.932252132398173 1 1
0.894597037376051 0.88521965168071 1 1
0.732926323261181 0.725329483470009 1 1
0.624444499853386 0.61820173671615 1 1
0.449469753659258 0.445105238554603 0 0
0.792081094880573 0.784174080098789 1 1
0.631687952385483 0.6253050120887 1 1
0.996681631905919 0.986051546147359 1 1
0.641656308836172 0.634921320164092 1 1
0.820913113267732 0.812355835360372 1 1
0.738444016250935 0.731399449797918 1 1
0.646367342553548 0.639893458709566 1 1
0.992433598246785 0.982168617264831 1 1
1.00599335005313 0.9964108633031 1 1
0.67887133128128 0.67228287184137 1 1
0.840992464699493 0.832870728696843 1 1
0.865007747715232 0.856611994430302 1 1
0.530164944386737 0.52460495789399 0 0
0.999673225108784 0.989036417554833 1 1
0.778813591538741 0.771355639301837 1 1
0.676773046516762 0.670073157520967 1 1
0.619172300631964 0.612601611992299 1 1
0.720004876597968 0.712155275790568 1 1
0.808977020201525 0.80020834646902 1 1
1.02132266240182 1.01035571882811 1 1
0.763794265328508 0.755906360527138 1 1
0.617404967683723 0.610764428073386 1 1
0.713831378057966 0.705998817350461 1 1
0.848440947375146 0.839922720793308 1 1
0.708229217585014 0.700985360941357 1 1
0.831056246119435 0.82223229484216 1 1
0.835430546333593 0.825680490854825 1 1
0.639001902222259 0.632981527652514 1 1
0.75018044788759 0.742334667578817 1 1
0.801036137060254 0.792335042237226 1 1
1.01080522690815 1.00090232837426 0 0
0.868761991139573 0.859886440742053 1 1
0.757797657209817 0.750459346810498 1 1
0.713368003586646 0.706189073027826 1 1
0.88766910763955 0.878719960947159 1 1
0.79108503462104 0.782563069562497 1 1
1.03544556318426 1.02526320878103 1 1
1.0318954053213 1.02132768596295 0 0
0.732351263034421 0.725017396694491 1 1
0.735994978062324 0.72851898211579 1 1
0.914191500271796 0.904902552566036 1 1
0.948643424834728 0.938000612394175 1 1
0.768596670551791 0.760641649843084 1 1
0.821437375127906 0.812324360089771 1 1
0.984543374450656 0.97556558886875 1 1
0.582532789315525 0.576590914801094 1 0
0.75804882488051 0.750827265129758 1 1
0.975734007862187 0.966223353270462 1 1
0.85773374660664 0.849001097802152 1 1
0.545652133458657 0.53994032575885 1 0
0.774712289390017 0.767586645985995 1 1
0.837578164378974 0.828212445748963 1 1
0.818291404280252 0.809308091081081 1 1
1.11891139460114 1.10763712917892 0 0
0.756328893220354 0.748714840681482 1 1
0.551233835873696 0.544516175478964 0 0
0.826857784177327 0.818620851418284 1 1
0.736851732666966 0.730234604088989 1 1
0.76667486702428 0.75909393568973 1 1
0.727954665107469 0.721225827716206 1 1
0.972054396037717 0.962744191032713 1 1
1.07408961710818 1.06193944878287 1 1
1.05874488093228 1.04705842284193 0 0
1.01737779894348 1.00719824916995 1 1
0.642710909822106 0.635798878564652 1 1
0.918245866292307 0.908619710172911 1 1
1.04079044559256 1.02914016177905 0 1
0.961063686864404 0.950921569055993 1 1
0.759374213832354 0.751840056473814 1 1
0.884135995382639 0.87578603772994 1 1
0.972904823988441 0.963567760956755 1 1
0.708974141781998 0.701705296370744 1 1
0.753149150547544 0.745186961027217 1 1
0.733572644450073 0.725927769718896 1 1
0.561822337155987 0.55488943622769 1 0
0.923554125942002 0.914308105794578 1 1
0.886131274943583 0.876809440510424 1 1
0.726320708497786 0.719594914743235 1 1
0.686992830069426 0.679807218136204 1 1
0.698628435511778 0.692004293174746 1 1
0.80908002930253 0.801508453365522 1 1
0.790252372845226 0.781581700040631 1 1
0.813423110399534 0.805058390980636 1 1
0.850872969860543 0.842303937199557 1 1
0.839562014761064 0.831431002511857 1 1
1.04897900797619 1.03782453657149 0 0
0.672253618403421 0.665667177645032 1 1
0.779013826503217 0.770657840622658 1 1
0.869105753116307 0.861333973724535 1 1
0.91731993097272 0.907750141908613 1 1
0.665673907093826 0.659026918099484 1 1
0.909178109622645 0.899725130777169 1 1
0.833206413308169 0.824680457400107 1 1
0.950054694454339 0.94023639510924 1 1
0.435082579824507 0.430959284752834 0 0
0.739856410258069 0.732050816891349 1 1
0.729956594893328 0.722581898936759 1 1
0.741927287862586 0.734222905621293 1 1
0.86799584470562 0.859189542371163 1 1
0.796558297346002 0.789295406408304 1 1
0.803254183975049 0.795427261461726 1 1
0.558005783744866 0.551501477260632 0 0
0.734873954723807 0.727444415928103 1 1
0.746039614741169 0.737819870200291 1 1
0.902551907751336 0.893712033712663 1 1
0.72805556391455 0.720747439174921 1 1
0.850036801907749 0.841796934287833 1 1
0.914697437498588 0.905223068783077 1 1
0.838193843657238 0.829630196813699 1 1
0.586998716476574 0.581227322849318 1 0
0.621163709020501 0.615058053503729 0 0
0.833211004026592 0.824937017662215 1 1
0.904406263791416 0.895128233543764 1 1
0.880187491413906 0.87086656034614 1 1
0.604178836915432 0.598602293401833 0 0
0.739141955309163 0.731711671108004 1 1
0.800286309350467 0.792465942976285 1 1
0.693389041354104 0.685878789307807 1 1
0.79689525923174 0.789127707138707 1 1
0.641323219522761 0.634899743726977 1 1
1.11424243877231 1.10306668579751 0 0
0.670039329758192 0.663231688080326 1 1
0.780724104496793 0.772580972912239 1 1
0.681484966582965 0.674180367767863 1 1
0.660946597863472 0.653421058003635 1 1
1.15749303805734 1.14491425993482 0 0
0.731428210383172 0.724279395588567 1 1
0.596858457783092 0.590650596037105 1 1
0.851227756120233 0.843124728798679 1 1
0.85484681701123 0.84681241868142 1 1
0.711331010445514 0.703662454158561 1 1
0.95704858925417 0.94783153233286 1 1
0.844274855047725 0.836235280381577 1 1
0.627287848098432 0.621464965640056 1 1
0.628206279483077 0.621779488489298 1 1
0.730911446508736 0.722164824998681 1 1
0.882059036195706 0.873703285278368 1 1
0.727245400869567 0.720054838370535 1 1
0.744349796428648 0.736718412753124 1 1
0.794409410065719 0.785881441175653 1 1
0.686865807043793 0.679990298359918 1 1
0.710880946803856 0.703533383526801 1 1
0.790272848487494 0.781668631014088 1 1
0.777208194131195 0.769019226762171 1 1
0.871075380391476 0.861870370999266 1 1
0.926326352792702 0.917843426894981 1 1
1.07992818223719 1.06912980949615 0 0
0.729305045801528 0.721743445288774 1 1
0.711356316222136 0.704420668459931 1 1
0.74572688633608 0.738808724757078 1 1
0.759143809072076 0.75114542208225 1 1
0.931995512866636 0.922855612727226 1 1
0.893614042889189 0.884407803424039 1 1
1.04307550690126 1.03114220433743 0 1
0.958109876448741 0.948082816146738 1 1
0.796219135473146 0.788280199298027 1 1
0.550648026988704 0.545567628595021 1 1
0.976610686356323 0.966141509173278 1 1
0.773014785809434 0.764839796336384 1 1
0.966113265961771 0.956844785959942 1 1
0.720274776432039 0.712515265032255 1 1
0.559827809371071 0.554713862652886 1 0
0.743212350084645 0.736199376003956 1 1
0.91334224780947 0.903805743497129 1 1
0.714507861582782 0.706521187329178 1 1
0.604296046246392 0.598310205786351 1 1
0.962973113114806 0.953668907157773 1 1
0.950034218111028 0.940123382203872 1 1
0.908544568664059 0.899553063454912 1 1
0.894525972970845 0.885511765153626 1 1
0.943832117220274 0.933273252754184 1 1
0.877099524654422 0.868204664436664 1 1
0.639867660665164 0.633740103241506 1 1
0.773616012716876 0.766548926503285 1 1
0.928632210231952 0.918945731118443 1 1
0.904789424039882 0.895545818768004 1 1
0.769734448126417 0.762164647478208 1 1
0.783069527130996 0.77500751037869 1 1
0.912478371807355 0.901953388274125 1 1
0.873619296568015 0.864858051949231 1 1
0.63798501236181 0.63128240949482 1 1
0.8569329889338 0.84834226982292 1 1
0.907434288565761 0.898687187746149 1 1
0.637259659905249 0.630948123675774 1 1
0.919232429458962 0.910900436039386 1 1
0.62701823272517 0.620602908512617 1 1
0.897544488832959 0.887658722135265 1 1
0.686759859509597 0.679495290208217 1 1
0.966498404170288 0.957114233820784 0 1
0.809965679037883 0.802377103088391 1 1
0.787450369472299 0.779678699441392 1 1
0.886981090695481 0.878157030576753 1 1
0.918435615395449 0.909196249274734 1 1
0.842196469815651 0.83315297740567 1 1
0.515099404767352 0.508889026197025 0 0
0.776779516639482 0.7688111394179 1 1
0.642283202760807 0.635923298037018 1 1
0.892997491679667 0.884478262480784 1 1
0.794942224669034 0.787102228857836 1 1
0.843345447680764 0.834242799952212 1 1
0.838173809919139 0.829688655331696 1 1
0.856615016508429 0.848051876404098 1 1
0.69496170481503 0.68753167134238 1 1
0.671698028254081 0.66446852829411 1 1
0.991857893246123 0.982094584973676 1 1
0.932420546379327 0.924045180459457 1 1
0.529858705080435 0.524793466314145 0 0
0.76418521352197 0.756299574865028 1 1
0.724519534125552 0.717340386589386 1 1
0.838738704412374 0.83067784325273 1 1
0.984340835854354 0.973963177761567 1 1
1.00514484210021 0.994190811132968 0 0
0.770782735386998 0.762681951857543 1 1
0.718241935277855 0.711468561176143 1 1
0.794463377802633 0.786810593288116 1 1
0.81789931062285 0.809691757271463 1 1
0.665864140214021 0.65896091618894 1 1
0.674931094997277 0.668179803142187 1 1
0.78363670019267 0.775720117608667 1 1
0.728306721788913 0.720611011144605 1 1
0.955287566290885 0.945899113482803 1 1
0.839627935675999 0.831198933088461 1 1
0.56899700765965 0.56362304887348 0 0
0.843952863324477 0.834710629595725 1 1
0.904339066144673 0.895125320277623 1 1
0.894108925791594 0.885405012475809 1 1
1.06808129404711 1.05677114313375 0 0
0.72763098106906 0.720575638076548 1 1
0.7081812972827 0.700763446422455 1 1
1.01197164476994 1.00245799408986 0 0
0.631308187512276 0.624892790614741 1 1
0.857406597059018 0.848449637602527 1 1
0.837434894330932 0.828340622840364 1 1
0.696875281788597 0.689605649059127 1 1
0.757162649277223 0.749756697480168 1 1
1.25961874611548 1.24568055366176 0 0
0.870780357469614 0.861329821665739 1 1
0.687341981020778 0.680087116218399 1 1
0.765147414229832 0.757741996560698 1 1
0.803285520247432 0.794629282418202 1 1
0.701492553047191 0.694786679991291 1 1
0.774145049419027 0.765902160222798 1 1
0.799823185657825 0.790935124038161 1 1
1.10903986959276 1.09748929792075 0 0
0.76190428014747 0.754476138052788 1 1
0.486765625695738 0.481565442135782 0 0
0.883857394356606 0.87512929081154 1 1
0.822769445714053 0.814090691049826 1 1
0.789593002488705 0.780810111457711 1 1
0.842434071402989 0.834060221185792 1 1
0.808003782136028 0.799847680703156 1 1
0.805747972239076 0.797228779291545 1 1
0.809740212624384 0.801486331236183 1 1
0.982887181294215 0.973040592892055 1 1
0.910621624493568 0.902413617263415 1 1
0.890464759746972 0.880761353182468 1 1
0.858202771507161 0.849438009778707 1 1
0.842358530473049 0.834391959188243 1 1
0.854561020083072 0.845843247532946 1 1
0.877527142949326 0.868542523523339 1 1
0.818564819340067 0.81005238192179 1 1
1.02360734922398 1.01239883727413 1 1
0.88098302405184 0.872499612591187 1 1
0.625180949509972 0.618005621664322 1 1
0.667357083286299 0.66044823966655 1 1
0.792199627929916 0.784144438560621 1 1
0.923340494992215 0.913576751581779 1 1
0.737132613494635 0.730426075070839 1 1
0.906306393068218 0.897725302575282 1 1
0.638069915052492 0.631579403885942 1 1
0.783601416899163 0.775610715520467 1 1
0.641589923046354 0.634847035140596 0 0
0.750365947568068 0.743193987707335 1 1
0.83546112100221 0.827391970823583 1 1
1.05291153887636 1.0431264336453 1 1
0.751924615481716 0.744199215675188 1 1
0.842174486901933 0.833283906541118 1 1
0.799690235748099 0.79183046687023 1 1
1.07043727077389 1.05932218229868 0 0
0.870244187937935 0.861650436606447 1 1
0.896933648032823 0.887561826873214 1 1
0.774510958259043 0.766144068148061 1 1
0.841582932758105 0.832365032426111 1 1
0.560603104839637 0.554755278316616 1 1
1.06233734100583 1.05189705537659 0 0
0.773075764102619 0.765024965412917 1 1
0.844108062985549 0.835115992772438 1 1
0.861882538304878 0.853521003341652 1 1
1.15235572392464 1.14044723493735 0 0
0.769251160386743 0.761675302046469 1 1
0.920524651839483 0.912234062732507 1 1
0.811357586799164 0.80340524590911 1 1
0.835950644191614 0.82765313438024 1 1
0.661184083797916 0.654684685025022 1 1
0.852989226294905 0.844799700668111 1 1
0.74218047992304 0.734683846220476 1 1
0.946895616779629 0.937855168429391 1 1
0.866097355849791 0.857020259083178 1 1
1.13234870982306 1.12088410384763 0 0
0.828223342851901 0.819429284104412 1 1
0.846438764482664 0.837511220967313 1 1
0.74034576256887 0.732210292686475 1 1
0.864347066509091 0.855412629940952 1 1
0.735202537391551 0.727424040272337 1 1
0.984979308981969 0.975418206117792 1 1
0.531411697510905 0.525702194736753 0 0
0.519139897344754 0.512888343888967 0 0
0.645628449361601 0.639479802288769 1 1
0.761098467946914 0.754016855466594 1 1
0.636234143536953 0.630020596770328 1 1
0.696071308055753 0.68856168173372 1 1
0.952885389018016 0.942981970138798 1 1
1.05680261198884 1.04643061114144 0 1
0.762782979092152 0.754881409842032 1 1
0.708447886393046 0.70112040445438 1 1
0.688423429505658 0.681648909618923 1 1
0.754344358521819 0.746509983467984 1 1
0.814156509783324 0.806466646248503 1 1
0.875211934949519 0.865346753052716 1 1
0.838501768972677 0.829217045138141 1 1
0.77826435572116 0.770286193674844 1 1
0.705899400232452 0.699358474682808 1 1
0.870195923504536 0.861450136170294 1 1
0.856294671879666 0.847858734900973 1 1
0.982398022155377 0.972890360965655 1 1
1.02649075164895 1.0158535188564 1 1
0.832767546251782 0.824481153680949 1 1
1.02771186745576 1.01672657717428 1 1
0.919663166721722 0.910042442081981 1 1
0.819063934748212 0.810398808706335 1 1
0.980067381005792 0.968915354238087 1 1
0.827495166735081 0.81897378382258 1 1
1.25563121769089 1.24108594996954 0 0
0.867897763983423 0.859538476890926 1 1
0.794051213358134 0.785569757590033 1 1
0.698311440957656 0.690663590766012 1 1
0.831699175054079 0.822315479635049 1 1
0.7269882157964 0.719491937516228 1 1
0.898200325204312 0.889895656029349 1 1
0.532180843472487 0.526514834148646 0 0
0.901989237348742 0.891924210478469 1 1
1.02959545048021 1.0192739226903 0 1
0.683858935929632 0.676990180123738 1 1
0.973159148033123 0.962563507629398 1 1
0.763729717632316 0.75578362441585 1 1
0.842084541693602 0.834040076702967 1 1
0.918753523796452 0.909473694155087 1 1
1.06362051588656 1.05284689875203 1 1
0.895345572716899 0.886214057696305 1 1
0.837547995901782 0.829102733381666 1 1
0.629390943780561 0.622845927274133 1 1
0.885045278336505 0.876705601406587 1 1
0.915699585055699 0.906853039721149 1 1
0.792076274912394 0.783815276444143 1 1
0.741191751154055 0.733566240737152 1 1
0.735339991461405 0.727938169389413 1 1
0.98973172058919 0.980053446882146 1 1
0.882330725141982 0.874405554782855 1 1
0.698091986817589 0.691389426846897 1 1
0.712065592866934 0.704146724381903 1 1
0.758928298884936 0.750817708660782 1 1
0.765419653692653 0.75730781057276 1 1
0.882840603376866 0.873253571888225 1 1
0.73755636800468 0.729965777694946 1 1
0.820947320335023 0.813526098604879 1 1
0.733505821428722 0.725717549673341 1 1
0.849067698183624 0.84084383646675 1 1
0.70009510336466 0.691932729534619 1 1
0.948792839011961 0.939182599977282 1 1
0.685994844156281 0.679062375797719 1 1
0.768538362139298 0.760187953344016 1 1
0.73418705619916 0.725960555843858 1 1
0.851121885643568 0.842607841638956 1 1
0.887442240114485 0.878641155185982 1 1
0.775254333121372 0.766801942909245 1 1
0.920994294619001 0.910977110393832 1 1
0.87103005436274 0.862650263129523 1 1
0.605747597300597 0.599958748976543 1 1
0.869884494562369 0.860843910880283 1 1
0.822223022582548 0.813275629761082 1 1
0.864439710508629 0.855677941012277 1 1
0.611021918688408 0.60441682425692 0 0
0.864158944811407 0.855156543918038 1 1
0.8256182002694 0.817893141981823 1 1
0.66361327685323 0.656326940439503 1 1
0.655976702051605 0.649333330530064 1 1
0.796006467379949 0.787472693085939 1 1
0.805085309151212 0.79768604666196 1 1
0.901426758622263 0.89216782637854 1 1
0.892380761769253 0.883352546944286 1 1
0.69922409139223 0.691512275245613 1 1
0.691125213798962 0.68347193779186 1 1
0.894165122225647 0.885649938751208 1 1
0.738960672440169 0.732112519929724 1 1
1.00146000820695 0.992364649636224 1 1
0.942390202596359 0.933391909891855 1 1
0.820290368897004 0.81162489843834 1 1
0.903700197860548 0.895328652340728 1 1
1.09868124577909 1.08591416126916 0 0
0.781755591785046 0.773658796797303 1 1
0.995784092323563 0.985282294550365 1 1
0.827298061690886 0.818182929017712 1 1
0.833655421178409 0.825242554789064 1 1
0.659182159902726 0.652142012780522 1 1
0.659202959066006 0.652407728835102 1 1
0.773028715947924 0.764905610345957 1 1
1.00396307452781 0.99398956975713 1 1
0.956730729868266 0.94693330816978 1 1
0.882576576892126 0.87357820807939 1 1
0.792182901317868 0.783857687744515 1 1
0.777116395629733 0.768807365105715 1 1
0.838201297201585 0.8290816283988 1 1
0.735042487793901 0.727613151380592 1 1
0.919686499580877 0.909916042465441 1 1
0.706967125906559 0.700090535117791 1 1
0.724125006907355 0.716985027965661 1 1
0.751718747242518 0.743870223454155 1 1
0.953168288525451 0.944293710507007 0 1
0.863610500280892 0.85514333882905 1 1
0.512755674169086 0.507027142032379 0 0
0.714575387384152 0.707275343428251 1 1
0.669229723431479 0.662383341632402 1 1
0.508168737964694 0.502547461273575 0 0
0.887636211849902 0.877795318648377 1 1
0.930554430942991 0.921633513143621 1 1
0.791643471689864 0.783249692340445 1 1
0.746009136639293 0.738762741061938 1 1
0.907591830839193 0.898168907592367 1 1
0.865466395730751 0.856277722810008 1 1
0.647630340233141 0.641068616379198 1 1
0.865866726711189 0.856978471418338 1 1
0.755592249139758 0.747629231219155 1 1
0.760408191556178 0.751526747248608 1 1
0.863930966400113 0.854672606017061 1 1
1.05457067239448 1.04346896076257 1 1
0.765130842210225 0.758053034232312 1 1
0.82036379146836 0.811694407432046 1 1
0.745167708822704 0.737583146447071 1 1
0.85035872362251 0.841977623884504 1 1
0.723667408425558 0.716995053176663 1 1
0.694704222067223 0.687871072285646 1 1
0.691725459540476 0.684701183105778 1 1
0.776943040501844 0.769244238747866 1 1
0.661279986348076 0.654987576020215 1 1
0.695192432092224 0.687624278565135 1 1
0.561332536794639 0.555693746440166 0 0
0.758097666114418 0.750958905799353 1 1
0.968369866427276 0.958455561888932 1 1
0.798627694713704 0.789995216734881 1 1
0.871368060516127 0.862440502599777 1 1
0.711115295675334 0.703734079531524 1 1
0.804702084051635 0.796270673558915 1 1
0.885361904885465 0.875636955047012 1 1
0.807947383930197 0.800058794356024 1 1
0.646452886641469 0.639440936153779 1 1
0.990295825707755 0.979791175863247 1 1
0.759665171215471 0.750640422038861 1 1
0.511408944658073 0.505741815831513 0 0
0.767799811389111 0.759848994562369 1 1
1.01277929350838 1.00303811306047 1 1
0.845221910585857 0.836005720823957 1 1
0.757396144165214 0.749874644751727 1 1
0.801668462844772 0.794361556666096 1 1
0.687083614953572 0.679913280688383 1 1
0.77601267217239 0.768623147572402 1 1
0.671619193806062 0.66476855891306 1 1
0.89256763381704 0.883726516060072 1 1
1.04214101667838 1.0315876304419 1 1
0.799099217347108 0.791277349502958 1 1
0.787563977907392 0.778691128945715 1 1
0.684721826081172 0.677423921216 1 1
0.817542004766939 0.809683617308239 1 1
0.749492331722386 0.741944113421564 1 1
0.925089898618001 0.915458138540343 1 1
0.805472141911041 0.797319981234953 1 1
0.922899354378457 0.912590012194491 1 1
0.887380591896913 0.878933900028636 1 1
0.746424922445995 0.739075163883784 1 1
0.939257906747378 0.929006347067255 1 1
0.833698087365994 0.825641534319781 1 1
0.884145508774365 0.874607790697639 1 1
0.785297485375414 0.77724315443431 1 1
1.0357669719571 1.02644986692219 1 1
0.749103797561747 0.741761654114817 1 1
1.19190140336204 1.18021277837428 0 0
0.688604047954009 0.681334412720165 1 1
0.680662999955698 0.67392552244872 1 1
0.826521499706461 0.817657172573048 1 1
0.914641993197987 0.904408398909277 1 1
1.04067868755996 1.03061792742545 0 0
0.676510188615727 0.669267443782 1 1
1.03226910885915 1.02244621968987 0 0
0.752642770536136 0.745105192209145 1 1
0.833148859104555 0.824951306556678 1 1
1.09981903109397 1.08890879496438 0 0
0.803666701076257 0.7959721699439 1 1
0.842035215816981 0.834030105662065 1 1
0.760942338336222 0.753129155204861 1 1
0.905014548624454 0.895393128048749 1 1
0.821679630883331 0.812686582981076 1 1
0.714754498831817 0.707835439027259 1 1
1.00987417920098 1.00006650796368 1 1
0.818209979924704 0.809710896905315 1 1
0.7108432563197 0.702325843258607 1 1
0.820978422402417 0.811633143814444 1 1
0.763102183607395 0.755250721259903 1 1
0.811024979311209 0.802341126249506 1 1
0.784560093322875 0.776608631577297 1 1
0.812115148022425 0.803333792731297 1 1
0.977607229565378 0.967844726799311 0 0
0.871988486981657 0.863461423443049 1 1
0.67363372472831 0.667950986676379 1 1
0.881698176676291 0.873269898836829 1 1
0.984248447815207 0.97465939822745 1 1
0.827559338094143 0.819377753191804 1 1
0.752350577784926 0.743709274684547 1 1
0.628245075043843 0.621944903531815 1 1
0.545916407025038 0.540110710010839 1 0
0.620344793512557 0.614360479167708 1 1
0.713960907094043 0.707135513805988 1 1
0.809579242998202 0.801199896554087 1 1
0.756273034810227 0.748821956304608 1 1
0.733103463025598 0.72541155708439 1 1
0.9358393835797 0.926697552780468 1 1
0.992548367499782 0.982677580855573 1 1
1.01792499668633 1.00747101389323 1 1
0.930246253895517 0.920894882622791 1 1
0.594347669739238 0.586961435221482 0 0
0.941333068012435 0.931707867192655 1 1
0.82282347177736 0.815094935309797 1 1
0.805581903861393 0.796750072059571 1 1
0.921109371895453 0.911872697772824 1 1
0.875672937182694 0.866965736757361 1 1
0.811537235540798 0.802855372535299 1 1
0.689721263908289 0.682947776063296 1 1
0.602664547999871 0.596736194576572 1 1
0.719937700659942 0.71262317823632 1 1
0.995251857747719 0.985336886689574 1 1
0.835824713671299 0.827435770800424 1 1
0.763086035762989 0.754819948003234 1 1
0.808906901203022 0.801393483399261 1 1
0.982285553125536 0.972430479001784 1 1
0.791576414564571 0.784248936504839 1 1
0.615918331998659 0.609432795540292 1 1
0.710571787011339 0.702819667800658 1 1
0.800150463661255 0.791777161914478 1 1
0.988977678445604 0.979792017980223 1 1
0.687799445251273 0.680989534363485 1 1
0.883283208310326 0.874548700198745 1 1
0.569916233771006 0.563729678650297 1 1
0.668754617123951 0.661612300909907 1 1
1.00328724958975 0.992733577564697 1 1
0.971462475763864 0.96268052659553 1 1
0.811429605276265 0.802841340701749 1 1
1.0009438111762 0.990934861108218 1 1
0.75759512060335 0.749442219259938 1 1
0.839548083678881 0.830994117728514 1 1
0.888985805840435 0.879718631529791 1 1
0.812672445887258 0.80429456657193 1 1
0.926530132175459 0.916921552716823 1 1
1.06645760919694 1.05482924565311 0 0
1.01335105761491 1.00197806750559 1 1
0.624592306756184 0.617780631213083 1 1
0.903910112427359 0.893891282038075 1 1
0.700530158194527 0.692986100548446 1 1
0.860608460383632 0.851850802934174 1 1
0.776364403766355 0.768977537112258 1 1
0.707875160653346 0.70057941875159 1 1
0.563928243898855 0.557712329360207 1 1
0.736598907920106 0.728539783784584 1 1
0.898711291328014 0.889886879860898 1 1
0.889439246610322 0.880089920271895 1 1
0.762114111158175 0.754543589650531 1 1
0.916085530965858 0.9065143079246 1 1
0.90537661238309 0.896650735051493 1 1
0.926258161057476 0.917305896566535 1 1
0.720947376107126 0.713510357249017 1 1
0.867338441657217 0.858592969870501 1 1
0.644643657470925 0.638239690842546 1 1
0.564999753686691 0.559661645304404 0 0
0.628035100145953 0.621771054327928 1 1
0.713109211473751 0.704862184491594 1 1
0.770705098404996 0.762039779829101 1 1
0.893194897856785 0.884552966075786 1 1
1.00072725012915 0.990421966080072 1 1
0.838124929689082 0.829960283622987 1 1
0.576777774670628 0.570586055683346 0 0
0.927345014472052 0.918383302805526 1 1
0.720068818719245 0.713070692980484 1 1
0.656104797093922 0.64967278035953 1 1
0.782282075971098 0.774267445197117 1 1
0.836719206682419 0.828704616089858 1 1
0.844076156028856 0.835801166707801 1 1
0.81942138667847 0.811805617798909 1 1
0.957361688373677 0.946370221316761 1 1
0.712388109522995 0.705563135088021 1 1
0.700148981357828 0.692848314194353 1 1
0.90646206286191 0.897183493266433 1 1
0.620665598713415 0.613825511230307 1 1
0.9367753808992 0.927006354677925 1 1
0.79516050287112 0.787147374617029 1 1
0.454298860232661 0.44942913495619 0 0
0.870543655728976 0.860934146512881 1 1
0.758067935408757 0.749780424040726 1 1
0.753050716041007 0.745137888107576 1 1
0.803980912285155 0.795607345154546 1 1
0.855211247123652 0.846172631745502 1 1
0.834135880041147 0.825847608077186 1 1
0.809176944967192 0.801039089122185 1 1
0.799531269563742 0.790870320064966 1 1
0.856493554904892 0.8471174342301 1 1
0.448217859914684 0.443565075953109 0 0
1.10483037085125 1.09312466576938 0 0
0.678035668107913 0.670536047324195 1 1
0.703170486061499 0.695969834058495 1 1
0.867464550271115 0.858105198126177 1 1
0.677100938231406 0.669635534197602 1 1
0.676097639867479 0.668718732583671 1 1
1.01743386009477 1.00642136722816 1 1
0.760168902654175 0.751836334637506 1 1
0.673397871173008 0.666745543222677 1 1
0.641428997740839 0.634196741839962 1 1
0.789205630307339 0.781431087777247 1 1
0.498347100859183 0.492861034059869 0 0
0.731421959161839 0.72394880630447 1 1
0.734329814815529 0.727012031555478 1 1
1.06850751268043 1.05760858696001 0 0
0.791394772184734 0.783422867132438 1 1
0.811518312377422 0.803502594167576 1 1
0.739312761388666 0.731796180225417 1 1
0.917507179286571 0.907342048564979 1 1
0.817682205456368 0.809638960144687 1 1
0.794419168048451 0.785660963005126 1 1
0.845298507184253 0.836772892435086 1 1
0.722911108054837 0.715546013720821 1 1
0.809487736234756 0.801125170069766 1 1
0.842756086545174 0.834930920184775 1 1
0.702418847082776 0.695423519261678 1 1
0.827267699212365 0.819127347259546 1 1
0.773130996201768 0.765478074921785 1 1
0.868765100617968 0.859981014193881 1 1
0.866424396915252 0.858467779262769 1 1
0.816824613351804 0.808337672693413 1 1
0.671902800075838 0.664845786044457 1 1
0.632429670294685 0.625898183898966 1 1
0.879428335555231 0.869839324093748 1 1
0.830135403956845 0.821516652144995 1 1
0.741892408263189 0.73393673267361 1 1
0.844850188550481 0.836718348090006 1 1
0.946601885254701 0.937243188597078 1 1
0.856472498936889 0.846972566177569 1 1
0.806369942775626 0.798752563637569 1 1
0.772075284157828 0.764586186093322 1 1
0.906148461858459 0.896585076465019 1 1
0.850728901118457 0.842146843890809 1 1
0.744253343586324 0.736640019109842 1 1
0.730328042739136 0.723391135797221 1 1
0.924822425895395 0.915705711301061 1 1
0.864682697285897 0.856762508852036 1 1
0.8205473862899 0.811820889398723 1 1
0.70372981161194 0.696627980167977 1 1
0.761603718205106 0.753670063827105 1 1
0.772325510557132 0.764827895274342 1 1
0.950913656939609 0.942284136801496 1 1
0.983525923210492 0.973978248302594 1 1
0.93713718849933 0.927278435691572 1 1
0.824247789054991 0.815643735619778 1 1
1.01654265583151 1.00655684929304 1 1
0.896532909686392 0.886966532907056 1 1
0.820663460526423 0.813079951078057 1 1
0.847468955501237 0.838619039514025 1 1
0.885393038337731 0.876576177842205 1 1
1.00591492905424 0.994881418444513 1 1
0.789538510475583 0.781262902311298 1 1
0.658693014714247 0.652527941650741 1 1
0.549586275096049 0.543939856957186 0 0
0.733562241260874 0.726376492955784 1 1
0.943405645262695 0.933110957104909 1 1
0.600525686297083 0.594540504074769 1 1
0.628144938340484 0.622239984156027 1 1
0.882174224262235 0.873350054664949 1 1
0.852921135193213 0.844799403879039 1 1
0.591084898599621 0.585741687103394 0 0
0.739840612488469 0.7321780320284 1 1
0.724512435008148 0.716907177264286 1 1
0.627817397468538 0.620858779068183 1 1
0.682460354090524 0.675608055181112 1 1
0.83039784248786 0.822231975903387 1 1
0.715590598923745 0.707461123511569 1 1
0.613920201737286 0.607647138486652 1 1
0.80099028394371 0.792540690742448 1 1
0.659768360771051 0.652200461661595 1 1
0.963867317695776 0.953396833157501 1 1
0.473566628897628 0.469378739479407 0 0
0.947586116510237 0.938097992902212 1 1
0.718978983437618 0.712232235929829 1 1
0.819149345130737 0.810100585884628 1 1
0.854918694455266 0.845630338742156 1 1
0.860250294561891 0.851665101617589 1 1
0.64159675417419 0.63583820762513 1 1
0.63082480894859 0.625354083241254 1 1
0.74636556030219 0.738941757981945 1 1
0.75097657470922 0.742944255504018 1 1
0.664113583119694 0.657534163524422 1 1
0.834908003562162 0.826793884177625 1 1
0.99750128710469 0.986646793072856 1 1
0.701837713161423 0.694473557478999 1 1
1.04608444558432 1.03627856314422 1 1
0.760837359190243 0.752725198066941 1 1
0.745713513668004 0.738048329248653 1 1
0.818099090096285 0.809822315508607 1 1
0.844052888598305 0.835615441367088 1 1
0.746116350173057 0.737807288336653 1 1
0.895675150504272 0.886090447454276 1 1
0.997685946592847 0.986917041518039 1 1
1.1464157647116 1.13459434632194 0 0
0.705149843906916 0.697944994788704 1 1
0.676690340215927 0.67019613602627 1 1
0.943217044118697 0.934651151242793 1 1
0.795048468395133 0.786757588082107 1 1
0.788176737767051 0.779525800362536 1 1
0.76326587760648 0.755102436723918 1 1
0.63652046399692 0.62925176415512 1 1
0.775292604347656 0.767531845673444 1 1
0.617808078401379 0.610508556443255 1 1
0.557167871720279 0.551010022094851 0 0
0.685341394401976 0.678313060322308 1 1
0.749702428084367 0.74232489241764 1 1
0.843787611870433 0.834942961407529 1 1
1.0026093892422 0.991851337015641 1 1
0.958797979612773 0.949229429777946 1 1
0.785252769164884 0.776376161430112 1 1
0.983036599790502 0.972260883537297 1 1
1.19225231494042 1.18062382100499 0 0
0.826289898269276 0.818071630318185 1 1
0.762733547873311 0.755223973183291 1 1
0.987260755865749 0.977434913057233 1 1
0.795982755316371 0.788149263774328 1 1
0.750864248994052 0.742865994231031 1 1
0.833802050536811 0.825321772746476 1 1
0.957978802220146 0.947984528969002 1 1
0.959891386337162 0.949877895826323 1 1
0.822296849074543 0.813209341945753 1 1
0.816194735736358 0.808709968860879 1 1
0.962346460640289 0.952101245147459 1 1
0.833134208218922 0.82462227922698 1 1
0.758592766218565 0.750349393204217 1 1
0.741933240607684 0.735342168749249 1 1
0.856311554022229 0.847401697806368 1 1
1.02561340436368 1.01575675843458 0 0
0.846371496451983 0.837947970235386 1 1
0.859210913015678 0.851035245835218 1 1
0.757668733725628 0.750042501500066 1 1
0.542706166229592 0.537238603460098 0 0
0.611372720383025 0.604364373819125 1 1
0.662224860960601 0.655427604663788 1 1
0.903962215617163 0.894814850185708 1 1
0.852319795946286 0.843226480394838 1 1
0.767563020305196 0.758870053443926 1 1
0.606228479676412 0.600433451518756 0 0
0.877578488295407 0.868539651041572 1 1
0.905796077835089 0.896712914998604 1 1
0.783598933844224 0.775515640738952 1 1
0.543980882297799 0.537998308481501 0 0
0.931069636044855 0.921665343176377 1 1
0.86695631862724 0.857695093877324 1 1
1.00321786521186 0.992246246505741 1 1
0.774826932758229 0.767193278224208 1 1
0.758114643537216 0.750780094797838 1 1
0.925940912328861 0.916183834315847 1 1
0.842930817504972 0.834486600888509 1 1
0.635569368257432 0.629576488258664 1 1
0.830826402925653 0.821397788175844 1 1
0.642227467251957 0.635306107153251 1 1
0.764655307812029 0.757792142693321 1 1
0.726619244434433 0.719190674321724 1 1
0.551380530730067 0.544885318558677 0 0
0.843690592268468 0.834922635703601 1 1
0.929154726164977 0.92011424294011 1 1
0.794015601395383 0.78559845559815 1 1
0.582870114899524 0.577163542568923 0 0
0.603102717237211 0.597225527771545 1 1
0.589677483258638 0.583808716877516 1 1
0.733788079335861 0.726872727732801 1 1
0.807486589524323 0.798455538758437 1 1
0.793703167073115 0.786381839253162 1 1
0.622368138920803 0.615656391226204 1 1
0.815401806175236 0.806247888232119 1 1
0.914638625543825 0.905642936111722 1 1
0.739632516341709 0.731595122371608 1 1
0.84512726947623 0.836424904097909 1 1
0.923515873525152 0.915392137426378 1 1
1.10695036795675 1.09645646851063 0 0
0.780685110593383 0.771809606440309 1 1
0.518738574161221 0.513729183183932 0 0
0.791485412012315 0.78337809360224 1 1
0.708112942363966 0.700629647572685 1 1
0.809025953429343 0.799661362798788 1 1
0.791996537334547 0.783897693529999 1 1
0.934620318324736 0.924818096240125 1 1
0.847128977394538 0.837815777722576 1 1
0.967940246307912 0.957419351747969 1 1
0.635001719654398 0.628760674368376 1 1
0.890784636149485 0.882443638591582 1 1
0.857636031524362 0.848356402814543 1 1
0.82812000063273 0.819303524264473 1 1
0.845672421522169 0.836846302590169 1 1
0.668537083899381 0.662035185867433 1 1
0.701537740245141 0.694547359752173 1 1
1.11962518821357 1.10827848390151 0 0
0.874070989268104 0.865207921641666 1 1
0.763807098619441 0.755094684713554 1 1
0.66689927332957 0.659796599633666 1 1
0.57818263676834 0.572621791444928 1 1
0.793103749769263 0.784821418305025 1 1
0.609686876041972 0.60299526782339 1 1
0.503527346525968 0.4979324237078 1 1
0.813972572942254 0.805679428126248 1 1
0.922598776158665 0.912578153454616 1 1
0.685811565428071 0.679266204478157 1 1
0.864350552929711 0.856220687723787 1 1
0.775632987462959 0.767571856025056 1 1
0.94841625586138 0.939331410489463 1 1
0.900537341997446 0.892043312206612 1 1
0.782149281869369 0.774153381059782 1 1
0.635298269419201 0.628735567914187 1 1
0.594794462986059 0.5896119164349 1 1
1.01437082466001 1.00421931658075 0 0
0.766343165421459 0.758243718991662 1 1
1.0556740546723 1.04525911746264 0 0
0.920131788921417 0.910095812907797 1 1
0.708977849184948 0.701703135813138 1 1
0.692507941809342 0.685533770710309 1 1
0.716572264220359 0.709215053594935 1 1
0.582394468706946 0.577059625282671 1 1
0.829983096636689 0.821524951158293 1 1
0.735933549210689 0.728336900116116 1 1
0.743133272712241 0.736190599286505 1 1
0.762633097222733 0.755039124232947 1 1
0.760893046969328 0.753531249963486 1 1
0.820008930137807 0.811992264917619 1 1
0.619254525445692 0.613025884548397 1 1
0.878592839169329 0.869300634732129 1 1
0.756114507395749 0.748463067229588 1 1
0.788495859665193 0.779186356791456 1 1
0.863422932573653 0.854639636313617 1 1
0.800980654668411 0.793061721549453 1 1
0.78569719856097 0.777517605868665 1 1
0.704400465313511 0.697942464551668 1 1
0.62639605183161 0.620663277947456 1 1
0.946226802785278 0.936362325848927 1 1
1.01460925516891 1.00469545230145 1 1
0.774171726063051 0.766999630061256 1 1
0.902397743637141 0.893984568832658 1 1
0.773895165485269 0.766280499091377 1 1
0.584903518609101 0.579032396701795 1 1
0.782877710543233 0.774416878240778 1 1
0.802178968057774 0.792945964400368 1 1
1.04693419961145 1.03685278135948 1 1
0.787234518761301 0.779262205163883 1 1
0.867491438331818 0.858695614811248 1 1
1.03422617093528 1.02373222579716 1 1
0.803723955200926 0.796183895480556 1 1
0.843444100943226 0.835791532337878 1 1
0.955292005232595 0.946051930903365 1 1
0.793710547708473 0.785836142534498 1 1
0.8364037173389 0.827510559690545 1 1
0.941096875531628 0.931780304049098 1 1
0.98832840862764 0.978150903326925 1 1
0.750633679953246 0.743154442850215 1 1
0.594720013034221 0.58872787386707 1 1
0.851096959916829 0.842513379718175 1 1
0.92828892156315 0.919355735264455 1 1
0.763396745206672 0.755952203986249 1 1
0.874976581100648 0.866258747056928 1 1
0.828081611240775 0.819062554116563 1 1
0.941814197148475 0.933216484573659 1 1
0.616566749721571 0.61024551976051 1 1
0.876733777783366 0.867863455418131 1 1
0.835667642907366 0.827096169751486 1 1
0.621553010193878 0.615890200844642 1 1
0.647916455615854 0.641118380387312 1 1
0.701855716565675 0.694416000793021 1 1
0.733211391669869 0.725871963415183 1 1
0.605224727637471 0.599192360508861 1 1
0.566251361613082 0.560710922515189 1 1
1.06482071795504 1.05440751729475 0 0
0.922806536387211 0.913276520224207 1 1
0.536120669435183 0.531040957982816 0 0
0.911387432876485 0.902145169417957 1 1
0.653119314205444 0.646655060070084 1 1
0.853644458013238 0.845924069496836 1 1
0.677609108932537 0.669731848752817 1 1
0.80933274932041 0.801453193717744 1 1
0.896995225395969 0.887703105813824 1 1
0.597597624551153 0.591699705720478 1 1
0.765232327101166 0.757559832033809 1 1
0.775448026083089 0.767646248349252 1 1
0.982314189985746 0.972465136211616 1 1
0.650473977620365 0.644098129241271 1 1
0.821579865062669 0.812999851375921 1 1
0.71616741510383 0.708908593175297 1 1
0.607011305950762 0.601136229365743 1 1
0.787580416273306 0.779913844665471 1 1
0.704179110977957 0.69718277872296 1 1
0.761944226641592 0.753823891584563 1 1
0.690537195317008 0.683837300341045 1 1
0.672182365120841 0.665880065422461 1 1
0.557789933821708 0.551849816589106 1 0
1.06276495481353 1.05154145133623 0 0
0.695220602997553 0.688015248513469 1 1
0.78544543450021 0.777518145686779 1 1
0.806565226008933 0.798776868566251 1 1
0.695551217736829 0.688373791272417 1 1
0.79962931059671 0.790876809625487 1 1
0.690065097056517 0.682322390343301 1 1
0.939426614945472 0.930697004321119 1 1
0.496961847946808 0.491588545585513 0 0
0.810170034999281 0.801670863259988 1 1
0.719499679538518 0.71279023328528 1 1
0.758927586324711 0.751793462845881 1 1
0.785475702945782 0.776984755028374 1 1
0.922986101233491 0.914702720545922 1 1
0.942683110718802 0.933116515429937 1 1
0.859764309342452 0.851340672737004 1 1
0.591319998191732 0.585369014397998 1 1
0.602750835966845 0.597115310282996 1 1
0.637179305858681 0.630541702935728 1 1
0.726073526706798 0.718333077347407 1 1
0.887135395914501 0.878223418324977 1 1
0.875381245211741 0.866046627249284 1 1
0.689907904939207 0.682209676582804 1 1
0.772351886972096 0.764369347242611 1 1
1.0033080776602 0.993858993182482 1 1
0.825461797984115 0.817447107049431 1 1
0.842601184556492 0.834638296031532 1 1
0.887025791605732 0.877866044590795 1 1
0.61937608025194 0.613067607470407 0 0
0.713824959529567 0.70651573819467 1 1
0.762722704819715 0.754565597359112 1 1
0.600612121917871 0.594861785499457 1 1
0.618874688126688 0.612705198691161 1 1
0.628046132495597 0.621998908964159 1 1
0.711883519592764 0.705295154624241 1 1
0.883022672921837 0.874033343418095 1 1
0.921594288305633 0.912703968856593 1 1
0.947829058474551 0.938102432879985 1 1
0.985389966797247 0.975707822954658 1 1
0.717712086457997 0.711145040400608 1 1
0.886443156896762 0.877526879369505 1 1
0.710811737662477 0.703806430524994 1 1
0.664962391940779 0.658395941041808 1 1
0.657506180292994 0.650553658832139 1 1
0.758108567232553 0.750818532057898 1 1
0.885005847390982 0.875838740710298 1 1
0.676651322653093 0.669640978190054 1 1
0.57567563322941 0.569719049721287 1 1
0.739188424115033 0.730809359723174 1 1
1.02702113187105 1.01590594331278 1 1
1.01788689284312 1.00729382730436 0 0
0.889946316125104 0.881560255001547 1 1
0.829743814889348 0.821917683982541 1 1
0.781606262585291 0.774052036882319 1 1
1.06443167889584 1.05390362583215 0 0
0.890866149102881 0.881600960982908 1 1
1.03581801892352 1.0233981093733 1 1
0.583047481672924 0.577159085695751 1 1
0.800793237116149 0.792748694815942 1 1
0.989197362718474 0.978690622945046 0 0
0.75691121090472 0.748202885563673 1 1
0.795632366663842 0.787459490958215 1 1
0.741594819570226 0.734048877430598 1 1
0.827887041776319 0.819438167836568 1 1
0.791094115877181 0.783344565840382 1 1
0.765532318086612 0.757533146314983 1 1
0.745333417220279 0.738235626223172 1 1
0.84337771978983 0.834810445427049 1 1
0.867727890115063 0.858523997921171 1 1
0.608441415206742 0.601838790545235 1 1
0.977901366067984 0.967962858541236 1 1
0.85428607741568 0.845249881090957 1 1
0.849413850954626 0.841687356306193 1 1
0.561134891137565 0.55526867475911 0 0
0.878686401864443 0.870370808843562 1 1
0.679369536549081 0.673010547385426 1 1
0.902441041558295 0.894160677745846 1 1
0.771297703303582 0.764126170412562 1 1
0.853626995924675 0.844693685528332 1 1
1.05768182489743 1.04750413008963 1 1
0.751149012072296 0.743360435996015 1 1
1.09956801095228 1.08771417582852 0 0
0.77173291744833 0.764294233227687 1 1
0.933363257418463 0.923031841803567 1 1
0.819789807140984 0.811850378861883 1 1
0.832055185006331 0.823678220958984 1 1
0.64688863352811 0.641264015019282 1 1
0.715966430279435 0.708765519153321 1 1
0.849343628670601 0.840828769794867 1 1
0.64554918999329 0.639225310274109 1 1
0.638400886369787 0.632680225327095 1 1
0.728525759941528 0.720467086415057 1 1
0.656098802927033 0.649410214291083 1 1
0.889954086027536 0.881252962000049 1 1
0.685908874820078 0.678813244075454 1 1
0.729383829857984 0.721918160773516 1 1
1.00489156546557 0.994380471277146 0 1
0.895145193967613 0.886139222678768 1 1
0.567425495995948 0.561247003274784 1 1
0.719377442900499 0.712494418953253 1 1
0.595019961962841 0.588467420271647 1 1
0.6988342720927 0.691566939245915 1 1
0.827668060498862 0.818827367934812 1 1
0.763169500254083 0.756681678357431 1 1
0.455346971400417 0.450059951963827 0 0
0.804161688254121 0.796012749918242 1 1
1.06060518124928 1.04945011359374 0 0
0.850277329450442 0.842147814730599 1 1
0.692000409771325 0.684947719762046 1 1
0.63429582338221 0.627999163592952 1 1
0.796888390947385 0.789084777333322 1 1
0.93282751534004 0.923374989628082 1 1
0.674337292997707 0.66786661413313 1 1
0.665095183917232 0.65866961608553 1 1
0.833303673968538 0.82512386350067 1 1
0.921972202344021 0.913845906825528 1 1
0.801631599500188 0.79247187191488 1 1
1.12734802675513 1.11596854784037 0 0
0.711410030748713 0.703589403671889 1 1
0.879871220655519 0.870726289371538 1 1
0.830904739988597 0.82179969992719 1 1
0.751498784668616 0.744126932062307 1 1
0.927554073269167 0.917199608554278 1 1
0.994521672729017 0.984252703126887 0 0
0.878862214975323 0.869631295440541 1 1
0.986197454888262 0.976041525380631 1 1
0.62478400700641 0.618765515926635 1 1
0.526153172102248 0.521026742191499 0 0
0.764928021849134 0.757422154825753 1 1
0.729739649181236 0.722409094484498 1 1
0.922638755080342 0.913520545740259 1 1
0.615445985621157 0.609263132705667 1 1
0.829385664251874 0.821188591711686 1 1
0.805549804377139 0.797976746577076 1 1
0.76418525274949 0.755952754388668 1 1
0.718465079284249 0.711134307929555 1 1
0.752500455477373 0.744682763330423 1 1
0.728029400735993 0.720789946138209 1 1
0.832749140230805 0.824160163532874 1 1
0.82828013817725 0.820369177681643 1 1
0.956742850998183 0.947220241935416 1 1
0.705562566911731 0.69778274884638 1 1
0.956534675906648 0.946916978682689 1 1
0.90337575220379 0.894532706015809 1 1
0.875379401997623 0.866873523199768 1 1
0.861990753591356 0.85308869892411 1 1
0.766824914045346 0.759693651579466 1 1
0.650921783821706 0.643429396149849 1 1
0.972585773915504 0.962062237264591 1 1
0.870213231569564 0.861069235821917 1 1
0.831212572725363 0.822090274980314 1 1
0.981402149420446 0.972149571836272 1 1
0.837268117824987 0.829452568665666 1 1
0.756280957102253 0.748881518803386 1 1
0.706493853489221 0.700076001365649 1 1
0.65574371707872 0.649771019325014 1 1
0.743213877383955 0.735205038523567 1 1
0.83165405622036 0.823141918101313 1 1
0.839439943631502 0.830934670856573 1 1
0.700383421930071 0.69319393330057 1 1
0.828845458523766 0.820117696958116 1 1
0.616621104781478 0.610333237656146 1 1
0.726419838158761 0.719141020942015 1 1
0.779148263609311 0.771200915798231 1 1
0.907213532176021 0.898462501145416 1 1
0.716872282620259 0.7101919801211 1 1
0.973908633765255 0.963581651830273 1 1
0.988816938351536 0.977962826567176 1 1
0.778442597736959 0.770524559258589 1 1
0.614792489908092 0.608268909362049 1 0
0.889739901456372 0.879865045881399 1 1
0.928119030904483 0.919536125492489 1 1
0.644025770529076 0.637111968740199 1 1
0.698098248952565 0.691134675344588 1 1
0.797123069114737 0.789773415374541 1 1
0.54811217993195 0.542820211999769 0 0
0.827796453929158 0.819402094177161 1 1
0.785715928129154 0.777800675304644 1 1
0.786715189355272 0.77838583310659 1 1
0.827610852550401 0.819447785542118 1 1
0.911364974274249 0.902579911382041 1 1
0.934271039396309 0.924956057749501 1 1
0.842018895928355 0.833000534875666 1 1
0.941765735311585 0.930547204085343 1 1
0.735761735218587 0.728440452334975 1 1
0.880243181076152 0.871685205307269 1 1
0.753250962618041 0.74606321137678 1 1
0.900587081999775 0.891236598155385 1 1
0.869179754864932 0.860724884967454 1 1
0.837331243202532 0.828839362069063 1 1
0.86879959127344 0.860091100380737 1 1
0.96661298407255 0.957554023473653 1 1
0.773445084779978 0.765443081059554 1 1
0.860025013362085 0.850656510249464 1 1
0.777746071300808 0.770425099648281 1 1
0.554224439558884 0.548694069227229 0 0
0.593340651079287 0.587361641961613 1 1
0.914681136516793 0.904963812081822 1 1
0.592194810714585 0.585412520636996 1 1
0.752689333236253 0.744685519729286 1 1
0.74299611660254 0.736075307071313 1 1
0.872811437704291 0.863963185710602 1 1
0.614136015665753 0.607852616511403 0 0
0.927124583582739 0.918102657078238 1 1
0.657547259110815 0.650644911254024 1 1
0.478176674129766 0.473309372462353 0 0
1.01828258819009 1.00791268618972 1 1
0.769988411743009 0.761951808351824 1 1
0.812956475510895 0.80518990501364 1 1
0.9875691763854 0.976853806559459 1 1
0.644267962750015 0.637216307171169 1 1
0.657275826158893 0.649977158183745 1 1
0.484479876823216 0.479571736677095 0 0
0.979064884193633 0.968915603782049 1 1
0.789555953122655 0.781812458935423 1 1
0.794096277439282 0.785515682706901 1 1
0.929352042564207 0.920785584332125 1 1
0.716848627571484 0.710257197591597 1 1
0.634229444644335 0.627810050958502 1 1
0.82438981824748 0.816507509024985 1 1
0.833451969476203 0.824173100980029 1 1
0.731423136358968 0.724108807683878 1 1
0.620015935758561 0.61446741367931 1 1
0.904475724647358 0.895382812265734 1 1
0.781500606400103 0.773547834706356 1 1
0.803697947983714 0.796632572379032 1 1
0.623351021071684 0.617093808591536 0 0
0.930658998335443 0.921185183857296 1 1
0.79567761367006 0.787490506587608 1 1
0.691828355571729 0.684982036356584 1 1
0.843531315232145 0.835138686386318 1 1
0.578295414867623 0.573365905540768 1 1
0.889824013697107 0.879390092703533 1 1
0.88559473837883 0.875850539503296 1 1
0.842623901672397 0.833801107530382 1 1
0.640432221375326 0.63315762294982 1 1
0.927622596380351 0.918036534485266 1 1
0.868868968463413 0.860117350780716 1 1
0.973532832457856 0.962870939073437 1 1
0.727816191029794 0.720069003545479 1 1
0.835923950682692 0.827615881368031 1 1
1.0708349995742 1.06056133157349 0 0
0.512828583974336 0.508115267171084 0 0
0.870283540330077 0.861752267096244 1 1
0.928628402315168 0.919365727122245 1 1
0.78883604560214 0.780924042399573 1 1
0.801320993461511 0.793354620779189 1 1
0.730161851160948 0.722824589810409 1 1
0.744811323575279 0.737276361420893 1 1
0.899489430205916 0.890287485572538 1 1
0.594506844027586 0.588850028875145 1 1
0.814267183710516 0.806567052289756 1 1
0.729262731947787 0.721618549241629 1 1
0.947049854788492 0.937848156312977 1 1
0.940800713258432 0.931476815762916 1 1
0.99967629860564 0.989958121067038 1 1
0.646245354619651 0.638927321785392 1 1
0.817594897328743 0.809301164889639 1 1
0.658138596578713 0.651658623214641 1 1
0.798138037038184 0.78984181638467 1 1
0.564549506728454 0.558142357816006 1 1
0.651053861475401 0.644162869498771 1 1
0.857791212841999 0.849033878386843 1 1
0.796505815444573 0.78849819056813 1 1
0.698723485756332 0.691505763671016 1 1
0.91089475319928 0.900952509580392 1 1
0.893660555406419 0.885101710061335 1 1
0.535571438765118 0.530514359114077 0 0
0.783761422217384 0.775259787989382 1 1
0.668848039313885 0.661384062561983 1 1
0.646811915278502 0.640420336030843 1 1
0.648371864961996 0.641920822774025 1 1
0.76449728594664 0.756330598368324 1 1
0.636451297002189 0.630636178638164 1 1
0.642108595363734 0.63573445419383 1 1
0.858170613346287 0.84874595969024 1 1
0.879178466245019 0.870386812886422 1 1
0.805572476344877 0.79721111724976 1 1
0.860465956980542 0.851238384893014 1 1
0.787516456173752 0.779145641198806 1 1
0.775486099071888 0.767730291870814 1 1
0.704718639898614 0.697729134501118 1 1
0.838550307696443 0.829711007486672 1 1
1.07637160718553 1.06396051679787 0 0
0.872947427651537 0.863420686985525 1 1
0.825981741838879 0.817899008676893 1 1
0.904746412956656 0.896257357884332 1 1
0.897857645077799 0.888538341277055 1 1
0.688199968309122 0.68169468050399 1 1
0.777115250240604 0.768473850789777 1 1
0.739034289580317 0.732391951248201 1 1
0.860365435265387 0.852515842592055 1 1
1.01148863117774 1.00123986205613 0 0
0.825893593861133 0.816366218043364 1 1
0.652289679654473 0.645745352583995 1 1
0.765292399149463 0.756931732007334 1 1
0.866964691384149 0.857949495825861 1 1
0.794814122956488 0.786457925446496 1 1
0.795694084028048 0.787658633016764 1 1
0.851632616824231 0.843927603329443 1 1
0.761583528865805 0.753909528587772 1 1
0.956291330607561 0.945741923674798 1 1
0.597604205388755 0.591342016371899 1 1
0.797860022277881 0.788900860059826 1 1
0.873045763588879 0.863188709689246 1 1
0.663391547014658 0.657312479205882 1 1
1.00091292548247 0.990385685612229 1 1
0.722705940642419 0.715462305755877 1 1
0.716530141065879 0.709036951824454 1 1
0.724972553578406 0.717339513495121 1 1
0.788119543361117 0.780026403104425 1 1
1.00405045643191 0.99415432853284 1 1
0.895989514336777 0.88754248144971 1 1
0.936267882229232 0.926326254583447 1 1
0.65110441570675 0.644185504532713 1 1
0.945474883077194 0.935459726851239 1 1
0.749038861851437 0.741874094982533 1 1
0.549956382946472 0.544709963341201 0 0
0.820504507296993 0.812553003999512 1 1
0.801575997285504 0.793535083575785 1 1
0.876455896585934 0.868496039771185 1 1
0.727137116988865 0.719409799623906 1 1
0.798105243332166 0.789263190123768 1 1
0.913515977417458 0.904738968155835 1 1
0.434956290167664 0.430353177998468 0 0
0.66738943892737 0.661350738978695 1 1
0.792707611805851 0.785428290043839 1 1
0.671179569899292 0.664180688340379 1 1
0.478306832372794 0.473364885112731 0 0
0.645709210304273 0.638400135414053 1 1
0.990844734186515 0.981147329720696 0 0
0.804053107413177 0.79558991514772 1 1
0.758060778308357 0.751249463664093 1 1
0.669399187606945 0.66303554024435 1 1
0.878326989134218 0.86957718575336 1 1
0.901610694418298 0.891390892415225 1 1
0.825659724405083 0.816955033863537 1 1
0.690924667553093 0.684041254613784 1 1
0.869953282053089 0.861532279554548 1 1
0.863922475958351 0.85561819837536 1 1
0.731424569155175 0.724083190950479 1 1
0.736405589917713 0.729167588828082 1 1
0.819886291637315 0.811172096430075 1 1
0.597283853582188 0.591150352243302 0 0
0.882549396693083 0.87281621571704 1 1
0.551838761085204 0.546533667225985 1 1
0.740715489885695 0.733139860344256 1 1
0.588702707046171 0.582528925248673 1 1
0.856842145291827 0.848485463040145 1 1
0.909609274450394 0.900804736075599 1 1
0.835119391893061 0.826391208728019 1 1
0.861856420062208 0.854082416696187 1 1
0.662119452678202 0.655650913749361 1 1
0.529694839296358 0.524670635580053 0 0
1.04835095597506 1.03757252286217 0 0
0.878118563923895 0.870368026083174 1 1
0.758748883666204 0.751154766244107 1 1
0.772362021466373 0.763686089047946 1 1
0.854855170402975 0.846198839582882 1 1
0.738035691692775 0.7305824691817 1 1
0.872860276922302 0.863967302069013 1 1
0.872224042954318 0.863683532388952 1 1
0.708021245908054 0.701212940031365 1 1
0.695088506422075 0.6876451597976 1 1
0.786726277880362 0.779755448714209 1 1
0.66854049611569 0.661625637575239 1 1
0.548981570177002 0.543138654587659 0 0
0.835462641016052 0.826995439328964 1 1
0.664912864853294 0.658283985129176 1 1
1.10986231061714 1.09794193175873 0 0
0.685118394242347 0.678156952953581 1 1
0.944475179187804 0.934874021122724 1 1
0.641511201434273 0.635515789540707 1 1
0.734567350238728 0.728002115406108 1 1
0.701708309032147 0.694104858838551 1 1
0.695514066440381 0.6883552461375 1 1
0.820769725823645 0.812866975602346 1 1
0.720836668660665 0.713977849675617 1 1
0.639239248568165 0.632507135576104 1 1
0.737266238730462 0.729019250074381 1 1
0.662881048148238 0.655867131644179 1 1
0.91057157077911 0.902105011392599 1 1
0.569445125319185 0.56423415606714 1 1
0.903460106048355 0.895471104489656 1 1
0.738802918683747 0.730439417810073 1 1
0.929348834588595 0.919847637651196 1 1
0.762386208784276 0.755175171590817 1 1
0.626627320078683 0.620143254498966 1 1
0.849489710125694 0.840320182229237 1 1
0.815603503461862 0.807385840019208 1 1
0.704940873177966 0.697991475325228 1 1
0.757357192784584 0.750067610555098 1 1
0.667081680772481 0.660422433954375 1 1
0.776043198703778 0.768434558437279 1 1
0.561034164006254 0.554881762603202 1 1
0.719474509242458 0.71191398618694 1 1
0.860217401923057 0.850840640494745 1 1
0.607784297356509 0.601586681637463 1 1
0.777510530660346 0.769876394185213 1 1
0.622910860450599 0.616725229611545 1 1
0.643419620382852 0.636700601597996 1 1
0.84361320048735 0.83529122759179 1 1
0.858992795423525 0.850468047268397 1 1
0.829622931421193 0.822346769590903 1 1
0.908198768391463 0.899440557624261 1 1
0.840961535839242 0.832913956599776 1 1
0.731411430947544 0.723998288205586 1 1
0.863843774646418 0.854917903494111 1 1
0.949643791599461 0.939987603011846 1 1
0.778995447540834 0.771012370233224 1 1
1.17235495116011 1.16010498690874 0 0
0.740401251345326 0.73298223737365 1 1
0.650547457716589 0.643892564663529 1 1
0.788619034870212 0.780496604349697 1 1
0.644823492890173 0.638791159016932 1 1
0.815450253482348 0.806681051569349 1 1
0.883624789060079 0.875412289677719 1 1
0.826280418253803 0.817623331683181 1 1
0.674776514864119 0.668694802771452 1 1
0.893570123962128 0.883965747220652 1 1
0.845296321021619 0.835842285045043 1 1
0.822355285975622 0.814089281882032 1 1
0.563720283048125 0.558073021536826 1 1
0.76477958143863 0.756962116813561 1 1
0.874670675232206 0.865370385880187 1 1
0.689729936298947 0.682744031456395 1 1
0.745578148264111 0.738699759278856 1 1
0.784637577452362 0.776705959481677 1 1
0.943769528420133 0.934019052525322 1 1
0.659561112398584 0.652862204127779 1 1
0.642618630776412 0.635976216030116 1 1
0.792328854315676 0.785175296546554 1 1
0.886186437429519 0.877582154972394 1 1
0.806057660247171 0.797751509568847 1 1
0.705472420225232 0.697954429619355 1 1
0.936871258308446 0.926720734065951 1 1
0.748135814876731 0.7396986180067 1 1
0.64906401124518 0.642875985975612 1 1
0.96318776047848 0.95282717921747 1 1
0.82594818418808 0.817326959698418 1 1
0.831803969370261 0.823544888461001 1 1
0.76465342910141 0.756162867576204 1 1
1.03520406991766 1.02424587602883 1 1
0.87594987128317 0.867538336885422 1 1
0.8940912668087 0.885193873026878 1 1
0.815817774756727 0.807581138923592 1 1
0.813499463547908 0.80537168779288 1 1
0.822598321578058 0.813652046736463 1 1
0.567622428824331 0.562439765102346 1 1
0.795726967873726 0.787408332164774 1 1
0.929723447955312 0.920092218859765 1 1
0.764644888190083 0.756990231753129 1 1
0.934632275139541 0.924848116324305 1 1
0.8094858923014 0.802063247475288 1 1
1.00854126377796 0.99807878702407 1 1
0.805089192604642 0.79587847568753 1 1
0.86184955396437 0.853412617121272 1 1
1.00397036119456 0.992744438067565 1 1
0.706324580842514 0.699757449115601 1 1
0.693495044248083 0.685825516735667 1 1
0.660122964147569 0.653063319732973 1 1
0.716329199593639 0.709180292016666 1 1
0.739361610498779 0.731875182254763 1 1
0.969900001419268 0.959273211627237 1 1
0.868842854048513 0.860295616836959 1 1
0.744488908516548 0.737031620479526 1 1
1.06030501474096 1.04981528614747 0 0
0.744546344302525 0.736402737197545 1 1
0.498380399879211 0.493315665529272 0 0
1.02144164085527 1.01158726884149 0 0
0.652694186267994 0.645341880670619 1 1
0.547098055138967 0.54180668935798 0 0
0.952688155577203 0.943023561245626 1 1
0.884704311499581 0.876452735034562 1 1
0.681360483525469 0.674174326335036 1 1
0.761044700774041 0.752850881405338 1 1
0.856357065469094 0.848600582065547 1 1
0.738234080864372 0.729816488020455 1 1
0.664722628564184 0.657994212553944 1 1
0.708169608182983 0.700800595639226 1 1
0.899107144792896 0.889989035410597 1 1
0.786718749222048 0.778577823612166 1 1
0.743685304952414 0.736739933082966 1 1
0.782368723050513 0.7740954295237 1 1
0.88829101722464 0.879688987017645 1 1
0.752171822321296 0.74463116462833 1 1
0.97374705066761 0.96388432558198 1 1
0.734111754358994 0.727201287114384 1 1
0.935081989950291 0.925340658660713 1 1
0.962165525719809 0.952196020587614 1 1
0.801576706649358 0.793877674041359 1 1
1.0717547915394 1.06071690865852 0 0
0.813062324038211 0.804685258290505 1 1
0.753074573216755 0.745946562658471 1 1
0.917398805222125 0.907623780660317 1 1
0.633555330182305 0.627216391942141 1 1
0.770950443818529 0.763167858128615 1 1
0.635414934292119 0.62851594073698 1 1
0.860450263489358 0.851448825207603 1 1
0.818555153116645 0.809880727183908 1 1
0.959593271671656 0.950345930027087 1 1
0.896822281982868 0.88802719482788 1 1
0.957318581765329 0.947442725595721 1 1
1.06639661280331 1.05548648214809 0 0
0.991336017005318 0.981606519510356 1 1
0.669033732718513 0.660988867431124 1 1
0.829716629019666 0.820811872610431 1 1
0.964820890691991 0.954957932342172 1 1
0.86349189420852 0.854433625539198 1 1
0.709677045543951 0.702620906588524 1 1
0.78157646490407 0.77423232259234 1 1
0.828261477555297 0.819077896575982 1 1
0.838075425224387 0.829436071362806 1 1
0.799789584135162 0.792007470737583 1 1
0.759108531134875 0.751838693203489 1 1
0.615829201315534 0.609958394003342 1 1
0.850913172129098 0.843027738643651 1 1
0.959562443154941 0.949925194837095 0 0
0.683269620362617 0.675619034642485 1 1
0.937817382462383 0.927438546870026 1 1
0.809876085800763 0.801351830268041 1 1
0.798645177437773 0.791013518564606 1 1
0.917822676103193 0.908852990756042 1 1
0.720943973813576 0.714099354434134 1 1
0.79509045362053 0.787412084654141 1 1
0.978473191061102 0.969160536773297 1 1
0.881312064538826 0.872083090902045 1 1
0.681838809804864 0.674328609644594 1 1
0.7023335263605 0.695441132099556 1 1
0.883444319973366 0.874761768342239 1 1
0.821423393761108 0.813213245523012 1 1
0.765603190239393 0.757191303884023 1 1
0.776581664729606 0.768666978196999 1 1
0.790340552406631 0.782522555662994 1 1
0.661349419007046 0.654985052432847 1 1
0.778198139263239 0.770140948708484 1 1
0.735672015255064 0.728026500869082 1 1
0.667489210826276 0.660727350171615 1 1
0.779403363520523 0.772037820249428 1 1
0.779591741382786 0.771756055581767 1 1
0.839147973342068 0.83109119820975 1 1
0.828062756370699 0.819519546039192 1 1
0.764277321595321 0.755267038265981 1 1
0.589251386262391 0.582569046805476 1 0
0.618245008920533 0.612119118215537 1 1
0.986999775621624 0.976894206474011 1 1
0.690910380563343 0.683439566278552 1 1
0.568554158430597 0.563167710450559 1 1
0.986385520189912 0.976199998776995 1 1
0.609872233298388 0.603512904974869 1 1
0.886661023784028 0.878144175658244 1 1
0.800470821098653 0.792009051462011 1 1
0.92106352645443 0.911239568892518 1 1
0.762847177816448 0.756010857497877 1 1
0.618043728934921 0.611208919094568 1 1
0.794573333904463 0.786196556474335 1 1
0.648495995084007 0.642322643534541 1 1
0.624638239704337 0.618444484584659 1 1
0.656675149677155 0.649463417703038 1 1
0.805690632859197 0.797993449597555 1 1
0.651162127392262 0.644856732349133 1 1
0.855545439068675 0.846014696815307 1 1
0.824119302462719 0.815237431927052 1 1
0.857127866614012 0.847934852157034 1 1
0.693235393287154 0.686015344887619 1 1
0.641232567741397 0.634662362330664 1 1
0.981429138790375 0.971061284286013 1 1
0.858226229799425 0.850028624693445 1 1
0.70896217555881 0.702133947018422 1 1
0.947954698582802 0.938600075954884 1 1
0.797887604901392 0.789382446279354 1 1
0.862353903434325 0.853715851986411 1 1
0.808334706530329 0.800241272530695 1 1
0.769045315671781 0.761219814290461 1 1
0.653435900258284 0.646150603634052 1 1
0.611484124457546 0.605462289402546 1 1
0.636540918800368 0.630148030813457 1 1
0.693547218434544 0.685841066471063 1 1
0.984449704888324 0.974808047408978 1 1
0.728705073418887 0.722027633699197 1 1
0.834388244910959 0.826566948086529 1 1
0.874734135911407 0.866101062145438 1 1
0.896365330076393 0.886387080332338 1 1
0.726699533040624 0.719362280815689 1 1
0.760556023864586 0.752742729239114 1 1
1.06787263668588 1.05594369662815 0 0
0.974488421287226 0.964667683047649 1 1
0.85763545899681 0.84869187592845 1 1
0.837794542923614 0.829330091350949 1 1
0.858452579591507 0.849516544732791 1 1
0.707518602926906 0.700803602132535 1 1
0.90103239922791 0.890674372709823 1 1
0.817972906187448 0.809676724017929 1 1
0.636381782808107 0.630000921765508 1 1
0.792029829477627 0.784460844407871 1 1
0.93832066264509 0.928460760424321 1 1
0.896120419098431 0.887711580701985 1 1
0.721938329300967 0.714529081656349 1 1
0.884674658861551 0.875995580129331 1 1
0.593960005875485 0.587923361927308 1 1
1.07215681384917 1.0613265803848 0 1
0.787316821800648 0.779493406075467 1 1
0.84033705043148 0.831729791360162 1 1
0.673641285450647 0.666611851281052 1 1
0.633996488110437 0.62668352922382 1 1
0.867718211237421 0.858907699287989 1 1
0.701667213405801 0.695009032333513 1 1
0.666114362224865 0.659555512654808 1 1
0.643465753689617 0.636460183591677 1 1
0.647500992093276 0.640748616732501 1 1
0.805467145266582 0.796481797324637 1 1
0.774208085336508 0.766200171802558 1 1
0.747158165472211 0.739753782470615 1 1
0.672297998297019 0.665281052939083 1 1
0.744509426538456 0.736907667362856 1 1
0.776602636256664 0.768958708541038 1 1
0.717102442952483 0.710244530702293 1 1
0.884826696212107 0.877414434914986 1 1
0.952624803831757 0.942724321764985 1 1
0.874760429344081 0.865238349029171 1 1
0.788914504966881 0.780191693908595 1 1
0.850363595997938 0.842014280701371 1 1
0.626873134439002 0.619997925865466 1 1
0.681131971383368 0.673418285576619 1 1
0.876065908959646 0.867460186590917 1 1
0.620029579977252 0.614133022742618 1 1
0.84793021771782 0.839706172188089 1 1
0.927773120507263 0.918552820846868 1 1
0.574121931499446 0.568875571746486 1 1
0.821551628734227 0.813489482001854 1 1
0.77985493676509 0.771224390066779 1 1
0.915266364844653 0.906287904101424 1 1
0.903135134523201 0.89373308646741 1 1
0.804016330058897 0.795018456712821 1 1
0.728863229353409 0.72206902980697 1 1
0.92381842275337 0.914867158534315 1 1
0.747040850468834 0.740355810866382 1 1
0.564416636831081 0.558924953509225 0 0
0.839021330577508 0.830277604209081 1 1
0.690796092063002 0.683586583951882 1 1
0.882647908629871 0.873571474169364 1 1
0.835551714455399 0.827469146789949 1 1
0.966843646618206 0.957069189214446 1 1
0.658816249318528 0.651677677529274 1 1
0.703440318384766 0.696806642963746 1 1
0.66964826428044 0.663009747210853 1 1
0.688091054528075 0.681603509149112 1 1
0.859488903778502 0.85027750604824 1 1
0.897782401012622 0.888257859303753 1 1
0.695987940061655 0.687783943660003 1 1
0.644295582599206 0.636510154744833 1 1
0.962577887200269 0.952733114388463 1 1
0.792635362806157 0.78455372384309 1 1
0.973200786994161 0.963134044281522 1 1
0.848364739857421 0.839683493770144 1 1
0.538614626035892 0.533171207108658 0 0
0.924305490413797 0.915456974013956 1 1
0.840367552947725 0.830917165619 1 1
0.715990178648358 0.708034543818035 1 1
0.809055442639352 0.801297091798385 1 1
0.617467802340818 0.610655368772415 1 1
0.950667184051816 0.941321235747684 1 1
0.753428832062932 0.745924028781799 1 1
0.951632092418901 0.942309132503282 1 1
0.579269469821126 0.572976798935497 1 1
0.589037146404788 0.583117738908853 1 1
1.05438479177311 1.04437793967104 0 0
0.856814431872243 0.848230053782091 1 1
0.881623996297374 0.871722682512882 1 1
0.814918389317209 0.806805382759312 1 1
0.92451170827169 0.915067186699397 1 1
0.605513392958003 0.599309467642759 1 1
0.943666142660808 0.932463607814089 1 1
0.626855834836306 0.620603659996357 1 1
0.882160889924192 0.873127096685022 1 1
0.679085530536688 0.672548418048466 1 1
0.778897183066817 0.770880850928709 1 1
0.698379916723397 0.691437250101813 1 1
0.570540930135679 0.564836711781815 0 0
0.726741998961541 0.71948083560071 1 1
0.702027544137927 0.695714827485496 1 1
0.757793461632123 0.750002476758928 1 1
0.772264252440056 0.764932367389345 1 1
0.712766934741791 0.705686199573088 1 1
0.661858566470973 0.655782162867899 1 1
0.837481515172142 0.829412276335439 1 1
0.809441789140995 0.801185554953442 1 1
0.818954038175164 0.810984644822076 1 1
0.90552367845094 0.89630624788316 1 1
0.738479739145553 0.730462551240255 1 1
0.97267892529452 0.963327936707964 1 1
0.795962935822464 0.788148851963796 1 1
0.630849291555802 0.623904503030099 1 1
0.820384625274513 0.812636878518473 1 1
0.880466568802067 0.870795357347719 1 1
0.930192615326807 0.919478742526816 1 1
1.04375593477396 1.03365495539646 1 1
0.802734492598192 0.793793717267477 1 1
0.753672645382098 0.745815984750009 1 1
0.689292879050047 0.682270818078204 1 1
0.717745181857703 0.710971308063313 1 1
0.778522638791305 0.771491030054331 1 1
0.890106342615053 0.880728301924807 1 1
0.817668141218518 0.809637112394926 1 1
0.650803422046119 0.644749053115045 1 1
0.648900887611442 0.641900993236943 1 1
0.877979269634674 0.868574146752621 1 1
0.928181087311676 0.918661148208927 1 1
0.724791707746907 0.717209864449803 1 1
0.899450801202305 0.88990799730898 1 1
0.86516030385433 0.85571135355105 1 1
0.868570431744147 0.859966337386366 1 1
0.693456359392657 0.686596090861394 1 1
0.774047310111395 0.765751265717591 1 1
0.635370569874712 0.628338307261694 1 1
0.873279311125004 0.864279987421291 1 1
0.997026553641744 0.986207512982187 1 1
0.604184861201258 0.59880505796249 1 1
0.78634679897421 0.778547650636991 1 1
0.687888893891247 0.680166584412614 1 1
0.792693617402444 0.784970322798176 1 1
0.639570843344289 0.633259203915598 1 1
0.809871117423096 0.802827951017921 1 1
0.814140932923675 0.806033049189344 1 1
0.813761638781459 0.805364420734435 1 1
0.661748344554759 0.654238015795165 1 1
0.831164153935486 0.823722748270332 1 1
0.831718704316856 0.823783152307624 1 1
0.772043873283446 0.763985832252248 1 1
0.77952949107577 0.771459135996543 1 1
0.867482404365016 0.858862673288817 1 1
0.744509229545896 0.736305450324926 1 1
0.810150790788701 0.802254269053608 1 1
0.923137976079731 0.913612623456612 1 1
0.783842397862989 0.775743656167431 1 1
0.853219781695416 0.845084678693196 1 1
0.772913781894597 0.765432325575625 1 1
0.963474224628973 0.95377585527746 1 1
1.07925747616104 1.0679511264829 0 1
0.765379299243 0.758085061789627 1 1
0.829189601325579 0.821307124385896 1 1
0.675489810747702 0.669289413388966 1 1
0.683461428621455 0.675908981722043 1 1
0.462370780590804 0.457708732643279 0 0
0.840140712121784 0.831711621183671 1 1
0.86101038744382 0.852251754634633 1 1
0.699799320912996 0.69275233734333 1 1
0.727268500547286 0.720721632685032 1 1
0.794011623153859 0.786465875852628 1 1
0.820759058011188 0.812174444332302 1 1
0.887025659430039 0.878233330298849 1 1
0.844593007596517 0.836120821512534 1 1
0.844770392560886 0.836929856073629 1 1
0.757731984128778 0.750134559501552 1 1
0.744068846549337 0.736666457053829 1 1
0.866220121507586 0.857558884766898 1 1
0.92244931664443 0.913410688564763 1 1
0.851550731307513 0.842634824414735 1 1
0.861788771121491 0.853407385054079 1 1
0.924502028645399 0.915053793932549 1 1
0.822271772193168 0.813267927785799 1 1
0.899784596740612 0.890685172874309 1 1
0.710901412928885 0.703722735053383 1 1
0.77153096485453 0.763728402777518 1 1
0.89082820704609 0.882064997551739 1 1
0.704112427181679 0.69699126366 1 1
1.06762850209049 1.05649438229379 0 0
0.595321281681468 0.589641369961954 1 1
0.79717910098442 0.789401834670774 1 1
0.865223488092387 0.856339344920575 1 1
0.685805250023891 0.678156660893466 1 1
0.763320136995098 0.755523961656226 1 1
0.759205422056142 0.751626070479382 1 1
0.791473583131438 0.783931293443516 1 1
0.817388371413763 0.80862620679578 1 1
0.87329743624784 0.86408817102948 1 1
1.04199021343909 1.03103278711771 1 1
0.812015731480666 0.803853141754226 1 1
0.855687609897024 0.847548032691358 1 1
0.822264190858435 0.81416247461862 1 1
0.789141135902718 0.781581907904552 1 1
0.687631999317955 0.681210505036103 1 1
0.87041052802069 0.860471853082527 1 1
0.940842453389525 0.93154159450938 1 1
0.649648175232534 0.643069009536286 1 1
0.720376296305977 0.713155658861998 1 1
0.960784818720792 0.951307854167162 1 1
0.924875090631706 0.916013932429394 1 1
0.822263512242211 0.814232466226471 1 1
0.835959995717988 0.827603622506408 1 1
0.748772642062646 0.741537924051568 1 1
0.710948412720843 0.703308967734339 1 1
0.954890258764769 0.94519944113328 1 1
0.797882797186037 0.790336699637429 1 1
0.762437766482622 0.754866481084297 1 1
0.727032161771381 0.719499902368203 1 1
0.966671057669474 0.957250427976596 1 1
0.79750323837217 0.789210487558333 1 1
0.76452933622403 0.75720153678442 1 1
0.867984605717179 0.858742213598656 1 1
0.743728473009528 0.736845895153032 1 1
0.733736225452675 0.726637858836263 1 1
0.736538585099085 0.72906514006206 1 1
0.804944092657739 0.797356459527076 1 1
0.713874775570501 0.706203468502747 1 1
0.767870357854975 0.76026984732966 1 1
0.822922285910135 0.814054361977846 1 1
0.854541412989805 0.846338151902558 1 1
0.776944931164451 0.768500013824213 1 1
0.736274749163357 0.727751697061408 1 1
0.903641938458227 0.894738974668305 1 1
0.618442386218279 0.61233191693112 1 1
0.697485380411963 0.689999208116639 1 1
1.01594002928013 1.00540661791231 0 0
0.544718311452112 0.538322651681254 0 0
0.800534241839624 0.792342398819905 1 1
0.771272493023909 0.763118501065791 1 1
1.02336686020653 1.01236604916531 1 1
0.843640049466216 0.834513340777252 1 1
0.734007052640272 0.726141781157164 1 1
0.701383693936253 0.694861316282943 1 1
0.728182523116676 0.7213641320533 1 1
0.799798665540567 0.792096009049317 1 1
0.882975379385192 0.874160956818636 1 1
0.851280704408047 0.843475364175489 1 1
0.829346655327603 0.820300172529238 1 1
0.589114641816062 0.58241218660761 1 1
0.767685636659885 0.760129068056114 1 1
0.948323927391991 0.938594138472006 1 1
0.816653022442086 0.808279738898422 1 1
0.894238386221822 0.884946748352502 1 1
0.42812999114969 0.424010863487186 0 0
0.800604388005355 0.792050782293412 1 1
0.897593136283467 0.888234386831753 1 1
0.799671070837822 0.790966662530696 1 1
0.888282000734216 0.880005546792485 1 1
0.84638646369233 0.838064589115742 1 1
0.63311162282486 0.627428578858861 1 1
0.656607360266677 0.650102704094844 1 1
0.728090142943472 0.72115578300836 1 1
0.776488113185436 0.768001656681786 1 1
0.954563955568294 0.945354409045546 1 1
0.636368267143715 0.630252802051116 1 1
0.759738557744285 0.752052904405531 1 1
0.837588746377003 0.829234216465751 1 1
1.06673847589018 1.05569640767883 1 1
0.815881431086577 0.80854489588601 1 1
0.849288522479201 0.840670129993536 1 1
0.901386442590877 0.892664909841853 1 1
0.853002691421857 0.843706196141691 1 1
0.727858183862156 0.720350691039912 1 1
0.851249921696867 0.842955198767104 1 1
0.73818448493592 0.730027820133031 1 1
0.847307841326217 0.838626995310268 1 1
0.78869492850269 0.78094764622642 1 1
0.744995638017851 0.73754171526546 1 1
0.944359424145968 0.934957934676324 1 1
0.7399869154839 0.732418666159441 1 1
0.868279047865007 0.860098118426177 1 1
0.60768949808736 0.601845462043891 1 1
0.694820347411605 0.687672535302036 1 1
1.0767019811401 1.06533459062528 0 0
0.611215921260845 0.60525880011449 1 1
0.70072953062498 0.69369905352464 1 1
0.73692245970534 0.728765917451222 1 1
0.53757723490349 0.532669074051203 0 0
0.706474693790054 0.699814262024742 1 1
0.883100554642494 0.873684545792508 1 1
0.638768956837874 0.631762189097798 1 1
0.655992575123443 0.649489389910791 1 1
0.530253497032594 0.525426580139777 1 0
0.926473504105053 0.9170206816442 1 1
0.903945683749384 0.894591005630591 1 1
0.820046008199865 0.811969061494076 1 1
0.837585451612388 0.829037074329309 1 1
0.687175937857225 0.680204125748029 1 1
0.841117161459641 0.831939694010784 1 1
0.778819630287821 0.770250330313989 1 1
0.873212026599767 0.863848512015279 1 1
0.702413855551577 0.695158282918408 1 1
0.887786289049214 0.87925641479021 1 1
0.753347116244216 0.745360872839673 1 1
0.751844533104431 0.744167974396499 1 1
0.534927570765082 0.52889667636473 1 1
1.00326762055842 0.992110352803362 0 0
0.703418501589808 0.697046597253393 1 1
0.723741025562513 0.71629303490019 1 1
0.909700982869548 0.900680894606755 1 1
0.668969688726624 0.66252188773635 1 1
0.967664541932189 0.957259639951613 1 1
0.62373691845568 0.617100676118522 1 1
0.81043177136068 0.802298336385215 1 1
0.858105643450306 0.84926825540924 1 1
0.850978437372459 0.841870854515345 1 1
0.717842391366251 0.711262423853144 1 1
0.893780269958767 0.884212417581301 1 1
0.844873437465895 0.836650058162492 1 1
0.807376049477807 0.798858558444838 1 1
1.00141882514485 0.991077032363209 1 1
0.780161786745321 0.771758739419271 1 1
0.499273944546976 0.494763173197201 1 1
0.815949000551478 0.806860696815854 1 1
0.825069640151007 0.816397853743362 1 1
0.647133392742595 0.640289488027154 1 1
0.548690186331887 0.543069910058338 1 1
0.669824570833888 0.663021878164463 1 1
0.771843952171465 0.764467971659834 1 1
0.879916364729524 0.871349219559724 1 1
0.682370141645521 0.675309553264292 1 1
0.632367780262152 0.626187383707676 0 0
0.769851951881223 0.762087022648899 1 1
0.705607891552559 0.699105142126613 1 1
0.841875992624979 0.833389489839965 1 1
0.714853959191908 0.707309312789747 1 1
0.709140955375953 0.70231650867119 1 1
0.847489252677388 0.838348024884447 1 1
0.647203558502148 0.641011223322778 1 1
0.754376335340773 0.747622572437934 1 1
0.628122739754621 0.622182581883778 1 1
0.711409767713446 0.703952866216453 1 1
0.692466519381949 0.685677160627408 1 1
0.629369676425932 0.622720706383854 1 1
0.796563722952408 0.789096681530131 1 1
0.902927855409875 0.894040795528601 1 1
0.813406360521009 0.805702911970225 1 1
0.767827179555521 0.759905896800042 1 1
0.739464761573966 0.732338682600674 1 1
0.94879548587358 0.93852600669725 1 1
0.814206999888704 0.806073491272588 1 1
0.815013832430292 0.806676744849241 1 1
0.838401446410873 0.829478459614842 1 1
0.818938808714298 0.811397446269741 1 1
0.87250175867077 0.864006428050801 1 1
0.679313409064296 0.672711055363391 1 1
0.745520163707946 0.737721583977669 1 1
0.859783203683666 0.850606007756957 1 1
0.902643879959421 0.892360607519293 1 1
0.731231008318425 0.723468855935898 1 1
1.0113129573154 1.00094427021349 1 1
1.02430865741471 1.01483731498043 0 1
0.943186253349954 0.933720075072368 1 1
0.789163178031306 0.781350079651957 1 1
0.936080725239208 0.926702802013432 1 1
0.575139140729551 0.568664547210613 0 0
0.878894940800568 0.870077004000456 1 1
0.887100331517899 0.878016191446165 1 1
0.848630078914392 0.839213432799336 1 1
0.750109691184355 0.741092698740574 1 1
0.764216141877361 0.756764041951195 1 1
0.739117941196484 0.731488375756207 1 1
0.735460735768699 0.727396506885815 1 1
0.960688628277723 0.950016063540544 1 1
0.864667152334053 0.856073572793764 1 1
0.923866955249148 0.914745701733975 1 1
0.837084688971346 0.828155650925007 1 1
0.893958708451764 0.8854409211191 1 1
0.839898864721689 0.830981812617459 1 1
0.802681784112967 0.793857163616115 1 1
0.536193379554858 0.53130269504482 0 0
0.762853104175125 0.754823670964651 1 1
0.881214337243898 0.872235055680719 1 1
0.742292528977977 0.73474932889387 1 1
0.786973727923224 0.778642116837446 1 1
0.837027592374776 0.828374871102375 1 1
0.672303251762855 0.666100247685651 1 1
0.89798795929211 0.887077826178263 1 1
0.870927233371049 0.862759979861221 1 1
0.610527905381535 0.604243763860474 0 0
0.752582003196787 0.745540788315361 1 1
0.773679402537923 0.765916714509627 1 1
0.806616688275571 0.798801485576457 1 1
0.789783319187467 0.782203605483472 1 1
0.856536269929393 0.847969951353757 1 1
0.705886838745303 0.698491161680403 1 1
0.871112994074247 0.86344415001016 1 1
0.740553688719666 0.733157112326612 1 1
0.566508703760681 0.561277910467346 1 0
0.864974104930609 0.855032191968034 1 1
0.857284382499991 0.849153194810198 1 1
0.763285761106877 0.755151897410406 1 1
0.864843104877621 0.856459913126787 1 1
0.796642985548866 0.78848547182853 1 1
0.597269229209904 0.591612877934838 1 0
0.813646148009354 0.804872161072214 1 1
0.72507791977957 0.717370897797916 1 1
0.991280577834281 0.980183442508614 1 1
0.74593785708908 0.73928258365452 1 1
0.796460285871146 0.788086012592293 1 1
0.964903848949889 0.955859344645835 1 1
0.757051855977866 0.748596179862618 1 1
0.851752885916949 0.842710709194823 1 1
0.723426982147499 0.716622139665344 1 1
0.824552372411718 0.815293496520126 1 1
0.726317084252293 0.718672140059504 1 1
0.811028131731522 0.801625637166273 1 1
0.815984614725731 0.8078763584119 1 1
0.551670072851371 0.545357469814456 1 1
0.725241241118254 0.717875609736306 1 1
0.670425582565288 0.664026924540845 1 1
0.85931109282016 0.849829901882633 1 1
0.792083086104308 0.783608707705275 1 1
0.85676741178594 0.847943079916882 1 1
0.661371166322319 0.655319937036538 1 1
0.848801912164351 0.840552436112824 1 1
1.0267343422586 1.01662124478071 0 0
0.64804634497599 0.641303878462392 1 1
0.891454031514781 0.881548822979769 1 1
0.927865234676594 0.917815249397999 1 1
0.719588270058855 0.712220143689789 1 1
0.685332039844804 0.678767436878129 1 1
0.810352633382569 0.802795195711422 1 1
0.797595394275051 0.789392719293752 1 1
0.718360559176606 0.711395936741316 1 1
1.13656275653503 1.12450226303855 0 0
0.805261716669213 0.797180419661277 1 1
0.798409315949093 0.790585815844852 1 1
0.817808742305959 0.809983367964306 1 1
0.845081822724109 0.836643022589926 1 1
0.921480554880818 0.911798992701399 1 1
0.990117822669982 0.980066510726227 1 1
0.950533059522378 0.941128416296172 1 1
0.92068607367334 0.911605532266874 1 1
0.726988962723941 0.719344436354767 1 1
0.807155935021887 0.799144240554096 1 1
0.852510369636161 0.843765763382329 1 1
0.839451942096296 0.830329806414765 1 1
0.974420475204539 0.964990876526288 1 1
0.894727091751848 0.884625274973915 1 1
0.805600292247622 0.798314673904182 1 1
0.653133048893916 0.646871608353894 1 1
0.849827865357523 0.840388774219855 1 1
0.848681322236433 0.839740367286402 1 1
0.889474407422529 0.880034115308148 1 1
0.437847009189773 0.433523499842503 0 0
0.941030668864876 0.930888048851673 1 1
0.728694886526303 0.721246300411084 1 1
0.687890283656128 0.680827284712295 1 1
0.834741144072159 0.826919707563716 1 1
0.785320696460251 0.776922719518511 1 1
0.803452017890084 0.794916083080006 1 1
0.819700020635612 0.811133696334813 1 1
0.874536136460776 0.866121952513913 1 1
0.87994973658774 0.871411775635754 1 1
0.915940409156377 0.906163624207822 1 1
0.830405236872894 0.821080596621925 1 1
0.734029781593936 0.726559073000913 1 1
0.608942930917203 0.603035358397494 1 1
0.928819796534819 0.919752671894941 1 1
0.549125011276842 0.543399567008012 1 1
0.935718044150209 0.925527642116435 1 1
0.665275441982626 0.658178799571593 1 1
0.782680660651152 0.774841275968742 1 1
0.773705181772449 0.765866658996629 1 1
0.866265307826424 0.857560874307343 1 1
0.854738445642672 0.846613425837945 1 1
0.777304329686564 0.770039790014933 1 1
0.604439282967525 0.597599716274268 1 1
0.854806113030943 0.846385589825358 1 1
0.97740692612077 0.967129461397043 1 1
0.687657586363083 0.680656317899976 1 1
0.979618004488531 0.969922369701508 1 1
0.958040159916195 0.948510919760659 1 1
1.12841232926393 1.11633630941559 0 0
0.633039390581941 0.626392351595036 1 1
0.816463091716789 0.80892909182993 1 1
0.803393745280074 0.795219781496569 1 1
0.66710584470098 0.660164324821215 1 1
0.911851732856189 0.902500162799392 1 1
0.779215590580654 0.771352903004233 1 1
0.818729016425574 0.810317358902613 1 1
0.87672014022471 0.868136026884738 1 1
0.902098324481809 0.892326335921907 1 1
0.791876333766619 0.783886428345374 1 1
0.807151580897944 0.798721773565956 1 1
0.770853982332082 0.762978429206693 1 1
0.775968773194669 0.768315982357045 1 1
0.862374784000202 0.853305216485173 1 1
1.02742945748201 1.01679913540037 1 1
0.802094821731255 0.793231874441176 1 1
0.907006155180161 0.898155735704055 1 1
0.902955699002198 0.894036313399686 1 1
0.68616058008954 0.678907891868459 1 1
0.93601942039434 0.926116245425738 1 1
0.757625256135045 0.749399276275559 1 1
0.95657208537383 0.946860450597793 1 1
0.851897658293733 0.843550982296452 1 1
0.537634259165766 0.532075204668059 0 0
0.749161549197898 0.741502161793572 1 1
0.866310520346659 0.856129574351735 1 1
0.728120930115435 0.720220115825553 1 1
1.0663256681442 1.05621075844207 0 0
0.917905749012115 0.908720762880926 1 1
0.696043552206693 0.688666411351928 1 1
0.794332364158014 0.786191350247961 1 1
0.816446611824083 0.808163741211271 1 1
0.831521349760956 0.824049088571823 1 1
0.889801170866888 0.881320983911808 1 1
0.660826169744986 0.65384256840158 1 1
0.798614763477903 0.791044153685037 1 1
0.821576481159079 0.812938075445117 1 1
1.08892618455208 1.07786218670801 1 1
0.806595627427151 0.79854660263832 1 1
0.721458699902257 0.714232576719358 1 1
0.968388669367264 0.958681911835734 1 1
0.662013381224384 0.655619586864839 1 1
0.744761379632976 0.73772441879096 1 1
0.832298679624919 0.82399009017989 1 1
0.873284530917012 0.864870687870428 1 1
0.667589929754515 0.660046859013137 1 1
0.635315539918644 0.628663458418299 1 1
0.691002367586292 0.684458327853693 1 1
0.807696332529494 0.799481895851823 1 1
0.70862247294894 0.701137031540567 1 1
1.05323871915998 1.04242022726406 1 1
0.750688332605203 0.742245174924461 1 1
0.72467358771565 0.716852232689982 1 1
0.624129550236548 0.61763343838878 0 0
0.531667053741046 0.52561922432773 0 0
0.891033160163113 0.881360534084387 1 1
0.804848733464081 0.796338280898327 1 1
0.85803416198289 0.848995173090471 1 1
0.616642596294326 0.610515457475201 1 1
0.885413545211867 0.876099275422315 1 1
0.688384197850966 0.681856000273213 1 1
0.854538280208918 0.844870362251994 1 1
0.921342108910343 0.912050712311503 1 1
0.780941788154425 0.773337339681821 1 1
0.802967683983587 0.794260644815272 1 1
0.652901124303192 0.646423120794417 1 1
0.536287478892273 0.530307890034724 0 0
0.781278260932299 0.773214922846169 1 1
0.851535508092491 0.842884404567622 1 1
0.72961442663935 0.722116122685163 1 1
1.07869652656517 1.06704705559861 0 0
0.926078975791879 0.917142894071346 1 1
0.793440534740716 0.785016132335474 1 1
0.886414303779719 0.877083847796944 1 1
0.901078295776589 0.892650601786369 1 1
0.590503554088392 0.584432609035483 1 1
0.839626579325985 0.830813496886707 1 1
0.781813502611752 0.773422701707039 1 1
0.695503751055754 0.687375561108917 1 1
0.653664368346195 0.64724047365415 1 1
0.881840114242084 0.872561609540381 1 1
0.738548749867478 0.731322305648809 1 1
0.928007173052599 0.91874216444693 1 1
0.927982149460385 0.918759230983758 1 1
1.03632749122486 1.02642230926222 0 0
0.717560566912903 0.710012187419147 1 1
0.856776801531929 0.846602202834246 1 1
0.798907630732666 0.789884916662668 1 1
0.801300481470775 0.792969202143376 1 1
0.846629877616087 0.837247391340954 1 1
0.76033577664253 0.753155006291938 1 1
0.825617076058722 0.816337201982147 1 1
0.825164722763743 0.816375810073338 1 1
0.776564432855742 0.768912333594245 1 1
0.718222509727321 0.710423753846626 1 1
0.711523166786403 0.704382332087209 1 1
0.787637856505632 0.778983191473121 1 1
0.886917083162545 0.878547473520469 1 1
0.821007848686996 0.81250615834297 1 1
0.795040504522781 0.786766201531626 1 1
0.689216134866861 0.681774516395975 1 1
0.767484965977449 0.759447057912612 1 1
0.644774970385673 0.638828145981778 1 1
0.899270528560136 0.888201966279469 1 1
0.791763122180544 0.784060231066833 1 1
0.750872759587549 0.743725768542515 1 1
0.835104672521393 0.826216187409224 1 1
0.645935671884888 0.639080529386599 1 1
0.793513233640135 0.785205935486475 1 1
0.908804499271584 0.900182247132126 1 1
0.843196969556786 0.835065389942311 1 1
0.880034393197512 0.870311620374918 1 1
0.695105115698591 0.688266179960978 1 1
0.757759239058191 0.750127174166214 1 1
0.750600550334172 0.742516666169507 1 1
0.822184052432075 0.813255292601197 1 1
0.861917275311802 0.852855770298423 1 1
0.930480228790314 0.921262478298159 1 1
0.743090758927191 0.735081649851793 1 1
0.844236003458277 0.835981171513411 1 1
0.770020078143379 0.761549518754186 1 1
0.519946384134863 0.515109471613518 1 1
1.03767060695717 1.02742213236123 1 1
0.653326946838905 0.646781161350088 1 1
0.944442724650334 0.934098767643633 1 1
0.885791762863864 0.876129399204069 1 1
0.996586921168381 0.986079188736227 1 1
0.844992110249082 0.836527886704023 1 1
0.69834005403596 0.691137603366891 1 1
0.655099857792319 0.64818619737369 1 1
0.836673232750339 0.828690528315257 1 1
0.656136327901472 0.64955452796639 1 1
0.774920196540659 0.767877904434964 1 1
0.760004737506508 0.752039209407656 1 1
0.71302820075381 0.705720453061533 1 1
0.829193459206602 0.820494705471136 1 1
0.761803529839984 0.754165624304289 1 1
0.725934286294341 0.718798308327639 1 1
0.854911756364251 0.845718262074012 1 1
0.610153291226575 0.604965021068487 1 1
0.670834766550545 0.663630277415939 1 1
0.765242088532228 0.758062238179048 1 1
0.834864124612017 0.826795452576075 1 1
0.789490458137858 0.780882199074199 1 1
0.930839816884566 0.921650908499965 1 1
0.660584392443048 0.654049398428317 1 1
0.757579797367474 0.750274145940636 1 1
0.846098420650758 0.835742518653088 1 1
0.618967283161679 0.612441951814979 0 0
0.668606204670146 0.662143968918303 1 1
0.765690551398152 0.756993260586653 1 1
0.695161598473667 0.688042431295436 1 1
0.882777430853395 0.873443637755903 1 1
0.769112786088743 0.761695721899627 1 1
0.70782722239989 0.700587017953822 1 1
0.757024034068193 0.750289945739523 1 1
0.607098279809486 0.601179029415431 1 1
0.825336327126558 0.816753273952982 1 1
0.725387388943801 0.717397216490668 1 1
0.843718977022961 0.836024489616424 1 1
1.08194420334237 1.07100483189854 0 0
0.749012826532371 0.74091924376575 1 1
0.918177578135461 0.908716393291938 1 1
0.861090381243817 0.852319530684157 1 1
0.629886337268199 0.623104417761117 1 1
0.625808682050798 0.619334029983708 1 1
0.843402838177222 0.834140611060191 1 1
0.858241741815924 0.849593162381293 1 1
0.684238687239949 0.676950479168039 1 1
0.788625493729196 0.78017826938635 1 1
0.666106322258723 0.659941466308397 1 1
0.759973293925192 0.752484162035836 1 1
0.564684056643148 0.558903217386744 1 1
0.698181412004827 0.691401466783446 1 1
0.830574023177047 0.821775237498067 1 1
0.496455074284328 0.490986836292306 0 0
0.641281515312805 0.635328492611316 1 1
0.659959804657401 0.653624749568818 1 1
0.788263331210653 0.780991827585447 1 1
0.74268061526384 0.735851692440594 1 1
0.798299304169268 0.789821581377214 1 1
0.751101367742555 0.743381404280147 1 1
0.865920293740926 0.856754630251452 1 1
0.777710103753218 0.770346250534324 1 1
0.694042180988086 0.687346031168703 1 1
0.777070129716584 0.768866901009887 1 1
0.863706110658061 0.85444403377489 1 1
0.676672060034433 0.669889001689418 1 1
0.805721603552896 0.798260085700098 1 1
0.875718909010468 0.867070043060322 1 1
0.806250518422822 0.798929343877185 1 1
0.646163046274615 0.63894475833413 1 1
0.461541568178192 0.456878351422302 0 0
0.760390732235993 0.752529504051943 1 1
0.939132710484938 0.929743428850925 1 1
0.849114060865401 0.840777637764551 1 1
1.00904177033121 0.998735854736985 0 1
0.912829504021272 0.903036950647588 1 1
0.883942379917537 0.874754954782261 1 1
0.743874604347824 0.736637798342708 1 1
0.740661784217894 0.732162515957111 1 1
0.937867014267637 0.928107809192219 1 1
0.752451410299878 0.744781379445314 1 1
0.772687920996899 0.764406478313169 1 1
0.77953215569828 0.771235497660229 1 1
0.875060031218584 0.866126381989116 1 1
0.831634460990006 0.823152156840477 1 1
0.926104174191844 0.916559095397068 1 1
1.11697287180922 1.1051470619365 0 0
0.927416318585541 0.918368098738948 1 1
0.758251418079109 0.750588755693711 1 1
0.71556116376128 0.707942353968801 1 1
0.915269924773711 0.906432203678755 1 1
0.730787812792116 0.72276210807123 1 1
0.781536112491129 0.773688111555894 1 1
0.702515440283441 0.695420277178299 1 1
1.03927630828851 1.02842896398937 1 1
0.713508600770969 0.705565292510264 1 1
0.768035674705508 0.759788452539585 1 1
0.73395062598192 0.726648706930642 1 1
0.87139307730738 0.862406595216826 1 1
0.795648868240936 0.78718817549417 1 1
0.809959107342975 0.801818780029647 1 1
0.840583124847725 0.832141451349414 1 1
0.621647442603087 0.615593873131455 1 1
0.655971139786976 0.649881395379919 1 1
0.659015785546435 0.652201627773461 1 1
0.695222135418002 0.687978401959905 1 1
0.746015554968413 0.73812735687134 1 1
0.660312221240961 0.65325762943485 1 1
0.75279309371482 0.744568394678797 1 1
0.859457190171341 0.850772704791198 1 1
0.985435014712472 0.975440283018346 1 1
0.802836817547232 0.79487549967017 1 1
0.627740679351142 0.621510061728851 1 1
0.684462844267019 0.677898668436842 1 1
0.880423975670752 0.871618611461255 1 1
0.683266844112282 0.676336771520659 1 1
0.787856197403256 0.779328018650199 1 1
0.905874735097798 0.897187638241522 1 1
0.7547776769563 0.746656992812459 1 1
0.735602361424785 0.728245077601889 1 1
0.88425182969112 0.875486547193776 1 1
0.879487858546134 0.870537061264537 1 1
0.699023724501285 0.692376669253794 1 1
0.861073551354479 0.852259200388473 1 1
0.971738092218052 0.961769604182067 1 1
0.664777447535658 0.65806929632543 1 1
0.526871133288407 0.521791833269261 0 0
0.822143471484247 0.812807981132028 1 1
0.869734033899816 0.860445545610707 1 1
0.713909367174784 0.706361182211711 1 1
0.892963433765431 0.884024975407354 1 1
0.653748663920737 0.647139641124673 1 1
0.8499764833524 0.841778008995417 1 1
0.749948984120106 0.742624229425049 1 1
0.809405688586242 0.800531066860408 1 1
0.780879887981458 0.772711531800777 1 1
0.912170199594595 0.90312446530067 1 1
0.82117046344529 0.813289370310721 1 1
0.959429716971717 0.949661587260135 1 1
0.814895491299049 0.806266445465168 1 1
1.08227672381207 1.07134661815179 0 0
0.743357341630428 0.735902090257616 1 1
0.600075618534627 0.594782605393817 1 1
0.806179118743918 0.798071514754774 1 1
0.770619326503976 0.763296495748534 1 1
0.46600625159139 0.46090276333976 0 0
0.957127235109121 0.946862953145654 1 1
0.700919432961617 0.693906992351771 1 1
0.665317952166092 0.65905695651306 1 1
0.836613826298951 0.827893503595874 1 1
0.724336762719217 0.717497311722467 1 1
0.783098130003843 0.775675208991075 1 1
0.835483538977338 0.826520056270485 1 1
0.59705656425014 0.590996332961129 1 1
0.828146805236526 0.820045049910599 1 1
0.739442008940796 0.731650173918057 1 1
0.674163411882846 0.667320009711095 1 1
0.696712480565223 0.689262581131522 1 1
0.770867525853521 0.76311694573082 1 1
0.766570547277469 0.758471753218984 1 1
0.684137876230752 0.677141943572262 1 1
0.719888034920706 0.711829471970856 1 1
0.607598042085302 0.601514933055302 1 1
0.715135296245427 0.707943081782225 1 1
0.776167745251143 0.768145632039873 1 1
0.666134558568866 0.659443196109256 1 1
0.824695418305434 0.816733511025491 1 1
0.788284618159855 0.780720021686622 1 1
0.722473572147634 0.715421614607452 1 1
0.876944198606555 0.868175259310321 1 1
0.941015866720102 0.930838991713046 1 1
0.9055777005691 0.895207885576046 1 1
0.709090668622746 0.701615540009541 1 1
0.622392590999148 0.616331401908226 1 1
0.879659165908923 0.870740028331481 1 1
0.970337181914114 0.960792020073815 1 1
0.662871762100396 0.656382451467408 1 1
0.54550885073286 0.540358060665811 1 0
0.75834461037184 0.751347607710984 1 1
0.750561463361044 0.74250479725064 1 1
0.861397875494548 0.852912583834399 1 1
0.780443867275836 0.772804472192643 1 1
0.953017024650882 0.942573418250729 1 1
0.741177690419466 0.733201810112446 1 1
0.977264439116257 0.967225731081738 1 1
0.889384333827713 0.879513128624454 1 1
0.752891329259901 0.745719950297542 1 1
0.942995652294155 0.931956865031267 1 1
0.806104071641489 0.797064024223543 1 1
0.825953226033274 0.816662999550355 1 1
0.96088227337412 0.951721751774823 1 1
0.717868410920151 0.710525653284429 1 1
0.676438188450228 0.669377054238412 1 1
0.959916860974205 0.950075839324765 1 1
0.602011930698139 0.596278630394204 1 1
0.892029689530463 0.883109384118836 1 1
0.756572670033597 0.748980386179111 1 1
0.855511276191414 0.846006732823535 1 1
0.650295601497922 0.643615586601862 1 1
0.798185860711383 0.790274674829796 1 1
0.675065416807359 0.667570519329414 1 1
1.01202591530304 1.0016337363182 1 1
0.819949743266993 0.810659395388386 1 1
0.87669067968599 0.86807338949368 1 1
0.779198622618149 0.771559640658424 1 1
0.94252136154566 0.932540094208748 1 1
0.658223624320297 0.651683699729639 1 1
0.773644847510764 0.765804721210929 1 1
0.764082364597829 0.755970015701574 1 1
0.953895523320205 0.944540917656199 0 1
0.721672231888374 0.714201556853084 1 1
0.875529994650587 0.86662608913947 1 1
0.771712105762649 0.763295685660745 1 1
0.882600847680214 0.87316664434575 1 1
0.657218677985226 0.650532935130996 1 1
0.665328213315111 0.658420031241913 1 1
0.768796901185999 0.761813267885573 1 1
0.858297231517874 0.848870491960515 1 1
0.765073023473081 0.756561282814628 1 1
0.85580772261717 0.847433553645834 1 1
0.650255229123293 0.643172574443618 1 1
0.647336026955226 0.640462714862043 1 1
0.481641216905671 0.47696326554237 0 0
0.713973299906547 0.70706198890728 1 1
0.943066437125844 0.933605925884548 1 1
0.632805624529467 0.626148204451956 1 1
0.665105915373727 0.657535010374111 1 1
0.675856934284998 0.669279940732741 1 1
0.819327162439612 0.810440275893187 1 1
0.846324477185084 0.838331438357523 1 1
0.838624467381148 0.830101497991454 1 1
0.617918499944371 0.611443668006368 1 1
0.690348570032636 0.683689494719839 1 1
0.719261577869403 0.71185410872724 1 1
0.898715074683778 0.889333300828033 1 1
0.890265904423805 0.880918434577824 1 1
0.854230666153572 0.84516523688441 1 1
0.905206547966223 0.895882983985839 1 1
0.597827408662414 0.591365015976306 0 0
0.877825657392229 0.868571312228113 1 1
0.832870920931423 0.824241117532987 1 1
0.780113952817499 0.772435680784436 1 1
0.789441510351351 0.781502632380569 1 1
0.81944642356425 0.811414670032973 1 1
0.543752208116773 0.538270183342237 1 1
0.982871962443877 0.973810597066844 1 1
0.56080909002883 0.554353153813141 0 0
0.831629074854523 0.823215072812386 1 1
0.895930183797285 0.886604539249844 1 1
0.971539465486296 0.961176449491263 1 1
0.737869291911699 0.730381693021111 1 1
0.827343260502335 0.818843579033597 1 1
0.977640238429265 0.966951432969319 1 1
0.741485688255685 0.734781656571216 1 1
0.822996464418018 0.814224647044811 1 1
0.826910443872823 0.818574225121793 1 1
0.721210842242464 0.713264630127157 1 1
0.696945595084526 0.689607287223474 1 1
1.02787139333245 1.01698797678142 1 1
0.686230445940323 0.67956466875579 1 1
0.670390935354619 0.663629213018814 1 1
1.10158513732734 1.08986113743734 0 0
0.696083730904723 0.689054340944362 1 1
0.892930209456094 0.885197216173526 1 1
0.93535342687254 0.925763919538724 1 1
0.798073902131864 0.789647699364707 1 1
0.816284449136721 0.808525011833247 1 1
1.02194017471188 1.01156991149602 1 1
0.840069088640546 0.83101608781556 1 1
0.907323066099499 0.897331867390695 1 1
1.01817823085168 1.00817384909339 1 1
0.757212293899309 0.749642733700444 1 1
0.893635044646317 0.884517355763181 1 1
0.817092566346314 0.808585723786483 1 1
0.970399031937832 0.960402596763383 1 1
0.927032758493242 0.917679816899324 1 1
0.831747491003783 0.823397209439382 1 1
0.631689959018463 0.625927387230921 1 1
0.769508023815515 0.762481948427354 1 1
0.748461750653436 0.741040327633509 1 1
0.52894638553401 0.524038619284101 0 0
0.765220148651456 0.757551974022431 1 1
0.586011162074255 0.57965521655066 1 1
0.742493750394781 0.735448728465188 1 1
0.905270395814356 0.896990621336015 1 1
0.789161725281027 0.780875359537298 1 1
0.727723523286499 0.719980784121089 1 1
0.819400655734329 0.811026979767748 1 1
0.806819551115892 0.799333810839187 1 1
0.851310465798627 0.843002688408376 1 1
0.848493216600017 0.839245564431826 1 1
0.900142965908428 0.890803793203577 1 1
0.835455634399878 0.826710203674262 1 1
0.473289187023947 0.468478349278761 0 0
0.753845018331497 0.747116898226433 1 1
0.88607305324277 0.877314528730249 1 1
0.782757976167301 0.77488609116727 1 1
0.779015586379778 0.770766309173446 1 1
0.735154171136337 0.72746799361257 1 1
0.781300555557691 0.774158573632603 1 1
0.55005654087506 0.54435044774966 0 0
0.833768604030718 0.825022026449785 1 1
0.784303106750134 0.776589363668676 1 1
0.744500738251142 0.737202660183826 1 1
0.881189901560476 0.872220458653668 1 1
0.827922314161119 0.819540443430717 1 1
0.914243405366691 0.903900214662471 1 1
0.51802163252537 0.512701271849165 0 0
0.764040103245398 0.757411350789734 1 1
0.939646882845408 0.929812269492003 1 1
0.929192671563628 0.919672967036338 1 1
0.808733524447754 0.801074460639823 1 1
0.632809999303815 0.626277850766883 1 1
0.767139533378729 0.759731492491341 1 1
0.952723893650059 0.942638893647174 1 1
0.886861814923672 0.8783375346709 1 1
0.846523141870233 0.838624998897256 1 1
0.740530015969584 0.732863619521788 1 1
0.765376503575044 0.758050200404986 1 1
0.731020765511291 0.723469045291518 1 1
0.808302816239048 0.799571393345928 1 1
0.874901230165722 0.865762759340942 1 1
1.16105495740622 1.14881207586493 0 0
0.686380518961332 0.679368507031166 1 1
0.747714444331388 0.739595441254369 1 1
0.693066349829285 0.686052229385106 1 1
0.678610888996477 0.671265718223196 1 1
0.594310478486077 0.588761538352327 1 1
0.75475425055441 0.746790003622271 1 1
0.737287372537093 0.73003660386825 1 1
0.927905584549336 0.918993377062483 1 1
0.986036440941342 0.976109222030408 1 1
0.656152875697005 0.648881430122074 1 1
0.796282131628966 0.788649597147586 1 1
0.683275987971003 0.67650588476822 1 1
0.713733834037204 0.705607401704229 1 1
0.766007437541759 0.758172182999983 1 1
0.786193139063832 0.777742806203217 1 1
0.884951241108408 0.876059520735515 1 1
0.94516373150903 0.935890815190769 1 1
0.624707791303763 0.618211343086325 1 1
0.880296925614831 0.872082511900718 1 1
0.705154801348192 0.69771786436107 1 1
0.864149127402862 0.855038478397624 1 1
0.98713130920758 0.977900034760887 1 1
0.825207860046729 0.816488425210982 1 1
0.690473301809796 0.684223021354558 1 1
0.823605015193982 0.815392115149112 1 1
0.893941843212495 0.884404649736211 1 1
0.833883247530735 0.824852164126523 1 1
1.03025701319671 1.02018179069059 0 1
0.72820317803247 0.721576544946266 1 1
0.896853272273656 0.887675908283266 1 1
0.909545101553138 0.899800235279254 1 1
0.810952080916335 0.802559307902123 1 1
0.773263491888863 0.764426878052354 1 1
0.687247256756213 0.680572811141612 1 1
0.857613695009573 0.849162827434176 1 1
0.93010191875104 0.920731099990308 1 1
0.947421811131836 0.93788984385473 1 1
0.765376088455995 0.757960404437985 1 1
0.795445333080118 0.786613868954985 1 1
0.938639157224245 0.929406330481365 1 1
0.930088125985881 0.920325583065986 1 1
0.781311650719718 0.773690805012194 1 1
0.860109547097322 0.851906681352954 1 1
0.946110211111971 0.936059138106334 1 1
0.84565615530917 0.837355261148525 1 1
0.905931119091551 0.896800836268187 1 1
0.73067904447875 0.723370083002534 1 1
0.873933658511991 0.865218657008181 1 1
0.652761335542067 0.64657806989583 1 1
0.935894207023802 0.926496223017906 1 1
0.910700938286362 0.900595239672204 1 1
0.596880121906417 0.590802798191969 1 1
0.836915696600545 0.828472803993222 1 1
0.881922735854928 0.872329746158779 1 1
0.790330656174332 0.781859668917516 1 1
0.69244052151819 0.685961214181778 1 1
0.814781507237121 0.805652995264766 1 1
0.817335321228842 0.809239800192353 1 1
0.465348062413177 0.46019541268649 0 0
0.687742142291858 0.680531257907969 1 1
0.838908433968525 0.829895431229771 1 1
0.767935580394534 0.760481818940974 1 1
0.370809100674446 0.366343829738123 0 0
0.777176301713917 0.7692103773014 1 1
0.933333447200518 0.923469122002955 1 1
0.897061647478593 0.888761916317394 1 1
0.75293293828214 0.74550187275335 1 1
0.74896466233708 0.741726783664436 1 1
0.712775708993841 0.705773650943063 1 1
0.873332893256583 0.863313676415591 1 1
0.758052373079572 0.750562314642728 1 1
0.693642512395045 0.686014723694864 1 1
0.918038604787512 0.908982003446435 1 1
0.810138725585752 0.801620302406157 1 1
0.643044443028441 0.636499901420085 1 1
0.737067906457775 0.729355960668559 1 1
0.794424704745025 0.785246248566195 1 1
0.923618791181775 0.913680002447198 1 1
0.741220479012619 0.733587571207629 1 1
0.741903015777564 0.734193627663702 1 1
0.835903652653088 0.827989897860031 1 1
1.00330551627695 0.993399497727604 1 1
0.906333188884065 0.897307179477823 1 1
0.813043242864592 0.804827948251833 1 1
0.769016021061702 0.760902522271615 1 1
0.815813310713167 0.807290647361848 1 1
0.820682794495202 0.812042258044905 1 1
0.681515526986065 0.674358916414126 1 1
0.986266599447324 0.975831046137373 1 1
0.757254034904772 0.748798169444292 1 1
0.796118248531179 0.78715736962656 1 1
0.832190135838541 0.824421806606792 1 1
1.01562681166657 1.00407729629215 0 0
0.782561255825135 0.774771836175656 1 1
0.751490659814465 0.744007845557615 1 1
0.787692974792412 0.779163568758285 1 1
0.886892294683573 0.87799117320416 1 1
0.921938621584539 0.912866772289745 1 1
0.811980227550325 0.803794307835272 1 1
0.77383196064759 0.766254753588395 1 1
0.827001144151517 0.818884359691361 1 1
0.509955643381839 0.504252520994424 0 0
0.918990487834664 0.908893907036064 1 1
0.875444676939757 0.866623464137144 1 1
0.992575249380639 0.982453141378075 1 1
0.515236819139142 0.510544543756395 0 0
0.954426677412474 0.943956694157972 1 1
0.906635696881342 0.897727546639543 1 1
1.03641571020673 1.0267559880276 1 1
0.944804132370243 0.935482111828851 1 1
0.867349347973652 0.858486304179306 1 1
0.875360749299424 0.866114908686494 1 1
0.85868165597408 0.850344145772335 1 1
1.07097820399264 1.05917068927402 0 0
0.820308469207293 0.812164013961372 1 1
0.960186162165832 0.950515476861846 1 1
0.603820605973265 0.598032396954639 1 1
0.716437074447012 0.708719389188862 1 1
0.869250048520592 0.860021386254838 1 1
0.722572548646014 0.715155616237127 1 1
0.778107408374302 0.769852641697483 1 1
0.657415160609851 0.650821061089159 1 1
0.799100321187641 0.791079566496946 1 1
0.726433885070891 0.71855470072103 1 1
0.861745054617532 0.852955859974673 1 1
0.642168721540362 0.63567873882929 1 1
0.84389166139261 0.834261750599033 1 1
0.830110026838485 0.821457721771421 1 1
0.913128578179791 0.903206622449053 1 1
0.516889059581678 0.511058723777279 1 1
0.76178327141185 0.75439827850872 1 1
0.877906213189625 0.869435768579809 1 1
0.889380007502483 0.880330779036556 1 1
0.688055052911294 0.68097672104383 1 1
0.872392409361537 0.863641952692732 1 1
0.474634356174303 0.469914137632194 0 0
0.956402825680088 0.94683556808876 1 1
0.770151512252794 0.761700327202453 1 1
0.898619213442336 0.889722895620999 1 1
0.998502488234664 0.988226067553728 1 1
0.852604308361726 0.843821448445277 1 1
0.661505086692789 0.65461453954676 1 1
0.702232029882674 0.695702863444081 1 1
0.719877779041132 0.711438389587278 1 1
0.761746605606356 0.754487280869844 1 1
0.651430774670798 0.644842396814639 1 1
0.935118309447112 0.925193152576825 1 1
0.63685212630254 0.630277841369114 1 1
0.598140390593838 0.592170533225815 1 1
0.876169999590402 0.867794872964501 1 1
0.725607201216366 0.717981057472112 1 1
0.540958263735701 0.535915025815715 1 1
0.872492375863272 0.863594938761385 1 1
0.694959694985298 0.688667020518928 1 1
0.863371871513387 0.854933059374868 1 1
0.925797510862594 0.916914774535974 1 1
0.624555967616355 0.61756147360267 1 1
0.771204581467555 0.762712712673564 1 1
0.798743296058812 0.790290764555958 1 1
0.781504978694261 0.774149920765045 1 1
0.96995731001788 0.959867035942399 1 1
0.473570548538357 0.468873859032801 0 0
0.779120010926517 0.771275900333215 1 1
0.737255196994544 0.729343778411802 1 1
0.632286778327094 0.626438452955907 1 1
0.899250231372877 0.889595152582564 1 1
1.02798242942947 1.01794133212085 0 0
0.589192954643885 0.583301149010061 1 1
0.790406645469265 0.782692881496362 1 1
0.825608562520617 0.817201929486528 1 1
0.971368695645917 0.961617551871269 1 1
0.916298261492601 0.906141484318524 1 1
0.753625725110683 0.745963672266756 1 1
0.505945824318522 0.500303339520752 0 0
0.657059482562632 0.650662908529107 1 1
0.81928747967878 0.811211333349375 1 1
0.722853386240695 0.714980491678926 1 1
0.67424986509988 0.666920819697553 1 1
0.901159718558966 0.891829888876835 1 1
1.0448257525046 1.03369556149936 1 1
1.04159153202246 1.03053679497553 1 1
0.835040397389849 0.827018485198263 1 1
0.715965532083179 0.70860750809545 1 1
0.656315350866332 0.649445765257799 1 1
0.664850693419823 0.658230865451574 1 1
0.726215399808432 0.71829863073708 1 1
0.743483330118064 0.735675587859438 1 1
0.933702311044449 0.92411612887867 1 1
1.03879614979853 1.02730079743731 1 1
0.735463560109261 0.727318602115875 1 1
0.891210514520328 0.881692120286573 1 1
0.723148554049021 0.715621887013938 1 1
0.665469646971767 0.658811672724156 1 1
0.557165684532654 0.551589484974074 0 0
0.748456245313249 0.740495694503907 1 1
0.866735345946224 0.856879525359926 1 1
0.801128756619604 0.793279739463144 1 1
0.834419962555491 0.82581909433996 1 1
0.736053304909758 0.727708386317847 1 1
0.832308027185854 0.823754426909049 1 1
1.03656451252223 1.02560191835575 1 1
0.892826623898341 0.884200556844195 1 1
0.672152979875665 0.665732673398926 1 1
0.886603372272913 0.877718660312255 1 1
0.656498562909332 0.64948511348225 1 1
0.645884616757972 0.639207300600268 1 1
0.711256791722446 0.703701044879805 1 1
0.934865439217745 0.925932697692022 1 1
0.770473256182936 0.76306222459592 1 1
0.816550077410205 0.80781297329888 1 1
0.722630921633675 0.715051987311082 1 1
1.02136484665467 1.0109888226903 1 1
0.997212589704939 0.987430633932316 1 1
0.823307664442815 0.81539018692347 1 1
0.789244239567392 0.78023402092612 1 1
0.882161933786454 0.872805913186995 1 1
0.701766430704155 0.694485157822628 1 1
0.818165024552478 0.810079252672903 1 1
0.826867438807777 0.818574050488858 1 1
0.764465059638604 0.756892300801144 1 1
0.552497220167118 0.547516660162945 0 0
0.871281575512107 0.862199496261005 1 1
1.0015336245598 0.990110744443347 1 1
0.767488974576709 0.759586689195354 1 1
0.801079990879678 0.792418200677933 1 1
0.876627070302943 0.868712952822862 1 1
0.999743229324379 0.989664249342671 1 1
0.686883083212924 0.680122070362507 1 1
1.00705500094458 0.995329209546617 1 1
0.782820737857395 0.775030629177614 1 1
0.901789728254286 0.893521235669944 1 1
0.474373909170314 0.470214286761536 0 0
0.907719225633462 0.898115339717486 1 1
0.658380453385046 0.651922520182754 1 1
0.753383553554857 0.745443101927024 1 1
0.905539184461194 0.896549142093526 1 1
0.610274548975768 0.603784379749229 1 1
0.975503366517982 0.965226037877294 1 1
0.734472174592782 0.726015395920268 1 1
0.937713768333858 0.927651929313047 1 1
0.689955720752607 0.682193218602209 1 1
0.892567337859645 0.883287676603077 1 1
0.961445469664382 0.950959421215536 1 1
0.810562813087349 0.802635786198544 1 1
0.878719472212135 0.869982926343949 1 1
0.873148634605964 0.863998905735116 1 1
0.849301649732914 0.840620816025162 1 1
0.552915112775269 0.546962417489113 0 0
1.21520427978365 1.2023538399553 0 0
0.817452133043745 0.808917119868382 1 1
0.969049910154181 0.959494150075202 0 0
0.988023325292394 0.978800087491146 1 1
0.851664640417923 0.842291897704647 1 1
0.651221325195293 0.644655775925164 1 1
0.749883576801778 0.742542832263431 1 1
0.573072956756213 0.56730285075701 0 0
0.590797456581436 0.584595415657239 0 0
0.885458375423144 0.876078896816037 1 1
0.716834569151364 0.709753187247345 1 1
0.678779807825084 0.67200932775024 1 1
0.605711060625469 0.598723836982418 1 1
0.880954654427112 0.870859942944931 1 1
0.928198468654915 0.918321605333764 1 1
0.807625050786973 0.800109310006709 1 1
0.741326224964107 0.733482785040513 1 1
0.901104221309081 0.892148639348117 1 1
0.650108413927711 0.643813199873695 1 1
0.762801043593495 0.75575194364317 1 1
0.761587174451377 0.754487514823462 1 1
0.967798528752559 0.958670724255434 1 1
0.689768502125329 0.683172568234743 1 1
0.876102524989314 0.867392145769464 1 1
0.633967239769443 0.627272199227365 1 1
1.05354154063398 1.04342463416633 1 1
0.9474275629434 0.937793559707617 1 1
1.01647712838519 1.00637525482159 0 0
0.749619102298002 0.742453277176425 1 1
0.768042796847798 0.760368536692978 1 1
0.906866160709436 0.898039886954074 1 1
0.650449756748859 0.643945207995537 1 1
0.6748231365183 0.667923211762698 1 1
0.69378461866119 0.685868685125738 1 1
0.917128794828591 0.906557495238784 1 1
0.928990830450333 0.91992587150503 1 1
0.649215155331018 0.643056251978544 1 1
0.660290277031369 0.654306094684558 1 1
0.889756530763209 0.880422237969773 1 1
0.925112053441303 0.915610672243744 1 1
0.658934744540242 0.651580665007163 1 1
0.896106617588761 0.886746549252989 1 1
0.712433213332031 0.705408511822297 1 1
0.805884621510763 0.798491571646545 1 1
0.696425872915747 0.689153931129991 1 1
0.740607846044595 0.733479611489534 1 1
0.71644131739375 0.709593326369808 1 1
0.77396713057737 0.76593047837526 1 1
0.83954205476849 0.830920528491486 1 1
0.680949540192622 0.673388677170073 1 1
0.834822765495474 0.826810891138024 1 1
0.850166336984424 0.841575418803084 1 1
0.737043905649919 0.729997410895411 1 1
0.729973978571439 0.722011074417717 1 1
0.682958738257622 0.675637477168062 1 1
0.764507029710744 0.757046765177829 1 1
0.560040562256775 0.554554421856485 1 1
0.825666230647579 0.817655136503715 1 1
0.656466597611921 0.649890480524395 1 1
0.735632473416574 0.727671822051938 1 1
0.782663556077482 0.77500735607393 1 1
0.817830449995608 0.810097294913318 1 1
0.735682621823152 0.728832876556854 1 1
0.773608641293798 0.765807529449469 1 1
0.788928969666014 0.780658405793756 1 1
0.829814081895712 0.821708080344069 1 1
0.898554382565102 0.889366739399613 1 1
0.838277767639367 0.82995523004528 1 1
0.654591286925784 0.647697157449776 1 1
0.616817848629087 0.609940559096649 1 1
0.6375558765991 0.631190314707432 1 1
0.892467022385628 0.883498672523033 1 1
0.563858670177633 0.558131915264687 0 0
0.653120288259122 0.647433373190709 1 1
0.91939674082333 0.910112700659292 1 1
0.834571017847481 0.825018066208856 1 1
1.10700795108805 1.09618852244575 0 0
0.774936620521282 0.766146628670566 1 1
0.8757403409686 0.866941316288123 1 1
0.832941334521606 0.823532393609863 1 1
0.52171440316132 0.515701750136375 0 0
1.01176285151615 1.0009133236078 1 1
0.741090928260038 0.7343382712183 1 1
0.939294199016536 0.929185585139259 1 1
0.687491126337205 0.680850286563245 1 1
0.83914579421558 0.829886797803945 1 1
0.926735356704164 0.917198747430818 1 1
0.6682768910738 0.661505934112246 1 1
0.970746010737432 0.961533430224005 1 1
0.710012281504008 0.703446908695213 1 1
0.588276686105176 0.582271671554702 1 0
0.732233886735046 0.724903996016766 1 1
0.5446896463681 0.53932306093197 0 0
0.942028732439718 0.931941172034618 1 1
0.906036644725963 0.896935213052227 1 1
0.916224468284388 0.90691603863667 1 1
1.03521812165867 1.02531046609132 0 0
0.918999875312312 0.909732358205932 1 1
0.705513120864849 0.69852382113117 1 1
0.714110296321929 0.706768104643762 1 1
0.823564828481049 0.815311170227449 1 1
0.900226612150564 0.890471069674554 1 1
0.890896477725139 0.881792667794619 1 1
0.760320251656977 0.752629120711503 1 1
0.822404493622611 0.813630172803351 1 1
0.637560221292679 0.631381937990775 1 1
0.777081515238163 0.76896528980633 1 1
0.768402970639196 0.76095065767522 1 1
0.746512127276831 0.739735251868334 1 1
0.879293099916017 0.869765797527506 1 1
0.80692430782094 0.798693308188744 1 1
1.05810417089497 1.04794262180622 0 0
0.618872265325551 0.611950522749507 1 1
0.92301054214809 0.912671523119941 1 1
0.934368812315977 0.924711604416941 1 1
0.947621143346853 0.938963253876945 1 1
0.856936525490012 0.84775730306617 1 1
0.85178594405588 0.84350106969326 1 1
0.577013646763842 0.571451998785404 1 0
0.625550164612781 0.618916606190133 1 1
0.877456183077023 0.869090919954663 1 1
0.827916115448492 0.819314447264099 1 1
0.666351497713114 0.659010777949677 1 1
0.637444052113068 0.630596017580075 1 1
0.724703062185318 0.716981990425283 1 1
0.946714588610782 0.93709631247029 1 1
0.749442648450102 0.742257949298655 1 1
0.698775065612002 0.691108033528248 1 1
0.888636856041662 0.879572893848496 1 1
0.767893542767465 0.759576645586826 1 1
0.721738267105168 0.713825397340087 1 1
0.884394020627297 0.87578896067389 1 1
0.896082674067705 0.886562537514476 1 1
0.572957739608931 0.566944950649431 1 1
0.866571829563136 0.8570585605698 1 1
0.893975451343196 0.883986296601187 1 1
0.736091105288526 0.728293936373902 1 1
0.773932511186091 0.766075926513848 1 1
0.783065106054992 0.775212406662104 1 1
0.751026897710389 0.742713005394676 1 1
0.933272853771456 0.923858421993373 1 1
0.846187433827269 0.837316185800115 1 1
0.878422481230558 0.870091699473232 1 1
0.885853701228062 0.876259373847082 1 1
0.768530619556122 0.761049626816373 1 1
0.921735114567842 0.913214522788622 1 1
0.655903228329375 0.648842242927661 1 1
0.705977166489562 0.697684408609289 1 1
0.989982759707151 0.97992007390617 1 1
0.935499547286344 0.925363489360902 1 1
0.534607174034676 0.529144373649949 0 0
0.840443492001843 0.831915923609215 1 1
0.757720842945478 0.75126395531807 1 1
0.755610053859034 0.74843274724214 1 1
0.860396483619578 0.851592527448674 1 1
0.888772668020539 0.879695741002155 1 1
0.816226171018887 0.808249809470413 1 1
0.687728179440558 0.681121946612152 1 1
0.713614432225055 0.7067915540996 1 1
0.696520918270842 0.689425684870826 1 1
0.705612134275721 0.698222297592675 1 1
0.68228617058524 0.674535490426533 1 1
0.730102001486046 0.722899075916589 1 1
0.62298205530541 0.616964942293872 1 1
0.896138892161079 0.886293752856478 1 1
0.707679199896173 0.700405181905684 1 1
0.633659500385425 0.627947031918396 1 1
0.713794381860422 0.706936806564797 1 1
0.93534547409227 0.925843566135485 1 1
0.576020786555748 0.570023932200577 1 1
0.735502605932271 0.728562446698488 1 1
0.716969667418198 0.709886984730279 1 1
0.725453314059166 0.7184006534662 1 1
0.66933264928052 0.662876621276135 1 1
0.534856065950373 0.529530189061175 1 0
0.898157618623977 0.888276122877822 1 1
0.641454624125422 0.635125862203905 1 1
0.808384073924307 0.800212809861687 1 1
0.816328500928485 0.808844550175188 1 1
0.624053808844821 0.61801844168779 1 1
0.798693531846257 0.790844992112176 1 1
0.711949862139287 0.703873718274556 1 1
1.02563245844592 1.0149647554017 0 1
0.798079292444612 0.789346935871367 1 1
0.863690201131606 0.855210571317704 1 1
0.915819255139406 0.906129646502556 1 1
0.84306179820818 0.834565576244685 1 1
0.74543714724223 0.737306349145521 1 1
0.79492860343692 0.786706214510732 1 1
0.812780689904448 0.804589906397541 1 1
0.701934682990839 0.694501783776873 1 1
0.638206680730307 0.631304133443585 1 1
0.806079143671545 0.797452874128569 1 1
0.760334844941969 0.752978680363807 1 1
0.664269411181164 0.657268126203321 1 1
0.729054891941643 0.722104325778878 1 1
0.591474171826143 0.585380865495554 0 0
0.636036264843393 0.630408804261282 1 1
0.827897457815414 0.819804570814138 1 1
0.866079168239062 0.857577333371405 1 1
0.618865428645446 0.612669637053463 1 1
0.715366459769289 0.707744826716212 1 1
0.917628190848175 0.908270600426195 1 1
0.774393589146939 0.765732072106362 1 1
1.02065438496315 1.01010060614728 1 1
0.767806169497758 0.76048700320441 1 1
0.550798908982274 0.545743302366826 1 1
0.734137513367152 0.726679963880341 1 1
0.908384931432124 0.899945804741237 1 1
0.55023813381913 0.544840634474356 0 0
0.805569126282843 0.798407090385955 1 1
0.555205357886526 0.548647393051295 0 0
0.965746445630129 0.955202874249481 1 1
0.910020584654574 0.900874343135202 1 1
0.930334183802488 0.921155660426497 1 1
0.646510817046577 0.639715389263265 1 1
0.634958253471915 0.629370961337167 1 1
0.885072259400138 0.876554209043804 1 1
0.776676890208811 0.768461271483009 1 1
0.853990815401486 0.845474068360263 1 1
0.735243480303655 0.727431210869489 1 1
0.901299320629395 0.891747658076817 1 1
0.794006598492373 0.785529780209376 1 1
0.875123657844551 0.866148111523609 1 1
0.806453589381195 0.797343833599693 1 1
0.733060713642143 0.725737130616466 1 1
0.73350236692393 0.726042207446827 1 1
0.838458444913301 0.829833833253714 1 1
0.557676594921412 0.552528834960174 0 0
0.979771713400588 0.969295877077727 1 1
0.96192767311814 0.95213388026879 1 1
0.701596884598482 0.694554337930269 1 1
0.869162102013955 0.860402089273199 1 1
0.699114906930017 0.692202209633176 1 1
0.987906426850574 0.977243160798212 1 1
0.907706368330797 0.899089396546757 1 1
0.987138558625709 0.976581551654158 1 1
0.725318142807069 0.717874092495871 1 1
0.753526607232012 0.745613532341396 1 1
0.815518231912863 0.807311553132591 1 1
1.0436279035534 1.03244444795656 1 1
0.720856220423143 0.713913288646733 1 1
0.79687348649182 0.789505213378552 1 1
0.750576173688175 0.742960123963598 1 1
1.01682834915068 1.00768868423298 1 1
0.733525761274761 0.726546778779618 1 1
0.938035276338174 0.92867867266894 1 1
0.583243973073608 0.577259952715369 1 1
0.874959596546888 0.866493856393867 1 1
0.839794622056543 0.831179937068568 1 1
0.725613325740777 0.718780576534135 1 1
0.804544358696857 0.796093821903582 1 1
0.767568620389476 0.759211054784935 1 1
0.65098261533936 0.644800266276076 1 1
0.657989165686475 0.651244221270002 1 1
0.644415810030286 0.637499191964395 1 1
0.962507692300692 0.953190128783161 1 1
0.818218656240445 0.809817517993619 1 1
0.937760450931609 0.927988183806746 1 1
0.712369923558115 0.704033821767511 1 1
0.827928930887945 0.819353932041438 1 1
0.864893313821087 0.855558483017445 1 1
0.807109904413637 0.799663232303885 1 1
0.818536434815556 0.810257372417302 1 1
0.827585805565262 0.818961291620166 1 1
0.813662783253156 0.805604543514895 1 1
0.774175738437254 0.766117798396781 1 1
0.78730586409604 0.77875805965446 1 1
0.786703358237685 0.778502583473194 1 1
0.638485880354566 0.632850135965854 1 1
0.864820697105864 0.856584514074351 1 1
0.731378396111821 0.724875005369644 1 1
0.828702642095802 0.820056106885785 1 1
0.90506219412375 0.895323693253956 1 1
0.736140438091774 0.728259581140403 1 1
0.720923296220679 0.713400568627376 1 1
0.705591085188036 0.698548532435527 1 1
0.803570804551719 0.795211627269153 1 1
0.839515882251517 0.830982657929931 1 1
0.631490506477368 0.624478311071682 1 1
0.894722411629661 0.885113311203512 1 1
0.706758271517111 0.699523628680822 1 1
0.684702353846107 0.677648759901599 1 1
0.809705356731271 0.801866540070054 1 1
1.00207824192929 0.991770834255891 1 1
0.818808109145679 0.810539742467277 1 1
0.766449283721286 0.75852809383594 1 1
0.673802421169188 0.666700223796132 1 1
0.747213898331823 0.739456637568001 1 1
0.971539457307446 0.961864449484338 1 1
0.9447446832988 0.934328210145751 1 1
0.993507965380631 0.983725492575947 1 1
0.712414941231997 0.704542837234579 1 1
0.764860077495045 0.757014840035379 1 1
0.782333194142365 0.77330303292419 1 1
0.665425788354061 0.659170916406672 1 1
0.648404010669605 0.642258570265123 1 1
0.757025908862733 0.749464897628999 1 1
0.660627250218535 0.653524347048061 1 1
0.834926877789059 0.826886587327539 1 1
0.918866065447843 0.909364257318061 1 1
1.01001366426482 1.00035115216498 0 0
0.66166463923163 0.65470840300443 1 1
1.0617629567769 1.05168006696984 1 1
0.56082494488961 0.554202036723286 0 0
0.804520771560818 0.795253279085118 1 1
0.853979180020503 0.845620808148003 1 1
0.76009852444842 0.75207860044764 1 1
0.950036896634953 0.941015094929452 1 1
0.714999384358811 0.707244740932401 1 1
1.05320295997944 1.04228838103265 0 1
0.640149552228795 0.633696664300645 1 1
0.830194296264536 0.821210631745839 1 1
0.827162415714088 0.817755686429528 1 1
0.689162099164457 0.682854102830103 1 1
0.87332099555681 0.864016876421102 1 1
0.87770890868337 0.867466366294539 1 1
0.981352654979798 0.970825772822509 1 1
0.851441731925696 0.842725115581 1 1
0.812935257885902 0.805179811622829 1 1
0.90008673748384 0.892302336561569 1 1
0.946374539788188 0.936910222604683 1 1
0.869589850790677 0.860180816455429 1 1
0.448701678885734 0.444497916782383 0 0
0.910742140437449 0.900659989038755 1 1
0.749235899196666 0.741749563095148 1 1
0.785442217119451 0.778295410481638 1 1
0.760878916468961 0.753274034170667 1 1
1.02678478314806 1.01649956436887 1 1
0.883519674187153 0.874641867484168 1 1
0.742341519226825 0.734684070270643 1 1
0.850786723869866 0.842058309183269 1 1
0.919770934072951 0.91070181669775 1 1
0.71702463620201 0.709097111683764 1 1
0.810288083897088 0.802393827808975 1 1
0.69052078552442 0.683413156482274 1 1
0.793967819512997 0.785957640349967 1 1
0.862032794926028 0.853806759327578 1 1
0.717951164030886 0.710973362597913 1 1
0.851202322511251 0.842701515061634 1 1
0.726799090422669 0.71800113521015 1 1
0.755986240093285 0.74764417400002 1 1
0.794820697863829 0.786303376849697 1 1
0.995582731279053 0.985530306748597 0 0
0.545665900812269 0.539670399690889 0 0
0.855864419914389 0.847695575951815 1 1
0.677873109461111 0.671364265921174 1 1
0.894195744651799 0.885420010895548 1 1
0.747758796278046 0.740268403080276 1 1
0.853125767599609 0.844914626577759 1 1
0.743515901698327 0.735754746251703 1 1
1.01261100535939 1.00183181962063 1 1
0.84419677393517 0.835293623305167 1 1
0.710655570697954 0.702775279667769 1 1
0.833992061114179 0.825702680191328 1 1
0.805282508743333 0.797154323332754 1 1
0.839575657121225 0.830419810809093 1 1
0.835791094505579 0.826481863904278 1 1
0.703146172681285 0.69641985971144 1 1
0.757801429052925 0.750038475698653 1 1
0.748368835991224 0.741222430873563 1 1
0.620107123063769 0.613468608182913 1 1
0.753439547896451 0.746519359824968 1 1
0.700066406437632 0.692563870399665 1 1
0.807370833196013 0.798875081726647 1 1
0.830380706582792 0.821736555767811 1 1
0.864714867598075 0.856721894264174 1 1
0.638234429519543 0.63226369298693 1 1
0.884217229189573 0.874870825870666 1 1
0.645592320371442 0.639280718125742 1 1
0.828936453616457 0.820321787709308 1 1
0.815284392224996 0.807764622052954 1 1
0.842942673283875 0.834850891772652 1 1
0.933599876496732 0.924333420096794 1 1
0.790241161065043 0.782224341360962 1 1
0.83940877443546 0.830798294449482 1 1
0.804376091461065 0.796099050769715 1 1
0.763174631582322 0.755336342616515 1 1
1.03506578885702 1.02338033701688 0 0
0.790428527614007 0.782526315742187 1 1
0.74029651795315 0.732514841841641 1 1
0.778420492496472 0.770503930241832 1 1
0.856139316678625 0.84748106075069 1 1
0.910278590807098 0.901159188833889 1 1
1.00010070729835 0.989922585471722 1 1
0.649208759189972 0.642949373307074 1 1
0.863802500342615 0.855767004274684 1 1
0.898084288257905 0.887958055695462 1 1
0.937995672027618 0.929513993451291 1 1
0.761347281306982 0.753650142946086 1 1
0.71752265076907 0.709736553111411 1 1
0.847079225812754 0.837893123174385 1 1
0.832073589752794 0.823675879417161 1 1
0.982121488461726 0.971730591208648 1 1
0.986498871701264 0.975877972821113 1 1
0.686454886422828 0.680039445013039 1 1
0.77319561399829 0.765624228482025 1 1
0.894305601767631 0.884387979254066 1 1
0.778580952360969 0.770444019528314 1 1
0.741028259964246 0.733423224323376 1 1
0.760235000710093 0.752238170528121 1 1
0.873570302946648 0.864646256927806 1 1
0.473155764207738 0.468614211696373 0 0
0.770812788373126 0.762634039732641 1 1
0.595394817423027 0.589215908895718 1 1
0.747924754901275 0.740483872266158 1 1
0.793624947958376 0.786337964352542 1 1
0.727795216782466 0.719872585122402 1 1
0.605951148368775 0.599519513598638 1 1
0.886028977066895 0.87693694628516 1 1
0.800361603644292 0.791185988843786 1 1
0.770120205865085 0.7626645100458 1 1
0.90408917326167 0.894906898541535 1 1
0.789703495757518 0.781832241701816 1 1
0.928178019646849 0.917978142192451 1 1
0.839336650682766 0.831005508563995 1 1
0.792708943429825 0.785140277058619 1 1
0.864733871170703 0.854812733081466 1 1
0.680929063389946 0.673885537505709 1 1
0.701472605515057 0.694238089135729 1 1
0.768901274796493 0.761153118424966 1 1
0.798613932057117 0.790338161329231 1 1
0.889155856177889 0.879500493020086 1 1
0.858505924323399 0.849028621044776 1 1
0.605833825322804 0.599309144772941 1 1
0.627303595024643 0.621338651626748 1 1
0.789935480665978 0.782071814020613 1 1
0.819662296636884 0.811330887362918 1 1
0.725668257559487 0.717913657704251 1 1
0.888789002045766 0.880464363674438 1 1
0.751835579061442 0.743700118291548 1 1
0.841984520647265 0.833424069098857 1 1
0.674888556729506 0.667751978403205 1 1
0.753901852849979 0.746575014647066 1 1
0.732972809580946 0.725695149858463 1 1
0.8572691017871 0.84861565845402 1 1
0.772792022010107 0.765459724568854 1 1
0.914828771821855 0.905985707913818 1 1
0.626848044695165 0.620083438878293 1 1
0.639642082614319 0.633758793218278 1 1
0.925561713434429 0.91550196828089 1 1
0.718179911921162 0.710589249859328 1 1
0.772864776697512 0.76459441030419 1 1
0.780356583615807 0.772614063404419 1 1
0.910994024782155 0.902120951589574 1 1
0.770529801203366 0.762355475216504 1 1
0.667257673953827 0.659677589726089 1 1
1.00461888197129 0.994256538089448 1 1
1.00614959425635 0.995524210004647 0 1
0.69070132380393 0.683249532979457 1 1
0.672605882358165 0.665483498270823 1 1
0.692594560159837 0.685048081268579 1 1
0.928510663840169 0.918835655026716 1 1
0.789705336020375 0.781163290921892 1 1
0.928613946211585 0.919860208121429 1 1
0.910983934535395 0.902422641893628 1 1
0.694223466851277 0.687066042823068 1 1
1.10143202440259 1.08986450819897 0 0
0.873371179786782 0.865168206911428 1 1
0.792685712342422 0.784301277304329 1 1
0.835205919534725 0.826369461294878 1 1
0.839767431163948 0.831206614889577 1 1
0.7100156791772 0.701995377186406 1 1
0.6420038522785 0.635061850803582 1 1
0.857198129753123 0.849043719149123 1 1
0.735474182385004 0.727800534723404 1 1
0.726600249781124 0.718863152279776 1 1
1.02696855464572 1.01669183879432 1 1
0.844252199652467 0.835713228831496 1 1
1.14388009234029 1.13186199584545 0 0
0.587381901418551 0.581722097831013 1 1
0.838271993378317 0.829637302160941 1 1
0.915416472550547 0.905471614320779 1 1
0.616701304457259 0.609800538224099 1 1
1.05834921235654 1.04721764203079 1 1
0.99470330131203 0.983217083537989 1 1
0.713460577486194 0.706155278595006 1 1
1.02108278345394 1.0107677797651 0 0
1.01434830242594 1.00324081459348 1 1
0.827908028230137 0.819010388303991 1 1
0.904301293774614 0.894739902884057 1 1
0.913495561907792 0.903967942717156 1 1
0.932129234905142 0.921936942433237 1 1
0.715824889876189 0.708493466782224 1 1
0.864880982775151 0.855155101814673 1 1
0.765247107229797 0.756475265788654 1 1
0.696088269736883 0.689235189447985 1 1
0.807902146359088 0.799405396751617 1 1
0.953943912090985 0.944526715447032 1 1
0.822334869228448 0.812545573091108 1 1
0.846985174721453 0.838452335548669 1 1
0.828344305347716 0.819550230363598 1 1
0.808325440459938 0.800786580615782 1 1
0.540300907951667 0.534286235425731 1 0
0.665442475798724 0.658439598301031 1 1
1.00434263979631 0.993866569774758 0 1
0.751062055865285 0.743721910163907 1 1
0.746400597900663 0.739475038539061 1 1
0.749417923049435 0.742171183204089 1 1
0.880288295548563 0.871216315515042 1 1
0.883722436460255 0.874937837594683 1 1
0.908275367032557 0.898606482134052 1 1
0.485990178403271 0.481216792004947 0 0
0.764615249117441 0.75672864545424 1 1
0.719640412211986 0.712566561936967 1 1
0.646762901564576 0.640569609071923 1 1
0.698602833600922 0.692124828620195 1 1
0.696316394987826 0.689545507248416 1 1
0.828852750330144 0.819833251148382 1 1
0.676077039927433 0.669317154316116 1 1
0.898609771943479 0.889671784922551 1 1
0.706382440177565 0.699526838189597 1 1
0.850444198155852 0.841822413231851 1 1
0.700514590286624 0.69340554517281 1 1
0.723083013522427 0.716393925783206 1 1
0.80347778733271 0.795665303521649 1 1
0.79196341092381 0.784375529445601 1 1
0.826036167414762 0.816967207803108 1 1
0.86302786922347 0.854834269712287 1 1
0.908080651737022 0.898792656795291 1 1
0.973925699473227 0.963585633656525 1 1
0.812422139612219 0.804294415628152 1 1
0.839496627008 0.830666308900668 1 1
0.749609872693999 0.741887591990633 1 1
0.882438925193656 0.872859688369233 1 1
0.826900235545128 0.818758886947508 1 1
0.916265471614137 0.906305635382407 1 1
0.941411184236818 0.931436190983288 1 1
0.932596466285641 0.923652153320821 1 1
0.831362791565835 0.82291183747906 1 1
0.959982509249878 0.950697873047831 1 1
0.898166228656035 0.889443193011722 1 1
0.916531019498984 0.906957443636832 1 1
0.87364955083919 0.864608572993249 1 1
0.828325121900421 0.819686776036146 1 1
0.55569063409925 0.550083147009902 0 0
1.04205858335024 1.03152815556427 0 0
0.633131396661369 0.626947601020073 1 1
0.73996747539482 0.733099161097184 1 1
0.709966877001639 0.702803005788453 1 1
0.735304282155292 0.727482021948857 1 1
0.891180968218653 0.881321830644863 1 1
0.684757201209215 0.677777487931988 1 1
0.869570743964803 0.859714624666165 1 1
1.12388845947414 1.11113032447706 0 0
0.866022960386166 0.857040128439517 1 1
0.820227225796133 0.810821726356767 1 1
0.86840401446715 0.85975633172086 1 1
0.793420165528923 0.78540168029746 1 1
0.851946502643233 0.842921435573915 1 1
0.807364544378526 0.799631595818574 1 1
0.792691401139009 0.784821943896792 1 1
0.892248876699329 0.883201337992198 1 1
0.888448242365223 0.878826251102445 1 1
0.660721971019856 0.653665312839545 1 1
0.782008734184964 0.774492444560972 1 1
0.843819349088136 0.835589861806873 1 1
0.879838063616559 0.869894347190097 1 1
0.808968474882716 0.801194733959224 1 1
0.77905896001353 0.771672164380873 1 1
0.873758834273742 0.86536291598967 1 1
0.764148000665684 0.756781649371063 1 1
0.844332507389942 0.83529291339972 1 1
0.775704511057249 0.767730546907487 1 1
0.88120458917466 0.87198921588264 1 1
0.82980779934468 0.821176580312359 1 1
0.778695748613638 0.770465670976653 1 1
0.678602637555648 0.672109026350412 1 1
0.823922660636327 0.815563903795798 1 1
0.621778014320834 0.615199618200671 1 1
0.594110196411943 0.588226574319683 1 1
0.742704739180347 0.734835898886183 1 1
0.809188192815332 0.80070004700838 1 1
0.820942007135091 0.812651578419856 1 1
0.748309757496147 0.741311343187275 1 1
0.683226867826513 0.677232120650615 1 1
0.821289486033999 0.812560246543069 1 1
1.04684597011479 1.03595885255753 1 1
0.728361945343106 0.720293371005156 1 1
0.967410537867194 0.9574110953206 1 1
0.775249195750455 0.767037593621736 1 1
0.757793556711691 0.748836290468317 1 1
0.708361168866471 0.701398858517331 1 1
0.783787594270724 0.77532706215507 1 1
0.320689750239718 0.317204879602412 0 0
0.755237918869666 0.747830423606009 1 1
0.821850363983252 0.813526324188123 1 1
0.982420449042373 0.973047580668808 1 1
0.643943126969149 0.638089361661153 1 1
0.593983945458943 0.588080142892668 1 1
0.947012852226902 0.937940979840903 1 1
0.774748156788562 0.768009341066232 1 1
1.10198095947242 1.09048002375166 1 1
0.667987233903245 0.661113696157879 1 1
0.917878273975728 0.908355055817883 1 1
0.638863570954463 0.632768643671187 1 1
0.585760266507326 0.579927398908725 1 1
1.02405711904351 1.0142170349451 0 0
0.565529501494269 0.560762522257996 1 0
0.584687624104429 0.579141221308929 1 1
0.677710731033223 0.670987432077717 1 1
0.737561582246489 0.729405176625983 1 1
0.848413487745798 0.839312841526295 1 1
0.853487703205935 0.84466042428509 1 1
0.512976421182027 0.507677747577049 0 0
0.794948611611461 0.786907841449333 1 1
0.800466170956692 0.79257561591079 1 1
0.813700023418804 0.805534649156671 1 1
0.85498115418676 0.8463415038519 1 1
0.939542586240323 0.930334519797148 1 1
0.647523183782505 0.640474466994906 1 1
0.658024925252496 0.651495055524275 1 1
0.911424630196396 0.902129118144157 1 1
0.811923621959403 0.804043635676529 1 1
0.785129716818878 0.777817929995663 1 1
0.699409304729632 0.692571309282871 1 1
0.786655737911516 0.779034877723051 1 1
0.88921013275476 0.881386379528802 1 1
0.859570897257655 0.850616990842569 1 1
0.485500552008559 0.480495590733776 0 0
0.506414253593522 0.501088063917716 0 0
0.788895933375905 0.780760514093406 1 1
0.564859748167136 0.559718128512664 1 1
0.675197288411231 0.668734038802475 1 1
0.948058984845114 0.938907999126553 1 1
0.895807300893654 0.885529117917398 1 1
0.861723741935603 0.853813861304023 1 1
0.841593602546862 0.832927269409437 1 1
0.776951916169494 0.769781502913936 1 1
0.773165137908124 0.765739643883253 1 1
0.701567768902604 0.693918482189777 1 1
0.807830238922071 0.798667901174833 1 1
0.791462545826881 0.783004747683473 1 1
0.809319320916302 0.800544706119163 1 1
0.889131768906733 0.880295099121311 1 1
0.69785335424792 0.690123551901045 1 1
0.933742295914656 0.924053216898748 1 1
0.75063600253725 0.742614835526786 1 1
1.06835180724228 1.0569844649957 1 1
0.938663537167433 0.929683469769876 1 1
1.01477725507639 1.00399773073666 1 1
0.769266880999842 0.761719565496335 1 1
0.893778408300831 0.884267084106091 1 1
0.446387821741306 0.441801078984658 0 0
0.768579798448827 0.761225155948498 1 1
0.980389589160453 0.970157704201547 1 1
0.933073139651105 0.924119025746575 1 1
0.684929435645256 0.677811102633774 1 1
0.575589703798661 0.57003486896742 1 1
0.793753512048919 0.786236501249443 1 1
1.02029512797939 1.00990890544676 1 1
0.676842601772057 0.670270604608063 1 1
0.810163834614729 0.801732044657661 1 1
0.974712137001333 0.964921161252329 1 1
0.696689372536085 0.689060319805307 1 1
0.600599181594612 0.594660595527024 1 1
0.747684155727261 0.740181933591926 1 1
0.746600599934185 0.738654414821927 1 1
0.855187317964729 0.846749958542918 1 1
0.938180016987916 0.929113872273475 1 1
0.857534646926379 0.849609929490787 1 1
0.758932428742757 0.750232537445803 1 1
0.88032654856419 0.870627146404049 1 1
0.943211659509303 0.934272948159226 1 1
0.787121968942881 0.778688472201214 1 1
0.544103176063497 0.537967869653654 1 1
0.901548787408678 0.891880686265285 1 1
0.792384409539604 0.785194397265343 1 1
0.932212952218152 0.923247293192921 1 1
0.727853514547223 0.720269918033183 1 1
0.799484516154112 0.790366636179956 1 1
0.861870717780533 0.853193911112805 1 1
0.799002843486227 0.791260828647652 1 1
0.735664066749509 0.72834610526004 1 1
0.847134831118261 0.838476347681808 1 1
0.892216717027389 0.881863335075232 1 1
0.689346292178475 0.681924363835269 1 1
0.860635013865574 0.852343362597963 1 1
0.696602226069173 0.689792089849525 1 1
0.899549015333515 0.891072348096955 1 1
0.782475711922335 0.774169723156501 1 1
0.822035693395534 0.813733402335201 1 1
0.852464355072859 0.843642238123537 1 1
0.859454114779645 0.850177164354258 1 1
0.990582355122586 0.980639239892299 1 1
0.830234326662976 0.821856804835901 1 1
0.85845504500641 0.849711115435325 1 1
0.890570178334106 0.881824830533178 1 1
0.512239481843418 0.507174567112377 0 0
0.662103818288084 0.655458192308368 1 1
0.733822605553661 0.726630977378587 1 1
0.789057563247188 0.781018694372977 1 1
0.606654926781844 0.600837238580365 1 1
0.754855643264971 0.7466461615097 1 1
0.735889888779494 0.727787443923009 1 1
0.75537101737786 0.747824497506459 1 1
0.873099289581643 0.864094954152088 1 1
0.970911509555031 0.961979192826451 1 1
0.728849948484296 0.72182546075057 1 1
0.850125287472784 0.840265958743355 1 1
0.811680973342869 0.80336399516143 1 1
0.861847223552956 0.852920820152522 1 1
0.698192372898378 0.691038024461701 1 1
0.662164484258367 0.65540538973556 1 1
0.832316466954162 0.823309096312058 1 1
0.8224889408442 0.813596991334498 1 1
0.6952929387705 0.689045984290858 1 1
0.80351997126307 0.795813102812771 1 1
0.793403786268367 0.78498419137632 1 1
0.753895577002092 0.746794640727302 1 1
0.821590782271033 0.814014314031075 1 1
0.662831118432611 0.6558297033764 1 1
0.727661016520158 0.720865881793876 1 1
0.724563723837484 0.717506415068307 1 1
0.774612693851363 0.766980226080241 1 1
0.709720559247693 0.702001111677573 1 1
0.946831987176995 0.937872675289459 1 1
1.05100424847089 1.03923033986151 1 1
0.856896500307292 0.848141612134366 1 1
0.791997994184205 0.784521714442598 1 1
0.597083378591033 0.590815534550694 1 1
0.866108843746366 0.857456020952496 1 1
0.827484573187021 0.818681139905914 1 1
0.981976149872812 0.971846941348059 1 1
0.825721680331896 0.817068792494932 1 1
0.763700717973815 0.755884731304943 1 1
0.82488906640051 0.816481163446298 1 1
0.892837858890351 0.883597261311805 1 1
0.845535079588047 0.836303475966017 1 1
0.708551414908392 0.701002015989698 1 1
0.781664835560331 0.773633541121598 1 1
0.966353290722807 0.956401208640701 1 1
0.76720967222371 0.759003962504366 1 1
0.758867985861384 0.750946626740631 1 1
0.740015604466196 0.732810113113158 1 1
0.884431583652308 0.875017769583616 1 1
0.832139878559594 0.823692311187422 1 1
0.733552081359759 0.726666483961389 1 1
0.621872571048703 0.615791317965405 1 1
0.658247464175942 0.651913876449398 1 1
0.678018758600533 0.671757396984629 1 1
0.979028855107505 0.9686765263026 1 1
0.630273575620585 0.623545300456716 1 1
0.711010819914755 0.703890784595227 1 1
0.821418753836009 0.811822796288701 1 1
0.805870867161115 0.797072182414138 1 1
0.985172824798794 0.974923411703946 0 0
0.87442155309248 0.865031740918957 1 1
0.885452877336769 0.87597607375175 1 1
0.85475845906908 0.846009658122488 1 1
1.00853111650441 0.998137174332292 1 1
0.74670364752957 0.739243639413601 1 1
0.727340991595944 0.72043808774112 1 1
0.783685171182387 0.77564042176227 1 1
0.77179294652259 0.764358093630502 1 1
0.648923287546639 0.642275379547864 1 1
0.696928816679052 0.690544761875166 1 1
0.764381159736395 0.75650327041055 1 1
0.748964007825596 0.741753898467195 1 1
0.918168434851097 0.908931530588098 1 1
0.76734457314505 0.759832893687846 1 1
0.721680782447153 0.714131907339359 1 1
0.861460797119579 0.852655225432687 1 1
0.818040151941992 0.809310775877619 1 1
0.601907600526497 0.596123439342765 1 1
0.841014635325706 0.832602336620924 1 1
1.01893954030838 1.00843956755664 1 1
0.820522180389519 0.81122848259006 1 1
0.69303161137501 0.685686700044758 1 1
0.8482726355322 0.839320699945549 1 1
0.543765068107585 0.538625182791377 0 0
0.676005998148557 0.66955611664279 1 1
0.937883602474656 0.928787580077658 1 1
0.84463451470503 0.836029359705631 1 1
0.54653206103333 0.541006045161015 1 1
0.698809987956261 0.692334167716836 1 1
0.881793867163024 0.873624994438618 1 1
0.736815063146125 0.728973508249218 1 1
0.841427593109842 0.83340162324604 1 1
0.787251304719753 0.778681091508478 1 1
0.879130376940831 0.870339274360791 1 1
0.827256490486429 0.818589513967808 1 1
0.641725012251395 0.635455454999583 1 1
0.612138757167168 0.606092445613507 1 1
0.551888487585423 0.54599242892584 0 0
0.607564323347624 0.602091864742656 1 1
0.705741314662063 0.69872681719353 1 1
0.877790421336778 0.868737946404714 1 1
0.932257164354769 0.922363048096365 1 1
0.945233676586775 0.934841853311309 1 1
0.941345110626882 0.932082827172279 1 1
0.732177651977071 0.72415688340178 1 1
0.525959365803436 0.521463236860599 0 0
0.75606798174881 0.748454237023692 1 1
0.608356539696181 0.602048684066099 1 1
1.02763755607704 1.01658770438859 1 1
0.620573181810051 0.613797180082695 1 1
0.929630056625899 0.920701683953554 1 1
0.708110890946118 0.700319714843505 1 1
0.729871382359146 0.72270765550299 1 1
0.774861406442623 0.767286501613603 1 1
0.982244044319529 0.973068718431616 1 1
0.817693692526836 0.808719188834921 1 1
0.830638050314488 0.822331963766315 1 1
0.684988020290757 0.677549925117194 1 1
0.871693094196529 0.862028068370049 1 1
0.80195162350074 0.793330795194615 1 1
0.671529805226873 0.665479465429337 1 1
0.740581844417218 0.731853296803409 1 1
0.696096999021751 0.688690005659495 1 1
0.828441584618729 0.819420104880121 1 1
0.765600988403913 0.757887519869544 1 1
0.798800813877795 0.790055421827344 1 1
0.815665745676636 0.807867466427586 1 1
0.920234121779043 0.911443250696804 1 1
0.889490068951104 0.879703571367792 1 1
0.663346769008425 0.656655855566876 1 1
0.811183011954331 0.80298916987036 1 1
0.833762723723694 0.825692883637544 1 1
0.805730126429442 0.797806174432942 1 1
0.903082043149172 0.89302548424081 1 1
0.78167603035667 0.773741391186356 1 1
0.718845676085265 0.711966709577173 1 1
0.732099068823556 0.724896708708213 1 1
0.776106508087729 0.768161639746095 1 1
0.782135799478618 0.773227526485991 1 1
0.860818828441098 0.852412963842549 1 1
0.748213241880401 0.739901639480734 1 1
0.889984508317263 0.881523573185666 1 1
0.731584705365769 0.723532989001142 1 1
0.850554360813623 0.840266855742269 1 1
0.925729075360152 0.915906348437541 1 1
0.627006911490468 0.621045487876572 1 1
0.744532313467747 0.735877092298355 1 1
0.588578902565903 0.582861321279134 0 0
0.748839950806288 0.741643927074465 1 1
0.742568300381485 0.735258456497868 1 1
0.672709462961909 0.666716866343999 1 1
0.817858713124922 0.810073788247587 1 1
0.586288753368486 0.58024381193218 1 1
0.858567235468433 0.850338050859003 1 1
0.739334896658362 0.732063581849224 1 1
0.753302039229632 0.745996799101417 1 1
0.715574362635485 0.708714155720599 1 1
0.947192379884763 0.938143150202515 1 1
0.799793607996584 0.792398560409535 1 1
0.903833043637954 0.894642892541577 1 1
0.651110464694015 0.644845484049228 1 1
0.708545973083531 0.701328983129516 1 1
0.883663594134728 0.874932943548031 1 1
1.17759238697732 1.1643693125075 0 0
0.768065718966001 0.760634967103466 1 1
0.664845602611117 0.658562153383275 1 1
0.54060937347349 0.535556955410465 0 0
0.645451403209148 0.639477276637308 1 1
0.83619416895544 0.8272658397386 1 1
0.723603768895339 0.715808723277132 1 1
0.835584660535713 0.826341966237016 1 1
0.716070692156449 0.708505338012253 1 1
0.81849424179249 0.809141794638271 1 1
0.581728231351062 0.575765147606465 1 0
0.762665662433519 0.754593214780949 1 1
0.820699327033868 0.81199771623454 1 1
0.81148628393889 0.802909104587152 1 1
0.751307699467351 0.743774608818516 1 1
0.66394927812466 0.657088911670839 1 1
0.88744468932422 0.878608419577784 1 1
0.83188584178388 0.822690693399211 1 1
0.783887178031663 0.776573454705626 1 1
0.817130210789298 0.809153699365266 1 1
0.548127373499599 0.542656912448707 0 0
0.849900128713892 0.84208762096828 1 1
0.759354989819782 0.751554823663856 1 1
0.997059834407265 0.986773356971146 1 1
0.58738792707682 0.581235473929002 1 1
0.979694834272705 0.97023030341414 1 1
0.914522599196183 0.905622337717701 1 1
0.862836318883867 0.854162007151694 1 1
0.954201750693111 0.944258704333438 1 1
0.835154650881698 0.827047082214765 1 1
0.693045534323741 0.685820243235042 1 1
0.704474889064328 0.697281093613655 1 1
0.684565932194663 0.678026605060261 1 1
0.898770700284256 0.889650861563853 1 1
0.906245456538418 0.8963518692161 1 1
0.838521876508043 0.829610171222633 1 1
0.757570358427538 0.749976906214114 1 1
0.668241896068615 0.662001471867135 1 1
0.7073236144505 0.699622444148465 1 1
0.678158303908461 0.671087252841468 1 1
0.64205485007707 0.635718610609552 1 1
0.943470640945576 0.932510479630931 1 1
0.790251488695366 0.782340002869567 1 1
0.588630823553905 0.582278826135102 1 1
0.680633604626047 0.673587145688543 1 1
0.808546786522692 0.801162605790435 1 1
0.727989503815701 0.719857828102993 1 1
0.662789770051474 0.656252075582204 1 1
0.898411868893783 0.889617154263045 1 1
0.742317149993992 0.735005380593349 1 1
0.736786184133336 0.729238556394967 1 1
0.777471744393346 0.769574757576334 1 1
1.04322525513669 1.03073178203616 1 1
0.972154277503503 0.962521312588648 0 1
0.818055292182116 0.809988150862176 1 1
0.62989439584663 0.623828591388378 1 1
0.780627730948662 0.772302594293958 1 1
0.966277584401936 0.956360658615757 1 1
0.780615373692554 0.773047429533741 1 1
0.963629946851324 0.954358658400103 1 1
1.009441273679 0.999887422446255 1 1
0.797580749563192 0.790025834882062 1 1
0.764269333260446 0.756045287639315 1 1
0.682474983924483 0.675385679092794 1 1
0.904110429178935 0.894509965558678 1 1
0.913073495462868 0.904134384215615 1 1
0.732978453093763 0.724962369152182 1 1
0.876767566116926 0.868002360346438 1 1
1.03349873252182 1.02361806001544 1 1
0.917639175317926 0.908600685009142 1 1
0.695026270787704 0.687590493033206 1 1
1.00192062395227 0.991286773252168 1 1
0.84323534840178 0.834597564359923 1 1
0.821226229791252 0.812528301968312 1 1
0.871199858037625 0.861236749948316 1 1
0.622663908144763 0.616536308828291 1 1
0.640465833899569 0.634112858776546 1 1
0.723899871802813 0.71645118799238 1 1
0.913563766456183 0.904487980744255 1 1
0.584012146174105 0.577996816073843 1 1
0.887033323782697 0.87762666022283 1 1
0.824804727309265 0.81572211564677 1 1
0.62831285638356 0.620958356672867 1 1
0.917657747742476 0.908034774011289 1 1
0.855239600107788 0.846191747300546 1 1
0.762349231839949 0.754083594669845 1 1
0.881956256322807 0.872776629551806 1 1
0.95119346318665 0.941496676398736 1 1
0.599240927283429 0.59280852452112 1 1
0.886180752673041 0.87700269677459 1 1
0.65549158270519 0.648318710610014 1 1
0.817297951583445 0.809604590030947 1 1
0.83801879240751 0.829668921565123 1 1
0.599560154650798 0.593432849243155 1 1
0.809256471709352 0.801190474099481 1 1
0.922509797394779 0.913037255303162 1 1
0.994814247148172 0.984039618744291 1 1
0.664112886902131 0.657765031985377 1 1
1.156296276783 1.14474582652291 0 0
0.815503969332504 0.807497740144054 1 1
0.841974416915245 0.832641597480015 1 1
0.422256585246536 0.416716794891154 0 0
1.02898014626337 1.01879250089223 0 0
0.727573057048719 0.72091076135381 1 1
0.815476809389152 0.806383910469069 1 1
0.963582155052938 0.954513664676024 1 1
0.539205188073872 0.533742407675878 0 0
0.868113015957846 0.859099217532245 1 1
0.798407599977736 0.790771127840757 1 1
0.862081201171676 0.853034664898856 1 1
0.744136303370566 0.737278368506586 1 1
0.776958360419514 0.770130853545316 1 1
0.829056338049779 0.82103121839543 1 1
0.901721594331074 0.893088888439242 1 1
0.773505794290377 0.765994324652532 1 1
0.702482234323407 0.69537112719035 1 1
0.81797885570053 0.80963331797793 1 1
0.782006160918468 0.773676264715604 1 1
0.661191185591892 0.654756230358468 1 1
0.820475480897465 0.812102077562525 1 1
0.897669518417982 0.889286654155872 1 1
1.06758122166261 1.05586663015903 0 0
0.586527689060409 0.580412064993154 0 0
0.876146268276629 0.866700487087403 1 1
0.776097704452683 0.768883347131299 1 1
0.809487875702646 0.801742601614156 1 1
0.915871732521105 0.906259297271581 1 1
0.944340352162169 0.934493556235945 1 1
0.869276700526494 0.860167241022581 1 1
0.786964332749661 0.779358017956872 1 1
0.893630308558943 0.884800522563063 1 1
0.71355200594299 0.706252257973038 1 1
0.813476295411478 0.804641412444589 1 1
0.854875133654583 0.84590038067121 1 1
0.884234934365636 0.874593444679795 1 1
0.653153021655342 0.6461386687598 1 1
0.847170833167473 0.838085168222769 1 1
0.790899709834527 0.782724778519674 1 1
0.816583757791209 0.808112037743707 1 1
0.747545747052371 0.739840424903871 1 1
0.749462987494209 0.741766122474499 1 1
0.770635436966526 0.763374718590103 1 1
0.898520335770626 0.88925243333132 1 1
0.686721003374398 0.679851831695991 1 1
0.711734238124662 0.704648502950583 1 1
0.678547141104087 0.671879147434595 1 1
0.871560174445758 0.862822356232519 1 1
0.819342141470622 0.811093790191474 1 1
0.860508432590485 0.851589509072461 1 1
0.772238809208539 0.764071745137756 1 1
0.805917156225126 0.798365166685964 1 1
0.734409719268244 0.727246491466064 1 1
0.792709853422465 0.784772732832544 1 1
0.853357471012823 0.844321227444594 1 1
0.752393197977522 0.744752952537886 1 1
0.813697209720677 0.804998775653788 1 1
0.805734852735834 0.797898700348427 1 1
0.881223162071118 0.870602989335638 1 1
0.733571795785627 0.726252633002579 1 1
0.773505675288189 0.76586897139543 1 1
0.738411449400117 0.730478781260566 1 1
0.777904087250545 0.7701934419834 1 1
0.803595667013127 0.795797613181853 1 1
0.846893827279838 0.838658298118587 1 1
0.796666568944368 0.788489856648277 1 1
0.896167621860037 0.887344550064368 1 1
0.747963598081424 0.740449259209254 1 1
0.682779209726559 0.675539746313475 1 1
0.832818256032178 0.824081318757121 1 1
0.751124422730353 0.743351897894531 1 1
0.441889790211484 0.437690228303894 0 0
0.570278931081723 0.565028254730933 1 1
0.892730256274688 0.883529062506569 1 1
0.92096532057105 0.912007603099749 1 1
0.815336115769382 0.806908920511105 1 1
0.689196753783912 0.682336905899692 1 1
0.714734259086526 0.70710590508051 1 1
1.1190158301371 1.10859630308838 0 0
0.837391147579281 0.829030781889243 1 1
0.677389834353028 0.670186229469877 1 1
0.877713877952834 0.869162221821315 1 1
0.657876775288366 0.651423951521515 1 1
0.65666493366786 0.64984300008038 1 1
0.849382649358816 0.840690018397955 1 1
0.673423359201772 0.666996876840148 1 1
0.910041451681139 0.899853536265963 1 1
0.791586725330816 0.783639800035526 1 1
0.807158204967173 0.798468475041757 1 1
0.711624008223721 0.704008047276026 1 1
0.73318608061125 0.725766863265357 1 1
0.684168439915642 0.677355221588981 1 1
0.676461048862297 0.669683944099211 1 1
0.853181796927601 0.843712917336623 1 1
0.831328502139294 0.823571578459177 1 1
0.818761507411118 0.810500577612828 1 1
0.775599438666092 0.76765564591928 1 1
0.801210087948951 0.792525016140389 1 1
0.796270842871538 0.788780144758066 1 1
0.790842191598398 0.782534654256512 1 1
0.558206173627309 0.553052355975567 0 0
0.77758245495413 0.769982019861204 1 1
0.736491220075051 0.728633144533328 1 1
0.604777241484633 0.598085687812214 1 1
0.524874734619737 0.519027794327824 0 0
0.775219522006581 0.767121232170884 1 1
0.743507593174982 0.736683633488122 1 1
1.00691833793992 0.996819075468535 1 1
0.848682742673938 0.838985372351872 1 1
0.712406558735081 0.705122433438701 1 1
0.65787658370996 0.651424263070456 1 1
0.846187039874901 0.837601432443763 1 1
0.704045306583961 0.696389681076421 1 1
0.895429248502168 0.886258609373239 1 1
0.740069590248099 0.732476117510355 1 1
0.733204953263531 0.724779229249178 1 1
0.974740616973812 0.964262565790006 1 1
0.775402089772551 0.767666953839946 1 1
0.868203344597487 0.859882366400611 1 1
1.03990500436143 1.0288233342583 1 1
0.729215300632996 0.721306868199621 1 1
0.81312145715073 0.80431800075298 1 1
0.712941738532575 0.705820823365329 1 1
0.748887546658419 0.740486844247327 1 1
0.755272183266212 0.748365404562373 1 1
0.857459477413747 0.848194975793389 1 1
1.02136917425907 1.00983034955681 1 1
1.01410150338723 1.00344410233623 1 1
0.648272007669841 0.641708596310694 1 1
0.632461616568323 0.626170867189152 1 1
0.897300121003774 0.887800242968189 1 1
0.92336020517338 0.913468102361033 1 1
0.881203401593947 0.872172807864727 1 1
0.692208428858331 0.685071145790979 1 1
0.918307872795914 0.908716685752 1 1
0.740949778645734 0.733146689737734 1 1
0.90192758357824 0.893519921084055 1 1
0.533648010433876 0.528002144277289 0 0
0.823318744053963 0.814936218701101 1 1
0.633797273972711 0.627999486966608 1 1
0.997299905611735 0.987950038057737 1 1
0.896386038172032 0.886256185920774 1 1
0.510424205383796 0.504734028642151 0 0
1.04150769494042 1.03077813105922 0 0
0.829660318975855 0.821092995858751 1 1
0.710229804556486 0.702271338796489 1 1
0.807669609464534 0.800263267191105 1 1
0.839447480126593 0.83063418580926 1 1
0.984250598549229 0.974102409251843 1 1
1.02222248720053 1.01117605897077 0 0
0.843691004412348 0.835294219736724 1 1
0.954116101865066 0.944714893156589 1 1
0.785610961765729 0.776689468673839 1 1
0.55461283314036 0.548616976628111 0 0
0.82728254273082 0.81908560522019 1 1
0.670660380994459 0.664407637881713 1 1
0.711133431779047 0.70398193235559 1 1
0.656910086244899 0.650177696443646 1 1
0.737005599381842 0.729155236562756 1 1
0.749898961742279 0.742208940849765 1 1
0.636879637128141 0.630119188086432 1 1
0.537618092248662 0.532655924288319 0 0
0.789547911052957 0.782301863566695 1 1
0.806453040756034 0.797915883918239 1 1
0.747703239280813 0.739162552126539 1 1
0.737412315519366 0.730680572052506 1 1
0.803666941948949 0.795073753731913 1 1
1.02186365725436 1.01118482682012 1 1
0.801366719212717 0.793210637985956 1 1
0.95441508179564 0.945235783100484 1 1
0.83641330284493 0.827980742562544 1 1
0.721710642360039 0.714296154521897 1 1
0.901830455088722 0.893459582809918 1 1
0.877567871226847 0.869070565911247 1 1
0.738621275363726 0.730412117273642 1 1
1.00962195222113 0.999652404585846 1 1
0.85858003798631 0.84980014907829 1 1
0.987697096328846 0.977004872411073 1 1
0.881499340227589 0.872317237982258 1 1
0.783575020377237 0.775929652985202 1 1
1.00615232386136 0.995511539461192 0 0
0.718777482545353 0.711486128831622 1 1
0.844581248537752 0.835733711047339 1 1
0.78984187642835 0.781904513371069 1 1
0.904758587027628 0.895653045702652 1 1
0.740434372017612 0.732456327124378 1 1
0.841028910085716 0.831978414422434 1 1
0.596889088813323 0.591030829887603 1 1
1.00573294169552 0.995331877912323 0 0
0.905730813387172 0.895782150518523 1 1
0.878885868960189 0.869897720470898 1 1
0.899792730345927 0.890627681056544 1 1
0.805756867662216 0.797114236504278 1 1
0.841736465336499 0.832448028275158 1 1
0.88416171683421 0.87476115225809 1 1
0.745536628168333 0.737700510829994 1 1
0.769606631002098 0.761921200506559 1 1
0.869885181849303 0.860551406103515 1 1
0.756488381205353 0.748248446812785 1 1
0.843730058816722 0.834947655225785 1 1
0.80616564627179 0.7982100948318 1 1
0.847683303497684 0.839124700792393 1 1
0.869923135218229 0.860563273995817 1 1
0.929433461784182 0.920838686915909 1 1
0.849823690762331 0.84108195345972 1 1
0.794123227901206 0.786957460746287 1 1
0.89707339947802 0.887924423311523 1 1
0.539943398316346 0.534346636771675 0 0
0.744001475075214 0.735900363841959 1 1
0.682154673123486 0.67477112841139 1 1
0.737023358306414 0.729599888190018 1 1
0.836938827718999 0.828102494392175 1 1
0.814429069494772 0.806133091461776 1 1
0.9087301880403 0.900258174412372 1 1
0.852042485580171 0.843711528496609 1 1
0.804299442455286 0.795273575013551 1 1
0.708456330473779 0.701080131069891 1 1
0.864493884417391 0.855850838990262 1 1
0.948480787682217 0.937517147227254 1 1
0.80010657339867 0.791979233826896 1 1
0.543319468675416 0.537766867200305 1 0
0.83622872429208 0.827599390484063 1 1
0.659914144362518 0.652581128903871 1 1
0.786924725091139 0.778281925726386 1 1
0.795019533554036 0.787044330014365 1 1
0.979499967921083 0.970155753112352 1 1
0.97874609375876 0.96999265171387 1 1
0.942474554273213 0.93235710785693 1 1
0.534045027151625 0.528953170310823 0 0
0.857408707942913 0.84784474673408 1 1
0.709212553603273 0.70251055713345 1 1
0.814858382561369 0.806034425624913 1 1
0.667801428362732 0.661101660414785 1 1
0.449782643507194 0.445567253712863 0 0
0.848189328502137 0.840233090372374 1 1
0.921178243770687 0.911322257038959 1 1
0.453143204148424 0.448750513479599 0 0
0.808822007694056 0.79984990223978 1 1
0.947200640801878 0.938453127705724 1 1
0.721815481518781 0.713752288580605 1 1
0.596082750190239 0.590310620192246 1 1
0.951398317980313 0.942132578850537 1 1
0.760039840364962 0.752970278574925 1 1
0.762416776583431 0.755268596959909 1 1
0.67839329955082 0.671333614026719 1 1
0.756567011742694 0.748597975952762 1 1
0.615565201991467 0.60897518301981 1 1
0.955735386590379 0.946025035660061 1 1
0.58894283618282 0.583110646048071 0 0
0.601991682893754 0.596531360786242 1 1
0.696191478006725 0.688993609909456 1 1
0.890955133375804 0.881452669250715 1 1
0.724739599611567 0.717101914003113 1 1
0.675958789135831 0.669939598220319 1 1
0.855347455333005 0.846346614259531 1 1
0.798343509962513 0.789928633228402 1 1
0.732025493432682 0.7239201640246 1 1
0.547167775887709 0.541837287037182 0 0
0.745891035736644 0.737721644738918 1 1
0.746999986594001 0.739816248903497 1 1
0.756568675466879 0.74852849750765 1 1
0.781282328489582 0.774237867396774 1 1
0.921253299474986 0.91246124400322 1 1
0.928088605410929 0.918686208248101 1 1
1.01937656175991 1.00908114833902 1 1
0.960552077111176 0.951268769456737 1 1
0.863804496584361 0.854799588273237 1 1
0.621253153004144 0.615303405231437 1 1
0.968627036683031 0.959078312110281 1 1
1.05505148759714 1.04413580123511 0 0
0.781853559191945 0.773616482459919 1 1
0.881540629778044 0.872086983117091 1 1
0.845418052226111 0.836386619112131 1 1
0.780182474350563 0.772192632703387 1 1
0.728006115559664 0.72086793052224 1 1
0.702694090926201 0.695986691381932 1 1
0.86088285467333 0.851875375568541 1 1
0.921970882230904 0.912112405532543 1 1
0.837599294417876 0.829270471294012 1 1
0.698176089449409 0.691388774284312 1 1
0.82646356675199 0.817733104292858 1 1
0.621412096877096 0.614753304530865 1 1
0.917974091381067 0.909280809746744 1 1
0.50297418908079 0.498131382072761 1 1
0.629633372006279 0.622886007144508 1 1
0.665241280455904 0.658695124394941 1 1
0.886964950460886 0.876693591736553 1 1
0.700132394185235 0.693514361387961 1 1
0.823128603040106 0.814977203881067 1 1
0.758197015516868 0.750058634383819 1 1
0.740426907718243 0.732821158012338 1 1
0.648158558074392 0.640592530762746 1 1
0.725825027901642 0.717969118231405 1 1
0.822998270834209 0.814873933474106 1 1
0.951160607269572 0.941617014584456 1 1
0.737692528659845 0.729912133128753 1 1
0.720524198250336 0.713501620498651 1 1
0.812570992720094 0.803772817090346 1 1
0.701247848524074 0.694625377123106 1 1
0.747196442874036 0.73978535494225 1 1
0.962615638543639 0.952569891766075 1 1
0.873118492682581 0.864376907548898 1 1
0.630774594589126 0.624133075388096 1 1
0.6006762733145 0.59483208541626 1 1
0.806436032480006 0.798198761505873 1 1
0.860854741176873 0.851913120025557 1 1
0.764607259070515 0.756278074823977 1 1
0.723864458927362 0.717042433358953 1 1
0.775805426143134 0.767885973151461 1 1
0.656263025983249 0.64922904783377 1 1
0.728372048798362 0.720570485534241 1 1
0.87783278733074 0.868429417957213 1 1
0.826773107065 0.817839637430868 1 1
1.01038591294151 1.00021367885967 1 1
0.833580742258087 0.82506606386487 1 1
0.802873386438314 0.794519208659381 1 1
0.703038891747849 0.694476342871066 1 1
0.699495790207837 0.692395779785642 1 1
0.784129118299613 0.775338070130629 1 1
0.909003505970822 0.900682341923842 1 1
0.848049231789797 0.839780689454696 1 1
0.856092841564014 0.846886149753821 1 1
0.564758173489787 0.558066719591454 1 1
0.830854629516527 0.821996771994734 1 1
1.00405159291117 0.993399010604285 1 1
0.945978494944531 0.937013861291176 1 1
0.765992566487013 0.75793136094904 1 1
0.944042938796256 0.935453403948892 1 1
0.773265876884379 0.764967082180846 1 1
0.72531926974236 0.717330266549232 1 1
0.728871731300938 0.721023958535258 1 1
0.639779098665027 0.633542146510507 1 1
0.617605586117647 0.611666480870907 1 1
0.672573227325076 0.665798748671775 1 1
0.682137260438231 0.674650941950051 1 1
0.910064929030882 0.900163053348203 1 1
0.763162260638855 0.755134761440881 1 1
0.979615785487667 0.97033065498218 1 1
0.773352113793733 0.765441887526256 1 1
0.770355068554812 0.761805665407323 1 1
0.784651281729634 0.777613138907632 1 1
0.805120595655967 0.797192574743799 1 1
0.576510786651118 0.570586043252275 0 0
1.00046003175315 0.990080437260446 1 1
0.790067448551748 0.781337670979058 1 1
0.907636673666678 0.898265355591168 1 1
0.781192155695758 0.77324850249239 1 1
0.816768494458397 0.807099779188612 1 1
0.779477394434228 0.770917436722635 1 1
0.914340432870933 0.904714366550284 1 1
0.743671263033871 0.73618677886631 1 1
0.86115370309539 0.852558591748897 1 1
0.662600728252219 0.65639406551217 1 1
0.819500759622358 0.810884672294506 1 1
0.798503790538707 0.790297495494682 1 1
0.673768941321056 0.666914173039497 1 1
0.950494754569629 0.940583701047704 1 1
0.67208083233321 0.664804128166879 1 1
0.896427885882014 0.88756497957729 1 1
0.865353684859366 0.856332214148972 1 1
1.04354600636534 1.03257580622505 1 1
0.868270097540225 0.858796184723529 1 1
0.824228936722304 0.816004655831748 1 1
0.965445637686488 0.955228199249605 1 1
0.784109609809591 0.776083060083794 1 1
0.710034877285082 0.701823639850405 1 1
0.769213390164868 0.761873843348717 1 1
0.977553884317371 0.967745159922219 1 1
0.940931811763212 0.932186148546733 1 1
0.80672453037221 0.797666391680659 1 1
0.856257757335721 0.847662516221294 1 1
0.809301519972746 0.801299769763979 1 1
0.787941424011725 0.779383812513487 1 1
0.728184385649765 0.720260282850464 1 1
0.754879551884523 0.746380302093484 1 1
1.11264342677576 1.10170785935639 0 0
0.934822792010031 0.924345196653359 1 1
1.05782003376322 1.04703577289007 0 1
0.702986967537864 0.695964036128873 1 1
0.889192679531079 0.880426544223594 1 1
0.783707299233146 0.775975582305378 1 1
0.711044575624928 0.704173696528665 1 1
0.805363296011122 0.797084398241065 1 1
0.558536363308419 0.55304281927026 1 1
0.871992101180823 0.862560351062703 1 1
1.1240179474275 1.11239996391316 0 0
0.607876381319803 0.601666697546198 1 1
0.798963026121024 0.791668938046998 1 1
0.808397718593814 0.799351935834785 1 1
0.815195071727898 0.807168044430456 1 1
0.742958739260934 0.736035916476003 1 1
0.90613889836262 0.896993514167871 1 1
0.958405129705841 0.947415163361553 1 1
0.913164216997556 0.904023838554788 1 1
0.692966801476727 0.68554574173041 1 1
0.801997624657005 0.794184812631563 1 1
0.855225590769627 0.846517945618896 1 1
0.929282644431998 0.919185005745286 1 1
0.672188387017422 0.664545986229569 1 1
0.810944571099404 0.802927560785065 1 1
0.907827236969178 0.899020543511617 1 1
0.756871468246092 0.74917287022127 1 1
0.651166870475488 0.645155102914458 1 1
0.928418646814416 0.919394620223265 1 1
0.775410315445877 0.768434838088705 1 1
0.671343551162345 0.664856797943465 1 1
0.667192585575177 0.659696256562967 1 1
0.861499772633593 0.853136842785223 1 1
0.67233124980676 0.665087030872324 1 1
0.750903373604306 0.74339489606006 1 1
0.828863454331179 0.819968554281734 1 1
0.64087237119642 0.63431562630614 1 1
0.839703370424074 0.831201630763864 1 1
0.730356513199815 0.722741218987824 1 1
0.97182029384043 0.962506270128776 1 1
0.761142060296728 0.753292603692955 1 1
1.08645314611029 1.07491207295945 0 0
0.958410053365927 0.949539219207994 1 1
0.796212761362815 0.787697193964564 1 1
0.789395229040746 0.78154633842377 1 1
1.00806386040205 0.99751489583669 1 1
0.650109989811869 0.644158703404453 1 1
0.72252759611126 0.714667863578334 1 1
0.508577863631002 0.503629733681328 0 0
0.888590201209109 0.878876878488194 1 1
1.0591231223281 1.04862980256226 0 0
0.722998282397999 0.715368625245351 1 1
0.878342578478343 0.870099642766967 1 1
0.881854032442424 0.871862241423918 1 1
0.635365181188582 0.628040597622911 1 1
0.801078647428796 0.793107042170133 1 1
0.744467862717204 0.73656783677218 1 1
1.25456453634038 1.24176462842337 0 0
0.78922668456709 0.780925674118954 1 1
0.946589047233294 0.937908932600836 1 1
0.627428053792001 0.6213647046677 1 1
0.783266193083428 0.775894823202743 1 1
0.91718662217323 0.907344786438463 1 1
1.04183786928146 1.03054482859588 1 1
0.625821497301903 0.620111502097034 1 0
0.975505770122536 0.965694321990753 1 1
0.692484539793275 0.685940989738031 1 1
0.877366714139622 0.867713401751798 1 1
0.670201134138661 0.663039343316549 1 1
0.876775332768783 0.867082254925924 1 1
0.827955670614919 0.819654243702514 1 1
0.918397506525732 0.909129672929245 1 1
0.744694318115271 0.738068189313172 1 1
0.972830014621387 0.962587196719849 1 1
0.711183972711221 0.704156373088687 1 1
0.724169609012612 0.716401023880649 1 1
0.824918568825251 0.817376943767751 1 1
0.794310314376825 0.786186987902417 1 1
0.898669746347418 0.889423625415494 1 1
0.913628676043038 0.904271629758646 1 1
0.830037360963533 0.821510326239978 1 1
0.847777374795055 0.839395026244504 1 1
0.63139346951015 0.625060275838856 1 1
0.902665229958476 0.892845396253231 1 1
0.952888636530126 0.944859421112939 1 1
0.836608485891278 0.829424909524678 1 1
0.880954639229766 0.871571103844226 1 1
0.861857026831415 0.853083326507913 1 1
0.760384376599874 0.752495775427168 1 1
0.724745169780306 0.717706412952926 1 1
0.899290304125466 0.890146158052247 1 1
0.781780707957448 0.773833128520314 1 1
0.866664849501477 0.85746779823356 1 1
0.889628549692379 0.880399645766346 1 1
0.777346526756293 0.769840263871732 1 1
0.896592404693921 0.887918578181577 1 1
0.551113364989451 0.545264234936992 0 0
0.681698332345746 0.674881343592281 1 1
0.681249010464546 0.67462734909812 1 1
0.749812758951544 0.742496731245283 1 1
0.593838916321864 0.588379445355233 1 1
0.942170313857511 0.93322171877773 1 1
0.776252687441661 0.768163677787446 1 1
0.869148548628784 0.859950652500055 1 1
0.575942205072167 0.570053305180258 1 1
0.586759137960519 0.58014665778289 1 1
0.938036362177717 0.927797061757459 1 1
0.632292482198924 0.626117420238657 1 1
0.543368817074015 0.537919138185507 1 0
0.667913821860429 0.661605236686546 1 1
0.877917382931333 0.868113080616054 1 1
0.937252641516974 0.927676414274189 1 1
0.802306992779657 0.79362306350112 1 1
0.799103660414197 0.790763660851865 1 1
0.785047443935192 0.777405137844561 1 1
0.752991012790598 0.746204735061306 1 1
0.93369629436946 0.924305919190434 1 1
0.727571568847828 0.720034453959787 1 1
0.659109339429448 0.652783300473883 1 1
0.915414570714878 0.905949746006405 1 1
0.606917575512709 0.600017824484932 1 1
0.693477582835236 0.68616971310787 1 1
0.62770934826436 0.621491875963799 1 1
0.614874874481759 0.608264078978775 1 0
1.03042463489934 1.02042085921487 1 1
0.668809402374217 0.661837135870899 1 1
0.627647977665975 0.621273020509834 1 1
0.821847657725593 0.81338775301013 1 1
0.895516083632559 0.886447225395483 1 1
0.718349440405303 0.710491526924457 1 1
0.804569949972319 0.796711563243872 1 1
0.972261905872038 0.962689287235085 1 1
0.948619867110535 0.939475141387717 1 1
0.817944683702693 0.809697900788914 1 1
0.695216544733696 0.688008411583664 1 1
0.862437215454687 0.852905259548483 1 1
0.935940722030638 0.926087049226668 1 1
0.747064768921451 0.739134101755856 1 1
0.749658970049251 0.741833379006933 1 1
0.754727216219962 0.74691297183127 1 1
0.74112055785304 0.733020228059336 1 1
0.95406221454759 0.943867322348918 1 1
0.908411888683251 0.89923583271635 1 1
0.79554470016009 0.787486780789764 1 1
0.802614872819821 0.794649395584307 1 1
0.711782221461886 0.704495413267277 1 1
1.06786455741298 1.05664800634255 1 1
0.612572584553129 0.606426696143206 1 1
0.750030176900185 0.742057471006378 1 1
0.769367626237869 0.761758363247551 1 1
0.757535552139206 0.749730836773468 1 1
0.711805506245933 0.704041417559049 1 1
0.98129356984558 0.970348162070459 0 0
0.747410696758388 0.740361527725978 1 1
0.632459738749137 0.625402865503699 1 1
0.990669060962589 0.980450847790338 1 1
1.27852334061394 1.26542451207585 0 0
1.10035507609737 1.08891108855276 0 0
0.829939085512832 0.821976906077454 1 1
0.880537754507278 0.87143330971439 1 1
0.806548152627735 0.798351510921383 1 1
0.689515704602335 0.682294681675683 1 1
0.824484679782185 0.816769749443901 1 1
0.835762717250223 0.826991372165377 1 1
0.859678055840953 0.851567911308861 1 1
0.715676881870757 0.708288403914831 1 1
0.881705231509754 0.872318127471267 1 1
0.735516840077434 0.728489825724022 1 1
0.781886858256401 0.773611528003866 1 1
0.740430056528095 0.732136084318877 1 1
0.856288488735585 0.847926154972431 1 1
0.939828904741878 0.930561586838123 1 1
0.648068563714042 0.640628853651798 1 1
0.658657212367589 0.651894502739796 1 1
0.770369348744415 0.762259506332809 1 1
0.720558163932283 0.713375814617855 1 1
0.729934460051098 0.72312056721883 1 1
0.718321535886796 0.710367681818602 1 1
0.706510147090278 0.699078863603285 1 1
0.692833593199429 0.686184011137662 1 1
0.950525167807741 0.941731729978258 1 1
0.646486963985994 0.640234946437408 1 1
0.57680142413961 0.57133769332328 1 1
0.784584946609475 0.777089330321176 1 1
0.738715712074262 0.731227114477154 1 1
0.795284382563219 0.786642938600362 1 1
0.745701526060291 0.738217410561601 1 1
0.738374457601736 0.730485889901329 1 1
0.803360826367748 0.795280171929127 1 1
0.68288364649991 0.675868912716941 1 1
1.00341365223702 0.994114417300258 1 1
0.741456192754273 0.735087282623968 1 1
0.880339426032455 0.871019435552355 1 1
0.88535523324996 0.877029584829486 1 1
0.614225083556916 0.607973296819921 1 1
0.740127048388249 0.732715582115756 1 1
0.797107916540371 0.789280595414982 1 1
0.669900168978836 0.663213923865946 1 1
0.856675836457739 0.84773314882911 1 1
0.983737013921139 0.974473185958567 0 0
0.651857026331333 0.645065103070036 1 1
0.73430331256848 0.726241945811393 1 1
0.880688410223405 0.871742947234905 1 1
0.781957900940099 0.774133542374268 1 1
0.687111474308763 0.680211509243931 1 1
0.765766547455722 0.758340464482834 1 1
0.650734306344204 0.644177650744485 1 1
0.736385345200769 0.729656315640028 1 1
0.820659629850211 0.812407308876033 1 1
0.903127856199046 0.894234657614852 1 1
0.858752740114415 0.850283263691042 1 1
0.657671516866225 0.650518677815024 1 1
0.626783374275211 0.620483506422339 1 1
0.870533230717706 0.861893083017458 1 1
0.954268492261471 0.944117341940785 1 1
0.909603126668098 0.900352538494558 1 1
0.875320189895309 0.86682065765063 1 1
0.852647779309212 0.844116076608535 1 1
0.909383053131649 0.899418506194251 1 1
0.609598498138744 0.603238834102157 1 1
0.929767811732138 0.920320389691323 1 1
0.696724835335117 0.688899769337846 1 1
0.653875088562116 0.647726918477565 1 1
0.962090541066676 0.952078767106526 1 1
0.751787440698833 0.744585920870885 1 1
0.819007725982266 0.810847311798356 1 1
0.775718812325274 0.767563748976554 1 1
0.948122656120124 0.938963424551456 1 1
0.661233761288384 0.654185783874451 1 1
1.05311097965902 1.04255915216524 1 1
0.888250818412263 0.878747583766805 1 1
0.89285194323482 0.883047026502319 1 1
0.902060761915564 0.89273385814365 1 1
0.79162125700177 0.7827922240011 1 1
0.976592730429651 0.965907456460573 1 1
0.678339150076794 0.670880474227861 1 1
0.871419445781588 0.861981148769808 1 1
0.676691564239437 0.669224507038028 1 1
0.743191630555923 0.735811348604263 1 1
0.867434646184101 0.85912798218343 1 1
0.971125095731264 0.96209921220581 1 1
0.873031947964282 0.863438973624563 1 1
0.912655564533771 0.903259702418741 1 1
0.820225582230785 0.812210556632533 1 1
0.771315207491133 0.763777238025252 1 1
0.79698592704875 0.788960341737213 1 1
0.871260042067851 0.862776169480639 1 1
0.634583743813181 0.627808938828118 1 1
0.805656254862542 0.797538637690093 1 1
0.794388866208807 0.785922366027629 1 1
0.958556369504011 0.948587876255493 1 1
0.826357334262279 0.817679343244113 1 1
0.593543672091606 0.58763641902164 1 1
0.768655195277625 0.759936184035947 1 1
0.869288681419336 0.86086645183738 1 1
0.641376424275658 0.634772460932623 1 1
0.833215814875953 0.82499114603193 1 1
0.876024524066601 0.867193996253632 1 1
0.926516871293191 0.916491722443572 1 1
0.789064941118327 0.781227266195674 1 1
0.780745414599086 0.771746623430546 1 1
1.01408255810184 1.00356375192386 1 1
0.542411818925062 0.536788975999283 0 0
0.700187077093655 0.69314866675893 1 1
0.88777351191006 0.878835045384276 1 1
0.916843774811272 0.906600826865904 1 1
0.877452245496655 0.867295113775698 1 1
0.812762877474695 0.804339270753852 1 1
0.945352399787125 0.934482434254616 1 1
0.665103567789986 0.657936908381035 1 1
0.745538465122268 0.737477051432666 1 1
0.704819200160083 0.697592149231725 1 1
0.550156726686623 0.543943824780696 0 0
0.901259586034676 0.892034506375637 1 1
0.608745023868959 0.603105968963704 1 1
0.951861112007052 0.941327077923634 1 1
0.727073953424969 0.719442346689107 1 1
1.06544827595168 1.05455220539253 1 1
0.62855146372099 0.622400939725526 1 1
0.965476214009812 0.955531003707601 1 1
0.996352603243176 0.984905389099906 1 1
0.845808968868277 0.837465706854803 1 1
0.806944943835674 0.798575404362292 1 1
1.01961403094312 1.00984614797873 0 0
0.651271858969146 0.645462757864574 1 1
1.0853797152244 1.07430026648948 0 0
0.612230252487473 0.605406777692099 0 0
0.950329168666872 0.940539700813015 1 1
0.893720158901733 0.885323857493958 1 1
0.806883914603332 0.79860471862747 1 1
0.763761577809594 0.756468962030721 1 1
0.690194335948555 0.683379468934255 1 1
0.738923788123042 0.731162262922118 1 1
0.963001401575403 0.953023998841115 1 1
0.632159119671674 0.625931422769953 1 1
0.9745778675925 0.964393335728693 1 1
0.933092657518978 0.924183840331437 1 1
1.0026377250514 0.993600734527679 1 1
0.969705185089883 0.959879333712561 1 1
0.820366595148207 0.811941505016894 1 1
0.851012891056632 0.84210050733356 1 1
0.765568612555797 0.758002281496344 1 1
0.945643540232273 0.936523663700314 1 1
0.786036684983019 0.777749269217135 1 1
0.914730263506384 0.904997893988672 1 1
0.759414616133413 0.751292557431425 1 1
0.855083818786519 0.845575513606344 1 1
0.758071805939135 0.750170741849969 1 1
0.884393250124057 0.874967888275792 1 1
0.849132439809409 0.840421968402421 1 1
0.882468854246547 0.874359359893722 1 1
0.565056857443586 0.560060241501316 0 0
0.823555129076916 0.815007848861387 1 1
0.812987319967588 0.804896069931679 1 1
0.927796447638705 0.918606136028364 1 1
0.980657461553206 0.970422456071614 1 1
0.652284262121245 0.645586696907726 1 1
0.8943794690936 0.884473606418735 1 1
0.756727406010867 0.748406601144703 1 1
0.528042442558336 0.523109350183186 0 0
0.776534028852931 0.768061348688906 1 1
0.761605916860105 0.754015333521073 1 1
0.596493416143896 0.590830259316926 1 1
0.757862066062233 0.750179321090055 1 1
0.803466730440825 0.795287509169016 1 1
1.00595266787455 0.995982698324604 0 0
0.852061008271474 0.843921746943505 1 1
0.725587445286612 0.717754394651761 1 1
0.81637642235662 0.807369569911705 1 1
0.932155374310293 0.922404077622967 1 1
0.871848470107892 0.863184065144776 1 1
0.784276619243693 0.776771656114321 1 1
0.796967930470435 0.788661364106765 1 1
0.618834277928353 0.61334539008366 1 1
0.733728336723447 0.726696653316768 1 1
0.800728836786046 0.791875615145146 1 1
0.711585196370056 0.704547292360886 1 1
0.817912160056901 0.810117010024672 1 1
0.575107774066572 0.568913652012349 0 0
0.848813496251571 0.840303756520182 1 1
0.87741131257927 0.869027207119736 1 1
0.780837493708193 0.772631944876729 1 1
0.748418525167532 0.741448128300089 1 1
0.925473824169709 0.915513408251533 1 1
0.625745597461749 0.620152235567149 0 0
1.02734385989861 1.01628304417576 1 1
0.739634061621992 0.732152868191066 1 1
0.703170024431801 0.695206955114312 1 1
0.469513082213746 0.463768740908513 0 0
0.8481912848733 0.83899361131222 1 1
0.811830792297901 0.803705948060132 1 1
0.721366022749235 0.713940747449633 1 1
0.61047125220977 0.603411104324959 1 1
0.722880120844965 0.714807788701766 1 1
0.834238831362619 0.826026205397101 1 1
0.589271923473758 0.582958823579592 0 0
0.858191988960913 0.850138876399689 1 1
0.850111829230662 0.841239162641518 1 1
0.893629116747796 0.885267378910667 1 1
0.919347997767883 0.91037392649615 1 1
0.836949938043746 0.828103935647676 1 1
0.802136503423559 0.794402055766394 1 1
0.815540157489086 0.80634889557549 1 1
0.811152932929022 0.803038802691132 1 1
0.647274153649137 0.640609423819576 1 1
0.786021697979866 0.778404513961557 1 1
0.759742454533061 0.752189664315165 1 1
0.733839415674057 0.726497369102921 1 1
0.911215288272941 0.901707468043298 1 1
0.769618122758117 0.762340283289241 1 1
0.741977484180071 0.734505984586915 1 1
0.801985504930561 0.794408154389163 1 1
0.592928507907911 0.587531889486041 0 0
0.917652038913191 0.908324923634944 1 1
1.03596271485193 1.02597553758147 1 1
0.777535850012948 0.769360669066418 1 1
0.956653419375201 0.945946980480793 1 1
0.581971878740315 0.575707362867003 0 0
0.773483007672233 0.764393257823694 1 1
0.988900042836986 0.978345453336373 1 1
0.940513602331218 0.930529326823183 1 1
0.931061086770104 0.922286096556625 1 1
0.67694451915457 0.669555437482526 1 1
0.744358792468593 0.735720933691663 1 1
0.631065349523999 0.624721711203245 1 1
0.722769279910878 0.71481740456143 1 1
0.602016008769204 0.59591601226859 1 1
0.681898036079534 0.674372389637329 1 1
0.848812569579975 0.840318236720467 1 1
0.724597142318615 0.717572527153155 1 1
0.761928898847232 0.753625503607958 1 1
0.682397587528993 0.67610231695726 1 1
0.73193810455607 0.724440072474036 1 1
0.713528544254889 0.705510130902952 1 1
0.662994771152446 0.655613033161981 1 1
0.63382036945155 0.626988997033212 1 1
0.635754723183136 0.63014295587772 1 1
0.703434735968149 0.696046599086254 1 1
0.911260393508917 0.902237432508344 1 1
0.898818767725872 0.889918737893038 1 1
0.860739862095134 0.851926438970359 1 1
0.573451028437311 0.567686975593553 0 0
0.765415763004402 0.758113858447851 1 1
0.982884489178796 0.972864082189093 1 1
0.644204461075145 0.63755075722001 1 1
0.851832763496941 0.842901573069446 1 1
0.768919882693555 0.761332556909773 1 1
0.477796647183706 0.472397052841103 0 0
0.751425094278427 0.743565891022722 1 1
0.81769571080083 0.808977292030198 1 1
0.956973670429209 0.947241423073476 1 1
0.77327191985284 0.76476306495881 1 1
0.842936228765079 0.834079303061782 1 1
0.701666986964023 0.694556323649057 1 1
0.68436183705852 0.677444460588632 1 1
0.685925124735851 0.679236588567291 1 1
0.871180130948003 0.862615812070777 1 1
0.917604216264048 0.908322699983848 1 1
0.805448072483182 0.796951541305813 1 1
0.941077251666977 0.932103932606184 1 1
0.480482516092698 0.475821621287181 0 0
1.07251881656179 1.06037971959992 0 0
0.745716889558422 0.737378388360078 1 1
0.66280541120808 0.655616535259347 1 1
0.994111607878529 0.98284664216474 1 1
0.67806444939431 0.671299014924376 1 1
0.757429608646006 0.749445992230792 1 1
0.902550889670964 0.893896107838297 1 1
0.937351049401058 0.927511223487163 1 1
0.761302188623494 0.753063286295006 1 1
0.943432060674917 0.933193777120789 1 1
0.978250927406821 0.968003945476586 1 1
0.908068276536297 0.899339565972137 1 1
1.03263970634769 1.02183920810052 1 1
0.722027529595933 0.714422211702549 1 1
0.79779445078827 0.789730252269673 1 1
0.899576039805801 0.889932238914948 1 1
0.826983302268186 0.818954018847694 1 1
0.812147873075454 0.803059018201657 1 1
0.808603755311646 0.800482520458033 1 1
0.594832777906009 0.58836080472919 1 1
0.906373465280047 0.897385079762008 1 1
0.678016606622672 0.670790805402211 1 1
0.877130597106079 0.868182154096223 1 1
0.877049061943064 0.868383020051758 1 1
0.780199175123849 0.772233541626168 1 1
0.779144945794006 0.771253140082007 1 1
0.636568961563892 0.629995190415988 1 1
0.743249392204169 0.736718918445379 1 1
0.881655523952017 0.873110427394019 1 1
0.737766762859507 0.730840892735288 1 1
0.573763902333388 0.56780216295041 1 1
0.693451971450593 0.685948357930503 1 1
1.03347515997109 1.02263579603418 1 1
0.726900649413599 0.720332025800101 1 1
0.656606629334804 0.650240715335609 1 1
0.873677606941343 0.864679547389287 1 1
0.950496801336994 0.940412090446417 1 1
0.961070600186278 0.951674698391861 1 1
0.894811236198846 0.885899630044827 1 1
1.13549269591589 1.1233964043011 0 0
0.940731276538942 0.930817205408797 1 1
0.939992710223162 0.930064007068222 1 1
0.711089038734058 0.703418991504751 1 1
0.907458044128986 0.898434294365866 1 1
0.951221817017477 0.942234299497262 1 1
0.670490549468213 0.663332464508674 1 1
0.844677149927757 0.836538847650099 1 1
0.769628070815029 0.761624570915497 1 1
0.702072942848961 0.693886471426488 1 1
0.869358324724534 0.861478455873995 1 1
0.619678893270703 0.612779809795109 1 1
1.18677128391821 1.17320701739055 0 0
0.629476367904107 0.623288924103423 1 1
0.815461695041741 0.806674693489841 1 1
0.581594549076386 0.575596064168166 0 0
0.590557912809071 0.585017922836744 0 0
0.987383586606762 0.97733351450505 1 1
0.490039547115485 0.485521098300713 0 0
0.936781121902151 0.927927380491541 1 1
0.878056033428147 0.869101899711848 1 1
0.696651040108883 0.689405189322783 1 1
0.899554230517552 0.890472826176829 1 1
0.783025493718112 0.775185669318877 1 1
0.839984461089008 0.831331944410998 1 1
0.668128230421765 0.660598213042928 1 1
0.761124933895581 0.753702592284293 1 1
1.07099895062957 1.05933010803232 0 0
0.777927804261092 0.768641334260295 1 1
0.689388105321554 0.682715615924858 1 1
0.931915309182869 0.922180729265237 1 1
0.636944743227058 0.630903913278774 1 1
0.779525413054557 0.771437331226622 1 1
0.884135919770603 0.875457096105615 1 1
0.821945533324042 0.813501140793919 1 1
0.709762717633734 0.702296460113428 1 1
0.69063955068971 0.682954707893588 1 1
0.681357286429802 0.673710374655717 1 1
1.02898608172383 1.01791604553431 1 1
0.775145812967603 0.767711472521913 1 1
0.804203981493194 0.79499716376253 1 1
0.919732753294531 0.909794723058158 1 1
0.849371827857436 0.840133890116799 1 1
0.600922130068985 0.594924063738884 1 1
0.80926568734243 0.801759222905532 1 1
0.947447704260872 0.937161301721991 1 1
0.657446704257877 0.65099075619442 1 1
0.728736640234344 0.721105759718949 1 1
0.697558545933749 0.691066221140998 1 1
0.893167771280067 0.884716749696157 1 1
0.795941984739277 0.787850538015808 1 1
0.845534548289287 0.836950290602037 1 1
0.855057217646944 0.845648220766769 1 1
0.96544635562589 0.956037003775654 1 1
0.840933016480922 0.831653640924679 1 1
0.897898488305178 0.888404639709311 1 1
0.778621881317435 0.769980593957672 1 1
0.937216346016254 0.92717517835972 1 1
0.738902467280385 0.731211047370441 1 1
0.820346649411765 0.811836473212226 1 1
1.05027360890982 1.03887623373882 0 0
0.970284355125471 0.960359272252437 1 1
0.565691357494951 0.560059199532285 0 0
0.847896997282443 0.839344020353965 1 1
0.589890604586297 0.583601135190175 0 0
0.571116218832897 0.564906502886158 1 1
0.64581998739874 0.639368386672864 1 1
0.792243534297702 0.784421791465663 1 1
0.83121797316522 0.823222434322917 1 1
0.724372720291465 0.716740467969727 1 1
0.771443779206924 0.763973240628775 1 1
1.00606622687063 0.996199095383905 1 1
0.818160900465825 0.810335965334207 1 1
0.937145601703187 0.926480945370107 1 1
0.900646158063671 0.891069848263618 1 1
0.959164271477301 0.949305306090468 1 1
0.730517518594681 0.722923485216765 1 1
0.874188572568652 0.865379570484752 1 1
0.558905397563067 0.552380336000316 0 0
0.466849589965246 0.461426009099185 0 0
0.878653760657881 0.869675654051417 1 1
0.80906048139111 0.800640366314923 1 1
0.88031097050661 0.871688632168577 1 1
0.529600311015737 0.524536395181068 1 0
0.752300578516646 0.74439938901126 1 1
0.888613592126659 0.880248091672375 1 1
0.863765771402076 0.854549773399734 1 1
0.794389592302006 0.787178171946581 1 1
0.760746727083001 0.752715066659147 1 1
0.763664395133945 0.75476222611543 1 1
0.943402732267361 0.933824178062443 1 1
0.713992674833933 0.70681659793153 1 1
0.705102208525531 0.698169115264736 1 1
0.726352246414748 0.718780021617742 1 1
0.988543368440344 0.977857462437498 1 1
0.649858824657018 0.643300145610645 1 1
0.713905362164917 0.705600695601618 1 1
0.929067677863376 0.919898068006188 1 1
0.491275454491236 0.486128035467922 0 0
0.813446502898568 0.804955087037327 1 1
0.841854791753476 0.832749988581721 1 1
0.767001190750092 0.758449775493882 1 1
0.851268983590861 0.842600957759445 1 1
0.900812243023141 0.892314787238274 1 1
0.963467393505302 0.953561898048601 1 1
0.715949193862297 0.7080884102507 1 1
0.688219271552641 0.680449835490986 1 1
0.688396537800439 0.681317892343314 1 1
0.827139415217402 0.818353895219201 1 1
0.791784552481314 0.784437371498399 1 1
0.860193119669726 0.850863479908037 1 1
0.912634616485399 0.902865616685595 1 1
0.763966951298787 0.75525930017553 1 1
0.958045313787183 0.948492831598857 1 1
0.969462872442275 0.959130774941258 1 1
0.788876573027771 0.780318123255812 1 1
0.838717011704643 0.829027011394342 1 1
0.777625656318201 0.770027892943034 1 1
0.525013259126911 0.519440863360106 0 0
0.614948701875425 0.608888875483389 1 1
0.849497334083742 0.840966391383039 1 1
0.667755596809953 0.660136326238953 1 1
0.997623086359508 0.987573809936397 1 1
0.803195759569878 0.795438639635449 1 1
0.805698387766872 0.797670008058777 1 1
0.933192709449643 0.924436190294505 1 1
0.760289144742941 0.753107802759224 1 1
0.818912899036815 0.81024602116608 1 1
0.726119828505472 0.718878054097224 1 1
0.902538343203076 0.892040479697788 1 1
0.76070291042405 0.753049440152693 1 1
0.691371172987846 0.684602359387489 1 1
0.759920304926011 0.751632130352817 1 1
0.913715628456487 0.903976515439112 1 1
0.899813261019709 0.88972701980284 1 1
0.695280722095942 0.687117362036647 1 1
0.94329480411401 0.933892590354614 1 1
0.710788042519621 0.704362887479578 1 1
0.806220834563318 0.798120352090901 1 1
0.686495179000894 0.680007270527292 1 1
0.742714669152394 0.73461861560078 1 1
0.549532791215289 0.544417779468148 0 0
0.697458502796038 0.690453305949617 1 1
0.669561340396212 0.662710325044207 1 1
0.768011860696197 0.760059024402916 1 1
0.809260939107038 0.801142412057837 1 1
0.904606749209486 0.896670263958684 1 1
0.718155274402766 0.710504826580607 1 1
0.754519099596833 0.746865925307521 1 1
0.829579189442105 0.821534688786719 1 1
0.74233398787861 0.734841971271221 1 1
0.843352971342441 0.834562903171986 1 1
0.635658951409696 0.628700346047563 1 1
0.8191475688238 0.811212871923415 1 1
0.644943889715694 0.638316209369763 1 1
0.930754976528633 0.921715876996171 1 1
0.923158710436739 0.914273318250926 1 1
0.608020681458819 0.602120997101238 1 1
0.789147704330052 0.780587290229061 1 1
0.887652783699172 0.879202431739634 1 1
0.795652638507691 0.787868859439832 1 1
0.758303287977593 0.750827658812001 1 1
0.705797367598316 0.698490324801309 1 1
0.723633363544192 0.716391792015959 1 1
0.661189991366619 0.654477782346894 1 1
0.599452156426624 0.593200485005743 1 1
1.04294798702868 1.0327421382039 1 1
0.779960154889997 0.772475648039173 1 1
0.862990972052047 0.854382277066346 1 1
0.775818925586369 0.76796498964788 1 1
0.787252984205395 0.779455851108005 1 1
0.579507178515315 0.573291287061156 0 0
0.680629652385994 0.673559455692965 1 1
0.9475982238795 0.938386803349364 1 1
0.634829865367926 0.627786977973319 1 1
0.784571270972244 0.776854403626797 1 1
0.841939946747972 0.834103799796224 1 1
0.892262397463143 0.882213532066506 1 1
0.722567864231184 0.715184997404509 1 1
0.730176707132594 0.722624809748106 1 1
0.649664255688358 0.642770817203857 1 1
0.936058388009082 0.925253364892977 1 1
0.945584017718665 0.934433276168353 1 1
0.982697143325055 0.973292954560987 1 1
0.763615876606177 0.755276357732161 1 1
0.951668049805707 0.942633556474682 1 1
0.664396814385504 0.657532962844081 1 1
0.714890776896271 0.707701358793823 1 1
0.483777713808711 0.479269799195404 0 0
0.74188846741548 0.734637434934988 1 1
0.951371984657778 0.941472129902504 1 1
0.947123989210249 0.938228788904483 1 1
1.09165210278144 1.08017234254534 0 0
0.836023754383467 0.828306090593437 1 1
0.711423264933169 0.703622349659344 1 1
0.822031240352255 0.813892352274364 1 1
0.798490580160538 0.790226111353164 1 1
0.726340350648809 0.719662658007223 1 1
0.812149265629873 0.804277091891399 1 1
0.630975246598746 0.624339763067804 1 1
0.8977607006952 0.888712404043941 1 1
0.697693511646586 0.69094757983834 1 1
0.652640643662219 0.646153435733762 1 1
0.99236097833888 0.982760980610486 1 1
0.868223395757014 0.858934628605302 1 1
0.623786825763528 0.617400322487372 1 0
0.734163229480435 0.726073713195813 1 1
0.943287031459897 0.933657703394623 1 1
0.899153121868314 0.889406855690276 1 1
0.87869107751875 0.870098460376167 1 1
0.975025868706022 0.965288105385919 1 1
0.811152795661746 0.802397082101629 1 1
0.678598328540082 0.672518150607992 1 1
0.939768061667593 0.930531957549192 1 1
1.06560404135847 1.05437983964473 0 0
0.762466109871924 0.754177051551895 1 1
0.872623066030716 0.863713632172611 1 1
0.81428472337761 0.805992212957457 1 1
0.759268993891037 0.751373248738768 1 1
0.842795228611997 0.834372263366083 1 1
0.747397157183762 0.740135881520913 1 1
0.916105431381142 0.905662862245049 1 1
0.824859374613808 0.816531005823004 1 1
0.772740188972821 0.764395397816612 1 1
0.662608570472006 0.656033581375198 1 1
0.914316070539517 0.905402690486852 1 1
0.98723492054668 0.976665702923024 1 1
0.822559619747909 0.814191200594863 1 1
0.645458094410671 0.638977059676971 1 1
0.579674184653331 0.574192475980601 1 1
0.931171434403048 0.921932460003915 1 1
0.765126189721457 0.756916196332415 1 1
1.04778160093895 1.0374697977361 0 0
0.73363400125294 0.726936855884856 1 1
0.911562853280564 0.902474884591327 1 1
0.723907248036129 0.716087681770187 1 1
0.831700967678868 0.822769368140109 1 1
0.892487883287959 0.882343252530987 1 1
0.86597873637201 0.857391395180959 1 1
0.696043701257384 0.688960636656596 1 1
0.462550869144387 0.457791116151964 0 0
0.750882329014288 0.742893806039379 1 1
0.706137727877735 0.699185228681183 1 1
0.877336616448841 0.868604357430605 1 1
0.716115334416412 0.708575801482762 1 1
0.796498055956625 0.787474741245154 1 1
0.988001458751713 0.978460519901161 0 0
0.685763355061197 0.679175023598509 1 1
0.84205507677487 0.833080722885366 1 1
0.767635985647973 0.760819371808553 1 1
0.726820266086272 0.718691144103505 1 1
0.973761700230187 0.962689434266403 1 1
0.805058910908495 0.797021213477602 1 1
0.784624436786083 0.777136932763584 1 1
0.816766196908181 0.808752772443219 1 1
0.773403940738336 0.766075788230285 1 1
1.00230622860088 0.992340854052926 1 1
0.869545949639421 0.859773481205942 1 1
0.852755939664026 0.84493629907448 1 1
0.942524634993969 0.934039940400018 1 1
0.990836716156265 0.981283251463981 1 1
0.908385392168331 0.899398068569632 1 1
0.592638866084666 0.586533134099303 0 0
0.644725478231966 0.638380146085082 1 1
0.785500563779414 0.777628582714915 1 1
0.868640347688699 0.85929374655399 1 1
0.554427141171876 0.549077590256265 0 0
0.678858134030317 0.67212799359976 1 1
0.961455843587099 0.951033237169907 1 1
0.915618493080576 0.906370739543339 1 1
0.822058430640626 0.81337687223094 1 1
0.880181994911596 0.870711733236059 1 1
0.793573743163407 0.785324527662537 1 1
0.650492971037732 0.64399600662819 1 1
1.04941591248148 1.03891517767937 0 0
0.849709367884755 0.840993220970743 1 1
0.525307389012288 0.51994582051145 0 0
0.870236963254402 0.860484206695496 1 1
1.01192483443594 1.0010028816146 1 1
0.767743395599983 0.75978426511616 1 1
0.927864058301878 0.918378163636601 1 1
0.853482982550127 0.845553655699672 1 1
0.75240344118689 0.744981413604302 1 1
0.960210046558954 0.950346871495716 1 1
0.812119535592651 0.803456148037744 1 1
0.752571764936411 0.745353153850226 1 1
0.75188543238112 0.744497591649095 1 1
0.943284523506497 0.934205076197945 1 1
0.634806927486672 0.628286114889953 1 1
0.948923847432275 0.939379428066676 1 1
0.91634793797932 0.906979312896101 1 1
0.897911390590737 0.888538687454616 1 1
1.07521031058316 1.06434433784499 0 0
0.610914434752436 0.603777176218027 1 1
0.709800552003243 0.702680859083346 1 1
0.75512996722974 0.747730226891462 1 1
0.696245250649459 0.689320784620069 1 1
0.748504602410211 0.739764753432361 1 1
0.964531951805284 0.95448497060997 1 1
0.919328805447894 0.909988909856987 1 1
0.990343654821391 0.980216673918299 1 1
0.910997965820721 0.902069557313984 1 1
0.659238424227575 0.652230657163459 1 1
0.826602329007959 0.818642067885815 1 1
0.839813625020749 0.830958115007616 1 1
0.762040401122076 0.754702696046401 1 1
1.02775584328368 1.01602920633569 1 1
0.823459703189055 0.815076605399843 1 1
1.02940438477968 1.01856808511912 1 1
0.982045408778706 0.971946312572072 1 1
0.758465940531783 0.751675083540954 1 1
0.834043307102621 0.82572432390066 1 1
0.83734740022622 0.829042874156559 1 1
0.835393778465921 0.827470270030728 1 1
0.905163394234219 0.896185349748903 1 1
0.597227715152091 0.591578403230679 1 1
0.801875692273114 0.794018670534894 1 1
0.766600093274627 0.758994028730423 1 1
0.845276143526235 0.836577314554917 1 1
0.808853729807856 0.800825329727838 1 1
0.81742113282345 0.809294508292255 1 1
0.748001663312744 0.740147832378557 1 1
0.975564229758142 0.96620670713958 1 1
0.962315811157784 0.9529064986837 1 1
0.760529588815851 0.752472191062911 1 1
0.962079430971703 0.951366645614647 1 1
0.59638299816618 0.590067848183725 1 1
0.892343047628329 0.883259544197821 1 1
0.950909350166023 0.941471039927558 1 1
0.849461357628281 0.840733771501633 1 1
0.94213069560579 0.931784716562943 1 1
0.678583721462272 0.671953695024311 1 1
0.923147859234996 0.913293322058505 1 1
1.00598795930083 0.996516321002339 0 0
0.800794994981884 0.792917339827561 1 1
0.879388749493701 0.870403757532326 1 1
0.617139870024602 0.611170478920479 1 1
0.87568008790204 0.866738818167397 1 1
0.923556256522047 0.913336000455613 1 1
0.712943922252369 0.705112588484522 1 1
0.965598019480372 0.955876094475795 1 1
0.803903620253857 0.79576881001963 1 1
0.833969784827936 0.825552197659114 1 1
0.630258216825878 0.624034627564095 1 1
0.909355801330854 0.900341961873384 1 1
0.761881367272426 0.754415849152382 1 1
0.873127197294982 0.864173179551286 1 1
0.760590194278292 0.753290791373968 1 1
0.867929615999737 0.858803676486995 1 1
0.679113647011077 0.671984542326357 1 1
0.749620165459002 0.741599036633867 1 1
0.680251091997995 0.673585566859531 1 1
0.922379676938705 0.913901991732103 1 1
0.836801033792649 0.828744857076357 1 1
0.616469239344933 0.610701279974136 1 1
0.771133450859758 0.763285245905066 1 1
0.729197267691191 0.72194724457866 1 1
0.882361050488451 0.873457382358947 1 1
0.809720997792558 0.801372828113004 1 1
0.891753817521734 0.8814506282277 1 1
0.783467232427172 0.774851878377075 1 1
1.12595625737224 1.11473140009127 0 0
0.763204321433201 0.756024354564158 1 1
0.807678269242472 0.799642642528697 1 1
0.810293260406051 0.802695475752835 1 1
1.08483812627109 1.07451046626753 0 0
0.828642238171399 0.820039404445883 1 1
0.888361160571755 0.879531283564914 1 1
0.784145084613951 0.776125363225547 1 1
0.719836246271054 0.712854515049959 1 1
0.733480622419494 0.725671836886932 1 1
0.622719156519929 0.615887544722719 1 1
0.681109915937748 0.674500806987584 1 1
0.885188983068221 0.875921318936789 1 1
1.00668208214864 0.996420386296552 1 1
0.831732197931795 0.823176456578334 1 1
0.653883363487649 0.646898183460857 1 1
0.908520455723874 0.900342858876196 1 1
0.653215178617352 0.646414198291882 1 1
0.873165966742813 0.863962213806526 1 1
0.633898693241912 0.627156450153185 1 1
0.484474245885324 0.479343572585219 0 0
0.812368015862551 0.803793412404891 1 1
0.705217381438136 0.697852413043363 1 1
0.851983646533957 0.842678815341787 1 1
0.71071935339217 0.703103668164898 1 1
0.788313318684851 0.779638633428357 1 1
0.692975042474925 0.685416378322409 1 1
1.15849389470751 1.14608677473262 0 0
0.660578109874962 0.652887100821697 1 1
0.910686689457543 0.900383870417025 1 1
0.754212242716999 0.746915928541504 1 1
0.972103211014251 0.962291542243381 0 1
0.917846242167761 0.907432605878591 1 1
0.553182093264443 0.548103532657604 0 0
0.907713145980151 0.897703669811788 1 1
0.790397223524321 0.782249652061606 1 1
0.929061747931443 0.91955462438437 1 1
0.572551586640713 0.566771449439551 0 0
0.876511982697947 0.866288983941124 1 1
0.842682414347709 0.833605385941174 1 1
0.895377045337673 0.886590835924035 1 1
0.894133180491583 0.884882595482964 1 1
0.673560883213092 0.666456192665562 1 1
0.838868821263859 0.830082922538653 1 1
0.677360118869206 0.67026366449578 1 1
0.81068091385602 0.802387083145614 1 1
0.649094531340407 0.642347527465874 1 1
0.711514152361598 0.704382646851023 1 1
0.637999448114544 0.631954468942738 1 1
0.911091421739144 0.900807278472049 1 1
0.627082228392071 0.620604341375022 1 1
0.727926895900459 0.720571739556437 1 1
0.757947531634357 0.750341357432257 1 1
0.855220481139186 0.846425957846568 1 1
0.903241945201082 0.893970771514794 1 1
0.668207633922085 0.661517880003777 1 1
0.766316642803722 0.758384229147174 1 1
0.709298202366194 0.70220520874317 1 1
0.697832760993026 0.691109857424146 1 1
0.810370602920663 0.801917606276806 1 1
1.02120189926034 1.01000037739947 1 1
0.854082668980852 0.845292010003701 1 1
0.936853148195321 0.927510314944806 1 1
0.713170511981283 0.705598749331225 1 1
0.721948697789458 0.714299097811258 1 1
0.914469768213762 0.905877259396963 1 1
0.697102096501983 0.689382977357021 1 1
0.819815420445421 0.811029536802995 1 1
0.830390472939805 0.821902658565814 1 1
0.903871166631946 0.89450557586567 1 1
0.633028253975738 0.626959605507177 1 1
0.748911811552188 0.741474896855418 1 1
0.775825961790574 0.767935026797975 1 1
0.668835615161368 0.662040803988927 1 1
0.856494190233244 0.848096630303839 1 1
0.74081128757869 0.733259942778467 1 1
0.918288876476558 0.909242470016524 1 1
0.839872129476768 0.831699760996755 1 1
0.889517398114942 0.880548725733115 1 1
0.767571729423416 0.760052707471616 1 1
0.948173267208235 0.937676129444447 1 1
0.7831603789322 0.775576840313522 1 1
0.795479303107327 0.787381903919955 1 1
0.66841614792748 0.66176235913074 1 1
0.65888793537703 0.65246503779765 1 1
0.894648999506675 0.886284483245003 1 1
0.848277674534121 0.839859897812107 1 1
0.812711125927989 0.804643159321478 1 1
0.709068078639689 0.70212996019944 1 1
0.781493296215551 0.774287198596227 1 1
0.627815691714801 0.621712150358912 1 1
0.704258606237095 0.69737229061851 1 1
0.677961986284725 0.671540857059444 1 1
0.816936860467865 0.808095932212874 1 1
0.85616741688582 0.846743672532784 1 1
0.977491813430036 0.968427619400214 1 1
0.749734980756262 0.741758847136551 1 1
0.962954734165823 0.953269984136264 1 1
0.805402822123714 0.796577924084567 1 1
0.707357833717404 0.69947451255456 1 1
0.810017834195741 0.802016691548548 1 1
1.02531129889749 1.0135093704774 1 1
1.04261418965578 1.03152859292163 1 1
0.708792931739665 0.700954900935799 1 1
0.796232274155011 0.788389932615131 1 1
0.63756290108363 0.631505293990111 1 1
0.922476840134747 0.912694423869135 1 1
0.828199923875255 0.820437593504176 1 1
0.719572228428044 0.711625035719139 1 1
0.780747019222253 0.772674992324521 1 1
0.781543382478947 0.7738189113962 1 1
0.924502423972093 0.915790403262986 1 1
0.902050944844536 0.893210058024334 1 1
0.922959977118133 0.914246897720919 1 1
0.692914794801543 0.685909613149404 1 1
0.816878260428827 0.807531177833904 1 1
0.83009534864949 0.821558247569102 1 1
0.730933161336663 0.723527213633522 1 1
0.703100146710857 0.695004714074273 1 1
0.64059565040026 0.634297526147899 1 1
0.847137903982678 0.837990134902649 1 1
0.92282499120049 0.913538062180901 1 1
0.740897307611946 0.733592980219405 1 1
0.52134603920664 0.51472173976165 1 1
0.687633887431103 0.681076514652915 1 1
0.811526727294023 0.803024154181399 1 1
0.729522675268201 0.721798814766737 1 1
0.862055075834246 0.853341267341973 1 1
0.918915760319004 0.910351265012133 1 1
0.94512118184092 0.93546907704306 1 1
0.667437815556979 0.660466085236629 1 1
0.801375122497921 0.793127934354036 1 1
0.767289987767079 0.759652211621054 1 1
1.03933696002562 1.02924961753775 1 1
0.978359447601037 0.968112364941066 1 1
0.597228225684938 0.591361879138996 1 1
0.842031739487196 0.831834632210861 1 1
0.605923605592631 0.600393795483521 0 0
0.651816486219159 0.645404301056454 1 1
0.887916072917108 0.87908191964493 1 1
0.910610137977583 0.901961988773752 1 1
0.961933966433366 0.951951991851999 1 1
0.869255769240524 0.860949640448506 1 1
0.84776673889084 0.838834358236658 1 1
0.611120845520059 0.605208296195739 1 1
0.595283678768153 0.589040574239538 1 1
0.675761608911576 0.669176609767704 1 1
0.863210542714326 0.854792416393463 1 1
0.60522408737483 0.599307982774731 1 1
0.741590073165555 0.733650406223378 1 1
0.809279696613666 0.802119689054565 1 1
0.705567859656379 0.698607408714282 1 1
0.52042710575976 0.51534497074761 0 0
0.814088330369705 0.805310196810791 1 1
0.783453779291389 0.775318776976006 1 1
1.01376791593221 1.00354701326654 1 1
0.796711837117189 0.789430025243356 1 1
0.724964348217923 0.717481010252358 1 1
0.762723478703803 0.75474423749386 1 1
0.758810390190107 0.750749686746634 1 1
0.662485910685691 0.655428947209115 1 1
0.629118373077494 0.623209905265335 1 1
0.917843254971064 0.907220134829388 1 1
0.904094844029633 0.895408749194205 1 1
0.882514255363365 0.873879875033413 1 1
0.67599006203266 0.668909738373849 1 1
0.83266459204307 0.824914921565812 1 1
1.08979015638128 1.07996640450888 0 0
0.743716506284069 0.736191954604245 1 1
0.495714003427717 0.490917531940628 0 0
0.678531866046048 0.671519676567804 1 1
0.778831731793175 0.771092823983253 1 1
0.761813553246359 0.753936374447925 1 1
0.790668163441047 0.782770338556992 1 1
0.874133717932512 0.865271744148333 1 1
0.81610773546751 0.808281812409484 1 1
0.924276103609123 0.915174360536215 1 1
0.797459211840136 0.789152402160013 1 1
0.895798434722849 0.886507859608028 1 1
0.603990852370539 0.59810714269842 1 1
0.743912556076457 0.73631906580006 1 1
0.687471908788715 0.681069358090143 1 1
0.851995710026629 0.842638411118029 1 1
0.712023894099291 0.704519856069954 1 1
0.605419457997588 0.599318992371915 1 1
1.04699562259536 1.03704543722137 1 1
0.958201563118868 0.9492301530437 1 1
0.566955744875327 0.561326535553407 0 0
0.644901759674668 0.638260452549076 1 1
0.87141448618072 0.862474565845778 1 1
0.856687011432703 0.848023039297088 1 1
0.836183232121059 0.827022390473135 1 1
0.726486365785802 0.718448988365861 1 1
0.632958976217832 0.626514485891826 1 1
1.05316479097479 1.041884714877 0 0
0.894602491110598 0.885557305784874 1 1
0.726459409173364 0.71898057330878 1 1
0.820893850295874 0.812581856052339 1 1
0.812928790837084 0.804598757720836 1 1
0.800964625173019 0.792482751609636 1 1
0.814268622629255 0.805649892882367 1 1
0.80210730999357 0.793794765601594 1 1
0.900681088220982 0.891852047705588 1 1
0.91779847617341 0.90806227600234 1 1
0.791035283760109 0.783425406821188 1 1
0.898383823329811 0.889842882808647 1 1
0.835114437445049 0.826350839720941 1 1
0.934872967740686 0.924538974803687 1 1
0.726379085146983 0.718428346298237 1 1
0.804470694344888 0.795902731187591 1 1
0.536145474199953 0.530970702813935 0 0
0.84233838838894 0.833231676453346 1 1
0.933767356765751 0.923676448355595 1 1
0.787924790988075 0.779299777728675 1 1
0.76210501549361 0.754866156319921 1 1
0.645895997673409 0.639957535527318 1 1
0.801697399231068 0.793037907961174 1 1
0.881092032496506 0.872673870148408 1 1
0.726421373920466 0.719574319039427 1 1
0.555170911375928 0.54933829386421 0 0
0.641632538966384 0.634627204186391 1 1
0.709737019509218 0.701907611172852 1 1
0.676713202994163 0.670408784327321 1 1
0.985762621493578 0.976327546866303 1 1
0.931310982542901 0.921138745126488 1 1
0.954877177734656 0.945901588944866 1 1
0.960633283245112 0.950235139798742 1 1
0.915796155875763 0.905648472149824 1 1
0.852707127879322 0.844784481147049 1 1
0.851078415394766 0.842632425655299 1 1
0.873652856332577 0.864665954051674 1 1
0.683566618764354 0.675772154326858 1 1
0.601383508059196 0.595554182813642 0 0
0.963335709481393 0.953953707975154 1 1
0.9717831250892 0.961510782883496 1 1
0.956933038802393 0.946392120465252 1 1
0.799931305637223 0.791813778206665 1 1
0.680604180924966 0.673603100919856 1 1
0.712360483605263 0.705700916637514 1 1
0.808380009485416 0.799588082045334 1 1
0.963747447849297 0.953734616898821 1 1
0.847491349087447 0.838909161133782 1 1
0.892223803505459 0.882417349261998 1 1
1.05333409724957 1.04269534040427 1 1
0.7079938368313 0.701338285834228 1 1
0.909297396573074 0.899594908466601 1 1
0.747723094713781 0.739559608775015 1 1
0.922585137008063 0.912840357278754 1 1
0.663055590240901 0.656077024677936 1 1
0.782309806035675 0.774207615001311 1 1
0.822227912222942 0.814011530470264 1 1
1.05931483444079 1.04881704776917 0 0
0.918259153044921 0.909312523340597 1 1
0.690476491648467 0.68328100950604 1 1
0.827771502372257 0.819279903529236 1 1
0.631026377119212 0.624688569404951 1 1
0.794567557078427 0.786190435678704 1 1
0.676873293323334 0.670790072521829 1 1
0.624941217464848 0.618329408057715 1 1
0.779085699233049 0.77172206751769 1 1
0.834555006259903 0.826511394960893 1 1
0.904278362517164 0.89455057262413 1 1
0.859950999927768 0.851187586386844 1 1
0.90875196020876 0.899518817057418 1 1
0.635511503177249 0.629512828518949 1 1
0.985296566518442 0.975090501379702 1 1
0.760805564173344 0.753302326679434 1 1
0.866382039496184 0.857034244110174 1 1
0.921052683143285 0.911184942630962 1 1
0.940449067359451 0.931628918913025 1 1
0.817714568224649 0.810226306928208 1 1
0.654385032861977 0.647989329805364 1 1
0.773347822492789 0.765800501404434 1 1
0.745044845851735 0.737174462475076 1 1
0.907452818961851 0.898920294229092 1 1
1.04202708547382 1.03036195364062 1 1
0.924725383268942 0.91564856998087 1 1
0.791639244365446 0.784036743592943 1 1
0.746408350490374 0.739337935661456 1 1
0.930555467986776 0.921623370583265 1 1
0.79265456068515 0.784439139466584 1 1
0.794717295385412 0.786195435269504 1 1
0.738475135985717 0.730807658395398 1 1
0.931870149486248 0.922474581549843 1 1
0.67148433912168 0.664569943833727 1 1
0.813348413444323 0.80494898066074 1 1
0.691332811320809 0.684347207229964 1 1
0.955543926325456 0.946073609073084 1 1
0.900066393076532 0.891959821871622 1 1
0.797292965471697 0.789238331838692 1 1
0.772541485592335 0.764565050842891 1 1
0.718059439356159 0.710957103447152 1 1
0.786894729647837 0.778978748835904 1 1
0.775262747866752 0.76695680157369 1 1
0.97206775960559 0.962736951295008 1 1
0.881757943085372 0.873307424613721 1 1
0.713026732566884 0.705546608840306 1 1
0.981405733653547 0.970873808889818 1 1
0.682665918817898 0.675188315678476 1 1
0.919935444701838 0.910413526887939 1 1
0.647028424070947 0.640058654912019 1 1
0.923903815719112 0.912972333435424 1 1
0.875834797822238 0.867197175755173 1 1
0.896988305001071 0.888661777011441 1 1
1.07771645345237 1.06682521183113 0 1
0.811601501112866 0.803714084849765 1 1
0.701703837016467 0.693979036588819 1 1
0.630418272311695 0.624444167877726 1 1
0.903754902833226 0.895103962215406 1 1
0.772857488195296 0.764919861210395 1 1
0.48163814130354 0.476646223672897 0 0
0.976231753963854 0.966519805280377 1 1
0.833768496943022 0.824728344089543 1 1
0.816439076081897 0.808863965142055 1 1
0.664428260038607 0.657877000377453 1 1
0.754149094979188 0.746821441929079 1 1
0.580098973507244 0.574539262787271 1 1
1.01239131193649 1.00174882491257 1 1
1.00187157302725 0.991590479183573 1 1
0.690922108698826 0.683889237841733 1 1
0.630318855175883 0.624475854706596 1 1
0.738134054608062 0.73082055981804 1 1
0.886233001859221 0.876617271123779 1 1
1.06112401717845 1.04955528524648 1 1
1.05044384373592 1.04001921563326 0 0
0.836871433554048 0.82875041096154 1 1
0.606369139948246 0.600093696104964 1 1
0.859388083925165 0.849939241539732 1 1
0.819739800900427 0.811343048840481 1 1
0.798677373870986 0.790986185820251 1 1
0.7457021064366 0.738477467749171 1 1
0.847947911885982 0.83971150195652 1 1
0.788689018887903 0.780339901067031 1 1
0.817385182728433 0.808749656879042 1 1
0.954957406658387 0.945300950944193 1 1
0.706280029354361 0.697737131119927 1 1
0.730311552854888 0.721795874593671 1 1
0.835994178768089 0.828129972259188 1 1
1.07868094265914 1.06827165383544 0 0
0.768844145312275 0.761633584425195 1 1
0.763046010057623 0.756066260712202 1 1
0.772392248395356 0.76319612670111 1 1
0.862023679353496 0.852680945209349 1 1
0.594359056141685 0.588777751247333 0 0
0.689612657099539 0.68259015384238 1 1
0.7366921939117 0.729241402443292 1 1
0.723672492187615 0.716302199842339 1 1
0.65482249154188 0.647782195939384 1 1
0.742360907381172 0.735162184780929 1 1
0.816890473427348 0.808730635713765 1 1
0.714740699238709 0.707483411826893 1 1
0.922775543573026 0.913791943223229 1 1
0.675149675923146 0.668493690253842 1 1
0.66285597696793 0.655835177841656 1 1
0.633990862353354 0.627205542302082 1 1
0.958558296864482 0.949846757252096 1 1
0.646015698495823 0.639941535635422 1 1
0.790931448588819 0.782866858221161 1 1
0.837119649326052 0.828434095305696 1 1
0.948061342609547 0.939144505278832 1 1
0.715731925269237 0.708137584087426 1 1
0.916020035713186 0.90581227071615 1 1
0.767127295208584 0.759853724057879 1 1
0.862880244550113 0.854696577044277 1 1
0.596752066833304 0.590100574708729 1 1
0.756722779336758 0.748581921854601 1 1
0.821925115526817 0.814143652681459 1 1
0.875769092242782 0.866683142412809 1 1
0.508637371047018 0.503538867961818 0 0
0.626946534243607 0.620649513746741 1 1
0.794759666759191 0.78726486754691 1 1
0.574051219110405 0.567998141845015 0 0
0.730600407733826 0.722926605234015 1 1
0.755514306756191 0.747341491700004 1 1
0.708876124821012 0.701257761804801 1 1
0.621167296768028 0.615163374506737 1 1
0.913047034013724 0.904278071044414 1 1
0.815918718913721 0.80734288889331 1 1
0.844848796495448 0.835836435832931 1 1
0.918162630664118 0.909701591714225 1 1
0.784032474999613 0.776060972309432 1 1
0.882914591915216 0.873590477916178 1 1
0.872013393858746 0.86337845111927 1 1
0.7747064235072 0.767026744639504 1 1
0.418374995136359 0.413811084346602 0 0
0.884944727590915 0.875449815162281 1 1
0.694059045700127 0.686266198730271 1 1
1.02014390759022 1.00931689934018 0 0
0.474820753330017 0.470008849366342 0 0
0.744803608166232 0.736831027894975 1 1
0.857228813458972 0.847655741866204 1 1
0.620301075839098 0.614059966600159 1 0
1.0008564384887 0.989571991234588 1 1
0.623059420051312 0.616682781821198 1 1
0.684900581447309 0.678645665310632 1 1
0.810381128477268 0.802955650563807 1 1
0.836082853561355 0.827282224439562 1 1
0.832216330438011 0.823189577424165 1 1
0.762692636087269 0.754481183055813 1 1
0.641841719724957 0.635048375255879 1 1
0.802322412359716 0.793369314629272 1 1
0.746785815287086 0.738202760837418 1 1
0.851440643590571 0.842656872457919 1 1
0.717064725473121 0.709680249198968 1 1
0.810676097929458 0.803325145541014 1 1
0.781444410052394 0.773593899684451 1 1
0.816241689304232 0.807341995681604 1 1
0.784586226353792 0.777406946869221 1 1
0.778134075398192 0.769909419767944 1 1
0.722793840292801 0.715586915041405 1 1
0.680763932987875 0.673329227751574 1 1
0.625568892581622 0.618783931815519 1 1
0.669289624725673 0.663150512525017 1 1
0.664573552066356 0.657245160373823 1 1
0.692128258024958 0.683845627248706 1 1
0.956525331217607 0.947250684573126 1 1
0.692938804515438 0.685485097770404 1 1
0.784414412038814 0.775785063060965 1 1
0.94235289899444 0.932499844885651 1 1
0.93999798154306 0.930610331088376 1 1
0.868155255452574 0.858545612295253 1 1
0.502831536795485 0.497640828086735 0 0
0.917150796460023 0.907317242028756 1 1
1.00428887716523 0.994519675465131 1 1
0.820572526948698 0.812584287194888 1 1
0.482025939769192 0.477015126985009 0 0
0.897751331885326 0.888642061284885 1 1
0.726214629574123 0.719014349594285 1 1
0.900054271488142 0.890661597973559 1 1
0.752740470923515 0.745385481246809 1 1
0.774826597547545 0.766394377700544 1 1
0.805321659006767 0.796761423894655 1 1
0.779981399647185 0.771296937312116 1 1
0.575568270832931 0.569766304155256 0 0
0.713519859520466 0.706331372709703 1 1
0.821673708585335 0.812939048205128 1 1
0.620869466186917 0.61414174319151 1 1
0.732395198310145 0.724946821899758 1 1
0.945632202575878 0.935621771260952 1 1
0.792907455470093 0.784711673934399 1 1
0.981010764155153 0.971170640785077 1 1
0.770691650140243 0.762396837063295 1 1
0.627167392664212 0.621299511003494 1 1
0.704164944077859 0.697125733890423 1 1
0.65473972842832 0.647542692043195 1 1
0.841946560831847 0.833919411641775 1 1
0.819679204731188 0.812073841337234 1 1
0.779976444153255 0.771792949543265 1 1
0.863259499205696 0.854587169512261 1 1
0.8033865909807 0.795593191677708 1 1
0.926848367113021 0.917522201577751 1 1
0.814653679502628 0.806023785325634 1 1
0.799126615694289 0.790420240892688 1 1
0.734838681997043 0.72718961579029 1 1
0.535809814347653 0.530928867514076 0 0
0.98917342943369 0.978893232366066 1 1
0.977266884304698 0.967973291782785 1 1
0.971317847682123 0.961746469079181 1 1
0.86565764290096 0.856631495930228 1 1
0.818608841912874 0.810715072677888 1 1
0.926584559061053 0.917740419451204 1 1
0.836918143967573 0.828572666853886 1 1
0.823644637209395 0.814381888855024 1 1
0.756446422594894 0.748560767531884 1 1
0.489383851794523 0.484743081874858 0 0
0.709391269746721 0.70191009646123 1 1
0.713854807766973 0.7065709161735 1 1
0.716607204338286 0.709076208147671 1 1
0.751269436868122 0.744343929582762 1 1
0.711379466631048 0.703234911688434 1 1
0.747821379703086 0.740414249425611 1 1
0.732050925552379 0.724646650949017 1 1
1.0226068740047 1.01161229229508 1 1
0.713829267586707 0.706047935235642 1 1
0.876691485658566 0.867929686543924 1 1
0.878053516099316 0.869083517157697 1 1
0.871627427991193 0.862694068092653 1 1
0.654416318657535 0.647938431643917 1 1
1.03382970574405 1.02271431737969 0 0
0.687812633012292 0.680493288220755 1 1
0.724297820872457 0.717578442030621 1 1
0.87024011298867 0.86048814885698 1 1
0.993985796708362 0.984090771918539 1 1
0.641681256447384 0.63488640610582 1 1
0.706219646792355 0.699315770128001 1 1
0.617120514691602 0.610639942290499 1 1
0.879624262982028 0.87063537725558 1 1
1.02185505069028 1.01202651127365 0 1
0.489565344246484 0.484841376950319 0 0
0.620744983045359 0.613850781745965 1 1
0.460525308179598 0.456305200721038 0 0
0.553936683505483 0.54789566221039 0 0
0.624111203540296 0.618327782011607 1 1
0.942737041100395 0.933823321628264 1 1
0.723431858019819 0.715646101468584 1 1
0.811188771326962 0.802383952170022 1 1
0.909549240354959 0.901303135927537 1 1
1.00345668417434 0.993501321091287 1 1
0.777865721504117 0.769767501122348 1 1
0.968759736244979 0.959199177328238 1 1
0.880712219991927 0.871758664492945 1 1
0.6913406167611 0.683405848549892 1 1
0.970078010077067 0.961441835727202 1 1
0.895884787499782 0.886975104057051 1 1
0.672500648089495 0.666240465092387 1 1
1.09699969359254 1.08589985643171 0 0
0.627772800541811 0.621065325557466 1 1
0.609182222523114 0.602975718087238 1 1
0.793604360307006 0.785761700573658 1 1
0.778407886462267 0.770026128015387 1 1
0.967076584308104 0.95644153337058 1 1
0.812586914531258 0.804289435712752 1 1
0.802401295715204 0.793632040843021 1 1
0.736812118618859 0.728585724295897 1 1
0.780578166463095 0.772671625470293 1 1
0.661355350675619 0.655035965785296 1 1
0.780991446512602 0.772205410770045 1 1
0.697032979483744 0.689616107509343 1 1
0.671955341835392 0.665106392091325 1 1
0.842159504820037 0.83267765554081 1 1
0.839181429558534 0.831653819238186 1 1
0.896890162538062 0.887893212015575 1 1
0.896479508956269 0.887024650073006 1 1
0.695972887768601 0.688016423301358 1 1
0.756482229850442 0.748134649276039 1 1
1.03799865807328 1.02777405334912 0 0
0.832525471864602 0.824994208615203 1 1
0.994998804632359 0.985319952795105 0 0
0.791814220189954 0.783533438427622 1 1
0.771116333381411 0.763593908482922 1 1
0.694012986622023 0.687015651257046 1 1
0.838783617747311 0.830687730778492 1 1
0.623279337274482 0.617029923362295 1 1
0.946447123034555 0.937707242242878 1 1
0.623529813288151 0.616822077227467 1 1
0.652715842896041 0.646205871336158 1 1
0.809044194367833 0.800505604680197 1 1
0.879279871536424 0.870610956371154 1 1
0.548738111287417 0.543746080375754 0 0
1.1137111840925 1.10268967982836 0 0
0.724314117909176 0.717966962164818 1 1
0.949334383594008 0.939361845872648 1 1
0.88094171627914 0.87212442084909 1 1
0.748534124870354 0.740331797892269 1 1
0.983236000980434 0.972264571895919 1 1
0.88529589064514 0.876094588203557 1 1
0.870401132201862 0.862032405955501 1 1
0.842946661281272 0.83483575319272 1 1
0.652026038630182 0.645906656771193 1 1
0.964618876030414 0.954671198116821 1 1
0.585392393582754 0.58010873300518 1 1
0.661883987423088 0.654446642941503 1 1
0.805614500986718 0.797157578552529 1 1
0.895914751994666 0.88688295621966 1 1
0.912603842646771 0.902445364332315 1 1
0.92300731678923 0.913856062213109 1 1
0.84361035435825 0.834589244069021 1 1
0.769595596728403 0.762508940156387 1 1
0.779508601952954 0.771707002170598 1 1
0.681792810638967 0.674574756971792 1 1
0.782844014503609 0.77409342629838 1 1
0.798889887789306 0.791105084282104 1 1
0.82897624360443 0.820790640769348 1 1
0.850650157119608 0.843222322329671 1 1
0.768178663041502 0.759136753392411 1 1
0.62241830974839 0.61610188676802 0 0
0.804471458892505 0.79686847291172 1 1
0.757438852158179 0.749157641014328 1 1
0.808539523496299 0.799855526553513 1 1
0.62785652798371 0.621200926560833 1 1
0.882462344650027 0.872735332915761 1 1
0.939826394237131 0.930085921879509 1 1
0.872547653883186 0.864546158037973 1 1
0.616425107591188 0.609913581951332 1 1
0.739091738408498 0.731743130005326 1 1
0.783494741376818 0.776351954442117 1 1
0.702989152112109 0.69560611752473 1 1
0.678609464452955 0.671828008470254 1 1
0.908689528835181 0.899922156134184 1 1
0.937607472623243 0.927781085087611 1 1
0.922279622808926 0.913563897600622 1 1
0.603102857627037 0.596857392338939 1 1
0.73685582221942 0.729777705531643 1 1
0.730645005442717 0.723270650575707 1 1
0.808086287117218 0.80016006187695 1 1
0.855903765603617 0.847219994541913 1 1
0.867426136466962 0.857355192141558 1 1
0.908046060106581 0.898440013313649 1 1
0.691640963634285 0.684695155102235 1 1
0.633624597389879 0.627351282726258 1 1
0.632620778044775 0.62658114909781 1 1
0.813658568922271 0.804910088841781 1 1
0.823043954142942 0.81444207919578 1 1
0.730929050945924 0.723650246349118 1 1
0.974000442626755 0.965009668760736 1 1
0.715425500843918 0.707494862693863 1 1
0.83504174467689 0.826725101634103 1 1
0.68202806985775 0.674682724826864 1 1
0.762009446567628 0.754551956919763 1 1
0.923664974450549 0.914053983556892 1 1
0.739336598126545 0.731731033845992 1 1
0.758303094890774 0.750551294504624 1 1
0.821116928486856 0.812590292695261 1 1
0.851259082943117 0.842252872856649 1 1
0.730732461487891 0.723516698314607 1 1
0.82596245554773 0.816780177722838 1 1
0.771149141335779 0.7631767272882 1 1
0.632431208257288 0.625277104770584 1 1
0.688180502991157 0.681201828369286 1 1
0.685743280103516 0.679074981117055 1 1
0.690164024240692 0.683480649291326 1 1
0.787543281474586 0.779504595236577 1 1
0.790291188115524 0.782667840715608 1 1
0.934254080128301 0.925529854096718 1 1
0.828408841019421 0.820043580737268 1 1
0.765242039050506 0.757185745884888 1 1
0.82348794931802 0.815885894926191 1 1
0.726778393016604 0.71970180044877 1 1
0.753421208960804 0.745676529494137 1 1
1.03829264289869 1.02684445222254 1 1
0.893593013096974 0.88444827163672 1 1
1.01422536887085 1.00476098490345 1 1
0.812957361742925 0.804696148645744 1 1
1.02567744898116 1.0153729939716 0 0
0.603540857969009 0.596989893991629 1 1
0.987761951306995 0.978835728110597 1 1
0.848996171303663 0.840635278593063 1 1
0.810645711496139 0.802402299335929 1 1
0.845672515295083 0.837509877294584 1 1
0.85490796992296 0.846420386504867 1 1
0.761399088331376 0.753491361555725 1 1
0.722980464308018 0.715783311559706 1 1
0.835750620595779 0.827122571958659 1 1
0.755300263749072 0.747146957071474 1 1
0.818279231032088 0.809331666919266 1 1
0.709290030980921 0.702120381450046 1 1
0.739842466407686 0.732106203126174 1 1
0.949503771474953 0.940494501071228 1 1
0.547948719432387 0.541921146934982 1 0
1.06791889748782 1.05681236765249 1 1
0.92027795552269 0.909912512357349 1 1
0.901997172258709 0.892558992633678 1 1
0.96198726564312 0.951738415704758 1 1
0.874546091693775 0.864797148087817 1 1
0.766320241901354 0.758137750572531 1 1
0.818366847421178 0.810850819495312 1 1
0.894815088453401 0.885309253309554 1 1
0.880450133314758 0.872116787837343 1 1
1.00372439768979 0.993202635198941 1 1
0.955761511453063 0.945867669229243 1 1
0.666975157408698 0.660010788933186 1 1
0.666489836802999 0.660155947618129 1 1
0.960003198688247 0.950815832744833 0 1
0.76783205804133 0.759760904380529 1 1
0.823640660564357 0.815105842625694 1 1
0.851931959579308 0.843519229830079 1 1
0.790803289724794 0.782803550520046 1 1
0.649581464447485 0.642827194080021 1 1
0.622601720290222 0.616358712764816 1 1
1.20009405268649 1.1877010016333 0 0
0.836080121266765 0.827747840445867 1 1
0.988909311598643 0.97788039567036 1 1
0.620312692237262 0.61499906327582 1 1
0.676135614132893 0.669037946181024 1 1
0.785330764980621 0.777395978676639 1 1
0.80264174041656 0.794634343895063 1 1
0.85322590478929 0.844419026636592 1 1
0.695792115740478 0.68923435906596 1 1
0.911067342560187 0.901839628823347 1 1
0.706839483448014 0.699708425576119 1 1
0.880479732132599 0.871238227705241 1 1
0.607368367948078 0.600725097948218 1 1
0.774756448797671 0.766811383510816 1 1
0.790838954870677 0.783054890142984 1 1
0.746830757024553 0.739229390408818 1 1
0.860032979058839 0.851412256100329 1 1
0.663166768811151 0.656728824956676 1 1
0.828075752491864 0.819713521498882 1 1
0.810258036143913 0.802370776230835 1 1
0.834614772439768 0.827147410164656 1 1
0.968824336020889 0.959032179526451 1 1
0.651307576502901 0.645052433761519 1 1
0.729059137630506 0.721079947894979 1 1
0.91183143830637 0.901501056302653 1 1
0.707484708430009 0.699849067100234 1 1
1.00335449307093 0.993150871051019 0 0
0.714025408101026 0.707039471657115 1 1
0.864495110379785 0.856249615855985 1 1
0.78060451383786 0.773187570562677 1 1
0.663728852884552 0.657523674632277 1 1
0.846231543891692 0.837762703520094 1 1
0.725739889953471 0.718367340536236 1 1
0.736419359799088 0.728286366006755 1 1
0.96033874553403 0.950531576467643 1 1
0.731721809075918 0.723540173822458 1 1
0.903287855662827 0.894391360213229 1 1
0.933946748645993 0.924382691480356 1 1
0.627817846707983 0.621440643211522 1 1
0.637567089526565 0.630789199826054 1 1
0.964442212551398 0.954822092817794 1 1
0.744462928348878 0.73711008885493 1 1
0.603568897700455 0.597490675478207 0 0
0.818238418079887 0.80928357763527 1 1
0.699391277812532 0.691079137654443 1 1
0.715129554627817 0.707865526073508 1 1
0.732680512749988 0.725306294489546 1 1
0.888081771738581 0.878802544406464 1 1
0.820793952531518 0.812877409048682 1 1
0.769782029751491 0.760981152938432 1 1
0.790404544681827 0.782411714258152 1 1
0.971192565224649 0.961914207240003 1 1
0.770167017421352 0.762409854601231 1 1
0.905862951272093 0.896409087751871 1 1
0.5485483736089 0.54359561961563 1 1
0.895800867559084 0.885826616889658 1 1
0.786548584622331 0.778824026630271 1 1
1.03893188615108 1.02895152412557 0 0
1.12233205844867 1.11122202435525 0 0
0.782047316400524 0.774314498367374 1 1
0.913736295864829 0.904125146729742 1 1
0.756392288938365 0.74978938271657 1 1
0.829037245203079 0.821126549753443 1 1
0.739842140260656 0.732417332125466 1 1
0.815093924870808 0.80703021339976 1 1
0.438104873295928 0.434153722431236 0 0
0.608546718051852 0.602360946037126 1 1
0.918241603756493 0.908389324371353 1 1
0.806390770134009 0.798843049560837 1 1
0.795571116140773 0.786875812697917 1 1
0.889305744361417 0.880798761556771 1 1
0.929295484863684 0.920000507862615 1 1
0.880136950213595 0.871027978907961 1 1
0.730041085457839 0.722481957645618 1 1
0.9742757416313 0.963638404868072 1 1
0.738358399368731 0.731135685563736 1 1
0.75682156263082 0.748383936025589 1 1
1.05100008661421 1.04114835638278 0 0
0.817316046341291 0.808937001463501 1 1
0.687754133067648 0.681669619612103 1 1
0.674115904419864 0.666696394057682 1 1
0.721813059057417 0.714216082536686 1 1
0.888699903122512 0.879535411851286 1 1
0.704008947769623 0.696636633045393 1 1
0.675712184897064 0.668431311898569 1 1
0.896288143729489 0.887609972373617 1 1
0.801065181464092 0.792597876942721 1 1
0.712075472387406 0.705297202748017 1 1
0.880192260892888 0.8711579446368 1 1
0.905548740547959 0.896384409156356 1 1
0.713136665228036 0.705279909566456 1 1
0.653440639159101 0.647118908645202 1 1
0.661445225243597 0.654765855665246 1 1
0.803110211437069 0.794193034470797 1 1
0.810740355493072 0.802469879714032 1 1
0.956381130875134 0.946676704190023 1 1
0.943930716631915 0.934225267658095 1 1
0.574070375057664 0.568379640617853 1 1
0.853106512286636 0.844726534748948 1 1
0.936255821174886 0.926777376142461 1 1
0.885307688126132 0.876364132626137 1 1
0.825923716906924 0.817461848424506 1 1
0.870356933458528 0.861312238987108 1 1
0.692374795561712 0.685119000079217 1 1
0.751599292018219 0.74528339348842 1 1
0.571545426660294 0.565609082299654 1 1
0.893135117548317 0.884067412412188 1 1
0.987761584063587 0.977864386336804 1 1
0.724738773070806 0.717255130724417 1 1
0.805789575012007 0.797651942988519 1 1
0.797525976279164 0.788872213428801 1 1
0.91933962111617 0.909320882090642 1 1
0.891899572021068 0.883528732510839 1 1
0.857658436480442 0.848895224178053 1 1
0.607638806161919 0.601735487356046 1 1
0.83104849278031 0.822604524364511 1 1
0.759523130052904 0.751429910628532 1 1
0.769916185676436 0.762187136516325 1 1
0.796387404186602 0.788305559471676 1 1
0.847072980929852 0.838090276076611 1 1
0.968314990384413 0.958530922448706 0 1
0.759548225613648 0.75206681778169 1 1
0.786459955965265 0.778714915655661 1 1
1.00618844982359 0.99513844488706 1 1
0.770114878292244 0.762157280778173 1 1
0.754508801324532 0.746632556809563 1 1
0.743321424102127 0.735693429470083 1 1
0.727450005237314 0.720648673860857 1 1
0.76956062644043 0.762191897836143 1 1
0.968085913656688 0.957482168394006 1 1
0.774025320436469 0.767037254795025 1 1
0.610546157100957 0.604352093056618 1 1
0.702621589001832 0.695692971325593 1 1
0.902780484844861 0.893959876784983 1 1
0.563683074198874 0.556705717815046 1 1
0.974342032297622 0.965175605912329 1 1
0.739354233614483 0.732183042167688 1 1
0.836822069941632 0.827960825133481 1 1
0.575997084742139 0.570049076426836 0 0
1.00950007909916 0.999821094605829 0 0
0.716917893108679 0.71028655974885 1 1
0.629783358254738 0.622918903866844 1 1
0.673508969334 0.666627986118562 1 1
0.842396311494416 0.833392699329896 1 1
0.906350651025533 0.897531310426105 1 1
0.97384215225221 0.962950954291348 1 1
0.720849686181747 0.712496206262187 1 1
0.784258170952456 0.775778242021797 1 1
0.81233240783274 0.804510401414936 1 1
0.76984368089612 0.761673436716135 1 1
0.871946025125416 0.861780633986576 1 1
0.83407334346791 0.825682101743636 1 1
0.831279916350809 0.822322301051484 1 1
0.596151354060664 0.589263259669579 1 1
0.798157732376626 0.789885434446627 1 1
0.614068323487002 0.608250168988059 1 1
0.876940959484737 0.867676453600966 1 1
0.839843442925769 0.830791437737473 1 1
0.752318707416895 0.744533666309448 1 1
0.714751675014417 0.707190758826643 1 1
0.937649460312347 0.928302760548903 1 1
0.506718000052068 0.501426433765978 0 0
0.631120756325091 0.624236370578862 1 1
1.03484961644074 1.02471129207447 0 1
0.70557695094656 0.698641206937182 1 1
0.750553714242586 0.743491468203609 1 1
0.781118244070953 0.772881685249304 1 1
0.80187703249545 0.793327128326358 1 1
0.896979114706409 0.887511719657614 1 1
0.851299320003285 0.843163843190312 1 1
0.674261810890774 0.667013544832153 1 1
0.847383214103048 0.839013147850377 1 1
0.623545531731468 0.617486655584322 1 1
0.913965675110531 0.904368488160455 1 1
0.912896615264032 0.903185759641575 1 1
0.930122425965157 0.920062122769648 1 1
0.828516301654726 0.820291794616749 1 1
0.957644160714585 0.947892563707982 1 1
0.738235915539619 0.731158284011805 1 1
0.665368975317639 0.65907495256909 1 1
0.793182073170113 0.7856140489474 1 1
0.750241999609049 0.743292806419322 1 1
0.775130385830357 0.767401627034888 1 1
0.753327310766008 0.744567512732408 1 1
0.773420457703497 0.766187169051312 1 1
0.7787395446409 0.770738576643621 1 1
0.556313837724219 0.55096939776205 0 0
0.773966129122095 0.766758786522466 1 1
0.713708959192085 0.705739273641515 1 1
0.885826274206399 0.876662187310654 1 1
0.729674458223369 0.722241610863059 1 1
0.800144791157325 0.791819286341152 1 1
0.617320687234981 0.611177514226001 1 1
0.776666604384605 0.768912956175818 1 1
0.836023672433407 0.827692526793271 1 1
0.802745548509195 0.792975053877098 1 1
0.686292329644906 0.679927651019085 1 1
0.946494712789734 0.936035130906242 1 1
0.849566982142641 0.841397049524676 1 1
0.924072693846162 0.915200263582376 1 1
0.772134090293098 0.765059492096623 1 1
0.595880805631392 0.589653518727577 1 1
0.788917792386074 0.780842864519004 1 1
0.668781961987083 0.661421274531798 1 1
0.90973963903517 0.901870923921836 1 1
0.544187061353531 0.538747305578555 1 1
0.747011861959713 0.739480137499019 1 1
0.935429220572939 0.925028276391928 1 1
0.806405683943761 0.798606599104044 1 1
0.94920816687006 0.940052731329575 1 1
0.992656396431582 0.982806927067059 1 1
0.642606410311702 0.636267675158093 1 1
0.543129591019797 0.536728617969366 0 0
0.874122634084021 0.86591116161295 1 1
0.854175892667182 0.844534196491014 1 1
0.773179524983819 0.765078998532407 1 1
0.763677834520517 0.755876600179723 1 1
0.894662197149698 0.885739275860727 1 1
0.795772085235978 0.788082110007887 1 1
0.91605064448146 0.9072772073304 1 1
0.81189375999852 0.803114001088801 1 1
0.826068870584689 0.81725065322158 1 1
0.769976852344048 0.762990974632612 1 1
0.677716550750313 0.671267461298708 1 1
0.821897851621166 0.813424239793592 1 1
0.827571647529252 0.819829516391418 1 1
0.758429995055198 0.74993805208342 1 1
0.765599567714176 0.75708843743502 1 1
0.978435985093575 0.968083637406749 1 1
0.735993385290525 0.728712136163266 1 1
0.832216825724409 0.82397308374549 1 1
0.851065836438055 0.843181507047266 1 1
0.74809309381036 0.740748228777603 1 1
0.892253111801432 0.884023899860147 1 1
0.868087131336255 0.858651298521891 1 1
0.921061391252058 0.911179734817925 1 1
1.01646228782162 1.00664639242161 1 1
0.84063746730322 0.832384868361077 1 1
0.778539449830207 0.770772280507981 1 1
0.690713953526474 0.684454780674995 1 1
0.691334810959508 0.683986327674878 1 1
0.727095909151276 0.719879462635794 1 1
1.04305328275411 1.03222347553059 0 0
0.832983614147643 0.824445718176321 1 1
0.60260612240664 0.596778371025219 1 1
0.663088590637957 0.656376284940825 1 1
1.025542301673 1.01462484224213 0 0
0.739429737790574 0.732251596206368 1 1
0.719870868741871 0.712577649203956 1 1
0.641560560398958 0.634990448667019 1 1
0.953539187385959 0.943830887648962 1 1
0.908589406781835 0.899426101122981 1 1
1.06321798669336 1.05279199679416 0 0
0.716981059498481 0.709585702068287 1 1
0.80899298359417 0.800836098762725 1 1
0.704804501756553 0.697009114620255 1 1
0.781990611050944 0.773983427275903 1 1
0.778762893200413 0.770226593754362 1 1
0.840277807924335 0.831830938274321 1 1
0.650804983267007 0.644184031744153 1 1
0.934596995203285 0.925272596559529 1 1
0.733670797663818 0.726274237841864 1 1
0.792310395115975 0.78496868764011 1 1
0.78323996447867 0.775183455427485 1 1
0.738630448816101 0.731421768614684 1 1
0.945371171733935 0.936116781901265 1 1
0.749016914033035 0.74105941946361 1 1
0.614893277948611 0.608750850060301 1 1
0.743708617868925 0.736557948299487 1 1
0.705416869871 0.6979596475208 1 1
0.658748296370567 0.652072430786004 1 1
0.841474688680625 0.833415879430775 1 1
0.853801397401692 0.84506870703161 1 1
0.812121226537983 0.803873561570981 1 1
0.86741019657073 0.858987694232293 1 1
0.629153434484819 0.623542348805751 1 1
0.801534022991172 0.79350969702514 1 1
0.93388999885641 0.924744380544651 1 1
0.938988986436758 0.929137850999381 1 1
0.749741886822622 0.742670427580047 1 1
0.704952778360404 0.698176195199957 1 1
0.811119899838428 0.802892063545783 1 1
0.779103490583243 0.771272508541474 1 1
0.606621071231229 0.60069048278612 0 0
0.866121398135589 0.856866602713771 1 1
0.903085725872182 0.894120079400161 1 1
1.07694039124888 1.06575823883358 0 0
0.631923240458926 0.626037094059113 1 1
0.935555757392853 0.926504963004063 1 1
0.678867704499071 0.672227436068679 1 1
0.916860217865769 0.90739245751982 1 1
0.863512051313944 0.854817429829001 1 1
0.813983667854923 0.806685838800581 1 1
0.699765426147523 0.693038219530643 1 1
0.86252535244964 0.852979554421468 1 1
0.769774946962426 0.76120723946118 1 1
0.863582618337327 0.85511921132387 1 1
0.999633281704518 0.990254009087231 1 1
0.558947769026784 0.552743069112468 0 0
0.819695183029455 0.810920875229559 1 1
1.04523368015622 1.03436520540076 0 1
1.00374791427661 0.99306131978332 1 1
1.0419554140118 1.03071949814389 1 1
0.787074926856403 0.779028829426118 1 1
0.782760959486496 0.774864850910443 1 1
0.780345003749411 0.772455681765187 1 1
0.562797666258042 0.556889977057375 1 1
0.84996864323897 0.842412679407873 1 1
0.648946214396453 0.642530765148179 1 1
0.953084758152248 0.943144593520247 1 1
0.888176597208474 0.879975891910685 1 1
0.802847703368752 0.793872747026545 1 1
0.775974657836857 0.767614529713846 1 1
0.507802637961829 0.502267982524433 1 1
0.706900688538838 0.699552487621331 1 1
0.808110460189716 0.800414700492416 1 1
0.758943592227884 0.750915616047252 1 1
0.772844944279737 0.765611470924007 1 1
0.746137273977366 0.738624132473362 1 1
0.823433805536903 0.815985462434527 1 1
0.958505917435512 0.949144932055386 1 1
0.839525628271269 0.831143795974683 1 1
0.835803398882545 0.827223533930777 1 1
0.719645764150964 0.712671056037183 1 1
0.752095637179238 0.744607103612666 1 1
0.769924578530866 0.761739770844115 1 1
0.857768336855807 0.850034286926985 1 1
0.672465159060264 0.666535835808301 1 1
0.787727067532031 0.780542947430206 1 1
0.821181113052489 0.812800262945685 1 1
0.875406269811994 0.86640916144576 1 1
0.873204606568238 0.863722113547942 1 1
0.906137579695903 0.896939129734959 1 1
0.831296220560507 0.823211816021931 1 1
0.790755897517245 0.782302166021581 1 1
0.649871397276201 0.643677736758304 1 1
0.699263232087207 0.691865745193773 1 1
0.866575267895849 0.858419995288869 1 1
0.829354842648841 0.821027702805592 1 1
0.728182329425115 0.721668188722393 1 1
1.054483779919 1.04410576956418 0 0
0.946044868211611 0.936180111613183 1 1
0.819084338187134 0.811199095642284 1 1
0.816951176832015 0.808721662967786 1 1
0.799184662274511 0.790673880687315 1 1
0.827576921753373 0.818900736681601 1 1
0.681383926801059 0.67379189211113 1 1
0.65902258231176 0.652168580461856 1 1
0.81398240340122 0.805880225435702 1 1
0.936294571331505 0.926203602382517 1 1
0.997587648503009 0.987881090063089 1 1
0.880974861165227 0.871707885442265 1 1
0.778553776027766 0.770408043858273 1 1
0.829698908162284 0.821932390876442 1 1
0.723526990076258 0.715980028060498 1 1
0.990141080638845 0.97951395917257 1 1
0.81677807921031 0.808060058842252 1 1
0.752988863998069 0.745243703366652 1 1
0.662174076743472 0.655313945707707 1 1
1.11311156243792 1.10251901299771 0 0
0.693682555413119 0.686762202651379 1 1
0.861296393032017 0.851891029856827 1 1
0.636414916045462 0.629357419701153 1 1
0.7235294476665 0.71550847022076 1 1
0.767257823279418 0.759333573172562 1 1
0.88740831257796 0.879011240077936 1 1
0.665409015690223 0.658732914263389 1 1
0.92467673874376 0.916272740483017 1 1
0.852788559958542 0.844864420993281 1 1
0.856961102060148 0.848617625845685 1 1
1.03847682632656 1.02812232921724 1 1
0.579332048472738 0.573638101068848 1 1
0.752613321271549 0.744918821184235 1 1
0.654734794887507 0.648321363885438 1 1
0.826861922910816 0.818778449875359 1 1
0.729160333815244 0.721909694882735 1 1
0.904870921508686 0.895477497251802 1 1
0.657164543140482 0.650495377628403 1 1
0.852352321440384 0.843437524967808 1 1
0.688888625841159 0.682142405448228 1 1
0.971760468043665 0.962121593322491 1 1
0.824510963934781 0.816144737006994 1 1
0.936138713737897 0.926995674686979 1 1
0.692169163211847 0.684159622020636 1 1
0.648563861738064 0.641338148606621 1 1
0.937316670154009 0.92768234730245 1 1
0.874623557771748 0.865353439572893 1 1
0.840076358088123 0.831599854970261 1 1
0.952402211362773 0.942046840170017 1 1
0.808869917784588 0.801248922633415 1 1
0.862683297087914 0.854691326393774 1 1
0.657508525231119 0.651480092371639 1 1
0.669480821033588 0.662722028556652 1 1
0.90489048172572 0.894277086600153 1 1
0.622055291471648 0.615377462652074 0 0
0.801284381392275 0.793307708803981 1 1
0.542462609127839 0.537089336921348 0 0
0.573448006797717 0.567992751501792 1 0
0.887324738843921 0.87801911173798 1 1
0.858272786080191 0.849301201333391 1 1
0.71173581618441 0.703617347008433 1 1
0.811633976128567 0.803570968208558 1 1
0.69036838823709 0.683129873058612 1 1
0.959930841774815 0.949660310458232 1 1
0.723309190397668 0.715929754894553 1 1
0.717874296730854 0.709797473780293 1 1
0.821402579650027 0.813357781059946 1 1
0.765748753150189 0.757843407132597 1 1
0.941707411385503 0.930612524768327 1 1
0.997819782789989 0.988242730831005 1 1
0.633357478893637 0.627277208419806 1 0
0.706065772546073 0.698978387936395 1 1
1.02489262205736 1.01463005700812 1 1
0.992077662421189 0.981390946252589 1 1
0.716094286287024 0.708516316137226 1 1
0.853945879294564 0.844876214662757 1 1
0.652233489729848 0.645552750251962 1 1
1.08328767574627 1.07273318619789 0 0
0.715382326526532 0.708726139033891 1 1
0.733284563485332 0.724812226752585 1 1
0.820969915590299 0.811588695727244 1 1
0.759985983583809 0.752069143987733 1 1
0.899772925800572 0.88944211574873 1 1
0.632395846035151 0.626243523777602 1 1
0.942112207227356 0.932377003075239 1 1
0.890050643397239 0.879786384929386 1 1
1.03512084545564 1.02499322279417 1 1
0.927164212917455 0.917303831885421 1 1
0.525127303295099 0.519376594086434 0 0
0.778129715700649 0.770291652360281 1 1
0.845287590365997 0.836574311812545 1 1
0.677500017570379 0.670526654583341 1 1
0.738005923697853 0.729378704516516 1 1
0.718021587455695 0.710615645175131 1 1
0.994721240206311 0.983728498785408 1 1
0.72922217907466 0.721778904815602 1 1
0.662061670956194 0.655549940267205 1 1
0.606666327497476 0.600711299053743 1 1
0.605926532955152 0.600170056340356 1 1
0.924525189059892 0.914773290827881 1 1
0.845313200194408 0.836690700721029 1 1
1.0846853804886 1.07282837377649 0 0
0.797858541673595 0.790195190090316 1 1
0.964676833740954 0.955006267325058 1 1
0.814961777642519 0.806237087540336 1 1
0.849709239486357 0.84005608030208 1 1
0.76138898055967 0.754498021999759 1 1
0.75786885343112 0.750065835988056 1 1
0.717495151532963 0.71056723124199 1 1
0.830087098866804 0.821419178082988 1 1
0.760966013360032 0.752765283960276 1 1
0.898235674412163 0.88889088118668 1 1
0.76803639997735 0.760684430905209 1 1
0.582516631225341 0.576685075168483 0 0
0.923242813951797 0.914012644383294 1 1
0.859598863911907 0.850848318038009 1 1
0.704236599829611 0.697239029488421 1 1
0.701280793594874 0.694137063295691 1 1
0.81515238217617 0.807213958526547 1 1
0.831057810200301 0.822103694863862 1 1
0.878100793701541 0.869252757046384 1 1
0.686593041482315 0.679935598401924 1 1
0.957505471679069 0.94761623672392 1 1
0.675514940137623 0.669096422985834 1 1
0.96029631519503 0.950014572666973 1 1
0.727207905151882 0.719858373437557 1 1
0.706291763976004 0.698997629617522 1 1
0.903629504213833 0.894723586866408 1 1
0.868434698152182 0.859335306714689 1 1
1.17755141747456 1.16521325848059 0 0
0.624126353365167 0.617882729769626 1 1
0.80958213374042 0.801564759721167 1 1
0.809407200182425 0.801260094691029 1 1
0.632882629418231 0.626935653768443 1 1
0.609362284326602 0.604120846919192 1 1
0.87020900564281 0.861848591721154 1 1
0.636838079417514 0.629704184404286 1 1
0.823759185006611 0.815317492287754 1 1
0.571628511158494 0.564907821567316 0 0
0.643740174446814 0.63791074387344 1 1
0.907669504581012 0.897899448260443 1 1
0.893087799598416 0.884211116549779 1 1
0.950225250046731 0.940284843266005 1 1
0.681276746241452 0.674357927906343 1 1
0.780128910471677 0.770836610144704 1 1
0.788572339902213 0.77997325945956 1 1
0.797957246920613 0.789886883141755 1 1
0.747647267163373 0.739667552542782 1 1
0.961707138082094 0.952523109645606 1 1
0.764514387559871 0.756964412190867 1 1
0.592908310267571 0.586593809702108 0 0
1.00302039636045 0.992747150612932 1 1
0.694958330725008 0.688349565943488 1 1
0.66833953872769 0.660546816011774 1 1
0.857812706663635 0.84857629264043 1 1
0.741200066798969 0.733796018996496 1 1
0.819892267942555 0.81141709286925 1 1
0.792958121773248 0.785224914114834 1 1
0.79971446943545 0.791315612503448 1 1
0.736618729498165 0.728599698043404 1 1
0.69405395794925 0.687692502971226 1 1
0.686663997765967 0.679720966479185 1 1
1.03987357033271 1.02949416420384 1 1
0.843006908379847 0.834211124327245 1 1
0.877469977903285 0.869292103513133 1 1
0.743757763355748 0.73643185824015 1 1
1.10922753432293 1.09685631756351 0 0
0.637799229634488 0.630768155381121 1 1
0.802387182263904 0.794121823199486 1 1
0.477809936181569 0.472610476525175 0 0
0.749598117620776 0.742334653255023 1 1
0.755829958013802 0.747464721548426 1 1
0.792901103337115 0.784490658505982 1 1
0.78668587433707 0.778881978859606 1 1
0.830248193008465 0.822644284562862 1 1
0.831408093985942 0.82192857022375 1 1
0.884552920185308 0.875293491194869 1 1
1.11121616368796 1.10048184639517 0 0
1.0274595681168 1.0171790299535 1 1
1.0298403770879 1.01909078279013 0 1
1.17906244865177 1.16705666364087 0 0
0.814659392997818 0.80666070227713 1 1
0.83313806628647 0.825054905033416 1 1
0.882550003553097 0.873298216547595 1 1
0.69104383175102 0.684298746349694 1 1
0.749491960487905 0.740950044453397 1 1
0.911810260254056 0.902984621196253 1 1
0.708584298943397 0.70143560398005 1 1
0.775243603431772 0.766657940851583 1 1
0.523135138573193 0.517762116007356 0 0
0.744368828442741 0.737588527027634 1 1
0.706957318819854 0.700033227859438 1 1
0.945503153963756 0.935702642892576 1 1
0.594051791899137 0.58806398200123 1 1
0.755567581437755 0.748286072021221 1 1
0.791945362180569 0.783899035573312 1 1
0.832927034566368 0.824837780023917 1 1
0.832018610730733 0.824409238667332 1 1
0.790865392865682 0.782423425385851 1 1
0.665781577029297 0.657879851828853 1 1
0.886540997122759 0.878177463286718 1 1
0.875714167274222 0.866181968571999 1 1
0.721649892993138 0.714799534355662 1 1
0.624119826296166 0.617742044223261 1 1
1.00911778564571 0.997864311100461 0 1
0.912279167015441 0.903769193484637 1 1
0.777270876970019 0.769312988460983 1 1
0.961505405447189 0.950985414487033 1 1
0.907038183660078 0.897625610227737 1 1
0.855179683965132 0.846876090193895 1 1
0.719837750177627 0.71292035304406 1 1
0.64011591767928 0.632827006778901 1 1
0.699014905766287 0.69117164389978 1 1
0.866300943785004 0.856793845396949 1 1
0.753367238924319 0.745680775054323 1 1
0.888972456902639 0.879732232803992 1 1
0.559382548493535 0.553739578519322 0 0
0.902127902216936 0.893566445909059 1 1
0.670694392139837 0.663633822628294 1 1
0.755239312513144 0.747457727606461 1 1
0.797025418475211 0.788744715860459 1 1
0.990139861373511 0.979851710408829 1 1
0.885208833250999 0.876066579948407 1 1
0.821920386051852 0.813288194391884 1 1
0.990640330285124 0.981115639269814 1 1
0.975355834083727 0.96587255283599 1 1
0.589670064126245 0.584578860740182 1 1
0.719536925367805 0.712368919953677 1 1
0.704996104472165 0.698577153517424 1 1
0.80794285597409 0.798996823265445 1 1
1.05164170105374 1.04066456783186 1 1
1.00994806243925 0.999399581834759 0 0
0.90429684406325 0.894452113806845 1 1
0.917536775201 0.908928679083728 1 1
0.486752611610538 0.481740907875307 0 0
0.748908675548597 0.741179628925708 1 1
0.875252876487738 0.866973917836102 1 1
0.801790010365769 0.793906227253882 1 1
1.01673113896336 1.0058499801487 1 1
0.917592837809502 0.907992532701252 1 1
0.882022820993408 0.8734109847915 1 1
0.863138229390132 0.85366339005601 1 1
0.949924369114597 0.939721988455471 1 1
0.749041552765319 0.740937370592589 1 1
0.662832849179345 0.655523243802468 1 1
0.864032578854589 0.855494782034353 1 1
0.796573800500317 0.788619070972095 1 1
0.935519358793357 0.926624901444342 1 1
0.627709356497349 0.621861649200769 1 1
0.69784200336775 0.691317070365006 1 1
0.804781757221931 0.796353460181615 1 1
0.765589558263569 0.757060352767097 1 1
0.80441388418121 0.796578032249107 1 1
0.756187495920114 0.748608681275272 1 1
0.812871321078255 0.804736359793745 1 1
0.804039798983559 0.796222835891942 1 1
0.77742623175678 0.76896095205433 1 1
0.898075931793555 0.888957664860525 1 1
0.558766790843518 0.552988225994423 0 0
0.826831263373275 0.819228704542301 1 1
0.997590600596632 0.988181607539806 1 1
0.700128814744265 0.69303863495936 1 1
0.698926348218631 0.691576061621511 1 1
0.892604409532663 0.884041077834003 1 1
0.782591299685122 0.774784400158608 1 1
0.717995537840522 0.709771660068399 1 1
0.886194330011036 0.877310571347228 1 1
0.63803361142616 0.631080062842888 1 1
0.711065863999534 0.704087201396701 1 1
1.09071447286479 1.07925966013414 1 1
0.904526218173707 0.895895067708388 1 1
0.821879457826845 0.813759118701227 1 1
0.760883358411947 0.752664469971166 1 1
0.612655112834999 0.605897509741485 0 0
0.748902274178892 0.742075068659595 1 1
0.77932207580974 0.771881465813936 1 1
0.681504616326876 0.67531000687933 1 1
0.920034513674843 0.909960649179403 1 1
0.988260426112548 0.977896540429295 1 1
0.981651850873195 0.971661154889025 1 1
0.814768618638309 0.80685871825695 1 1
0.849071636504456 0.839731568090725 1 1
0.864709849141901 0.855351223860608 1 1
0.801650163996736 0.793981076062564 1 1
0.747851503387878 0.740244609694336 1 1
0.882011528468161 0.872453684797409 1 1
0.858921876411047 0.849735330705606 1 1
0.935057315347199 0.925788988126654 1 1
0.666734083700328 0.660627554528465 1 1
0.920824166269751 0.911255671262386 1 1
0.867281519438599 0.85850605320306 1 1
0.451530500977119 0.446838914633801 0 0
0.880950861335043 0.872309053400801 1 1
0.671574752476013 0.665375400266575 1 1
0.722879301522332 0.716178264819602 1 1
0.71162756407476 0.704480887421089 1 1
0.738369510207923 0.731857449972469 1 1
0.752557269390377 0.744842786845226 1 1
0.835423129895399 0.827070595458336 1 1
0.827079506920946 0.819956982228392 1 1
0.885268984686455 0.875972521746636 1 1
0.747765845761413 0.740083892593593 1 1
0.720063891460601 0.7128809925141 1 1
0.798449552901463 0.791058218469001 1 1
0.768146692459411 0.760436274537172 1 1
0.759138682373905 0.751160455873707 1 1
0.918533009208735 0.909349530319643 1 1
0.698288548561635 0.691201794267542 1 1
0.857985075450519 0.848471934530371 1 1
0.802197462421459 0.794679981109867 1 1
0.686615308689113 0.680687777087317 1 1
1.08021325899095 1.06952433049374 0 0
0.699188707228731 0.691556601019668 1 1
0.675829539307888 0.668639105179656 1 1
0.8397388940642 0.830840951717003 1 1
0.943661186343465 0.934246124929389 1 1
0.60576807351426 0.600140009349042 1 0
0.757107037800656 0.749281092861565 1 1
0.628258693527681 0.622271454505434 0 0
0.780260448949971 0.772014883934638 1 1
0.758706848742478 0.750422217262885 1 1
0.702265951947002 0.695146648428656 1 1
0.851676188314961 0.842775193408384 1 1
0.651945629573029 0.644525904137484 1 1
0.868857874920653 0.859617548579843 1 1
0.880740410075846 0.871691636052629 1 1
0.784863859650652 0.776617724956313 1 1
0.705528053103699 0.698457343090781 1 1
0.658422938294734 0.651955424895442 1 1
0.717982544133248 0.710809438366496 1 1
0.871335687733316 0.862337042457706 1 1
0.772396134087399 0.764056889085716 1 1
1.00368610405636 0.993340412794415 1 1
0.916404649480058 0.907330170039245 1 1
0.733857391464649 0.725587560177459 1 1
0.779909893207412 0.770892047704833 1 1
0.66710896747295 0.660266957329211 1 1
0.832493511401617 0.824434183407171 1 1
0.83498324162057 0.826751535937172 1 1
0.698197991870385 0.691951960839229 1 1
0.724240286868788 0.716665280300436 1 1
0.601193125926755 0.595536766729611 1 1
0.880984101293887 0.871532704764628 1 1
0.795129819277824 0.786698409775247 1 1
0.714420178909492 0.70738651510363 1 1
0.845645154039867 0.837175931833386 1 1
0.78702830067069 0.778590238692179 1 1
0.876237357714765 0.86789610081389 1 1
0.736351580907749 0.728912950777056 1 1
0.801442589354174 0.793671200650256 1 1
0.757175423233723 0.749333037633839 1 1
0.871954151627309 0.863171566232006 1 1
0.784298822221075 0.775165515864413 1 1
0.659828524365601 0.653270942897636 1 1
0.849204478145132 0.840484726836688 1 1
0.908736024699179 0.900469487257176 1 1
0.793174097720993 0.785473472764139 1 1
0.986157123894407 0.976525388878306 1 1
0.662699364998143 0.656167129313007 1 1
0.846161734277464 0.837621003576686 1 1
0.7658513796858 0.758263507989127 1 1
0.610169648288089 0.604040091496838 1 1
0.895155052609251 0.886107438624656 1 1
0.586810485025786 0.580538926422846 1 1
1.0172070258303 1.0067344938544 0 1
0.789908288351518 0.78239067962807 1 1
1.00103726957067 0.98995396079507 1 1
0.749077992572676 0.74136378089274 1 1
0.683570110819856 0.676927848125398 1 1
0.754536221514899 0.746457952503011 1 1
0.901326711648551 0.891551997088294 1 1
0.765273524133302 0.757826240185218 1 1
0.981735880998172 0.972139645549573 1 1
0.931528972574768 0.922467531805738 1 1
0.774023583529132 0.767032165996677 1 1
0.573733793059096 0.567251171230035 1 1
1.01340495400924 1.00240556765646 1 1
1.01465025098017 1.00362056499476 1 1
0.865479642694772 0.85629032668488 1 1
0.947029634175277 0.938329996316022 1 1
0.753730968275575 0.745382974525345 1 1
0.997118489529244 0.985843396632133 0 1
1.02601325087393 1.01593580228253 1 1
0.719363071686976 0.712544112219053 1 1
0.715404490444058 0.708062188926297 1 1
0.758851903433702 0.751691909823976 1 1
0.969740486343576 0.960014093601746 1 1
0.679848254807414 0.673078775107022 1 1
0.957092666953821 0.947676323431932 1 1
0.567103064498624 0.561553630159005 0 0
0.832435491798507 0.8236637069731 1 1
0.92477894951686 0.91522167331529 1 1
0.649607362211667 0.642914306081607 1 1
0.706711338119836 0.699613258517186 1 1
0.874952972539872 0.8665748051605 1 1
0.911869978945674 0.902797631146615 1 1
0.893110643314893 0.88355680703666 1 1
1.02583399699929 1.01484197375983 1 1
0.858655500123133 0.849294704791184 1 1
0.783025256314877 0.774491700733906 1 1
0.812593673365311 0.804682393810636 1 1
0.570459934962456 0.564712142978611 0 0
0.910246919062005 0.901638210418593 1 1
0.821383122221544 0.812944463687037 1 1
0.635868954309739 0.629425316928874 1 1
0.712199932854139 0.705068004883387 1 1
0.58225157517342 0.576238173396828 0 0
0.764100229054664 0.756666993678107 1 1
0.725224884976391 0.71719007967993 1 1
0.815721801567529 0.807059579223114 1 1
0.810547438602574 0.80275404445301 1 1
0.694496834482503 0.687558071387864 1 1
0.779903286396427 0.772355249457829 1 1
0.773080596132842 0.765448260541844 1 1
0.893546129809252 0.883808303373565 1 1
0.70596074750943 0.698968603124996 1 1
0.681203037385476 0.673504615533166 1 1
0.636745532388283 0.62955876589722 1 1
0.87196239419229 0.86253061877726 1 1
0.744085388420205 0.73690792514977 1 1
0.674248279905601 0.667599938784913 1 1
0.968848649305412 0.95896362634862 1 1
0.793336982482808 0.784530834198344 1 1
0.948995910245359 0.93927897399695 1 1
0.847878528460027 0.839544272114038 1 1
0.735424286157563 0.72719808006211 1 1
0.932505961167747 0.922958625646613 1 1
0.829625154382311 0.821560042893766 1 1
0.874650299703413 0.865919687377976 1 1
0.974361875009264 0.964580286169748 1 1
0.985075498689599 0.974941864080217 1 1
0.669976403661823 0.663409802930904 1 1
0.682418329804272 0.675353515182499 1 1
0.765504460322312 0.75786936817654 1 1
0.811951982312002 0.803868396910563 1 1
0.979189624933853 0.969605799037006 1 1
0.703536497560857 0.695732667993112 1 1
0.890043361156445 0.880981956821999 1 1
0.666195138798596 0.658972662195854 1 1
0.818215234733949 0.810697170520344 1 1
0.845054675726928 0.836130672889584 1 1
0.776269902486378 0.768697170278805 1 1
0.717860508165541 0.710263110995452 1 1
0.749959944807173 0.742589628882817 1 1
1.05459771687872 1.04317571851082 1 1
0.802623310459377 0.795387706401547 1 1
0.852837475326446 0.843456294412332 1 1
0.770940261427499 0.763046885273389 1 1
0.697182776735428 0.690506920215245 1 1
0.827913036548124 0.819569322844931 1 1
0.800506264452013 0.79220693346592 1 1
0.7003142327041 0.693677473266627 1 1
0.846015468368801 0.837777005739666 1 1
0.897402852023867 0.888381317671518 1 1
0.859083660027902 0.849281046614627 1 1
0.928390086714221 0.919336937224565 1 1
0.688272428527051 0.681464875101469 1 1
0.86151531551748 0.853422411094814 1 1
0.776790307802494 0.769289945516114 1 1
0.52506551249743 0.518896249751063 0 0
0.832836599721455 0.824449061907802 1 1
0.672623966371773 0.665802486564202 1 1
0.877971239066194 0.869129810942415 1 1
0.806695804667609 0.797534183728367 1 1
0.954773207606403 0.944883139129482 1 1
0.832020938266706 0.823668396509239 1 1
0.730870328297724 0.722991603819366 1 1
0.762873071807436 0.754798708876183 1 1
0.938119244469424 0.928216332848968 1 1
0.894969242566105 0.886391104613086 1 1
0.630239430005735 0.623885320020294 1 1
1.00261070679341 0.991092503757181 1 1
0.719924761729195 0.711843999436905 1 1
0.901368266838906 0.892029393217252 1 1
0.934149301959099 0.923919438789573 1 1
0.852874165066691 0.843946326734536 1 1
0.575804744704698 0.570672832725343 0 0
0.699485487375336 0.692624307014294 1 1
0.903890501444507 0.894424606915085 1 1
0.904140795148235 0.895392599230629 1 1
1.01436165212179 1.00325964586231 1 1
0.846113726638258 0.837487741433066 1 1
0.756221252836687 0.748548426738529 1 1
0.849799584046735 0.840875867969548 1 1
0.836893674150938 0.82857895329416 1 1
0.711192320455854 0.703276362688877 1 1
0.899865729215342 0.890838728707361 1 1
0.92378768381804 0.914193179645856 1 1
0.880842297130697 0.871688237203871 1 1
0.420073642135814 0.415124318119999 0 0
0.740339357479143 0.732009913606601 1 1
0.623266485853508 0.617038457111313 1 1
0.895155178275782 0.885539712250944 1 1
0.808646587431997 0.800942010885111 1 1
0.916687863035414 0.90708036914881 1 1
0.978243271199366 0.968650050171172 1 1
0.575673121727178 0.570154615298168 1 0
0.703951444616481 0.696269887785193 1 1
0.810507873242219 0.801740380311393 1 1
0.949790009385901 0.939093190340163 1 1
0.592953031758119 0.586546047437645 1 1
0.856333521377523 0.847626255275602 1 1
0.936492240617372 0.927192806341772 1 1
0.756215990721268 0.748484412579071 1 1
1.18913807054723 1.1768799189917 0 0
0.837293513491009 0.828413727945142 1 1
0.665070100246639 0.659167445798318 1 1
0.611790601904177 0.605489039406306 0 0
0.942608744011597 0.933526323037149 1 1
0.886187686401268 0.878259450673189 1 1
0.919717544262251 0.910539117303343 1 1
0.773976873802675 0.765889155787245 1 1
0.890996134350061 0.881984667562704 1 1
0.733430335452046 0.725825296214505 1 1
0.600243517765193 0.593903904731479 1 0
0.474103278468696 0.468738613438037 0 0
0.728338774524523 0.721198142512479 1 1
0.733084468278578 0.724150362209724 1 1
0.912346540894677 0.902678672214435 1 1
0.55238234417367 0.547183353236349 0 0
0.594152202205252 0.587825547647441 1 1
1.04216051446795 1.03208314917708 0 0
0.900753532473737 0.892062403009833 1 1
0.924950424156456 0.916434393280073 1 1
1.06398646107017 1.05328906130167 0 0
0.764860000167409 0.75637059340298 1 1
0.842181053240975 0.833656058159033 1 1
0.862673312335631 0.854031740448167 1 1
0.703764709141597 0.696719827625066 1 1
0.64892075158428 0.642686652806499 1 1
0.842666291921674 0.834351886926164 1 1
1.01000604657449 0.998414123705061 1 1
0.921667024462326 0.912185942624634 1 1
0.872719097451544 0.86419820176794 1 1
0.885984947921881 0.875497765728161 1 1
0.735043151802184 0.728053957799222 1 1
0.902539406601611 0.893575525009417 1 1
0.836926152506776 0.827837236796513 1 1
0.989304011255185 0.979052063813097 1 1
0.823383457820391 0.814702319131279 1 1
0.890726230710699 0.882069841625646 1 1
0.817885817150664 0.810083987386611 1 1
0.776812434738503 0.769393092236229 1 1
0.621196731436393 0.615200686765941 1 1
0.746503885389291 0.738599846464646 1 1
0.896010523294249 0.886949322551933 1 1
0.817288369019411 0.809394730791921 1 1
0.786841809682289 0.779246392355598 1 1
0.894534072160644 0.885948638650107 1 1
0.705190517200245 0.69768489062355 1 1
0.831924366733895 0.82273939636985 1 1
0.879280299055256 0.87077782729236 1 1
1.00274288084931 0.992543250348013 1 1
0.944562222254282 0.93471787312232 1 1
1.02988145383624 1.0194584881735 1 1
0.76517782987843 0.757098610536707 1 1
0.921823874912814 0.912246058257001 1 1
0.892616616402422 0.883954488369299 1 1
0.639833560428252 0.632494393960973 1 0
0.55073689143991 0.545201910409729 1 1
0.843982099587828 0.835777462347082 1 1
0.817406811726402 0.809185849551358 1 1
0.677105021312931 0.670224257774987 1 1
0.71218538078296 0.705133818420066 1 1
0.688233291915024 0.681417392724802 1 1
0.948528214462851 0.938559480893525 1 1
0.709093018389508 0.702028594855397 1 1
0.692489560227411 0.685734441076751 1 1
0.396803068499284 0.392327884260141 0 0
0.634689754413097 0.628421630900341 1 1
0.77545544425642 0.767878090548118 1 1
0.793016811773125 0.785389555216651 1 1
0.77671461149976 0.769095324313726 1 1
0.728710718051351 0.721250877733773 1 1
0.757797243762292 0.74964868555461 1 1
0.838667031640303 0.830596108603457 1 1
0.679028618573787 0.671898591132009 1 1
0.884157548041373 0.874784135256494 1 1
0.782475008508993 0.773920491026787 1 1
0.735408120449159 0.727976059107985 1 1
0.668455946465564 0.661476159992683 1 1
0.746638464021616 0.738929349319551 1 1
0.686468142312202 0.678897112404055 1 1
0.570730383950006 0.564324135392787 0 0
0.712300121565622 0.70480362679763 1 1
0.826399439880047 0.817570187146971 1 1
0.596956010552381 0.590528020053234 1 1
0.768397798099089 0.760544649868226 1 1
0.98191300401476 0.971568728046408 0 0
0.844302168476764 0.83601515176165 1 1
0.645793563358222 0.639000997453909 1 1
0.694634723527227 0.687845407028553 1 1
0.830056414724431 0.820447655690652 1 1
0.829014541010209 0.819886919065321 1 1
0.86114446148875 0.853202385401486 1 1
0.77556295589089 0.768287230196818 1 1
0.642294210749423 0.635989798275858 1 1
0.663632234392872 0.65683232261877 1 1
0.883391194250014 0.872875993510359 1 1
0.920809540879473 0.911595166683781 1 1
0.640079286296017 0.633119580217453 1 1
0.845363703964856 0.836348042748334 1 1
0.682505980384095 0.675504416366381 1 1
0.818253527243551 0.810093892417912 1 1
0.772949210158847 0.76463803467453 1 1
1.0460061301223 1.03643783839292 0 0
0.905291724256806 0.895170095454573 1 1
0.731056881401919 0.723301152792437 1 1
0.671490283236946 0.664389304996598 1 1
1.01939228788246 1.00906078280326 0 0
0.676902140430103 0.669006302176802 1 1
0.78491582184429 0.775864284865784 1 1
0.952992546856745 0.943633213297816 1 1
1.02343684687545 1.01267681872104 1 1
0.803039004856115 0.794390599826948 1 1
0.609031714485959 0.602952104720686 0 0
0.930645758162009 0.920728458620814 1 1
0.812490869738659 0.80365630531182 1 1
0.913461161766686 0.904166357630997 1 1
1.14393937087453 1.13218381435941 0 0
0.942772485974899 0.933046130167883 1 1
0.949703911997376 0.939054595452999 1 1
0.824416712133345 0.816288371934974 1 1
1.14557585305456 1.13344687593844 0 0
0.638862582658829 0.631539222571775 1 1
0.648543820846696 0.641824552644065 1 1
0.810452903741702 0.801779074375566 1 1
0.774409157092896 0.766324076474619 1 1
0.999422159015764 0.990288801691796 1 1
0.91334007435786 0.90407924289616 1 1
0.539255054179543 0.53392358178103 1 1
0.847871810053521 0.840315897403165 1 1
0.806534385410722 0.798348910471387 1 1
0.93556687487708 0.926319195955314 1 1
0.83009923156509 0.822194737452316 1 1
0.868560203871425 0.859880734061557 1 1
0.755433950417425 0.748248781553628 1 1
0.838075154058394 0.828567773805021 1 1
