# Supplementary material for: Bias caused by sampling error in meta-analysis with small sample sizes
Source: PLoS One. 2018 Sep 13;13(9):e0204056. doi: 10.1371/journal.pone.0204056 (PMC6136825; doi:10.1371/journal.pone.0204056)
Supplement: S4 File — (ZIP) [file pone.0204056.s004.zip › results N = 20 theta = 0.8 tau = 0.5 sz = 500-1000.txt]

"cohen.dl.theta" "hedges.dl.theta" "cohen.dl.cp" "hedges.dl.cp"
0.701857493009294 0.701084937701682 1 1
0.707583981055393 0.706782930050919 1 1
0.768202144835203 0.767393753181547 1 1
0.872331626859201 0.871395922604616 1 1
0.797935461071239 0.797068299432419 1 1
0.886215683277362 0.885316832852929 1 1
0.714715584249 0.714043344432738 1 1
0.689527478288499 0.688825569294089 1 1
0.638396973206917 0.637689731028165 1 1
0.884942957784885 0.884073818151874 1 1
0.70836049298162 0.707630459360167 1 1
0.862117339480903 0.8612592933219 1 1
0.694012346801126 0.69330431149043 1 1
0.806003017821569 0.805148580215295 1 1
1.00567049217094 1.00466801084129 1 1
0.650553186687783 0.649809215581442 0 0
0.859744289388904 0.858941821937945 1 1
0.749626861310393 0.748832955025513 1 1
0.7189002011666 0.718144553574206 1 1
0.770574270345452 0.769717540653658 1 1
0.903322766183701 0.902363045387979 1 1
0.736385636644505 0.735576500463119 1 1
0.884810924177909 0.883915254652233 1 1
0.775289829569547 0.774560987507044 1 1
0.723996248853095 0.72328210355123 1 1
0.765567138064427 0.764836688167229 1 1
0.926875033540676 0.925915828870026 1 1
0.707760374401207 0.707027352104083 1 1
0.874592282463628 0.873637505757876 1 1
0.750369687926101 0.749658958777498 1 1
0.888401293205744 0.887496323251441 1 1
0.72338376270315 0.722707077772634 1 1
0.731241002727764 0.730464861867277 1 1
0.971434241597108 0.970410116050734 1 1
0.973263236065691 0.97219312103004 1 1
0.626581156984653 0.62591890291115 1 1
0.765550308666062 0.764767755910995 1 1
0.967452479818804 0.96644803943247 0 0
0.866918625754416 0.86603938404726 1 1
0.944013378560736 0.942969130801427 1 1
0.895801829650648 0.894996939202449 1 1
0.569975984575756 0.56944400939576 0 0
0.813353362002984 0.812483211762177 1 1
0.855260251202525 0.854423284948478 1 1
0.67000524011709 0.669275134065092 1 1
0.670693730657303 0.670006352884517 1 1
0.895863813084428 0.894902074005655 1 1
0.8694452104178 0.868591009470364 1 1
0.723288519419185 0.72249750712273 1 1
0.893014951272849 0.892089729461894 1 1
0.769794124201104 0.768991168751246 1 1
0.690244848415805 0.689461003954155 1 1
0.883784487361909 0.882800543127228 1 1
1.1363002449404 1.13507788019551 0 0
0.808164863360236 0.8073560708851 1 1
1.04859510403704 1.04748515540078 1 1
0.737840620696493 0.736986455707045 1 1
0.835374652338718 0.83451254559592 1 1
0.823201074128917 0.822309098913579 1 1
0.752163037837746 0.751417442789475 1 1
0.802684828693469 0.801886971978346 1 1
0.723574586357263 0.722862105339965 1 1
0.669758902212021 0.669013764047034 1 1
0.831827393117813 0.830987744220882 1 1
0.627167751647223 0.626541484424154 1 1
0.926396116072218 0.925398010206076 1 1
0.935381651543556 0.934390985012843 1 1
0.821127245836941 0.820246546047733 1 1
0.784901227523102 0.784089521814318 1 1
0.667644081814703 0.666927846325638 1 1
0.657221773263854 0.656567647128936 1 1
0.908987243368172 0.907949962108045 1 1
0.784183855684343 0.783307892294677 1 1
0.684860085442112 0.684167734288355 1 1
0.776047211381549 0.775255870771447 1 1
0.764287047302841 0.76345555587546 1 1
0.756612378074546 0.755763809520853 1 1
0.986480371720485 0.985474569602576 1 1
0.820682880620394 0.81991683110081 1 1
0.682351238300801 0.681653135998453 1 1
0.902068277035912 0.901110736004609 1 1
0.751157300200423 0.750443272930502 1 1
0.818877729376105 0.818098260783094 1 1
0.948380639431962 0.947446950409513 1 1
0.778387020616348 0.777611288999025 1 1
0.81945368782095 0.818639072021637 1 1
0.922939921765306 0.921935527816421 1 1
1.01312573555335 1.01209335340649 0 0
0.801120762746871 0.800313845626824 1 1
0.852230572939347 0.851301649119599 1 1
0.794259640050846 0.793446078380029 1 1
0.792683750858823 0.791903174720456 1 1
0.754675485727887 0.75390454469016 1 1
0.960991353218153 0.959941643726428 1 1
0.705222776871404 0.704533161438684 1 1
0.710293913252833 0.709608952980232 1 1
0.633701307588975 0.633033164218066 1 1
0.812548710222627 0.811707416228278 1 1
0.812172174873586 0.811396429972608 1 1
0.60192695859798 0.601244110517422 1 1
0.893410178539471 0.89257019357866 1 1
0.9670225243829 0.966032010391074 1 1
0.849380372633102 0.848475606140984 1 1
0.795280928383047 0.794446872302139 1 1
0.798159376304781 0.797287748198563 1 1
0.814432212581275 0.81356281419815 1 1
0.644997665272597 0.644268477671819 1 1
0.85323935068115 0.85234622819004 1 1
0.650654546909091 0.649980227108959 1 1
0.711454650417218 0.710658503342298 1 1
0.905039285452517 0.9040637058805 1 1
0.850869548202602 0.84993955891478 1 1
0.81911572682379 0.818325437424327 1 1
0.974766056580692 0.973842481071628 1 1
0.902816784794773 0.901942588819655 1 1
1.00523110822759 1.00407840698691 1 1
1.00867569145416 1.00757797041753 0 0
0.821851669390091 0.820978502116665 1 1
0.828953004256046 0.828126383308741 1 1
0.640422753609384 0.639821329723472 1 1
0.790043914521129 0.789279648760587 1 1
0.775140070901546 0.774348479879826 1 1
0.806353228422754 0.805436605132324 1 1
0.811230534205679 0.810429885618956 1 1
0.651795815865887 0.651151916742703 1 1
0.811832629116839 0.810913478015887 1 1
0.918363023771345 0.917416691096676 1 1
0.638556129108547 0.637907955701912 1 1
0.863882046979712 0.863008141831141 1 1
0.891997614843326 0.891054490799299 1 1
0.821497688758283 0.820664691246431 1 1
1.00123950108089 1.00023360533201 1 1
0.824965136813296 0.824122312452816 1 1
0.780629164958185 0.779865922347526 1 1
0.789997304265585 0.789195753518081 1 1
0.671285087239774 0.670507635687973 1 1
0.904318711031096 0.903333613177088 1 1
0.780876670828031 0.780092114499292 1 1
0.868073364999861 0.867291610743069 1 1
0.851036960297475 0.850158083093816 1 1
0.920811461477954 0.919774913397473 1 1
1.0976480543483 1.09645951582078 0 0
0.870899660276921 0.86992001361189 1 1
1.02117362654368 1.01999623757343 0 0
1.00595527283076 1.00498614733263 0 0
0.682495498898051 0.681782697944811 1 1
0.780856422515148 0.780043916210693 1 1
0.927631892624925 0.92671233714157 1 1
0.785736459112711 0.784868619350267 1 1
0.583638670848416 0.583017180878185 0 0
0.78819871256745 0.787349616432109 1 1
0.816766360595817 0.815933471712398 1 1
0.834744624544124 0.83392501345221 1 1
0.762942665328216 0.762081989138399 1 1
0.779121208602961 0.778350066031233 1 1
0.748268946360115 0.747438302538946 1 1
0.818159543405071 0.817217772233563 1 1
0.863859896977792 0.862932984319924 1 1
0.758944283749641 0.758148060474618 1 1
0.753607227301293 0.752860078124488 1 1
0.923807016873831 0.922885720154467 1 1
0.917560773938989 0.916647377799404 1 1
0.765499308028094 0.764776831185253 1 1
0.916767506798382 0.915741921629176 1 1
0.689738621367537 0.689040645909125 1 1
0.742316637132822 0.741529929427554 1 1
1.23421194087163 1.23278017662176 0 0
0.888352205312524 0.887472646249506 1 1
0.880075476938251 0.879133130491673 1 1
0.756059305662879 0.755323913394442 1 1
0.782187026963443 0.781388608469981 1 1
0.690825909243579 0.690119108511043 1 1
0.70203915177418 0.701218423163721 1 1
1.07042573855211 1.0693350752777 0 0
0.914661780876604 0.913664971017279 1 1
0.846960671258649 0.846078923448553 1 1
0.706172073255741 0.705464143004985 1 1
0.634900996486391 0.634297731939156 1 1
0.755684294604947 0.754867728181868 1 1
0.636333665419519 0.635674078376085 1 1
0.610745699953938 0.610128334480058 0 0
0.642386321176038 0.641712479236314 1 1
0.952277343304463 0.951303340994311 1 1
0.784031021770774 0.783256085721102 1 1
0.718658114418895 0.717964024674435 1 1
0.853893074372561 0.853007110008199 1 1
0.867615456139898 0.86668394393901 1 1
0.774996643911446 0.774251945263499 1 1
0.916767039183827 0.915797592919554 1 1
0.858177318721985 0.857271705118726 1 1
0.80751765313744 0.806680365217573 1 1
0.951073879427118 0.950064513352705 1 1
0.800878624087981 0.80008196170147 1 1
1.05713185021051 1.0560193820461 0 0
0.864564886603879 0.863657731894674 1 1
0.710221153812555 0.709426380251526 1 1
0.739235509061947 0.738554938035673 1 1
0.774189989444671 0.773299742692187 1 1
0.868053443086282 0.867087088178266 1 1
1.06791223873223 1.06674099142328 0 0
0.691827765869304 0.691048624898978 1 1
0.570217655869441 0.569653763667895 0 0
0.886877801921473 0.886031282124044 1 1
0.684823316742863 0.684109465507669 1 1
0.641224523902938 0.640519890937336 1 1
0.823917738635465 0.823030139508681 1 1
0.728392032859488 0.727696357627571 1 1
0.864459587791173 0.863601560282112 1 1
0.775282497472669 0.774577455379863 1 1
0.608516641714843 0.607947233207915 1 1
0.945069067252804 0.944023200218982 1 1
1.06022341133989 1.05904583822737 0 0
0.735642200615962 0.734860813422458 1 1
0.871724898406111 0.870747276501579 1 1
0.832841683010228 0.831935622191761 1 1
0.738421414720226 0.737599234198128 1 1
0.825878604051545 0.825008460271522 1 1
0.852455127579503 0.851576225316626 1 1
0.679930110562621 0.679268867862249 1 1
1.05105526088007 1.04990398326598 0 0
0.855349240274907 0.85442879396686 1 1
0.867328518566567 0.866428829421317 1 1
0.711027690401068 0.710265827992224 1 1
0.861457833842355 0.860585774539937 1 1
0.833243318251005 0.832441284573506 1 1
0.781606937920717 0.78075362489209 1 1
0.864337258818558 0.863453570508102 1 1
0.665042521889521 0.664346967065023 1 1
1.00734356594008 1.00625826015858 0 1
0.781835589669178 0.781033099795948 1 1
0.956186458982643 0.955163370432666 1 1
0.823966814777834 0.823191351754341 1 1
0.807639523480801 0.806833035806781 1 1
0.765494942731506 0.764696778734851 1 1
0.786084219323034 0.785352989488581 1 1
0.84766709022472 0.846860765539983 1 1
0.915846859962788 0.914844991952357 1 1
0.742040556905651 0.741325331551382 1 1
1.05478076582667 1.05369478877166 0 0
0.89042879106536 0.889510058978683 1 1
0.801540476158961 0.800702093286954 1 1
0.89492791468846 0.894017662435444 1 1
0.845138053318273 0.8442009269836 1 1
0.66344180188818 0.662728084235758 1 1
0.821480022080944 0.820682813785805 1 1
0.677185111718117 0.676487872511548 1 1
0.849638828455093 0.84882798334755 1 1
0.888111120952898 0.887237120161351 1 1
0.84318607295552 0.84239525406915 1 1
0.787375594279287 0.786589214775158 1 1
0.963452399208633 0.962461165831533 1 1
0.67712144579711 0.676430390532272 1 1
0.614729710145224 0.614106294319188 0 0
1.06735686663843 1.06620809907963 0 0
0.947246723052151 0.946265259016196 1 1
0.918487921049046 0.917585468068622 1 1
0.894267345897593 0.893240245220725 1 1
0.755126368484452 0.754446634017754 1 1
0.859772115927272 0.858847994848871 1 1
0.774505284010212 0.773753097436742 1 1
0.858585872245714 0.857746753668179 1 1
0.895822391602621 0.89490031713693 1 1
0.765578714302024 0.764795997548587 1 1
0.912006876779745 0.91100329290415 1 1
0.768752943093031 0.76796248318094 1 1
0.764852741518464 0.764058059981311 1 1
0.746306938149328 0.745524607233191 1 1
0.795259244053636 0.794478512265909 1 1
0.653100802680727 0.652412529846155 1 1
0.805363611208688 0.804463564918262 1 1
0.741603013084727 0.740865120530489 1 1
0.942815941132365 0.941753957482544 1 1
0.785832876892419 0.785027177296943 1 1
0.88307696288429 0.882106505995481 1 1
0.705388019030783 0.704610963294093 1 1
0.902515279689296 0.901636993259322 1 1
0.851802296434338 0.850888651843586 1 1
0.814147176110014 0.813360035399069 1 1
1.05800229604661 1.0567768868841 0 0
0.741939965663936 0.741132401310669 1 1
0.646698010775959 0.646024131935615 1 1
0.882835988246663 0.881955242717459 1 1
0.931477942833623 0.930536139212236 1 1
0.926529660718675 0.925498613482496 1 1
0.68153163911414 0.680840439559641 1 0
0.878736497591956 0.877857346308779 1 1
0.850174912490722 0.849296075168832 1 1
0.835836427797882 0.834966473759645 1 1
0.710779891547369 0.71002470691758 1 1
0.78164794794882 0.780807073914239 1 1
0.610778112045251 0.610168670884763 0 0
0.928156235481349 0.927180853278234 1 1
0.712461382651936 0.71173814963958 1 1
0.804196418030611 0.803250010661447 1 1
0.812919741279355 0.812174708458422 1 1
0.570150858641967 0.569611186154777 0 0
0.847627370761824 0.846668293620777 1 1
0.739283083648261 0.738499574887139 1 1
0.808188727558398 0.807398985021271 1 1
0.773435132677861 0.772680695011031 1 1
0.976969545942063 0.976032098274004 1 1
0.632959952497486 0.632282339864412 1 1
0.94196911234468 0.94104885182459 1 1
0.748093825829484 0.747350533147692 1 1
0.659181163923627 0.658496472549844 1 1
0.973028914871922 0.972078446598631 1 1
0.688948720440287 0.688245876417749 1 1
0.927888380506162 0.926961061478541 1 1
0.687416703741456 0.686737515378971 1 1
0.860741279157133 0.859849684241631 1 1
0.78802957674229 0.78727417517014 1 1
0.844790223771761 0.843938807721176 1 1
0.905547775859636 0.90461012289949 1 1
0.780832678366022 0.78003927793995 1 1
0.752076903871899 0.751267629895244 1 1
0.801509401427217 0.800624136768448 1 1
0.785144957724925 0.784305755339298 1 1
0.796042872235834 0.795228974050073 1 1
0.66496368959679 0.664269019590175 1 1
0.818301127172448 0.817475366204582 1 1
0.807347042389526 0.806545836776481 1 1
0.715887379996507 0.715159151547024 1 1
0.903575143233515 0.902604354996848 1 1
1.04932683974146 1.0482428834093 0 0
0.829125406935522 0.828227611226149 1 1
0.913127399506683 0.912168423207607 1 1
0.790337517889765 0.789501183824114 1 1
0.933725929525574 0.932689694596075 1 1
0.936717943031774 0.935763227942711 1 1
0.831325132277694 0.830488385969278 1 1
0.829227155147722 0.828402499803547 1 1
0.812789847931496 0.811944728982823 1 1
0.797419684795347 0.79657857334036 1 1
0.937476084979821 0.93659697496494 1 1
0.72730718839602 0.726578389892923 1 1
0.914576802978995 0.913682030114167 1 1
0.866428227023077 0.865515992050083 1 1
0.786614262093266 0.785790229384999 1 1
0.933763776580123 0.932798720862155 1 1
0.878068555587454 0.877067195658444 1 1
0.708345756787064 0.707649274972081 1 1
0.888253042387996 0.887275207442487 1 1
0.588217109212394 0.587652626741856 0 0
0.934090633820245 0.933118065916439 1 1
0.852486420135909 0.851604110193531 1 1
0.893600501851435 0.892727983715205 1 1
0.7135531678731 0.712746439703116 1 1
0.548766100867985 0.548133955451593 0 0
0.71806299708891 0.717325167467996 1 1
0.877115466422847 0.876187525677976 1 1
0.940329781726892 0.939336657677642 1 1
0.555865794072991 0.555297992724752 1 1
0.73363185325301 0.732862249093076 1 1
0.702328339481639 0.701597755606285 1 1
0.541356999743675 0.540822442804776 0 0
0.841501781354132 0.840602396176297 1 1
0.867599384216726 0.866716383918378 1 1
0.748162610632729 0.74734955399119 1 1
0.755286065389546 0.754512559652361 1 1
0.766620758135177 0.765832445519579 1 1
0.693938426077664 0.693238045474118 1 1
0.898022162845251 0.897073391958794 1 1
0.778240365528803 0.77742905755206 1 1
0.7889812091149 0.788173696293795 1 1
0.848690155171657 0.847783564219246 1 1
0.805266512079638 0.804409529365845 1 1
0.826561884469443 0.825622624995128 1 1
0.77808034182228 0.777318545412404 1 1
0.854375487975866 0.853504462495268 1 1
0.714512793912313 0.713732661264712 1 1
0.723065688623078 0.722278625074522 1 1
0.730746012138171 0.729998190785819 1 1
0.870091668517353 0.869119160548899 1 1
0.931737799375641 0.930724305192386 1 1
0.749609108040404 0.748842420000668 1 1
0.873696116851709 0.872789018423186 1 1
0.821196981310962 0.820405075248828 1 1
0.775675646221524 0.774827155496018 1 1
0.735352182215426 0.734664646320855 1 1
0.705145740010505 0.7044187063711 1 1
0.866437827561021 0.865485419957684 1 1
0.823449612651324 0.82265394942015 1 1
0.972903026398422 0.971930255755518 1 1
0.71771780400408 0.716930402611126 1 1
0.897452738711996 0.89655841589416 1 1
0.833764273667989 0.83286675920728 1 1
0.729971015731664 0.729128063422118 1 1
0.86007587553186 0.859244634224788 1 1
0.551557539458046 0.550996003565821 0 0
0.845600769431017 0.844691366662536 1 1
0.806049884581228 0.805211536416392 1 1
0.917807580116142 0.916861935650468 1 1
0.900275336391903 0.899222000993461 1 1
0.919142015296716 0.918108823769368 1 1
0.85462682603165 0.853660346070651 1 1
0.778800067602198 0.77798077162436 1 1
0.663512686325479 0.66282147605208 1 1
0.741655477437534 0.74088989050108 1 1
0.912199634205532 0.91113995234146 1 1
0.821825567953725 0.820965073451348 1 1
0.852185229539519 0.85128480952522 1 1
0.722579455430392 0.721769578655477 1 1
0.954970120829936 0.954002567044503 1 1
0.700976809721489 0.70021578315395 1 1
0.767726342812921 0.7668486561577 1 1
0.843524033190968 0.842674638218227 1 1
0.505624800703324 0.505091942315824 0 0
0.9429917685324 0.941985857355273 1 1
0.786326121438795 0.785536443231096 1 1
1.04686665853876 1.04576905768287 0 0
0.960424760376664 0.959453909565263 1 1
0.935447175744246 0.934430541007899 1 1
0.760139511973932 0.759329681556531 1 1
0.505995958055149 0.505444378528081 0 0
0.891891841998507 0.890914683602946 1 1
0.789268981721082 0.788446617326823 1 1
0.867125410463161 0.866196900811191 1 1
0.734596813046163 0.733781995219173 1 1
0.663685516655432 0.663047407147678 1 1
0.667594711619141 0.666886895465011 1 1
0.793265585048343 0.792391140726672 1 1
0.876090384168488 0.875102762100409 1 1
0.817293269378297 0.816470003245356 1 1
0.764493762986331 0.76369523286498 1 1
0.642597114273519 0.641929867785265 1 1
0.796794294379483 0.795944125912423 1 1
0.978151744355356 0.977095593526205 1 1
0.731890121195182 0.731088485238347 1 1
0.89966673918664 0.898743444737597 1 1
0.915551250966487 0.914634460337835 1 1
0.768284337234512 0.767512981402592 1 1
0.543583538104526 0.54306066472618 0 0
0.724957508909799 0.724235611408842 1 1
0.877300916260754 0.876384039907439 1 1
0.837123566477274 0.836249074894175 1 1
0.862229328596021 0.861211763124916 1 1
0.652175720223106 0.651452067176027 1 1
0.690227016900545 0.68956295491447 1 1
0.71897836066389 0.718239540331014 1 1
0.620049698476743 0.619372955489795 1 1
0.776457291912422 0.77565277875115 1 1
0.766755193570755 0.765891818410639 1 1
0.84891975506657 0.848073040883458 1 1
0.925600812555743 0.924649680533566 1 1
0.814995705280567 0.814149859810776 1 1
0.794723124545934 0.793914840547813 1 1
0.832958101421611 0.832131880542089 1 1
0.880706014148343 0.879735278853663 1 1
0.873140926957733 0.872264893054579 1 1
0.663689249326558 0.662948104789515 1 1
0.800676039103418 0.799829527570434 1 1
0.72973798869079 0.728952995809717 1 1
1.01871686475045 1.0177367727507 1 1
0.707981039596791 0.707233011075836 1 1
0.650596928642097 0.649978805772661 1 1
0.685126661665615 0.684463020674512 1 1
0.528364186644766 0.527818098896693 0 0
0.801127693262596 0.800314852451262 1 1
0.795950191160937 0.79522524000336 1 1
0.870872851343157 0.870056853520596 1 1
0.871340956474208 0.870446108469568 1 1
0.962548197672809 0.961390797893134 1 1
0.932078058219424 0.931077266370598 1 1
0.895883246727338 0.894961487227918 1 1
0.930874597976817 0.929995667615163 1 1
0.837214227861571 0.836335282813195 1 1
0.805608072092797 0.804790446031668 1 1
0.604397750916946 0.603791507053575 0 0
0.613860913426677 0.613251841655377 1 1
0.629415932380664 0.628672426552194 1 1
0.48565095836258 0.485153779747094 0 0
0.995517841625601 0.994490724600476 1 1
0.940447003341776 0.939493506639344 1 1
0.938975333463876 0.937979587400942 1 1
0.66459442408896 0.663889832850884 1 1
0.800202904114293 0.799326455539808 1 1
0.798754492312856 0.798017830088602 1 1
0.658906974514925 0.658274535483926 1 1
0.717984830891099 0.717213173933079 1 1
0.97096847110246 0.969978128931196 1 1
0.787016560999905 0.78619401835311 1 1
0.718476814162494 0.717758010377347 1 1
0.757523447125606 0.756720706575141 1 1
0.687873488740256 0.687193162645324 1 1
0.691520765243179 0.69082270343924 1 1
0.704241875994241 0.70346877379331 1 1
0.731928923939911 0.731224903851953 1 1
0.815335081407416 0.814485187725776 1 1
0.755178987304544 0.754469516723248 1 1
0.650934228187614 0.650264957065585 1 1
0.819533359821255 0.818726793851851 1 1
0.953721855813653 0.952746482595661 1 1
0.676721812209492 0.676025397788487 1 1
0.831443604534836 0.830722394054164 1 1
0.909762769294628 0.908838634132211 1 1
0.902385687583009 0.901470078841561 1 1
0.81481899416537 0.813933594350044 1 1
0.7814561032323 0.780701229759065 1 1
0.727567144957169 0.726806857581995 1 1
0.841524589111092 0.840691694519315 1 1
0.584714380468655 0.58414926928258 1 1
0.643195184344517 0.642508608994925 1 1
0.693026413146652 0.692367959602522 1 1
0.734776879635308 0.734050027043929 1 1
0.745851373983774 0.745154780219825 1 1
0.81969320766064 0.818873595998628 1 1
0.82960547095797 0.82880669797728 1 1
0.846112614184743 0.845197599876858 1 1
0.793486160993348 0.792645839210971 1 1
0.81928542448575 0.81846795373941 1 1
0.857658122079856 0.856740774405429 1 1
0.719534650413259 0.7187791060112 1 1
0.779481394409836 0.778597370014788 1 1
0.895963125434957 0.895068476515004 1 1
0.793924435180109 0.793090642982625 1 1
0.925114221910951 0.924185227045697 1 1
0.948213672152406 0.947155259631065 1 1
0.794584651929472 0.793776055935463 1 1
0.876194330564814 0.875251320558508 1 1
1.05549555092698 1.05439965872926 0 0
0.845098448598477 0.844227507292087 1 1
0.883239104532125 0.882302053326104 1 1
0.778482552221065 0.777622136427971 1 1
0.748008065426471 0.747216898461164 1 1
0.657206489415086 0.656571800797289 1 1
0.869484032213355 0.868569970288784 1 1
0.727602681236572 0.726816650437177 1 1
0.807439763622256 0.806556279765864 1 1
0.807100331181081 0.806261736301179 1 1
0.771295854747625 0.770513978864894 1 1
0.729931985118959 0.729126359662267 1 1
0.898828022339499 0.897864443709188 1 1
0.882048364529016 0.881114993880927 1 1
0.910092424130762 0.909092455222544 1 1
0.725246463750254 0.724473510993951 1 1
0.651341474252805 0.650646381660925 1 1
1.08381431891506 1.08271368484381 0 0
0.586790187660808 0.586179484771532 1 1
0.598320376418126 0.597731304062782 1 1
0.72923195493198 0.728462859478071 1 1
0.880827329943365 0.879978955372577 1 1
0.873797355934487 0.872903966960271 1 1
0.829252582207122 0.828423887339841 1 1
0.807534060407652 0.806721849991034 1 1
0.853607414142388 0.852784339584324 1 1
0.865433718811892 0.864495819420434 1 1
0.74125475398084 0.740432858439318 1 1
0.800185046207631 0.799401654032389 1 1
0.717312907625874 0.716587158747901 1 1
0.638662525558724 0.637984575755434 1 1
0.762218796674577 0.761446504839166 1 1
0.951617693276879 0.95059752932206 1 1
0.856875873765989 0.855938736030544 1 1
1.06337302240895 1.06227834812002 0 0
0.714088227780018 0.713305749023562 1 1
0.690576423450056 0.689931428424982 1 1
0.802926712242203 0.802113256129305 1 1
0.549977709535312 0.549393028763378 0 0
0.967484445159986 0.966441474675223 1 1
0.836416387884446 0.835544227722314 1 1
0.892283936295968 0.891450806759376 1 1
0.811210867160258 0.810350577680325 1 1
0.74071965479445 0.739838387273057 1 1
0.726330024297909 0.725566098507061 1 1
0.877752768439616 0.87689134364942 1 1
0.822679616694511 0.82181372634885 1 1
0.742129266002541 0.741337263756717 1 1
1.01805853235199 1.01708627120805 0 0
0.962763143652101 0.961721818139005 1 1
0.659909557066199 0.659161214872642 1 1
0.792638025264202 0.791860588739566 1 1
0.625417685382779 0.624732001925654 1 1
0.839909378196015 0.839075491405434 1 1
0.723577054251775 0.72286417835882 1 1
0.847224611071969 0.846355411446477 1 1
0.777073780141771 0.776286608618812 1 1
0.812305521400431 0.811478817176627 1 1
0.674617280647126 0.673913727704784 1 1
0.652409412966853 0.651716129248585 1 1
0.917039834164915 0.916048195568858 1 1
0.748456089683152 0.747710622305787 1 1
0.626145977274714 0.625500663830716 1 1
0.852637071812985 0.851798538041216 1 1
0.957716238421843 0.956695409017615 1 1
0.750494840760538 0.749690319175718 1 1
0.784267134673109 0.783437794998431 1 1
0.655417323963685 0.654792751179355 1 1
0.590683205941533 0.590056533301733 0 0
0.927898621023733 0.92690429529002 1 1
0.800480464237222 0.799639463429893 1 1
0.732816038591489 0.732073464808608 1 1
0.8607827017298 0.859876993976093 1 1
0.745686663912913 0.74489748204144 1 1
0.988497993664719 0.987425229988738 1 1
0.743115615213154 0.742302666085357 1 1
0.731481718090321 0.73077211429392 1 1
0.777479403663341 0.776651771012713 1 1
0.786191164619918 0.785383844505685 1 1
0.875143730097068 0.874200633372057 1 1
0.824127121754347 0.82321105145072 1 1
0.864921994941797 0.864074766064281 1 1
0.660721535546048 0.659952060766086 1 1
0.854271978148565 0.853417218463447 1 1
0.696939303053593 0.696240168620296 1 1
0.852065893111703 0.851208665434375 1 1
0.877664163298133 0.876795821655213 1 1
0.751120040418961 0.750328304024919 1 1
0.813066903316732 0.812260404710758 1 1
0.897026862805634 0.89611547452938 1 1
0.62182798086876 0.62115765706637 1 1
0.991059444602414 0.990105822704681 0 0
0.711740724295677 0.710943557866926 1 1
0.823116515448439 0.822247560526292 1 1
0.800505439447074 0.799670122927287 1 1
0.844994360472383 0.844109131718687 1 1
0.923688915330089 0.922767896304005 1 1
0.57379019135126 0.57314438592948 0 0
0.808142643687226 0.807414622342072 1 1
0.822653287612833 0.821807596899739 1 1
0.717423844019591 0.716705662707999 1 1
0.837071861887489 0.836119835670563 1 1
0.887344129694633 0.886381244178709 1 1
0.840291928402973 0.839364315737227 1 1
0.824388682242729 0.823588390273639 1 1
0.953363054700106 0.952430927919776 1 1
0.947140295602754 0.946216867751049 1 1
0.899625854493269 0.898664708372685 1 1
0.885348894414575 0.884491984909303 1 1
0.992030205291142 0.990882251119867 1 1
0.612945791654395 0.612333822282005 1 1
0.854970561284854 0.854077130705905 1 1
0.991545590774365 0.990511452888016 0 0
0.885446664174202 0.884522380510098 1 1
0.818935650885196 0.818164219816214 1 1
0.979890463427408 0.978919925305151 1 1
0.759003412730326 0.758232127228084 1 1
0.890002419337089 0.889002064078089 1 1
0.6996331064792 0.698913367938309 1 1
0.880437113133836 0.879543489282462 1 1
0.840187292670351 0.839319710030164 1 1
0.583228240363615 0.582597430326185 0 0
0.766409075656015 0.765630827852071 1 1
1.08472545352504 1.08367724042561 0 0
0.754842855261489 0.754036651983762 1 1
0.75870941651494 0.757934959252739 1 1
0.690882045008686 0.690136976989122 1 1
0.600750879720677 0.600147206508004 0 0
0.906077648565454 0.905196208436647 1 1
0.811842622428631 0.811046207952196 1 1
0.635601829161865 0.63495470609218 1 1
0.860056118778711 0.859191627360437 1 1
0.771889383729755 0.77107540122495 1 1
0.786803778732477 0.785929102565547 1 1
0.780504557757845 0.779719763450246 1 1
0.818197848474432 0.817323870234733 1 1
0.741730972427784 0.74091168927026 1 1
0.798692894160539 0.797788299099348 1 1
0.665884940654292 0.665241539419282 1 1
0.866770865994191 0.865885943595338 1 1
0.850595838235023 0.849759390706968 1 1
0.784864434879203 0.783950820587568 1 1
0.71310181012685 0.71244050568444 1 1
0.820652671547882 0.819798688929417 1 1
0.862272069246075 0.861401304986513 1 1
0.807485367853865 0.806698174608718 1 1
0.80555978796724 0.804803297370491 1 1
0.772792779319484 0.772008823949864 1 1
0.906355289578683 0.905412550834543 1 1
0.958014298152395 0.956896813495709 1 1
0.77685668510259 0.776062116271121 1 1
0.887293801776709 0.886380169599044 1 1
0.812896081545589 0.81206055107018 1 1
0.634785421443211 0.634149163797983 1 1
0.880813871128814 0.879881908270591 1 1
0.636143565740291 0.635500970009272 1 1
1.12207372487241 1.12083658653076 0 0
0.735842865254556 0.735099332422903 1 1
0.898542216575811 0.897665263144343 1 1
0.750505424386101 0.749828058248691 1 1
0.80836968281271 0.807500210409768 1 1
0.650037806582804 0.649362420050889 1 1
0.793375973132254 0.792553315379129 1 1
0.849382065002658 0.848447471091832 1 1
0.614438370684394 0.613831891207729 1 1
0.842491857463929 0.841587870077485 1 1
0.916364472395779 0.915278228700862 1 1
0.832492087389842 0.83157044856892 1 1
0.639586648377053 0.63897814936829 1 1
0.638101645925572 0.637428367016829 1 1
0.670514994961399 0.669870813563821 1 1
0.702067534884532 0.701324316444309 1 1
0.904489336994121 0.903553506425951 1 1
0.930561258876299 0.929644106611679 1 1
0.586068708048674 0.585425329766714 1 1
0.899613585035075 0.898686008458958 1 1
0.667725517220484 0.667010618857417 1 1
0.732744464078773 0.732012511868947 1 1
0.862142594566592 0.861254851190511 1 1
0.887678498550339 0.886823858558645 1 1
0.482676169113503 0.482227658837855 0 0
0.86463056011426 0.863739353773556 1 1
0.896478759438182 0.89549991178977 1 1
0.902405213569267 0.901458727085679 1 1
0.811937806930252 0.811071613278761 1 1
0.877274146510659 0.876365174538981 1 1
0.979245038361417 0.978233888849223 1 1
0.743782383802254 0.742969198167941 1 1
0.760961481486557 0.760133122087411 1 1
0.864184478903318 0.863195453522311 1 1
0.736930853811795 0.736163571040789 1 1
0.856126069555289 0.85513674569464 1 1
0.723879876269362 0.723099983030649 1 1
0.609452095659258 0.608801079294489 0 0
0.751207876510301 0.750422966751818 1 1
0.792621841099327 0.791767665423361 1 1
0.608025492815319 0.607396139862415 1 1
0.617240684413897 0.616592002985632 1 1
0.865870660182132 0.865098534977387 1 1
0.795304556901261 0.794495581592823 1 1
0.816298818489762 0.815450828519607 1 1
0.814156193333548 0.813329050804621 1 1
0.810422551867838 0.809580493080198 1 1
0.686807660495892 0.686089184354774 1 1
0.723673869931025 0.722918688982493 1 1
0.8288648189389 0.828046963494098 1 1
0.862551474066761 0.86166134499171 1 1
0.761327098023046 0.760565600680613 1 1
0.770675847783953 0.769879410976316 1 1
0.899578410598163 0.898596007874922 1 1
0.722836204800215 0.722155835238062 1 1
0.739804447761771 0.73896842421202 1 1
0.793050675391419 0.792196093431019 1 1
0.765724314642137 0.764836632607709 1 1
0.814459065415521 0.813601080220286 1 1
0.947809177232715 0.946852990629555 1 1
0.704529107095335 0.703804574059302 1 1
0.834255661683201 0.833410776351486 1 1
0.782810773147606 0.781976634994006 1 1
0.822654997323822 0.821830811583084 1 1
0.765994152147165 0.765263104510151 1 1
0.855358462548666 0.854405612761204 1 1
0.75431363016061 0.753495161049143 1 1
0.603863450615631 0.603224877490314 0 0
0.752046977235301 0.751229138243625 1 1
0.946050547860907 0.945097969052664 1 1
0.919369780468912 0.918387728986632 1 1
0.840061195937727 0.839243776122604 1 1
0.936639088726814 0.935733222719049 1 1
0.82095077105512 0.820166937187801 1 1
0.730461516373868 0.729683600683848 1 1
0.777353447391904 0.776524645136126 1 1
0.888460357456857 0.887440059935254 1 1
0.813406425839085 0.812567818020041 1 1
0.945005348223065 0.944026838373616 1 1
0.919242381112374 0.918196703307297 1 1
0.776374110585846 0.775567033391783 1 1
1.01444415367343 1.01333448484767 1 1
0.522571752533281 0.521981287647857 0 0
0.590926108954497 0.590330617557352 1 1
0.735668612262409 0.734878401404723 1 1
0.862750897340682 0.861871050268568 1 1
0.729680158342951 0.728892341450447 1 1
0.771370457377208 0.770605494070626 1 1
0.830397180135734 0.829561495787794 1 1
1.05436539944822 1.05333273240536 0 0
0.715757456309332 0.715053256928925 1 1
0.708514481732453 0.707819704243302 1 1
0.806166407445036 0.805300967210038 1 1
0.635615597879215 0.634968740745152 1 1
0.670695097744811 0.669964076788494 1 1
0.709111180469939 0.708415396145112 1 1
0.839748515050005 0.838843387528292 1 1
0.915289452257074 0.914414404356955 1 1
0.933931818131969 0.932950680607239 1 1
0.588521128802981 0.587883586140356 0 0
0.605999506647586 0.605400905917705 1 1
0.922612911394292 0.921678799230974 1 1
0.752487147032972 0.751748621827689 1 1
0.748975581058978 0.748211523275921 1 1
0.862721314346883 0.861792908952323 1 1
0.706794753671167 0.706108720424309 1 1
0.782841046273729 0.782019138179393 1 1
0.969497736257195 0.968518283105324 1 1
0.877571015124106 0.876661447421162 1 1
0.676713649631095 0.676064863571805 1 1
0.551003740746379 0.550418920974548 0 0
0.883100659453216 0.882151050209799 1 1
0.712798424792195 0.712058714711682 1 1
0.858971829673503 0.858096501506214 1 1
0.865626077396228 0.864801057338019 1 1
0.790309220158231 0.789525649610744 1 1
0.85874287050993 0.857893853017245 1 1
0.730260205420508 0.729534261154452 1 1
1.10863314670323 1.10744241686732 0 0
1.02735751285731 1.02638459812864 0 0
0.891967238155892 0.89105473908556 1 1
0.892371975863251 0.891434331831675 1 1
0.666648684817514 0.665973777288657 1 1
0.698103720903707 0.697412746974395 1 1
0.737562061251351 0.736834262814054 1 1
0.905487555247853 0.904486828854416 1 1
0.822801288330069 0.822011152560745 1 1
0.737431367916409 0.736689916400558 1 1
0.892740223007207 0.891856413837432 1 1
0.810789158191139 0.809908541927136 1 1
0.885400094117199 0.884451509148845 1 1
0.64575513262814 0.645066134311174 1 1
0.867093271805141 0.86626234463961 1 1
0.969535326744683 0.968505915208498 1 1
0.862797767464355 0.861925876983131 1 1
0.713471690233134 0.712769770454046 1 1
1.00249886098815 1.00148422792314 1 1
0.946800189006534 0.945816091621694 1 1
0.777061621434078 0.776297814068368 1 1
0.810770110281054 0.80994750475042 1 1
0.72235001786069 0.72160740461089 1 1
0.857377322796438 0.856430965893185 1 1
0.714496214152562 0.713787215188881 1 1
0.898836785619904 0.89795193450703 1 1
0.799858492502301 0.799054735275358 1 1
0.802443389329761 0.801669205116732 1 1
0.649645248102942 0.64902163635981 1 1
0.862107956175712 0.861204501729386 1 1
0.752614587550036 0.751828747992292 1 1
0.831886879398933 0.830981436531661 1 1
0.819705238232026 0.818879056007024 1 1
0.667730999720581 0.667069885852578 1 1
0.914297108385186 0.913443598185219 1 1
0.954214702216264 0.953182264936851 1 1
0.809579353777221 0.808776785672323 1 1
0.871750639710644 0.870882568241452 1 1
0.986889380614713 0.985890051518199 1 1
0.621132449747673 0.620486896414591 1 1
0.512266099283642 0.511786776351479 0 0
0.793248271500736 0.792369614463925 1 1
1.07530835808452 1.07419462026496 0 0
1.0853899624664 1.08421750782474 0 0
0.815233772511696 0.814372312680274 1 1
0.758244822408774 0.757458303585009 1 1
0.52099945036722 0.520494118685808 0 0
0.676010055297404 0.675424074484651 1 1
0.594049690086206 0.593500141334261 1 1
0.983538774820784 0.982519769203858 1 1
0.67886229539728 0.67816425679474 1 1
0.660955984405127 0.660323594908455 1 1
0.751390192475541 0.750603335083465 1 1
0.839697378935075 0.838871995307173 1 1
0.879121682883161 0.878179711483543 1 1
0.848269498010713 0.847398414781115 1 1
0.710205468286628 0.709459128109064 1 1
0.942240177154811 0.941217098102767 1 1
0.592040797576222 0.591473769240051 0 0
0.857587155612393 0.856738582471994 1 1
0.879889582509692 0.878945068428837 1 1
1.01302000222369 1.01200954018635 1 1
0.863605578052168 0.862702483471581 1 1
0.649984393088123 0.649216068991595 1 1
0.66396939487703 0.663279154863254 1 1
0.799035547329668 0.798193840389796 1 1
1.03897644197233 1.03789037081988 1 1
0.809401963050539 0.808578151520375 1 1
0.931585157456168 0.930613907939968 1 1
0.754201625136211 0.753400012056303 1 1
0.759959971610056 0.759175792994762 1 1
0.579844222011854 0.579269319129214 1 1
0.658509229207584 0.657870244395743 1 1
0.768819693514864 0.767950248460237 1 1
0.727533927483673 0.726785957049347 1 1
0.93398454761542 0.932962137769691 1 1
0.854934834081965 0.854016628713343 1 1
0.800393415282327 0.799550230604757 1 1
0.721301666081783 0.720547959690943 1 1
0.903184126394944 0.90219472475735 1 1
0.621448527652365 0.620829009085081 1 1
0.925247716576362 0.924300460543698 1 1
0.918376988739635 0.917473806671109 1 1
0.901452488241109 0.900424378545513 1 1
0.824605576064953 0.823701637018173 1 1
0.860433812131728 0.859642641081566 1 1
0.817767176240877 0.816898318328379 1 1
0.705894973406262 0.705179344352245 1 1
0.622384764968921 0.621742705184791 1 1
0.854884721059026 0.854037581502203 1 1
0.806555050856518 0.805700655404309 1 1
0.582177168834176 0.581621320429516 0 0
0.579169729745015 0.578551533989397 0 0
0.59910529656445 0.598518629405638 1 1
0.84345976471319 0.842559547608549 1 1
0.741912664317047 0.741156976418223 1 1
0.745615986381194 0.744846532393191 1 1
0.783762938209881 0.782941531535803 1 1
1.05836906313389 1.05723264015385 0 0
0.875374337752607 0.874501619990827 1 1
0.762608239633271 0.761808067766095 1 1
0.946553086108006 0.945638047165622 1 1
0.878190149470168 0.877295092100483 1 1
0.730151442750627 0.729437637306774 1 1
0.884020903799419 0.883144037553401 1 1
0.903034567259173 0.902139185177263 1 1
0.773331554125042 0.772505638248867 1 1
0.781094974212759 0.780290501834989 1 1
0.678375768065069 0.677651017983534 1 1
0.882788930687482 0.881913707925302 1 1
0.594872585109884 0.594210285136838 0 0
0.955019741952304 0.95415360233008 1 1
0.848814309032811 0.847900592830096 1 1
0.823988645549714 0.82310336906256 1 1
0.76148818238894 0.760697965428334 1 1
0.866622292160078 0.865698507905803 1 1
0.791665443932074 0.790862592615246 1 1
0.667787166385773 0.667089316651712 1 1
0.727341073377697 0.726581288416757 1 1
1.04556376708341 1.04445936895039 0 0
0.631777142362182 0.631157932477108 1 1
0.721300126804142 0.720583951779987 1 1
1.04528213394661 1.04414797302879 0 0
0.703750901994895 0.703055221047934 1 1
0.844070835568773 0.843186674405332 1 1
0.774047691491386 0.773304976832911 1 1
0.978743914310862 0.977705561463767 1 1
0.656928267555385 0.656354142976004 1 1
0.762940098911503 0.762146202153381 1 1
0.807865964379757 0.807008179685335 1 1
0.774649238265857 0.773847457233988 1 1
0.740368306297254 0.739602676154621 1 1
0.784912926159314 0.784057925203931 1 1
0.998381751036717 0.997366865171665 1 1
0.743964214468943 0.743244029963001 1 1
0.795706069579538 0.794822928636196 1 1
0.735117107993101 0.734366536449481 1 1
0.6977736438474 0.697085218301451 1 1
0.800574933633966 0.799770916384315 1 1
1.01510077004477 1.01411398466934 1 1
0.665400702113773 0.664622629679982 1 1
0.781548431950713 0.780678768925873 1 1
0.820970964581399 0.820118753986218 1 1
0.816164430498966 0.815227678705454 1 1
0.703356189527778 0.70255915022347 1 1
0.850405966168625 0.849481840761944 1 1
0.557609202665399 0.557039689108116 0 0
0.845407876194021 0.844566132341742 1 1
0.728292525032855 0.72759877892292 1 1
0.848009980780598 0.847151476123326 1 1
0.947997319178743 0.947001092005673 1 1
0.89002719769314 0.889167537953493 1 1
0.971863697892603 0.97085387658858 0 1
0.712727258213608 0.711967806714047 1 1
0.719723170786847 0.719010006267313 1 1
0.898896699312114 0.897891160323008 1 1
0.822593807999545 0.821799800276651 1 1
0.836366434504921 0.83547085026431 1 1
0.812518590271181 0.811660991752464 1 1
0.99226943753594 0.991279766964377 1 1
0.940193607995717 0.939141139003114 1 1
0.713542326086193 0.712851946389019 1 1
0.926879792746045 0.925994677196079 1 1
1.04163322502009 1.04058830279678 1 1
0.786341756450108 0.785511439139213 1 1
0.91148731525038 0.910551995411074 1 1
0.771681824136447 0.770857405569754 1 1
0.726467038926337 0.72566152811493 1 1
0.760873440522381 0.760102529881625 1 1
0.710681289991696 0.709917218684678 1 1
0.828903979114365 0.828004027168228 1 1
0.853401155449148 0.852541455601313 1 1
1.06314901024909 1.06201230666766 0 0
0.852175970842856 0.851321608811634 1 1
0.685905677530415 0.685231874191073 1 1
0.746391100717987 0.74562627328444 1 1
0.799180191673311 0.798368528060823 1 1
0.761945052885379 0.761108137547246 1 1
0.793432980156365 0.792580238619128 1 1
0.669062658249235 0.668294123905729 1 1
0.998510923777596 0.997413084649941 1 1
0.743161558638248 0.742396716945268 1 1
0.67646735134924 0.675741020746046 1 1
0.813142362697565 0.812328166259711 1 1
0.68700070909318 0.686321878523514 1 1
1.11029835845152 1.10918213156249 0 0
0.84263637287614 0.841700195702382 1 1
0.960070749619643 0.959000138465602 1 1
0.978330233609353 0.977339886201571 1 1
0.820627712312273 0.819812073800889 1 1
0.787668329715328 0.786860694791366 1 1
0.745203564545307 0.744485027103641 1 1
0.87250716878626 0.871527434880863 1 1
0.778546481013872 0.777792732887586 1 1
0.650346700355563 0.649671372939508 1 1
0.727374400397282 0.726638096024801 1 1
0.907833851009397 0.906953789266638 1 1
0.844233391708687 0.843347508349966 1 1
0.761941969469206 0.761163393542333 1 1
0.726379374789937 0.725660109168857 1 1
0.761647618507692 0.760856654133201 1 1
0.6923734145592 0.691651562306333 1 1
0.941070849582675 0.940093582873168 1 1
0.744264689568761 0.743453185009442 1 1
0.764988454314229 0.764238884640368 1 1
0.809847233618413 0.808965102362018 1 1
0.832486965457825 0.831595141507552 1 1
0.773212939215643 0.772412319652509 1 1
0.961731619512447 0.960800209882384 1 1
0.80332277602938 0.802563530431251 1 1
0.795977151410139 0.795158210604954 1 1
0.908232722334532 0.907258361714987 1 1
0.771199935766015 0.77032894458722 1 1
0.708333248016063 0.707611624872109 1 1
0.920451323782945 0.919516322161684 1 1
0.587355086717927 0.586741253058312 0 0
0.912512544718434 0.911626842681689 1 1
0.882367109658671 0.881484608800268 1 1
0.942032339648016 0.941098963382806 1 1
0.62891425817295 0.628300637102534 1 1
0.70954303851026 0.708826934757864 1 1
0.839678206460475 0.838797495075122 1 1
0.980449503382637 0.979414968064714 0 0
0.83168488578593 0.830824203949746 1 1
0.935512748562209 0.934581598768512 1 1
0.638769249488621 0.638077500568054 1 1
0.69850586214298 0.697808116595491 1 1
0.894408793801096 0.893497706628495 1 1
0.551030176431194 0.550434472410259 0 0
0.603460073317663 0.602856353376588 1 1
0.792255098106263 0.791394709061056 1 1
0.739214828737798 0.738429137673858 1 1
0.980757333324897 0.979752826479543 1 1
0.856535235065951 0.855697864012624 1 1
0.69043916856604 0.689704409130401 1 1
0.696762537628276 0.696084068708303 1 1
0.731675756460236 0.730962411933407 1 1
0.755390395459024 0.754639318316849 1 1
1.10466300748706 1.10350308605278 0 0
0.760467955352285 0.759705942369097 1 1
0.913587796774665 0.912607410092397 1 1
0.829622253663427 0.828791218411828 1 1
1.00923478691521 1.0081837303988 1 1
0.845945720648134 0.845007835907421 1 1
0.669137607268478 0.668490427269241 1 1
0.694318227394749 0.69353000698274 1 1
0.713291330034591 0.712582726906902 1 1
1.09331364409117 1.09221297092958 0 0
0.782554653520366 0.781667655777432 1 1
0.684077263671318 0.683334821039178 1 1
0.672089384447506 0.671372104804974 1 1
0.760259145888794 0.759503479747483 1 1
0.828807797293387 0.827946280439554 1 1
0.770067792734155 0.769327550325005 1 1
0.74344756089065 0.742704960780901 1 1
0.911433309176979 0.910575547685423 1 1
0.93714543871858 0.936075507204349 1 1
0.832195071025326 0.831359555637476 1 1
1.22141875727769 1.22014902428181 0 0
0.706601402092583 0.70588214914925 1 1
0.826362217883593 0.825474546055182 1 1
0.775350219006062 0.774603624121805 1 1
0.903180342939859 0.902169538007183 1 1
1.00322329855881 1.00215126351762 1 1
0.827848896071901 0.827036860095358 1 1
0.70007754389302 0.699348535452356 1 1
0.84334561126307 0.842398735393526 1 1
0.792119852200533 0.79134847109403 1 1
0.804726217386052 0.803851465616457 1 1
0.767934252894367 0.76717230868652 1 1
0.704406860811703 0.703697332688062 1 1
0.747901380737547 0.747121507758414 1 1
0.883036267947767 0.882053855073015 1 1
0.848825188836507 0.8479491244451 1 1
0.755864505441416 0.755110466607328 1 1
0.64444901525847 0.64377839508537 1 1
0.760160589631656 0.759393223890557 1 1
0.883354178444883 0.882423118813033 1 1
0.869117430739873 0.868338984683718 1 1
0.827390106999303 0.82655417440047 1 1
0.759937915596564 0.75914356197661 1 1
0.882456389400154 0.881577781381547 1 1
0.567741155105288 0.567174165560618 0 0
0.891860883741508 0.890930043818131 1 1
0.72459615701238 0.723934822122825 1 1
0.630019970234436 0.629385031383452 1 1
1.00665573729462 1.00553325584577 0 0
0.962567983600528 0.961511454466418 1 1
0.799992448332326 0.799199178623362 1 1
0.799994637277287 0.799167668337005 1 1
0.790380464448679 0.78958781992834 1 1
0.808520815837087 0.807659787981708 1 1
0.826124652327106 0.825294748461701 1 1
0.949567722083851 0.948629826159664 1 1
0.861583856962161 0.860727738832555 1 1
0.847220239280272 0.84626774817734 1 1
0.813602390733325 0.812806094301388 1 1
0.858787153717185 0.857890602332744 1 1
0.756946610373208 0.756151902916221 1 1
0.81277846925786 0.811937917006466 1 1
0.73213879317835 0.731340304985725 1 1
0.66307028240683 0.662478802899216 1 1
0.928279550223825 0.927405142292824 1 1
0.721013885832403 0.720196270789997 1 1
0.838701028909063 0.837897631227385 1 1
0.828436138727841 0.827567551427968 1 1
0.784849460278125 0.784054711717579 1 1
0.885704598639731 0.884832950461366 1 1
0.592037705254247 0.591459463349338 1 1
0.89729348168225 0.896375987677023 1 1
0.769683671220518 0.768925248834943 1 1
0.731687976216166 0.730884768719408 1 1
0.769587089061356 0.768756009445276 1 1
0.758320557498992 0.757481685940525 1 1
0.716388788199472 0.715638465701473 1 1
0.993682410479445 0.992662107191245 1 1
0.780210158411357 0.779404717016016 1 1
0.947938929940189 0.946983723220551 1 1
0.800046530253513 0.799234619794348 1 1
0.710914469691952 0.710167066033231 1 1
0.75407426786939 0.753223257142002 1 1
0.858751719352764 0.857987984732843 1 1
0.744991544609524 0.744198966330521 1 1
0.765035410568331 0.764220787130166 1 1
0.765612038435319 0.764820464171913 1 1
0.793600598278625 0.792726185831396 1 1
0.772671514084709 0.771911572373273 1 1
0.760941080977156 0.760130343855164 1 1
0.70133363561869 0.700521116122042 1 1
0.81726764477379 0.816335909302636 1 1
0.805556056621983 0.804718247121168 1 1
0.860968755821639 0.860123412603178 1 1
0.933523084575799 0.932599870140651 1 1
0.711464075276704 0.710676040215068 1 1
0.686370712868085 0.685599017858388 1 1
0.790207079822124 0.789348421379854 1 1
0.79864561452988 0.797822235963471 1 1
0.752878210466126 0.752139795704214 1 1
0.562016085462889 0.561429158628835 0 0
0.795258783735157 0.794371943791564 1 1
0.616857415860874 0.616260198705291 1 1
0.702776741550985 0.702060117632308 1 1
0.790824768296338 0.78998543672899 1 1
0.722806731185602 0.721997327140096 1 1
0.846598502625034 0.845713679997988 1 1
0.837008676778138 0.836200660988257 1 1
0.733151669646819 0.732366433702352 1 1
0.746638509162104 0.745919082608608 1 1
0.998174592967916 0.997080956381842 0 0
0.832286130236088 0.831443916578997 1 1
0.942321128507534 0.941320167703208 1 1
0.844102519254648 0.843197459620695 1 1
0.86507501635102 0.86420279923367 1 1
0.840199513826894 0.839240196686842 1 1
0.996350330055117 0.995348416547871 1 1
0.768547394756684 0.767844498759004 1 1
0.767257869081203 0.766497771757247 1 1
0.874830366385383 0.873931933501718 1 1
0.721942023016491 0.72113532120698 1 1
0.879546390924768 0.87860702335035 1 1
1.06804191405848 1.06686414689267 0 0
0.912101897561431 0.911120634702243 1 1
0.617060435582516 0.61641526537418 1 1
0.816265060409833 0.815469797533034 1 1
0.717148546644277 0.716408960286764 1 1
0.938848134233277 0.937875444639282 1 1
0.471215139326503 0.470790438698457 0 0
0.79930987067212 0.798464031748457 1 1
0.723741042018576 0.722993251486835 1 1
0.737926671000949 0.737093555538815 1 1
0.725399121354498 0.724652966313919 1 1
0.873534715078314 0.872671199922487 1 1
0.902349891140603 0.901466196249748 1 1
0.81286878613118 0.812048006369518 1 1
0.825442492919698 0.824584173201545 1 1
0.723534672148505 0.722768386579752 1 1
1.01345868569183 1.01244081981365 0 0
0.851912771885323 0.850980618865937 1 1
0.718906193503944 0.718200115442567 1 1
0.789475517244413 0.788642805185758 1 1
0.81080692782072 0.810037670301847 1 1
0.679765425122217 0.679052455005482 1 1
0.581001602450289 0.580363723687677 0 0
0.691637674889643 0.690988698738448 1 1
0.750006935725601 0.749253975371082 1 1
0.788780410626007 0.787931238980814 1 1
0.782789884168867 0.782032921486289 1 1
0.806142028632315 0.805270203178867 1 1
0.856635165514009 0.855774864877726 1 1
0.734223123392889 0.73349258115935 1 1
0.828385868359094 0.827525687639894 1 1
0.799914769789037 0.799103980761479 1 1
0.792303783596994 0.791511337326523 1 1
0.701884269288 0.701209593668754 1 1
1.01640332070333 1.01545726222986 1 1
0.987439505796599 0.986372063026257 1 1
0.667661877606574 0.666940529661653 1 1
0.737090612246449 0.736379096432892 1 1
0.599804098661613 0.59917934673772 0 0
0.895274264760099 0.894303392195163 1 1
0.987657892465061 0.986593209406442 1 1
0.866844889400714 0.865925166075943 1 1
0.843393310835583 0.84254191706114 1 1
0.873295223197656 0.872325808062139 1 1
0.786618223689892 0.785852278766479 1 1
0.806959669699726 0.806100020434372 1 1
0.700561346684377 0.699858122953293 1 1
0.813034129483091 0.812243806741985 1 1
0.450217252118643 0.449784885753637 0 0
0.984840256137718 0.983786800795735 1 1
0.853279637483322 0.852459847163148 1 1
0.788462362586061 0.78769886866263 1 1
0.629439150001248 0.628856369379348 1 1
0.803705996766843 0.8028671249376 1 1
0.794684320588515 0.793870622120855 1 1
0.702180085755111 0.70140137954825 1 1
0.708802780545727 0.708070103259975 1 1
0.694657967584703 0.693878627531129 1 1
0.878190574282396 0.877215490960576 1 1
0.888620644890103 0.887730142097082 1 1
0.71966088380322 0.71883214385166 1 1
0.880192061766817 0.879282519413511 1 1
0.828666679161468 0.827801910536539 1 1
0.743746895800161 0.742922751072882 1 1
0.763803463911189 0.7629690353439 1 1
0.781305697700816 0.780528278930581 1 1
0.72606935990025 0.725316650423131 1 1
0.93198690778314 0.931000613597751 1 1
0.991592555277676 0.990581239677401 1 1
0.756487843691037 0.755737405934512 1 1
0.919348930886786 0.918365694679794 1 1
0.933957852805831 0.932909637871899 1 1
0.775310508979059 0.77450115708013 1 1
0.74721759854038 0.746426477987657 1 1
0.846352627500474 0.845536370807909 1 1
0.65502629969682 0.654407623229353 1 1
0.85289075752884 0.851918001633781 1 1
0.939596952718067 0.93857794040842 1 1
0.925012754618825 0.924125522533494 1 1
0.75563871354856 0.754872390687428 1 1
0.5822015693267 0.581579126615108 1 1
0.611245670273064 0.610635792456555 0 0
0.942321433232451 0.941348518434371 1 1
0.728922271243587 0.728184368138247 1 1
0.885267625395229 0.884320275879056 1 1
0.858330429982087 0.857455333308031 1 1
0.724145393307824 0.723334478851343 1 1
0.869202198170263 0.868329369155238 1 1
0.900220609422632 0.899286478895107 1 1
0.932397978308144 0.931392604189868 1 1
0.896657447218356 0.89578514776773 1 1
0.814429858804194 0.813589013313189 1 1
0.755377839976803 0.754656975903701 1 1
0.814201428482439 0.813375470758401 1 1
0.770611647276386 0.76980669024698 1 1
0.634815117643706 0.634157323992839 1 1
0.61044039078405 0.60977191428652 0 0
0.789648897459417 0.788854503018465 1 1
0.712153784547966 0.711421956491362 1 1
0.898071124855731 0.897068267643932 1 1
0.836786651027105 0.835886624895967 1 1
0.826422906962622 0.8256392257175 1 1
0.611892284581299 0.611244087123388 1 1
0.777466640640192 0.776575724470462 1 1
0.859658114419088 0.858764218215764 1 1
0.81200135934353 0.811161417217064 1 1
0.56634708404933 0.565791533553871 1 1
0.656639519444321 0.656021750597506 1 1
0.889564929930029 0.888684195098899 1 1
0.808356922279575 0.807519633897274 1 1
0.670369839919434 0.669696398069221 1 1
0.919942244002284 0.918960295723689 1 1
0.808403286569238 0.807524996037799 1 1
0.767844636929182 0.767007673968875 1 1
0.938599775928276 0.937610262039295 1 1
0.755476159720459 0.754711308016807 1 1
0.698144356720368 0.697430351891059 1 1
0.978593586559272 0.977611694791248 1 1
0.858501922051322 0.857583520177577 1 1
0.63936097264338 0.638667592136692 1 1
0.938618557511517 0.93769472117299 1 1
0.754054300393848 0.753278426344875 1 1
0.840001845817137 0.83908911342402 1 1
0.816512642647741 0.815661020208419 1 1
0.877445391172638 0.876626328810725 1 1
0.698669008131031 0.697999885036155 1 1
0.701554984381384 0.70084242249004 1 1
0.793658084090229 0.79286708832644 1 1
0.613537048491592 0.612951045506095 1 1
1.03275479099821 1.0317558008269 0 0
0.946082667051059 0.945079768266751 1 1
0.876745811557391 0.875791147223556 1 1
0.97733847101897 0.976275234840282 1 1
0.99014514248793 0.98904637459026 0 0
0.810087656064521 0.809232318171617 1 1
0.603154191395497 0.602490194747122 1 1
0.742462474051051 0.741689407344858 1 1
0.65330169243607 0.652563298713247 1 1
0.859080073368525 0.85818074684873 1 1
0.818163913252008 0.817363735600425 1 1
0.616316968523082 0.615706057987651 1 1
0.638606760325435 0.637962570162065 1 1
0.632184484222411 0.631498658042053 1 1
0.909019105603987 0.908045614467418 1 1
0.562915896412003 0.56235284577045 0 0
0.997272639858108 0.996250226394129 1 1
1.00417353838359 1.0031647006232 0 0
0.678842265213624 0.678124384904753 1 1
0.841760795357183 0.840841749291531 1 1
0.745658907630676 0.744914092560042 1 1
0.739794146314439 0.739057014174417 1 1
0.654462844032381 0.653722576367787 1 1
1.0637772684486 1.06261764403504 0 0
0.784088931697541 0.78329279240171 1 1
0.836121688799913 0.835230458913882 1 1
0.883790512993686 0.882808107942108 1 1
0.909511299272546 0.908454508644636 1 1
0.573902182023129 0.573309627879336 0 0
1.0493992072211 1.04828821805967 0 0
0.980171245753589 0.979168603777709 0 0
0.791827369006264 0.790953852611226 1 1
1.00337213709434 1.00225044194398 1 1
0.677344740374719 0.676644110673938 1 1
0.948780799444733 0.947890872456727 1 1
0.705403047911956 0.704667905143724 1 1
0.833233087751118 0.832384824055346 1 1
0.876546274741867 0.875661614860459 1 1
0.892226622277248 0.891334853675995 1 1
0.98119397530922 0.980190754902978 1 1
0.712974187054492 0.71226681138182 1 1
0.728252389859248 0.727491153765801 1 1
0.842305868206408 0.84138029616427 1 1
0.811748544504541 0.810878270800049 1 1
0.713555188054748 0.712823908480514 1 1
0.898572354449456 0.897607003442709 1 1
0.84420671538497 0.843363606613033 1 1
0.709938918280808 0.709217891674723 1 1
0.647400114464323 0.646736533572831 1 1
0.882137417579245 0.881207631941615 1 1
0.820487277950953 0.819691271646985 1 1
0.811560385578185 0.810753185564406 1 1
0.574956350592868 0.574295309444177 1 1
0.755137986057391 0.754350704279511 1 1
0.697290042565587 0.696605603506187 1 1
0.641409654835308 0.640715236227922 1 1
0.762584509377077 0.761754777468458 1 1
0.859442002590888 0.858575415102176 1 1
0.844956457903299 0.844105231865356 1 1
0.800463565003129 0.799604282078931 1 1
0.908605568788628 0.907710405190992 1 1
0.752361715896676 0.751584672819635 1 1
0.697898801139115 0.697169917686391 1 1
0.780876356440377 0.7801658799142 1 1
0.983610316514327 0.982643203858772 1 1
0.864894012402386 0.864071723904438 1 1
0.83159882092828 0.830672706129631 1 1
0.675836058661109 0.675131267263277 1 1
0.745930877823005 0.745186415353663 1 1
0.909226768929033 0.908313039727726 1 1
0.818521302392024 0.817670227000753 1 1
0.633302494094274 0.632674046181588 1 1
0.940448029622364 0.939473306916204 1 1
0.666801579587416 0.666087452379705 1 1
0.781493335207562 0.780731417053198 1 1
0.662809847415995 0.662108830409026 1 1
0.717547786308352 0.716731996565036 1 1
0.727675153661439 0.726981424158046 1 1
0.712091227245644 0.711346185827012 1 1
0.678364513892012 0.677598522195082 1 1
0.858970050878791 0.858048317346252 1 1
0.853934129946995 0.853061203879996 1 1
0.78924244451448 0.788377516216813 1 1
0.718915454400082 0.718106024135136 1 1
0.74348362217738 0.742696521210597 1 1
0.649048616317109 0.648406633695734 1 1
0.809722253864562 0.80893272429145 1 1
0.671884421076635 0.671136976011918 1 1
0.967376490552481 0.966353914542125 1 1
1.13514114755367 1.13406303641021 0 0
0.656484902736145 0.655833430987925 1 1
0.769879906532263 0.769062739025999 1 1
0.882226000125459 0.881286621771028 1 1
0.690299068804079 0.689527130465883 1 1
0.874838132134082 0.873911835433877 1 1
0.946018718021053 0.944971097869064 1 1
0.671667909719533 0.670891458372004 1 1
0.736438009526147 0.735718038689317 1 1
0.972206849559181 0.971181998974082 1 1
0.836875876046009 0.836033060487176 1 1
1.12392060110459 1.1227994261048 0 0
1.01206466115693 1.01094849793119 0 0
0.638793954768257 0.63815316886385 1 1
0.939604399388698 0.938687107882447 1 1
0.898659466855605 0.897659568728594 1 1
0.703691403940306 0.702886449999979 1 1
0.735072164904347 0.734355966613824 1 1
0.9400745178846 0.939060313371212 1 1
0.895609560015599 0.894641356452479 1 1
1.03176340878674 1.03058878764033 0 0
0.700389439893564 0.699642691396738 1 1
0.905776601922445 0.904841379674857 1 1
0.808032850786725 0.807190544422027 1 1
0.761814354115998 0.761056939686853 1 1
0.822643658588335 0.821712617318224 1 1
0.688435306772712 0.68770411966827 1 1
0.643114084270508 0.642516412392767 1 1
0.871306495353466 0.870394364605143 1 1
0.980358769083726 0.979400247037335 1 1
0.759824386003404 0.759031037766342 1 1
0.712336486781072 0.711586315966374 1 1
0.842503303616124 0.841665681678428 1 1
0.675698392947544 0.674979746572765 1 1
0.760248519595814 0.759450799527297 1 1
0.871530741054098 0.87058914639254 1 1
0.719056375375168 0.718325877786019 1 1
0.860936207069302 0.860029723925082 1 1
0.930026820182379 0.929078747325982 1 1
0.782999099847819 0.782137410507907 1 1
0.689563734159515 0.688737510290794 1 1
0.880277598052825 0.879368810537649 1 1
0.983832089164203 0.982777802599296 1 1
0.692214231000654 0.691416485896678 1 1
1.04490823018328 1.04381166587461 0 1
0.695187574002841 0.694485409556551 1 1
0.724492421818915 0.723681076267672 1 1
0.732986626131065 0.732290264332107 1 1
0.817572460536743 0.816752810420521 1 1
0.966160857100097 0.965106442090062 0 0
0.796037785100435 0.795237609496503 1 1
0.836400691034238 0.835534927726994 1 1
0.853862038331088 0.853022588366224 1 1
0.575159595821154 0.574612860223569 0 0
0.782721510320126 0.781872850071532 1 1
0.528143755987544 0.527658213884742 0 0
0.604012521988148 0.603439496706229 1 1
0.530616209404494 0.530105197062218 1 1
0.919772335118632 0.918854739360173 1 1
0.760684120671069 0.759850556170501 1 1
0.875708000666664 0.874824766957555 1 1
0.606026281067965 0.605364088901735 1 1
0.746916477366718 0.74612091809762 1 1
0.87361545426887 0.872764058764622 1 1
0.699454026926205 0.698795106024394 1 1
0.718620144322074 0.717891202024695 1 1
0.873289197941951 0.872335967619524 1 1
0.949201883743818 0.948195267140315 1 1
0.93323945561391 0.932260844047718 1 1
0.696028458749856 0.695323646182189 1 1
0.822085951912356 0.821217853731443 1 1
0.809655965882122 0.808801252000106 1 1
0.740475601212003 0.73969246896861 1 1
0.686067225189178 0.685386751649694 1 1
0.675882153964429 0.675181577506302 1 1
0.760470345505881 0.759662063617172 1 1
0.952484371488196 0.951508620165538 1 1
0.719805365344236 0.719101242245677 1 1
0.807947777429612 0.807153726187805 1 1
0.685651223311563 0.68495007568316 1 1
0.999697055737207 0.99871512166512 1 1
0.504250705859427 0.503769763224809 0 0
0.988157031594081 0.987158567101766 1 1
0.728521810221573 0.727789890162177 1 1
0.832840151292135 0.831986132969948 1 1
0.901584935887785 0.900673633758696 1 1
0.890056509546863 0.889153078941806 1 1
0.85949316300216 0.858649118240691 1 1
0.729935986954688 0.729210667531002 1 1
0.846537781475811 0.845662739055824 1 1
0.612410651630439 0.611742523657108 1 1
0.929509840188545 0.9285484960927 1 1
0.823034975973261 0.82227208190832 1 1
0.566348255615123 0.565736942552916 0 0
0.858785973223444 0.857834946631727 1 1
0.899237986228206 0.898283208976523 1 1
0.676007256335704 0.675302839157474 1 1
0.73853840719094 0.737782798795361 1 1
0.835319151630701 0.834532508541133 1 1
0.824287014906424 0.823435487180176 1 1
0.733966171510082 0.733217337226813 1 1
0.791666124228442 0.79082758055546 1 1
0.70700795849269 0.706289643664827 1 1
0.822447122685423 0.821686710281761 1 1
0.607981793753179 0.607383476479707 1 1
0.719161351391451 0.718378641084745 1 1
0.899880026103314 0.898907344869372 1 1
0.767060233518342 0.766228414787071 1 1
0.8475401172357 0.846613831999382 1 1
0.754777002168245 0.754027548102234 1 1
0.883157926401819 0.882215755502888 1 1
0.767160195548938 0.766357703434063 1 1
0.803165368723894 0.80215810319503 1 1
0.809759535138243 0.808852182272761 1 1
0.687327356302868 0.686594793169756 1 1
0.741378728358921 0.740591434007932 1 1
0.891553077134644 0.890605415241886 1 1
0.813757696617472 0.812847595076928 1 1
0.891545052318062 0.890600670138203 1 1
0.784131934255344 0.783309554237861 1 1
0.818443715438188 0.817568516195735 1 1
0.560008900740077 0.559462887022596 0 0
0.757897862385033 0.75712301882262 1 1
0.923333701922547 0.922341688860896 1 1
0.707362391145163 0.706638716620237 1 1
0.710264170148121 0.709424125023738 1 1
0.595077433390339 0.594473513126668 0 0
0.819988295477863 0.819175674459045 1 1
0.715798079566161 0.715056426810714 1 1
0.774379519122483 0.77358828074025 1 1
0.844285220561666 0.843393531324818 1 1
0.838388853298196 0.837482101796427 1 1
0.943412859425617 0.942499033787209 1 1
0.874620797058551 0.873681642760955 1 1
0.867135212615352 0.866195139087369 1 1
0.777198561248776 0.776416251307886 1 1
0.733648002785806 0.732937958798583 1 1
0.877760291479413 0.876810322609438 1 1
0.898687991394795 0.89769291912852 1 1
0.69898703530005 0.698215522864028 1 1
0.746889224987058 0.746074996546578 1 1
0.681750608255133 0.681053914606003 1 1
0.85129846995459 0.850405030048536 1 1
0.800508749448323 0.799667672587501 1 1
0.884419187683607 0.883516990858754 1 1
0.840562747870928 0.839760284900069 1 1
0.777405956690095 0.776564694738948 1 1
0.680666153758931 0.679962018702528 1 1
0.635896543442228 0.635229431504573 1 1
0.811600564981375 0.810704802785073 1 1
0.9025557160256 0.901601969240352 1 1
0.867232782807088 0.866316951777752 1 1
0.989103179136241 0.98803871086126 0 0
0.786726183888082 0.785912053948051 1 1
0.652685393114545 0.652046753923243 1 1
0.994358930123175 0.993333505829621 1 1
0.942512022841322 0.941481261154645 1 1
0.730598792207609 0.729773341273969 1 1
0.822226974593111 0.821400910335611 1 1
0.833308088500396 0.832348721398172 1 1
0.80221954953549 0.801432714888723 1 1
0.745219835735037 0.744376915633882 1 1
0.732209984603142 0.731452238163481 1 1
0.905629600333192 0.904631850658444 1 1
0.757901699510208 0.757172238062959 1 1
0.619128438263524 0.618449755925553 1 1
0.946672899296308 0.945694574029314 0 0
0.778376621931417 0.777575017386953 1 1
0.641824040124583 0.641144326485722 1 1
0.536621201961496 0.536081057281902 0 0
0.547200627751326 0.546672113345941 1 1
0.720752000665367 0.719959870221118 1 1
0.95981048014765 0.958720859280504 1 1
0.823560158709705 0.822679427868407 1 1
0.827032147536053 0.826133260871758 1 1
0.774743672190746 0.773891841870989 1 1
0.755075660589795 0.754268020718818 1 1
0.834676562782958 0.833815758222547 1 1
0.926374249038718 0.925368074508967 1 1
1.12562051562069 1.12445966545063 0 0
0.91401990455185 0.913104119607869 1 1
0.792757741400844 0.791993999342928 1 1
0.657511052478557 0.656834107857125 1 1
0.842456775682388 0.841553921084787 1 1
0.804864564599634 0.804075170576737 1 1
0.819403553930718 0.818542810313055 1 1
0.795615420128232 0.794748478272327 1 1
0.76401278272446 0.763184777061822 1 1
0.736592574189994 0.735761466517503 1 1
0.860191523245097 0.859306481689584 1 1
0.865267561222758 0.864369383839163 1 1
0.853648463883944 0.852726336053785 1 1
0.622956984702944 0.622356976184434 0 0
0.714281203546527 0.71350656710838 1 1
0.846977273053613 0.846115306662841 1 1
0.782102843620898 0.781232471253454 1 1
0.860287208521853 0.859423424932658 1 1
0.780586454808423 0.779696675754045 1 1
0.820744173270125 0.819939715652773 1 1
0.885130105416689 0.88416919298723 1 1
0.799478631511599 0.798616864184033 1 1
0.677132440876841 0.676411422056269 1 1
0.895636475566069 0.894656256368228 1 1
0.79599754690546 0.795165143756149 1 1
0.878567254165261 0.877717220728437 1 1
0.76359036175299 0.762791879839502 1 1
0.830369232042461 0.82956042796832 1 1
0.739356420892933 0.738581168020945 1 1
0.767721121152021 0.766852345449852 1 1
0.792649887465679 0.791800727852091 1 1
0.924049336562394 0.923019561696486 1 1
0.754325711792738 0.753489705088317 1 1
0.746349209984821 0.745479325642831 1 1
0.804257412773276 0.803396138667275 1 1
0.875535596381045 0.874613329405059 1 1
0.740136386820476 0.739400243592204 1 1
0.71353559881912 0.712783086072998 1 1
0.887926168094408 0.886977141793384 1 1
0.885331534119552 0.884398147885168 1 1
0.748008355384653 0.74721375026222 1 1
0.757678336899642 0.756927784023172 1 1
0.954818689587176 0.953870789973491 1 1
0.763483702388196 0.762722024925372 1 1
0.624318422498855 0.623672382814813 1 1
0.704549883185997 0.703836083344678 1 1
0.93905368985188 0.938076085989979 1 1
0.722307925669472 0.721448271182228 1 1
0.473063910835981 0.472637577131888 0 0
0.774726609036127 0.773946179074382 1 1
0.772267837118254 0.771536093746266 1 1
0.78370891339749 0.78290213230724 1 1
0.904796945837808 0.903949915033534 1 1
1.05190332814312 1.05088723649953 0 0
0.875989526874628 0.875114974178853 1 1
0.723756827422132 0.723027388596305 1 1
0.635396389640158 0.634756229388633 0 0
0.891617605900367 0.890732638114955 1 1
0.837829814760628 0.836915733233094 1 1
0.630188355942386 0.629527292429402 1 1
0.861105175083156 0.860255825366499 1 1
0.935450075739237 0.934452951563268 1 1
0.682357503697672 0.68157942379957 1 1
0.957717701740354 0.956719189625129 1 1
0.84417664857875 0.843308610697176 1 1
0.802778273185358 0.80198867683991 1 1
0.882378220241461 0.88141494884142 1 1
0.643600218145858 0.642917574821343 1 1
0.812669428152728 0.811851464114973 1 1
0.630699323041907 0.630010526357853 1 1
0.761662222958582 0.760871179412715 1 1
0.728214006975243 0.727482281296625 1 1
0.66432331281596 0.663603388563335 1 1
0.867788899534021 0.866944931366389 1 1
0.849691280658051 0.848773713254254 1 1
0.922979307417903 0.92198098740024 1 1
0.585151458759661 0.584563662064404 1 1
0.705321812175495 0.704598388599882 1 1
0.686909048074929 0.686192553098051 1 1
0.793868402599712 0.793038233008532 1 1
0.794964699594525 0.794150532718112 1 1
0.77120094542971 0.770378009996949 1 1
0.669293351499736 0.66858471264745 1 1
0.733118366258347 0.732346650221291 1 1
0.957597624542735 0.956553704061058 1 1
0.787700375176703 0.786950825731287 1 1
0.977169904717614 0.976187883872964 0 1
0.887740667533866 0.886803217825047 1 1
0.922072391318497 0.921131664192913 1 1
0.545398361243859 0.544801515284892 0 0
0.820909274227036 0.820043355238382 1 1
0.783064449249819 0.782217853861907 1 1
0.810836012685329 0.810069202065663 1 1
0.838469594465397 0.837591332546846 1 1
0.91165351764078 0.910713960135658 1 1
0.876715402927929 0.875850170222254 1 1
0.927412507993043 0.926371227381523 1 1
0.835970539354415 0.835128535425967 1 1
0.864515706531331 0.86369494667516 1 1
0.978964118606898 0.977956741225036 1 1
0.750809457512548 0.749973593485937 1 1
0.799486014643846 0.798618416250882 1 1
0.813512850932156 0.812642192819076 1 1
0.89762346997531 0.896669525482037 1 1
0.818313243690864 0.817525055449597 1 1
0.791968567906928 0.791174450974894 1 1
0.726041727285579 0.725343751481692 1 1
0.961808015243517 0.960804546925318 1 1
0.631563364733183 0.630900274490743 1 1
0.733620692781817 0.73275775618491 1 1
0.558795175288096 0.558278081831598 0 0
0.765068750984315 0.764267630267739 1 1
0.797489299370962 0.796667365663602 1 1
0.861954980638499 0.861118961570116 1 1
0.916751004647164 0.915822573979956 1 1
0.761590298490179 0.760817590255609 1 1
0.764023824174565 0.763241054729572 1 1
0.979982458359968 0.9789093582223 1 1
0.911788770724661 0.910855133599012 1 1
0.749600716740998 0.748819989292904 1 1
0.836981337364269 0.836117171839403 1 1
0.943087472009182 0.942109569357033 1 1
0.82573723547954 0.824838595514979 1 1
0.860854682955881 0.85993660116037 1 1
0.97111284056763 0.970142377366839 1 1
0.937014808649424 0.936093456497141 1 1
0.744544152025673 0.743777307711271 1 1
1.07712535566108 1.07607919802628 0 0
1.01289707220173 1.01188369330171 0 0
1.03999410864345 1.03892194041217 0 0
0.804220804757159 0.803399392956899 1 1
0.803103882527409 0.802324039822951 1 1
0.931870065585669 0.93097539861437 1 1
0.977925324148389 0.976933397604002 0 0
0.915448167252028 0.914453823977051 1 1
0.770266827314886 0.769503440255798 1 1
0.864177237075158 0.863209860764199 1 1
0.858284505600403 0.857430152604689 1 1
0.670281927311765 0.66959869528493 1 1
0.59782079005362 0.597134624377337 1 1
0.847842237104361 0.846958821440915 1 1
1.00626792393497 1.00527172032499 0 0
0.773681053004314 0.772866825191107 1 1
0.976902933598816 0.975960892633668 1 1
0.968816432965954 0.967787986558809 1 1
0.858266800558997 0.857380382429607 1 1
0.939179491615617 0.938210824816957 1 1
0.88315801347649 0.882313426828555 1 1
0.661352101775031 0.660608790480859 1 1
0.535269121423969 0.534705832932036 0 0
0.827606056149288 0.826709568384948 1 1
0.859681359149351 0.858794910258742 1 1
0.793772075712778 0.792944275073445 1 1
0.747153477939286 0.746326066224387 1 1
0.845885379220125 0.845015531364224 1 1
0.639022172918732 0.638316742528451 1 1
0.875429757099291 0.874560641178675 1 1
0.690998632258499 0.690358024669986 1 1
0.701469725656379 0.700638893210549 1 1
0.720150801992476 0.719423623446099 1 1
0.686202740896401 0.685517279829405 1 1
0.817167309645756 0.816265294347762 1 1
0.783171228556414 0.782355926970068 1 1
0.760527024787582 0.759720259398263 1 1
0.648033678894067 0.647390598322413 1 1
0.920273309845281 0.919303982093824 1 1
0.912068043345482 0.911098636843823 1 1
0.71603263517238 0.715298719086387 1 1
0.803285445717743 0.802508879275249 1 1
0.764464683755652 0.763690460438792 1 1
0.779095946936846 0.778338385874899 1 1
0.775425306624248 0.774633905093017 1 1
1.01499715880939 1.01395180020248 0 0
0.507458079120763 0.506932336768641 0 0
0.833692009229316 0.832830622127919 1 1
0.808321071158765 0.807448579493644 1 1
0.706800033422511 0.706068108575149 1 1
0.634217908737429 0.633561135302854 1 1
0.94554526566572 0.944570377355052 1 1
0.7898268332151 0.789022462841694 1 1
1.00219101306955 1.00123636625074 1 1
0.795054969993526 0.794214402032032 1 1
0.841563232984589 0.840723846901156 1 1
0.899757759828557 0.898801894662074 1 1
0.735527259884323 0.734754621166134 1 1
0.801911183753993 0.801061207322555 1 1
0.823328018533731 0.822529114137465 1 1
0.963998940041328 0.963049457960681 1 1
0.876197035000238 0.875272401547531 1 1
1.04817456299061 1.04711930170132 0 0
0.966559290767433 0.965563261842223 0 0
0.723699250345815 0.722999470307969 1 1
0.681188201952865 0.68051610297339 1 1
0.691351263335926 0.690622339491514 1 1
0.58965592745027 0.58897687884328 0 0
0.791137505809952 0.790303940625051 1 1
0.766508052001202 0.765721287191345 1 1
0.757995640594969 0.75716084508272 1 1
0.674444204334949 0.673669615946364 1 1
0.768413653340978 0.767646667223699 1 1
0.814862660978175 0.814005870270559 1 1
0.802694423876116 0.801868851222324 1 1
0.792323059473154 0.791526869440429 1 1
1.06845746932881 1.06729070056801 1 1
0.70672249609926 0.705950767415571 1 1
0.953184259432287 0.95231381454297 1 1
0.8263201468203 0.825478201957071 1 1
0.795298817104315 0.794537003914543 1 1
0.807552769759692 0.806683829255284 1 1
0.969427736365853 0.968415333239312 1 1
0.949954742480992 0.948963159977779 1 1
0.655481124561812 0.65482084997028 1 1
1.02337928165622 1.02237027436259 1 1
0.60176487327098 0.601093894069349 1 1
0.847763610618751 0.846912104248636 1 1
0.785642331219313 0.784819232302597 1 1
0.818246624794204 0.817407381261027 1 1
0.74871278956749 0.747949297752819 1 1
0.734300136507414 0.733584063671732 1 1
0.727684665748947 0.726896606281872 1 1
0.849386999413461 0.848542472462881 1 1
0.850808260481034 0.849964977713269 1 1
0.943627793702838 0.942510448207915 1 1
0.744804431761639 0.744049891364203 1 1
0.761804229618277 0.761058930129037 1 1
0.932218383335066 0.931261831704632 1 1
0.898780081369896 0.897912053587819 1 1
0.824715492085723 0.823895240724645 1 1
0.786457884150651 0.785621124563254 1 1
0.715849496147343 0.715063500537185 1 1
0.82506664552703 0.824185843781841 1 1
0.760798209308749 0.760012723054216 1 1
0.792365882000477 0.791574190532941 1 1
0.926689447936078 0.9257525836954 1 1
0.842612640174566 0.841757423197833 1 1
0.954875728167232 0.953955523522505 1 1
0.792559451934423 0.791784424096322 1 1
0.976390254294221 0.975352723054261 1 1
0.807684970667189 0.806808011632908 1 1
0.49856401244338 0.49812381767755 0 0
0.719489582703436 0.718734119531485 1 1
0.889634545092225 0.888735789606516 1 1
0.94310015583604 0.942204645676837 1 1
0.781607692275928 0.78079260151212 1 1
0.685781318249008 0.685105337042165 1 1
0.836807629966289 0.835934160389257 1 1
0.868723672730441 0.867780313830993 1 1
0.903108003928494 0.902195194129777 1 1
0.870060272529865 0.869185430585705 1 1
0.882561047824026 0.881656335190194 1 1
0.947153031901534 0.946219510427738 1 1
0.897285166320363 0.896363435786401 1 1
0.758593646177587 0.757874485779532 1 1
0.802308992094715 0.801561285006287 1 1
0.831554485232749 0.830728195749534 1 1
0.761464347462433 0.760699970957205 1 1
0.808775529152837 0.807906991407441 1 1
0.623812218403995 0.623147839248483 0 0
0.749389151876423 0.748649087901435 1 1
0.573963334430656 0.573388216138558 1 1
0.653570668420095 0.652859622036594 1 1
0.876839898265123 0.875883977850992 1 1
0.633253554971028 0.63261144105379 1 1
0.853481249167285 0.852517605775569 1 1
0.819303825476157 0.818408999067777 1 1
0.664919460050428 0.664286033839215 1 1
0.587229167764817 0.586653075703323 0 0
0.719856178487992 0.719034329876911 1 1
0.651454997273405 0.650746672273305 0 0
0.721353233857902 0.720640223498936 1 1
0.856318127331025 0.855458445398482 1 1
0.548845140639247 0.548313392896044 0 0
0.886753437526794 0.885831790114282 1 1
0.949685716926717 0.948677099665604 1 1
0.692475080834649 0.691778714382931 1 1
0.823847241737197 0.822916310440692 1 1
0.666928394629 0.666184554016092 1 1
0.802976920665038 0.802178163046536 1 1
0.771920958518721 0.771073816344349 1 1
0.637336319675904 0.636589845632029 1 1
0.676127698249768 0.675434090654084 1 1
0.651878036709307 0.65118632587895 1 1
0.615067398815623 0.614401308440609 0 0
0.806260542514957 0.805460363297331 1 1
0.825665336935184 0.824835951152272 1 1
0.739956925985774 0.739202387819207 1 1
0.610636841982064 0.61000518133949 1 1
0.760969741212736 0.7602138916216 1 1
0.778359826534309 0.777539448807212 1 1
0.870433059857133 0.869636239399812 1 1
0.665112500992728 0.664451458762916 1 1
0.543996313136631 0.543468574801566 1 1
0.823413100168045 0.822586900343042 1 1
0.849765526382399 0.848888048364847 1 1
0.864359869817936 0.863475694027886 1 1
0.77662051433155 0.77586063892401 1 1
1.15610877726867 1.15480509433838 0 0
0.854717226264931 0.853861118028251 1 1
0.891272299736003 0.890286183155842 1 1
0.894301306053024 0.893397707606684 1 1
0.938973568343408 0.938047006877463 1 1
0.704115530992936 0.703375658455614 1 1
0.757912751433628 0.757123971702229 1 1
0.791368060986335 0.790431699869465 1 1
0.912945667046173 0.911946318104321 1 1
0.755024296317853 0.75425903911724 1 1
0.813113295280822 0.812247041494361 1 1
0.755813651795495 0.754995000551844 1 1
0.860735452733749 0.859843755115764 1 1
0.736806392582045 0.736097126287977 1 1
0.850623234968718 0.849819744889522 1 1
0.728384097343531 0.727595878505841 1 1
0.772961784790675 0.772184022987812 1 1
0.63033951688202 0.62973474710084 1 1
0.790156068233061 0.789289786695138 1 1
0.711265419176297 0.710566102087701 1 1
0.811514942459494 0.810696633877463 1 1
0.767014821360192 0.766191820335061 1 1
0.802318734188867 0.801525200023311 1 1
0.86752772358889 0.866641717912052 1 1
0.843247761618398 0.842358198102354 1 1
0.787110308208543 0.786253978193932 1 1
0.820157210909725 0.819345730811391 1 1
0.884450520995572 0.883558261114363 1 1
0.800609219324244 0.799773734155914 1 1
0.70404839710381 0.703256783350559 1 1
0.742665909921391 0.741872381373693 1 1
0.805937523187658 0.8050384111633 1 1
0.810121989116142 0.809222118630381 1 1
0.638769552183847 0.638091750730383 1 1
0.723973316036734 0.723232115485163 1 1
0.876331757913899 0.875485413800706 1 1
0.82460792296999 0.823679173035998 1 1
0.719526008694704 0.718797912397367 1 1
0.618052409722668 0.617438364800973 1 1
0.646974182305329 0.646310343849683 1 1
0.452935630485325 0.452417017994399 0 0
0.830446480086051 0.829591123583348 1 1
0.540296106249076 0.539766196949557 0 0
0.918210398628381 0.917264702909433 1 1
0.615688679140272 0.615095352579085 1 1
0.561624610949853 0.561051580268217 1 1
0.785340701578357 0.784520733803557 1 1
0.762273516566417 0.76148198453596 1 1
0.883042392010756 0.882176247382064 1 1
0.846044582946237 0.845208016641425 1 1
0.753853016649125 0.753030419433656 1 1
0.720392778530155 0.719583057366781 1 1
0.698654494264736 0.697928092716773 1 1
0.705041337157514 0.70430393708401 1 1
0.809912834839646 0.809097236903787 1 1
0.827184380967746 0.826304166289556 1 1
0.524317466210104 0.523803152777457 0 0
0.587664253401944 0.587050261156568 0 0
0.693854077426004 0.693176782907113 1 1
0.890688271225267 0.889848205373943 1 1
0.5910958790951 0.590493761314339 1 1
0.949270990362431 0.948318333059608 0 0
0.778084532239387 0.777343078046915 1 1
0.717411740156747 0.716723894102101 1 1
0.983027756174839 0.982053712753901 0 0
0.855815763660327 0.854937159825425 1 1
0.884360903841801 0.88342657841676 1 1
0.892157499614077 0.891297289688214 1 1
0.803135774151558 0.802370467495861 1 1
0.927134635373486 0.926189227860884 1 1
0.617220899050371 0.616641822328682 1 1
0.842252300121558 0.841425106440085 1 1
0.510976427349472 0.51041394633126 0 0
0.720009364410072 0.719304398310985 1 1
0.850635184819218 0.849715589582377 1 1
1.00259887176709 1.00142084780664 1 1
0.806705114033648 0.805858771938453 1 1
0.856460608078047 0.855570587088095 1 1
0.839959796435878 0.839033978001774 1 1
0.798994918612414 0.798146545776493 1 1
0.877987408577031 0.876972487937059 1 1
0.811245204043101 0.810386967793963 1 1
0.673138892869979 0.672431852065804 1 1
0.859825857963935 0.858865222870036 1 1
0.746279614596372 0.745489190595129 1 1
0.604196969955818 0.603609292228003 1 1
0.861485020828206 0.860572230087822 1 1
0.635681041112767 0.63505972650008 0 0
0.971615958964969 0.970599832680266 1 1
0.641703542668548 0.641045751327346 1 1
0.673830663041847 0.673104990264938 1 1
0.73829044584951 0.737509956551595 1 1
0.735009951963957 0.734241141941239 1 1
0.654555229673791 0.653871373185898 1 1
0.83546261486932 0.834637396550779 1 1
0.614713830911334 0.614056860316313 1 1
0.823626633452153 0.822815527087262 1 1
0.729826485818061 0.729112096795472 1 1
0.928203254683843 0.927248681293602 1 1
0.854664125696058 0.853819999416651 1 1
0.753167320879051 0.752408944241441 1 1
0.74430877563581 0.743515367175065 1 1
0.822288585190636 0.821408078627447 1 1
0.618764033922159 0.618159621707621 1 1
0.675345739846414 0.674659195719883 1 1
0.954286476083811 0.953306032759248 1 1
0.799723510995235 0.798929352778835 1 1
0.890719932964483 0.889834143389724 1 1
0.636928941059212 0.636274570240563 1 1
0.995562234986492 0.994554789654663 1 1
0.828453630545065 0.827605022806955 1 1
0.72396028410854 0.723257826654251 1 1
0.756266138768389 0.755477234598612 1 1
0.606274305774901 0.605608814643405 1 1
0.767077996710704 0.766139199182623 1 1
1.03184403097087 1.03075443136566 1 1
0.61862382619589 0.617988824960064 1 1
0.770706132955222 0.769894000454042 1 1
0.525706473407857 0.525140561994977 0 0
0.816840134333291 0.815918119233627 1 1
0.804328567545529 0.803454147507198 1 1
0.883407001349714 0.882482955981281 1 1
0.897961309858191 0.897075685867982 1 1
0.666710086128473 0.666029698297051 1 1
0.599306843541411 0.598761975436415 1 1
0.99071213064592 0.989691962679564 1 1
0.753492798548999 0.75269614239807 1 1
0.988325226737385 0.987375299539597 1 1
0.74858190669071 0.747827339702727 1 1
0.626393557367832 0.625780111929754 1 1
0.904736601332779 0.903814342213504 1 1
0.792723268565064 0.791823101242862 1 1
0.847253171608537 0.84630357915714 1 1
0.715078078038926 0.714344781120148 1 1
0.704407965473475 0.703653843262586 1 1
0.782477344583239 0.781686583793591 1 1
0.695432792401879 0.6947044881124 1 1
0.708430140438848 0.707665820449974 1 1
1.02415810159842 1.02308204173785 0 0
0.654044555509601 0.653374934660449 1 1
0.956458607688149 0.955463433312289 1 1
0.622375677907718 0.621717767344498 1 1
0.716476295727348 0.715706309553858 1 1
0.951108342787252 0.950075271670032 1 1
0.769956940668278 0.769124197691913 1 1
0.645321480605491 0.644607902285208 1 1
0.778223207910897 0.777438530715542 1 1
0.890020136442523 0.889086963651677 1 1
0.826558103429594 0.825751442875622 1 1
0.789290856479935 0.788397638140886 1 1
0.77171581893097 0.770978220512476 1 1
0.906681462608807 0.90576664146618 1 1
0.791890193055988 0.791018444295473 1 1
0.859673497451487 0.858823011177763 1 1
0.779533120070398 0.778711154628703 1 1
0.790052838548992 0.789203931618725 1 1
0.643455761756881 0.64280436933777 1 1
0.60296948064225 0.602360253612146 1 1
0.85941273285929 0.858473981419927 1 1
0.709184478158949 0.708444236951783 1 1
0.810384544836286 0.809561902498816 1 1
1.17755824131321 1.17640603469277 0 0
0.824847572410788 0.824006644358135 1 1
0.798206395293506 0.797344278531727 1 1
0.801586490028565 0.800775534378179 1 1
0.703846317599767 0.703135714864547 1 1
0.976904375179115 0.975935608592409 1 1
0.677067575829636 0.676344832766145 1 1
0.744106989445866 0.743356608620142 1 1
0.597901823208576 0.59723550921007 0 0
0.949507780103068 0.948475453114013 1 1
0.909614489004089 0.908742965560012 1 1
0.56815411176279 0.567597940430316 0 0
0.766547141340158 0.765771738098001 1 1
0.675732167066974 0.675028284099819 1 1
0.775341686583051 0.774514325981804 1 1
0.984766727215882 0.983773511287465 1 1
0.714604926593172 0.713832498404168 1 1
0.751427943100639 0.750581176668524 1 1
0.837491882544231 0.836655983019654 1 1
0.785487310518415 0.784683695122222 1 1
0.76355586058102 0.762699178565087 1 1
0.861692717310858 0.860779540779534 1 1
0.805704880377723 0.804887328014214 1 1
0.879071521023725 0.878202386720158 1 1
0.759530291332116 0.758811884523272 1 1
0.966206429741306 0.965141976712785 1 1
0.940435905995172 0.939356802870925 1 1
0.649805857247988 0.649137772270677 1 1
0.753208968416979 0.752406647450646 1 1
0.985665738935688 0.984666623417707 0 0
0.70159496184806 0.700847398833372 1 1
0.89267747055662 0.891768361615479 1 1
0.763554501044064 0.762750022393073 1 1
0.942034881586217 0.940997185533879 1 1
0.873637781314333 0.872591866600784 1 1
0.736529322561473 0.735688785026148 1 1
0.821595126958548 0.820707582662059 1 1
0.753911470511305 0.753155956079749 1 1
0.83484867958751 0.833969396108443 1 1
0.866018855315089 0.865115532535387 1 1
0.779353011883692 0.778499223306441 1 1
0.870643142718655 0.86975192455334 1 1
0.697005252008428 0.696259439131001 1 1
0.619106677355012 0.618499584187764 1 1
0.703282071766609 0.702589171488345 1 1
0.747168934852315 0.746368032390194 1 1
0.727823973866475 0.72713138285511 1 1
0.698307835862073 0.697611142052317 1 1
0.641489582812834 0.640859822981928 1 1
0.780861330950348 0.780013892221511 1 1
0.564751862618666 0.564101569547132 0 0
0.94288551618252 0.941917617095923 1 1
0.924367272608439 0.923520062910626 1 1
0.794625670901172 0.79387224512859 1 1
0.968818764002897 0.96783348879564 1 1
0.582908254166615 0.582310269093326 0 0
0.867430248017315 0.866563869454402 1 1
1.07226079108695 1.07119259065956 0 0
0.835891008768992 0.835081784638697 1 1
0.865999259261932 0.865080726584599 1 1
0.773032664388111 0.772220180516832 1 1
0.676129667911254 0.675440870828307 1 1
0.972507673616595 0.971462718437629 1 1
0.885009391420532 0.884067886226673 1 1
0.548996475595224 0.548406998007328 0 0
0.724532197890258 0.723848475946667 1 1
0.865633530059578 0.864821010492529 1 1
0.779575700495801 0.778784104099738 1 1
0.90903105607126 0.90805892968773 1 1
0.726741469371192 0.726051985961833 1 1
0.870065266704534 0.8691366448807 1 1
0.831910414099213 0.830962887222943 1 1
0.817282938359813 0.816387589441 1 1
0.556836275939361 0.55629360756588 0 0
0.714018466728433 0.713304377749949 1 1
0.641866087190486 0.641190622281366 1 1
0.832093580792117 0.831210139204189 1 1
0.942237936221128 0.941251970771952 1 1
0.711958693853099 0.711174721295428 1 1
0.749074604140191 0.748307594200652 1 1
0.80033922754073 0.799484678791929 1 1
0.836452020276095 0.83548449199475 1 1
0.788210412715042 0.787368719981636 1 1
0.778179784316531 0.777349387243319 1 1
0.799274931236295 0.798449304185546 1 1
0.740762396059696 0.739960527092455 1 1
0.827629035611484 0.826792753191409 1 1
0.830484244560916 0.829496871436529 1 1
0.82829187486317 0.827417779651047 1 1
0.7493051265953 0.748493021609617 1 1
0.98638005676562 0.9852042275019 1 1
0.776665372327356 0.775847710165368 1 1
0.934008963206951 0.933053410018955 1 1
0.710942282022497 0.710273637613402 1 1
0.709030980305351 0.708297812067753 1 1
0.793200336903071 0.792452005547519 1 1
0.720700715141634 0.719966285187272 1 1
0.967050683991953 0.966002594011235 1 1
0.918699018534416 0.917674632498115 1 1
0.922495033378876 0.921488840309133 1 1
0.678239072786061 0.677518832546954 1 1
0.931007702680783 0.93001739413735 1 1
0.919238436959557 0.918204455039024 1 1
0.701730628827419 0.700998324060408 1 1
0.704617612761447 0.703870087410467 1 1
0.807302181639032 0.806438029206541 1 1
0.578106185067854 0.577494286130978 0 0
1.11242189836171 1.11133324644971 0 0
0.793757134531742 0.792941337499261 1 1
0.884899561003648 0.88400007883204 1 1
0.64856434151109 0.64785686757905 1 1
0.768986471406726 0.768162130240903 1 1
0.837332308642198 0.836433728830428 1 1
0.811214536018689 0.810394206511228 1 1
0.62123110265584 0.620540523073534 1 1
1.05233795509599 1.0512783350891 0 0
0.841352533894652 0.840444705732201 1 1
0.663988009971867 0.663316409435073 1 1
0.761064069241131 0.760256852603508 1 1
0.909452734338394 0.908486441874121 1 1
0.746639252302145 0.745868283803446 1 1
0.701186755710299 0.700446179199428 1 1
0.766259699802408 0.765433541125351 1 1
0.758672601512975 0.757965673550409 1 1
0.893048773161397 0.892104747802047 1 1
0.596077169122105 0.595442418587494 0 0
0.80615643385384 0.80529997991978 1 1
0.814677638876859 0.813752986695776 1 1
0.920719756001333 0.919633411316739 1 1
0.682452637121242 0.681738936397725 1 1
0.965018383445178 0.96410338371956 1 1
0.897871248416714 0.896980748504109 1 1
0.800229205336427 0.799391867421166 1 1
0.796839657303694 0.796005220791668 1 1
0.905546744927842 0.904634177467487 1 1
0.861830087649234 0.860973946818886 1 1
0.96238438916932 0.961348044652251 1 1
0.769944436475702 0.769172228776306 1 1
0.916993166655525 0.916073339319505 1 1
0.878602964564626 0.877712718210612 1 1
0.675676180379146 0.674911459915881 1 1
0.954797082419807 0.953845587203636 1 1
0.75744699462766 0.756718361487774 1 1
0.819896429559271 0.81899919550607 1 1
0.883639450625659 0.882784197826896 1 1
0.841317990936049 0.840468185530733 1 1
0.900397688094234 0.899466036568493 1 1
0.839198807615304 0.838339642781914 1 1
0.742341674594867 0.741546297373847 1 1
0.81098021514378 0.810191994181415 1 1
0.831314166847423 0.830538027844488 1 1
0.780489808451306 0.779720071310339 1 1
1.08475840606382 1.08358039031561 0 0
0.743225061199966 0.742498477354884 1 1
0.976529331092031 0.975445670840989 1 1
0.810921109178219 0.810122172965794 1 1
0.996105645732233 0.995184864071321 1 1
1.02526412089682 1.02427677494013 1 1
0.823673510571865 0.822849609428741 1 1
0.791177621361484 0.790343720897192 1 1
0.956957791864547 0.955990432853538 1 1
0.877678095759025 0.87676964598577 1 1
0.997486693651583 0.996444969503614 1 1
0.802267710482041 0.801475674401698 1 1
0.813050540030549 0.812204362370126 1 1
0.58388614556816 0.583316776798255 0 0
0.778794041270092 0.778017076715774 1 1
0.670234249212649 0.669561035458708 1 1
0.780924729357204 0.780107432476227 1 1
0.838674846423086 0.837852896713846 1 1
0.667630979799758 0.666895144832427 1 1
0.788251400615973 0.787469399444962 1 1
0.872809582667479 0.871914231934486 1 1
0.773485252484657 0.772711173794286 1 1
0.751347261330416 0.750612820995596 1 1
0.939239993159573 0.938288250377556 1 1
0.810550015250316 0.809774289328193 1 1
0.768293691475371 0.767532472076392 1 1
0.889682580053816 0.888718395233993 1 1
0.802760172753034 0.801958603702376 1 1
0.793845612117038 0.793020187319816 1 1
0.893805892660874 0.892971420920366 1 1
0.778188926017857 0.777363669607002 1 1
0.703363859114287 0.702603118895164 1 1
0.890678063785369 0.889771050720616 1 1
0.764404877297235 0.763630336436859 1 1
0.598144005435445 0.597518156402487 1 1
0.755388202006916 0.754619813864716 1 1
0.713382489796329 0.712643036683982 1 1
0.649011341060634 0.648363067769235 1 1
0.801268637499013 0.800529428119261 1 1
0.802084790938266 0.801272279833874 1 1
0.76814327779763 0.76731395169612 1 1
0.592945011927173 0.592368121887789 0 0
0.825165771612289 0.824410426961235 1 1
0.706874052214151 0.706122393771657 1 1
0.858641342225658 0.857761798426983 1 1
0.726377019341138 0.725523585642211 1 1
0.785907043782848 0.785120142006217 1 1
0.494920969832635 0.494438664788083 0 0
0.753154973379567 0.752361258949021 1 1
0.947484741095128 0.946504445507479 1 1
0.803882793849331 0.80300893222305 1 1
0.798621826159434 0.797786360330278 1 1
0.969949437091097 0.968901894423163 1 1
0.716532159338255 0.715797640149916 1 1
0.66248318938352 0.661833476469038 1 1
0.786659183484491 0.785885408257977 1 1
0.807432905407121 0.806587628289467 1 1
0.871716842686951 0.870871791409449 1 1
0.739689239417029 0.738935617919975 1 1
0.782462834284532 0.781634740196472 1 1
0.847366194137209 0.846442399262403 1 1
0.794366580262108 0.793505261292839 1 1
0.851393050631656 0.850451716589331 1 1
0.69488624932297 0.694143358077771 1 1
0.707908290059972 0.707195370580717 1 1
0.8203980824586 0.819576555055974 1 1
1.05794765871224 1.05690723628951 0 0
0.765229144091138 0.764464995710777 1 1
0.884596705266164 0.883624176448591 1 1
0.737457157401315 0.736800357718818 1 1
0.758336532193652 0.757515032508426 1 1
0.614309010771991 0.613724656411521 1 1
0.811724317796912 0.810914059094054 1 1
0.734229148258366 0.733431048834053 1 1
0.838485190534364 0.837559936182892 1 1
0.711829296198424 0.711125875283743 1 1
0.759743213021102 0.758924839215156 1 1
0.888633072442967 0.887621944658096 1 1
0.673530733233925 0.672773410734355 1 1
0.678053844544725 0.677381699675347 1 1
0.820853988432942 0.819965805680077 1 1
0.873469072844629 0.872620807101506 1 1
0.672606789746258 0.671936603136237 1 1
0.768480628183914 0.767634172218611 1 1
0.777878477563973 0.777002497699225 1 1
0.674465429098181 0.673857437967599 1 1
0.674824608488034 0.674043847146706 1 1
0.72016768838638 0.719410878156756 1 1
0.770505542546081 0.769727484958324 1 1
0.653701852035134 0.653056011567821 1 1
0.790641708252006 0.789799648412068 1 1
0.867589874913339 0.866685155688353 1 1
0.716304060801454 0.715525025142704 1 1
0.855622447497158 0.854772195575393 1 1
0.960191347862349 0.959165085792365 1 1
0.713039838543013 0.712370576214651 1 1
0.747952085224969 0.747210708140724 1 1
0.724482696532942 0.723783732466384 1 1
0.766368138920878 0.765620796566241 1 1
0.750258427333325 0.749516030010852 1 1
0.952151665327002 0.951190605098964 1 1
0.803142402844553 0.80237937703659 1 1
0.756891006289072 0.756093536551872 1 1
0.751619749506362 0.750933095170824 1 1
0.795573400119796 0.794751573114897 1 1
0.473647184416554 0.473128259015149 0 0
0.627674911411969 0.626995604398235 1 1
0.789914193162211 0.789112662789357 1 1
0.744395364699766 0.743674859220962 1 1
0.648504852018232 0.647818825245316 1 1
0.77224875211378 0.771500832415723 1 1
0.825529603752267 0.824603960931326 1 1
0.85116590450403 0.850257681193242 1 1
0.870017636958443 0.869095373903895 1 1
0.861294730849193 0.860389789749451 1 1
0.761491398805272 0.760706549264874 1 1
0.827672764081243 0.826780573936254 1 1
0.902099469681087 0.901124166588799 1 1
0.79397908866054 0.793129995439363 1 1
0.793275856859468 0.792447676634522 1 1
0.818729962621307 0.817894145238583 1 1
0.663542850673325 0.662811312400114 1 1
0.674178461401152 0.673454546644004 1 1
0.879310802370653 0.878373758966268 1 1
0.890420907582006 0.889523267214855 1 1
0.934577378493304 0.933648300465812 1 1
0.93421909758633 0.933340692251762 1 1
0.735756635762302 0.734998645929643 1 1
0.750971672355549 0.750262841654787 1 1
0.815373049214863 0.814543399952161 1 1
0.784376238306842 0.78355316525747 1 1
0.757611533049548 0.756827192311007 1 1
0.760110672053141 0.759339349410797 1 1
0.857348136836209 0.856432108285909 1 1
0.661026195874285 0.660382606654531 1 1
0.851157802315304 0.850291391416868 1 1
0.873042705483626 0.872191036431837 1 1
0.642407981634521 0.641788328173644 1 1
0.770461765567444 0.76966523096627 1 1
0.70970680286007 0.708957152507265 1 1
0.64271142331796 0.641994948456239 1 1
0.811364120113071 0.81048090148485 1 1
0.835072252365675 0.834182895703266 1 1
0.676977133481063 0.676312196034252 1 1
0.881864522713998 0.881028863606177 1 1
0.922936121423436 0.921922492061514 1 1
0.667880228971051 0.667199771633024 1 1
0.839618787399786 0.838742211374646 1 1
0.890255392289004 0.889398209240748 1 1
0.919218129151429 0.918206213290128 1 1
0.756855294302318 0.756016807897007 1 1
0.730879265012267 0.730157438419945 1 1
0.713318816029741 0.712561789392333 1 1
0.935404743106866 0.934512240712222 1 1
0.671350419418264 0.670619552294983 1 1
0.954496668524555 0.95341370825693 0 0
0.605876029460709 0.605217748984782 1 1
0.657756742487318 0.657128256121064 1 1
0.684914764644994 0.684189327706155 1 1
0.89861687078916 0.897708293298201 1 1
0.758809618048266 0.757985125217853 1 1
0.893505935137149 0.892615265413901 1 1
0.795883321344675 0.79513703542428 1 1
0.758120749501701 0.75735904381217 1 1
0.723523263272614 0.722839862172677 1 1
0.75657081539907 0.755758738827847 1 1
0.922741253213835 0.921767247055882 1 1
0.7563826269054 0.755495861709246 1 1
1.05385779458849 1.05278567986697 0 0
0.690208295077405 0.689460545941428 1 1
0.854371483400198 0.853458585482633 1 1
0.912593319390161 0.911620337642181 1 1
0.647137592690468 0.646555987180575 1 1
0.717236965150945 0.716471660806643 1 1
0.776648489203365 0.775820045645009 1 1
0.795512521645135 0.794775450322202 1 1
0.863081411869508 0.862222009400712 1 1
0.729849201996733 0.729070020622267 1 1
0.900688922670758 0.899765706892973 1 1
0.772253631204576 0.771423165938242 1 1
0.959630863582093 0.958665061332399 1 1
0.651349063299676 0.650669697646241 1 1
0.954767393163375 0.953812130784777 1 1
0.687278000313946 0.686488333800377 1 1
0.875878923889766 0.875041564493848 1 1
0.813248700009357 0.812406989270374 1 1
0.598576924906864 0.597927157426566 1 1
0.721196087016758 0.720391888234099 1 1
0.688457014133442 0.687711409735234 1 1
0.709289508403619 0.708543264786474 1 1
0.565842087521392 0.565282758506197 0 0
0.705718244665073 0.704966296296406 1 1
0.825801382521155 0.824965918858099 1 1
0.629276856428339 0.628653867710704 1 1
0.83685055798742 0.835890294343154 1 1
0.976598407583996 0.975616363881219 1 1
0.710863708121565 0.710111697399007 1 1
0.850839297372793 0.849967264485512 1 1
0.671046396541525 0.670363770349871 1 1
0.779446102231986 0.778625296443532 1 1
0.92471512683685 0.923761385593689 1 1
0.736372968380959 0.735527006549406 1 1
0.949725974682288 0.948821690701484 1 1
0.811724582085274 0.810827101302088 1 1
0.945294195994926 0.944329997338891 1 1
0.898435845836938 0.897503894818963 1 1
0.751493956506379 0.750740881826988 1 1
0.8030026350564 0.802071712955374 1 1
0.881206555599088 0.880225533291324 1 1
0.813173012673421 0.812341957779702 1 1
0.785007384111272 0.784245847519445 1 1
0.835593192730204 0.834675309161322 1 1
0.798954311703334 0.798172405391064 1 1
0.91745865983352 0.916497725880998 1 1
0.776285940269908 0.775480914963391 1 1
0.585139866408165 0.584524279454481 0 0
0.924484917160654 0.923544773772273 1 1
0.860059025799547 0.859094435976452 1 1
0.684732952033672 0.683994598056751 1 1
0.762963195305694 0.762174010696859 1 1
0.78512532876091 0.784379915840238 1 1
0.944143651126086 0.943161922129801 1 1
0.696099875800143 0.695325115868898 1 1
0.794670529262694 0.793808034243677 1 1
0.675312349721838 0.674565350729957 1 1
0.769160403927144 0.768344747160051 1 1
0.690610117478524 0.689918419321891 1 1
0.850876495045561 0.849952198546663 1 1
0.785502505044998 0.784650401211842 1 1
0.799545350477172 0.798678968712237 1 1
0.862658532990464 0.861745879719105 1 1
0.816748914073808 0.815815139188281 1 1
0.734265343404208 0.733574949873996 1 1
0.740676921704234 0.739862159980571 1 1
0.888433927751783 0.887523539448043 1 1
0.896738532072588 0.895808973839246 1 1
0.766164602569373 0.765338043295557 1 1
0.898247178966835 0.897392504449169 1 1
0.83230608532744 0.831483013104063 1 1
0.853557550747197 0.852683601830993 1 1
0.890102609680531 0.889221624508577 1 1
0.597275522480278 0.596619140540011 1 1
0.825646490228796 0.82474972514868 1 1
0.860022216446818 0.859121449264592 1 1
0.816991073385639 0.816126546093689 1 1
0.739560338344527 0.738863633072304 1 1
0.858873093188767 0.857924432015741 1 1
0.816104650301323 0.81528749941735 1 1
0.833318887079941 0.832481277344389 1 1
0.725337227868463 0.724609670559345 1 1
0.778974894637952 0.77824327850542 1 1
0.770415138796321 0.76962353525775 1 1
0.771449382532586 0.770666893514849 1 1
0.945993670361797 0.945029340470811 1 1
0.848803804286629 0.847865354035634 1 1
0.770046199040294 0.769277842124547 1 1
0.678224118253442 0.677526837159754 1 1
0.708821940906011 0.708055517658508 1 1
0.851880329613712 0.850972287666352 1 1
0.757226776135442 0.756347044156879 1 1
0.930425199933072 0.929486969574778 1 1
0.627790634419458 0.627160723140711 1 1
0.969136443102922 0.968163068919084 1 1
0.698262127467259 0.697541185697467 1 1
0.74232464454274 0.741527100333319 1 1
0.772554192790991 0.771784462584462 1 1
0.766460090382666 0.765543190685527 1 1
0.635406906951719 0.6346789658748 1 1
0.676994253983307 0.676303222507987 1 1
0.746969265022829 0.746156498245918 1 1
0.83191191758211 0.831023605090281 1 1
0.83713564436639 0.836276236972865 1 1
0.866228460029839 0.865365315254732 1 1
0.73566850060996 0.73491042136038 1 1
0.826492413724118 0.825634642071042 1 1
0.734169968806485 0.733388717340941 1 1
0.605321649178928 0.604690967233531 1 1
0.785403849321329 0.784551525661351 1 1
0.828317215073137 0.827505185751316 1 1
0.683536349321063 0.682856863865126 1 1
0.835632099029741 0.834790377351874 1 1
1.05873952021446 1.05766928189095 0 0
0.906223821289628 0.90524235970874 1 1
0.852179230286872 0.851310077324986 1 1
0.75766549951789 0.756906775343462 1 1
0.923731019170135 0.922742382925989 1 1
0.75697153319199 0.756187779538083 1 1
0.694038545243404 0.693292283017098 1 1
1.00157717207976 1.00043950737721 1 1
0.951488754097569 0.950424203383988 1 1
0.877610761221443 0.876637659433997 1 1
0.798472028402885 0.797649297939111 1 1
0.78712848814335 0.786269169862018 1 1
0.876536997443138 0.875653780604886 1 1
0.802728155472966 0.801878794322151 1 1
0.789200814374762 0.788376678987227 1 1
0.730787410276874 0.730010110029318 1 1
0.776594923159443 0.775771564944476 1 1
0.427083927788134 0.426680525257457 0 0
0.90902429050318 0.908157639975539 1 1
1.01667175695053 1.01569941083674 0 0
0.548805684729133 0.548200138881312 0 0
0.74473856506721 0.744029634104426 1 1
0.796967529241299 0.796146903062523 1 1
0.659239588800553 0.658499343337684 1 1
0.882128128249877 0.881166978878101 1 1
0.829937496107717 0.829134398534886 1 1
0.729215327390057 0.728531791977921 1 1
0.772377933353474 0.771585842114748 1 1
0.857732778644377 0.856811191332154 1 1
1.03984875930032 1.0387700698144 0 0
0.838828217467787 0.837917747906279 1 1
0.946957615407259 0.946003431580706 1 1
0.910796377582305 0.909842089953812 1 1
1.01825524074093 1.0172025802962 1 1
0.841278826534115 0.840436994390323 1 1
1.0099690351189 1.00888420779214 1 1
0.63501244449242 0.634322019820366 1 1
1.06583119062473 1.06470957089104 0 0
0.744526226473202 0.743735307300044 1 1
0.804393388638009 0.803597908411222 1 1
0.682828121180463 0.68202431915341 1 1
0.929195213764777 0.928209106398606 1 1
0.769252758393537 0.768423103822873 1 1
0.891680657086292 0.890670782617842 1 1
0.725272669467174 0.72450076634448 1 1
0.823828927588367 0.822911613688321 1 1
0.813280765389258 0.812414730136997 1 1
0.761794212228979 0.761076307358101 1 1
0.909460927580023 0.908454386079121 1 1
0.813255886915364 0.812524949603235 1 1
0.822109757628073 0.821224461106521 1 1
0.897749737815548 0.89676811767095 1 1
0.648974261679118 0.648284737085135 1 1
0.760743317481486 0.759958674349274 1 1
0.678702752967419 0.677984251289211 1 1
1.01550397009103 1.01441555792716 0 0
0.844897962471713 0.844017517444412 1 1
0.844752378197693 0.843831029964473 1 1
0.758147108273785 0.757276961843019 1 1
0.654724629108439 0.654038397013903 1 1
0.901310837660316 0.900392435360714 1 1
0.777760282839686 0.776981582773041 1 1
0.947667917239445 0.946687633017368 1 1
0.730673451169541 0.729922775531942 1 1
0.677300848353749 0.676621313826423 1 1
0.946957810386924 0.946009203099178 1 1
0.815772094198909 0.81500124386254 1 1
0.850790730960982 0.849911475970922 1 1
0.700643553544412 0.699834888635778 1 1
0.757890167094456 0.757056959066855 1 1
0.762848309208627 0.76209206636271 1 1
0.877237403196201 0.87627519596058 1 1
0.830450068951712 0.82958752952526 1 1
0.841110384868695 0.840202602170071 1 1
0.889075416109834 0.888133846810078 1 1
0.582898979903226 0.582332592664105 0 0
0.946993569613985 0.945994968306826 1 1
0.84396724133342 0.843064951736517 1 1
0.925307292993748 0.924416670466834 1 1
0.697045766693859 0.696404660256963 1 1
0.732762674651971 0.732062537973896 1 1
0.743466277589306 0.74261793114235 1 1
0.79386698616571 0.793054944388599 1 1
0.743400947849328 0.742545542407528 1 1
0.865268848041222 0.864426036119065 1 1
0.676429283847016 0.675724411620787 1 1
0.924903097895478 0.923965876322063 1 1
0.889844563652602 0.888932666512434 1 1
0.671582816478541 0.670803784016807 1 1
0.820066575825884 0.819106443202995 1 1
0.804521988006393 0.803745628266394 1 1
0.74606898881594 0.74527985181564 1 1
0.765904878377286 0.765164200511554 1 1
1.02345476163002 1.02244974630813 1 1
0.89908314736954 0.898138085044273 1 1
0.713421721700854 0.712661768687734 1 1
0.853026820595642 0.852147897719295 1 1
0.826085866529186 0.825254427728551 1 1
0.788381510727107 0.787505020492061 1 1
0.871836975643668 0.870993478442495 1 1
0.582523064244793 0.581911888845486 0 0
0.817788780400173 0.816892786859765 1 1
0.722078283460378 0.721381898494842 1 1
0.791228908512291 0.790409014750134 1 1
0.701968540202199 0.70121859604714 1 1
0.85236154097981 0.851491260154642 1 1
0.812832424927611 0.811923350597314 1 1
0.849146526262276 0.848226964692837 1 1
0.77597238807388 0.775131812080034 1 1
1.07563320624392 1.07453871960359 0 0
0.680375545486978 0.67967696883276 1 1
0.882436550075932 0.881598568783353 1 1
0.785261137948495 0.784468222528438 1 1
0.820151389984283 0.819274925850651 1 1
0.82502436088917 0.824288304982038 1 1
0.975093198186758 0.974084188698683 1 1
0.817825942366955 0.81691533750095 1 1
0.843704717476184 0.842802858766925 1 1
0.941416824024286 0.940472840830555 1 1
0.77707831169728 0.776323373544005 1 1
0.889147732824107 0.88821471606479 1 1
0.915426985966739 0.914471908174382 1 1
0.751064495581801 0.750234857132867 1 1
0.71306164490566 0.712321838307757 1 1
0.777594776843492 0.776817682626772 1 1
0.910076414204165 0.909187133349782 1 1
0.54038702616748 0.539797901082386 0 0
0.766634115561441 0.765869484096819 1 1
0.873857427516917 0.872887632841498 1 1
0.623799804939449 0.623205218445571 0 0
0.585434577457374 0.584900178493671 1 1
0.639778287025642 0.639043119855647 1 1
0.809840082417416 0.8091310658468 1 1
0.770128527615096 0.769328488714155 1 1
0.772719639463375 0.771952185707294 1 1
0.959785122859963 0.958801427191658 1 1
0.911472459324629 0.910479651272112 1 1
0.721171176477098 0.720443886796133 1 1
0.870992595296195 0.870173796712819 1 1
0.721798909281741 0.721038887709021 1 1
0.78171581346606 0.780890711050624 1 1
0.666472531232126 0.665778653179167 1 1
0.804318066964456 0.803445314955648 1 1
0.782685519346385 0.781845451316268 1 1
0.825917612747513 0.825006515678368 1 1
0.795740125913756 0.79491463676142 1 1
0.748088956352683 0.747301372039223 1 1
0.842777293225363 0.841942122382505 1 1
0.839677482777343 0.83874353776157 1 1
0.708280262573249 0.707490835664165 1 1
0.885969389736833 0.88506124157908 1 1
0.899332394659362 0.898303537446359 1 1
0.709553760436589 0.708853922478091 1 1
0.923861531645864 0.922938916565759 1 1
0.67985633335178 0.679194253880542 1 1
0.879740329648858 0.878830259837201 1 1
0.879257120783858 0.878318572812239 1 1
0.72622398614048 0.725461344752653 1 1
0.680306986335612 0.679612746931609 1 1
0.852348619577989 0.851456404205104 1 1
0.893991661919333 0.893096930917537 1 1
0.764283320278415 0.763520663460244 1 1
0.728279191626392 0.727517370926648 1 1
0.860820713395801 0.859943047373662 1 1
0.705122855256599 0.704440686751715 1 1
0.791435725303683 0.790630321958923 1 1
0.779858996626123 0.779081549932772 1 1
0.867808218932942 0.866910518072948 1 1
0.824821880539491 0.823943487071781 1 1
0.774738668799972 0.773953270162676 1 1
0.82633615402848 0.825466536931853 1 1
0.723062432485281 0.722339450890286 1 1
0.56638651367804 0.565764320122832 0 0
0.798598509851218 0.79774442341346 1 1
0.942485609295971 0.941478095661472 1 1
0.929713800631184 0.928843985264501 1 1
0.760641464162236 0.759869346006285 1 1
0.788598070325832 0.787758972695304 1 1
0.912569259695556 0.911598816602017 1 1
0.85782469944747 0.857005737819607 1 1
0.806348381934961 0.80545930223761 1 1
0.972400857827826 0.97142319025709 1 1
0.975678543843569 0.974720520890459 1 1
0.887781817987882 0.886778401127618 1 1
1.0029757145325 1.00198219234421 1 1
0.81594973797587 0.815087748586123 1 1
0.539513881684683 0.538945293480701 0 0
0.584828669805696 0.584225068095523 1 1
0.8010431826203 0.80025433678386 1 1
0.734177031166817 0.733365795617811 1 1
0.760798079817947 0.759941387042678 1 1
0.901362857399219 0.900457851614063 1 1
0.600054583121126 0.599408484623164 1 1
0.745913328034899 0.745165021215844 1 1
0.698028155877171 0.697338900505046 1 1
0.803977509870398 0.803161258364053 1 1
0.756778194193827 0.755956972485187 1 1
0.577901999428018 0.57735676426052 1 1
0.719728561619988 0.718923989835988 1 1
0.739370151345503 0.738632300240105 1 1
0.893598659347629 0.892720692444185 1 1
0.860941830772505 0.860072407130121 1 1
1.02840924585344 1.02742179851934 0 0
0.852747017616943 0.851860818254736 1 1
1.0129435243975 1.01190983759447 1 1
0.731175900924157 0.73041195519567 1 1
0.883390473313008 0.882435566012681 1 1
0.676127864532778 0.67545502562368 1 1
0.687291711275787 0.68661042104266 1 1
0.81485156192577 0.814024416681292 1 1
0.774099278736875 0.773301198462811 1 1
0.756045630906895 0.755239200563547 1 1
0.722319597792408 0.721540371318969 1 1
0.643105002159333 0.642434623060072 1 1
0.815010587669609 0.814134784772068 1 1
0.58810497575539 0.587467719410958 1 1
0.702925011212091 0.702159983692678 1 1
0.813067479978425 0.812298612818754 1 1
0.708655337934142 0.707924079243716 1 1
0.761574094176562 0.760731755309806 1 1
0.925313892369308 0.924498510323793 1 1
1.02445972113432 1.02333038205896 1 1
0.902373406803487 0.901477204248584 1 1
0.676278545044351 0.675558555562262 1 1
0.902942166275487 0.901991548734484 1 1
0.713264244721954 0.712565755180866 1 1
0.710721590882509 0.709892254668458 1 1
0.769372204577771 0.76855880245049 1 1
1.06237226199219 1.06130301624072 0 0
0.808487355528914 0.807626309782911 1 1
0.879963361813814 0.878982140360361 1 1
0.824658321912049 0.823740827896499 1 1
0.840796369676292 0.839918522320071 1 1
0.723949831667273 0.723262677156044 1 1
0.704018737651995 0.703252801576951 1 1
0.724289847879063 0.723567351616308 1 1
0.855763902543907 0.854925735527435 1 1
0.705443593645784 0.704722241943298 1 1
0.81344384259696 0.812572983545521 1 1
0.772257396501715 0.771387819456692 1 1
0.870748704406471 0.869836851453495 1 1
0.833285086835416 0.832440510300785 1 1
0.959475265651995 0.9584396910173 1 1
0.797961923565768 0.7971107080456 1 1
0.774572225903326 0.773736461884913 1 1
0.687115874090022 0.686432331474886 1 1
0.733493247748187 0.732799522782349 1 1
1.00410861747148 1.00313100298339 1 1
0.781442755185812 0.780716453584995 1 1
0.809775909964829 0.808914682033275 1 1
0.994266614741631 0.993215267423501 1 1
0.836374665331309 0.835518745839554 1 1
0.669366936398413 0.668684113051063 1 1
0.99214479020574 0.991083127350906 1 1
0.802496416182004 0.801721416830787 1 1
0.814284386062884 0.813434246022366 1 1
0.850948697135897 0.850092804469665 1 1
0.972037641027227 0.971106771581141 1 1
0.769159132972633 0.768394774134608 1 1
0.701697300029383 0.700985188189153 1 1
0.77322104017893 0.772280052251462 1 1
0.693066727768589 0.692318188697287 1 1
0.805219031507993 0.804392191409619 1 1
0.819067273155416 0.818224373212812 1 1
0.650921187825058 0.650193864013195 1 1
0.834065074221395 0.833247655666345 1 1
0.953699941022365 0.952727065786502 1 1
0.819248195286969 0.818437105542516 1 1
0.86291065896662 0.861996267573466 1 1
0.66483767399114 0.664134569602145 1 1
0.918370181564479 0.917455037511456 1 1
0.89965174369054 0.898658141118442 1 1
0.667120494551768 0.666383835372068 1 1
0.905579034219254 0.904599877244737 1 1
0.823201353850964 0.822435972282826 1 1
0.618680898349452 0.618010959353253 1 1
0.899289862408645 0.898289711641389 1 1
0.900150455984436 0.899238058884279 1 1
0.923899230028364 0.922887515911917 1 1
0.736188088161526 0.735345410019272 1 1
0.710602000288412 0.709860541179335 1 1
0.748276567913134 0.747477408406677 1 1
0.568068520109869 0.5674250232105 0 0
0.906804704118985 0.905812080091736 1 1
0.93271378810185 0.931666294050981 1 1
0.688441308711114 0.687695936028135 1 1
0.78761185947506 0.786804573993154 1 1
0.80594306641243 0.805059108551497 1 1
0.815929158204018 0.815107741604878 1 1
0.814365832276251 0.813506382925283 1 1
0.679420963817821 0.678737278213426 1 1
0.652222421481577 0.651563562894044 1 1
0.85007745567781 0.849173112271606 1 1
0.948086743654862 0.947127187748568 0 0
0.860158433617833 0.859249269628625 1 1
0.579297959241285 0.578668175734413 1 1
0.877022013984149 0.876132618100304 1 1
0.741486458298054 0.740685969797901 1 1
0.869134253927652 0.868278788232223 1 1
0.625938890382664 0.625300867101925 1 1
0.801090326992019 0.800234710846444 1 1
0.834082494901711 0.833217484465461 1 1
0.725862889590015 0.725130792420656 1 1
0.656894998188237 0.656201217669496 1 1
1.0027757394902 1.00179112185546 1 1
0.692895200638404 0.692158234422338 1 1
0.996590319114851 0.995562295731021 1 1
0.768859790718358 0.768135693041226 1 1
0.841863578469486 0.840913413358294 1 1
0.740169999787377 0.739363407774345 1 1
0.710152130712735 0.709342214436688 1 1
0.599139918420242 0.598554364477743 0 0
0.664829052180273 0.664188276679435 1 1
0.720614131477986 0.719914471823088 1 1
0.83639274882865 0.835550846023194 1 1
0.922900878736698 0.921976967798531 1 1
0.872619251178158 0.871777577308366 1 1
0.835012859821782 0.83410799731587 1 1
0.730123854107564 0.729283116051898 1 1
0.852819230216959 0.85198912998603 1 1
0.794524165594468 0.793755441416632 1 1
0.869891710502547 0.869010673596554 1 1
0.685086006278799 0.684419005822374 1 1
0.618194200745117 0.617567786470808 1 1
0.805445738723176 0.804570539088957 1 1
0.857754040102866 0.856875215876604 1 1
0.892513142615715 0.891538101525386 1 1
0.807375779450567 0.806525253679452 1 1
0.580230828396331 0.579617364920195 1 1
0.711108006932241 0.710347434625292 1 1
0.798479894991589 0.797681310881123 1 1
0.84435582974441 0.843526709070374 1 1
0.903731114493549 0.902792716877391 1 1
0.691751844154349 0.691044641205925 1 1
0.925203414043926 0.924257123759271 1 1
0.898204139022715 0.897228474684697 1 1
0.967096087158118 0.96606949924678 1 1
0.856185377086282 0.855368391377924 1 1
0.985509929170328 0.984348027110857 1 1
0.777715994317372 0.776918526446152 1 1
0.973539974946671 0.972524217494611 1 1
0.866647086549862 0.865737928263742 1 1
0.888045651360583 0.887084619107766 1 1
0.693700059082136 0.692977513143141 1 1
1.0343546231352 1.0331906950556 0 0
0.891746664480276 0.890838449435598 1 1
0.709855111714998 0.709022808169418 1 1
0.519975761763231 0.519456958592466 0 0
0.752226977259183 0.751450570375929 1 1
0.871630149386313 0.870721247177156 1 1
0.719580793663564 0.718817411700747 1 1
0.940805942518119 0.939768507988191 1 1
0.989522609717676 0.988426596030507 1 1
0.973445675086422 0.972477750048389 1 1
0.8875479293023 0.886555713858591 1 1
0.74333373325686 0.742606333722201 1 1
0.712621149205224 0.711907316846092 1 1
0.829896834453211 0.828971385978258 1 1
0.708863567645203 0.708076321744335 1 1
0.635528833648489 0.634869418585425 1 1
0.942322245920742 0.941426148408789 1 1
0.53458632233238 0.534045707459701 0 0
0.846354329824041 0.845529176515227 1 1
0.757375668461921 0.756598176406931 1 1
0.781731553898424 0.780862926994716 1 1
0.972117747461417 0.971105847610221 1 1
0.930127523896932 0.929067801106405 1 1
0.972259792990156 0.97127376225746 1 1
0.863589122609195 0.862674973826237 1 1
0.829413432768744 0.828492814655517 1 1
0.659692443091673 0.65894848048219 1 1
0.874724251205234 0.873827935742722 1 1
0.799157554956538 0.798320055011375 1 1
0.816640725058952 0.815775778366515 1 1
0.953683091501495 0.952710368716386 1 1
0.759199161491725 0.758425970656814 1 1
0.789685873697088 0.7888220345699 1 1
0.698942189583804 0.698228527850463 1 1
1.05701443624106 1.05593655317526 0 0
0.825866200752684 0.825032747973229 1 1
0.725072581611401 0.724292146996949 1 1
0.912634529424577 0.91168502994043 1 1
0.876861657714721 0.875980024708283 1 1
0.792477704413805 0.791567693476618 1 1
0.686295107673921 0.685592284634582 1 1
0.718315202216428 0.717580448783983 1 1
0.953129000599606 0.952194476784132 1 1
0.738875390949396 0.738171247054961 1 1
0.848263949583195 0.847326063703077 1 1
0.928871813392668 0.927828978268397 1 1
0.887798398394725 0.886759808492971 1 1
0.79567995645376 0.794895430514965 1 1
0.619568402360666 0.61901303671571 1 1
0.734375967895731 0.73355256066794 1 1
0.914534681951131 0.913608269469577 1 1
0.983702644691251 0.982658656282162 1 1
0.678556656457201 0.677858398029605 1 1
0.808591258191418 0.80777881741803 1 1
0.859363080254024 0.858463282874497 1 1
1.03045468010327 1.02943163614295 0 0
0.915388224851165 0.914396296487098 1 1
0.99939301974876 0.99838689828457 1 1
0.630504187773751 0.629824184165311 1 1
0.813001684023463 0.812072568741213 1 1
0.691521026365688 0.690800967726742 1 1
0.964478336889453 0.963388831125582 1 1
0.709823509512961 0.709075897562801 1 1
0.966823832515941 0.965776844373973 1 1
0.74863000056773 0.74786450649908 1 1
0.800748239047812 0.799892245103263 1 1
0.958878338473136 0.957908073479457 1 1
0.840505562995786 0.839656356437052 1 1
0.84253785804003 0.841632249623346 1 1
0.79767281539969 0.796825555289276 1 1
0.781319148329665 0.780499475266695 1 1
0.622882246138269 0.62220449770278 1 1
0.89038413105946 0.88944289385023 1 1
0.670979533747246 0.670243638685078 1 1
0.82691485613444 0.826023134513438 1 1
0.697483107287406 0.696773711100718 1 1
0.834517086146841 0.833571289396101 1 1
0.732463083078432 0.731701642159735 1 1
0.843147775434571 0.842336260154011 1 1
0.895646026267459 0.894668345697107 1 1
0.662454961146284 0.661766775274419 1 1
1.09277237096607 1.09173803390612 0 0
0.608640381281619 0.608013366159817 1 1
0.965449801806568 0.964494379205015 1 1
0.729008913747773 0.728225775215737 1 1
0.770935197701836 0.770155967030278 1 1
0.908621036997526 0.907695834080473 1 1
0.88473445800028 0.883904465980905 1 1
0.722545388695103 0.721772568753593 1 1
0.906375848606454 0.905385445289742 1 1
0.956964517774939 0.955997539133352 1 1
0.869640606242197 0.868733760740206 1 1
0.660298800873875 0.659591107604713 1 1
0.871976462385955 0.871098217525807 1 1
0.713112219708378 0.712405327262325 1 1
0.751211557412503 0.750429347358388 1 1
0.723616928435721 0.722870533220595 1 1
0.680855721853065 0.680117438865034 1 1
0.813952736382455 0.813148373043416 1 1
0.730335822813832 0.729599608336899 1 1
0.803526243859268 0.802799458433868 1 1
0.995934498261141 0.994895380852421 1 1
0.776884548693773 0.776067259591849 1 1
0.717167615428172 0.716379939967475 1 1
0.745166173143802 0.7443124076831 1 1
0.805258134821121 0.804473888135946 1 1
0.743951254728655 0.743182887565959 1 1
0.853459906921863 0.852487217090167 1 1
0.827171390016915 0.826304599458812 1 1
0.987730541700389 0.986694288669635 0 1
0.730886606178494 0.730098398725851 1 1
0.704456798433267 0.703688753500325 1 1
0.886427354015523 0.88548793039962 1 1
0.860090781980645 0.859178693512966 1 1
0.692965885764488 0.692280207996208 1 1
0.807933897755317 0.807100928681687 1 1
0.988465337242875 0.987505035337132 0 0
0.843705884362086 0.842868686680763 1 1
0.877971188198238 0.877084850129057 1 1
0.905209033376181 0.904255938035814 1 1
0.867523955026151 0.86661417656688 1 1
0.774021158499773 0.773216888200872 1 1
0.700732595416822 0.699993326802076 1 1
0.698520255737573 0.697804872949295 1 1
0.755595878736077 0.754787199133129 1 1
0.828191461418473 0.827234230722687 1 1
0.775364282057791 0.774554415077437 1 1
0.880653378533852 0.879745142561719 1 1
0.62588968976217 0.625286237415462 1 1
0.870153083612144 0.869282582690242 1 1
0.731290821687684 0.730517855681834 1 1
0.959857608115593 0.958841183412651 1 1
0.792077891088562 0.791239001919292 1 1
0.893826028942098 0.892880033893148 1 1
0.744383321665854 0.743619532875984 1 1
0.744290578099519 0.743490447341317 1 1
0.882791830739381 0.881960959830193 1 1
0.760697785696392 0.759964663524058 1 1
0.817559944454491 0.816751164092152 1 1
0.750953866703782 0.75019579062946 1 1
0.704938941969062 0.704238287749743 1 1
0.908351437565917 0.907358506265824 1 1
0.766131674521299 0.765371281648267 1 1
0.866068335791438 0.865089267192126 1 1
0.912550345614404 0.911494035984101 1 1
0.872897888232058 0.872003026609717 1 1
0.718146820250809 0.717435798342856 1 1
0.742597599192614 0.741848963545218 1 1
0.895433254892054 0.89457084464472 1 1
0.745490005394199 0.744693074058551 1 1
0.968001546398373 0.967078754236369 1 1
0.784931370687253 0.784059060728998 1 1
0.882787260513766 0.881813962326259 1 1
0.739809642409557 0.739148198157285 1 1
0.889187274998472 0.888267796631103 1 1
0.65762208884637 0.656960631468252 1 1
0.676528649984449 0.675770604464388 1 1
0.776809255207366 0.77601536437445 1 1
0.656772397950705 0.656140563828127 1 1
0.686705719699012 0.685980000354057 1 1
0.746532762403274 0.745807980792414 1 1
0.807899438316493 0.807051393997862 1 1
0.95725613745968 0.956285802622444 1 1
0.794083051282126 0.793256962176316 1 1
0.882807203194027 0.881809677656218 1 1
0.843309493153 0.842519491905056 1 1
0.731427338855977 0.730655127861419 1 1
0.641305711395008 0.640668534759842 0 0
0.906984096521662 0.906045611891639 1 1
0.73501885866257 0.734284629385048 1 1
0.73374189845938 0.733001331826983 1 1
0.899819951455351 0.898909300363087 1 1
0.640084067925783 0.639394167916803 1 1
1.04421610159044 1.04313249117086 0 0
0.854191063953439 0.853328391035178 1 1
0.868869046850333 0.867974117040419 1 1
0.784894857554666 0.784137513027413 1 1
0.870190639423541 0.869284868229213 1 1
0.825129974633644 0.824326033423175 1 1
0.748983877022804 0.74825218398997 1 1
0.963316222492825 0.962408016166351 1 1
0.822137187531282 0.82132297273797 1 1
0.732437758944052 0.731651375385353 1 1
0.793490886762082 0.792585764601097 1 1
0.770331486360528 0.769479297799718 1 1
0.69487637996743 0.694078661363825 1 1
0.756568220633979 0.755692748054845 1 1
0.930966968457775 0.930009346683838 1 1
0.728565058917057 0.727782768492613 1 1
0.71904459116603 0.718314840657059 1 1
0.805899659650275 0.805128083307319 1 1
0.919378610670466 0.918370868570251 1 1
0.647433316680269 0.646771511829117 1 1
0.958468720694861 0.957445013292076 1 1
0.698595899871339 0.697791007505915 1 1
0.809636606875182 0.808818161873273 1 1
0.744753153195653 0.74401031844477 1 1
0.820315408147268 0.819439677771583 1 1
0.70059430718365 0.699814492441585 1 1
0.583384083619665 0.582716044973392 1 1
0.617072500037312 0.616432575005875 1 1
0.780835357748594 0.779953792431708 1 1
0.78032320416238 0.779401963740692 1 1
0.673495979125639 0.672802499499127 1 1
1.05867361317437 1.05763108324546 0 0
0.841737945653478 0.840911211234235 1 1
0.881841286214434 0.880910780868086 1 1
0.860207768618585 0.859377116631184 1 1
0.871181457401331 0.870235232161587 1 1
0.806687467017925 0.805807526977817 1 1
0.747884541771737 0.747107802335616 1 1
0.807973063222624 0.807167198762931 1 1
0.662896564002258 0.662302527013241 1 0
0.760577843026756 0.759875464222156 1 1
0.750870090381025 0.750093746752056 1 1
0.857281253563178 0.856450970873248 1 1
0.743963053033268 0.7431747230745 1 1
0.530724363864963 0.53018754244799 0 0
0.864550986235868 0.863619502011364 1 1
0.899245885535032 0.898224503501725 1 1
0.70733238147971 0.706648085042666 1 1
0.744354204676306 0.743549589294901 1 1
0.771497111674714 0.770694441902736 1 1
0.965501862242949 0.964416506053779 1 1
1.01279668850865 1.01174055490091 0 1
0.820617227308838 0.819719592855776 1 1
0.526955012924179 0.526364028944238 0 0
0.891701584194084 0.890742965834412 1 1
0.961915819672628 0.960818316904554 1 1
0.853562041170099 0.852667074482226 1 1
0.670923317508362 0.670228997680805 1 1
0.791036622330318 0.790134895870378 1 1
0.752394209619415 0.751602183656811 1 1
0.873398933853018 0.872437905294152 1 1
1.14366872574278 1.14242640778932 0 0
0.840829530553302 0.839931627301161 1 1
0.840138310292964 0.839321247629619 1 1
0.837277742617243 0.836354062810192 1 1
0.64725219606292 0.64662790646999 1 1
0.647546584612134 0.646856586056608 1 1
0.961279288110376 0.960261122867639 1 1
0.894297186411721 0.893352071638682 1 1
0.704127372058517 0.703380734645172 1 1
0.854797760958134 0.853870168085671 1 1
0.599472741569726 0.598868528208151 0 0
0.862622234139485 0.861731373480943 1 1
0.826390046234524 0.825455363579241 1 1
0.850100042380938 0.849294684985166 1 1
0.723135894108216 0.72237718168197 1 1
0.841588609512919 0.840758855321853 1 1
0.703492153555422 0.702741049721321 1 1
0.896825154849335 0.895902193487023 1 1
0.846529140128196 0.845688962727226 1 1
0.940112774727948 0.939162564986997 1 1
0.71892637449094 0.718154234630474 1 1
0.505899495411901 0.505315056591389 0 0
0.848542621941923 0.847764583069852 1 1
0.669004800666493 0.668327650228206 1 1
1.01199746309811 1.01093682222196 0 0
0.715198212509148 0.714444386248102 1 1
0.838505560627899 0.837580861633127 1 1
0.872802930620205 0.871972135030801 1 1
0.700313528140451 0.699603715463034 1 1
0.727733032729575 0.727024865785024 1 1
0.798927255688505 0.798113110473549 1 1
0.797244803036468 0.796362915150935 1 1
0.938828154811858 0.937759342201537 1 1
0.904703640309988 0.903730463457671 1 1
0.500425241994688 0.499903009784648 0 0
0.824070279178937 0.823150862681062 1 1
0.730492713323699 0.729699558715897 1 1
0.874594791835869 0.873687503847477 1 1
0.778494746378546 0.777636768976095 1 1
0.802513345644741 0.801615724903766 1 1
0.917368209215368 0.91636392945869 1 1
0.86209524317355 0.861215254311504 1 1
0.645511799676458 0.644853028306474 1 1
0.691179158217455 0.690420180157342 1 1
0.93042929634697 0.929435704953415 1 1
0.59598562299936 0.595356808736391 0 0
0.720973102212507 0.720214227725008 1 1
0.771777850598896 0.770994527194423 1 1
0.897177042848861 0.896297073160624 1 1
0.812099656656468 0.811282971545321 1 1
0.74508543345044 0.744304806207376 1 1
1.24561653316662 1.24435643171251 0 0
0.974748621494139 0.9737110668215 1 1
0.658381081742129 0.657605976278789 1 1
0.704977824260764 0.704162004971573 1 1
0.7614054121851 0.760643009136768 1 1
0.748455802067286 0.74773815115837 1 1
0.682075054919615 0.681306085020966 1 1
0.64677991516451 0.646066320728705 1 1
0.582998073178772 0.582443755639583 1 1
0.868593423791978 0.867709627113794 1 1
0.754678478291002 0.753859229006353 1 1
0.609406832869267 0.60882521349845 1 1
0.745811508566038 0.745055185649862 1 1
0.78952820683314 0.788692448424507 1 1
0.736472153790786 0.735753694536877 1 1
0.920473541127958 0.91954023591234 1 1
0.557726679935149 0.557240974485178 1 0
0.876078363756745 0.87524073561215 1 1
0.754193203005985 0.753408101252102 1 1
0.870087401121786 0.869088233893831 1 1
0.944939819271172 0.943911668180031 0 0
0.84859286225601 0.84768418354011 1 1
0.932876218650339 0.931846631841556 1 1
0.734344280684799 0.733557447855317 1 1
0.796869537863821 0.796036714416381 1 1
1.02479861958128 1.02364221827224 1 1
0.675407390996107 0.674701725510144 1 1
0.690033322986002 0.689259130931121 1 1
0.840254460360278 0.839330928490665 1 1
0.594321294509375 0.593756861751029 1 1
0.677673200825295 0.677027578607417 1 1
0.861513465321961 0.860645412537522 1 1
0.563112414866683 0.562504493119117 0 0
0.943747044209732 0.942773400546501 1 1
0.717621625843761 0.716881853590596 1 1
0.848936372935602 0.848005700489009 1 1
0.847272327086572 0.846450344903946 1 1
0.768969595511321 0.768156824834225 1 1
0.87004754403545 0.869132663825997 1 1
0.888793819562327 0.887907241978819 1 1
1.01908208365483 1.01807138096294 0 0
0.941767366675137 0.940777588630208 1 1
0.9182541710203 0.917285929427462 1 1
0.779865127325101 0.779120978530426 1 1
0.65022222036363 0.649503732536616 1 1
0.803297362959897 0.802493384432472 1 1
0.805280203717159 0.804504946167243 1 1
0.94560427133752 0.944560936103927 1 1
0.632707329250493 0.632051889690418 1 1
0.747407787761524 0.746633405808497 1 1
0.930210736510913 0.929266343466594 1 1
0.84011081245161 0.839216486175796 1 1
0.727868656868889 0.727151926517389 1 1
0.876940359221256 0.876072346663769 1 1
0.642540946219784 0.64186774591139 1 1
0.771155384801302 0.770358197187363 1 1
0.533967918124948 0.533369177906877 0 0
0.744660475559517 0.743828967434541 1 1
0.926966666248615 0.925954342201998 1 1
0.740189612064933 0.739435164874113 1 1
0.853921470796276 0.85310463300059 1 1
0.702866536818399 0.702109144006659 1 1
0.818101659352117 0.81724702729531 1 1
0.776110362179184 0.775281110421873 1 1
0.819580429689991 0.818762980090265 1 1
0.876143500451236 0.875182219188768 1 1
0.78744148673161 0.786656304252566 1 1
0.733361576862542 0.732558195789471 1 1
0.690500638982685 0.689797419123868 1 1
0.902163222124996 0.90130013977361 1 1
0.910175027117018 0.909145806373134 1 1
0.981920916715715 0.980898098837424 1 1
0.661932400625985 0.661316204704923 1 1
0.826677350672055 0.825792799344316 1 1
0.759245884850962 0.758404623512165 1 1
0.859065077589042 0.858247005039701 1 1
0.725005187378521 0.724246421091502 1 1
0.736885808870969 0.736101824692289 1 1
0.808037511353551 0.807163791331673 1 1
0.682326219478937 0.681605459894961 1 1
0.927234623950695 0.926210910471566 1 1
0.844945575983217 0.844083810179363 1 1
0.860595651323523 0.859751529817959 1 1
0.644339539153809 0.643722429753619 1 1
0.759887263218069 0.759051718707609 1 1
0.64901349797112 0.648330654334144 1 1
0.68404983663389 0.683314871812598 1 1
0.693247324177624 0.692533662868206 1 1
0.741178199851766 0.740374014817177 1 1
0.78907979058361 0.788266815741032 1 1
0.814917187154729 0.814028278639463 1 1
0.78614999138246 0.785349611160385 1 1
0.739707959524879 0.738936081340075 1 1
0.854863814209803 0.853996634081811 1 1
0.729151473923413 0.728403178465172 1 1
0.740057921234187 0.739312515055922 1 1
0.932923176509503 0.931972933839076 1 1
0.87548968275452 0.874635374354836 1 1
0.793091522076833 0.792295454457351 1 1
0.851888719965576 0.851083997647785 1 1
0.624541213919803 0.623889878800628 1 1
0.793778581544606 0.792921621699347 1 1
0.842080784839121 0.841178303900598 1 1
0.782036127998306 0.781144187955429 1 1
0.977585711847156 0.976536027002592 1 1
0.756439786816715 0.755669958068571 1 1
0.663135381787719 0.66243198404461 1 1
0.901976900877251 0.90106176455079 1 1
0.944541951835201 0.943531053134558 1 1
0.868401005677254 0.867502538297704 1 1
0.798375779967624 0.79748779122237 1 1
0.864334942635534 0.863455607595423 1 1
0.818612534712392 0.817700431896803 1 1
0.863603984676991 0.862713095527084 1 1
0.814199264634593 0.813400447206148 1 1
0.795523249938736 0.794575709121789 1 1
0.698497135849173 0.697759346657867 1 1
0.810512001365336 0.809654792103654 1 1
0.808575212867156 0.807763065858455 1 1
0.818270553432641 0.817402075695851 1 1
0.856632235453904 0.85574518358649 1 1
0.931847945461511 0.930889671403262 1 1
0.74002339442713 0.739233760975905 1 1
0.835003031896545 0.834168640664091 1 1
0.825237486231217 0.824388202278587 1 1
0.584934141756616 0.584427187820657 1 1
0.877603799032817 0.876709864005187 1 1
0.871337462825761 0.870470522290126 1 1
0.740941693896612 0.74017926412488 1 1
0.759715395306784 0.758838121547627 1 1
0.720461685247714 0.719710623638099 1 1
0.761778001569811 0.760995331861449 1 1
0.804548620640523 0.80363377147506 1 1
0.816184605386128 0.815322731831393 1 1
0.830532330351493 0.829644060076637 1 1
0.858055993337481 0.857139280953321 1 1
0.659641040972346 0.658981441362098 1 1
0.723595865803484 0.722831915888706 1 1
0.999289346575852 0.998232658944624 1 1
0.858354696890807 0.857480583239482 1 1
0.783183635355497 0.78239337650152 1 1
0.982431678107875 0.981400977838531 1 1
0.851340699272435 0.850367563858703 1 1
0.743691509081151 0.742977799047661 1 1
0.749932973295137 0.749130928212635 1 1
0.862890814329508 0.862025905123517 1 1
0.915490153004111 0.914545791788743 1 1
0.812112997367232 0.811239538363111 1 1
0.680480659740379 0.679811216248208 1 1
0.691240928480994 0.690548508077224 1 1
0.722393674828959 0.721628923445882 1 1
0.572810553157746 0.572262568084558 0 0
0.686404215535553 0.685698349977187 1 1
1.00951941853222 1.00847530385624 1 1
0.752262188844517 0.751550786429412 1 1
0.779899180290631 0.779051032147148 1 1
0.683375767211407 0.682661322325824 1 1
0.840831732897939 0.839971039000563 1 1
0.705141048677369 0.704471082007581 1 1
0.82379934851198 0.82299488271759 1 1
0.69447200364456 0.693766692550731 1 1
0.675804521980974 0.675131926437421 1 1
0.706533758688707 0.705853835861235 1 1
0.847968721179627 0.847176081389153 1 1
0.97133129382332 0.970280776779344 1 1
0.776244754475765 0.775496171494538 1 1
0.957405460622065 0.956427459701956 0 0
0.729157092387969 0.728365478400446 1 1
0.801338177879994 0.800562471609504 1 1
0.606325911040686 0.605711785344642 1 1
0.72171208686999 0.720953155596269 1 1
0.762416254564188 0.761649700186666 1 1
0.689226332423276 0.688539636012671 1 1
0.903417547522075 0.902455836050542 1 1
0.808072124085303 0.807251281141875 1 1
0.767622009673369 0.766806251818445 1 1
0.869410664327114 0.868512028926765 1 1
0.768037002606259 0.767244157330838 1 1
0.857125313683528 0.856189261084996 1 1
0.747353965807078 0.746534891708864 1 1
0.796046447179631 0.795219546809261 1 1
0.876789162185774 0.875913160810723 1 1
0.68954887835115 0.688886928303911 1 1
0.810319215608265 0.809527530703414 1 1
0.611037652856769 0.610389863381727 1 1
0.780263504914548 0.77949072728094 1 1
0.728818711384448 0.72808059378284 1 1
0.998552237199095 0.997559700006954 0 0
0.827562877772197 0.826749794544565 1 1
0.906241876280474 0.905380221836862 1 1
0.872248754308735 0.871342848418985 1 1
0.820249676651783 0.819401704545898 1 1
0.708810282652375 0.708054367576696 1 1
0.646293212706898 0.645615143057877 1 1
0.770988625459076 0.770143677361703 1 1
0.983491745108361 0.982457538919785 0 0
0.771270906672115 0.770474767799998 1 1
0.69212691145637 0.691343399078349 1 1
0.922302100330601 0.921351384035233 1 1
0.785663122275328 0.78487199095115 1 1
0.743571877616379 0.742851273316422 1 1
0.835278524510739 0.834470969667827 1 1
0.638075793005498 0.637405116798053 1 1
0.752583915085197 0.75180143355903 1 1
0.76453467015499 0.763721628901261 1 1
0.694089252616834 0.693400875192011 1 1
0.783455569320593 0.782685378103049 1 1
0.843105222828954 0.842162260324866 1 1
0.70269445274497 0.702032419800704 1 1
0.888641352196359 0.88775864346803 1 1
0.803565716510195 0.802715502819754 1 1
1.03464261083673 1.03356851115816 0 0
0.706625894303485 0.705890890512863 1 1
0.835894255507871 0.835005569329948 1 1
0.885031568875951 0.884188228842979 1 1
0.683347717313985 0.68264920356637 1 1
0.992742962154982 0.991793791072143 1 1
0.688779462466381 0.688102972886603 1 1
0.864902661319238 0.864012888727393 1 1
0.691930170011252 0.691163280574331 1 1
0.908802733543328 0.907835042004703 1 1
0.975352513191244 0.974359521146587 0 0
0.912336224298777 0.91139371793071 1 1
0.846639196259035 0.845737705614297 1 1
0.598805245467397 0.598236826293768 0 0
0.757032367589598 0.756249643684407 1 1
0.773820008532811 0.772941069369787 1 1
0.838696432956665 0.837833379840872 1 1
0.856161716694278 0.855210028609394 1 1
0.961882886023984 0.960953245700257 1 1
0.964715238191494 0.963598336357647 1 1
0.970362958088234 0.969252699539124 1 1
0.684178794338891 0.683379135227674 1 1
0.850877562585605 0.849987299881994 1 1
0.947482538340518 0.946534173029582 1 1
0.753780288915232 0.75298237358968 1 1
0.918951333762829 0.917922797890854 1 1
0.967227199140308 0.966268623819422 1 1
0.810670365870413 0.809899816819979 1 1
0.79110130912305 0.790280639124699 1 1
0.808682122564345 0.807930288810556 1 1
0.722030656470104 0.721284947308534 1 1
0.548764363737694 0.548150180388002 0 0
0.934760701441104 0.93380057535082 1 1
0.831889145341249 0.831037192891853 1 1
0.684382952411359 0.683696151198531 1 1
0.861018359337615 0.860124839576659 1 1
0.635187762235489 0.634511358862369 1 1
0.691150743801254 0.690488306361564 1 1
0.772686735121503 0.771900115525216 1 1
0.851101820316883 0.850179537255238 1 1
1.04149603420535 1.04034114706954 0 0
0.857491059617202 0.856571998353607 1 1
0.657886927100296 0.657213284158078 1 1
0.785485380985333 0.784660224473288 1 1
0.89156396552202 0.890601811532329 1 1
0.924290021511442 0.923334631024932 1 1
0.765579833302292 0.764790950726423 1 1
0.829492607730105 0.828725416798042 1 1
0.773541582438904 0.772754745496847 1 1
0.946344150219514 0.945305906415812 1 1
0.825798270857042 0.824909819802045 1 1
0.618971788728835 0.618336036414974 0 0
0.671229209326431 0.670565645948849 1 1
0.728642044741961 0.727897983880345 1 1
0.687853579597363 0.687171566323211 1 1
0.914524420293928 0.913579818772474 1 1
0.947400628585485 0.946348517326341 1 1
0.825492617698176 0.824658971118217 1 1
0.739724240223463 0.738910172320632 1 1
0.894578938665503 0.893651983537469 1 1
0.79292186333477 0.792132545014456 1 1
0.794237134307138 0.793402330520428 1 1
0.737411381404961 0.736684515192233 1 1
0.873353730853758 0.872504874196298 1 1
0.747597708077793 0.746853512558281 1 1
0.700038187186625 0.699281497443751 1 1
0.613422478904844 0.612872048555069 1 1
1.02941919012162 1.02839336834208 0 0
0.795206953542736 0.794372303968154 1 1
0.666903061640932 0.666196979971637 1 1
0.951245636097279 0.950237913535518 1 1
0.628335905924386 0.627725257735477 0 0
0.875946124139087 0.874995701505039 1 1
0.940168546720521 0.93924199641944 1 1
0.666791624944897 0.666059109580527 1 1
0.643144596147651 0.642443731299018 1 1
0.763038831215358 0.762263458368913 1 1
0.701907731856145 0.701178019153102 1 1
0.992898674061295 0.991938232267616 1 1
0.639830666463322 0.639143900008859 1 1
0.773552811257879 0.772730054393971 1 1
0.686600825613791 0.685843704067719 1 1
0.872080454277912 0.871128606101547 1 1
0.89929510094348 0.898360770616383 1 1
0.692618280455556 0.691858033194514 1 1
1.01142791217443 1.01034625848822 0 0
0.854031731199871 0.853152567626923 1 1
0.679435873451851 0.678747179346157 1 1
0.638568316340012 0.637946619414879 1 1
0.832251041723406 0.831355547956222 1 1
1.04555865389399 1.04453074041764 0 0
0.763506694449898 0.762734862316661 1 1
0.686372647084719 0.685609861673611 1 1
0.982414977545818 0.981391278670492 1 1
0.791481034525533 0.790692518903425 1 1
0.841215126480443 0.840413593726751 1 1
0.662465670334675 0.661792217815606 1 1
0.6687903723941 0.668049956799818 1 1
0.772966564675038 0.772252040959411 1 1
0.817429413544148 0.816570351877872 1 1
0.755486969702248 0.754665867163025 1 1
0.830232782070239 0.829437185076632 1 1
0.836455792543717 0.835616607802945 1 1
0.725010703708379 0.724308041245004 1 1
0.887916831362484 0.886955467970354 1 1
0.819618805142299 0.818709501157624 1 1
0.945195322717581 0.944134584771503 1 1
0.760473445563846 0.759643683739391 1 1
0.749172733238198 0.748316384625605 1 1
0.830170701341926 0.829313297826293 1 1
0.912190651293013 0.911274351524054 1 1
0.72388503511019 0.723097832170154 1 1
0.780812185410929 0.779880676737724 1 1
0.762860520568281 0.762043202733496 1 1
0.868120760843636 0.86721904102297 1 1
0.704529031919629 0.703777830533472 1 1
0.806103418971651 0.805288574690089 1 1
0.896353944345384 0.895396582643665 1 1
0.838141884527015 0.837345063253731 1 1
0.739029460476532 0.738270489772983 1 1
1.02019149243165 1.01906629126185 1 1
0.953209088203728 0.95230595662628 1 1
0.747999295248992 0.747134949578496 1 1
0.825359972240399 0.824493645039351 1 1
0.9230165201036 0.922064334759782 1 1
0.773235547489468 0.772382920012901 1 1
1.01921748634752 1.01808747967753 0 0
0.843127389104962 0.842210474717539 1 1
0.620098301030781 0.619453194377126 1 1
0.780891049271489 0.780156987985766 1 1
0.938800466670367 0.93783977875661 1 1
0.627361625823346 0.626713359971953 1 1
1.00502382777395 1.00401023386274 1 1
0.856716523609315 0.855882036545445 1 1
0.790605915324437 0.789792234335332 1 1
1.04058210815433 1.03953580982668 0 0
0.772232938606953 0.771420903527117 1 1
0.760649052249299 0.759846122159775 1 1
0.822703784342867 0.821867267245395 1 1
0.807423984568665 0.80661061259937 1 1
0.764138950388636 0.763314514933798 1 1
0.733653495297765 0.732850625831377 1 1
0.7863526156506 0.785610518298373 1 1
0.770697723023475 0.769894177256102 1 1
0.649055105301598 0.64835322895876 1 1
0.653518514278621 0.65288945419993 1 1
0.852129877307925 0.851255669719364 1 1
0.824233497606042 0.823371498532749 1 1
0.837440011530275 0.836603345044826 1 1
0.937780879543203 0.936768860325357 1 1
0.769125442357699 0.768287402498836 1 1
0.64763851545705 0.646976232679348 1 1
0.706485345908815 0.705793325120991 1 1
0.704366573685285 0.703632745757796 1 1
0.788410388450385 0.787633969426373 1 1
0.741337869226566 0.740512644384196 1 1
0.760568200436244 0.759723537133041 1 1
0.738927390643574 0.738125354198485 1 1
1.01117112367985 1.01013614392688 0 0
0.892478142648142 0.891520492291951 1 1
0.84592672516189 0.844993969919501 1 1
0.728185743091262 0.727401231585704 1 1
0.842214922202907 0.84133833718663 1 1
0.682142554455754 0.68140147466098 1 1
0.760460255562071 0.759683841930757 1 1
0.751687678291716 0.750910602165219 1 1
0.750950544954475 0.750109623911393 1 1
0.872378153648653 0.871476605588343 1 1
0.718891711211744 0.71806968907519 1 1
0.868532310159858 0.867676586814241 1 1
0.845872774247363 0.844966087308725 1 1
0.796403752288852 0.795495829914467 1 1
0.76654028066254 0.765733249148979 1 1
0.774143336844055 0.773394267277577 1 1
0.938364047900199 0.937368087758802 1 1
0.530478631663931 0.529934334279204 0 0
0.664635125123788 0.66397473446955 1 1
0.940088947431096 0.939159077333837 1 1
0.667078666373762 0.666389619078577 1 1
0.805978175107002 0.80509095477575 1 1
0.846318632270211 0.84540450971923 1 1
0.836944762127354 0.836133177053963 1 1
0.771752139187712 0.770949772064371 1 1
0.824294292305595 0.823434515079663 1 1
0.756734977432315 0.755931941698066 1 1
0.884280024120302 0.883417362621152 1 1
0.86852175407758 0.867674629100144 1 1
0.856889606846899 0.856031210579307 1 1
0.76650785872589 0.765639070405436 1 1
0.747286432022825 0.74648222021467 1 1
0.841820776033308 0.840961073720486 1 1
0.740744658892343 0.739983357109361 1 1
0.537100495155844 0.536526404962677 0 0
0.830423669736665 0.829571653599824 1 1
0.749438091982872 0.748634866085859 1 1
0.878361301098147 0.877456901409292 1 1
0.634802401611113 0.634123359544776 1 1
0.846789978399569 0.845832413475077 1 1
0.856157534078259 0.855272317486395 1 1
0.855774287649786 0.854815160191582 1 1
0.862547346404528 0.861572618838891 1 1
0.828822400521642 0.827999839463493 1 1
0.833311232497185 0.83237411851089 1 1
0.748483777690281 0.747727135300234 1 1
0.789423471548517 0.78860531315892 1 1
0.683914106700871 0.683181067319977 1 1
0.625750217797037 0.625088256338294 1 1
0.827551105000428 0.826665247059657 1 1
0.740546576696472 0.739739172509639 1 1
0.886789608076012 0.885883140760012 1 1
0.792089023107624 0.791284522331925 1 1
0.724580606314973 0.723824375194616 1 1
0.750794361862325 0.750043495108899 1 1
0.801366671266477 0.80051348048183 1 1
0.562840799379424 0.562264338391592 0 0
0.691556063858634 0.690824472294325 1 1
0.729901259000634 0.729136714212958 1 1
0.819704187657611 0.818882858619991 1 1
0.621397815075819 0.62073735651215 1 1
0.876179493543488 0.875338903796805 1 1
0.821233233182079 0.820329635205639 1 1
0.721741407270881 0.720954338076717 1 1
0.701515108243029 0.700761939587317 1 1
0.641866429326061 0.641216022614343 1 1
0.759682227600472 0.758878549364544 1 1
0.728581288966775 0.727827279738975 1 1
0.897484937635675 0.896551806252687 1 1
0.783222725882077 0.782341284687268 1 1
0.679915698510341 0.67917387955431 1 1
0.606042609692034 0.605431722359314 1 1
0.867603885347649 0.866654432933717 1 1
0.500436865175478 0.499954654068076 0 0
0.93771694526301 0.936767734331024 1 1
0.627291870274152 0.626640327567473 1 1
0.726643842541456 0.725865477649057 1 1
0.85822903928183 0.857347201639531 1 1
0.848607510772252 0.847641441748554 1 1
0.724063215520811 0.723273394410945 1 1
0.902634199624484 0.901674617279519 1 1
0.841020659409267 0.840131168236223 1 1
0.56589933160144 0.565300534826289 0 0
0.775588521586311 0.774874665909971 1 1
0.74019779944725 0.739383682504316 1 1
0.961883914663338 0.960940923751856 1 1
0.928975849889535 0.92802613261538 1 1
0.929387282279143 0.928463502792113 1 1
0.832384178031827 0.831495158859132 1 1
0.614141121597055 0.61354089887292 1 1
0.83369965529298 0.832862135742219 1 1
0.699081601816097 0.698431445256081 1 1
0.966977372191576 0.965916595168708 1 1
0.815551378761664 0.814641967104009 1 1
0.897183022331709 0.896277026956691 1 1
0.855435710832351 0.854540536427902 1 1
0.812128162571533 0.811253192256019 1 1
0.870414756278282 0.869574850440474 1 1
0.960967742649944 0.960022170932611 1 1
0.800421546462786 0.79954951062557 1 1
0.668452087967909 0.667760944254574 1 1
0.974162922669475 0.973164245527262 1 1
0.846220195787195 0.845270428864846 1 1
0.887737645351174 0.886809754475229 1 1
0.964376141487528 0.963334611946277 1 1
0.677087273487968 0.676371788701938 1 1
0.805208201295113 0.804455651931408 1 1
0.723786915698037 0.723015888610636 1 1
0.631032528716332 0.630294247724496 1 1
0.920570594746217 0.919615436439798 1 1
0.935720696330748 0.934718286546556 1 1
0.919243790914924 0.918263705324746 1 1
0.723882222362762 0.723125119378092 1 1
0.650603160543919 0.649965668484601 1 1
0.484783623684815 0.484293113969734 0 0
0.87244540221524 0.871574334947333 1 1
0.711074973555828 0.710321599159655 1 1
0.960995629488427 0.959980302120227 1 1
0.654189781253189 0.653484293987175 1 1
0.785302894772231 0.784466725482409 1 1
0.755860940859524 0.755113994862262 1 1
0.685573832850014 0.684891541886321 1 1
0.951187033192264 0.950191777108847 1 1
0.931580642127072 0.930679892069731 1 1
0.624255474461058 0.623638457020119 1 1
0.86216389225306 0.861308804592671 1 1
0.875028844946719 0.874172239682406 1 1
0.548747492896387 0.548185790300098 0 0
0.959096896066598 0.958086333629946 1 1
0.721333317303413 0.720622464140579 1 1
0.684513674990799 0.683823569941826 1 1
0.696650008239601 0.695882368805252 1 1
0.717329378367878 0.71653903985757 1 1
0.876773936068962 0.875815114969332 1 1
0.993942253319307 0.99287352842612 1 1
0.780466084189817 0.779640687232117 1 1
0.695637817701547 0.694829551182767 1 1
0.747773841634739 0.7469609983887 1 1
0.815649347900527 0.814828984582995 1 1
0.821949459518076 0.821088577406951 1 1
0.781980700512059 0.781139504620034 1 1
0.776469642881223 0.775557856852385 1 1
0.759052790961967 0.7582804659381 1 1
0.883927417707494 0.882999853118764 1 1
0.786545152970311 0.785666955385278 1 1
0.944831356377902 0.943900798329244 1 1
0.831100117220987 0.830198267669728 1 1
0.790165320512255 0.789369809761134 1 1
0.708765810667643 0.7080325674991 1 1
0.924120893405606 0.923191920456424 1 1
0.880221433392968 0.879266139024987 1 1
1.04083940739725 1.03978436967785 1 1
0.938487446684273 0.937522904923113 1 1
0.746567343033322 0.74581886874623 1 1
0.702487307447737 0.701776561302486 1 1
0.820591505187664 0.819748040411291 1 1
1.00494015357974 1.00379984309356 0 0
0.830296490121421 0.829394388365011 1 1
0.838527768709333 0.837587858640362 1 1
0.943660652491854 0.942797517659977 1 1
0.550014541021922 0.549426182462962 0 0
0.788431353786323 0.787662770405689 1 1
0.943070390772154 0.942155002491382 1 1
0.783016629571069 0.782239204104812 1 1
0.654172444955477 0.653444342333514 1 1
0.803544076393543 0.802781726437776 1 1
0.798812921695379 0.797908949856064 1 1
0.772725522908141 0.77189017797311 1 1
1.06168023426042 1.06063123820981 1 1
0.737700204214565 0.736922533714549 1 1
0.670880334604842 0.67006254487288 1 1
0.795564557124378 0.794753009255087 1 1
0.648409374338598 0.64782061012734 1 1
0.774963874313026 0.774213447988503 1 1
0.876811264738893 0.875998964904811 1 1
0.953600881578709 0.952649894468521 1 1
1.09026820599751 1.08903601298702 0 0
1.08620306148289 1.08498884861139 0 0
0.998852081299261 0.997844397086937 1 1
0.68057059110645 0.679821272500401 1 1
0.883649222351103 0.882728605240169 1 1
0.999701834332574 0.998572788865257 1 1
0.911099695407911 0.910155900630395 1 1
0.721164997590808 0.72034941385592 1 1
0.825817816122237 0.825035792189081 1 1
0.925252929115512 0.924332358812868 1 1
0.704339377720548 0.703576840124112 1 1
0.761649923652152 0.760851973072857 1 1
0.740057170270226 0.739267008119427 1 1
0.714533874259997 0.713701302307986 1 1
0.849438964127736 0.848590595244857 1 1
0.86010453146627 0.859209935764637 1 1
0.737223313224192 0.736527606486483 1 1
0.673010694411924 0.672309574009178 1 1
0.745877271341622 0.745149812771888 1 1
0.769632541098489 0.768895056841784 1 1
0.78471506953672 0.783848363588989 1 1
0.796210894860552 0.795387060728806 1 1
0.806655165029097 0.805842646934526 1 1
0.856583931680336 0.855699225548243 1 1
0.942266637880641 0.94127843374541 1 1
0.688618348958083 0.687945436234839 1 1
0.729878069243499 0.72907915138272 1 1
0.789325837073479 0.788618746824602 1 1
0.891759104422053 0.890815190366865 1 1
0.712362540243606 0.711658970131774 1 1
0.916167094489309 0.915216915097917 1 1
0.848658263868063 0.847798547044952 1 1
0.938527966371983 0.937541832122692 1 1
0.519731455454248 0.51920743278971 0 0
0.764682880879043 0.763881194617418 1 1
0.787064068121898 0.786258565361947 1 1
0.704477789822785 0.703759921262054 1 1
0.866705270588444 0.865828137567478 1 1
0.730615748229159 0.729950906670691 1 1
0.83260065856988 0.831768605106225 1 1
0.546243653767544 0.545627450027849 0 0
0.650268462112385 0.649591200974566 1 1
0.814760871426488 0.813918651515343 1 1
0.906741301717523 0.905819812320457 1 1
0.739670291442769 0.73892493549178 1 1
0.837746000523123 0.836940779370672 1 1
0.857229630877983 0.856333549524527 1 1
0.86292379644343 0.862029834180555 1 1
0.680311685713995 0.679621064430146 1 1
0.710613738267036 0.709858227582583 1 1
0.797025902887645 0.796210768022561 1 1
0.878842895466282 0.877954384245478 1 1
0.893327547267897 0.892372192728807 1 1
0.620244695993715 0.619645481125389 0 0
0.797980718867302 0.79715989286461 1 1
0.813001268708442 0.812197214475812 1 1
0.709184309848066 0.708418599777445 1 1
0.77376484057094 0.772993958479302 1 1
0.684123898706609 0.683429072810905 1 1
1.05295728409667 1.05188147952098 0 0
0.68420035067585 0.683502192388079 1 1
0.882027798003345 0.881064615636175 1 1
0.709027308432333 0.708239747069593 1 1
0.670805942454672 0.670032944845861 1 1
1.02910120311636 1.02798410731312 0 0
0.740947053581252 0.740197327686824 1 1
0.680447361558354 0.679719331029355 1 1
0.82304805014991 0.822247634706197 1 1
0.930327784834848 0.929403189920886 1 1
0.686068642916942 0.685317874378471 1 1
0.895583271630097 0.894721260156496 1 1
0.913383830084058 0.912483666093092 1 1
0.572409657461601 0.571879953278195 0 0
0.598463154420081 0.597857262522616 1 1
0.688712802670431 0.687925480536307 1 1
0.904922383596948 0.904062157063065 1 1
0.727580907904985 0.726841423479853 1 1
0.784526728148925 0.78368496896235 1 1
0.745285432952734 0.744508504514605 1 1
0.695113324817037 0.694376756046167 1 1
0.831727901748564 0.830848303115267 1 1
0.798672995315114 0.797793782517486 1 1
0.65590259511004 0.655205737652069 1 1
0.883381676626499 0.882428441267289 1 1
0.936974076259999 0.936092143473859 1 1
0.968470528942738 0.967486194614412 1 1
0.71322386101069 0.712486166667448 1 1
0.8097695750333 0.808939854584783 1 1
0.769042150773262 0.768321319330781 1 1
0.694802344648564 0.694054392419305 1 1
0.930829227251932 0.929894003205091 1 1
0.825668131068459 0.824798558243128 1 1
1.04765927802021 1.04644083617565 0 0
0.915732766044766 0.914745445302997 1 1
0.82339314236024 0.822547006814659 1 1
0.573009888294778 0.572434675233042 0 0
0.870345748647305 0.869429813347755 1 1
0.788633574002036 0.787794057218827 1 1
0.934625965823104 0.933714180516902 1 1
0.7571156984763 0.756296163875392 1 1
0.541148526554935 0.540630929884019 0 0
0.784929071565552 0.784177205442676 1 1
0.911063759040915 0.910105423543353 1 1
0.754751538613864 0.753898422756062 1 1
0.638945829717171 0.63829113057372 1 1
0.955342296399659 0.954401876389787 1 1
0.909448785798724 0.908514826390375 1 1
0.91380293185004 0.912883215637259 1 1
0.911705156948806 0.910769893060974 1 1
1.0451783696278 1.04401071600696 0 0
0.731004375526363 0.730276933854135 1 1
0.663746595435221 0.663098187309523 1 1
0.780119045571638 0.779388202277885 1 1
0.952263766921948 0.951244328450995 1 1
0.836486978681253 0.835621920926578 1 1
0.821021976650808 0.820191101149993 1 1
0.758258888316694 0.757484686740585 1 1
0.981614086744956 0.980476601513307 1 1
0.810719351958132 0.809896652963499 1 1
0.698761126481802 0.697995902010466 1 1
0.820445918259071 0.819608261692014 1 1
0.899752522746662 0.898862047377125 1 1
0.62971668002274 0.629070870749672 1 1
0.858767247814097 0.857954186015826 1 1
0.704058042259573 0.703333170449222 1 1
0.880766468643319 0.879799852033815 1 1
0.755639733437306 0.754815387786553 1 1
0.939291605316927 0.938344501097052 1 1
0.818810976414851 0.818017718144619 1 1
0.73830457989952 0.737559267225052 1 1
0.826790595972496 0.825957090446758 1 1
0.816699708856426 0.815873122272575 1 1
0.84071765799198 0.83981999302079 1 1
0.519550480542083 0.518949624930632 0 0
0.809602047519657 0.80877020804512 1 1
0.643581235452447 0.642935493824045 1 1
0.926152087899385 0.925257751613514 1 1
0.707414163008571 0.706728381419214 1 1
0.822339996032678 0.821472812834945 1 1
0.885643772468354 0.88474763170516 1 1
0.920680086231405 0.919744044861168 1 1
0.766450965012104 0.765626718156754 1 1
0.584000838742818 0.583384194897911 1 1
0.917804752410906 0.916875133840659 1 1
0.919117413261202 0.918285351113386 1 1
0.54854464176084 0.547975118508641 0 0
0.720200468202969 0.719445273706712 1 1
0.679063225954303 0.678382711481168 1 1
0.892591952703584 0.891744789732112 1 1
0.985201007505901 0.984170968097674 1 1
0.898100668103743 0.897115316692806 1 1
0.815427232700214 0.814567227734059 1 1
0.772735937830477 0.771997273983229 1 1
0.820148635840542 0.819342908136254 1 1
0.889709622627462 0.888785480910798 1 1
0.541028537457804 0.5404707782093 0 0
0.6960662138647 0.695344624121177 1 1
0.850265635723875 0.849386142405725 1 1
0.740582025336809 0.739807563749802 1 1
0.90476830556618 0.903899546973449 1 1
0.811026385765978 0.810191136905859 1 1
0.507694653531646 0.507211024316621 0 0
0.884921225900016 0.883932309801151 1 1
0.863329661187753 0.86244504854702 1 1
0.82383938818667 0.823021443609148 1 1
1.00793814371525 1.00688826155319 1 1
0.66293297383544 0.662292236235766 1 1
0.718506093565997 0.71775234009359 1 1
0.954437100326174 0.953522686310308 1 1
0.634985890913068 0.634311368014382 1 1
0.763890553500372 0.76310315220425 1 1
0.75834625764673 0.757543957015712 1 1
0.701987803724903 0.701250467054113 1 1
0.738221331225 0.737474758488227 1 1
1.19600317959254 1.19466762113404 0 0
0.788282560096666 0.78743496218779 1 1
0.694819042012923 0.694076757069797 1 1
0.87523504448653 0.874380319148803 1 1
0.770465222553576 0.769591322546481 1 1
0.6462261552694 0.645571665317643 1 1
0.762748894145824 0.761915631640576 1 1
0.816772048166926 0.815834606967905 1 1
1.08974137622958 1.08859054703471 0 0
0.804670073140725 0.80384426365248 1 1
0.560579441802887 0.559941570974661 0 0
0.904929561377259 0.903993890019506 1 1
0.841149386054601 0.84027831836811 1 1
0.785802454476604 0.784946507060839 1 1
0.790790209571913 0.790007186660692 1 1
0.849113402378529 0.848250478684239 1 1
0.801165620114064 0.8002959495558 1 1
0.926703269492615 0.925738861218247 1 1
0.858967200623413 0.858088728235563 1 1
0.809014706228299 0.808268619851776 1 1
0.951963175386258 0.950903237585295 1 1
0.907371558730717 0.906470900443417 1 1
0.823372015987405 0.822573088421823 1 1
0.840034665177468 0.839137841106899 1 1
0.756206542035311 0.755420418235222 1 1
0.867324632297146 0.866391743061437 1 1
0.964697328599539 0.963641152690385 1 1
0.871253108817754 0.87040672088925 1 1
0.680958490934694 0.680187735961931 1 1
0.723877408846189 0.723122678304883 1 1
0.810483972576986 0.80963889130279 1 1
0.886730794733226 0.88579378525443 1 1
0.714339224317533 0.713668383955374 1 1
0.94170501501401 0.940804498988444 1 1
0.758662500701691 0.75788691553283 1 1
0.754268997466772 0.753496309605639 1 1
0.695817837664953 0.695061667122654 1 1
0.769184519772236 0.76842392573929 1 1
0.805158776423324 0.804345290103879 1 1
0.979961594998024 0.979048881767547 1 1
0.70680038272221 0.706084650156528 1 1
0.98916845064216 0.988114303576874 1 1
0.761033123270391 0.760264519135172 1 1
1.08782505155989 1.08666297142275 0 0
0.894795379413383 0.893893879210889 1 1
0.847993159993253 0.847114174614892 1 1
0.746212581766143 0.745404033599927 1 1
0.813581337960045 0.812672985738765 1 1
0.686183124674228 0.685455193871093 1 1
1.02896738818999 1.02791831887804 0 0
0.757222503426125 0.756432713288797 1 1
0.872805495561124 0.871856729727539 1 1
0.860480233358819 0.859624059063426 1 1
1.09682863973523 1.09567485452175 0 0
0.740870109202681 0.740134613201058 1 1
0.911140581006598 0.910289161480708 1 1
0.754925861922018 0.754184500552254 1 1
0.807483419090865 0.806653488630084 1 1
0.703848702656628 0.703134546046874 1 1
0.85093941845751 0.850088282687723 1 1
0.627720566471764 0.627067184954904 1 1
0.841974088704106 0.841193816153463 1 1
0.851029928655574 0.850141904081393 1 1
0.919734215037683 0.918789202927164 1 1
0.866909472000532 0.865964944623224 1 1
0.885140300805582 0.884197618252878 1 1
0.774973478086276 0.774111825205133 1 1
0.879961084290775 0.879029504470279 1 1
0.831416119684522 0.830540870118177 1 1
0.994156604696813 0.993186565697413 1 1
0.592532934159416 0.591899705477831 1 1
0.631844903577948 0.631105448361526 1 1
0.695239567340737 0.694570266908664 1 1
0.770910896851437 0.770176021485429 1 1
0.687463866655566 0.686738433141351 1 1
0.751737712614518 0.750926433796451 1 1
0.856796590818864 0.85591284477956 1 1
0.994264675812624 0.993263876853983 0 0
0.719570083117109 0.718822099653472 1 1
0.771703991065811 0.770889366019253 1 1
0.709182923757074 0.708462564175313 1 1
0.800183781131472 0.799352270539077 1 1
0.767267944868788 0.766525838323045 1 1
0.804305922622689 0.803406890664871 1 1
0.850475853447942 0.849506459214767 1 1
0.777790665439917 0.776984403506423 1 1
0.67216863609724 0.671521519706135 1 1
0.886758466327621 0.885830464440733 1 1
0.798190616167528 0.797372564611434 1 1
0.972895047725843 0.971964144775523 1 1
1.01253104652365 1.01149809730894 1 1
0.852071882307861 0.851162978373237 1 1
0.916349295304674 0.915362246242761 1 1
0.827837589663236 0.826944849395952 1 1
0.781819452607378 0.780985328953695 1 1
0.966918184425765 0.965831534257935 1 1
0.784312557837402 0.783488183633411 1 1
1.08895630245221 1.08773189533448 0 0
0.811491595943344 0.810691763167342 1 1
0.804788494798885 0.803932566537888 1 1
0.745617073593336 0.744789997505776 1 1
0.806810576345794 0.805889486125958 1 1
0.65616036226674 0.655464336143401 1 1
0.869970493777553 0.869153766878707 1 1
0.53870534604833 0.538123730641947 0 0
0.889539523272395 0.88852667882842 1 1
0.955676444065462 0.954711968242914 1 1
0.749249511768761 0.748508514871749 1 1
0.87060709719173 0.869649669667328 1 1
0.850887123932592 0.849988239946724 1 1
0.897152157989712 0.896285441953216 1 1
0.896537162418226 0.895613543066324 1 1
1.0636832069456 1.06260513454749 1 1
0.916519331638896 0.915598834806126 1 1
0.794078960403245 0.793237799442029 1 1
0.725051280433374 0.724272651514698 1 1
0.87222515240234 0.871388701848509 1 1
0.918747281269395 0.917844792551752 1 1
0.827733000575059 0.826850692530873 1 1
0.68973300015973 0.68900607820455 1 1
0.83225284380345 0.831399478198319 1 1
1.05688564915851 1.05580095735416 0 0
0.927555636860541 0.92671045632585 1 1
0.734970041540805 0.734244696894773 1 1
0.747434417034464 0.746602398981989 1 1
0.826073193681849 0.825174748414067 1 1
0.722586431824476 0.721794954258817 1 1
0.866402356250743 0.865459301868449 1 1
0.686689694707359 0.685990968484484 1 1
0.819689137593066 0.818928748678389 1 1
0.788560284537021 0.787721904185652 1 1
0.845363167992705 0.844508086822619 1 1
0.817174459806379 0.816227758415061 1 1
0.983252847914616 0.982231698919554 1 1
0.721832187728143 0.721086281004692 1 1
0.838414982686928 0.837502607589054 1 1
0.670412648193014 0.669665930101603 1 1
0.876264757918251 0.875365301684252 1 1
0.883693174479717 0.882821939740517 1 1
0.721428325179452 0.720652108654491 1 1
0.931163141282567 0.930090694812933 1 1
0.863863368180005 0.863009915977503 1 1
0.551614975081873 0.551070757559724 0 0
0.929802575238524 0.928856766883692 1 1
0.874056979473584 0.873065925757833 1 1
0.78217495869018 0.781354717848852 1 1
0.555525778913471 0.554924911670585 0 0
0.781889090265613 0.781087204180328 1 1
0.802905485771598 0.80210998608719 1 1
0.660706343811084 0.659962392353756 1 1
0.608428705054097 0.60779898961578 0 0
0.810147705644478 0.809269283337457 1 1
0.810893963046645 0.810109421247499 1 1
0.917021709757234 0.916056890626711 1 1
0.90154256502341 0.90063297391289 1 1
0.767217156025063 0.766362082295353 1 1
0.736377727922438 0.735542207547009 1 1
0.967925450726103 0.966973602241424 1 1
0.761100335524776 0.760356554636528 1 1
1.04755526194811 1.04659130085162 0 0
0.933477408279061 0.932554466258386 1 1
0.8229999291813 0.822144485850763 1 1
0.881601857924199 0.880794530036116 1 1
1.05127241902608 1.05006074430026 0 0
0.827954962856015 0.827079822302273 1 1
1.05418798446312 1.05306085853711 1 1
0.832482271196767 0.831554934403451 1 1
0.878202387382175 0.877321629223134 1 1
0.710267009702361 0.709527528795966 1 1
0.646057282598017 0.645350343449858 1 1
0.7386096956225 0.737826949911345 1 1
0.979428014941499 0.978431833473661 1 1
0.879871324274688 0.878971750127041 1 1
0.923858284265896 0.922926923993306 1 1
0.812816204576246 0.811943827728302 1 1
0.77802382682831 0.777191223234294 1 1
0.733626359154853 0.732825585390722 1 1
0.825389268734124 0.82454751273217 1 1
0.895789197656349 0.894831071397173 1 1
0.745200952146477 0.744477077763462 1 1
0.73319723859677 0.732477036767934 1 1
0.726152091419758 0.72539340309363 1 1
0.918293335634 0.917408649510489 1 1
0.735265883023583 0.734525754460735 1 1
0.485281828648351 0.484747505894664 0 0
0.703874835006314 0.703132474957808 1 1
0.712161032749975 0.711420188305994 1 1
0.551350276454442 0.550747940362779 1 1
0.961128400319752 0.960066464302661 1 1
0.823553404265855 0.82273289063771 1 1
0.800079690610894 0.799223204912417 1 1
0.731086808984428 0.730358597534478 1 1
0.854585567884988 0.853693472449767 1 1
0.811875889686605 0.810992135310483 1 1
0.637773596712565 0.637128113808036 1 1
0.89073234139702 0.889836844820034 1 1
0.767850322428563 0.767024298596996 1 1
0.834016889336323 0.83305546500292 1 1
0.840383667153753 0.839490772198913 1 1
0.997778151231974 0.996738172047614 1 1
0.805101704453259 0.804342839773929 1 1
0.77993269203097 0.779120554065507 1 1
0.744192023545976 0.743407341542574 1 1
0.721988571980996 0.721265025433178 1 1
0.728665130100467 0.727975623993675 1 1
0.626674252630761 0.626027391339415 1 1
0.743603482749838 0.742810365023702 1 1
0.744782149563178 0.743984184628409 1 1
0.651179905632707 0.65054775732464 1 1
0.741205587348269 0.74041880203213 1 1
0.667324237161538 0.666645558153017 1 1
0.784893663897409 0.784122558671663 1 1
1.05111406108788 1.04999859821616 1 1
0.767341687058617 0.766516073806688 1 1
0.790976359431089 0.790185476031473 1 1
0.699679684784863 0.698967197799229 1 1
0.704176556087288 0.703449181501735 1 1
0.870457180393004 0.869522497174352 1 1
0.752993695893313 0.752241018379888 1 1
0.744489193096042 0.743652819695402 1 1
0.96821242336908 0.967202897822248 1 1
0.882838705407161 0.881785483240538 1 1
0.620028996190228 0.619341699298286 1 1
0.794703147596542 0.793901933180222 1 1
0.922772028744041 0.921880332506069 1 1
0.831637191976969 0.83074156309143 1 1
0.802358003489179 0.801554920860896 1 1
0.836823959600505 0.836027252455693 1 1
0.706143074569633 0.705418219952505 1 1
0.763312242989773 0.762561972050502 1 1
0.686281157249068 0.685556235372596 1 1
0.800169035085455 0.799349271218435 1 1
1.07229527384825 1.0711995557828 0 0
0.820617910145756 0.819806995636129 1 1
0.845553297502532 0.844616349372032 1 1
0.6884619994545 0.687702504835298 1 1
0.817730385525534 0.816913981904107 1 1
0.674776213364263 0.674091245369903 1 1
0.825194382551547 0.824339825412628 1 1
0.827911572296464 0.827048703399356 1 1
0.940296087070251 0.939276851901079 1 1
0.862968559774399 0.86205771508444 1 1
0.697878383575036 0.697149852456621 1 1
0.969501719630487 0.968427900582402 1 1
0.809414968029003 0.808632063330268 1 1
0.815079193646584 0.814196434421165 1 1
0.717659821070569 0.716895430713205 1 1
0.939764077755811 0.938897007274746 1 1
0.817513917939657 0.816630213141909 1 1
1.06334289525762 1.062288595866 0 0
0.796523310788652 0.795686970757738 1 1
0.715992496529494 0.71527545406361 1 1
0.808157657565549 0.807273166215196 1 1
0.828743219702412 0.827830621632364 1 1
0.94489979377473 0.943963430668205 1 1
0.733737089820731 0.732910662392342 1 1
0.979963493862907 0.978994256129506 0 0
0.671343047119313 0.670649103792949 1 1
0.923776932763214 0.922863587690353 1 1
1.02011568629819 1.01907763863014 1 1
0.770826948502996 0.770047383624995 1 1
0.829177720908753 0.828332156222006 1 1
0.758422211964264 0.757637769591824 1 1
0.928575615933312 0.927570357520306 1 1
0.703092904992501 0.702321780529568 1 1
0.756939848434501 0.756156366867298 1 1
0.967845760060162 0.966873971586573 1 1
0.770506492342137 0.769708288393757 1 1
0.816937997495219 0.8159822422487 1 1
0.895802832188352 0.894829873945607 1 1
0.774604740072433 0.77378358287937 1 1
0.740066929039205 0.739273430910976 1 1
0.815737484413508 0.814882866455448 1 1
0.818772858378418 0.817890268409948 1 1
0.92943712170766 0.928498963741614 1 1
0.785017097855616 0.784240177934524 1 1
0.716572547250998 0.715960667148577 1 1
0.872532570028751 0.871701358154938 1 1
0.912032768294791 0.911150790497959 1 1
0.766647284222224 0.765879090060142 1 1
0.66175024166827 0.661021522726589 1 1
0.664463465681163 0.663773922388763 1 1
0.604123119958245 0.603475948091905 1 1
0.680195519041891 0.679545579763213 1 1
0.724574378385643 0.723840927756906 1 1
0.798874606931764 0.798044521447277 1 1
0.749918193046257 0.749164447019337 1 1
0.776784556557034 0.775945169451469 1 1
0.905491915538713 0.904611693803688 1 1
0.961063496376853 0.960101202244652 1 1
0.968941737556394 0.967939106188446 1 1
0.907853430956341 0.906904535077215 1 1
0.667439815202468 0.666628136379946 1 1
0.944687789826923 0.943693231975753 1 1
0.801744715560803 0.800995658985365 1 1
0.684865663036576 0.684132923074517 1 1
0.916315807840241 0.915378537305602 1 1
0.825747039455588 0.824917275413454 1 1
0.785860785200221 0.785002182231494 1 1
0.701685786289335 0.70096937131858 1 1
0.665135078062927 0.664473692317925 1 1
0.713218948439634 0.712480676430489 1 1
0.950705893282966 0.949755052831599 1 1
0.858434344482432 0.857533704696292 1 1
0.727793290660083 0.727010381404791 1 1
0.844665660453849 0.843862057489798 1 1
0.969869244191886 0.968880095396049 1 1
0.716004896527828 0.715313507171087 1 1
0.711876191162468 0.71109951400966 1 1
0.669550105870373 0.668807962679303 1 1
0.87084042234143 0.869914271852737 1 1
0.930231081421465 0.929366252481835 1 1
0.744776730311038 0.74402626704127 1 1
0.754989129513858 0.754236877365889 1 1
0.598591493823617 0.597949701070201 1 1
0.821612160451741 0.820736949183108 1 1
1.01989781917721 1.01882555363963 1 1
0.929338766238538 0.928500492772203 1 1
0.816280909575421 0.815367493115803 1 1
0.975385436606821 0.974339646894055 1 1
0.702744592509147 0.702001694853226 1 1
0.827017641641659 0.826129098462463 1 1
0.84423250527023 0.843363691176741 1 1
0.872559147903544 0.871611824344831 1 1
0.86896787182665 0.868080725628216 1 1
1.06128364709669 1.06011742236886 0 0
0.919143954229831 0.918086129460726 1 1
0.709384218193263 0.708620435407211 1 1
0.848241065125422 0.847300305139532 1 1
0.709686481427748 0.708886735502903 1 1
0.835847319423664 0.834991236592985 1 1
0.695911643698408 0.695227742683351 1 1
0.725403227210681 0.724650174891045 1 1
0.683907389710976 0.683165125594907 1 1
0.727531008347431 0.726749434440367 1 1
0.757028778573971 0.756270778505062 1 1
0.84457468895383 0.84368171775614 1 1
0.678509332927558 0.677826102367914 1 1
0.871187853569722 0.870276241580395 1 1
0.910257233696789 0.909364269156339 1 1
0.922468053687222 0.921549913874989 1 1
0.642638180367042 0.641938319853417 1 1
0.857375601480442 0.856480906754321 1 1
0.672749345679519 0.67205248732812 1 1
0.560182947588093 0.559648781644742 0 0
0.628494956809203 0.627845679065913 1 1
0.705716665663032 0.704911466597191 1 1
0.69753255422605 0.696755987339526 1 1
0.838856362725847 0.838028445110506 1 1
0.939520983830916 0.938522307939709 1 1
0.891920390346284 0.891036657162568 1 1
0.619908261688124 0.619227139032044 1 1
0.792599771514748 0.791833060539371 1 1
0.69840425664556 0.697719209445276 1 1
0.700347525491091 0.699652023610539 1 1
0.796874483907492 0.796034853364464 1 1
0.883863369126391 0.882989078987549 1 1
0.82991687685743 0.82907530512499 1 1
0.769730671021664 0.769015022857576 1 1
0.98150783437829 0.980398838608809 1 1
0.737863073710673 0.737141993232607 1 1
0.622830016752307 0.622152238258831 0 0
0.840719952911761 0.839840214663025 1 1
0.733000274956289 0.732197521999948 1 1
0.843705123772538 0.842816749509042 1 1
0.900386180816624 0.899420909767789 1 1
0.526135171027954 0.525548841841154 0 0
0.898566260200474 0.897569255811124 1 1
0.710697960208834 0.709954400882813 1 1
0.79704412497284 0.796206586383406 1 1
0.837667952689213 0.836792893966691 1 1
0.830134509174629 0.829283881464634 1 1
0.791601907263823 0.790811768550276 1 1
0.933294049061256 0.932341898673255 1 1
0.847404303044213 0.84646057392879 1 1
0.796433720540477 0.795560992636808 1 1
0.546050775022035 0.54545254884721 0 0
1.08196307196851 1.08081808652298 0 0
0.718825734859462 0.7180079848615 1 1
0.701547709946465 0.700801278615357 1 1
0.814438964726247 0.813561956149979 1 1
0.700347361369654 0.69958993892605 1 1
0.723731951463648 0.72295747107528 1 1
0.866071343540865 0.865116047816021 1 1
0.84017051434416 0.839278599468637 1 1
0.792966035902584 0.792133955060862 1 1
0.678432500812089 0.677707872445278 1 1
0.820424096428038 0.819581695969763 1 1
0.579012870135883 0.57837294059033 0 0
0.859013299024151 0.858116388993254 1 1
0.748617409268615 0.74784983398966 1 1
1.09722386495456 1.09604925631238 0 0
0.750960583364634 0.750202650465512 1 1
0.800062618871013 0.799219084587294 1 1
0.752543700619651 0.751736791407798 1 1
0.929945348956212 0.928899123988309 1 1
0.815611893635848 0.814789468721519 1 1
0.735698610593145 0.734864532930279 1 1
0.728170626123651 0.7274151176369 1 1
0.681511936465885 0.680837140314228 1 1
0.771072824541149 0.770253396303009 1 1
0.821056814306899 0.820269656637431 1 1
0.710023712657626 0.709299988025012 1 1
0.841204431638501 0.840347204992612 1 1
0.795285225067982 0.794475124694562 1 1
0.882111588266524 0.881207806702345 1 1
0.8976607560056 0.896831309292036 1 1
0.787107490367217 0.78627673167982 1 1
0.667068393180337 0.666333949562477 1 1
0.697896514320012 0.69716357020033 1 1
0.813367992853373 0.812498756151376 1 1
0.871457645985476 0.870509445027782 1 1
0.842511981780504 0.841593005343579 1 1
0.800948522880087 0.800150471279629 1 1
0.982918411331336 0.981928381700004 0 0
0.86955479164792 0.86858712695378 1 1
0.860020683217762 0.859183463423943 1 1
0.861811733925205 0.860963409309399 1 1
0.867916536641012 0.867007182957197 1 1
0.917786634906301 0.916844047762605 1 1
0.890333046941674 0.889378068170601 1 1
0.741791841348329 0.74106957495749 1 1
0.927230328354508 0.926292957436172 1 1
0.805490088832673 0.804717670110641 1 1
0.722306334433318 0.721540094521686 1 1
0.793435331951106 0.792601926869852 1 1
0.769810650914098 0.76896980678288 1 1
0.812409201464166 0.811579403730992 1 1
0.887844933633777 0.887024332087499 1 1
1.0084951062989 1.00751012650191 1 1
0.899640973895064 0.898704537369832 1 1
0.775226798270272 0.774419330950877 1 1
1.08838001656181 1.08730583875135 0 0
0.964917357814429 0.963871257563563 1 1
0.793515868285464 0.79274609299306 1 1
0.885028497515134 0.88409954721972 1 1
0.784987615420157 0.784213800831436 1 1
0.951020766092013 0.949958515840287 1 1
0.806975771030192 0.806084542190447 1 1
0.673566728976249 0.672928115882447 1 1
0.581488271798282 0.580892922521274 0 0
0.804894908574642 0.804115097320734 1 1
0.906056959040305 0.905060105478552 1 1
0.661414663126821 0.6607347809068 1 1
0.670971216560192 0.670331524020986 1 1
0.914028342130545 0.913110398669547 1 1
0.815517249711488 0.81470330294456 1 1
0.564296321567585 0.563763952837193 0 0
0.72327903501026 0.722526057421809 1 1
0.852458078375098 0.851547723980879 1 1
0.703898104422467 0.703119168711201 1 1
0.730020759089136 0.729278354799655 1 1
0.880563775530403 0.879685497228229 1 1
0.702789279077388 0.702012013497758 1 1
0.595010045642191 0.594354121801761 1 1
0.841667015634583 0.840765561835729 1 1
0.743056140453277 0.742182125075557 1 1
0.929428475358018 0.928404382338631 1 1
0.548043420642255 0.547519875222199 1 1
0.931676121006916 0.930706931807919 1 1
0.638324887769437 0.637704342206788 1 1
0.881523419596251 0.880529712116797 1 1
0.822944829978292 0.822051292753775 1 1
0.821888256351982 0.821057923811865 1 1
0.565334830157033 0.56480202211451 0 0
0.667250045610838 0.666654785376679 1 1
0.735412237691313 0.734684500886883 1 1
0.742909953998099 0.742113134857874 1 1
0.733300591603334 0.732544116643689 1 1
0.762160485007821 0.761404730740961 1 1
0.979427960294375 0.978314655455426 1 1
0.775129555025038 0.774299623900366 1 1
0.99896097710414 0.998001704700556 1 1
0.824249989533089 0.823348338688017 1 1
0.774218815318244 0.773420642383359 1 1
0.853742177262565 0.852869522137654 1 1
0.867448275247433 0.866557930705578 1 1
0.724795771187651 0.724017841087541 1 1
0.9412362362777 0.940227637973166 1 1
0.865669997570382 0.864772073933958 1 1
0.996025635706002 0.994999460168981 1 1
0.752199640899704 0.751447216288673 1 1
0.635944197872885 0.635317692217381 1 1
0.890512421006789 0.889667902711497 1 1
0.834760331333418 0.833908448917602 1 1
0.748571548845248 0.747766641804464 1 1
0.669864685285096 0.669129635898681 1 1
0.682389727659138 0.681617120264691 1 1
0.791136525288956 0.790339781748811 1 1
0.616143940790362 0.615435556989037 1 1
0.611440898665467 0.610742835568165 0 0
0.693925128690777 0.693182773217403 1 1
0.738145697018702 0.737394767880553 1 1
0.916227637632554 0.915253872218187 1 1
0.84455864142479 0.843653857992152 1 1
0.856172558235151 0.85530674286113 1 1
0.765975076765959 0.765093950236733 1 1
0.905495102994477 0.90446858997294 1 1
1.03959923923454 1.03853138806219 1 1
0.834027890299652 0.833180859066559 1 1
0.844286415484925 0.843431195338569 1 1
0.933747122734354 0.932796347821564 1 1
0.813100562742636 0.812296019307964 1 1
0.786664890983926 0.785815484528856 1 1
0.718098366828933 0.717366635215081 1 1
0.968130265365169 0.967124310418527 1 1
0.917487351563724 0.916508623694504 1 1
0.831843587135556 0.830930757865669 1 1
0.954946283708462 0.95404416467507 1 1
0.921655488388892 0.920661402584169 1 1
0.80049334366435 0.799638204808319 1 1
0.801192160117929 0.800299741776358 1 1
0.834129004153506 0.833353723221156 1 1
0.851580351453904 0.850679738379458 1 1
0.94511567908766 0.944204452883011 1 1
0.800760686505828 0.799964543815187 1 1
0.788506131453223 0.78773589824822 1 1
0.877000525162995 0.876052826330515 1 1
0.52899548083055 0.528439742514855 0 0
0.527326813495979 0.526734697296993 0 0
0.633542028504949 0.63288489625509 1 1
0.838061749109518 0.837209762696501 1 1
0.821848332066671 0.820982421953374 1 1
0.769554460413702 0.768693599340802 1 1
0.629400858070026 0.628779630905466 1 1
0.874367992394594 0.873486119482287 1 1
0.941352128636724 0.940409348155523 1 1
0.70750593409151 0.706785973548385 1 1
0.591352720620492 0.590713590200946 0 0
0.890465690809854 0.889530130073098 1 1
0.869350781567836 0.868424075598904 1 1
1.02407038389677 1.02291947146797 1 1
0.770536974226314 0.769747510901733 1 1
0.782282493662451 0.781499682352706 1 1
0.939476110926679 0.938476228989643 1 1
0.854685725502802 0.853837975171545 1 1
0.610043698884335 0.609449791626041 0 0
0.756222115419664 0.755374626807251 1 1
0.647939145482004 0.647223329305621 1 1
0.744615893505847 0.743941248180283 1 1
0.736205321150112 0.735453434549675 1 1
0.656394508211505 0.655664722889183 1 1
0.904665656307711 0.903707582296506 1 1
0.931989378316773 0.931064400605199 1 1
0.838915338993409 0.838034780258043 1 1
0.713229039807614 0.712503759900775 1 1
0.762585362358309 0.761816450412136 1 1
0.564730331662126 0.564169308852623 0 0
0.774193817653968 0.773427655506732 1 1
0.884653905912372 0.883647220187986 1 1
0.765548127449002 0.764845516237369 1 1
0.684866439878056 0.684115185998501 1 1
0.797263279557461 0.796336287674489 1 1
0.895442448380865 0.894549059028225 1 1
0.745771251439012 0.744951474280593 1 1
0.742113377778815 0.741347542668874 1 1
0.91307226771322 0.912257057573704 1 1
1.12044109346948 1.11932760196589 0 0
0.823963617438804 0.82301837846388 1 1
0.613104557759097 0.612517664302235 1 1
0.697291802321772 0.696573390515043 1 1
0.772481421688592 0.771673979542095 1 1
0.862719458608403 0.861735334848584 1 1
0.767494053604739 0.766684959256715 1 1
0.962183914195211 0.961174057227604 1 1
0.946688130370425 0.945650551486176 1 1
0.896945870660839 0.895965134129156 1 1
0.775180706092347 0.774402859041339 1 1
0.772604193192172 0.771864161750007 1 1
0.903785698354402 0.902785399345244 1 1
0.905321777288544 0.904343898418089 1 1
0.876342298496965 0.875411624731047 1 1
0.686344561013732 0.685646617549005 1 1
0.685177062847079 0.684490375282535 1 1
1.08294714867047 1.08184849579407 0 0
0.947831636222608 0.94687037252121 1 1
0.790116268281568 0.789209726708373 1 1
0.683514387852925 0.682767782877104 1 1
0.620746279187194 0.620119470885955 1 1
0.849622459506704 0.84870023073319 1 1
0.731822313893994 0.731052616549356 1 1
0.600204260584176 0.599563009692592 1 1
0.826607226342201 0.825741087450914 1 1
0.881466156825897 0.880521536079823 1 1
0.696635128514612 0.69594988316501 1 1
0.899459438989777 0.898579548614276 1 1
0.700805325521466 0.700084481705201 1 1
0.796948065496344 0.796173183124632 1 1
0.820012047025379 0.819231726357575 1 1
0.775586778995098 0.774782416565366 1 1
0.650335130762507 0.649665874623095 1 1
0.686612158385663 0.685977783560462 1 1
1.007327353649 1.00628408290086 0 0
0.881720493237164 0.880792433334796 1 1
0.996733374363851 0.995756038102719 1 1
0.930754797805092 0.929737095485504 1 1
0.634507794824533 0.633845959020192 1 1
0.708297662491478 0.707582936550845 1 1
0.677971943965187 0.677261516798386 1 1
0.63873324274248 0.638108988654401 1 1
0.835194568884968 0.834327769740089 1 1
0.69353072252368 0.692804640890051 1 1
0.774112831386029 0.773364353121868 1 1
0.785379889278537 0.784585705029608 1 1
0.800322499089935 0.799531616023232 1 1
0.859547627691895 0.858693601326583 1 1
0.6073744223443 0.606777386275466 0 0
0.926704817975451 0.92571116100259 1 1
0.777131466461062 0.776333311298895 1 1
0.814171026007323 0.813252698946157 1 1
0.877665602951096 0.876786535977112 1 1
0.840007252905976 0.839181880148248 1 1
0.714586618167785 0.713788432012946 1 1
0.784054385463995 0.783314137927778 1 1
0.541526616806654 0.541030065613738 0 0
0.94092204521516 0.939903545784305 1 1
0.88564847700624 0.884754566553125 1 1
0.800526532448555 0.799773905113751 1 1
0.900533184358488 0.899677263431159 1 1
0.783611751677925 0.782833112282228 1 1
0.619726827101746 0.619110400911102 1 1
0.81560406530938 0.81475147927241 1 1
0.802928386921954 0.802015156181139 1 1
1.05886059550251 1.05784775485637 0 0
0.765363841198721 0.764579885505622 1 1
0.819261995479248 0.818413337899778 1 1
1.0788657525329 1.07777722634889 0 0
0.873046879301079 0.872193205866611 1 1
0.815165444719064 0.814414531083981 1 1
0.885562880980396 0.884658406349893 1 1
0.7501779990671 0.749419163730527 1 1
0.76579004210463 0.764977783824174 1 1
0.905143290341883 0.904241079385383 1 1
0.968630970990427 0.967621181345454 1 1
0.759657674519562 0.758894287353753 1 1
0.701718447722402 0.700997858273539 1 1
0.916305957878813 0.915377101053893 1 1
0.92194530234163 0.921047882111956 1 1
0.651853612016241 0.651204142497949 1 1
0.869452307517589 0.868557176777088 1 1
0.900390828377982 0.899418814814854 1 1
0.960876715258137 0.959975918859379 1 1
0.667252597510643 0.666579103767697 1 1
0.796965856064391 0.796144015605236 1 1
0.853899676303085 0.852997919074142 1 1
0.667937834454387 0.667307790296533 1 1
0.709571707304974 0.708817338170666 1 1
0.73168888333374 0.730923085030467 1 1
0.756501397463733 0.7557126707553 1 1
0.609342495570687 0.608730225386855 0 0
0.578340864861858 0.577758776423428 1 1
0.892182486012424 0.891307882063433 1 1
0.9402140122531 0.939221778796049 1 1
0.519384874437472 0.518880927620465 0 0
0.781481187338283 0.78069083672156 1 1
0.706831032698576 0.706113014528099 1 1
0.858350769055364 0.857538838785864 1 1
0.730533156396743 0.729704146184872 1 1
0.798568582356611 0.79776687991276 1 1
0.780549410153894 0.779722013549299 1 1
0.742588432941668 0.741818055862989 1 1
0.790320602096135 0.78952182920728 1 1
0.753617005610179 0.752849463216146 1 1
0.928480006068924 0.92754407040201 1 1
0.658377584916244 0.657694580997216 1 1
0.750297315674736 0.749518462763096 1 1
0.831256894625884 0.830401631052396 1 1
0.700958627247118 0.700243246679029 1 1
0.74544120064478 0.74468049011031 1 1
0.672697336732001 0.672019773483253 1 1
0.679382270225287 0.678662558114421 1 1
0.729874839615038 0.729141059418977 1 1
0.704024481771788 0.703360383907617 1 1
0.640940094559411 0.640271929628473 1 1
1.11149571016391 1.11030482511876 0 0
0.71507642928906 0.714312305280948 1 1
0.728594861667463 0.727855491385595 1 1
0.797051321688191 0.796268006028904 1 1
0.741480063837616 0.740704621543906 1 1
0.91717717891695 0.916162317020617 1 1
0.661408453333074 0.660641795721358 1 1
0.880745717142157 0.87993212072722 1 1
0.612785368365831 0.612136668764013 1 1
0.84053472938057 0.839643053903666 1 1
0.753968217200046 0.753231943731454 1 1
0.630339294869653 0.629743504239747 1 1
0.686826337611273 0.686046236258032 1 1
0.831129375963221 0.830356978309261 1 1
0.955674257026253 0.954672515348643 1 1
0.815237565925239 0.814439986919719 1 1
0.611828449731745 0.61120868140398 1 1
0.540529421855172 0.540028365318575 1 1
0.714460133020671 0.713694006193183 1 1
0.795352401512954 0.794474736310687 1 1
0.854234700940499 0.85331960911301 1 1
0.899172868366687 0.898217129012478 1 1
0.723102584497707 0.722321954105525 1 1
0.768389648004513 0.767589823603369 1 1
0.99611941007095 0.995160337720888 1 1
0.822551164066965 0.821737302869173 1 1
0.854769969743599 0.853932640175938 1 1
0.851644314527129 0.850724568053892 1 1
0.701311318667113 0.700565031907807 1 1
0.670605928063065 0.669926429533716 1 1
0.792437188296603 0.791588862896214 1 1
0.654603026792826 0.65398068223818 1 1
0.660424309947003 0.659723319733368 1 1
0.713065406611725 0.712360364030111 1 1
0.743631014518735 0.742912591805631 1 1
0.843401648063966 0.842528663343539 1 1
0.836887689738014 0.836098701614501 1 1
0.938755426786251 0.93775685277131 1 1
0.836874676919663 0.836027794598209 1 1
0.713144121342612 0.712480271030837 1 1
0.800509303544232 0.799682623449063 1 1
0.767578014006832 0.766813417075382 1 1
0.709788412469208 0.709053514856126 1 1
0.815566227948574 0.814654344425896 1 1
0.81270338864503 0.811886091107855 1 1
0.835758581514472 0.83485252014411 1 1
0.744387755951052 0.743608338314641 1 1
0.63229638371126 0.631646425430735 1 1
0.749095622613115 0.748226302646601 1 1
1.03668096808474 1.03554552163553 0 0
0.941642492619552 0.94064763937625 1 1
0.854118553134342 0.853299746713602 1 1
0.811700755978655 0.810947537736107 1 1
0.783314632170475 0.782533010527846 1 1
0.997236152768897 0.996211947123034 1 1
0.923473233423408 0.922501525881587 1 1
0.999530191583133 0.998352989188402 1 1
0.642616103654952 0.641958358835931 1 1
0.703185464752024 0.702467867001731 1 1
1.00965292788993 1.00855869940499 0 0
0.692941435685876 0.692152047915435 1 1
0.721519544889211 0.720786461331602 1 1
0.753357346160657 0.752558111167435 1 1
0.917812746916519 0.916848309488745 1 1
0.72531198595183 0.724580321910208 1 1
0.756197763010324 0.755389151351928 1 1
0.753436891923348 0.752674800949207 1 1
0.805872302749147 0.805066349359944 1 1
0.917037473135896 0.916043576001149 1 1
0.668722319354912 0.668009526243494 1 1
0.860579886538109 0.859655916274679 1 1
0.913928032234434 0.912929955135 1 1
0.819362618190457 0.818597430205982 1 1
0.614539939513438 0.613891961845398 1 1
0.924670298361666 0.923770475474221 1 1
0.719620066220306 0.718939109509786 1 1
0.90429169519004 0.903444041235864 1 1
0.760870343894892 0.760124416217688 1 1
0.889446115101307 0.888522974978463 1 1
0.940766798015312 0.939864207335309 1 1
0.796015831435572 0.795191519030597 1 1
0.984838777230286 0.983798544021677 1 1
0.838538071325619 0.837717817110496 1 1
0.96946951140511 0.968390314924238 1 1
0.79086802454111 0.790108749344668 1 1
0.843612878805371 0.842756809248252 1 1
0.663933657617064 0.66333412804561 1 1
0.664381501728135 0.66368968506811 1 1
0.853179410619869 0.852300907772413 1 1
0.692699232626666 0.692001109637902 1 1
0.600797131461461 0.600242301608734 0 0
0.794147932932692 0.793276545498305 1 1
0.703328234977099 0.702592688962333 1 1
0.906695164613277 0.90580114506066 1 1
0.704454176719681 0.70372792479303 1 1
0.761139518885586 0.760358207489691 1 1
0.985377301443233 0.984314843237559 1 1
0.903933795782442 0.903023300120392 1 1
0.647242332037913 0.646530156098877 1 1
0.7877617522111 0.786970754050393 1 1
0.669346928558355 0.66861703829367 1 1
0.742180992723261 0.741426763635981 1 1
0.901423220587232 0.900414254604884 1 1
0.791311682584116 0.790602504521007 1 1
0.522935606650121 0.522352927070917 0 0
0.898145380105462 0.897207253724004 1 1
1.0219462098001 1.0208496011499 0 0
0.783654356201617 0.782904656559113 1 1
0.596611368502182 0.595986825116353 1 1
0.686601091821329 0.685922120961648 1 1
0.740773467686337 0.740030877763468 1 1
0.940669794882346 0.939706413582753 1 1
0.694518689085026 0.693803926640157 1 1
0.623957219984636 0.623329900479766 0 0
0.810748121156212 0.809941342600016 1 1
0.89680004624225 0.895992549500369 1 1
0.782991363656519 0.782116050276843 1 1
1.02726566477034 1.02620617174151 1 1
0.707607619868322 0.706834155971784 1 1
0.860565994496801 0.859666356531185 1 1
0.886570621713861 0.885587058948697 1 1
0.776105523446885 0.775318154095167 1 1
0.974432643427423 0.973290576736163 1 1
1.02873066954494 1.0276479927602 0 0
0.825494498536789 0.824599899432423 1 1
1.07788943643295 1.07675462546864 0 0
0.600589966277953 0.600006517996011 0 0
0.622472186021125 0.621861622883461 0 0
0.67502849221784 0.674334501021233 1 1
0.784775170637832 0.783977222592044 1 1
0.926056098065684 0.925122664663794 1 1
0.725016097704637 0.724269993138516 1 1
0.765149809725346 0.764393246714102 1 1
0.811623475500278 0.810802379819696 1 1
0.805508341293791 0.804632992929373 1 1
0.768034857009302 0.767216619478947 1 1
0.738800725972372 0.738019343071355 1 1
0.774022275540708 0.773247502894947 1 1
0.881889848237353 0.880954308761399 1 1
0.914585255790519 0.913708577086689 1 1
0.925623771447647 0.924680177050083 1 1
0.719584259224048 0.718766993057672 1 1
0.945821588703021 0.944868865047599 1 1
0.903260455288663 0.902362372696926 1 1
0.862923490259655 0.862080415866017 1 1
0.927704211808148 0.926709088580563 1 1
0.804520523311442 0.803711445748183 1 1
0.745730654315565 0.744858930713294 1 1
0.962718254173888 0.961703620910501 1 1
0.771513963687511 0.770704527463451 1 1
0.886533630817156 0.885576194038813 1 1
0.947102325154372 0.946183406261708 1 1
0.850002289540578 0.849193969892071 1 1
0.778449326514914 0.777661425724072 1 1
0.701035691549173 0.700387386739961 1 1
0.634549154059297 0.633951093834113 1 1
0.752218249006347 0.751398269353468 1 1
0.809885731895726 0.809029473790831 1 1
0.761229654791707 0.760436397975993 1 1
0.713386011848223 0.712636922070523 1 1
0.838934387187541 0.838042835230282 1 1
0.666678724309844 0.665965657426722 1 1
0.745625617901674 0.744848767287774 1 1
0.895610075703499 0.89467851849994 1 1
0.851843023313488 0.851015051256606 1 1
0.759310875892632 0.758580909446512 1 1
0.952498926618575 0.951482776133413 1 1
0.848366033942188 0.847424033756131 1 1
0.736791379975054 0.736034585408283 1 1
0.646049000368142 0.6453642824749 1 1
0.858853157249193 0.857900390865404 1 1
0.875864811570593 0.875023238523004 1 1
0.629949442637862 0.629239306652107 1 1
0.705751065888862 0.705039239908684 1 1
0.748457492129841 0.747745103143776 1 1
0.55075977768871 0.550221595363685 0 0
0.844923555122438 0.844063830321467 1 1
0.736359673914292 0.73561342712886 1 1
0.714627755901561 0.713865035075547 1 1
0.938003858324902 0.937048645231527 1 1
0.831822347792866 0.831023223321977 1 1
0.847383403147777 0.846505922985517 1 1
0.823300911945208 0.822437820856766 1 1
0.940356670590532 0.939264843442902 1 1
0.688481524787809 0.68779071634701 1 1
0.844240201451117 0.843411296304567 1 1
0.698786554986125 0.698100853062783 1 1
0.949032375674891 0.948040961715096 0 0
0.885904172253618 0.885006451404478 1 1
0.80080366086784 0.799993935132635 1 1
0.859750794117281 0.858836439283154 1 1
0.851672468079607 0.850854280173587 1 1
0.752215322773792 0.7514315931202 1 1
0.852809854968442 0.851892728576059 1 1
0.791979272002725 0.791218800866917 1 1
0.57549903628002 0.57491052826649 0 0
0.644298391752774 0.643659233114335 1 1
0.879499482945781 0.878568882638202 1 1
0.601968335954269 0.601269784006317 0 0
0.743046592552021 0.742265093815428 1 1
0.695887419073746 0.695238841305884 1 1
0.962614862788397 0.961636671199592 1 1
0.644530536179864 0.643865374647719 1 1
0.880518039141927 0.879663149552164 1 1
0.697201163008194 0.696468140308536 1 1
0.615971815227839 0.615302416375082 0 0
0.883374680363161 0.882453287840757 1 1
0.795850943613353 0.795026522399568 1 1
0.851504599066572 0.850671660008989 1 1
0.912696236416042 0.911720345352391 1 1
0.794747946508427 0.79386312297483 1 1
0.668989424645519 0.668256917601479 1 1
0.620631278654705 0.619983170169083 1 1
0.967319665788945 0.966273496557767 1 1
0.745612419882768 0.744864402335851 1 1
0.846907514427944 0.845992123542 1 1
0.944055239242245 0.943165780134934 1 1
0.699637342444835 0.698974911662877 1 1
0.638197471964116 0.637537537548538 1 1
0.824351049239564 0.823551143867171 1 1
0.819909162510521 0.81898353293198 1 1
0.795870860400904 0.795064911002681 1 1
0.732120566649647 0.731458263629801 1 1
0.866581827071066 0.865704923737477 1 1
0.703725269038181 0.703017468903066 1 1
0.711472621212439 0.710837654222782 1 1
0.676271839824501 0.675571966434647 1 1
0.864871516522742 0.863961969419724 1 1
0.830747618777545 0.829862262663811 1 1
0.646125780726711 0.645465715939329 1 1
0.839972502565469 0.839097604904599 1 1
0.621425595930484 0.620870983456698 1 1
0.830771492823789 0.829830077391513 1 1
0.751185165296106 0.750369511688989 1 1
0.873658748302344 0.872738073515865 1 1
0.677650120292691 0.67690509352543 1 1
0.864344955091348 0.863429580947212 1 1
0.829040428569308 0.828192631776352 1 1
0.953427567552326 0.95236735221286 1 1
0.787318287529118 0.786475184377441 1 1
0.878101075570466 0.877207401759566 1 1
1.01266128589112 1.01167595818595 1 1
0.563453892725706 0.562908793813971 0 0
0.857277167583849 0.856401774289549 1 1
0.897812631387412 0.896894213839646 1 1
0.736848324847727 0.73608142384412 1 1
0.727561559913204 0.72683541037668 1 1
0.613178060666224 0.612544731078769 1 1
0.842582809042464 0.841696082663723 1 1
0.894443185165547 0.893523756240215 1 1
0.683967252558663 0.683317652304957 1 1
0.842065517975699 0.841263968094307 1 1
0.774061976270945 0.773257516324089 1 1
0.953706113383053 0.952755323693352 1 1
0.850355397569304 0.849501848168017 1 1
0.954194648230925 0.953232978819621 1 1
0.63834074868687 0.637606341646269 1 0
0.846829289610363 0.845934427182073 1 1
0.659038902926919 0.658377564281714 1 1
0.80381253780013 0.802988533553369 1 1
0.656264050468116 0.655520498341911 1 1
0.636476760823349 0.635817511771455 1 1
0.848748060929494 0.847873731998697 1 1
0.916506734204743 0.915568011028709 1 1
0.574048584684367 0.573429093875069 0 0
0.873661949461566 0.872702410744545 1 1
0.811600368749336 0.81081781337558 1 1
0.61731163555263 0.616714799687388 1 1
0.695833308190316 0.695093127278673 1 1
0.718983381271548 0.718178828120903 1 1
0.697479614801213 0.696759225038216 1 1
0.635821615992165 0.635165118277912 1 1
0.785539874040379 0.784682377260357 1 1
0.656043232313692 0.655413573531902 1 1
0.716884778255552 0.716137902513942 1 1
0.82900691481517 0.828103822100517 1 1
0.802711566250135 0.801889739572766 1 1
0.676981270115225 0.676277708517808 1 1
0.844789420339285 0.843878564384731 1 1
0.890268529100215 0.889322758429645 1 1
0.744254734539951 0.743493726598604 1 1
0.577292876375193 0.576701926510132 0 0
0.809441763417712 0.808576975373191 1 1
1.09792400680902 1.09667449422757 0 0
0.912300597159999 0.911303930790201 1 1
0.840888345530877 0.840026408103443 1 1
0.947100174510509 0.946166936750061 1 1
0.83379491929299 0.832921470331789 1 1
0.800235133844574 0.799432600608551 1 1
0.759357320281494 0.758536029553698 1 1
0.664727583534087 0.664103363990716 1 1
0.819533871452992 0.818775466857808 1 1
1.00016782367353 0.999140309652874 0 0
0.868595317678634 0.867598042019784 1 1
0.660249892645945 0.659566129655084 1 1
0.85043763966545 0.849529871989659 1 1
0.860430161989385 0.859542777528822 1 1
0.798492608280172 0.797642042076352 1 1
0.832102765000783 0.831261268193886 1 1
0.843372402464722 0.842595407966019 1 1
0.738867100097042 0.738116819558882 1 1
0.912940593737003 0.91193367377765 1 1
0.723313714119172 0.722575997479726 1 1
0.799622433609462 0.798735278774671 1 1
0.950109934756137 0.94902925045743 1 1
0.711762059347414 0.711060823541763 1 1
1.06972468535329 1.0685785424789 0 0
0.706170757776355 0.705465714789327 1 1
0.76503946211953 0.764251214353755 1 1
0.755319829712134 0.754530503821225 1 1
0.690506466332958 0.689788604667993 1 1
0.981244645701936 0.980278178253109 0 0
0.939361978675831 0.938456554734008 1 1
0.931636675889643 0.930630106543626 1 1
0.82509894116488 0.824203936334855 1 1
0.891062549463903 0.890111647977288 1 1
0.81332538035185 0.812519153419724 1 1
0.674753717257313 0.674072470172043 1 1
0.773203888052551 0.77243703669265 1 1
0.858385336185257 0.857503217813099 1 1
0.796034374146186 0.795313942681805 1 1
0.81065293999538 0.809781600161422 1 1
0.833535893827663 0.832617049217557 1 1
0.913390245780255 0.912466861786467 1 1
0.563141730956073 0.562540879610978 1 1
0.678584025884691 0.677932523735235 1 1
0.757773073380861 0.757049596294462 1 1
0.664120455594138 0.663425874384253 1 1
0.57136972478222 0.570779230429531 0 0
0.656510020429794 0.655776461762577 1 1
0.945023755999654 0.944099212658036 1 1
0.757108191709971 0.756311638906886 1 1
0.713044285359547 0.712361802898304 1 1
0.650644578470203 0.650021476223458 1 1
0.820547654652131 0.819696695322957 1 1
0.783868796070929 0.782980842222453 1 1
0.928879140634594 0.927880659084445 1 1
0.778135515149968 0.777314393081205 1 1
0.826876642853571 0.826041227789814 1 1
0.833415491691369 0.832590433459822 1 1
0.747215512306356 0.746459772675419 1 1
0.828186321861365 0.82736227101632 1 1
0.757170250347308 0.75636278420672 1 1
0.722785149500058 0.722013381353507 1 1
0.891129826598317 0.890137756800393 1 1
0.655210179798527 0.65454394815005 1 1
0.765091995355496 0.764302091337636 1 1
0.709604561978011 0.708839113213011 1 1
0.741358110663604 0.740623261209022 1 1
0.829548113225799 0.828743807559362 1 1
0.786096680153753 0.785268337696919 1 1
0.867658788417236 0.866846676851747 1 1
0.660355223926525 0.659679138089494 1 1
0.604397080185739 0.603811355908749 0 0
1.06028473975857 1.05917230975673 0 0
0.946983691028857 0.946139362625185 1 1
0.770877614755355 0.770088342947866 1 1
0.797903544881515 0.797017785978136 1 1
0.867890628938733 0.867005231814923 1 1
0.744929283650615 0.744155597923258 1 1
0.768201587770179 0.767410070583753 1 1
0.878469713174073 0.877588188705236 1 1
0.749082015732104 0.748321950741545 1 1
0.746670323600766 0.745871988717423 1 1
0.936914113300813 0.936035412677689 1 1
0.618744136981756 0.61811054302011 1 1
0.539009704451306 0.538450594093683 0 0
0.870806763201978 0.869863145697907 1 1
0.771534843016142 0.770741141415465 1 1
1.0419524950055 1.04078308827081 0 0
0.724510494438927 0.723761390564109 1 1
0.867717198733301 0.866807635787741 1 1
0.603926197683336 0.603352277490664 0 0
0.752216547374649 0.751533556303269 1 1
0.805451522061221 0.804544939664251 1 1
0.77493500068061 0.774135885689406 1 1
0.795703088375507 0.794914979499744 1 1
0.751745317929949 0.751012697197661 1 1
0.747775144948877 0.746975458176521 1 1
0.817403541350011 0.816463416780141 1 1
0.646849033603983 0.646170750687405 1 1
0.87950499695237 0.878669303089051 1 1
0.576148447638422 0.575559261035913 1 1
0.83366865584841 0.832921382533198 1 1
0.753834235188025 0.752990348682904 1 1
0.844580775988774 0.843696391351262 1 1
0.71497518147213 0.714292099767861 1 1
0.688529934830672 0.687815025511572 1 1
0.861285414384007 0.860345929031941 1 1
0.842730349100856 0.841873163795409 1 1
0.794254658244952 0.793460387102417 1 1
0.79139039758176 0.790602614473062 1 1
0.700310946613115 0.699600658172247 1 1
0.781954478728784 0.781166175930652 1 1
0.573915985090309 0.573286193911341 1 1
0.728218896702197 0.727442048373082 1 1
0.926672746089371 0.925662789885517 1 1
0.593965300969975 0.59328760356145 1 1
0.714449004159429 0.71373293042706 1 1
0.730476707539577 0.729740117971066 1 1
0.696325774657631 0.695598732765834 1 1
0.800258652520006 0.799467615167935 1 1
0.915479239018667 0.914530537933047 1 1
0.911579989863032 0.910754109814635 1 1
0.847609966305098 0.846776955632171 1 1
0.859135891462747 0.858288732252141 1 1
0.727060286514058 0.726319414632812 1 1
0.80550422765725 0.804663217465305 1 1
0.873183214367529 0.872271984031267 1 1
0.807097085648415 0.806283195136973 1 1
1.01539442393698 1.01432775090509 1 1
0.74707668489594 0.746320040723086 1 1
0.548074088348543 0.547506324761778 0 0
0.756747940730887 0.755962711073225 1 1
0.759686499693219 0.758927399604761 1 1
0.813578372689444 0.81270894838716 1 1
0.877310486870462 0.87647600657933 1 1
0.874468434200178 0.873545097995016 1 1
0.738174000938967 0.737457863536717 1 1
0.883704690255077 0.882745101540846 1 1
0.873140649695846 0.872155654408268 1 1
0.802089264016457 0.801241494495618 1 1
0.661219361282228 0.660582863334933 1 1
0.801795574598334 0.800958408442005 1 1
0.862908680678737 0.861992972595065 1 1
0.746998576350878 0.746239658708541 1 1
0.806148226824568 0.805396462525901 1 1
0.832596179433129 0.831752257160869 1 1
0.950931951502805 0.9499367074653 1 1
0.735081022412153 0.734321087192178 1 1
0.674219053042305 0.673510432142453 1 1
0.821891567116572 0.821131626750059 1 1
0.91577732625001 0.914890980862076 1 1
0.824806577543446 0.823907705666615 1 1
0.657829561490141 0.657134604500691 1 1
0.892733993038665 0.891774305638272 1 1
0.633696819129764 0.632976339350003 1 1
0.712864823674281 0.712170386803718 1 1
0.89568800116785 0.894709433474203 1 1
0.814323842465964 0.81346439737129 1 1
0.740398863793894 0.739655070642741 1 1
0.819746888740106 0.8188401375102 1 1
0.993246913012095 0.992203780624785 1 1
0.841879974881668 0.841040823898016 1 1
0.806538027814664 0.805705982388375 1 1
0.773944974003157 0.773168409610046 1 1
0.789200630569398 0.788378980481409 1 1
0.896765466873777 0.895789592215905 1 1
0.596148583268531 0.595599801276785 1 1
0.846056091824832 0.845155529722235 1 1
0.850105031523481 0.849199060682138 1 1
0.848919917500112 0.848065743594144 1 1
0.884558638446381 0.883614473317765 1 1
0.830251768940447 0.829492264957542 1 1
0.930319400147292 0.92932911439994 1 1
0.825814469775092 0.824878427277464 1 1
0.839333270167467 0.838492435292021 1 1
0.986450992395317 0.985342072765955 1 1
0.746644169486042 0.745921107117478 1 1
0.666636194919395 0.66587911950909 1 1
0.631911337059253 0.631218609514024 1 1
0.871144780632088 0.870250817239249 1 1
0.75358621524602 0.752813843817716 1 1
0.829251733325494 0.828363152646091 1 1
0.875733919616142 0.874867544515864 1 1
0.787965856468968 0.787161171854385 1 1
1.08369008247302 1.08260177716986 0 0
0.767837794323633 0.766986928005587 1 1
0.569087210931825 0.568483132234312 0 0
0.946584631419103 0.945649718768603 1 1
0.780089858725749 0.779238606983238 1 1
0.559704386415323 0.559157526254774 0 0
0.918540787105102 0.917600681057084 1 1
0.957131945397815 0.956199581802894 1 1
0.784795099135368 0.783936828005382 1 1
0.761601783470902 0.760789197864631 1 1
0.836866985906397 0.836101025894057 1 1
0.850262944215247 0.84929006865597 1 1
0.678551303874737 0.677856549736549 1 1
0.78420860496874 0.783391961615179 1 1
0.885654500649634 0.884750643501661 1 1
0.759861670145075 0.759057989028116 1 1
0.893306754676845 0.89242916150962 1 1
0.77203141492176 0.771205242290641 1 1
0.776571522037617 0.775759522913423 1 1
0.812022790539512 0.811211241562378 1 1
0.929125139245852 0.92819958195963 1 1
0.782661566791621 0.781902522299272 1 1
0.860774640062972 0.859865479572926 1 1
1.01093242708554 1.00985281095389 0 0
0.700178522055173 0.699483709514637 1 1
0.961987388151287 0.960980032643595 1 1
0.812213266626572 0.811383847877375 1 1
0.764870468466085 0.764112903395812 1 1
0.851846911144206 0.850926520495129 1 1
0.624211355361154 0.62355670687914 1 1
0.882740523565076 0.881809415099208 1 1
0.621869330680552 0.621217620837531 1 1
0.848417195712471 0.847516528341153 1 1
0.753068653371124 0.752257877042639 1 1
0.961108664186943 0.960145079747776 1 1
0.91621918973958 0.915288488032733 1 1
0.891083576204962 0.890168458213585 1 1
1.08544028189372 1.08427157498465 0 0
0.911073520553299 0.910118191357733 1 1
0.65011401395648 0.649360011633664 1 1
0.764441988041555 0.763639209276002 1 1
0.920189257100495 0.919226519941529 1 1
0.89287394574815 0.891872973835182 1 1
0.722169554796475 0.72142352176936 1 1
0.872997274451408 0.872185632146281 1 1
0.84490632816895 0.843953253233815 1 1
0.839070481353624 0.838220341907529 1 1
0.812368744774475 0.811548513285408 1 1
0.688471661530996 0.687772418704983 1 1
0.635586002880443 0.634933057849848 1 1
0.84739438864722 0.84659238427861 1 1
0.95633145749059 0.955324694264535 1 1
0.691302573771021 0.690512733797127 1 1
0.881482780365079 0.880514786762731 1 1
0.778040611384625 0.777216966523698 1 1
0.731251710187823 0.730560003731435 1 1
0.845964960852514 0.84512022215693 1 1
0.814853197710576 0.814037517168158 1 1
0.873668839953566 0.872791541193452 1 1
0.90154553524165 0.900667304712456 1 1
0.825281238705699 0.824440863025027 1 1
0.723254755948075 0.722452585167786 1 1
0.730827748164644 0.73011764303153 1 1
0.880481467441904 0.879584356673768 1 1
0.773559313384768 0.772771840454643 1 1
0.778169389845362 0.77732491941326 1 1
0.754502367553147 0.753727130905733 1 1
0.911731074815744 0.910787830569707 1 1
0.746049482412784 0.745285459757008 1 1
0.757899684977286 0.757095819034101 1 1
0.693804738520487 0.693061323670738 1 1
0.596859783077871 0.596242031297359 0 0
0.711309289139788 0.710628650657417 1 1
0.863017160333692 0.862111672497736 1 1
0.873643714070928 0.872782799408966 1 1
0.839902364239347 0.839024491864169 1 1
0.797501060205177 0.796572270420596 1 1
0.6701606355229 0.669402376413664 1 1
0.727722927609441 0.726951548909751 1 1
0.919724878673986 0.918758528642749 1 1
0.650327618599215 0.649617820349756 1 1
0.636521150015734 0.635904667408212 1 1
0.991498994066249 0.990474582183562 1 1
0.577643419352433 0.577024979319047 0 0
0.970846086556322 0.969872078758166 1 1
0.84348493571872 0.842596410727072 1 1
0.982704595574274 0.981631009938534 1 1
0.71447830148909 0.713834883377424 1 1
0.682956782829621 0.682218959151195 1 1
0.840546099813941 0.839667563862489 1 1
0.629034285662598 0.628428481910741 1 1
0.688674337772955 0.68800111011909 1 1
0.699756856030691 0.698972335822525 1 1
0.831539508751267 0.830705554631984 1 1
0.721423540423689 0.720717594775895 1 1
0.85180903906753 0.850882178389628 1 1
0.769175890123633 0.768324915884557 1 1
0.819542735400504 0.818659637492397 1 1
0.591442848413685 0.590811849512381 1 1
0.676499592184987 0.675793320010453 1 1
0.989479222166036 0.988426099158964 1 1
0.894134616526728 0.893261802890797 1 1
0.742131746801638 0.741412676898798 1 1
0.949910538584675 0.948951031304818 1 1
0.72303528846971 0.722240019430968 1 1
0.890160783933752 0.889225166885827 1 1
0.728434647956361 0.727686236740326 1 1
0.820275897621469 0.819421178147295 1 1
0.821004731049739 0.820098541827204 1 1
0.643883332551257 0.6432370426894 1 1
0.671528026013598 0.670842166015087 1 1
0.776287647567325 0.775430150556978 1 1
0.892278852634376 0.891411697567853 1 1
0.761845927728214 0.761124182580539 1 1
0.814646971976496 0.813856237276266 1 1
0.865213820471635 0.864344565884263 1 1
0.841457365129173 0.840541606003504 1 1
0.702887728155564 0.702158080964413 1 1
0.797886419221903 0.79705760537354 1 1
1.13739762108566 1.13611280510644 0 0
0.853437824195668 0.852579131569288 1 1
0.832859559146713 0.832001500671584 1 1
0.843680641677005 0.842820081993006 1 1
0.929072351226243 0.928087387906887 1 1
0.775042364282231 0.774282067146759 1 1
0.93949091159895 0.938405496384444 1 1
0.795590868822182 0.794767078980383 1 1
0.607829270187143 0.607215794763557 0 0
0.797938864192915 0.797145941942981 1 1
0.845417922153746 0.844523789592033 1 1
0.823513921395558 0.822701438625598 1 1
0.738050512457478 0.73729138566031 1 1
0.92392678132551 0.923002918903297 1 1
0.621394577324568 0.620735876545436 1 1
1.03677170625151 1.03571828784822 1 1
0.722723595847492 0.722005325984579 1 1
0.797326733006496 0.796497198794978 1 1
0.72548301332951 0.724696744122339 1 1
0.645737674774636 0.645018331928704 1 1
0.81848921140831 0.817641282135794 1 1
0.753258673727606 0.752504490548988 1 1
0.721397374647229 0.720659166812266 1 1
0.57695699508337 0.57633923794477 0 0
0.679856254379862 0.679137340866059 1 1
0.666562194522153 0.665819937791618 1 1
0.914732822111038 0.913765884233437 1 1
0.673806268303888 0.673146482082974 1 1
0.784489271772287 0.783688485537122 1 1
0.827633219737452 0.82675510410025 1 1
0.681742483531558 0.681080724599037 1 1
0.763281445701143 0.762547356540808 1 1
0.88662474380537 0.885839289721073 1 1
0.884851570114776 0.883935775370025 1 1
0.877200867831523 0.876215172573846 1 1
0.823853957563656 0.822927982904765 1 1
0.844122327704025 0.843272933211944 1 1
0.625698621641511 0.625043355474426 1 1
0.764141857160968 0.763289678453979 1 1
0.767885803212181 0.767147514328156 1 1
0.667626181593925 0.666995885933436 1 1
0.790228950502996 0.789434978440589 1 1
0.906863845547784 0.905952646796048 1 1
0.59262702052009 0.592088295762394 1 1
0.822218645436468 0.821392300336759 1 1
0.781213738052996 0.780348939072679 1 1
0.982837527090154 0.981865297280712 1 1
0.83329404862556 0.832385348862114 1 1
0.809518847319044 0.808595276087615 1 1
0.846434300401989 0.845621503030197 1 1
0.913699935921753 0.91280472116483 1 1
0.833121962964644 0.832309292527905 1 1
0.559282262501584 0.558714537932331 0 0
0.704018619052766 0.703258750444061 1 1
0.703442365640323 0.702710438041947 1 1
0.946917584605641 0.945901921639105 1 1
0.80766605001587 0.806881399438656 1 1
0.926368139963094 0.925443193651786 1 1
0.696796917602968 0.696023621549898 1 1
0.638641481558642 0.638040759345184 1 1
0.785181718939098 0.784369047163785 1 1
0.804419040714821 0.803628125424132 1 1
0.870897893329025 0.869954525904912 1 1
0.878492119981759 0.877542847067284 1 1
0.705295724970936 0.704465569890331 1 1
0.746224559079013 0.745373371899122 1 1
0.945353206162502 0.944372430205219 1 1
0.815847165879901 0.814982464690638 1 1
1.05655337763293 1.05545792261002 0 0
0.776632121845109 0.775823106479986 1 1
0.626509182627563 0.625880034315849 1 0
0.797624453474543 0.796843124176405 1 1
0.834226274488862 0.833272992921669 1 1
0.683090703388527 0.682351762235087 1 1
0.778378803697515 0.777624897384277 1 1
0.65805939271537 0.657299264340604 1 1
0.891462151204651 0.890559879521283 1 1
0.799446703490976 0.798658497087976 1 1
0.901515671254596 0.900603288553932 1 1
0.62717060448007 0.62647846674265 1 1
0.694344856325844 0.693605770896358 1 1
1.00251512449232 1.00154731641866 1 1
0.845917994468521 0.845048244299821 1 1
0.76829436173244 0.767396908997951 1 1
0.773563047408689 0.772775653474464 1 1
0.958374226012493 0.957388894171325 1 1
0.563392297362663 0.562820266764931 1 1
0.773133704288511 0.772222237740912 1 1
0.596375463386343 0.595764683506015 0 0
0.847635186230402 0.8467770362156 1 1
0.724780657127288 0.724083809379819 1 1
0.817067261115539 0.816215160748103 1 1
0.735209599526531 0.734444002306758 1 1
0.607174074576739 0.606574579956231 1 1
0.768420425010073 0.767628588109676 1 1
0.745808401475358 0.745125427836941 1 1
0.761774002304045 0.76097602118173 1 1
0.775553449306079 0.774795755423272 1 1
0.740960478150165 0.740208904997281 1 1
0.801548882977277 0.800771966108071 1 1
0.885452951228663 0.884600020264181 1 1
0.814438934821906 0.813592335492039 1 1
0.763577265539652 0.762822749191597 1 1
0.938685538765676 0.937716955425666 1 1
0.75532371865725 0.754514632832678 1 1
0.922244490195087 0.921361647672126 1 1
0.918810812622664 0.917882686234185 1 1
0.704262744769204 0.703509964828179 1 1
0.795030152824666 0.794262556241183 1 1
0.88636760155573 0.885388576519838 1 1
0.997375204517284 0.996238821418979 1 1
0.919115003366093 0.91822172064732 1 1
0.798076106088077 0.797191802605893 1 1
0.779293784625151 0.778478330495686 1 1
0.731223813760344 0.730480741373621 1 1
0.824333290526087 0.823506592218147 1 1
0.745441028657645 0.74473720081534 1 1
0.891148377028619 0.89021059594777 1 1
0.789696905107114 0.788915348399272 1 1
0.722866471730393 0.72216350753182 1 1
0.69374410910087 0.692991865230366 1 1
0.84711138107022 0.8461994360128 1 1
0.924008332487039 0.923054481321578 1 1
0.701652535143626 0.700900490186257 1 1
0.892225698990516 0.891270372555077 1 1
0.75450490103165 0.753678786647928 1 1
0.883968570673251 0.883084508142795 1 1
0.724957630523063 0.724192367058292 1 1
0.763061016271695 0.762258830714982 1 1
0.634191701842831 0.633501867840822 1 1
0.850489541820867 0.849599080248685 1 1
0.978737564950549 0.977655383217942 1 1
0.637750725780593 0.637152752024768 1 1
0.785314426815273 0.784534676263803 1 1
0.77468336177228 0.773815875522858 1 1
0.832984763180787 0.832167160502951 1 1
0.656072649623352 0.655414464945247 1 1
0.843292657697304 0.842515789331533 1 1
0.914523708830005 0.913612881414057 1 1
0.870723684072484 0.869821490683936 1 1
0.659876761000122 0.659121996882723 1 1
0.767741101231746 0.767060584259516 1 1
0.766479246381152 0.765747367517571 1 1
0.721570380377564 0.720810254289262 1 1
0.781146485780878 0.780296349182551 1 1
0.902245033266585 0.901325409250619 1 1
0.79873210930447 0.797879167757938 1 1
0.861537281165419 0.860688010109616 1 1
0.856767471543008 0.855878078823788 1 1
0.778458119547696 0.777640935759216 1 1
0.82431665775353 0.82344666190475 1 1
0.724658578041616 0.72394869262561 1 1
0.938863533921028 0.937905252075683 1 1
0.986713199746758 0.985625450303251 1 1
0.800685221714663 0.799888194775233 1 1
0.803613948159826 0.802852967561792 1 1
0.676861147230434 0.676221612862106 1 1
0.70694191968958 0.706124312382189 1 1
0.442589887845955 0.442138621925749 0 0
0.821822269644283 0.820952230759438 1 1
0.957028725416374 0.956038888334682 1 1
0.718876961419507 0.71812773462656 1 1
0.77046774765105 0.769760808111793 1 1
0.802274285970499 0.80150298628662 1 1
0.703179290204879 0.702453151363828 1 1
0.868789448609889 0.867929216360104 1 1
0.849301482650593 0.84841611550922 1 1
0.823340329593378 0.822553079564932 1 1
0.774526474936622 0.773740902113578 1 1
0.789812659259978 0.789014002264541 1 1
0.829090719431022 0.82826767171123 1 1
1.00664275830359 1.00565146596226 0 0
0.819954170177662 0.819078232244472 1 1
0.89234242980374 0.891459229735494 1 1
0.887355099672721 0.886433294344465 1 1
0.932486852762098 0.931466614663266 1 1
0.852837769912088 0.851972250427289 1 1
0.665877807283017 0.665178902312912 1 1
0.811787106997097 0.810957860039137 1 1
0.927486999006685 0.926557391427552 1 1
0.723789521259563 0.723054426984894 1 1
0.945658622210572 0.944652328995605 1 1
0.70333202400146 0.70264198725146 1 1
0.719799046182897 0.719069628027704 1 1
0.877863109469299 0.87695087701998 1 1
0.815190040527004 0.81428272765319 1 1
0.825000037617072 0.824145017247189 1 1
0.804773621415009 0.803958921921117 1 1
0.825489307889493 0.82468425868729 1 1
0.79725775554232 0.796373630165075 1 1
0.841523866114681 0.840652573702967 1 1
0.986512133932554 0.985490573100975 1 1
0.729818321097623 0.729066795283706 1 1
0.776360816923151 0.775645575414465 1 1
0.805970407124958 0.805143771508334 1 1
0.85374115570284 0.852909837510788 1 1
0.721855426608176 0.72117522918656 1 1
0.869170879401167 0.868193836328926 1 1
0.970267625242097 0.96927963589903 1 1
0.695207963946086 0.694507586819681 1 1
0.744645991665053 0.743885629632955 1 1
0.855524462246049 0.854661075617051 1 1
0.893466292857214 0.89261593460903 1 1
0.739901132966056 0.739175619178005 1 1
0.923030630833699 0.922108405493208 1 1
0.771456794007048 0.770671103429305 1 1
0.751867482894116 0.751056073680277 1 1
0.920974588029759 0.919992075083168 1 1
0.818118430384663 0.817327361605344 1 1
0.660845538653896 0.660186497218972 1 1
0.78086153422896 0.780064561235703 1 1
0.918028306123238 0.917130217433797 1 1
0.722753543328712 0.722001288014176 1 1
0.774191048327365 0.773416475109602 1 1
0.75181474106286 0.750981359222284 1 1
0.707614612872693 0.706955292072014 1 1
0.745668155498897 0.744922580416652 1 1
0.753129289443181 0.7523553841856 1 1
0.86654723270774 0.865687426475459 1 1
0.747046355135252 0.746228782184757 1 1
0.768811214961802 0.768046250411234 1 1
0.919564295944788 0.918547116086338 1 1
0.875226022189786 0.874387532749364 1 1
0.72915682476387 0.728335859726429 1 1
0.813620398611894 0.812685507698381 1 1
0.8660347851195 0.865177342289412 1 1
0.67661715740766 0.675927190495328 1 1
0.695395628981371 0.694623614552819 1 1
0.971827223299249 0.970826677525146 1 1
0.487007949955503 0.486445534715765 0 0
0.810933481314658 0.810097963434343 1 1
0.838477699249815 0.837569564135475 1 1
1.09031105150158 1.08914499039774 0 0
0.777506764436238 0.776685785952035 1 1
0.727978528835012 0.727169234236851 1 1
0.726780566486368 0.726092593272487 1 1
0.73865597319829 0.737942681418532 1 1
0.791535605918321 0.79076364599556 1 1
0.90552073926878 0.904611479657274 1 1
0.746886051179547 0.746177092787891 1 1
0.793718127714372 0.792828421008375 1 1
0.637390969959788 0.636676924521342 1 1
0.862825097213553 0.861977483067821 1 1
0.910419333007 0.909494947103441 1 1
0.826714409774009 0.825835312096621 1 1
0.926367252191554 0.925383631557079 1 1
0.486399995326882 0.48590211282038 0 0
0.799099152000911 0.79824851842826 1 1
0.779454985890512 0.778652629231593 1 1
0.867234141318319 0.866278126808905 1 1
0.967209915058824 0.96628770268306 1 1
0.833757225136135 0.832930944723417 1 1
0.722156685535451 0.721482585274404 1 1
0.635190087026806 0.63456043263731 1 1
0.734802877370517 0.734090635245587 1 1
0.755020659521977 0.754180067891615 1 1
0.949611808166064 0.948686165615059 1 1
0.660740437175121 0.660074971781198 1 1
0.757820801413332 0.757032173341088 1 1
0.860181606436297 0.859290666107259 1 1
0.976226943400994 0.975196795934182 1 1
0.947900390348012 0.946988382599284 1 1
0.838471688652882 0.837621048376947 1 1
0.934973598654413 0.934013570686472 1 1
0.88123047053963 0.880243969870838 1 1
0.745886689428748 0.74510154233361 1 1
0.862731337050443 0.861890661845353 1 1
0.752095686126033 0.751256245519437 1 1
0.934992263282686 0.934002177455268 1 1
0.705830615541996 0.705110673091526 1 1
0.787749808268136 0.786911047198492 1 1
0.95218958789506 0.951219508103505 1 1
0.700566829865405 0.699851317782262 1 1
0.875773709837708 0.874939642345222 1 1
0.604161982783773 0.603538507116844 1 1
0.73174152963167 0.730971053371408 1 1
1.07781379776682 1.07663701225084 0 0
0.629257511625441 0.628612240812764 1 1
0.624667587681765 0.624036902767144 1 1
0.744051488053864 0.743197015050497 1 1
0.578174227929452 0.577631004906962 0 0
0.737689737104016 0.736974501884827 1 1
0.950751906710763 0.949749051913293 1 1
0.743809927768024 0.743014235581659 1 1
0.621578750605053 0.620957430291251 1 1
0.618530443140434 0.617931998031715 1 1
0.894070238399242 0.893164693625724 1 1
0.919170447726639 0.918203839480858 1 1
0.846973467278458 0.846138659426262 1 1
0.833478116801647 0.832600169963398 1 1
0.760455627013789 0.759691403957814 1 1
0.876939875477602 0.875962698014876 1 1
0.72633339817155 0.725501095732012 1 1
0.829519808953604 0.828624839333064 1 1
0.759703850480879 0.758919894247987 1 1
0.859580326545537 0.858730558034538 1 1
0.672755128161429 0.672033088657632 1 1
0.836520001752886 0.835655526567685 1 1
0.59157366438765 0.590936440086896 1 1
0.954958957500186 0.953909340455641 1 1
0.712592067118358 0.711924616819839 1 1
0.706483051294816 0.705755616316242 1 1
0.877812355649719 0.876916623215433 1 1
0.616935523570566 0.616308752582136 1 1
1.03090516161736 1.02979723893027 0 0
0.615233869905776 0.614593117437834 1 1
0.78830041875143 0.787494321242467 1 1
0.792409409509386 0.79158849886708 1 1
0.862360649296303 0.861431017670543 1 1
0.755840613860659 0.755110451020836 1 1
0.867297013567133 0.866352335939383 1 1
0.812877512570399 0.812049654663553 1 1
0.771626575764454 0.770812000245284 1 1
1.076622884272 1.07548402762188 0 0
0.813183547149155 0.812301120220877 1 1
0.564469816611252 0.563923561737636 1 1
0.778604606864581 0.777729999711973 1 1
0.882922631720931 0.881969038131438 1 1
0.782904268647781 0.782080075129085 1 1
0.621215376590567 0.620567553466302 1 1
0.722293898262792 0.721526342498746 1 1
0.813485292051589 0.812685781649511 1 1
0.949783533697924 0.948834228021699 1 1
0.657361961842423 0.656680293560212 1 1
0.639290069165402 0.638616760270897 0 0
0.717765694153652 0.717059610527946 1 1
0.751363697292739 0.750632196912803 1 1
0.837088647913928 0.836232778357214 1 1
0.697997543452215 0.697246228043086 1 1
0.724598154929018 0.723867358548812 1 1
0.776255570682614 0.775431581543944 1 1
0.667949963471499 0.667276201952076 1 1
0.701855654136336 0.701170552107842 1 1
0.5935412435845 0.592970530099391 0 0
0.731005214702464 0.730229186515221 1 1
0.704959929981471 0.70423858463467 1 1
0.738101155370063 0.737319522665276 1 1
0.829570137008167 0.828781109861188 1 1
0.893614612947404 0.892705986555937 1 1
0.838444978859984 0.837601540820818 1 1
0.745673156410396 0.744895624425678 1 1
0.758061585890311 0.757315150474831 1 1
0.89272793407429 0.891774225349872 1 1
0.857124873339911 0.856214043293206 1 1
0.82994614060602 0.829087365732356 1 1
0.860779180798188 0.859827483948147 1 1
0.882762749052002 0.881929837475411 1 1
0.823391202730628 0.822573128524047 1 1
0.753346104161392 0.752567419951322 1 1
0.821392241940333 0.820548146118838 1 1
0.844952710526404 0.84402314198837 1 1
0.849076424182891 0.848110915763177 1 1
0.737937951913816 0.73715467339834 1 1
0.948626365664599 0.947635126074322 1 1
1.00318683354322 1.00223756739822 1 1
0.834720886882915 0.833875589851244 1 1
0.909816075368512 0.908885463626725 1 1
0.848355760544625 0.847469703403657 1 1
0.579044758706447 0.578376602856337 0 0
0.966390916097711 0.965401713360575 1 1
0.859766919187948 0.858870652298779 1 1
0.857018317224284 0.856043906131474 1 1
0.618781739824258 0.618050673655886 0 0
0.774725675114902 0.77396570644323 1 1
0.774120944681209 0.773329240527503 1 1
0.75727109044979 0.756442841843578 1 1
0.910133315141743 0.909123196484352 1 1
0.903831319688326 0.902908642857972 1 1
0.932741092382238 0.931809649954784 1 1
0.803474698295398 0.802602441743254 1 1
0.835835555006269 0.835038437558482 1 1
0.835608899077075 0.834675526745606 1 1
0.807984201145076 0.807077958421664 1 1
0.601180701741876 0.600597888591783 1 1
0.842620587930916 0.841720887511472 1 1
0.894290417916717 0.893367123298133 1 1
0.835047884737763 0.83420449542646 1 1
0.835486866443205 0.834603265090852 1 1
0.796309237709951 0.795474985604053 1 1
0.568014603184363 0.567481236488618 0 0
0.977982438168527 0.976814878864682 0 0
0.890192103862619 0.889328825020961 1 1
0.641507089325197 0.64082939972686 1 1
0.783890464319937 0.783134068193224 1 1
0.70943291171627 0.708714067453613 1 1
0.905039377217255 0.904156836251422 1 1
0.787316354983617 0.786543753600519 1 1
0.780888315749424 0.780105046193338 1 1
0.7225655833009 0.721807290195261 1 1
0.873327732876537 0.872531048101992 1 1
0.745712205948487 0.744937369274134 1 1
0.654325504309433 0.653702635133566 1 1
0.822205589065578 0.821310554906656 1 1
0.921625633319043 0.920728136794494 1 1
0.749823171614586 0.749004272203161 1 1
0.861407963481842 0.860531078401429 1 1
0.881280554561272 0.880374052516083 1 1
0.579385535654401 0.578822353016592 0 0
0.859375751611961 0.858438429272359 1 1
0.68400109191514 0.683280601930339 1 1
0.95433666454523 0.953245584979667 1 1
0.758917745274944 0.758203247747103 1 1
0.770794571512249 0.769983625168241 1 1
0.996562019021965 0.995609224922769 1 1
0.81390914920179 0.813017545147485 1 1
0.834671858800657 0.833784691484625 1 1
0.680340571204931 0.679701457967133 1 1
0.800842247703161 0.79992273343718 1 1
0.664304961096666 0.663592580635152 1 1
0.808293901010526 0.807351689003935 1 1
0.761401984553883 0.760637799913605 1 1
0.573826738793812 0.573184407363696 1 1
0.753400819754368 0.752637482097999 1 1
0.646195807022907 0.645561253507675 1 1
0.826145742775586 0.82525573156595 1 1
0.702142114441107 0.701393839756196 1 1
0.809338999889684 0.808485293813835 1 1
0.596119705682777 0.595554669238951 1 1
0.891898144362558 0.891017048878898 1 1
1.01050326039188 1.00946901478451 0 0
0.608266471867663 0.607621005812498 0 0
0.935154340378404 0.934144732884334 1 1
0.826444735331039 0.825562575611873 1 1
0.768621128073586 0.767825289346416 1 1
0.78878167360347 0.788025208372083 1 1
0.824056852754274 0.823285052462575 1 1
0.835295515604629 0.834424592647381 1 1
0.621068646749637 0.620469904705117 0 0
1.11787094218902 1.1166980429749 0 0
0.889487642592645 0.888584479195561 1 1
0.786316939444066 0.785519214705386 1 1
0.771276341228649 0.770512948904708 1 1
0.820852070160515 0.820035494382463 1 1
0.956418817924089 0.955390692353982 1 1
0.972034223608881 0.971043590288663 1 1
0.890218749562536 0.889350507700425 1 1
0.962033813431574 0.961065701924795 1 1
0.774808487097174 0.774001692213328 1 1
0.823940617343624 0.823115507654844 1 1
0.886323247247665 0.885397045660178 1 1
0.908226675377634 0.907245802710244 1 1
0.922964493475336 0.922047166996565 1 1
0.826782451598395 0.825858042521572 1 1
0.782203744450889 0.781436561873287 1 1
0.668719280931032 0.668026393773197 1 1
0.836452285017435 0.835485321973163 1 1
0.853831594091953 0.852943796884758 1 1
0.961367633685621 0.960330325042845 1 1
0.482296407209004 0.481806772766638 0 0
0.905703992855612 0.90471896368772 1 1
0.800347473886237 0.799494833664961 1 1
0.769407981374381 0.768595855542396 1 1
0.785135970795503 0.784325612183731 1 1
0.839364841029117 0.838447389919445 1 1
0.739664177396691 0.738901438154081 1 1
0.759722846128364 0.758904109025669 1 1
0.866597366236203 0.865762857957792 1 1
0.920125248452984 0.919234065273709 1 1
0.89855862058018 0.897574801101957 1 1
0.864328770785145 0.863394127550776 1 1
0.716625140360356 0.715873807138353 1 1
0.643304415534662 0.642673810414693 1 1
0.928387604215938 0.927449074709647 1 1
0.660816836717885 0.660118082606513 1 1
0.975480726325018 0.974408585204557 1 1
0.66570242612375 0.665007136128442 1 1
0.803303784557948 0.80247364055095 1 1
0.758605353397863 0.757786275757975 1 1
0.84284129120898 0.841970844264963 1 1
0.864872678291565 0.864029420547192 1 1
0.869758922700881 0.868901337713791 1 1
0.623777575003251 0.623090353154584 1 1
0.908921996267158 0.90801126596505 1 1
0.999340118209804 0.998283150386283 1 1
0.763195465331907 0.762384525920854 1 1
0.945169645810586 0.944207019978713 1 1
0.980440008022484 0.979443110470686 1 1
1.15042872983405 1.14920607944662 0 0
0.663479482559548 0.662801889616986 1 1
0.852712724727829 0.851906250805628 1 1
0.79677654553959 0.795937234870602 1 1
0.708524989234186 0.70778095107293 1 1
0.94029206850928 0.939296845934225 1 1
0.709739983002927 0.708998498949561 1 1
0.847263237344567 0.846383087309784 1 1
0.893713637717469 0.89284351372506 1 1
0.811582522397157 0.810668149183804 1 1
0.819410459402879 0.818582237693453 1 1
0.695908504020765 0.695190471876796 1 1
0.83380025415645 0.832954877569116 1 1
0.801710559993376 0.800902338486772 1 1
0.830936032386111 0.83006680424714 1 1
1.0328218969416 1.03172030804658 0 0
0.880928223562135 0.879955864633612 1 1
0.878139311135041 0.877264869961764 1 1
0.911220019655318 0.910294756720095 1 1
0.707223903262074 0.706474334171104 1 1
0.969860628812509 0.968809414833262 0 0
0.817770298455315 0.816893145339502 1 1
0.924851652912709 0.92390044909915 1 1
0.89339606204308 0.892499429429842 1 1
0.565706196537573 0.565116672618458 0 0
0.65828035969774 0.65756460575647 1 1
0.908226258766402 0.907172280783463 1 1
0.806401101552823 0.805525770743954 1 1
1.12340703390349 1.1223315913565 0 0
0.878662198270999 0.877775910206299 1 1
0.674742116548364 0.674011847940454 1 1
0.773322487668732 0.772508477809872 1 1
0.811071874591484 0.810222356055529 1 1
0.85320511826023 0.85240998099443 1 1
0.869652621532568 0.868796673274112 1 1
0.736185408492669 0.735401476078842 1 1
0.777463142740852 0.776716080396844 1 1
0.790101522228754 0.789268791181001 1 1
0.986271386939984 0.985268974174617 1 1
0.786544100429007 0.785750642876724 1 1
0.675145600698981 0.674480200372814 1 1
0.815207137078872 0.814392304539421 1 1
0.665884841421115 0.665211928637898 1 1
0.748872782795034 0.748142366928977 1 1
0.816226557246387 0.815369583685603 1 1
0.81060567579928 0.809806706573212 1 1
0.661741594745524 0.660974572585834 1 1
0.588230106332067 0.587623144777875 1 1
0.713587766292944 0.712895396725033 1 1
0.743937988404647 0.743187139164724 1 1
0.752091992533501 0.751267227434333 1 1
1.04305742643708 1.04197874495937 0 0
0.735310976825943 0.73446458815042 1 1
0.733591666273302 0.732805283250233 1 1
0.769053966384049 0.768240833908414 1 1
0.576332480672338 0.575710159989178 0 0
0.866586416609077 0.865626692900125 1 1
0.834508568127019 0.833614934271639 1 1
0.906901714808235 0.905939684364694 1 1
0.690390549829831 0.689687310696344 1 1
0.830206315241702 0.829323114611025 1 1
0.675292203766011 0.674639446832789 1 1
0.890146904018494 0.889156316047781 1 1
0.846362263493694 0.845504738238565 1 1
0.785353407358479 0.784547691663657 1 1
0.779632030178302 0.77877376755773 1 1
0.685181832403806 0.684478174740351 1 1
0.60973871192617 0.609052977897893 1 1
0.813932468507754 0.813082348124 1 1
0.884602970010439 0.883678191230148 1 1
0.769110481908864 0.768306004909733 1 1
0.996176493506403 0.995099735649782 1 1
0.948554993538507 0.947594279956067 1 1
0.797308645256741 0.796446107093014 1 1
0.959942872613468 0.958926206387691 1 1
0.854041737983323 0.853213492346711 1 1
0.604369343666586 0.603735666309824 1 1
0.819569708277714 0.818685692054636 1 1
0.79675017191115 0.79589670776706 1 1
0.670520777742758 0.669714382173693 1 1
0.640212730531343 0.639539899032857 1 1
0.760314758276549 0.759496382790173 1 1
0.836227667912141 0.835390151024834 1 1
0.885143061824978 0.88422617751894 1 1
1.03062921208736 1.02954204313776 0 0
0.951065745538477 0.950142806626669 1 1
0.753435065106925 0.752604293288647 1 1
0.887644669326162 0.886622127109002 1 1
0.920896337237402 0.919866771857347 1 1
0.774919752009694 0.77407841989338 1 1
0.837397210091151 0.836459061733702 1 1
0.738194076107928 0.737488666640954 1 1
0.787634681696575 0.786763249308958 1 1
0.881030484913158 0.880089815253352 1 1
0.755128624348202 0.754365732615087 1 1
0.745887593833339 0.745081284608994 1 1
0.65352184951528 0.652852710497375 1 1
0.824285532045997 0.82340594959817 1 1
0.846101156661592 0.84527206992488 1 1
0.796572643520373 0.795743476753989 1 1
0.831374382848665 0.830518079850585 1 1
0.679723904848788 0.6789895148732 1 1
0.685371117668494 0.684651176593352 1 1
0.705087933522177 0.704411023802399 1 1
0.891103328250974 0.890028704980284 1 1
0.762914171962591 0.76218653613838 1 1
0.753374131154703 0.752638089891969 1 1
0.826882023803327 0.825989361116841 1 1
0.726279442860832 0.725508798744041 1 1
0.867089049842992 0.866204662677725 1 1
0.868287610920318 0.867438118578815 1 1
0.837819120135064 0.836992307155594 1 1
0.840463444534951 0.839518477002651 1 1
0.754859109075339 0.754071225201268 1 1
0.888018684442633 0.887135535020099 1 1
0.745143862801775 0.744348886241184 1 1
0.746647047303939 0.745823398651831 1 1
0.871622635499443 0.870715972029022 1 1
0.911740158230084 0.910819955002097 1 1
0.697227806742222 0.696439655977222 1 1
0.820966070881724 0.820173285294208 1 1
0.744783731823413 0.743951781676792 1 1
0.593872684572461 0.593288513311515 1 1
0.981838025133719 0.980840727544881 1 1
0.664595263051704 0.663906630421111 1 1
0.916096403556338 0.915069174023716 1 1
0.785543051537062 0.784675321369239 1 1
0.936930770052969 0.935924580863379 1 1
0.909218666333563 0.90828568085912 1 1
0.654951208334737 0.654281553316118 1 1
0.69955481809644 0.698797561363161 1 1
0.828201053135697 0.827389611317215 1 1
0.717384785221623 0.716645133868992 1 1
0.797818662891545 0.797070201788509 1 1
0.782910072145033 0.782091263535649 1 1
0.738879808019477 0.738117166462506 1 1
0.82701626878038 0.826153196923878 1 1
0.774734664506146 0.773933118366904 1 1
0.797901739331038 0.797102340383583 1 1
0.886926748600049 0.885977985317231 1 1
0.67911241153992 0.678498951366213 1 1
0.618734425680567 0.618071030824237 0 0
0.759960033858739 0.7592002103974 1 1
0.754263746630899 0.75354594199546 1 1
0.736911138194758 0.736105566165973 1 1
0.865118930423822 0.86424588944643 1 1
0.576108179461194 0.575530815181358 0 0
0.813758622637896 0.812955827356964 1 1
0.863648078355704 0.862621858528956 1 1
0.750657214971683 0.749825661117119 1 1
0.653213780420114 0.652564503833217 1 1
0.751992709399488 0.751121086128237 1 1
0.764283686472813 0.763490048213734 1 1
0.854582959343993 0.853675905255452 1 1
0.780105357830151 0.779321305183181 1 1
0.756654336906637 0.755922743527421 1 1
0.745824796532304 0.745138193431045 1 1
0.631763072134306 0.631135614154838 1 1
0.856255454082347 0.855327508885481 1 1
0.723760205388247 0.722973603113223 1 1
0.934389000745109 0.933529143768642 1 1
0.990946433143336 0.98990353517142 1 1
0.732979209740332 0.732180716741977 1 1
0.903557152083397 0.902623329259638 1 1
0.849530570420968 0.848645286972822 1 1
0.679810428405171 0.679079893048613 1 1
0.69335351160389 0.692614909998259 1 1
0.763711915800212 0.762841177813216 1 1
0.837267280727954 0.836425569740857 1 1
0.686002998614893 0.685274462321214 1 1
0.901080152177561 0.900082776581737 1 1
0.751181391140534 0.750441773484433 1 1
0.764216624763597 0.763435055846436 1 1
0.633556476207057 0.6328962025105 1 1
0.791490151819233 0.790698621334232 1 1
0.854332260147528 0.853428589455899 1 1
0.498518225007514 0.497993107599013 0 0
0.702268499574012 0.701585371930815 1 1
0.69860638264697 0.697909675307751 1 1
0.853119804302355 0.852304755527792 1 1
0.776885694725284 0.776149939677482 1 1
0.781541216226127 0.780685919363573 1 1
0.810719376072972 0.809895309318529 1 1
0.843591909744175 0.842686605609689 1 1
0.748643006265314 0.747926511295897 1 1
0.851273525313346 0.850439217018583 1 1
0.846884918719726 0.845976924055127 1 1
0.876939279276417 0.87598881718533 1 1
0.684241773578827 0.683535610009924 1 1
0.830556400014805 0.829753310277156 1 1
0.879342061475051 0.878457198111353 1 1
0.779263251105099 0.778533205499834 1 1
0.677544135345597 0.676815523787739 1 1
0.435793032597001 0.435335044319919 0 0
0.78846761482178 0.787626895996793 1 1
0.978683328855163 0.977675454704661 1 1
0.941019796574869 0.940054947120349 1 1
0.94791159239393 0.946922434361145 1 1
0.883558237598256 0.882612271501025 1 1
0.831203768464469 0.83033432246714 1 1
0.785254819814571 0.784477961010785 1 1
0.760901482636385 0.760047912632426 1 1
0.951145577028386 0.950134149916727 1 1
0.724218170614425 0.723447152267866 1 1
0.748707144669493 0.747905712470525 1 1
0.690252552862547 0.689490928405156 1 1
0.870629575772012 0.86974677186531 1 1
0.83209294407688 0.831243807545345 1 1
0.875745189774778 0.874838727537136 1 1
1.08788560361688 1.08672198786114 0 0
0.886942754908415 0.886051316542351 1 1
0.751417594635262 0.750620031386478 1 1
0.757691166634207 0.756889601748419 1 1
0.925891198573614 0.924990431523243 1 1
0.835426460686739 0.834491642987849 1 1
0.837921252163837 0.837056710218059 1 1
0.611905169975553 0.611293325109971 1 1
0.926621640109433 0.925625377341146 1 1
0.806766983546579 0.805866853294444 1 1
0.729660805603201 0.728865327825341 1 1
0.781297715825054 0.780502988898468 1 1
0.832944158287623 0.83207130554643 1 1
0.763869696051422 0.763038922536109 1 1
0.828776386394198 0.827943814687384 1 1
0.782627746522028 0.781832249750139 1 1
0.64503654221498 0.644371720118438 1 1
0.698259522516139 0.697603852766988 1 1
0.663165200909086 0.662461863662134 1 1
0.784684574935127 0.783889858033244 1 1
0.806088798770286 0.80523050599003 1 1
0.766548005536669 0.765705561360357 1 1
0.654838579937617 0.654109262858821 1 1
0.99864531860006 0.997619296542593 1 1
0.877420064901722 0.876521552435037 1 1
0.917590033433693 0.916677417881937 1 1
0.638979697655504 0.638304773839461 1 1
0.746118988750356 0.745385038071649 1 1
0.851827844690318 0.850946700892149 1 1
0.690536821274517 0.689833287884646 1 1
0.782096456083275 0.781240226718184 1 1
0.924255066855031 0.923343691252179 1 1
0.744830584101036 0.744022969751882 1 1
0.821709343119416 0.820858961631686 1 1
0.889240363060129 0.888342237053078 1 1
0.838047383381529 0.837183568123715 1 1
0.782861065418466 0.782116939649018 1 1
0.843215192645557 0.842340949521917 1 1
0.8657099671466 0.864823175006935 1 1
0.73621380631585 0.735473935810023 1 1
0.518470359305603 0.517922446245401 0 0
0.724229272503274 0.72340472473221 1 1
0.893495125582082 0.892549077564527 1 1
0.717429858874641 0.716663938272403 1 1
0.884218042380485 0.883329414823222 1 1
0.731561677719584 0.730791246379118 1 1
0.734442514754799 0.733703449029934 1 1
0.804452138747117 0.803647904222074 1 1
0.639496339294551 0.638795482148882 1 1
0.772472227366416 0.771679902243839 1 1
0.920490428913401 0.919550734352362 1 1
0.829271740997509 0.8284414901504 1 1
0.97892804616778 0.977918345734645 1 1
0.773609286027225 0.772806655411203 1 1
1.00762582944434 1.00657914373751 1 1
0.670429432812723 0.669755862954857 1 1
0.607610486218399 0.607072809036343 1 1
0.860075078373667 0.859198743022592 1 1
0.81247410660983 0.811693035353873 1 1
0.568483165839741 0.567844327304792 1 1
0.921539276267121 0.920577545312184 1 1
0.719044489796403 0.718313716658829 1 1
0.694845281002556 0.694193014783562 1 1
0.835824037325452 0.834948037623513 1 1
0.750294013897292 0.749582038614157 1 1
0.70443910684034 0.703759777572731 1 1
0.810577541128464 0.809689395568276 1 1
0.669167361177227 0.668484602054627 1 1
0.788840046988579 0.788041856080521 1 1
0.763346849238555 0.762497465447985 1 1
0.764933151336757 0.764151850853123 1 1
0.683280039220944 0.682546461796332 1 1
0.751479192054224 0.750711260978613 1 1
0.648385885866256 0.647703991643011 1 1
0.724404836680959 0.723660223927331 1 1
0.6898510119181 0.689087858628368 1 1
0.648033780352638 0.647361234869676 1 1
0.816622644520557 0.815790649797152 1 1
0.744763482130585 0.743978472535914 1 1
0.711342795562427 0.710622994454614 1 1
0.814025138944287 0.813204581060662 1 1
0.784179819008525 0.783411976990458 1 1
0.765585089640296 0.764785793069212 1 1
0.683937497723302 0.683237140268889 1 1
0.921635169088945 0.920627039038608 1 1
0.919570040635231 0.918516966851097 1 1
0.728154855580595 0.727395831192907 1 1
0.673669369566561 0.672965340347046 1 1
0.874987693052354 0.874085037900843 1 1
0.84057688252778 0.83971452025362 1 1
0.737114346163941 0.736361375533373 1 1
0.532939634096325 0.532440094501606 0 0
0.877231082821768 0.876406937514253 1 1
0.799198327453703 0.798332138013796 1 1
0.932727777445718 0.931776860322657 1 1
0.759023214005392 0.758287224607991 1 1
0.866036317360033 0.865099582278989 1 1
0.739127183673522 0.738316784104896 1 1
1.06719093660397 1.06609345205856 0 0
0.902193286656319 0.901210295434754 1 1
0.818465507163887 0.817681549607665 1 1
0.89690666793301 0.895847019039817 1 1
0.805345610549805 0.804452459356061 1 1
0.858258735410958 0.857297574936139 1 1
0.984919389465019 0.983950154765715 1 1
0.787889781231375 0.787068908173851 1 1
0.752838737548021 0.752052318997322 1 1
0.911237441010812 0.910310039677699 1 1
0.648536075510454 0.647895134690048 1 1
0.924423998346904 0.9234746825214 1 1
0.839561323876798 0.838695012863149 1 1
0.872580263357673 0.871598265600858 1 1
0.588354371746133 0.587744440949779 1 1
0.810890689721021 0.810052695184969 1 1
0.689970085450281 0.689228122961204 1 1
1.0183904979921 1.01733409402238 1 1
0.825121105741283 0.824170863976306 1 1
0.915326614918343 0.914417588170435 1 1
0.887720674250797 0.886841626819263 1 1
0.920419947117324 0.919430013850103 1 1
0.638058278122247 0.63742808363407 1 1
0.776932458616067 0.776153538634592 1 1
0.752887187152382 0.752052590850835 1 1
0.939792340898191 0.938843376616045 0 0
0.79442314288285 0.793616411971784 1 1
0.933285078695721 0.932312337832494 1 1
0.798516191126243 0.797650794603745 1 1
0.882216822305148 0.881254199038414 1 1
0.682186485292022 0.681491391539403 1 1
0.657853782271834 0.657162707000909 1 1
0.70188631931907 0.70121817798302 1 1
0.843624971470689 0.842711960792929 1 1
0.75737125276355 0.756547029013123 1 1
0.905866624609741 0.904990175173011 1 1
0.654564863524536 0.65383001627727 1 1
0.662351648290239 0.661663944955602 1 1
0.499199049322674 0.498696846729328 0 0
0.700919213766455 0.700152156668204 1 1
0.875117731056847 0.874232217886414 1 1
0.639321243664511 0.638620380931334 1 1
0.700770133677951 0.699982273103819 1 1
0.643971821924403 0.643315034785672 1 1
0.775824943494183 0.774995257246847 1 1
0.910004227178263 0.909142429526642 1 1
0.836551440612889 0.835679307761456 1 1
0.643915280746458 0.643256683322847 1 1
0.724060416852303 0.72335005610445 1 1
0.802547562140087 0.801707459192861 1 1
0.835307369907009 0.834441576104822 1 1
0.863541409350516 0.862598755464843 1 1
0.867421411198431 0.866506450645468 1 1
0.98346041660936 0.982442990509903 1 1
0.561651474060346 0.561011139640246 0 0
0.861592834089685 0.860679918833686 1 1
0.918920709428779 0.917949110655823 1 1
0.835978074147195 0.835143303884297 1 1
0.820822276723245 0.819972726745632 1 1
0.844013824488905 0.843169528565999 1 1
0.586342228520082 0.585756616548888 1 1
0.815541431347123 0.814772449185966 1 1
0.623972257691052 0.62325515787963 1 1
0.806072988848697 0.805224003045643 1 1
0.812406377244096 0.811542146965507 1 1
0.958744774620746 0.957704725231208 1 1
0.766814950793842 0.766008586570391 1 1
0.777241192024571 0.776436318325136 1 1
0.859702456774195 0.858777711756651 1 1
0.669346548636875 0.66868889743982 1 1
0.814738389293868 0.813833619514131 1 1
0.686510915591206 0.685771882838633 1 1
0.808575493935718 0.807689144218755 1 1
0.80987340632946 0.808990237497291 1 1
0.947728541707384 0.946755425083057 1 1
0.704391513244097 0.703682568255625 1 1
0.721971276154285 0.72124505729461 1 1
1.04570493358707 1.04457613062669 0 0
0.647660882466058 0.647011624673563 1 1
0.8770042110578 0.876211205002378 1 1
0.919328090978553 0.918380008483829 1 1
0.791928180961533 0.791083259545179 1 1
0.779150184812687 0.778392355102962 1 1
1.03696078295108 1.03590037577623 1 1
0.861530981833922 0.860604765739805 1 1
0.894961583013794 0.893994550947595 1 1
0.921542965696493 0.920611255441706 1 1
0.785523041739577 0.784719766885605 1 1
0.963781863460477 0.962773375913584 1 1
0.786481708721148 0.785652731203902 1 1
1.01388533796969 1.01279992151145 0 0
0.936392585555785 0.935441384801354 1 1
0.894884711848225 0.893992534694735 1 1
0.614476391229052 0.613890751346266 1 1
0.818496675495156 0.817723266112326 1 1
0.764658585732084 0.763910916669554 1 1
0.594987135797363 0.59440484821623 1 1
0.827850383810214 0.827020049451766 1 1
0.6701500636657 0.669432725969733 1 1
0.80859513311636 0.807788130213353 1 1
0.904338571391989 0.903487491825603 1 1
0.819626831727195 0.81873060916611 1 1
0.720391981184129 0.719596104052968 1 1
0.797370958469277 0.796526528157068 1 1
0.768175182687251 0.767453034753215 1 1
0.883917345931339 0.883018712562332 1 1
0.795208265247497 0.794284239337229 1 1
0.956933744007959 0.955926237850141 1 1
0.778825622641464 0.778002243354535 1 1
0.536755165720107 0.536187449442294 0 0
0.753119988897315 0.752410759435882 1 1
0.890126876116225 0.889222083332482 1 1
0.766893926954449 0.766106000043414 1 1
0.769004272497081 0.768186796362606 1 1
0.728154823375655 0.72736100652669 1 1
0.770149949591063 0.769425269768186 1 1
0.547783830642955 0.547192213117875 0 0
0.754392138785578 0.75361378161376 1 1
0.727391531825327 0.72665080294951 1 1
0.797680110349665 0.796868469837162 1 1
0.895886914210571 0.894978349185198 1 1
0.891283291528802 0.890356270248864 1 1
0.945908791930714 0.944867933034304 1 1
0.627934932155108 0.627287100660552 1 1
0.82430626038334 0.823569837720852 1 1
0.92388587994542 0.922924503403946 1 1
0.881451966089454 0.8805221425936 1 1
0.828534247210306 0.827729076746781 1 1
0.680790560306703 0.680078997530888 1 1
0.77642768393352 0.775641327436188 1 1
0.865357622843564 0.864427108962453 1 1
0.782932470109581 0.782148778663793 1 1
0.857924997483103 0.857110734608446 1 1
0.737801485006226 0.737008313146088 1 1
0.780961227205498 0.780187176413441 1 1
0.809648079840522 0.808766061579897 1 1
0.912639692228335 0.911674611305152 1 1
0.805614633727873 0.804782386487632 1 1
1.06130778957583 1.06017395470429 0 0
0.688251316947674 0.687527411324914 1 1
0.747122252354569 0.746287284443995 1 1
0.60775593004618 0.607134476410674 1 1
0.686038126059772 0.685304367909586 1 1
0.588520985115961 0.587922608412501 0 0
0.776825417905886 0.776003168294419 1 1
0.745165303097689 0.744393538798966 1 1
0.964168612773715 0.963217227335383 1 1
0.929928038941247 0.92899840820575 1 1
0.774908837543756 0.774058450061758 1 1
0.815191626634728 0.814409128945175 1 1
0.670607360739618 0.669943519341247 1 1
0.650360765957623 0.649629677871751 1 1
0.693966254079784 0.693258805576501 1 1
0.769418902249448 0.76857471761477 1 1
0.778181236610844 0.777367324102031 1 1
0.940486318954337 0.939571040941229 1 1
0.633485633518838 0.632798723742513 1 1
0.80072268051884 0.799950487237119 1 1
0.742509054160861 0.741732662967932 1 1
0.770410730056002 0.769594262484967 1 1
0.900600747933939 0.899746539926979 1 1
0.803497771542004 0.802635764517512 1 1
0.738810338209607 0.738130829627931 1 1
0.799465810462385 0.798651595642064 1 1
0.858431582061184 0.857508738736514 1 1
0.808518071172261 0.807636999936134 1 1
1.00889848535842 1.0078770149992 0 0
0.726680776135354 0.725995121463845 1 1
0.831404363467829 0.83054826140674 1 1
0.900004526370818 0.899025313671529 1 1
0.641812172357915 0.641152551480138 1 1
0.735550868623129 0.734723069165548 1 1
0.724689987811612 0.723958425472598 1 1
0.774159589792389 0.773385099118328 1 1
0.811566505359469 0.810748276682376 1 1
0.946375795704004 0.945382393905554 1 1
0.752866052713486 0.75208879886481 1 1
0.821452562074815 0.820525463990466 1 1
1.05390970370665 1.05286291962621 0 0
0.911664761336081 0.910705619699155 1 1
0.729054767562612 0.728336482907571 1 1
0.802800015396672 0.80200799008414 1 1
0.781001469748047 0.780174121113506 1 1
0.810648775117888 0.80980532002802 1 1
0.834140614117393 0.833307074568626 1 1
0.733991807343911 0.733264459116994 1 1
0.877830492717838 0.876947120854107 1 1
0.624714210864523 0.624086198307823 1 1
0.955588278491543 0.954592688063915 1 1
0.995273338394554 0.994134378972583 0 0
0.71726396913125 0.716527992699463 1 1
0.8447533628936 0.843892834890445 1 1
0.792927579051897 0.792073222307974 1 1
0.821595602013985 0.820695940925674 1 1
0.672333456206882 0.671684004523485 1 1
0.847442472840564 0.846510709552985 1 1
0.804797632125216 0.803970446586941 1 1
0.605633549129283 0.604975573819228 0 0
0.812950189833503 0.812107417335119 1 1
0.842738471143869 0.841849549265123 1 1
0.737319978799761 0.736567850196691 1 1
0.525401611403153 0.524784103362603 0 0
0.833924313746999 0.833071475150348 1 1
0.87243717672221 0.871506337703461 1 1
0.976061370710793 0.975133413638783 1 1
0.798569765958699 0.79777323559414 1 1
0.847578042064714 0.84673692437798 1 1
0.722437607432894 0.721710180677605 1 1
0.881307486142388 0.880282026947106 1 1
0.773447110805148 0.772679765782033 1 1
0.705632021075255 0.704848220977877 1 1
0.937309752887444 0.936384548811606 1 1
0.864694149048621 0.863803815031651 1 1
0.688641802839556 0.687896731385461 1 1
0.744484053660957 0.743706425799516 1 1
0.790580821412688 0.789669333567221 1 1
0.97307716226644 0.972025521001069 1 1
0.849093284150562 0.848194751575446 1 1
0.759571305195649 0.758771856705154 1 1
0.8740033655613 0.87316613200064 1 1
0.907191105663297 0.906223171726668 1 1
0.904574297924549 0.903655348323774 1 1
0.811460014967676 0.810646950732798 1 1
0.786631757043001 0.785795548078973 1 1
0.793564571135992 0.792740659418306 1 1
0.781055001761171 0.780251324795867 1 1
0.706030842174329 0.705277741838563 1 1
0.956412275390886 0.955413319207878 1 1
0.785129617725407 0.784252310829654 1 1
0.812883041323622 0.811974224901194 1 1
0.799493416783352 0.798727414657429 1 1
0.989285769877425 0.988182088442084 0 0
0.847835359163252 0.846999592495605 1 1
0.751705225097175 0.750962130691164 1 1
0.685665743834445 0.684920586721071 1 1
0.861709543743375 0.860832977993965 1 1
0.931800830828851 0.930865305081215 1 1
0.883625382660477 0.882722559733978 1 1
0.819522814310036 0.818710110096971 1 1
0.894164429475326 0.893261397591385 1 1
0.56372657490816 0.563106402871696 1 1
0.927960742677051 0.926949864325992 1 1
0.905652567020263 0.904705918304741 1 1
0.897411155641507 0.896480153701219 1 1
0.548672599474014 0.548144723452239 0 0
0.968182185607543 0.967118354988344 0 0
0.957931286302045 0.956961064136652 0 0
1.03260641028867 1.03162042429595 1 1
0.895327594158525 0.894415746830577 1 1
0.733819253801279 0.733063878758434 1 1
0.921493934048828 0.920486720758013 1 1
0.787295064044227 0.786525587934651 1 1
0.979231475077195 0.978148416002236 1 1
0.868652147586638 0.867770001220535 1 1
0.922234591188311 0.921304793314994 1 1
0.57054339434185 0.570009287554648 1 1
0.731104633479041 0.730311304300938 1 1
0.795461088487892 0.794593815946217 1 1
0.775901802376235 0.775082535683509 1 1
0.76229013110723 0.761442888733846 1 1
0.634267769679471 0.633619557662404 1 1
0.935768842772662 0.934829388473558 1 1
0.750224614696469 0.749422940041753 1 1
0.84931846167606 0.848450098907175 1 1
0.653210881676223 0.652524726432056 1 1
0.807838972998963 0.806908098228301 1 1
0.824920871293331 0.824059948642594 1 1
0.870164758958296 0.869215621274807 1 1
0.582221612662631 0.58155722094963 1 1
0.731095896704523 0.730367428072859 1 1
0.874119737866747 0.873252191259446 1 1
0.931723420519751 0.930735229327522 1 1
0.72003511877695 0.719285727150092 1 1
0.849082705143084 0.848223965527862 1 1
0.570482869528582 0.569912321936578 0 0
0.959997914217235 0.959026236559596 1 1
0.87280385191969 0.87178455869969 1 1
0.864390543262998 0.863533728817193 1 1
0.92841214633232 0.927417541336178 1 1
0.868644061648105 0.86773329231526 1 1
0.781994613544368 0.781139999595699 1 1
0.766984555610881 0.76624583464093 1 1
0.679060026928801 0.678252201026439 1 1
0.71000440271983 0.709328160841256 1 1
0.620913832054277 0.620269996189103 1 1
0.95558294804714 0.954561084659246 1 1
0.7473764269141 0.746556883726094 1 1
0.742826335406281 0.742078496198595 1 1
0.936542085347068 0.935635036621001 1 1
0.758378045894784 0.757578613572127 1 1
0.566398921399985 0.565845018412611 1 1
0.748239366065467 0.747474143554221 1 1
0.729658403370931 0.728996893699267 1 1
0.784018323215011 0.783221080589501 1 1
0.850204290863743 0.84936426742767 1 1
0.678570513231676 0.677808538618511 1 1
0.850590003577875 0.849654521092846 1 1
0.803293058482219 0.802437580496669 1 1
0.797145285682794 0.7963716307831 1 1
0.834894556807668 0.833990062187694 1 1
0.559060414576231 0.558468639712002 0 0
0.773043920561328 0.772248639099049 1 1
0.880172795379793 0.879232084476698 1 1
0.667693443408444 0.667045735188213 1 1
0.912991001040847 0.912034376164947 1 1
1.00919255902604 1.00819917975241 0 0
0.628133436175076 0.627469526396325 1 1
0.737514374660384 0.736801401374099 1 1
0.757033376352629 0.756255184802355 1 1
0.844454293564314 0.843584491449298 1 1
0.878055731929077 0.877097635058451 1 1
0.831867948388246 0.830993289339191 1 1
0.547001178657575 0.546412200663275 0 0
0.699079486756584 0.698370099899968 1 1
0.821518159826527 0.820663405401639 1 1
0.726541308278004 0.725748687007029 1 1
0.740024674631992 0.739210598172726 1 1
0.909822604112721 0.908876860539158 1 1
1.04733600795814 1.0462156095764 1 1
0.9724272941624 0.971382673329881 1 1
0.819906191205921 0.81909159903702 1 1
0.7432182798 0.742436729045104 1 1
0.711056453695461 0.710311992730676 1 1
0.702951534229541 0.702226693549942 1 1
0.770605728657789 0.769775822915117 1 1
0.671933854201004 0.671210669987479 1 1
0.90746351648711 0.906499480360293 1 1
0.944214943855619 0.943153873246434 1 1
0.679999423222823 0.679242883138645 1 1
0.785070282261441 0.784223213624202 1 1
0.798559791307831 0.797687696117647 1 1
0.685615028051512 0.684934900138691 1 1
0.604882198532844 0.604273375344842 1 1
0.767723992706011 0.766913048357468 1 1
0.910947998223905 0.909911678068871 1 1
0.788374092310374 0.787587699790112 1 1
0.785187156812517 0.784364504722047 1 1
0.721908878397139 0.721102689601308 1 1
0.815967201784164 0.815117572674167 1 1
0.982681177729206 0.981630762632725 1 1
0.927375661144859 0.926452717039431 1 1
0.674308821108317 0.673638490891717 1 1
0.832709416148001 0.831844322260526 1 1
0.715107903756628 0.71434701374408 1 1
0.740182678401847 0.739390394849451 1 1
0.751240582830823 0.750450127804373 1 1
0.885198751236872 0.884361763020661 1 1
0.785458123625649 0.78467726070731 1 1
0.827875828680771 0.826974664056442 1 1
0.71835397148035 0.717602207217284 1 1
0.957394357124287 0.95640097929489 1 1
0.957676814252806 0.95669051208187 1 1
0.743744378073363 0.743024087568149 1 1
0.700788060430083 0.700013917505933 1 1
0.860357187237924 0.859441654929318 1 1
0.744822543347801 0.744042475896028 1 1
0.808007547236766 0.807181723293728 1 1
0.819000745133815 0.818200850400161 1 1
0.715094397206113 0.714389130838734 1 1
0.599921880583439 0.599348094044459 0 0
0.955847281339088 0.954835566758921 1 1
1.0567212981773 1.05554062640805 0 0
0.722805103961772 0.722048039382772 1 1
0.832842865938139 0.831943937453596 1 1
0.894455455917219 0.893644834070842 1 1
0.948476573700943 0.947500976718788 1 1
0.712864401839951 0.71215778724762 1 1
0.981186789343325 0.980057860292514 1 1
0.797405457364167 0.796575397413477 1 1
0.843483503668196 0.842691649342746 1 1
0.509642772861585 0.509187292418459 0 0
0.935257063083418 0.934264830306809 1 1
0.726405966281357 0.725662405475092 1 1
0.719641352894676 0.718866337550495 1 1
0.889650034341525 0.88871935810071 1 1
0.746955735939809 0.746178966276782 1 1
0.865208756389226 0.864293333688933 1 1
0.722418171291726 0.721594426560512 1 1
0.94119422166232 0.940148921805591 1 1
0.680809693709053 0.680044209736322 1 1
0.767924568803287 0.767120622537303 1 1
0.938944089685136 0.93794144368088 1 1
0.876493215670396 0.875613125379663 1 1
0.943504636963192 0.942536812626792 1 1
0.884614339940023 0.883707093969437 1 1
0.916450041721767 0.915472263607543 1 1
0.653480698491384 0.652760903275173 1 1
1.04380233446926 1.04268867225514 0 0
0.807224190984115 0.806399300761289 1 1
0.908228397603347 0.907324489773154 1 1
1.01238868016115 1.01144505700889 0 0
0.766151459530469 0.765335479422169 1 1
0.684149199679323 0.683430849489288 1 1
0.753666124066626 0.752908713469786 1 1
0.597593084286629 0.596975415454681 0 0
0.63302839923788 0.632352983840299 1 1
0.886562013535458 0.885580417138517 1 1
0.865056560663333 0.864180700292172 1 1
0.751144853303906 0.75037742810375 1 1
0.706998483296857 0.70617055579049 1 1
0.910394071536426 0.909392263495669 1 1
0.876085269799813 0.875131615625481 1 1
0.758266432116047 0.757547887637781 1 1
0.787407417546077 0.786592860536186 1 1
0.922784412558908 0.921866992263438 1 1
0.682541200074098 0.681869698486317 1 1
0.823380290936908 0.822591997856261 1 1
0.842766555858656 0.841943217552085 1 1
0.96365713591431 0.96271786302943 1 1
0.709182729100455 0.708474977532287 1 1
0.796462803121232 0.795664190418298 1 1
0.680135835475688 0.679446141527487 1 1
0.964945931553121 0.963983700521284 1 1
0.94562310745024 0.94465455795851 1 1
0.944604350116088 0.943649013975681 1 1
0.611782113271711 0.611198283578812 1 1
0.803125963133232 0.802329078694033 1 1
0.929050024798134 0.928120705235091 1 1
0.69162207847716 0.69091214334087 1 1
0.569027664416819 0.568445701810001 1 1
0.743196145686168 0.742369731186555 1 1
0.958784866613905 0.957667363392044 1 1
0.879498393711423 0.878631982798326 1 1
0.665503379051317 0.664857280719194 1 1
0.733353410290548 0.732680575274257 1 1
0.943214685940649 0.942200722787595 1 1
0.924389404494962 0.923409771905426 1 1
0.665751631312382 0.665012629242775 1 1
0.909046592366754 0.908104313363733 1 1
0.717684705017865 0.716942359697919 1 1
0.749290432650244 0.748604299136174 1 1
0.675811604826858 0.675095727681199 1 1
0.662789775608618 0.662134946779168 1 1
0.733086534052905 0.732375843185079 1 1
0.766830237986837 0.766044621117814 1 1
0.801343192232267 0.80049636481587 1 1
0.774399978234354 0.773553847635514 1 1
0.845207692189624 0.844356702594857 1 1
0.788438399349885 0.787603323721291 1 1
0.854118559475608 0.853267237727518 1 1
0.819759577390768 0.818858612685658 1 1
0.733551255165616 0.732773348105523 1 1
0.816511614132998 0.815719427288592 1 1
0.563607990621471 0.563043284913775 1 1
0.790012073234303 0.789236699662545 1 1
0.714778764061771 0.714037774703349 1 1
0.686496337981278 0.685745248633594 1 1
0.836038132967785 0.835201372126901 1 1
0.841576329551599 0.840747846386022 1 1
0.867724676989968 0.866894878354677 1 1
0.755678813412634 0.7549124075183 1 1
0.746368114738619 0.74558945741616 1 1
0.781829566853937 0.781079000415169 1 1
0.915679837844246 0.914727139175587 1 1
0.812242992831285 0.811429670755677 1 1
0.650272620430542 0.649563479674379 1 1
0.571958653686689 0.571333861020895 0 0
0.577282817883137 0.57670107242913 1 1
0.886606044822234 0.885701241508126 1 1
0.611607192306477 0.610975760664846 1 1
0.699449683796372 0.69879024226738 1 1
0.979586395545305 0.978552172304575 0 0
0.893148156765416 0.892118837120043 1 1
1.11734256671847 1.11622436438749 0 0
0.779474368182344 0.778594786665448 1 1
0.838940145285822 0.838069216691655 1 1
0.866358815167219 0.86536256474975 1 1
0.582426329087485 0.581757917951724 0 0
0.961141454776076 0.960112194774305 1 1
0.755674755232257 0.754967079785265 1 1
0.882650551466027 0.881703956387746 1 1
0.699543827710064 0.698869948855586 1 1
0.809566314529217 0.808685725503584 1 1
0.840154765692866 0.839284719636334 1 1
0.770480679948637 0.769691931556041 1 1
1.04700100863411 1.04596445599662 0 0
0.677360672477229 0.676728116366274 1 1
0.648654097778466 0.647952467688376 1 1
0.70574029204522 0.705005857135988 1 1
0.576837416565408 0.576261314646953 0 0
0.89640746587019 0.8954392537903 1 1
0.875033112172402 0.874145407703435 1 1
0.806331517346626 0.805514142356842 1 1
1.05830723436867 1.05727401144095 0 0
0.863645249767408 0.862762192610706 1 1
0.745083321656098 0.744343863065769 1 1
0.686372274438759 0.685659502304147 1 1
0.802271111401353 0.801458653359816 1 1
0.893330448956551 0.892357063884681 1 1
0.851768643447296 0.850848398951221 1 1
0.773177290140389 0.772400451058532 1 1
0.831003119838735 0.83007927855228 1 1
0.632704398817333 0.632070421036785 1 1
0.775244450565839 0.774414832767089 1 1
0.800052181484485 0.799244221292111 1 1
0.833583816571972 0.832796535383645 1 1
0.790265064548137 0.789386225515701 1 1
0.819758247650001 0.818882610253829 1 1
1.04399294766413 1.04298695711606 0 0
0.673834060561996 0.673059232610994 1 1
0.903945018289572 0.902918335466038 1 1
0.877909730083916 0.876998614386504 1 1
0.957292882303974 0.95641139013164 1 1
0.876844438306464 0.87589456194494 1 1
0.75447330678569 0.753731126223041 1 1
0.588128730978507 0.587532123487792 1 1
0.645501440827664 0.644809630103072 1 1
0.967439770070117 0.966507335114367 1 1
0.887812595519948 0.886863522741244 1 1
0.769522163251555 0.768654962194337 1 1
0.664894123005901 0.664186708140696 1 1
0.648124423130286 0.647424830369101 1 1
0.880548996217934 0.879651125083878 1 1
0.723087551146117 0.72237331999364 1 1
0.714197638312334 0.71342828948923 1 1
0.97663835719541 0.975624782179201 1 1
0.734000545416802 0.733195850428891 1 1
0.767317842823993 0.766475757486675 1 1
0.934323581385274 0.933410815692015 1 1
0.896043302608292 0.895096071711901 1 1
0.641000939087779 0.640299735777163 1 1
0.890288245843834 0.889291010726886 1 1
0.894110817866357 0.893113241534185 1 1
0.770427656013897 0.769623040771383 1 1
0.79925099354108 0.798409367923847 1 1
0.796479404617598 0.795643849344054 1 1
0.771330912253528 0.770502229715152 1 1
0.926861729350337 0.92589492029403 1 1
0.778442897777702 0.777590797378606 1 1
0.806387904166571 0.80563416877615 1 1
0.852077439495964 0.851155240328131 1 1
0.762861812765833 0.762083996805204 1 1
0.896972253317306 0.896118285034628 1 1
0.717229908695882 0.716447535544115 1 1
0.791964146707854 0.791044083756767 1 1
0.966445486240136 0.965455509050962 1 1
0.886957712259303 0.885990017471299 1 1
0.472147004215063 0.47165028644024 0 0
0.839428234321255 0.838554092862428 1 1
0.817873770242459 0.817139414085019 1 1
0.795806927270063 0.795023249370782 1 1
0.913097517483722 0.91212843007335 1 1
0.844328684713071 0.843457826500369 1 1
0.759428666234519 0.758676227803775 1 1
0.771174348933872 0.77043420125287 1 1
0.770274692667538 0.769497340959937 1 1
0.779176760247375 0.778373788748366 1 1
0.817936392563923 0.817076769398972 1 1
0.714129002601883 0.713297337062941 1 1
0.827923457355553 0.827077696839877 1 1
0.687066111922068 0.68640756262514 1 1
0.866059160158631 0.865125790232243 1 1
0.764253435364799 0.763443959533121 1 1
0.590222949072477 0.589663762698984 0 0
0.674378781420695 0.673687620087556 1 1
0.8521968882631 0.851325082657239 1 1
0.667404754331552 0.666682064407482 1 1
0.710105971805737 0.709408100830324 1 1
0.745639512875143 0.744928327350021 1 1
0.729891049836607 0.729160227917591 1 1
0.542872888017466 0.542338038855947 1 1
0.551363040738622 0.550807892125565 1 1
0.826391540520446 0.825513199539468 1 1
0.757594089024812 0.756799487655226 1 1
0.808995872803319 0.808166426525083 1 1
0.813083433183775 0.812334627162199 1 1
0.761494619089644 0.76071812839335 1 1
0.807975329496165 0.807171358436801 1 1
0.727061186895012 0.72625461539458 1 1
0.885760426001147 0.884825922464226 1 1
0.755601918202865 0.754743045294847 1 1
0.815435985013329 0.814627745660411 1 1
0.98326996216713 0.982246583155371 1 1
0.803023340359909 0.802195000191593 1 1
0.821854440867708 0.820971794294049 1 1
0.72090352173061 0.720177139229259 1 1
0.747957479495555 0.747212502879082 1 1
0.694072731013613 0.693334492026522 1 1
0.579628893382992 0.578977471346894 0 0
0.734673274186544 0.733919273928529 1 1
0.633052516833059 0.632446886182507 1 1
0.727137131204809 0.726387348075522 1 1
0.636151374619621 0.635533040266434 0 0
0.571215269768747 0.570590578291517 0 0
0.743418163160098 0.742720237911467 1 1
0.844192819466748 0.843334555702712 1 1
0.861858874561121 0.860980356589645 1 1
0.713236341424732 0.712491217546491 1 1
0.763048649270427 0.762218209566542 1 1
0.914129783466548 0.913176350165997 1 1
0.855333347911143 0.854376803207646 1 1
0.962700588400867 0.961693259015644 1 1
0.714444775597372 0.71375124488596 1 1
0.567130619766255 0.566594751092913 1 1
0.718427211854268 0.717685383105881 1 1
0.905047199112155 0.904232503681936 1 1
0.566163105545917 0.565606994749261 0 0
0.712518642040486 0.711860281332328 1 1
0.618785297326944 0.618088682212347 1 1
0.96142583912737 0.960352036269554 1 1
0.954462345037973 0.95348903009404 1 1
0.907144436811144 0.906226169011593 1 1
0.728001821131412 0.727247642062755 1 1
0.672978778801804 0.672368757164169 1 1
0.847402115833721 0.846566381980352 1 1
0.828125638065521 0.827225666374659 1 1
0.876944150537297 0.876037167051307 1 1
0.762036052482675 0.761232007408636 1 1
0.980528413766092 0.979516441940819 1 1
0.713880163717895 0.713142765179162 1 1
0.837991758666244 0.837123296260159 1 1
0.788564351354939 0.787657220307942 1 1
0.789498431092095 0.788706475800981 1 1
0.768392759750651 0.767591561169277 1 1
0.772322613441777 0.77153655066607 1 1
0.589615124353127 0.589040720792469 1 0
0.930514069299533 0.929507021719351 1 1
1.01226907384889 1.01121234431971 1 1
0.78607927079992 0.785272886204215 1 1
0.920628200105916 0.919651654523457 1 1
0.710687919406072 0.709964448531634 1 1
0.942134256442712 0.941124196177409 1 1
0.942175474960503 0.941229348780884 1 1
0.86795804358552 0.867008095702185 1 1
0.76629894904833 0.76549453359304 1 1
0.697768485204768 0.697038859856005 1 1
0.770835577450046 0.770054007814687 1 1
0.914833838386733 0.91384644891941 1 1
0.747356419603757 0.746627161287681 1 1
0.811026834219236 0.810250746438382 1 1
0.741587052312379 0.740832615856245 1 1
1.03011761231356 1.02918556981572 1 1
0.747512121986413 0.746773082140291 1 1
0.894911938605495 0.893987007912051 1 1
0.604452465337448 0.603827728055496 1 1
0.911232567986815 0.910330107144616 1 1
0.870491699049754 0.869582706385281 1 1
0.837013291842385 0.836172875937705 1 1
0.836780184016342 0.835863246548075 1 1
0.736838055395179 0.736030419069772 1 1
0.715610592346718 0.714915450284369 1 1
0.62108704656931 0.620435671936642 1 1
0.772996150164416 0.772143055110989 1 1
0.887942939801601 0.887073069520944 1 1
0.811569152242092 0.810731140862409 1 1
0.820702647798506 0.819845155852402 1 1
0.738486441561794 0.737614872226632 1 1
0.788712803518169 0.787877547472565 1 1
0.846234178858519 0.845325636682438 1 1
0.833747763384364 0.832930431524905 1 1
0.793459622932908 0.792660367366994 1 1
0.895107527038113 0.894141339203041 1 1
0.807251915907143 0.806422109272702 1 1
0.900777388642419 0.899814834355986 1 1
0.78082573976971 0.779964757040626 1 1
0.691708525773614 0.690994560820386 1 1
0.591949189087642 0.591407427458951 0 0
0.846185299999873 0.84534649992973 1 1
0.627413621050927 0.626847140017941 1 1
0.768441075415174 0.76763259019097 1 1
0.939027247800431 0.93802015874825 1 1
0.703161122486476 0.702391060747827 1 1
0.717666540855806 0.716884482174244 1 1
0.73557167097997 0.734834453378373 1 1
0.806299979757428 0.805426328947323 1 1
0.752094323307516 0.751296761129969 1 1
0.734249163307509 0.733448325162942 1 1
0.827945903881121 0.827070848319354 1 1
0.760493413372989 0.759696757130958 1 1
0.804350248225861 0.803532052463249 1 1
0.890380339011964 0.889494787403838 1 1
0.924438100859465 0.923479340922951 1 1
0.776027350901625 0.77522195246764 1 1
0.731946126411833 0.731174497035482 1 1
0.682784083435356 0.682057144266015 1 1
0.783706631533118 0.782872985912794 1 1
0.985281912136494 0.98431527800438 1 1
1.03420737862629 1.03305907833598 0 0
0.979210769088854 0.978241130111094 0 0
0.684830564323293 0.684105648126105 1 1
0.664109176326013 0.66342743786403 1 1
0.730487614198008 0.729659232491708 1 1
0.630495286344479 0.629872666663938 1 1
0.590741113388412 0.590127232527011 0 0
0.777659367982356 0.776853234451795 1 1
0.804101098494071 0.803217514535985 1 1
0.880573096287093 0.879686130707285 1 1
0.932042625610555 0.931044605959982 1 1
0.912217099669042 0.911310065087757 1 1
0.558414105437279 0.557830362921282 0 0
1.08962236600108 1.08855116354262 0 0
0.615114562223819 0.61439945960495 1 1
0.750183282660845 0.749315354891297 1 1
0.861156304141448 0.860290755305555 1 1
0.756673923273823 0.75585138462597 1 1
0.904197609913678 0.903306778115567 1 1
0.719568079829681 0.718794714860214 1 1
1.02735943241821 1.02626584996893 0 0
0.719416428339743 0.718681696874021 1 1
0.843847070127315 0.84293003187513 1 1
0.825642258108953 0.824726879796305 1 1
0.739938780267213 0.739223600078495 1 1
0.905477289143579 0.90451344056647 1 1
0.900708132487346 0.899667793344117 1 1
0.933462746565185 0.932445873593405 1 1
0.886485047433517 0.885575734219418 1 1
0.803350077302609 0.802566608704264 1 1
0.94817834553587 0.947345207824525 1 1
0.91439197944246 0.91342980724858 1 1
0.841130528763025 0.840247759155699 1 1
0.42920165762398 0.428774094032204 0 0
0.908457156507131 0.90746676363151 1 1
0.66821649500587 0.667538014062041 1 1
0.756381692807611 0.7556700764679 1 1
0.80607567664841 0.805278107071791 1 1
0.886431730291428 0.885528069167 1 1
0.839335480190249 0.838477535443767 1 1
0.788716852626605 0.787869708185903 1 1
0.892691279394053 0.891762647792874 1 1
0.968332244808622 0.967367657150174 1 1
0.720302978626028 0.71950759578436 1 1
0.746015739394032 0.745262110793621 1 1
0.753072772661314 0.752259595375142 1 1
0.81320384273961 0.812392568254161 1 1
0.807335781856598 0.806560626929747 1 1
0.750684954139458 0.749910665608068 1 1
0.91357662265586 0.912644565360191 1 1
0.773967732858744 0.773040967228885 1 1
0.797260438864572 0.796370493036892 1 1
0.877397824284673 0.876441131309886 1 1
0.859561474586137 0.858704145133386 1 1
0.549366849038823 0.548735371070373 0 0
0.926529326458092 0.925591170266603 1 1
0.732419886928026 0.731681753043503 1 1
0.908859518956424 0.907960298102592 1 1
0.685418278498 0.684736306425431 1 1
0.793398966324058 0.79263840109549 1 1
0.797567177182389 0.796704180019635 1 1
0.95584495742525 0.954813376505097 1 1
0.793664920110816 0.792819122714173 1 1
0.820280145972158 0.819361954936227 1 1
0.788000229905392 0.787229861240515 1 1
0.786849818636752 0.786013222448528 1 1
0.881267780748679 0.88028678315731 1 1
0.74511768108829 0.744296747776706 1 1
0.681106940338564 0.680439599215189 1 1
0.818675314424787 0.817821775329661 1 1
0.767799288510304 0.767046616315486 1 1
0.598623370616867 0.597967066162318 1 1
0.754985567307944 0.754269125156453 1 1
0.640859459194933 0.640165457383959 1 1
0.820588999429202 0.819718772117246 1 1
0.749628288656569 0.748866534705288 1 1
0.890976415889187 0.890115774069153 1 1
0.733456629812017 0.732723064633108 1 1
0.806323482348389 0.805439286362477 1 1
0.700704326330992 0.700007333088349 1 1
0.869911871178779 0.868982087340286 1 1
0.825218814180971 0.824436729580269 1 1
0.879648217384161 0.878804123103954 1 1
0.812335158124092 0.811520155296587 1 1
0.70878533179461 0.708078398559654 1 1
0.848649001247953 0.847759849038241 1 1
0.792752741282573 0.791936345482309 1 1
0.693660286928467 0.692943507607695 1 1
0.992708582419703 0.991573406436397 0 0
0.786143772002532 0.785350003719196 1 1
0.807142144115046 0.806285257655367 1 1
0.888601044184636 0.887655034385345 1 1
0.851870641722835 0.851013554081916 1 1
0.878015358190311 0.877106354180255 1 1
1.04468893131811 1.04361986864345 1 1
0.656046101284262 0.655361153597695 1 1
0.887385446575293 0.886542479520712 1 1
0.941654187344879 0.940605302180609 1 1
0.937694552305473 0.936834504894332 1 1
0.774304572920887 0.773526865227117 1 1
0.814470981736053 0.813608285767587 1 1
0.812250233123609 0.811367968861808 1 1
0.855186224266542 0.854310205230804 1 1
0.90595957439756 0.904979817710404 1 1
0.886747038400384 0.885786908880179 1 1
0.754992318988482 0.754262591418916 1 1
0.716887862063139 0.71620702612407 1 1
0.872042098576788 0.871068347295118 1 1
0.75877946883956 0.757975334759288 1 1
0.72122524438229 0.720513243587974 1 1
0.761776427721229 0.760973934627603 1 1
0.785960783078039 0.785155261369657 1 1
0.520231734811959 0.519717071263872 0 0
0.86163637355103 0.860716455987433 1 1
0.65087236670535 0.650157621977337 1 1
0.765212508116464 0.764434048470667 1 1
0.80775036711093 0.806992285050575 1 1
0.797601102319768 0.796729640530276 1 1
0.754496936748184 0.753639257448193 1 1
0.889940283022772 0.889023183140407 1 1
0.681582477573689 0.680796398868318 1 1
0.729924794464493 0.729203701018555 1 1
0.984601245285384 0.983612978530628 0 0
0.797509564346045 0.796697950921468 1 1
0.931224219244551 0.93020642757757 1 1
0.866757247620767 0.865906222666429 1 1
0.817166242069193 0.816355799586807 1 1
0.871399866259216 0.87038569366466 1 1
0.695877866628163 0.695137281309897 1 1
0.717090442800407 0.716330723070735 1 1
0.808608046643913 0.807763144653816 1 1
0.792975405334763 0.79213564293863 1 1
0.794320695685015 0.793449412009214 1 1
0.854591983262218 0.853601846805887 1 1
0.788541045906115 0.787712753848165 1 1
0.692670839275386 0.691979564307741 1 1
0.812176627251827 0.811354946419634 1 1
0.782909065114659 0.782092964708902 1 1
0.746819512350793 0.745994184247959 1 1
0.866909242872036 0.866043437375913 1 1
0.670875964155241 0.670128926702831 1 1
0.899128839129581 0.898232854067727 1 1
0.637448382514627 0.63678166195155 1 1
0.757936509250999 0.757179466331389 1 1
0.755750625228053 0.754975363789114 1 1
0.852981432476531 0.852108188114176 1 1
0.693320880816631 0.692640552313853 1 1
0.936927775244411 0.935990624451076 1 1
0.526058259393347 0.525508869497272 0 0
0.636214203133721 0.635607620327018 1 1
0.943463905514533 0.942449703500194 1 1
0.742321161691719 0.741546318495006 1 1
0.780228376279063 0.779411558126198 1 1
0.699515895821525 0.698819136210196 1 1
0.893479070139506 0.892605440763685 1 1
0.867968068292881 0.867046934817088 1 1
0.671567192680164 0.670819612379146 1 1
0.879616390488642 0.878712510618955 1 1
1.09910843350823 1.09791997113225 0 0
0.816838869323998 0.815979315230901 1 1
0.726870100210495 0.72611988053185 1 1
0.763490032089928 0.762614500314354 1 1
0.975398048814214 0.974382913566284 1 1
0.842916824390502 0.841970961394019 1 1
1.008298097653 1.00730335779503 0 0
0.793008849395891 0.792238383116582 1 1
0.73286918842024 0.732099909506793 1 1
1.01889263288909 1.01778926762422 1 1
0.872980652576087 0.872113857333849 1 1
0.7297846219512 0.729018666457136 1 1
0.794930047951333 0.794091119248127 1 1
0.981172441481283 0.980146233678145 1 1
0.722076695100987 0.721261814235835 1 1
0.645395890478946 0.644707187350429 1 1
0.711673933872125 0.7109637967207 1 1
0.71338879071987 0.712645307565546 1 1
0.635047663709037 0.634356257599429 1 1
1.00452846195312 1.0035070707699 1 1
0.893626287122291 0.892697276054405 1 1
1.12479125462219 1.12361074902641 0 0
0.598901177605428 0.59831418896303 1 1
0.834263935755679 0.833406599688527 1 1
0.744858416057287 0.74403126244839 1 1
0.657786859247641 0.657058667153588 1 1
0.941215255587916 0.940211073026648 1 1
0.999751846389523 0.99861732699759 1 1
0.690445726859069 0.689695565472541 1 1
0.961137540758041 0.960142967468147 1 1
0.944834133250351 0.943780798144942 1 1
0.827975270972053 0.827100397504701 1 1
0.845080369612742 0.844197783731655 1 1
0.86377483600128 0.862869048656355 1 1
0.776498819570504 0.775628186243289 1 1
0.776816644024579 0.776012807166754 1 1
0.859575872894621 0.858603438815577 1 1
0.647437216065918 0.64671483337339 1 1
0.73027387500841 0.72949305233102 1 1
0.793602548304265 0.792725657452375 1 1
0.920327643417866 0.919373151696613 1 1
0.815855315970145 0.814885335896323 1 1
0.866638196357921 0.865752028811476 1 1
0.926045991371778 0.925047059595618 1 1
0.848528941197169 0.847705945706549 1 1
0.513301136688649 0.512729776441263 0 0
0.777469772083104 0.776621189950185 1 1
1.06287887072273 1.06177488150379 0 0
0.671447600024545 0.670765596042488 1 1
0.789158349374199 0.788376368889756 1 1
0.689158338664575 0.688478028790064 1 1
0.892345532558604 0.891454201749632 1 1
0.869843908179914 0.868962934904089 1 1
0.863155472457379 0.862243529076348 1 1
0.561391676860221 0.56084456706466 1 1
0.754728730370958 0.753957032369202 1 1
0.8127442193956 0.811934960180977 1 1
0.78726021523916 0.786454701241842 1 1
0.71988165684666 0.719187394191405 1 1
0.670005100636147 0.669339338014341 1 1
0.899022947756365 0.898024526597229 1 1
0.736671223678591 0.735919393121147 1 1
0.870787024572948 0.869905288417792 1 1
0.792237624630206 0.791418589082766 1 1
0.883961681443562 0.883022268547439 1 1
0.650385959487634 0.649723487944814 1 1
0.685434540900217 0.684743861399649 1 1
0.726596573104918 0.725878357923041 1 1
0.797828439634073 0.797035280851105 1 1
0.764465527513927 0.763596948084493 1 1
0.906280848959615 0.905390592399614 1 1
0.891850918295872 0.890909743336786 1 1
0.892546300558642 0.891531741762109 1 1
0.806300985553391 0.805493407219477 1 1
0.755923155057054 0.755130800699671 1 1
0.774800395097676 0.773975701665542 1 1
0.810632780638989 0.809750991779708 1 1
0.834470445894077 0.833597158112441 1 1
0.829523945562123 0.828616590273245 1 1
1.0157676800662 1.01466150267759 0 1
0.935578815299455 0.934669785557039 1 1
0.842576771475003 0.841709436168122 1 1
0.899025177629482 0.898138961771002 1 1
0.85759375635326 0.856770974111032 1 1
0.858114544638528 0.857230733973409 1 1
0.835379672535464 0.834482020849258 1 1
0.739943755598037 0.739148454369602 1 1
0.589020153020004 0.588435768630279 1 1
0.986900900942534 0.98589416438802 1 1
0.803023584029925 0.802208634378046 1 1
0.753775898374708 0.753054183993467 1 1
0.800093994592394 0.799253751853231 1 1
0.712855570212442 0.712090054721155 1 1
0.876092095582234 0.875136525241339 1 1
0.69567002981281 0.694971267501464 1 1
0.890589730199893 0.889585343852375 1 1
1.07799361328512 1.07678597987791 0 0
0.850031694224869 0.849113675354885 1 1
0.904261459494436 0.903236835285749 1 1
0.819374349712648 0.818560648009767 1 1
0.853105177564374 0.852226581282871 1 1
0.888893070071495 0.887923744342866 1 1
0.787402880073357 0.786637036173079 1 1
0.830496625103283 0.829646586090036 1 1
0.989744606544335 0.988735571258421 1 1
0.854122355532386 0.853168298524778 1 1
0.730224312547034 0.729457098400499 1 1
0.746322161642699 0.745595026320554 1 1
0.771831915814415 0.771056214113024 1 1
0.863412212299831 0.862439713587574 1 1
0.822848384039559 0.822019300261512 1 1
0.83763512863177 0.836816887729362 1 1
0.819451001737326 0.818633258218063 1 1
0.832142587395025 0.831313618317914 1 1
0.821500694003243 0.820640803912074 1 1
0.734538288882093 0.733777140973729 1 1
0.850819953823382 0.849918963704824 1 1
0.893078719499046 0.892113472097424 1 1
0.743706177336306 0.742923580999537 1 1
0.727171865167824 0.726452001718968 1 1
0.775146858664645 0.774344852267025 1 1
0.66319407753702 0.662488540290324 1 1
0.657597451120233 0.656897377115824 1 1
0.70383678046148 0.703089262359697 1 1
0.787329959608771 0.786499534254691 1 1
0.859469924041487 0.858570427788183 1 1
0.718161364877969 0.717455481945396 1 1
0.728760281163514 0.728077625110966 1 1
0.885187787026231 0.88423069394961 1 1
0.998713681534223 0.997671478100401 1 1
0.794638476103171 0.793743526050395 1 1
0.817000293401765 0.81614937733559 1 1
0.80467607776899 0.803821769555135 1 1
0.694855272921503 0.694036952533363 1 1
0.70803650859375 0.707315214784436 1 1
0.797894294864666 0.797008586494268 1 1
0.493671232313004 0.493142857784587 0 0
0.758923397092074 0.758172581669095 1 1
0.759079980035182 0.758285676414253 1 1
0.972428634793789 0.971466771430275 1 1
0.596831804896218 0.596272675318294 1 1
0.66494433440291 0.664270547374291 1 1
0.956801337791208 0.955862620231452 0 0
0.749617197732652 0.74896515307898 1 1
1.02037137978047 1.01929585198541 1 1
0.637762401270751 0.637109597366983 1 1
0.846444014168922 0.845562844523155 1 1
0.628572840327633 0.627943962079082 1 1
0.529495011591032 0.5289885093061 0 0
1.00463095802134 1.00364978278024 1 1
0.613541966611347 0.613003272636768 1 1
0.608028669287893 0.607428427081828 1 1
0.714417849262758 0.713692090701482 1 1
0.850219413564305 0.849258054288359 1 1
0.885506094183685 0.884535319410058 1 1
0.845537962467015 0.844664278664546 1 1
0.573042758798848 0.572450401314409 1 1
0.781702225397776 0.780916372034037 1 1
0.859776203203712 0.858925174404398 1 1
0.825382515065543 0.82453777609472 1 1
0.801045213086602 0.800205154673062 1 1
0.851469665105822 0.850631258789677 1 1
0.650646499497666 0.649919328786905 1 1
0.708996242432333 0.708314835100577 1 1
0.865539597477245 0.864633370804369 1 1
0.750655745850275 0.749920757090911 1 1
0.828396363667414 0.82760610838173 1 1
0.777379522762975 0.776569247172088 1 1
0.787103712702088 0.786339971868788 1 1
0.886557884173669 0.885742690598686 1 1
0.833040128936954 0.83218203838122 1 1
0.584657110284672 0.584044632258793 0 0
0.567215752003331 0.566582507219039 0 0
0.845039633553448 0.84413722362351 1 1
0.54019229225152 0.539695793118442 0 0
0.691727246661632 0.691045347684495 1 1
0.999707196700426 0.99871422847988 1 1
0.854282915454611 0.853333236961541 1 1
0.885591970461166 0.884757075424583 1 1
0.800376655941164 0.79954335833904 1 1
0.841160732237562 0.840337998644528 1 1
0.742303868888837 0.741556299142846 1 1
0.624828047030707 0.624146957633318 0 0
0.702968568652905 0.702166765480634 1 1
0.818488662020797 0.817626996032219 1 1
0.772920716975823 0.772056604938963 1 1
0.891843589937986 0.890966601536563 1 1
0.863915039179438 0.862982656070809 1 1
0.800397960031273 0.799545853393532 1 1
0.779892333147223 0.779042908882743 1 1
0.973884632934207 0.972825743953156 1 1
0.947747257628597 0.94683626754479 0 0
0.914786265328136 0.913816463958059 1 1
0.778360037066002 0.777564583872578 1 1
0.882542434178923 0.881543161181227 1 1
0.50703813056604 0.506477426790867 0 0
0.76727834943469 0.766492657694217 1 1
0.93829592886166 0.937301384408402 1 1
0.956253629805085 0.955297585908083 1 1
0.858104034246365 0.857207108014031 1 1
0.580860449888164 0.580272339358017 1 1
0.790934552016343 0.790155719736725 1 1
0.934047878320769 0.933087276386044 1 1
0.799023853318574 0.798205817930175 1 1
0.81689076683067 0.816025470032776 1 1
1.02885922892357 1.02781430745758 0 0
0.652214138649736 0.65149168901985 1 1
0.675286368234557 0.67457521823496 1 1
0.819087882784016 0.818242387248936 1 1
0.711699047257567 0.710888387793584 1 1
0.883221093449793 0.882303032001952 1 1
0.920725101059752 0.919804637662087 1 1
0.87913625933635 0.878292121575064 1 1
0.742978350460114 0.742151310971918 1 1
0.836773913354699 0.835862401226978 1 1
0.882717682581255 0.881855923283091 1 1
0.726599097776261 0.725850536538401 1 1
0.622163927904947 0.621456351706753 1 1
0.985495905572616 0.984423191736102 1 1
0.826398875535798 0.825608206377986 1 1
0.971321185908748 0.97036180652357 1 1
0.733284846819021 0.732493977334049 1 1
0.726955776262415 0.726113970749855 1 1
0.887288217644573 0.886391353430042 1 1
0.800967872019452 0.800160522190383 1 1
0.74035560906631 0.739610028140772 1 1
0.812246189138739 0.811412457194044 1 1
0.835006322026399 0.834023415762402 1 1
0.764015886207116 0.763190747298685 1 1
0.858533020717048 0.857679506822689 1 1
0.657828244911268 0.657172326510666 1 1
0.906162491906337 0.905295448716214 1 1
0.811561415897347 0.810673070709991 1 1
0.834102118356822 0.833239993394582 1 1
0.819976629022778 0.819103699086401 1 1
0.918089777461249 0.917070336024256 1 1
1.01200624295306 1.01098937778581 0 0
0.803482604383743 0.802656991411823 1 1
0.843649645506182 0.84277609167942 1 1
0.776418790715589 0.775653914061446 1 1
0.610810522718497 0.610198641731333 1 1
0.710217908039368 0.709488903929316 1 1
0.724754399731354 0.724016256705574 1 1
0.871297098475794 0.87038601464167 1 1
0.619832076310766 0.619207495887311 1 1
0.781506068646082 0.780628610714427 1 1
0.76852023837163 0.767647993659624 1 1
0.769844353553239 0.769074734410973 1 1
0.955444318637096 0.954428093931482 1 1
0.903327138593182 0.902467953645537 1 1
0.720723481392672 0.720020791948356 1 1
0.887289884781385 0.88626979020848 1 1
0.786060521642069 0.785241499149668 1 1
0.848972568203645 0.84808025891905 1 1
0.749566295368982 0.748791815244703 1 1
0.720493236769502 0.719755298663994 1 1
0.837190912113083 0.836245758080538 1 1
0.754618830890806 0.75379984957762 1 1
0.716625257673858 0.715969003076991 1 1
0.821568835581118 0.820757153223639 1 1
0.730527376811888 0.729749861069133 1 1
0.758066883351783 0.757339686388594 1 1
0.790290264128814 0.789536730038103 1 1
0.755443324572912 0.754659570445442 1 1
0.813764668199482 0.812978390424369 1 1
0.722124468205782 0.721392729687149 1 1
0.82772817035303 0.82690829669418 1 1
0.674455504560734 0.673724012313415 1 1
0.890463326872982 0.889584899763065 1 1
1.00965665476655 1.00852785526438 0 0
0.819391128946887 0.818548603313875 1 1
0.762958645566475 0.762217783116067 1 1
0.581874639890162 0.581239357433645 1 1
0.858497104639791 0.85764280975535 1 1
0.745654460623176 0.744865734554893 1 1
0.9765485264043 0.975516754904354 1 1
0.846645266792511 0.845737958773485 1 1
0.806467643959834 0.805599257890589 1 1
0.895514876193333 0.894592056788131 1 1
0.882928408394784 0.88199988386267 1 1
0.849916242576489 0.848979539349166 1 1
0.748238674459815 0.747440009853859 1 1
0.761942433284612 0.761136097096429 1 1
0.948679056689213 0.947728621676499 0 0
0.779124982476951 0.778277947563566 1 1
0.758625906466345 0.757825163594831 1 1
0.744962196993988 0.74422149894119 1 1
0.867823168969379 0.866891281485888 1 1
0.768606528489028 0.767783754200431 1 1
0.841697418400637 0.840848801539155 1 1
0.683488564701023 0.682811309109821 1 1
0.681304270644422 0.680617077768543 1 1
0.730652910693804 0.729944177638003 1 1
0.90135643915959 0.90041459222547 1 1
0.654114354433722 0.653411758516314 1 1
0.725933205686563 0.725194691049233 1 1
0.821044414554587 0.82009289782506 1 1
0.74022535700876 0.739426084714923 1 1
0.937584363678981 0.936600834394704 1 1
0.746390381394915 0.745568002202433 1 1
0.906496853628728 0.905495146970911 1 1
0.871213261828615 0.870303436805571 1 1
0.918623056024191 0.917680742034381 1 1
0.807205029338936 0.806345011572312 1 1
0.798758923096575 0.797967012370422 1 1
0.697433479859681 0.696701293330922 1 1
0.707135990201842 0.70644842021627 1 1
0.655594515076422 0.654891487338996 1 1
0.721946362852861 0.721249945685527 1 1
0.755450010821358 0.754656029625219 1 1
0.74695796711255 0.746217537615582 1 1
0.864243723715452 0.863351390760502 1 1
0.787538455938167 0.786794054235073 1 1
0.837720355324316 0.836846859193513 1 1
0.86067832002393 0.859743506348908 1 1
0.751484242070185 0.750655413871747 1 1
0.570587318172364 0.570027122112267 0 0
0.818396049643517 0.817557157386494 1 1
0.933471622607294 0.932498408656757 1 1
0.808424200959362 0.807494085570134 1 1
0.726213307718004 0.72538257032016 1 1
0.876782969497719 0.875859466106516 1 1
0.561605811563298 0.561071465588383 0 0
0.72005158064091 0.719358353706327 1 1
0.944098114258597 0.943174859927775 1 1
0.85012127368296 0.849225618238934 1 1
0.571168260747192 0.570596642107451 1 1
0.737284246888172 0.736559979689992 1 1
0.909232995388979 0.908373010547851 1 1
0.789084644086179 0.788230168800298 1 1
0.908088418271071 0.90719709450429 1 1
0.746813504242011 0.746003100382761 1 1
0.864369786083316 0.863491916525417 1 1
0.759193600256517 0.758366861509139 1 1
0.730482492454341 0.729733263825379 1 1
0.699041188261054 0.698299643338553 1 1
0.606491189728042 0.605834486630322 1 1
0.694180120772389 0.693532457580235 1 1
0.732824546595265 0.732076965877189 1 1
0.949571483367301 0.948579070641117 1 1
0.769390556233856 0.768585695233381 1 1
0.881123562029495 0.880180113609988 1 1
0.834429205928263 0.833596491984084 1 1
0.749449811239278 0.748635785700716 1 1
0.628466424132418 0.627882215722478 0 0
0.813636266098275 0.812808214924882 1 1
0.70054079829902 0.69981207715192 1 1
0.994834624501626 0.993760476379048 1 1
0.649982800006077 0.649258998264371 1 1
0.803996658905906 0.803204988856163 1 1
0.675807251530102 0.675027909379692 1 1
0.755940040680547 0.755206482415792 1 1
0.852788084859782 0.851946442477332 1 1
0.934120535087747 0.933211302940982 1 1
0.771799788553909 0.770958770815342 1 1
0.786078972627911 0.785274659984205 1 1
0.599932308046182 0.599264607680808 1 1
0.834137742160755 0.833227770787415 1 1
0.759312053607203 0.75849967030939 1 1
0.569062783503738 0.568537606748789 1 1
0.680237135437486 0.679430737706883 1 1
0.690712266157955 0.689995314387304 1 1
0.733298003236152 0.732467642902356 1 1
0.796075757082878 0.79526547801456 1 1
0.776971736143004 0.776128047482947 1 1
0.703797544948366 0.703083967329313 1 1
0.939161001691344 0.938219515337132 1 1
0.861422296686084 0.860495587297162 1 1
0.712301557038947 0.711572607241831 1 1
0.851634689268382 0.850762050178553 1 1
0.866753375141699 0.865882543251831 1 1
0.881616709024636 0.880737516690007 1 1
0.926815629641593 0.925766820525519 1 1
0.730378837494966 0.729633999832872 1 1
0.765834435515571 0.765069502913218 1 1
0.690994362398934 0.690316400287209 1 1
0.812496711752279 0.811618771250533 1 1
0.834180999816432 0.833245422290146 1 1
0.924604923715814 0.923674876879265 1 1
0.737948809907069 0.737132191574038 1 1
0.884385388713185 0.883530298114639 1 1
0.675042388912393 0.674301658166538 1 1
0.820795981883986 0.819830230040329 1 1
0.936636071510725 0.935615049635306 1 1
0.688741475005064 0.68806932422963 1 1
0.772161210990064 0.771282343848902 1 1
0.625368604964694 0.624722836528521 1 1
0.868272737577831 0.867382654298947 1 1
0.774332638792074 0.773560996460592 1 1
0.748631367939783 0.747944738467339 1 1
0.810106026284438 0.809307982561474 1 1
0.600338304718476 0.599714989291092 1 0
0.80179972790771 0.800999762610408 1 1
0.788668330272853 0.787827993290542 1 1
0.830807927218345 0.829967883301727 1 1
0.760449729254736 0.759691123001965 1 1
0.93524330100717 0.934315306859595 1 1
0.825242242478337 0.824437727018909 1 1
0.787549217248572 0.786741217797382 1 1
0.677773053084633 0.67710752173244 1 1
0.720194396584517 0.719461987681027 1 1
0.845392763237033 0.844532656905083 1 1
1.07534809947484 1.0741388907148 0 0
0.808647075478367 0.80782411438752 1 1
0.615408663856154 0.614819061890636 1 1
0.549215739711045 0.548658332568485 0 0
0.681053098192316 0.680416987442116 1 1
0.768895633000558 0.768067152481006 1 1
0.760511737841406 0.759671358226933 1 1
0.931451566835555 0.930364727211247 1 1
0.766562771149516 0.765761900688343 1 1
0.884620739944573 0.883606581602721 1 1
0.630151694921158 0.629508270657346 0 0
0.832217531646675 0.831301191954306 1 1
0.745930060852106 0.745150674067374 1 1
0.792618811129207 0.791786702853892 1 1
0.871051440446796 0.870183345498946 1 1
0.783398083031676 0.782568952013267 1 1
0.907898254689679 0.906946192674811 1 1
0.807980245871386 0.807075587578519 1 1
0.830186559092239 0.82935720051264 1 1
0.838674741488694 0.837863238797502 1 1
0.584216623690046 0.583601852628736 0 0
0.864674865719734 0.863837230336718 1 1
0.742071179076351 0.741289703538387 1 1
0.922768777156666 0.921796897024218 1 1
0.543963732231591 0.54336052981879 1 1
0.913342753724983 0.912437461802544 1 1
0.889072243645937 0.888207408271082 1 1
0.836167427139947 0.835349361837464 1 1
0.909864676871707 0.908876376098744 1 1
0.797558696480631 0.796775425152819 1 1
0.727840170150328 0.72706732736882 1 1
0.684227464201585 0.683521933138149 1 1
0.717585072738651 0.716858093345331 1 1
0.902556479854678 0.901609999873938 1 1
0.910266969361115 0.909263996700865 1 1
0.874763013129264 0.873831612747134 1 1
0.736841297729391 0.736107501398731 1 1
0.727577674102235 0.726895620793734 1 1
0.673677854501494 0.672968056836128 1 1
0.62631661296905 0.625641074875291 1 1
0.712450385453835 0.71173262656756 1 1
0.883753550038862 0.882688742785478 1 1
0.783847906793851 0.783036388844214 1 1
0.610049958965285 0.609395295407688 0 0
0.734086252597992 0.733303394172145 1 1
0.776774315770509 0.776062504045721 1 1
0.738899607231136 0.738084015067938 1 1
0.626665676125004 0.626021697748917 1 1
0.842731746728421 0.841885414567894 1 1
0.681521441904704 0.680815824626683 1 1
0.717312917353654 0.716549211320534 1 1
0.768169927769183 0.767384551284745 1 1
0.975190467287976 0.974028348409285 1 1
1.00057376191918 0.999555323263151 0 0
0.799046681478479 0.79824312236524 1 1
0.660373630023861 0.659700762746952 1 1
0.759889104127415 0.759044760570028 1 1
0.905240942670241 0.904308584358002 1 1
0.809188469039801 0.80837980704185 1 1
0.968233106033684 0.967261344034522 1 1
1.01872439611593 1.01772758376551 1 1
0.842796497219512 0.841981482414475 1 1
0.733274652119603 0.732494189019568 1 1
0.778087445421753 0.777274880564925 1 1
0.927986378512786 0.927003893580544 1 1
0.989580420580597 0.988580905487827 1 1
0.733182338775634 0.732369806546361 1 1
0.792108373801528 0.791305096485777 1 1
0.963057401068303 0.962114952513346 1 1
0.931938416450888 0.930985788770565 1 1
0.663695712012068 0.662959537948163 1 1
0.945890918491768 0.94488003586255 1 1
0.818948077836635 0.818102901002722 1 1
0.773791373410207 0.772997055015533 1 1
0.799772923168724 0.798857489921569 1 1
0.650740257877005 0.650076466495055 1 1
0.685317757098423 0.684585001270421 1 1
0.772153726634302 0.771343057126705 1 1
0.797802552258112 0.796994420333604 1 1
0.648693850612752 0.647996310108905 1 1
0.927979526386096 0.926990463366733 1 1
0.811063345517613 0.810151874220481 1 1
0.71452408893397 0.713674445680576 1 1
0.924457328500494 0.92347909228218 1 1
0.897963044754559 0.896985048457813 1 1
0.860175563447948 0.859250497494353 1 1
0.846824742258234 0.845926157429442 1 1
0.931448840256765 0.930494550738676 1 1
0.653085481850625 0.652385015308211 1 1
0.876865338656974 0.875971407144917 1 1
0.604651905239523 0.60399045714243 1 1
0.898153704513272 0.897277800615944 1 1
0.881786728949555 0.880889291891755 1 1
0.571720914925049 0.571135734242049 0 0
0.706488524652365 0.705774022712345 1 1
0.993359156833328 0.992339499053846 0 0
0.861548969734662 0.860603480014863 1 1
0.718577344653784 0.717886701278725 1 1
1.05466607949789 1.05358559737079 0 0
0.787919415473632 0.787150198670508 1 1
0.843579413465011 0.842619642419009 1 1
0.575652046657553 0.574978415923702 0 0
1.06057964314822 1.05947357173405 0 0
0.858009877238407 0.857193908213321 1 1
0.818452621777351 0.817544752934081 1 1
0.95427183868816 0.953357567555562 1 1
0.549728280342455 0.549149013384421 0 0
0.942984950776718 0.942028572480158 1 1
0.723358067263602 0.722666446802575 1 1
0.900761633215194 0.899786299155099 1 1
0.721209722397779 0.720537846069351 1 1
0.725535253211319 0.724870118320775 1 1
0.804391098231278 0.803609416844616 1 1
0.943672345872564 0.942746754540814 1 1
0.836271667536335 0.835403650215427 1 1
0.687987144274502 0.687298605788333 1 1
0.82962680229088 0.828785063083928 1 1
0.815184456807244 0.814305020928632 1 1
0.547832083219984 0.547309332907881 0 0
0.800791804106576 0.799971969890855 1 1
0.953962872638364 0.953021665918855 1 1
0.951912763835994 0.950865822394455 1 1
0.706723618530777 0.705976801287744 1 1
0.913415608500413 0.912428770554927 1 1
0.798005374177296 0.797226029637026 1 1
0.843127002389672 0.842325947115976 1 1
0.969297137206728 0.968270140988919 1 1
0.962854404756358 0.961841481554384 1 1
0.746662017616014 0.745862577141398 1 1
0.770500954357427 0.769732273646434 1 1
0.892200722775706 0.891291918591316 1 1
0.749442886015667 0.748655291114555 1 1
0.835543718452208 0.83460511853415 1 1
0.862815882470975 0.861900625522498 1 1
0.88240817132937 0.88142997104427 1 1
0.623777406427214 0.623093737892595 1 1
0.8076796225778 0.806825981800038 1 1
0.766085430374464 0.765295223110011 1 1
0.834982738877984 0.834116920984414 1 1
0.742764994197127 0.741982441546535 1 1
0.901475857625197 0.900522066058894 1 1
0.766329857322025 0.765597161301729 1 1
0.835113392135422 0.834226496279581 1 1
0.608520164052373 0.607899042223774 0 0
0.687687068177191 0.68698519969773 1 1
0.736097157275288 0.735371764024926 1 1
0.977019108681774 0.976018097017519 1 1
0.83910678243029 0.838234249912592 1 1
0.852380879595549 0.851486951044376 1 1
0.779841657087222 0.779012633796184 1 1
0.94360872036889 0.942693611275195 1 1
0.81425967164411 0.813435050599847 1 1
0.7014615470222 0.700759176212122 1 1
0.780097214914946 0.779282180696547 1 1
0.802068782160221 0.801230109861482 1 1
0.790088254230307 0.789226228193418 1 1
0.791733746622403 0.790937734203059 1 1
0.889626604305095 0.888561537361572 1 1
0.737491671428864 0.736737996494309 1 1
0.722636353593862 0.721907153264838 1 1
0.774546337597262 0.773706179919531 1 1
0.735895193322905 0.735141185789957 1 1
0.806527465437437 0.80572363627266 1 1
0.826097600070498 0.825295276031996 1 1
0.786270187495711 0.785439995912968 1 1
0.854584738662714 0.85374075642211 1 1
0.703648334391116 0.702946441651156 1 1
0.72696226595709 0.72617545671725 1 1
0.848539761838592 0.847615756305031 1 1
0.844913526896687 0.844002739967197 1 1
0.473757016246421 0.473291454260453 0 0
0.681851965783948 0.681193649225445 1 1
0.858906031311724 0.857991764824012 1 1
0.861031149251811 0.860179127497849 1 1
0.836131090482085 0.835265588142726 1 1
0.756034157664527 0.755277903798376 1 1
0.786929363331201 0.786079905825054 1 1
1.00556295842229 1.00462313739145 1 1
0.821287065383695 0.820448408263959 1 1
0.605835618088568 0.60519733547343 1 1
0.953220201050914 0.95224497731824 1 1
0.698186993508452 0.697492583258244 1 1
0.639675049997765 0.639024517509961 1 1
0.84335381221222 0.842502140700872 1 1
0.743146033453577 0.742422087609209 1 1
0.933030086252784 0.931981614638642 1 1
0.825011007710961 0.824193259024543 1 1
0.752715242723928 0.751871807893675 1 1
0.687104898395883 0.686363184790709 1 1
0.783467984683949 0.782676871601013 1 1
0.724471127591771 0.723739315519407 1 1
0.6399214032679 0.639286333819239 1 1
0.846373258926518 0.845452379380851 1 1
0.764418588895187 0.763668527088432 1 1
0.843288381432397 0.842423993472796 1 1
0.870521678311819 0.869602555313908 1 1
0.842683176085034 0.841774594909797 1 1
0.807845055611301 0.807068479283674 1 1
0.698856605648291 0.698114008511377 1 1
0.669828964222546 0.669197153112776 1 1
0.798973005558621 0.798188103846084 1 1
0.782826850127498 0.781997240699895 1 1
0.629549782072448 0.628844170354915 1 1
0.657637050311045 0.656925120350352 1 1
0.726860863409289 0.726098435080642 1 1
0.794870443054328 0.794129668637615 1 1
1.03451840821233 1.03345840156194 1 1
0.794528806379516 0.793632343514643 1 1
0.811872574094983 0.811022185079957 1 1
0.638695998530276 0.638068974803855 1 1
0.824928455596684 0.824053752508345 1 1
0.721888805007789 0.721093377312766 1 1
0.843446792370903 0.84259476002293 1 1
0.731543934203151 0.730782116246791 1 1
0.632334378027418 0.631639940011743 1 1
0.8541608982161 0.853253097393207 1 1
0.833922653833031 0.83309302964343 1 1
0.854566087690996 0.853726426544892 1 1
1.04234963181728 1.04121547645183 1 1
0.730544102507876 0.729730157869604 1 1
0.836939706332912 0.836040873013007 1 1
0.710196233291232 0.709496446980088 1 1
0.769463291806273 0.768608546815097 1 1
0.71086114235415 0.71019730966208 1 1
0.8723924379453 0.871436711133275 1 1
0.860872222791823 0.859919846265596 1 1
0.908445450584059 0.907475328189134 1 1
0.703646653868203 0.702932824054084 1 1
0.609538724488159 0.608914183716515 1 1
0.800549312083454 0.799669154433595 1 1
0.948212203632877 0.94717476170652 1 1
0.884410333653169 0.88346098934338 1 1
0.748466751265635 0.747707274408997 1 1
0.94165532124628 0.940634018592882 1 1
0.847094573945804 0.84619672554842 1 1
0.912244147231368 0.911377307228123 1 1
0.594645962838395 0.594001366377173 0 0
0.854655046725259 0.853761809752851 1 1
0.672101010438807 0.671447097254621 1 1
0.969207146100948 0.968279463794083 1 1
0.849390106542798 0.848434814636707 1 1
0.590812438742638 0.590153127342271 1 1
0.974574855838963 0.973558952407542 1 1
0.779542957996975 0.778730773650812 1 1
0.684539610497489 0.683779831842174 1 1
0.806795830697365 0.806007907781988 1 1
0.88340216550537 0.8824805049274 1 1
0.937326773895679 0.936365787760314 1 1
0.938963940527994 0.937940944675163 1 1
0.93033628695854 0.929395783249702 1 1
0.931724130554271 0.930780321642225 1 1
0.77523005873536 0.774368084558377 1 1
0.652306176665684 0.651591450691269 1 1
0.793546939534276 0.792740515705052 1 1
0.659562025683314 0.658921744893478 1 1
0.826214876046894 0.825371170340961 1 1
0.660668764042438 0.659976609895478 1 1
0.76073778875569 0.759915112580483 1 1
0.696221692261302 0.695503760843487 1 1
0.733665499816335 0.732880238754392 1 1
0.647626265930142 0.64701587416737 1 1
0.723462039275015 0.722772436255939 1 1
0.80893682114596 0.808068988144272 1 1
0.684534047399305 0.683748187256076 1 1
0.718055877357785 0.717371984701899 1 1
0.791734514017602 0.790884208479411 1 1
0.937109423820429 0.936094972145855 1 1
0.812625306590805 0.811786403581758 1 1
0.864927759624607 0.864056075139474 1 1
0.809402799693291 0.808592637369922 1 1
0.697104924443586 0.696363300584468 1 1
0.813805416520335 0.813022473505842 1 1
0.863835658779919 0.862969244237671 1 1
0.772428003035854 0.771531890018962 1 1
0.998130960633713 0.997139713492253 1 1
0.852272108702485 0.851371876782484 1 1
1.04110230416909 1.03993974771836 1 1
0.916923016995806 0.9159686072821 1 1
0.747523500923104 0.746770670117619 1 1
0.937968709679764 0.9369288261727 0 0
0.715319100757414 0.714565672357713 1 1
0.746618461801461 0.74582061894065 1 1
0.689778012840729 0.68906944654333 1 1
0.901027031764055 0.900113941210437 1 1
0.774004884853853 0.7731728834769 1 1
0.8427045376257 0.841794254381911 1 1
0.569709939702521 0.56912262045616 0 0
0.957607904349411 0.956592047299255 0 1
0.962370276354816 0.961309445570933 1 1
0.919003317904848 0.918056943348327 1 1
0.973408195200311 0.972396151900025 0 0
0.915177849265224 0.914174572313862 1 1
0.774319360068464 0.773456926240203 1 1
0.931137598215495 0.930135872886319 1 1
0.741083413034208 0.740320571635295 1 1
0.747387714777496 0.746626571702541 1 1
0.858962512875483 0.858026088918747 1 1
0.718449202299032 0.717645453126383 1 1
0.848354949589021 0.847474394462392 1 1
0.803030127424134 0.802235902060743 1 1
0.77977337878497 0.778976949177222 1 1
0.800575756899932 0.799685146756727 1 1
0.87990871953492 0.87908204225015 1 1
0.823949994675735 0.823080893544778 1 1
0.725295891151384 0.724639502771742 1 1
0.83022897316532 0.829363394083424 1 1
0.514650950086661 0.514134753719075 0 0
0.802030381340118 0.801166857901454 1 1
0.633053803224173 0.632353248733484 1 1
0.70423404670827 0.70352044060867 1 1
0.801901155043038 0.801038997009762 1 1
0.803035645757464 0.802204850345513 1 1
0.8834481582614 0.882584974560231 1 1
0.762461697252265 0.761721304710808 1 1
0.777844174208311 0.776967386547407 1 1
0.795064512451075 0.794219296890942 1 1
0.884341125634777 0.883437096861732 1 1
0.865020439810357 0.864024016250158 1 1
0.728752174245695 0.72801216535001 1 1
0.628267429693072 0.627619301777542 1 1
0.853748913221401 0.852861058189616 1 1
0.689037131961995 0.688290497163369 1 1
0.793419812034164 0.792555334966046 1 1
0.816282708149993 0.815462688673372 1 1
0.926346825090488 0.925440068047175 1 1
0.901956683151005 0.901107502682571 1 1
0.866955733296501 0.866007024529191 1 1
0.602418653617507 0.601838925949037 1 1
0.886305157340381 0.88531669493354 1 1
0.743833495561922 0.743112045852094 1 1
0.865801458820271 0.864856912678581 1 1
0.614849983092017 0.614211258935781 1 1
0.508840384362005 0.508341919124277 0 0
0.805510068542834 0.804737001946305 1 1
0.89659035643506 0.895591920641033 1 1
0.455537591319901 0.45507071680543 0 0
0.832289026125982 0.831367418578403 1 1
0.895176779444899 0.894327083856764 1 1
0.708369625726805 0.707559786005482 1 1
0.6500979446205 0.649466669065879 1 1
0.863382431485876 0.862512726702688 1 1
0.799795276077504 0.799013996840052 1 1
0.710033079478064 0.709366027278888 1 1
0.674693614256311 0.673966615906811 1 1
0.787382717138882 0.786549234143143 1 1
0.642899582281959 0.642182742992549 1 1
0.813781460068432 0.812941795982956 1 1
0.720274697297578 0.719557546611229 1 1
0.628610432572233 0.627983513077349 1 1
0.698410164282461 0.697680515165662 1 1
0.836766951916652 0.835861111883449 1 1
0.761627778015094 0.760811071133334 1 1
0.706234787210267 0.705581387996861 1 1
0.781867117485101 0.781021244426277 1 1
0.851145525084021 0.850241416705927 1 1
0.760392781562072 0.759526940786264 1 1
0.568050551392579 0.567498163404372 1 1
0.749861445512819 0.749044263300325 1 1
0.810569473660438 0.809789115354081 1 1
0.766410800723826 0.765602566084242 1 1
0.870425067914361 0.869587810912533 1 1
0.976848376705998 0.975857016389927 1 1
0.905829657211655 0.904895031719771 1 1
0.969984756773811 0.969008724852393 1 1
0.955898622853448 0.954946950899891 1 1
0.895956506148962 0.894992197216779 1 1
0.664724842365287 0.664073874065888 1 1
0.903875343067229 0.902976324884548 1 1
1.02668316298251 1.0255845236393 0 0
0.839946675465213 0.83906730900039 1 1
0.876319347652527 0.875378493605602 1 1
0.768259870920046 0.767418199075912 1 1
0.835959631157265 0.835070064889444 1 1
0.726781242739052 0.726071838074886 1 1
0.701670266934298 0.700994304092902 1 1
0.824578773167781 0.82371258486017 1 1
0.925159413961475 0.924160068127685 1 1
0.775444309365133 0.774668520342677 1 1
0.764920218778267 0.764159430070472 1 1
0.795810161586593 0.794945372790399 1 1
0.638102851686298 0.637439754611109 1 1
0.864450973895217 0.86361520677209 1 1
0.542179182018583 0.541640795350711 0 0
0.626271250250069 0.625578404460458 0 0
0.682560693996534 0.681845332175152 1 1
0.887537446558522 0.886506526550308 1 1
0.679724884747214 0.679068341255945 1 1
0.720808711205208 0.720089339051869 1 1
0.745838475752362 0.745042704775232 1 1
0.701700176767917 0.700973390011143 1 1
0.674273544626559 0.673500457370147 1 1
0.836039071303306 0.835094066500703 1 1
0.815474816112887 0.814606287606998 1 1
0.897266577795739 0.896354226755851 1 1
0.793360215820166 0.792505444166555 1 1
0.663343476794909 0.662677113718388 1 1
0.778654338397445 0.777787746460168 1 1
0.748883806187727 0.748154455769974 1 1
0.700846434049802 0.700154447881215 1 1
0.873859557224186 0.872959173550814 1 1
0.824590814027918 0.823741454772881 1 1
0.723167166566259 0.722394813221797 1 1
0.615065539008361 0.61444268290434 1 1
0.742311952615918 0.74152158381822 1 1
0.859026783876658 0.858154360360459 1 1
0.793584263446441 0.792704467293159 1 1
0.755902743392473 0.755150384681362 1 1
0.814815745899746 0.813966806263791 1 1
0.608235782644572 0.607582548926035 1 1
0.712493106645524 0.711699007698318 1 1
0.860275559144552 0.859353759218826 1 1
0.853399713200628 0.852508646358838 1 1
0.880522408127958 0.879613453616137 1 1
0.888385442604832 0.887457705268654 1 1
0.833951280521502 0.833069961763409 1 1
0.830631669636775 0.829658901152897 1 1
0.690655445840943 0.689937329838467 1 1
0.706192020885027 0.705395820356728 1 1
0.902243216407219 0.901403007281726 1 1
0.868783735989301 0.867908418110462 1 1
0.864988255307135 0.864053724584116 1 1
0.687157913004816 0.686342761692214 1 1
0.767791042704191 0.766978391273287 1 1
1.04609833407128 1.04499392612154 0 0
0.855960513997869 0.855126575391855 1 1
0.754424830692511 0.753622949670535 1 1
0.934365743026624 0.933459358281879 1 1
0.784036691842748 0.783178845978474 1 1
0.80021979272605 0.799352413661861 1 1
0.771978524447669 0.771134612057162 1 1
0.70855259072726 0.707853407245326 1 1
0.700885343672575 0.700170002388854 1 1
0.759469148057581 0.758689599826125 1 1
0.738998356701332 0.738207137427393 1 1
0.865077466977757 0.864083208118718 1 1
0.824385672061069 0.823490178324489 1 1
0.992050789493767 0.991077037179088 0 0
0.858273472225356 0.857362683444589 1 1
0.777371690375835 0.776522849093906 1 1
0.777108429316182 0.776377287379895 1 1
0.819244576304478 0.818430082988093 1 1
0.647397024673323 0.646729238221304 0 0
0.88735687635886 0.886445983936448 1 1
0.830210203118976 0.82927919849429 1 1
0.797066434828038 0.796237478672236 1 1
0.742008099343531 0.741246683262077 1 1
0.848719331514211 0.847743796856045 1 1
0.726797784725722 0.725978185863929 1 1
0.847848853475441 0.846942020658086 1 1
0.705477375329416 0.704770779157342 1 1
0.846171089827974 0.845319738758906 1 1
0.710780059075998 0.710097625291676 1 1
0.854218169537836 0.853264120698019 1 1
0.814459871564655 0.813640811763662 1 1
0.683569104706697 0.682852426415304 1 1
0.968044994642772 0.967036473176488 1 1
0.682127647841833 0.681378502776258 1 1
0.775931593295801 0.775164238451489 1 1
0.86510006901066 0.864219316968744 1 1
0.965841690232746 0.964810482857635 1 1
0.845468958545254 0.844522858370469 1 1
0.825885535947233 0.825059893868103 1 1
0.893469193076359 0.89250393095028 1 1
0.82146138881078 0.820584673038717 1 1
0.669999414598684 0.66924807861098 1 1
0.731517559513574 0.730769278236455 1 1
0.9569982504129 0.956037586495016 1 1
0.976542612843838 0.975568876456007 0 0
0.801930302806589 0.80101199834446 1 1
0.906543442852497 0.905598870375586 1 1
0.844813770625945 0.843923550146335 1 1
0.799674049647688 0.798788842049345 1 1
0.794640284890511 0.793784776707227 1 1
0.739231141410021 0.738391087639223 1 1
1.16159644364387 1.16042570460307 0 0
0.906499026014327 0.905473813578578 1 1
1.01670175854519 1.01565953722328 0 0
0.790695846773351 0.789884508223948 1 1
0.793846725957326 0.793062618695151 1 1
0.76160494893078 0.760827536771356 1 1
0.722298581636741 0.721576860776314 1 1
0.847138142684093 0.846244024409672 1 1
0.554310580052296 0.55375574881299 0 0
0.874800435368785 0.873849999558527 1 1
1.10307286867797 1.10191473535558 0 0
0.643618730887468 0.642920633975629 1 1
0.809349438068822 0.808592444581193 1 1
0.774276032100294 0.773395071001247 1 1
0.827782919568902 0.82693979581224 1 1
0.702151475243712 0.701478027262293 1 1
0.906306755638908 0.905381207072296 1 1
0.947990268275918 0.946893480901567 1 1
0.909254211631541 0.908319455256691 1 1
0.71345063852758 0.712686942305545 1 1
0.837669665318041 0.83680885326578 1 1
0.89467981481844 0.893737584806537 1 1
0.882970525415013 0.882039304935303 1 1
0.703668366315452 0.702879938822534 1 1
0.778952254714859 0.778174111288006 1 1
0.835168081324579 0.834336285600034 1 1
0.895584314683806 0.89466614636072 1 1
0.65851982741857 0.657890900303631 1 1
0.958759322131277 0.95776315892025 1 1
0.796227595585175 0.795472600370885 1 1
0.663173622595285 0.662498550955741 1 1
0.714819329189417 0.714033481387071 1 1
0.849648295367534 0.848817465086675 1 1
0.612697293570409 0.612013968493147 0 0
0.822954298934593 0.82208588594003 1 1
0.931999747331886 0.930999746538247 1 1
0.62731234066291 0.626661788152139 1 1
0.811131858640874 0.810287977304415 1 1
0.776661896560503 0.775824790933927 1 1
0.996358660415092 0.995373403633339 0 0
0.808521301770538 0.807644199767838 1 1
1.00124314109429 1.00019042886948 1 1
0.902562508313198 0.901717058684479 1 1
0.709093593755478 0.708344833325943 1 1
0.767674496145589 0.766867765238114 1 1
1.04559344163182 1.04444489459897 0 0
0.618615181136052 0.618021494801069 1 1
0.747898928022862 0.747070904795279 1 1
0.577679307922766 0.577109592118632 0 0
0.871028359946817 0.87008352430778 1 1
0.953759876508379 0.952790119859423 1 1
0.723605140647064 0.722813020714435 1 1
0.931506324352165 0.930588043058329 1 1
0.866503378314997 0.865514894156466 1 1
0.656442858760169 0.655697258381929 1 1
0.816142749870167 0.815336697197589 1 1
0.812549252191027 0.81169228627211 1 1
1.16586192401994 1.16465446451748 0 0
0.74067579934388 0.739861870392152 1 1
0.847188180351178 0.846388444078496 1 1
0.578179766010451 0.577610163864117 1 1
0.776076525654053 0.77532704855553 1 1
0.996778727389824 0.995701333577089 0 0
1.01028047495854 1.00918355504487 1 1
0.61448325667608 0.61390844074995 1 0
0.954664295644007 0.953694605281567 1 1
0.703915437528623 0.703237363163323 1 1
0.851746887831872 0.850827662112377 1 1
0.759266047449386 0.758418786287337 1 1
0.941994606176565 0.940944787289005 1 1
0.795001676605899 0.794179708997071 1 1
0.972641281737549 0.971630340908716 1 1
0.801030197890908 0.800274417742695 1 1
0.930316128457644 0.929320483572632 1 1
0.771490443487173 0.770718704415516 1 1
0.782544025140223 0.781682359138319 1 1
0.78835621753481 0.787636143809841 1 1
0.703069084547304 0.702340146152599 1 1
0.896917513153367 0.895963512837484 1 1
0.888191251253173 0.887281683701718 1 1
0.760327847395636 0.759540020484869 1 1
0.729937003729413 0.729210564376441 1 1
0.660890707926876 0.660199885154901 1 1
0.965008874703873 0.963962212333647 1 1
0.780116647880473 0.779441700169167 1 1
0.771569243230391 0.770871654379458 1 1
0.833449296086832 0.832545998011742 1 1
0.85654742709306 0.855647380513705 1 1
0.772994514407923 0.772169189179869 1 1
0.800508702194471 0.799714786604826 1 1
0.865942626624279 0.865067969647239 1 1
0.782592240286043 0.781757981262059 1 1
0.868854225473902 0.867947324370156 1 1
0.857477810784036 0.856571096190927 1 1
0.84068821009533 0.839855484050207 1 1
0.890924610879104 0.890042669300566 1 1
0.584912699900087 0.584310328118825 1 1
0.681420957707738 0.680713638506553 1 1
0.682615012317195 0.681938173799244 1 1
0.741452555268932 0.740715373942642 1 1
0.652768742544068 0.652140010699949 1 1
0.995623501518489 0.994634226442193 1 1
0.779922945493514 0.77910515786631 1 1
0.87543360918926 0.874514390867705 1 1
0.647486837111746 0.646796368542462 1 1
0.645666260301293 0.644934344942337 1 1
0.951104313609067 0.950057943869956 1 1
0.659171048968972 0.658493729140473 1 1
0.660305057989751 0.659632101741895 1 1
0.70382296712721 0.703149153104214 1 1
0.889019954851125 0.88804169932248 1 1
0.942375050360173 0.941389420639684 1 1
0.856497985342573 0.855545977649661 1 1
0.824574040217138 0.823723986516955 1 1
0.765758082432367 0.765007560529806 1 1
0.757267038915617 0.756525181962115 1 1
0.899142676473824 0.898224876604064 1 1
0.798901614634058 0.798082057569849 1 1
0.73965767919338 0.738941465312999 1 1
0.892628472119023 0.891677923951559 1 1
0.678232134626294 0.677452700410762 1 1
0.759209602450082 0.75841015492716 1 1
0.639111214914204 0.638483910703206 1 1
0.618062972844941 0.617391050528634 1 1
1.00098420659721 0.999965030808057 1 1
0.677607166891675 0.676902291660468 1 1
0.640028467389373 0.639401104113103 1 1
0.89764922963764 0.896727610673896 1 1
0.84648038164133 0.845619039027801 1 1
0.74814086487103 0.747304691417985 1 1
0.860617845560518 0.859763869838465 1 1
1.01041060647153 1.00940766405318 0 0
0.920248147831344 0.919350254465035 1 1
0.717966809657994 0.717223749254605 1 1
0.706487420595649 0.705767410849292 1 1
0.915454025459558 0.914434971741433 1 1
0.867154355660691 0.866194263135314 1 1
0.707716068903958 0.706964241675828 1 1
0.667321140497532 0.666601244890586 1 1
0.67541053359771 0.674708863182653 1 1
0.746288113450522 0.745476439826659 1 1
0.96110390955149 0.960053182269168 1 1
0.854157705231021 0.853295145179254 1 1
0.851648804657922 0.850763737035916 1 1
0.782258934185091 0.781500617583145 1 1
0.679538858924679 0.678829082378232 1 1
0.99405116737472 0.992976860427213 1 1
0.534036100200709 0.533476040491811 0 0
0.711872216138117 0.711106858416358 1 1
0.786715822779584 0.785911180063675 1 1
0.625643639151501 0.624967952560409 1 1
0.710819926315785 0.710059110248188 1 1
0.940811060980585 0.939755644844571 1 1
0.736228752696755 0.735489984261813 1 1
0.742726339089778 0.741915522679564 1 1
0.969566810427282 0.968555133832202 1 1
1.13696696282751 1.13575556577284 0 0
0.971650854485147 0.970611226334827 1 1
0.926250155223044 0.92534617804334 1 1
0.919910573606955 0.918931467761473 1 1
0.821576861066824 0.820708700563483 1 1
0.774337414404368 0.773541157040777 1 1
0.773074061623819 0.772296669483147 1 1
0.940744323483614 0.939763876035692 1 1
0.839020924817024 0.838218406150668 1 1
0.783226068971772 0.782396660680254 1 1
0.908429768587064 0.907448719466554 1 1
0.701737418489848 0.701038202949926 1 1
0.671443059900572 0.670735684718898 1 1
0.763604494244444 0.762775033785183 1 1
0.892082191281451 0.891208350917071 1 1
0.921606613973946 0.920665211375082 1 1
0.702181727464779 0.701379874311182 1 1
0.623353634593551 0.622700023680774 1 1
0.765480594795169 0.76467230841385 1 1
0.686110091626445 0.685425504186621 1 1
0.77074241554152 0.770005776342719 1 1
0.724687221141371 0.723881857583481 1 1
0.773912604117002 0.773077377256974 1 1
0.756709191676102 0.755962697803858 1 1
0.87066262564525 0.869830679893961 1 1
0.726894617329453 0.726166598110119 1 1
0.619016384862485 0.618424433846172 1 1
0.791489784994892 0.790695076022069 1 1
0.872129649471095 0.871248447127215 1 1
0.823568023682204 0.82268306308649 1 1
0.673949139948353 0.673269516575335 1 1
0.71117288930091 0.710401388752524 1 1
0.823352570296321 0.822522858478306 1 1
0.760483087449539 0.759695975129921 1 1
0.92780793556218 0.926930527696421 1 1
0.815225493782566 0.81448901076792 1 1
0.933734690520104 0.93273258926599 1 1
0.875785585855829 0.874947132346618 1 1
0.706766424043003 0.706038623706936 1 1
0.852133774351261 0.851242447212348 1 1
0.751616136279902 0.750882422643977 1 1
0.777778449258893 0.776954583266569 1 1
0.868922603034723 0.867976663397767 1 1
0.881131507685082 0.880275869917894 1 1
0.662732835457458 0.662034714470711 1 1
0.758545084681711 0.75769826303615 1 1
0.82700012449935 0.826158791215671 1 1
0.888861450303894 0.887942457415887 1 1
0.567126747776095 0.566554094780806 0 0
0.666533898866934 0.665888305952909 1 1
0.671335022117335 0.670636008343273 1 1
0.869256076980178 0.868420426616369 1 1
0.865689471852225 0.864780516334127 1 1
0.985007543422301 0.98400686108265 1 1
0.859440979775648 0.858557960026642 1 1
0.622502517150702 0.621810445015459 0 0
0.631566087844275 0.63091932348049 1 1
0.771393001570348 0.770607248840146 1 1
0.893962400290653 0.893019213166313 1 1
0.91895238116801 0.918025484995336 1 1
0.950818040926241 0.949886442763584 1 1
0.883996990774016 0.883097921168302 1 1
0.901755076714949 0.900783480312184 1 1
0.636803991841974 0.636119648270776 1 1
0.945497678264983 0.944518257844291 1 1
0.732407462056584 0.731568383054962 1 1
0.670504621621646 0.669825675640084 1 1
0.857829197033588 0.856908964651226 1 1
0.878904223900066 0.87806972927701 1 1
0.815502141981777 0.814651685997385 1 1
0.791234983011979 0.790373189071074 1 1
0.938154800579739 0.937230719903184 1 1
0.639320236563403 0.638628033913015 1 1
0.962359325990001 0.961363338844195 1 1
0.862646899552774 0.861716459909585 1 1
0.860912057111467 0.859970155277984 1 1
0.798972930925398 0.798143099137826 1 1
0.799747991352024 0.798870011876814 1 1
0.979369088587308 0.978254198467948 1 1
0.649004654753388 0.648290529919117 1 1
0.928724579167333 0.927707250298389 1 1
0.614479096337542 0.613805360076338 1 1
0.77442684810392 0.773624226176373 1 1
0.947948019816603 0.947009231305986 1 1
0.910812602439567 0.909960005686574 1 1
0.860168465969962 0.859224331697197 1 1
0.878145990098564 0.877236723262137 1 1
0.856785579350014 0.855945524358573 1 1
0.832734892334012 0.831906763253833 1 1
0.850543652554199 0.849680654873262 1 1
0.838820685415296 0.837991811551512 1 1
0.662283699218423 0.661553064533224 1 1
0.84107646913164 0.840205006623642 1 1
0.86352981694446 0.862594202954513 1 1
0.835635245192189 0.834757637736072 1 1
0.914571475441055 0.913606069119673 1 1
0.663780996979153 0.663110281321297 1 1
0.763669016474948 0.762824182836747 1 1
0.882897932966859 0.882049599720432 1 1
0.688243822113524 0.687554291889476 1 1
0.854095166886429 0.853237912134385 1 1
0.908677630678968 0.907759264884306 1 1
0.92639381743651 0.925394517001394 1 1
0.786223731797525 0.785420494867489 1 1
0.807533370672689 0.806591314856876 1 1
1.09234738710278 1.09118830009745 0 0
0.594259358001784 0.593661763868307 0 0
0.715542879708201 0.714814881084107 1 1
0.895745106250928 0.894843301386965 1 1
0.852966482929583 0.852009630280201 1 1
0.889894625595107 0.888894384789045 1 1
0.769538679979075 0.768737054385055 1 1
0.896854289657916 0.895843772695955 1 1
0.756504014097368 0.755681999888074 1 1
0.850371452147144 0.849440830469506 1 1
0.717787440358789 0.717023526930205 1 1
0.57247025143425 0.57183396772018 0 0
0.982273617770808 0.981241943597225 1 1
0.635505875692219 0.634893658851831 1 1
0.841058072725795 0.84013108280718 1 1
0.744003999099219 0.743237874723132 1 1
0.89132055309152 0.890417494387766 1 1
0.630347467642499 0.629712068925968 1 1
0.868732840818532 0.8678391113686 1 1
0.998346449517245 0.997211410287995 1 1
0.865498980814876 0.864619596646939 1 1
0.774374260999474 0.773550661436456 1 1
0.916219709694512 0.915306448964817 1 1
0.743727082391078 0.743031850165552 1 1
1.03874294402711 1.03769875674168 0 0
0.766167109026256 0.765279804868607 1 1
0.962208797799003 0.961183313989326 1 1
0.912689328551635 0.911786674260905 1 1
0.830813931379913 0.829942997180524 1 1
0.699261135013639 0.69857199101775 1 1
0.828386112630829 0.827574831282022 1 1
0.831310192472268 0.830439351914624 1 1
0.865326632627697 0.864424738294545 1 1
0.700304720284568 0.699578966519528 1 1
0.912549739384189 0.911588210645536 1 1
0.884448141179375 0.88358566318798 1 1
0.982996186022891 0.982081302841716 1 1
0.885764400278859 0.88486604017103 1 1
0.849389491457254 0.848485679639631 1 1
0.942014396294348 0.941076522813487 1 1
0.793969558751831 0.793188007347331 1 1
0.825538034021912 0.824734558601081 1 1
0.907650170649461 0.906691672568943 1 1
0.858075127072787 0.857167538245523 1 1
0.852620510083331 0.851715365195845 1 1
0.878675776711261 0.877702030602941 1 1
0.827375626662385 0.826498813634172 1 1
0.870693000759403 0.869746181501118 1 1
0.923132510759261 0.922152384416277 1 1
0.907076245772034 0.90618117191395 1 1
0.624580542143605 0.623973649531818 0 0
0.81041865403547 0.809566333215507 1 1
0.826140760919651 0.825300744254751 1 1
0.907612340529902 0.906685511275859 1 1
0.905228165161627 0.904275217445042 1 1
0.674516867779624 0.673790285763925 1 1
0.956981088669289 0.955892921464582 1 1
0.770254572572834 0.769401919728787 1 1
0.53506828613991 0.534536848025488 0 0
0.792313646022123 0.791435129926713 1 1
0.698295246223998 0.697572404617984 1 1
0.699325730257937 0.698647894005956 1 1
0.780707019100844 0.779904103764341 1 1
0.88755633339581 0.886616641423843 1 1
0.996752898224743 0.995727608421288 0 0
0.847135061666688 0.846298766793332 1 1
0.636015824491624 0.635344968975815 1 1
0.763217758900718 0.762398747281814 1 1
0.905783669281649 0.904818366719669 1 1
0.885130430583976 0.884234754699424 1 1
0.861117371645044 0.86027049362255 1 1
0.721947212059098 0.721214072481699 1 1
0.606222229178947 0.605651574531541 1 1
0.830264360504499 0.829471025606422 1 1
0.753295951434915 0.752440528079093 1 1
0.662610518993664 0.661935626778754 1 1
0.808837965643845 0.808039625596873 1 1
0.583973796373101 0.583356438694392 0 0
0.950036304579317 0.949046236717801 1 1
0.850508059000754 0.849657319483867 1 1
0.736725771870468 0.735924384155307 1 1
0.681625911255621 0.680963006950113 1 1
0.871543227077216 0.870597379111304 1 1
0.618889237968764 0.618299987297314 0 0
0.989721988177164 0.988658555813723 1 1
0.798171759478907 0.79734646136409 1 1
0.706872539469845 0.706059606562569 1 1
0.544187300984555 0.543557790929144 0 0
0.924271096956843 0.923279886206327 1 1
0.865484624681729 0.864576221770035 1 1
0.702029691825502 0.701284454655929 1 1
0.665095308315892 0.664372954715226 1 1
0.73223814415959 0.731429520150748 1 1
0.902105647607609 0.901185691249111 1 1
0.610094978374313 0.609429406838973 1 1
0.897412065800644 0.896536207703752 1 1
0.875879647062119 0.874947028546631 1 1
0.911942358814965 0.911073497521775 1 1
0.906395424634991 0.905484104249024 1 1
0.805645303742641 0.804781407948289 1 1
0.848637799109765 0.847789476789462 1 1
0.812853608886189 0.811930939833135 1 1
0.818026345296161 0.817184179928496 1 1
0.657831308251427 0.657179325685381 1 1
0.699802136072048 0.699104421752568 1 1
0.814721212500387 0.813870147491999 1 1
0.711168735180365 0.710446623453545 1 1
0.788725625549521 0.787887488266158 1 1
0.782412871721083 0.78165108156176 1 1
0.734895156830616 0.734118780080213 1 1
0.808401596600784 0.807625089215185 1 1
0.558738137044834 0.55819973799598 0 0
0.904277296709963 0.903339220916845 1 1
0.984496223466409 0.983514733652201 1 1
0.779523486329774 0.778710978096668 1 1
1.00490023593766 1.00377485694136 1 1
0.657159310580517 0.656450156079255 1 1
0.787573218928245 0.78660872792275 1 1
0.958060524190506 0.957057760439143 1 1
0.999804863673862 0.998731753286844 1 1
0.90807796899331 0.907209429440315 1 1
0.593321952610091 0.592671385867157 1 1
0.787703485460328 0.786765433444088 1 1
0.699884702532751 0.699141019725941 1 1
0.665955298288962 0.665237322043477 1 1
0.679663756851496 0.678967039308464 1 1
0.676152103568449 0.675399691619151 1 1
0.905030457887091 0.904130643640281 1 1
0.695302321966755 0.694578730451154 1 1
0.745299909326719 0.744480294087853 1 1
0.676526897083358 0.675870490067276 1 1
0.707075198716513 0.706365231463638 1 1
0.714471818617184 0.713679179395361 1 1
0.699923022381681 0.699134048594065 1 1
0.746934012582875 0.7461274149424 1 1
0.68078807939424 0.680169222603467 1 1
0.74607483504146 0.745242213033579 1 1
0.927572822864566 0.926639955701497 1 1
0.919422338590686 0.918486047828898 1 1
0.873519820903922 0.872553880742603 1 1
0.606196447220965 0.605588853005657 1 1
0.788095710181419 0.787299558937538 1 1
0.962223817958696 0.961245986892322 1 1
0.629042404403972 0.628395035653924 1 1
0.864718248100258 0.863798465024298 1 1
0.743374643539762 0.742615965339591 1 1
0.490418424845269 0.489869959503802 0 0
0.702178602758947 0.701457937071084 1 1
0.81405892143681 0.813162716181148 1 1
0.946683366107538 0.945702728543711 1 1
0.772463475214513 0.771605424664197 1 1
0.786117322845023 0.785299878256703 1 1
0.724669916869811 0.723911803281407 1 1
0.726994903030406 0.726235941820718 1 1
0.684323966763057 0.683609133076713 1 1
0.885797893392273 0.884924954126319 1 1
0.878475093809557 0.877570259537903 1 1
0.831131530011178 0.830246628628996 1 1
1.05439668746088 1.05334203098582 0 0
0.495628202130029 0.495141522184619 0 0
1.03888566336929 1.03771435965134 0 0
0.660894446375145 0.660152068536438 1 1
0.803510017007616 0.80260889124399 1 1
0.899635891892653 0.898607362293971 1 1
0.742262872847872 0.741506538203598 1 1
0.692041077889215 0.691310981745523 1 1
0.823606373956018 0.822794049328302 1 1
0.847431524864427 0.84652548740238 1 1
0.754417406878023 0.7535921328424 1 1
0.975209747869922 0.974144339142024 1 1
0.983116481251052 0.982078419725921 1 1
0.926167149454353 0.92523645320826 1 1
1.0925201096192 1.09134034054337 0 0
0.633586126026185 0.632889438980525 1 1
0.791021528119036 0.790221531549162 1 1
0.914757532816943 0.913769314422718 1 1
0.776244985220096 0.77546883567807 1 1
0.903532962358306 0.902551297708765 1 1
0.73079290958899 0.730020410541626 1 1
0.68018742144626 0.679468659895498 1 1
0.835849656461017 0.835005092051234 1 1
0.753507814598667 0.752700849660017 1 1
0.794349877204066 0.793557361170357 1 1
0.811496161185653 0.810678863750208 1 1
0.785183750198009 0.784374403616892 1 1
0.785022554634843 0.784225379151802 1 1
0.642978974927482 0.642305934367086 1 1
0.826206297310901 0.825387549713343 1 1
0.825914444664682 0.825088276834733 1 1
0.683831274148821 0.683182846606604 1 1
0.562939922205819 0.562327181328755 1 1
0.748095016502697 0.747298882016025 1 1
0.900763627209374 0.899794151026629 1 1
0.708983875638499 0.708312204268535 1 1
0.648867819337507 0.648221721161279 1 1
0.866244439093021 0.865326669850415 1 1
0.935021053418579 0.934049419648106 1 1
0.989828928890526 0.988821915012493 1 1
0.75418883193884 0.753446736426283 1 1
1.14709571586865 1.14587580686284 0 0
0.930844660150187 0.929876544029045 1 1
0.882833373901047 0.881902425293423 1 1
0.717486024209481 0.716700580442461 1 1
0.946335390373201 0.945378482397992 1 1
0.935899625094908 0.934996278227796 1 1
0.663250930804266 0.662527222381312 1 1
0.822140543868958 0.821345239992639 1 1
0.77685320597713 0.776050581037771 1 1
0.649921234621462 0.649174198440687 1 1
0.799363099171464 0.798612524259443 1 1
0.708863919196145 0.708085959111048 1 1
1.0814159269608 1.08017469020947 0 0
0.701475289108991 0.700782257966488 1 1
0.750576849853304 0.749747133546713 1 1
0.588183332544139 0.587556817093944 0 0
0.624527932604309 0.623956357161223 0 0
1.01292238752705 1.0118869486202 1 1
0.533680154001835 0.533180584684638 0 0
0.866021026739772 0.865182003148859 1 1
0.806119314708866 0.805318435972604 1 1
0.757721458730842 0.7569444860121 1 1
0.86888678007179 0.867991224123882 1 1
0.766654569084613 0.765864132353699 1 1
0.848124657329037 0.847252926061673 1 1
0.769514294954558 0.768669393164814 1 1
0.796280545480503 0.795471238016168 1 1
1.04834282826181 1.04720765119947 0 0
0.659316494878303 0.658533677040257 1 1
0.736049754699008 0.735301854293388 1 1
0.904678009039455 0.903705466986297 1 1
0.714688169162302 0.713958518211995 1 1
0.830190778267809 0.829318418024705 1 1
0.907577821666559 0.906661799446047 1 1
0.76828272384599 0.767506699721965 1 1
0.734516168741158 0.733749930819994 1 1
0.705232085109869 0.704460671510519 1 1
0.662633603445264 0.661887632252668 1 1
1.06178866420421 1.0606655371605 0 0
0.706374225692004 0.705673247257421 1 1
0.693280287482712 0.692482237018779 1 1
0.954723646738195 0.953681822813019 1 1
0.876361423206926 0.875405344738744 1 1
0.643491985973985 0.64286094501163 1 1
0.754006182889682 0.753261268570864 1 1
0.975303843561705 0.974238993162387 1 1
0.686415780399341 0.685707283501255 1 1
0.676836657944187 0.676117284721507 1 1
0.730285223022307 0.729572226890392 1 1
0.860642294399242 0.859828303789001 1 1
0.928413076680897 0.927461358147768 1 1
0.857967931719842 0.857097402647293 1 1
0.900144186329127 0.89916906001278 1 1
0.958851794048323 0.957894086306982 1 1
0.817757293132873 0.816863597608082 1 1
0.859643154362348 0.858718419563853 1 1
0.867784228847645 0.866830737357542 1 1
0.864329723443624 0.863414161869254 1 1
0.675569003233579 0.674857325657243 1 1
0.830331406200989 0.829438192858203 1 1
0.99194735441023 0.990839714993083 1 1
0.979841300310027 0.978809036328548 1 1
0.64190322449725 0.641242701530276 1 1
0.979356366896087 0.978333976075621 1 1
0.527445040427844 0.52686487675622 0 0
0.561768027433113 0.561164264760263 0 0
0.565051029738998 0.564475797153892 0 0
0.832204865443246 0.831375084792766 1 1
0.833243596251314 0.832431897391771 1 1
0.801433850268887 0.800594287203446 1 1
0.748401932152921 0.747681158778372 1 1
0.981727270214867 0.980752916982994 1 1
0.874385968306351 0.873539315685692 1 1
0.939172478879022 0.938097187346633 1 1
0.800890476905156 0.800023402173514 1 1
0.892184378643369 0.891264837399765 1 1
0.869796398034014 0.868847492487078 1 1
0.867759289947791 0.866861331690755 1 1
0.606820708225529 0.606119477520615 1 1
0.538631607979933 0.538017384335322 0 0
0.866295030173293 0.865394062751747 1 1
0.719528804034762 0.71875886094869 1 1
0.796751505028947 0.795937006641458 1 1
0.602688016380573 0.602106312694641 1 1
0.759098331720526 0.75829976473369 1 1
0.901567731203043 0.900701527362553 1 1
0.795712255762173 0.794863063874322 1 1
0.792562539867964 0.791808368904075 1 1
0.756094892806608 0.755279502382253 1 1
0.779731443284025 0.77886492360391 1 1
0.953018360066693 0.952041692844523 1 1
0.658332598007695 0.657672946177657 1 1
0.783803788031782 0.78301468409908 1 1
0.708677690109789 0.707944123407921 1 1
0.897476240672069 0.896505808435169 1 1
0.63304038276384 0.632385599402298 1 1
0.680149179884325 0.679372736660376 1 1
0.926461258918663 0.925510681439107 1 1
0.556708810927514 0.556112167706981 0 0
0.866763609047453 0.86584340107517 1 1
0.949344543093394 0.948270801336577 1 1
0.796021427091419 0.79513059870431 1 1
0.802694130289996 0.801856884851517 1 1
0.922289669178998 0.921403117198559 1 1
0.976120994963792 0.975119986961359 1 1
0.747713375587407 0.746890136036199 1 1
0.706881805179844 0.706096894649482 1 1
0.654302382725432 0.653611254113346 1 1
0.837178496417604 0.836288372150151 1 1
0.743514131600634 0.742805834338707 1 1
0.902841643519472 0.901876254637123 1 1
0.953637728615239 0.952585784830245 1 1
0.795714584689628 0.794817829959346 1 1
0.900098420552373 0.899161235052563 1 1
0.887088750149529 0.886147432880004 1 1
0.86450062608113 0.863573909015446 1 1
0.785876364889206 0.784982762240725 1 1
0.8372588752545 0.836422152801151 1 1
0.575350403396489 0.574749804534182 0 0
0.686973033124001 0.686295495551654 1 1
0.835503583722564 0.834655300593704 1 1
0.722606388133103 0.721790157281606 1 1
0.944916236487914 0.943948136874523 1 1
0.71419762502529 0.71349271300644 1 1
0.824366014378604 0.823533354765712 1 1
0.928331102543699 0.927433529907785 1 1
0.781171061188472 0.780436308110861 1 1
0.801099021999655 0.800265097082004 1 1
0.672923471645435 0.672227716604348 1 1
0.894411352714736 0.893387294792435 1 1
0.804254816669504 0.803423843764921 1 1
0.637017579239904 0.636378926754893 1 1
0.703007569916466 0.702221659516651 1 1
0.866889870248259 0.865961360986152 1 1
0.895247627573524 0.894253199823805 1 1
0.74384510553515 0.742994296178528 1 1
0.970435818587402 0.969418595541195 1 1
0.752507688402884 0.75179139813375 1 1
0.801999658583318 0.80117727194549 1 1
0.640575809753098 0.639951570099937 0 0
0.789956614203692 0.789085760291819 1 1
0.596245382486214 0.595659293858876 0 0
0.726497809768545 0.72573436648335 1 1
0.639422300094439 0.63875998644882 1 1
0.815390259818735 0.814560003506973 1 1
0.82050852932484 0.819676434327647 1 1
0.81863678270529 0.817898597511556 1 1
0.735051835135026 0.734258839464085 1 1
0.837779945436089 0.836917616396769 1 1
0.833585751237977 0.832742744963421 1 1
0.837815566197245 0.836970314549216 1 1
0.811364602186036 0.810528509658785 1 1
0.687616974061006 0.686854713911356 1 1
0.86535212417194 0.864473841364905 1 1
0.798875738632608 0.798049238307215 1 1
0.826618698564681 0.825776034014358 1 1
1.00423213296261 1.00322771110485 1 1
0.711522340854631 0.710807705558489 1 1
0.742433475238546 0.741590628924938 1 1
0.92353241184741 0.922599606073731 1 1
0.905994027121101 0.905029708520828 1 1
0.801080990276273 0.800264199305615 1 1
0.79240046810564 0.791544389928881 1 1
0.723365448396426 0.722648872423204 1 1
0.651801751196289 0.65110125964704 1 1
0.611767440289059 0.611101936657741 1 1
0.991628862274262 0.990663204247206 1 1
0.779511386278328 0.778758819949833 1 1
0.865658559865662 0.864780503564534 1 1
0.739027689730527 0.738243371255258 1 1
0.814227343504787 0.813398822275364 1 1
0.619499923723245 0.61881972174991 1 1
0.814082708807057 0.813216866262396 1 1
0.964754999172125 0.963809331715685 1 1
0.683806983571041 0.683053670311775 1 1
0.787008873500235 0.786212558850992 1 1
0.831963921168821 0.83113179486663 1 1
0.971989974979523 0.970886649652362 1 1
0.749182777607082 0.748372940492206 1 1
0.819039883062387 0.818187346960261 1 1
0.6458589806444 0.645169063172523 1 1
0.878190358102589 0.877200999329677 1 1
0.808911464214442 0.807958487876372 1 1
0.949823902166965 0.94889752924907 1 1
0.717271862413335 0.716474859806219 1 1
0.922628617058608 0.921742374297183 1 1
0.671384017562004 0.670655707668587 1 1
0.738485650527828 0.737707157941512 1 1
0.531528366019866 0.531028499033869 0 0
0.756326608336564 0.755582853897572 1 1
0.927131988382636 0.926153672496675 1 1
0.801059498900368 0.800299141661867 1 1
1.016777855814 1.01569348032475 1 1
0.781250479166253 0.780512332731436 1 1
0.744627205408853 0.74380100029822 1 1
0.917524513373509 0.916562998612488 1 1
0.719847775785649 0.719107350790648 1 1
0.694588457574101 0.69393304393988 1 1
0.871364064064389 0.870493063703342 1 1
0.739327325281568 0.738544158349022 1 1
0.911323285029414 0.910383107054962 1 1
0.732491911278753 0.731773830431096 1 1
0.604701030963654 0.604099365039226 0 0
1.00687642276075 1.00589725617047 0 0
0.871351419918679 0.870413300263794 1 1
0.696795527516594 0.696081557971255 1 1
0.747134186536617 0.74630893022495 1 1
0.905912895154945 0.90498493394453 1 1
0.94590032506881 0.944886156077309 1 1
0.810038344081658 0.809240816675355 1 1
1.012822318763 1.01180428960591 0 0
0.740709208368452 0.739895642870199 1 1
0.628269857070035 0.627698497156173 1 1
0.918732776207746 0.917822853035441 1 1
1.08748536985416 1.08631736059037 0 0
0.768365044456839 0.767534689403369 1 1
0.757160303970712 0.756352682486242 1 1
0.774281799434969 0.773508681680649 1 1
0.677936346175288 0.677227016674028 1 1
0.79208349286354 0.79128283985045 1 1
0.706567144287372 0.705833789121216 1 1
0.793564337882264 0.792646597057599 1 1
0.855284386494651 0.854422941929504 1 1
0.837542377540884 0.836632064733598 1 1
0.633702364433866 0.633048081117846 0 0
0.92992488131097 0.928986818316642 1 1
0.856250396547723 0.855295212847253 1 1
0.891490280760558 0.890569064865615 1 1
0.683684085709434 0.682981870989811 1 1
0.595726568794834 0.595144457788065 1 1
0.883903317278699 0.883000817699554 1 1
0.773443826877478 0.77258303765058 1 1
1.01006747819651 1.00906490408051 0 0
0.777950738285159 0.777243699536474 1 1
0.913258182219755 0.912323113965392 1 1
0.816247465446929 0.815378478834723 1 1
0.75624080914811 0.755439963475452 1 1
0.811173480255253 0.810232768349028 1 1
0.858736792561087 0.857857292192821 1 1
0.761973541489194 0.761159394225233 1 1
0.548675789828029 0.548094870702732 0 0
0.717742870400434 0.716962809045311 1 1
0.678718380025768 0.67806491961588 1 1
0.827763690532471 0.826950611304064 1 1
0.78184577651508 0.781026399296198 1 1
0.802013101402168 0.801071112464133 1 1
0.907326040883359 0.906435550419133 1 1
0.664230896349197 0.66359352090525 1 1
0.940584517926132 0.939556823058145 1 1
0.806092565145454 0.805360966906019 1 1
0.796678344718292 0.79583908818224 1 1
0.957246949487439 0.956156582814502 1 1
0.812386395643461 0.811561353569235 1 1
0.783191698836352 0.78241012966513 1 1
0.815193186957731 0.814377759259403 1 1
0.773169408382181 0.772390279547157 1 1
0.935365507229925 0.934422818484032 1 1
0.854646567613497 0.85369350888212 1 1
0.885502198313848 0.884650729870705 1 1
0.91265255728019 0.911823750975031 1 1
0.923156522003941 0.922263402388938 1 1
0.851229623991373 0.850342758053403 1 1
0.618605083742507 0.61794176358583 0 0
0.632957777290745 0.632328136152673 1 1
0.796822702387002 0.796000193790211 1 1
0.793890808081498 0.793053192629875 1 1
0.505644135813631 0.505168787348007 0 0
0.651035641156291 0.650382592200254 1 1
0.878421203573969 0.877472832082785 1 1
0.892516480860764 0.891610839382843 1 1
0.839618615579565 0.838709530091095 1 1
0.882835913174967 0.88187720846521 1 1
0.744024398810404 0.743241825875621 1 1
0.578942928697823 0.578368147602958 1 1
0.97192662587543 0.970937046707968 1 1
0.847321993865527 0.846454800429002 1 1
0.506427998015928 0.505925947145757 0 0
0.89420851461211 0.893198204652645 1 1
0.941411419431705 0.940405393397091 1 1
0.714355179860808 0.713629219740517 1 1
0.832992814799785 0.832133737094613 1 1
0.87254418577174 0.871699461567722 1 1
0.846197494991173 0.8453322063868 1 1
0.96110332551324 0.960109465410733 1 1
0.82840211838186 0.82749568965086 1 1
0.735295413028414 0.734577475135527 1 1
0.794871091582996 0.794103961256861 1 1
0.899621845788337 0.898709213584862 1 1
0.706323717014847 0.705592941078419 1 1
1.04599347538594 1.04490196864627 0 0
0.958583698637778 0.957580717113208 1 1
0.849981193274783 0.849076329830135 1 1
0.922559937261422 0.921637455999218 1 1
0.726798567693623 0.725951841049739 1 1
0.763495851838082 0.76271665674249 1 1
0.767659666995929 0.766869274870319 1 1
0.728499475458389 0.727740269513886 1 1
0.81802836421461 0.817097696320971 1 1
0.93392186303801 0.932960647270523 1 1
0.942055007152287 0.941095558982906 1 1
0.908144004091276 0.907187775201964 1 1
0.946109924861533 0.945172628240917 1 1
0.760347251470307 0.759526697463649 1 1
0.804534721583499 0.803727484697464 1 1
0.944015785448078 0.943015876425895 1 1
0.742849635242161 0.742117255098613 1 1
0.943014426838983 0.941910305994605 1 1
0.771148432501006 0.770344942226493 1 1
1.01434520194529 1.01330260834369 1 1
0.913589457706407 0.912662607420806 1 1
0.701951251511886 0.701304636287567 1 1
0.904708019001366 0.903790881710801 1 1
0.931699028418765 0.930772533669163 1 1
0.846567230228547 0.845735723290049 1 1
0.824247028069927 0.823412867699593 1 1
0.664678436301021 0.664032070430114 1 1
0.760534324302484 0.759742924264073 1 1
0.75972745137817 0.75895780109124 1 1
0.808302683305025 0.807463537543046 1 1
0.859791565303833 0.858924194156593 1 1
0.815591944151247 0.814753247084912 1 1
0.723190754351236 0.722436953610889 1 1
0.872586013652458 0.871743805700766 1 1
0.880631606558239 0.879766253647121 1 1
0.826066897694712 0.825168407523529 1 1
0.993176019144556 0.992089775942177 1 1
0.589780666244566 0.589134758000917 1 1
0.971999131179536 0.970990501802203 1 1
0.879714350085893 0.878825601439844 1 1
0.872439955312303 0.871538512171358 1 1
1.03806911609477 1.03691971869029 1 1
0.683303510379264 0.682607628319215 1 1
0.926753345453743 0.925777741040776 1 1
1.02839574545697 1.02741767762172 0 0
0.836392946291445 0.835545007538125 1 1
0.788778966107138 0.787946517631649 1 1
0.634323399616765 0.633698337251593 1 1
0.874000157670604 0.873084755803421 1 1
0.950399911357254 0.949345553310948 1 1
0.686667473026964 0.68591708990366 1 1
0.940967031414908 0.940007175280863 1 1
0.746517410395182 0.745750425649775 1 1
0.819835380322033 0.81899007975898 1 1
0.609893975029874 0.609265288182521 1 1
0.871198457358644 0.870334721092578 1 1
0.818909612552742 0.818100345506145 1 1
0.896258830692422 0.895301209834072 1 1
0.754738814108345 0.753968927944624 1 1
0.949681715001767 0.948668034917026 1 1
0.747647605399374 0.746851689095456 1 1
0.777239001171892 0.776388760965823 1 1
0.695169676000822 0.694474661016039 1 1
0.87614598678016 0.875318533014927 1 1
0.914472686161725 0.913576288614207 1 1
0.721621854088075 0.720911264251352 1 1
0.798689205131076 0.797857537935122 1 1
0.815656290651056 0.814852994853763 1 1
0.799729282443877 0.798905663814666 1 1
0.841283232153063 0.840397778075466 1 1
0.860746208248573 0.859760993141629 1 1
0.724502001116936 0.723722007247875 1 1
1.08122140646834 1.08013590059044 0 0
0.801579563252927 0.800774990146333 1 1
0.690043478573704 0.68934767374623 1 1
0.812179678345406 0.811370743308091 1 1
1.00770032306556 1.00674069237108 1 1
0.819961369108375 0.819094923739092 1 1
0.94114111590067 0.940187678386816 1 1
0.800223378119235 0.799382682258916 1 1
0.719000597589348 0.718281087706474 1 1
0.725588009940006 0.724798361048678 1 1
0.688566306813132 0.68781054816117 1 1
0.731639001117509 0.730921275384676 1 1
0.900418717655934 0.899479132312685 1 1
0.966280295164623 0.965288448597005 1 1
0.763860310001266 0.763077049129349 1 1
0.727968450531516 0.72718441473248 1 1
0.903576870770815 0.902730042933074 1 1
0.692050085467317 0.691321360287163 1 1
0.841781652503386 0.840862613459629 1 1
0.636963399824892 0.636285345645392 1 1
0.569588751102413 0.568982353472181 1 1
0.819633061752116 0.818755286783776 1 1
0.667505267078758 0.666804108758305 1 1
0.766961574960621 0.766104340411195 1 1
0.740073050241954 0.73929042554264 1 1
0.785325899769574 0.784446322282687 1 1
0.797290976958346 0.796406287871612 1 1
1.03114511048859 1.03002991802715 1 1
0.64138757472361 0.640636160366812 1 1
0.889611764557055 0.888630677654793 1 1
0.799157483522948 0.798331013079102 1 1
0.967715708432971 0.966721353692812 1 1
0.945031744008295 0.943978590098349 1 1
0.590989022604934 0.590402044817551 1 1
0.834107098124721 0.833204264683471 1 1
0.74371789688186 0.742937548145341 1 1
0.936044962264023 0.935080077212122 1 1
0.616126733951123 0.615490023693674 1 1
1.00709176978044 1.00591146291771 1 1
0.895912199650219 0.894935285079777 1 1
0.821972208698435 0.821146017758298 1 1
0.819258030302981 0.818401776265442 1 1
0.734373317829351 0.733594666602308 1 1
0.824553998043728 0.823664236292359 1 1
0.736925655771477 0.736130369149699 1 1
0.781684176764717 0.780880439014695 1 1
0.752260816920262 0.751470373095977 1 1
0.778261479180381 0.777464259761935 1 1
0.673736426858046 0.67306256891372 1 1
0.851905453541775 0.850954847257218 1 1
0.675662275209674 0.67498534380972 1 1
0.779384801085431 0.778604136521779 1 1
0.842268304958542 0.841417045418815 1 1
0.90504467629338 0.904085721260104 1 1
0.894317658267942 0.893362146397428 1 1
0.763461043947915 0.762699840788285 1 1
0.79218612747164 0.791345100511788 1 1
0.731716147571386 0.73096950482722 1 1
0.672081814954546 0.671441977504877 1 1
0.867415583454216 0.866518654243448 1 1
1.01532697974499 1.01421532808646 1 1
0.851662535324237 0.850774982442928 1 1
0.847410059263697 0.84656319561957 1 1
0.861147832367986 0.860195522967273 1 1
0.726107199079168 0.72530378815031 1 1
0.950641869179875 0.949724062428037 1 1
0.774211358353868 0.773361637310234 1 1
0.826919696096127 0.82603011982114 1 1
0.895634653752083 0.894691056262589 1 1
0.921245677150574 0.920288357898372 1 1
0.616941652027752 0.616330068617168 1 1
0.854660718450896 0.85379152938738 1 1
0.928871963715982 0.927908968438087 1 1
0.573328430115476 0.572722373519857 1 1
0.814409760175539 0.81361904831972 1 1
0.784174707070718 0.783375995910724 1 1
0.922346222149002 0.921428978246831 1 1
0.885976674088988 0.885092137363219 1 1
0.806612862229047 0.805792147401211 1 1
0.777452181279671 0.776661493636869 1 1
0.954831497118183 0.953721140922223 1 1
0.770693700515051 0.769938963042263 1 1
0.851496548670657 0.850601996368264 1 1
0.750643340414556 0.749860343545522 1 1
0.607547728112109 0.606945060286704 1 1
0.853358577344786 0.852511910298905 1 1
0.840433904921697 0.839575783899969 1 1
0.851860194745708 0.85101586583133 1 1
0.737632087125293 0.736897817128764 1 1
0.83089838490195 0.830098530023479 1 1
0.657909536917758 0.657235857331911 1 1
0.739968166986508 0.739220442530551 1 1
0.775165162941976 0.77442745177023 1 1
0.77418579065055 0.7733560793455 1 1
0.929857805718416 0.92884825179416 1 1
0.91558935336171 0.914728488235634 1 1
0.706114355409624 0.705338499028275 1 1
1.04442547682169 1.04336070453276 0 0
0.814577063334174 0.813663300148573 1 1
0.662615752381309 0.661839954356147 1 1
0.828357390492493 0.82752931044485 1 1
0.971110072810354 0.970014377707052 1 1
1.02004941945132 1.01899504540177 0 0
0.741757731633518 0.740940405885288 1 1
0.787812314918445 0.787027013722952 1 1
0.693732198026382 0.693054867823779 1 1
0.908060813830096 0.907063825588796 1 1
0.792200925869513 0.791387591175128 1 1
0.716275068262233 0.715458605704852 1 1
0.823965559481592 0.823074781469427 1 1
0.826159862820385 0.825343128220815 1 1
0.838042167879322 0.837240799350473 1 1
0.830651196609817 0.829837362377842 1 1
0.986824159126863 0.985855031122018 1 1
0.741496443030569 0.740746372215174 1 1
0.904653639003128 0.903634263448207 1 1
0.875379680548609 0.874478961378767 1 1
0.767095086113359 0.766315986468352 1 1
0.728823608340523 0.72799661739586 1 1
0.685603441096082 0.684925786269705 1 1
0.864131596902396 0.863181867781211 1 1
0.899930695372566 0.899017669911367 1 1
0.751002806652634 0.750246297829039 1 1
0.513980772919421 0.51332823457558 0 0
0.654072763497991 0.653447296619664 1 1
0.876629233004927 0.87569639183681 1 1
0.723637811231313 0.722859295182897 1 1
0.888273249524123 0.887358842951869 1 1
0.909566911075096 0.908670389522482 1 1
1.00841321089175 1.00737317107566 1 1
0.67596494984752 0.675206807532857 1 1
0.797578405981071 0.796736518532966 1 1
0.789513264925931 0.788713373542303 1 1
0.933746694708406 0.932839509082429 1 1
1.00148489411459 1.00043213414728 1 1
0.762408202955981 0.761661825702214 1 1
0.812255854469329 0.811275429226273 1 1
0.704322210418915 0.70363783320442 1 1
0.755389116324654 0.754599602987588 1 1
0.953436350278759 0.952459568035232 1 1
0.957548424743818 0.956616088383718 1 1
0.926778225299898 0.925818677562311 1 1
0.804932609905581 0.804152622678897 1 1
0.852253703818733 0.851346535897637 1 1
0.652293133820063 0.651655917392807 1 1
0.650755396738384 0.65004592544358 1 1
0.649531892845707 0.648873411370521 1 1
0.899939931886063 0.899030958979274 1 1
0.671830828963899 0.671153441901332 1 1
0.753742308000474 0.752943945447965 1 1
0.838322732552792 0.837540156402178 1 1
0.731248687813153 0.730482133825779 1 1
0.60288973478508 0.602299259057404 1 1
0.818456613020219 0.817568032180876 1 1
0.719072467481701 0.718315895969543 1 1
0.939661258013493 0.938691993997754 1 1
0.816224814886289 0.815430266854372 1 1
0.798356825041272 0.797537372611995 1 1
0.720995091636094 0.720235369139309 1 1
0.749226109580004 0.748441626409451 1 1
0.600058707084135 0.59941292395247 0 0
0.701183484320023 0.70050412800232 1 1
0.950062514512583 0.949010791793972 1 1
0.948237405883696 0.947298591571168 0 0
0.962947074141839 0.961997517415483 1 1
0.582782410676288 0.582174893869047 0 0
0.803084945378401 0.802320801649587 1 1
1.07692540034583 1.07592684903227 0 0
0.83303513107375 0.832171854602947 1 1
0.581608170027397 0.581011408468058 1 1
0.693949456389535 0.693223061255096 1 1
0.767448885197148 0.76668797859387 1 1
0.82166184161105 0.820820861360103 1 1
0.79724409204494 0.796447509707409 1 1
1.03237000758748 1.03132382925718 1 1
0.911981425086012 0.911081568584396 1 1
0.950514560751295 0.949570009752018 1 1
0.906514163516962 0.905569977391268 1 1
0.895718596770903 0.894745629723177 1 1
0.645840120756723 0.645176883915141 1 1
0.724136275326028 0.723390651469552 1 1
0.682414045388545 0.681756362993936 1 1
0.914994740569522 0.913962243684971 1 1
0.733560023244296 0.732737501914594 1 1
0.638538887666548 0.637853267473059 1 1
1.01289045783941 1.01190611900188 1 1
0.925933246990813 0.925038518311981 1 1
0.612209015339221 0.611616646356229 0 0
0.581604131416118 0.580993835011916 1 1
0.796984734010435 0.796146546705215 1 1
0.884415480164755 0.883492501243627 1 1
0.827182804554965 0.826302813494186 1 1
0.760463399267229 0.759618390778595 1 1
0.632102290770798 0.631431009894461 1 1
0.921618782118401 0.920611668072747 1 1
0.786247189292813 0.785456751550259 1 1
0.749489821850092 0.748729804948647 1 1
0.740550761756335 0.739811300626918 1 1
0.793044252713599 0.792201967375216 1 1
0.759442273000241 0.758635443767547 1 1
0.794181617132291 0.793330865610012 1 1
0.818309516184399 0.81745249561467 1 1
0.916238966567008 0.915347650288492 1 1
0.810305428017359 0.809457378776666 1 1
0.782124535699805 0.781355290367524 1 1
0.980975748076868 0.980031867096883 1 1
0.775137996432633 0.774324506716037 1 1
0.902759251675771 0.90177155317139 1 1
0.697946324374324 0.69717460886243 1 1
0.770063587127991 0.769236833208118 1 1
0.476036532673351 0.475560777109792 0 0
0.744952892011274 0.744162222515423 1 1
0.865551272908337 0.864605265377566 1 1
0.849880164089803 0.848964371048019 1 1
0.765232362944503 0.764451038723172 1 1
0.690874765171589 0.690232995412875 1 1
0.825803924099066 0.824917203448477 1 1
0.855469055398258 0.854677528435614 1 1
0.724886116654698 0.724197174748484 1 1
0.640936623052177 0.640237541203267 1 1
0.758250017916047 0.757437326830704 1 1
0.727171318913682 0.726395792709977 1 1
0.675230076187645 0.674569320850689 1 1
0.894931785638635 0.894046326773777 1 1
0.92851931384392 0.92747447146737 1 1
0.925558408020759 0.924687332306318 1 1
0.87595954015248 0.875011381949866 1 1
0.825548923768022 0.824641040680914 1 1
0.918486793130814 0.917592237095366 1 1
0.885321122445777 0.884423341041302 1 1
0.851093467852717 0.850206080011844 1 1
0.680467347913782 0.679703518427256 1 1
0.685131072658605 0.684445244742758 1 1
0.937672793920627 0.936754555038208 1 1
0.909278157426209 0.908328445396491 1 1
0.990461304045098 0.989325022106133 0 0
0.86905557521032 0.868168656750874 1 1
0.684901598222795 0.684198720830399 1 1
0.652262115408827 0.651613341497519 1 1
0.857192218165218 0.856261542004498 1 1
0.842765881715655 0.841892731429437 1 1
0.93563014901461 0.934649222791101 1 1
0.834408479000054 0.833502326987445 1 1
0.988815689363655 0.987781534020529 1 1
0.779512820221111 0.778731071912881 1 1
0.914053045172033 0.913059726291439 1 1
0.732487878640027 0.731688424261375 1 1
0.840870295771674 0.839972339364103 1 1
0.654363479809459 0.653642861934275 1 1
0.783861599669622 0.783043848920429 1 1
0.827297896215057 0.826441589317223 1 1
1.01014973074353 1.0091372018492 1 1
0.980596629039915 0.979614453450677 1 1
0.787349931491809 0.786543138436143 1 1
0.654866000834517 0.654172006506455 1 1
0.601978420362758 0.601371730898139 0 0
0.79454784975224 0.793670690501126 1 1
0.667544143708443 0.666921709146783 1 1
0.653957524907097 0.653285284768009 1 1
0.86402729679576 0.863204861271191 1 1
0.780055865828262 0.779281225301315 1 1
0.863323225073454 0.862351462132563 1 1
0.806986333785826 0.806158490951453 1 1
1.01525005565364 1.01412030206576 0 0
0.631579110721685 0.630927805895289 1 1
0.988253141234108 0.987209269870782 0 0
0.773466548262784 0.772689219114571 1 1
0.79199669818587 0.791111630745054 1 1
0.937482876471403 0.936475280721549 1 1
0.965987354768494 0.965059787312551 1 1
0.925484999549617 0.924593742760345 1 1
0.759445811324159 0.758678032837849 1 1
0.802505818367774 0.801708007386593 1 1
0.817301203331527 0.816416983538254 1 1
0.825256815242764 0.824465950749078 1 1
1.0613978476328 1.06017741342169 0 0
0.937385574392077 0.936448275082476 1 1
0.674598002418212 0.673941163983769 1 1
0.795133908498724 0.794361670912417 1 1
0.884347357879945 0.883461283110245 1 1
0.888806755498864 0.887862440566304 1 1
0.798991879480743 0.798112843316851 1 1
0.833699765971434 0.83282369250694 1 1
0.771334198546815 0.770552047315431 1 1
0.652907147205292 0.652227634713368 1 1
0.75412071469454 0.753306803476423 1 1
0.737829062322815 0.737045625528809 1 1
0.963040989301997 0.962045011029492 1 1
0.865208681976791 0.864386911127135 1 1
0.763986137985385 0.763204511742429 1 1
0.869186255580161 0.868256314295309 1 1
0.771299586035169 0.770523964923145 1 1
0.797963853908708 0.797150359485019 1 1
0.688880018360399 0.68813794527234 1 1
0.887189928473766 0.886294181312711 1 1
0.930989625375947 0.930082520633236 1 1
0.710744474171073 0.709982135653556 1 1
0.947924009139315 0.946885968814776 1 1
0.649075696519809 0.648377726960133 1 1
0.888282396794342 0.887335656326952 1 1
0.777131829057797 0.776327874320795 1 1
0.904208814895315 0.903109723088781 1 1
0.825586361090593 0.824769580564338 1 1
0.773719949531736 0.773000844807823 1 1
1.1378514689641 1.13672436534838 0 0
0.743505552455609 0.742760292532217 1 1
0.698127542466779 0.697337134627465 1 1
0.721458778405685 0.72076602477131 1 1
0.917891358207893 0.917007433489807 1 1
0.696936764448376 0.69621523350188 1 1
0.464428474989268 0.4639199644426 0 0
0.992279259199742 0.99128650180615 1 1
0.818995974668874 0.818092331821085 1 1
0.826581414002976 0.825789608652031 1 1
0.653188097075762 0.652526435797577 1 1
0.740441821352361 0.739714137150984 1 1
0.669391395194708 0.668734036518216 1 1
0.903468958468352 0.902528510364863 1 1
0.919379317346347 0.918402666828656 1 1
0.653603953920561 0.652943249044547 1 1
0.691839527302866 0.691195841357666 1 1
0.779597633191726 0.778783411293086 1 1
0.880178335866453 0.879228407358265 1 1
1.11014715176338 1.10892436088784 0 0
1.10923919241981 1.10812664386383 0 0
0.889062068951493 0.888164109964007 1 1
0.646209529525868 0.645482935276586 1 1
0.828930070794634 0.828031290759395 1 1
0.900065571443359 0.899115806722204 1 1
0.747518895086082 0.746783940786229 1 1
0.743231947705351 0.742505082396091 1 1
0.808099883768431 0.807311217588279 1 1
0.733988195078366 0.73320924406395 1 1
0.726449220886151 0.725648856037821 1 1
0.970723515339048 0.969720622566876 1 1
0.72673695820886 0.725867362726117 1 1
0.68220124683016 0.681374401493629 1 1
0.696425812727197 0.695749873457632 1 1
1.18850473703154 1.18726251597349 0 0
0.715742248985103 0.715076813176452 1 1
0.793106868340019 0.792365405483063 1 1
0.835991773665539 0.835051610870399 1 1
0.797266344308934 0.796418924923895 1 1
0.5865846107825 0.586004440924725 0 0
0.717391528377094 0.716650043635181 1 1
0.732756636502195 0.732027787229398 1 1
0.786251654362283 0.785411603389066 1 1
0.757602880542925 0.756781197608792 1 1
0.770065762758192 0.769271295646297 1 1
0.757304928501725 0.756544841096123 1 1
0.758176644004776 0.75741695392889 1 1
0.857775500977696 0.856937147745681 1 1
0.785388675905 0.784575558941217 1 1
0.620743274433772 0.620089246453169 1 1
0.678536703234153 0.677837412396425 1 1
0.85952666401862 0.858746782587592 1 1
0.675703694270033 0.675074971298878 1 1
0.818172721996408 0.817338700491428 1 1
0.734226988336837 0.733457240329083 1 1
0.866514937970731 0.865671793057429 1 1
0.720871348819736 0.720096691373483 1 1
0.846251316457032 0.845333012861989 1 1
0.744586077856749 0.743861857325149 1 1
0.784515048642729 0.783751975741163 1 1
0.509498588082841 0.508930829326124 0 0
0.768566460610687 0.767736502947602 1 1
0.813099306782731 0.812323817391952 1 1
0.859301814144004 0.858381807220877 1 1
0.525636306758984 0.525115899113526 0 0
0.647977405426594 0.647333426649644 1 1
0.806641796737735 0.80584826467667 1 1
0.571646193856863 0.57104710721146 0 0
0.666317715111019 0.665628023360836 1 1
0.804750112090999 0.803866172799336 1 1
0.806245442253905 0.80533585212946 1 1
0.633622128451101 0.632990156389449 1 1
0.905227183058986 0.904342719162821 1 1
0.848583504860299 0.847701760462388 1 1
0.901841273327819 0.900880662751386 1 1
0.875800279068711 0.874993469195096 1 1
0.84823519820719 0.847364768443901 1 1
0.904366390795179 0.903398092667594 1 1
0.859685377058308 0.858827129965464 1 1
0.843174373508641 0.842340413521497 1 1
0.499927994237224 0.499401453006953 0 0
0.874202243066633 0.873267890107428 1 1
0.727072917070962 0.726272401218692 1 1
1.02302778955874 1.02194070985618 0 0
0.550271715219692 0.549720129841897 0 0
0.817019453905083 0.816121544665263 1 1
0.781423766090967 0.780516103544904 1 1
0.718260775386488 0.71753470738354 1 1
1.00209738278215 1.00096574949364 1 1
0.662698331293699 0.662028505571749 1 1
0.730831635970797 0.730125540021897 1 1
0.779354528537258 0.778586442026695 1 1
0.947614846532941 0.946607733701145 1 1
0.788791172364729 0.787902976528017 1 1
0.793842517891324 0.793005278460658 1 1
0.761422329429518 0.760624241148866 1 1
0.835467161182888 0.834568883575587 1 1
0.7893810492609 0.788491711920788 1 1
0.884861759704268 0.883903177390987 1 1
0.686841403323343 0.686149508235334 1 1
0.897605985532328 0.896768975618099 1 1
0.814912491703623 0.814032130848984 1 1
0.870354926073798 0.869394931918198 1 1
0.783552428097223 0.782834388827731 1 1
0.774994495854413 0.774164581560432 1 1
0.730002233053713 0.729254864241601 1 1
0.718268722366849 0.717477980525798 1 1
0.761251556827728 0.760427060480291 1 1
0.652761726244606 0.6521502450728 1 1
0.752067969908625 0.75125924777819 1 1
0.77657028298625 0.775661440115738 1 1
0.963074291766722 0.962111267544498 1 1
0.714012406407186 0.713230409392693 1 1
0.738998097461109 0.738211339724385 1 1
0.877719889026447 0.876797207810878 1 1
0.992907616940191 0.991898464017852 0 0
0.89448151557238 0.893508307210119 1 1
0.516881963958168 0.516333053378124 0 0
0.888840780881616 0.88790395142438 1 1
0.951483834158374 0.950503862564141 1 1
0.747842811018645 0.747120797452197 1 1
0.522716693811546 0.522170831831448 0 0
0.878649200425573 0.877762994663846 1 1
0.729176914954274 0.728442051424697 1 1
0.89060618808205 0.889678994617247 1 1
0.83344872619964 0.832606243272181 1 1
0.769531253085354 0.768663399925032 1 1
0.901261805388952 0.900287238395824 1 1
0.758039935808108 0.75718517322257 1 1
0.626556468981194 0.625883878637022 1 1
0.757458408735468 0.756700919478012 1 1
0.79520604148745 0.794352800072273 1 1
0.648390157888388 0.647719506853761 1 1
0.774411000679817 0.773614200427987 1 1
0.856895688871262 0.855985071572435 1 1
0.842243588640925 0.841371902991483 1 1
0.860181860389539 0.859301917270387 1 1
0.844065568828281 0.843161868257265 1 1
0.613417644892064 0.612831484900917 0 0
0.692249691222364 0.69154046379339 1 1
0.741300283961927 0.740482981055532 1 1
0.808570500497711 0.807741746234986 1 1
0.832369251573629 0.831586431238565 1 1
0.705875627071792 0.705089437763866 1 1
0.887998028605175 0.887085040187727 1 1
0.793327256815808 0.792550457603035 1 1
0.954056255090128 0.953056329693798 1 1
0.857039282448996 0.856101729913988 1 1
0.70570849446466 0.704944403674087 1 1
0.726919277199496 0.726170249774396 1 1
0.561687443566261 0.561143590148073 0 0
0.925611123268592 0.924645601473278 1 1
0.894305188447394 0.89344627968251 1 1
0.979029070163347 0.978025127466081 0 0
0.950787811373307 0.949771109138841 1 1
0.826462251083586 0.825606546308961 1 1
0.891987674539418 0.891107087906091 1 1
0.816598858668778 0.81575851105012 1 1
0.822953963853013 0.822031344229183 1 1
0.751691812354587 0.750914989260595 1 1
0.556419672951537 0.555871807050789 0 0
0.749312250644676 0.74848692803514 1 1
0.789371594006981 0.78855276044337 1 1
0.71363096544598 0.712850511908055 1 1
0.724521952617472 0.723780627424812 1 1
0.725510044372874 0.724701224154369 1 1
0.791240905425446 0.790408071792074 1 1
0.743511871887277 0.742732349002718 1 1
0.965524934378286 0.964464772953995 1 1
0.83303208273607 0.832120059013987 1 1
0.785700925849965 0.784883773827557 1 1
0.874096326660986 0.873197131946096 1 1
0.923685168630762 0.922740038694863 1 1
0.654854022459211 0.654179231201895 1 1
1.00478749916079 1.00370168299179 0 0
0.787472604392427 0.786640538297888 1 1
0.696755115147415 0.696077403758484 1 1
0.807458064694735 0.806519916243924 1 1
0.976744650578716 0.97577144536159 1 1
0.627724792357136 0.627039039832083 1 1
0.680139640680864 0.679437471088471 1 1
0.66956777046541 0.668870358271155 1 1
0.762988117743999 0.762204281320854 1 1
1.04852251675666 1.04749178573669 0 0
0.573632202516932 0.573070161196172 0 0
0.627438514426654 0.626781065650708 1 1
0.502675285045975 0.502207870575766 0 0
0.527470913649116 0.52689083464044 0 0
0.589717622129437 0.589143454270706 0 0
0.989290693972413 0.98834338749169 1 1
0.797779928213879 0.796893475298505 1 1
0.752476642926737 0.751680687107229 1 1
0.836477272235132 0.835687215049758 1 1
0.96587204491334 0.964890095573142 1 1
0.863668537921536 0.862765968506844 1 1
0.952333900395161 0.951394675570422 1 1
0.832444727275154 0.831592722089184 1 1
0.739483648749789 0.738639903562531 1 1
0.918396876927857 0.917554382235937 1 1
0.922413690417916 0.921457940696486 1 1
0.715869287587801 0.715186746167498 1 1
1.0843829756831 1.0832526038039 0 0
0.731825302612431 0.731046446724269 1 1
0.73696492996484 0.736191527953912 1 1
0.703193099431307 0.702493398850518 1 1
0.79344345144287 0.7926049014516 1 1
0.991924450233822 0.990834379691661 1 1
0.878113111621943 0.877189754724083 1 1
0.819901272620994 0.819001363178516 1 1
0.760996050866157 0.760108856012523 1 1
0.79027916670623 0.78948161304722 1 1
0.724115983631759 0.723422062192326 1 1
0.814803506453843 0.813865439167615 1 1
0.770260365508741 0.769432402199568 1 1
0.660180087758552 0.659506516291545 1 1
0.791351674222923 0.790446334468744 1 1
0.867239807579806 0.866422269495552 1 1
0.808752900049329 0.807940179802965 1 1
0.891108373918033 0.890169800410331 1 1
0.643706818297626 0.642954559953828 1 1
0.753832806065919 0.752996698992877 1 1
1.02617286187647 1.02515084595847 0 0
0.829028084833014 0.82823191582484 1 1
0.966976109036345 0.965993889302756 0 0
0.820469731817704 0.819579701284559 1 1
0.727866074137857 0.727132694711072 1 1
0.692581205966172 0.691864555862394 1 1
0.896389173005738 0.895475374796648 1 1
0.62652496812064 0.62587207467514 1 1
0.923848024541627 0.922957204818931 1 1
0.654816361033735 0.654128140130685 1 1
0.652300052525072 0.651619780883249 1 1
0.765337698573148 0.764496039157961 1 1
0.866506827797301 0.865637839928115 1 1
0.603439742960815 0.602855894384188 1 1
1.01657988745342 1.01555211052471 1 1
0.775783456577844 0.775076697686639 1 1
1.0242260557893 1.02312311694435 0 0
0.882720978086924 0.881834926396649 1 1
0.779036747735635 0.778145294320731 1 1
0.807877647999015 0.806992504520057 1 1
0.935203163392516 0.934236047345099 1 1
0.957328754810264 0.956376397161291 1 1
0.82270038857739 0.821873807835554 1 1
0.695252760849221 0.694582791598109 1 1
0.966767537093371 0.965776937621438 1 1
0.65328665241125 0.65267511716443 1 1
0.640015377710137 0.639299350816032 1 1
0.791472098694605 0.790645355772687 1 1
0.907314204576728 0.90638265907462 1 1
0.873213009190924 0.872255292196633 1 1
0.879497314767533 0.878630970082512 1 1
0.855516638726121 0.854568107983175 1 1
0.717848822363835 0.717164952904233 1 1
0.781040682144723 0.780236959778216 1 1
0.668547608017343 0.667827577319025 1 1
0.887216928867921 0.886222404079012 1 1
0.793809952738233 0.792977791551261 1 1
0.859277440182503 0.85838571334707 1 1
0.80724437515932 0.806519047267385 1 1
0.761203934334481 0.760301832203277 1 1
0.61660423260795 0.615977634494412 1 1
0.803605065011615 0.802812119034569 1 1
0.698337983837536 0.697569647832101 1 1
0.821938866503253 0.821009476233483 1 1
0.702763714685958 0.702009843161689 1 1
0.896607652740534 0.895581047836626 1 1
0.978269568717192 0.977276817392417 1 1
0.908379563568728 0.907505209413744 1 1
0.615840808605549 0.615185585678178 1 1
0.755137938134928 0.754364624998055 1 1
0.753709881627314 0.752999157799931 1 1
0.659978923959123 0.659268133584784 1 1
0.721349649237731 0.720623206685803 1 1
0.869080120367756 0.868235846794884 1 1
1.02726625300318 1.02618299946123 1 1
0.918190500488943 0.917323383992276 1 1
0.594427342531721 0.593826890584876 1 1
0.666816256503489 0.666134149629069 1 1
0.717595687068093 0.716839443379307 1 1
0.717833090776015 0.717120338946519 1 1
0.877456117480273 0.876546829931522 1 1
0.882808667841977 0.881809056316956 1 1
0.772187908910349 0.771367228275435 1 1
0.792503225343084 0.791712533146058 1 1
0.663849904909794 0.663184180201924 1 1
0.634653904497042 0.634038952578755 1 1
0.810638305396654 0.809756658483902 1 1
0.781631659313357 0.780818659084634 1 1
0.728802752507783 0.728036179638593 1 1
0.911961619563946 0.911097970223235 1 1
0.745239663293003 0.744395829514473 1 1
0.857363391670654 0.856487417732665 1 1
0.730792682992039 0.729997668120399 1 1
0.746612101403004 0.745852867969287 1 1
0.945279970013204 0.944275324675994 1 1
0.838460295189175 0.837575214174897 1 1
0.824555886989284 0.823703910554426 1 1
0.750450135447772 0.749634955711858 1 1
0.839563988085148 0.838666984839014 1 1
0.701735427236821 0.701040770911204 1 1
0.901048632547899 0.900050866276696 1 1
0.832139382016499 0.831256242541895 1 1
0.624806333832233 0.62410860148663 1 1
0.724111158961277 0.723373869761511 1 1
0.70906702207922 0.708356041732055 1 1
0.717331850283457 0.716619637798455 1 1
0.801929716418588 0.801116066192704 1 1
0.681697757384605 0.681048417341094 1 1
0.950534075596923 0.949622324251063 1 1
0.823193498785473 0.822361910987635 1 1
0.782104195208575 0.781283648302779 1 1
0.869792606320848 0.868959783897174 1 1
0.76557376457151 0.764832316773148 1 1
0.689307251201363 0.688558733728921 1 1
0.946006757159828 0.944945781937777 1 1
0.919755343250766 0.918793193252004 1 1
1.02669925494593 1.02572963873437 0 0
0.773667028347888 0.772877591264582 1 1
0.947766480707472 0.946803765476654 1 1
0.634231941021798 0.633524424537465 1 1
0.96582623704751 0.964931405984216 1 1
0.880724546284286 0.879852212837364 1 1
0.807936390219075 0.807085598441163 1 1
0.882650517280645 0.881804697135394 1 1
0.896874799830988 0.895948953905293 1 1
0.808297890730751 0.807457731869054 1 1
0.758277827297483 0.757525294650983 1 1
0.852845872765839 0.851938103822961 1 1
0.790829340913675 0.789957143794669 1 1
0.795602744743938 0.794736433358074 1 1
0.775026554394596 0.774221593316977 1 1
0.852956131831079 0.852039178730819 1 1
0.96465345231617 0.96371921416028 1 1
0.581900400045338 0.581257894124523 1 1
0.941934825558856 0.940949309632533 1 1
0.918364524093668 0.917354227058756 1 1
0.884826234845964 0.883911515373593 1 1
0.996471257010083 0.99539667974453 1 1
0.898899533941795 0.897913916727298 1 1
0.717870293452705 0.717097212024141 1 1
0.733402925707463 0.732724641034212 1 1
0.873544758132219 0.872603393062089 1 1
0.818708249674962 0.817917793701922 1 1
0.963599164303757 0.962581753216718 1 1
0.924989005271326 0.923996950673933 1 1
0.59547612485537 0.594867786621469 1 1
0.698700860421674 0.698022119347122 1 1
0.993912554540965 0.992933607917513 0 0
0.680683794602847 0.679947215553738 1 1
0.856703897024855 0.855802918999245 1 1
0.785775774325281 0.784967779670099 1 1
0.626949229102516 0.626315329724411 0 0
0.66240385682276 0.661723482025489 1 1
0.664845944300393 0.66417567400583 1 1
1.14050298848031 1.13932530759089 0 0
0.895828037184363 0.894885243709753 1 1
0.861647047471964 0.860664411259992 1 1
0.661121946703136 0.660536645044555 1 1
0.628942011810784 0.628292632471119 1 1
0.787973239576603 0.787168692252144 1 1
0.858266035838552 0.857372659536401 1 1
0.851041670404455 0.850167467447747 1 1
0.632992925585925 0.632395687388794 1 1
0.854118959119864 0.85325277449719 1 1
0.695884816549923 0.695174790421905 1 1
0.822971301856963 0.822104689954243 1 1
0.643387073123212 0.642687829245632 1 1
0.775881509147223 0.77510319266698 1 1
0.739025638998137 0.738310365133502 1 1
0.70328102264191 0.702546967161875 1 1
0.78535056660541 0.784561101393963 1 1
0.719855206752671 0.719129682911407 1 1
1.00739487941465 1.0063444650958 1 1
0.786367191111863 0.785615046074663 1 1
0.83257675190668 0.831817816796911 1 1
0.928981823241303 0.928043161332079 1 1
0.67108743704148 0.670416077377638 1 1
0.748361000366968 0.747556138565078 1 1
0.916628500013791 0.915585604260883 1 1
0.614949976008614 0.614302185404227 1 1
0.976509909087138 0.975486843604627 0 0
0.780970167688695 0.78019290118916 1 1
0.864271000454904 0.863421821568892 1 1
0.800522764911123 0.79973096506783 1 1
0.771174020481353 0.77044484391546 1 1
0.777429130339777 0.776656717219348 1 1
0.76457080301468 0.763778041623036 1 1
0.8942537801753 0.893261880255321 1 1
0.895162336841452 0.894228889161992 1 1
0.796571546354419 0.795670236453432 1 1
0.866332630531227 0.86546170295822 1 1
0.913133997769968 0.912211961928095 1 1
0.726156198270174 0.725425312532998 1 1
0.697422650121204 0.696665238742571 1 1
0.895202114839694 0.894291397059259 1 1
0.834452527904645 0.833596620396508 1 1
0.657905459297343 0.657219124139606 1 1
0.807905201955103 0.807020727569671 1 1
0.833624397882232 0.832624428244747 1 1
0.749563281724006 0.748804117630592 1 1
0.815898052696396 0.815041246636404 1 1
0.905356733887492 0.904366527273038 1 1
0.821850314436174 0.821050468450456 1 1
0.827428283312286 0.826485139426224 1 1
0.833609047168209 0.832749823706772 1 1
0.913864811991833 0.912960957395032 1 1
0.782247459506104 0.781438698182357 1 1
0.867009416123845 0.866086194283325 1 1
0.563667358986818 0.563155704955733 1 1
0.783470375990504 0.782596632372803 1 1
0.793408268787735 0.792635519161755 1 1
0.969041063398303 0.968053090558792 1 1
1.05381528535616 1.0527631296664 0 0
0.76703622195961 0.766266107016276 1 1
0.869903732152033 0.868969876579378 1 1
0.766914580112324 0.766195237690824 1 1
0.765960699924881 0.765219120309451 1 1
0.685065845251792 0.6843558649566 1 1
0.829630661177754 0.828793212867837 1 1
0.501652952260074 0.501163144770006 0 0
0.641011121790128 0.640366227548991 1 1
0.883428644110021 0.882444757938056 1 1
0.853348928129687 0.852513742700677 1 1
0.713375935025402 0.712596211444978 1 1
0.863208233869705 0.862382232569561 1 1
0.930988785429879 0.930031179337574 1 1
0.827682051367793 0.826826759805108 1 1
0.694521003102272 0.693797944874494 1 1
0.880809541102574 0.879844058127889 1 1
0.829763854613493 0.828926707198489 1 1
0.790101730557588 0.789240127155283 1 1
1.07899082632543 1.07794237025593 0 0
0.797942834287852 0.797102244183773 1 1
0.752387811438129 0.751699387054718 1 1
0.80378576968491 0.802891619477282 1 1
0.822144484773878 0.821261980022956 1 1
0.886798175585139 0.885894015745327 1 1
0.727042019111159 0.726245921301698 1 1
0.67583762406204 0.675125178258698 1 1
0.962183038495664 0.961227568311373 1 1
0.736136237741977 0.735346197333846 1 1
0.707124197602015 0.70643861201679 1 1
0.85826131055231 0.857373894908012 1 1
0.900081891121308 0.899164033232874 1 1
0.715681226577546 0.714905414649481 1 1
0.709606164764496 0.708906939241251 1 1
0.663603375459162 0.662904323400613 1 1
0.721710813021341 0.720909620542443 1 1
0.742792744868339 0.742045923994673 1 1
0.926339044204524 0.925416193813113 1 1
1.04163814483474 1.04053595079684 0 0
0.700022491726539 0.699274279049843 1 1
0.787336874966954 0.786531067148773 1 1
0.936735959667065 0.935788981970997 1 1
0.869278723800678 0.868383344838675 1 1
0.89480416548751 0.893896472471761 1 1
0.861566857931805 0.860652114566522 1 1
0.701739150149729 0.700988568692342 1 1
0.84843160197251 0.847649360090204 1 1
0.628664800439423 0.628007326082971 1 1
0.913403016219579 0.912474630959129 1 1
1.01380577929681 1.0127959048462 1 1
0.798152664275609 0.797320527921769 1 1
0.832419555162242 0.831564827026383 1 1
0.835683001138932 0.834789113591924 1 1
0.928537893240968 0.927526206828277 1 1
0.821968522860456 0.821192147186907 1 1
0.852512755604846 0.851625641893738 1 1
0.680446765072565 0.679779599903186 1 1
0.81624564238299 0.815406147372761 1 1
0.835546500293085 0.834643215352744 1 1
0.797041142561837 0.796252650805091 1 1
0.802237321783691 0.801408425284814 1 1
0.741282128932269 0.740487608336909 1 1
0.944905072993436 0.943898618295131 0 0
0.8425461483367 0.841697487351322 1 1
0.73340051655697 0.732667079841119 1 1
0.956780108126305 0.955708465611409 1 1
0.826856000495899 0.825980802420144 1 1
0.760814909161682 0.760053342336687 1 1
0.747021364471611 0.746239886684168 1 1
0.826305234007009 0.825513567043445 1 1
0.868792425606325 0.867946078999643 1 1
0.928841189538528 0.92781777667155 1 1
0.800965774983126 0.800226295957091 1 1
0.713521086579001 0.712767611925354 1 1
0.742323787014012 0.741578594969427 1 1
0.835257752139969 0.834400220750224 1 1
0.650713708737725 0.649915989021511 1 1
0.942703289853019 0.941832538395774 1 1
0.665941686083908 0.665274489491651 1 1
0.844932421424147 0.844041299229939 1 1
0.717393365509201 0.71662154315116 1 1
0.966535560728498 0.965574929541194 0 0
0.754261293861255 0.753540669673897 1 1
0.761357058925642 0.760519525882686 1 1
0.622465849576452 0.621827905358192 1 1
0.782988626108022 0.782160695299179 1 1
0.918751783973448 0.917829964148686 1 1
0.946409480781619 0.945342386807705 1 1
0.818770176409839 0.817831587457324 1 1
0.788034821415789 0.787141499968524 1 1
0.760590185825683 0.759844002433533 1 1
0.738859212347714 0.738036751657344 1 1
0.826338292343873 0.825383804551385 1 1
0.827758470773233 0.826913814482566 1 1
0.856969958953738 0.856048714362206 1 1
0.681689314342545 0.680899015157957 1 1
0.822592939227999 0.821671788385403 1 1
0.608187800586081 0.607597677446178 1 1
0.871712761426575 0.870807786160153 1 1
0.689737683945738 0.68901669283202 1 1
0.787124386033208 0.786274989008237 1 1
0.728191432952977 0.727426186707879 1 1
0.890958904679695 0.890067740239725 1 1
0.532743296354304 0.532172692051915 0 0
0.668217740591279 0.667492067799231 1 1
1.04030259484363 1.03927172948213 0 0
0.685740694977032 0.685048466455129 1 1
0.772916123088934 0.772182363761993 1 1
0.837123719871722 0.836228044166058 1 1
0.814312694398531 0.813431821072321 1 1
0.88093015546977 0.8799926294445 1 1
0.948628934412892 0.947695756987677 1 1
0.737070808064953 0.736287220693191 1 1
0.812837355568625 0.81202968626061 1 1
0.592491145322631 0.59189356648957 1 1
0.881167360248109 0.880190788594986 1 1
0.981639497880823 0.980576836895872 1 1
0.898712635046607 0.897754290951421 1 1
0.774596497779461 0.773821059218257 1 1
0.947619473725987 0.946617254545631 1 1
0.698325505231674 0.697647716399249 1 1
0.654210438992798 0.653565244795235 1 1
0.828792687263026 0.82798771328044 1 1
0.786727249478973 0.785958634266433 1 1
0.793201103168748 0.792395049345509 1 1
0.792584630655605 0.791671431437433 1 1
0.765741691700215 0.765017926339812 1 1
0.816692458004729 0.815844585025739 1 1
0.628072598013621 0.627448420817048 1 1
0.767124266700743 0.766379850627126 1 1
0.694564837720028 0.693786811106377 1 1
0.940069916901039 0.939086707954426 1 1
0.777220868197886 0.776420323174826 1 1
0.727572027342171 0.726776208352369 1 1
0.617573676181375 0.616941582465341 0 0
0.698371407821045 0.697654950486043 1 1
0.874661904447972 0.873785674159249 1 1
0.847215028483755 0.846213272962269 1 1
0.617425569726445 0.616837184438819 1 1
0.949533198470397 0.948467433833812 1 1
0.869352341290811 0.868467776769229 1 1
1.00417836746182 1.00318627893329 1 1
0.73912160696576 0.738441721422098 1 1
0.708493272016192 0.707748940958582 1 1
0.755050251479816 0.75425847079812 1 1
0.66192489033052 0.66116774364807 1 1
0.958560131221649 0.95769856713036 1 1
0.67969670824006 0.679027511665083 1 1
0.792992353013815 0.792181624116255 1 1
0.792544925997915 0.791653586371024 1 1
0.733811584450196 0.733104530354352 1 1
0.963140497661609 0.962203074044269 1 1
0.958926003118949 0.958001334984474 1 1
0.635793356060081 0.635141368253908 1 1
0.55773599364557 0.557084514285422 0 0
0.893573691459184 0.892704445354627 1 1
0.794003267151822 0.793102955113867 1 1
0.809100169544593 0.808244111402428 1 1
0.818747800466122 0.817903976436441 1 1
0.886808647836031 0.885879623167331 1 1
0.775568183976224 0.774782006270997 1 1
0.832694843061188 0.83188921524876 1 1
0.895640203846361 0.894655162299256 1 1
0.777893867245673 0.777061244742919 1 1
0.716714733419497 0.71605242189077 1 1
0.680333825279509 0.67967480639505 1 1
0.80899249048963 0.808135012057581 1 1
0.796665959695684 0.795917825203412 1 1
0.893349521275018 0.892307012278357 1 1
0.668662367271497 0.667919165440183 1 1
1.01321520074729 1.01208210364508 1 1
0.739723543611077 0.73898433803745 1 1
0.888110299711639 0.887200248245904 1 1
0.798016414772842 0.797247733949548 1 1
0.727228667845164 0.726465035326907 1 1
0.804523037984948 0.80376224761554 1 1
0.822104131080346 0.821218501362197 1 1
0.825650015792936 0.824781829809139 1 1
0.931556183748077 0.930640555384706 1 1
0.890912962330898 0.890013360674746 1 1
0.770542193892609 0.769773554152257 1 1
0.741934382109845 0.741251980299228 1 1
0.643691481657771 0.643004691283705 1 1
0.738797177112877 0.738072442587842 1 1
1.02402520193749 1.02294452648997 0 0
0.858728704832905 0.857815843589892 1 1
0.687895620573534 0.687220669426222 1 1
0.734390603203307 0.733615324678671 1 1
0.82970928414421 0.82881265943457 1 1
0.816198693508473 0.815385212746345 1 1
0.742003225203482 0.741243378619076 1 1
0.6961520006823 0.695414700878649 1 1
0.894894321068811 0.89399844942469 1 1
0.802230395247644 0.801430713461466 1 1
1.09833297584871 1.09723198259855 0 0
0.681539618698966 0.680810677579758 1 1
0.835460911245615 0.834612599519562 1 1
0.83541665395002 0.834517103878222 1 1
0.78449520276987 0.783675750602223 1 1
0.724481568166223 0.723689710268779 1 1
0.897075528881269 0.896149752114199 1 1
0.751331595012305 0.750551521396544 1 1
0.876864891028289 0.875987392375543 1 1
0.766809431035141 0.766016868283115 1 1
0.783997338942018 0.783257561416906 1 1
0.678324341593222 0.677631725498173 1 1
0.728657055153428 0.727939179981592 1 1
0.93308018714964 0.932141956268083 1 1
0.670552569061313 0.669817103992062 1 1
0.678674002961341 0.678003143593041 1 1
0.643699488837942 0.643083166427188 1 1
0.760292983285018 0.759456382622824 1 1
0.648667461753928 0.648005968598558 1 1
0.715955923453825 0.715255987940542 1 1
0.862968726131289 0.862063733817056 1 1
0.810910649485191 0.810095993533385 1 1
0.912716679708073 0.911790478066884 1 1
0.764417632878129 0.763686250122205 1 1
0.747968452922481 0.747196592255731 1 1
0.951376339645513 0.950409484526826 1 1
0.982466432327456 0.981449150316829 1 1
0.789314925144893 0.788575351082645 1 1
0.758369209889468 0.757598497364488 1 1
0.836041954569493 0.835188390949616 1 1
0.829193679610847 0.828337131975726 1 1
0.638484770771331 0.637829959049344 0 0
0.841313017318983 0.840397533459525 1 1
0.930429065267251 0.929501623861876 1 1
0.952854961864103 0.951813715758546 1 1
0.722685325031947 0.721966997743149 1 1
0.865069133793464 0.864216712267724 1 1
0.721830540992857 0.721113401192324 1 1
0.876799807944907 0.875858163208249 1 1
0.767866698889477 0.767084782395692 1 1
0.82699362617186 0.826220197486332 1 1
0.729773274107209 0.729056021132304 1 1
0.788713115997583 0.787835663854281 1 1
0.765038275928578 0.764193006100979 1 1
0.918493519032208 0.917553286827353 1 1
1.07345129903681 1.07241053622554 0 0
0.724353306961312 0.723577149262883 1 1
0.771236428290191 0.770412972564362 1 1
1.01356368468718 1.01248942567662 1 1
0.925707309881481 0.92472548151289 1 1
1.01877342323025 1.01767871581576 1 1
0.713138347071668 0.712370439048056 1 1
0.836676002852105 0.835815808985647 1 1
0.778697009489259 0.777905842165602 1 1
0.675151941745848 0.67443098034192 1 1
0.913760820445693 0.912920478876872 1 1
0.740836648242257 0.740119437721134 1 1
0.856324763893946 0.855447852711639 1 1
0.833853835287439 0.833080964034115 1 1
0.832316251718086 0.831398900543359 1 1
0.802805693825887 0.801922860964622 1 1
0.639923497201443 0.639225946183794 1 1
0.710626890911061 0.709864071097779 1 1
0.783699278192844 0.782942502422334 1 1
0.800084418549627 0.799240200888799 1 1
0.790778318515793 0.790022090880043 1 1
0.706470371883428 0.705768153899801 1 1
0.855428025423965 0.854644505307243 1 1
0.927593861967083 0.926664422237144 1 1
0.880793830137659 0.879910959647033 1 1
0.748242251828629 0.747456630736818 1 1
0.749174567357236 0.748420581107526 1 1
0.698945775340926 0.69822343319454 1 1
0.783919797945623 0.783087912213407 1 1
0.968922842117639 0.967995738719592 1 1
0.65562599034878 0.655011653136605 1 1
0.798032445060851 0.797289472365784 1 1
0.767322479066853 0.766540305668777 1 1
0.891551220863972 0.89061453048464 1 1
0.754280358307606 0.753417007164155 1 1
0.803489059352226 0.802680523663714 1 1
0.750946606278249 0.750181705232007 1 1
0.735182338167203 0.734410036062269 1 1
0.65547990797047 0.654859579768398 1 1
0.778348657029166 0.777538370757123 1 1
0.807355232131845 0.806584716371591 1 1
0.876952189037169 0.876085502229614 1 1
0.711868841978849 0.711214452441182 1 1
0.996869570840727 0.995827629301523 0 0
0.963623236876744 0.962606113553473 1 1
0.772137812571594 0.771374554649258 1 1
0.733462124806956 0.732713930930118 1 1
0.74361600913962 0.742815973205491 1 1
0.789805277515878 0.788962098190624 1 1
0.68100157281472 0.68024321225158 1 1
0.702618602075205 0.701895671085189 1 1
0.861890744108351 0.861008267750959 1 1
0.9120926666086 0.911125011270713 1 1
0.93937341753843 0.93842794108291 1 1
0.853089648417465 0.852164648113513 1 1
0.835199271243842 0.834299649987522 1 1
0.81071916912984 0.809953032395683 1 1
0.82258861988577 0.821693576746021 1 1
0.942129743257348 0.941128632110643 1 1
0.772066168921359 0.77124710583458 1 1
0.822366524291739 0.821496570787278 1 1
0.693625579579192 0.692906213160461 1 1
1.14639193708837 1.14525944505465 0 0
0.716523938264974 0.715782770925095 1 1
0.872172202168416 0.871221965311487 1 1
0.741927762338396 0.741112935154568 1 1
0.761342134069488 0.760503409110049 1 1
0.796876180140682 0.796035472800118 1 1
0.85172656192267 0.850920178804696 1 1
0.862833719036708 0.861935555659493 1 1
0.937414188374714 0.936537640174421 1 1
0.87546341259724 0.874632362394584 1 1
0.887578079324739 0.886705816572048 1 1
1.01656504473104 1.01553189667747 1 1
0.586231693604515 0.585646787934528 1 1
0.6775061544044 0.676798571712286 1 1
0.652690486489709 0.652035578786631 1 1
0.823647024764728 0.822832061172342 1 1
0.77833492560112 0.777527777598128 1 1
0.858705392942285 0.857796139906546 1 1
0.699319946221783 0.698594549544733 1 1
0.872176199834846 0.871232057558377 1 1
0.61955764692675 0.618929708230941 0 0
0.972585208597353 0.97160831246786 1 1
0.828830022445517 0.827994249109292 1 1
0.897672482160055 0.896783516225886 1 1
0.67480204422769 0.674027816490556 1 1
0.731766228774709 0.730943017674702 1 1
0.950151335121016 0.949162231058642 1 1
0.934893445299239 0.933895855175584 1 1
0.915163201028602 0.914251900407151 1 1
0.86771982422955 0.866769505317899 1 1
0.788363053618375 0.787609511813193 1 1
0.854371164836016 0.853536821219617 1 1
0.735889201098797 0.735193183610006 1 1
0.747651554968409 0.746891024731329 1 1
0.78975853577173 0.788864729618622 1 1
0.693006435843046 0.692242665038453 1 1
0.77236497225359 0.771617698069301 1 1
0.572089956724157 0.571501462875796 0 0
0.573752173184858 0.573171284108981 0 0
0.798252348011826 0.797391588367573 1 1
0.791274595459721 0.790447901876671 1 1
0.766483030313101 0.765637938734787 1 1
0.869899884729254 0.868999476687344 1 1
0.637584255052732 0.636907344339322 1 1
0.971068678487216 0.970038718615086 1 1
0.846518723352721 0.845648302166615 1 1
0.77946232927154 0.778613714918791 1 1
0.806372969441429 0.805565200549445 1 1
0.821446480567115 0.820568854534396 1 1
0.847894705448793 0.846897978650054 1 1
0.891061351560814 0.890201714983058 1 1
0.756393855742232 0.755645698575118 1 1
0.636995740142387 0.636331234276144 1 1
1.12928151343092 1.12816698876348 0 0
0.950575033229035 0.949549751650974 1 1
0.822256024623751 0.821393203375911 1 1
0.892572719699764 0.891617776873725 1 1
0.627958487648691 0.627320250438828 1 1
1.01295251439109 1.0119533435753 1 1
0.779278254746984 0.778534500182807 1 1
0.822529167978104 0.821565475586068 1 1
0.771138855235913 0.770250756527589 1 1
0.823189501870556 0.82232401098546 1 1
0.963196127301453 0.962076293900628 1 1
0.678841928353386 0.678141208175386 1 1
0.909427841008232 0.908474996840098 1 1
0.843798748198218 0.842800194576411 1 1
0.981948958393131 0.980969844383376 1 1
0.884910526156025 0.88396385360121 1 1
0.556320735683571 0.555730488226699 0 0
0.793571837315739 0.792734928192512 1 1
0.825431451162448 0.824576415336838 1 1
0.689352930381028 0.68863486334204 1 1
0.747622054743339 0.746785295344985 1 1
0.732111667175388 0.731334715803169 1 1
0.946791179568652 0.945712496102229 1 1
0.754900643708339 0.75415219448728 1 1
0.594738155848885 0.59413993991779 1 1
0.678092747231688 0.67742410449914 1 1
0.734610307405062 0.733907230341909 1 1
0.836748492744052 0.835872421424416 1 1
0.804474576292437 0.803626640880746 1 1
1.05853853250719 1.05735913301237 0 0
0.750954103497268 0.750221603820276 1 1
0.971306700026525 0.970295200867708 1 1
0.866355407197823 0.865412400829242 1 1
0.840589222446487 0.839636037276061 1 1
0.873146734195608 0.872309191567853 1 1
0.731553455815388 0.730797899842561 1 1
0.722754894986245 0.721991687589583 1 1
0.775192126040207 0.774365600644642 1 1
0.775333709515404 0.774518744346795 1 1
0.81965131032925 0.818800209665253 1 1
0.800214082525811 0.799438540636013 1 1
0.594403244514595 0.593787941250853 0 0
0.782690299228313 0.781911775007479 1 1
0.84500425672343 0.84414801897209 1 1
0.751624103390143 0.750876798695614 1 1
0.705056097711758 0.704325529392414 1 1
0.861299950527771 0.860441811951659 1 1
0.827919928754055 0.827025712008695 1 1
0.841583634964437 0.840724282920658 1 1
0.690329460820553 0.689648670133211 1 1
0.870007167005073 0.869115164884217 1 1
0.660408046372503 0.659728047092495 1 1
0.974746654531302 0.973695685620819 1 1
0.692883796061216 0.692175601103687 1 1
0.735006506606327 0.734211609158373 1 1
0.881514666397065 0.880640517274925 1 1
0.882060003754129 0.881122245610624 1 1
1.11928049351354 1.11809361008484 0 0
0.600995720269595 0.600384194919372 0 0
0.786161991600046 0.785368038206649 1 1
0.840563525512439 0.839686743200025 1 1
0.637129277693888 0.63649377784457 1 1
0.714174238849072 0.713492534676498 1 1
0.841815536608856 0.840991108883433 1 1
0.721805547695825 0.721019522471446 1 1
0.837624170377395 0.836735652849697 1 1
0.594481795386831 0.593797761388326 0 0
0.716179377825454 0.715499192032129 1 1
0.904954152902232 0.903963378713435 1 1
0.848105164376883 0.847252734909173 1 1
0.810304635270174 0.809434721330944 1 1
0.631445179722637 0.630786277791063 1 1
0.740874668054799 0.740002249764826 1 1
0.753690428783574 0.752824853468296 1 1
0.830911370155107 0.830011367122128 1 1
0.726488131323694 0.725709416966049 1 1
0.914832971628444 0.913945254616548 1 1
0.714427119086299 0.713700274825372 1 1
0.696811167834864 0.696105306276021 1 1
1.03415950767527 1.03303061983951 0 0
0.72089572900819 0.720173680398516 1 1
0.661187279937049 0.660430520329581 1 1
0.762605994775763 0.761776908186273 1 1
0.689592672003217 0.688837445747403 1 1
0.891766412755487 0.890835165432256 1 1
0.735067513200838 0.734338022273325 1 1
0.707980547672243 0.707199080170358 1 1
0.74995408368964 0.749155423604104 1 1
0.611094182136495 0.610508074631491 1 1
0.764616432235341 0.76380227395408 1 1
1.01834605649996 1.01732711836868 0 0
0.767481376053465 0.766687294430622 1 1
0.775490579399474 0.774748273599204 1 1
0.784898682876408 0.784080894535564 1 1
1.09400758055792 1.09278252058179 0 0
0.615882918197238 0.615194878193506 1 0
0.715587034589214 0.714844424342665 1 1
0.56432373738071 0.56372511258248 0 0
0.780629609015299 0.779862612827624 1 1
0.737757135057761 0.736899620285334 1 1
0.766692536872162 0.765870980318985 1 1
0.73771204761958 0.736937827971217 1 1
0.832242198507773 0.831434692354703 1 1
0.833698547780391 0.83276084364949 1 1
0.856939662214637 0.856040687696336 1 1
1.05561944519161 1.05454708349503 0 0
0.922593383839947 0.921654415694915 1 1
0.996016013918526 0.994958374539942 1 1
1.14322822274387 1.14202679236953 0 0
0.764892864108102 0.764107727720074 1 1
0.674593104796607 0.673921321788143 1 1
0.836575451036458 0.83568018040042 1 1
0.682377754710558 0.681707379448093 1 1
0.793611377954265 0.792725370729057 1 1
0.784792269895299 0.784037962771466 1 1
0.724425536384563 0.72367740105329 1 1
0.828925623853846 0.82802389518636 1 1
0.494550507683482 0.494020278730195 0 0
0.73179489321228 0.731116688928507 1 1
0.755814366464374 0.755066384116169 1 1
0.875288436955139 0.874399580639606 1 1
0.726886125131424 0.726124972958971 1 1
0.768131259676176 0.767375201350618 1 1
0.774137359644669 0.773316420770357 1 1
0.899662584883637 0.898742888988876 1 1
0.728295598757287 0.727608117305096 1 1
0.931174412503817 0.930202189641845 1 1
0.74274785994452 0.741845112974227 1 1
0.881310550350927 0.880450927198848 1 1
0.818302183284417 0.817410849997023 1 1
0.797045056389544 0.796273964595704 1 1
0.649764416462088 0.649098840075377 1 1
0.938951596349102 0.9378918963489 1 1
0.878678266840049 0.877832408220932 1 1
0.73595401322073 0.735223983567144 1 1
0.903757828727839 0.902758552573153 1 1
0.925033755082015 0.924053728356732 1 1
0.828224271853965 0.827366358447808 1 1
0.802197551988768 0.801417848150672 1 1
0.619678013581487 0.618979382414459 0 0
0.75570770663076 0.75484301635578 1 1
0.843761654856258 0.842859298827182 1 1
0.765630213880663 0.764842149479707 1 1
0.927233269073177 0.926260864056162 1 1
0.583073500880896 0.582482745541745 0 0
0.840779185874807 0.839960812506721 1 1
0.765537053868481 0.764727496050829 1 1
0.7675591791391 0.766750650042791 1 1
0.761226873549147 0.76044921018119 1 1
1.04968290847813 1.04859104998373 0 0
0.827711698227703 0.826836003341995 1 1
0.792158780958535 0.791316898072113 1 1
1.01316926534412 1.0121787115222 1 1
1.03304633785969 1.03203837794669 0 0
0.642959777829426 0.642343151392278 1 1
0.792278305096179 0.79145140678175 1 1
0.819918299230095 0.819156496929392 1 1
0.780761742612261 0.77992862425606 1 1
1.07130687851472 1.07016569660296 0 0
0.913231699027489 0.912285433248953 1 1
0.816539868061616 0.815651718365372 1 1
0.842758761039418 0.841966605443496 1 1
0.577751209329701 0.577138162857155 0 0
0.783639969844523 0.782788566754248 1 1
0.863243490066194 0.862398692227793 1 1
0.757150639569809 0.75640859609706 1 1
0.979190181888817 0.978115971152479 1 1
0.927599232281957 0.926629220284811 1 1
0.768257198369698 0.76749061270287 1 1
0.807990574993102 0.807105259653159 1 1
0.881199787992239 0.880243664274569 1 1
0.755359696002316 0.754526055547372 1 1
0.58034070666229 0.579718534119992 0 0
0.794980652381059 0.794180056435767 1 1
0.715152527230193 0.714414719052471 1 1
0.939670385388496 0.938756966931759 1 1
0.531609266693026 0.531114077418264 0 0
0.777884869246667 0.777125869620151 1 1
0.764070797427857 0.763270884238669 1 1
0.740983359244421 0.740173397605017 1 1
0.876990943430676 0.876131194559192 1 1
0.707561656313691 0.706880962615553 1 1
0.841127079809973 0.840263632630699 1 1
0.764658647946489 0.763868827515628 1 1
0.79391076114128 0.793055699525131 1 1
1.02520431598611 1.02414117500121 0 0
0.611083102148209 0.610461517128985 0 0
0.805163137845114 0.804378430868496 1 1
0.945006999308459 0.944123598871884 1 1
0.67993693661097 0.679213093536242 1 1
0.675762289193904 0.675020282942842 1 1
0.859114111536708 0.85827957879913 1 1
0.83287558224553 0.832026095003505 1 1
0.686633590841792 0.685864565860708 1 1
0.868070727532333 0.867171553193056 1 1
0.729174883464982 0.728386770162687 1 1
0.725162540290148 0.724438508538299 1 1
1.04450074977649 1.04339303772655 1 1
0.941130594733488 0.940229500016257 1 1
0.915739659427089 0.914820706726655 1 1
0.79262780300969 0.791772320788407 1 1
0.660388616047558 0.659666199145513 1 1
0.718353813216597 0.717674154545366 1 1
0.793546344049093 0.792776777571345 1 1
0.673752711086139 0.673135582909956 1 1
0.984156136223863 0.983071029261627 1 1
0.999504186739077 0.998420448422719 1 1
0.964288266967952 0.963289971005563 1 1
0.853283114798059 0.852436605942383 1 1
0.899509459813647 0.89850379964181 1 1
0.814048776011066 0.813179435926485 1 1
0.749959740493685 0.749225660443662 1 1
0.791612381482342 0.79077822467386 1 1
0.870801048351352 0.869845338077199 1 1
0.875624793836717 0.874665690507523 1 1
0.845631292364056 0.844759812404499 1 1
0.639853669304449 0.63925837827306 1 1
0.888319730342401 0.887409888206182 1 1
0.870359398780153 0.869473992351954 1 1
0.523000673084746 0.522435931472132 0 0
0.842957596389637 0.842102242326562 1 1
0.583755327155486 0.58319497322918 0 0
0.723311866316256 0.722626891677325 1 1
0.792256869033242 0.791461134596205 1 1
0.777136171889438 0.776420832199083 1 1
0.686333001310369 0.685628780200232 1 1
0.871648789294758 0.870760765555904 1 1
0.825702165587619 0.824964091848863 1 1
0.82317012021186 0.822293205197951 1 1
0.715705623592048 0.714979734101191 1 1
0.741507858102291 0.740765295355579 1 1
0.819161486182346 0.818368277504303 1 1
0.745374221917701 0.744623799212917 1 1
0.716043140673383 0.71530184481613 1 1
0.84369566311153 0.842842356476373 1 1
0.614587961569892 0.613987516635225 0 0
0.88071390889739 0.879759479192294 1 1
0.790774334787635 0.789999690187654 1 1
0.720506958570616 0.719875750207235 1 1
1.02978829418911 1.02874946676431 0 0
0.735135600229305 0.734332877188797 1 1
0.671174146862733 0.670431637739336 1 1
0.770630127423567 0.769797181099405 1 1
0.913024610436557 0.91205698193342 1 1
0.681049165495591 0.680381660033719 1 1
0.832404757592913 0.831545303724323 1 1
0.5963480670915 0.595776009129305 0 0
0.775686188750764 0.774849085733451 1 1
0.777975305320653 0.777140030854563 1 1
0.699207174072783 0.698467656736251 1 1
0.920941983060628 0.919959298145024 1 1
0.797567627298539 0.79664155328256 1 1
0.823517300505007 0.822641279649762 1 1
0.880806837435378 0.879885549050863 1 1
0.827819198465809 0.826949840095134 1 1
0.728047957421266 0.72731789180539 1 1
0.649851626902927 0.64921330368745 1 1
0.810381225899412 0.809540587572509 1 1
0.826897879808888 0.826043893043834 1 1
0.717890067819788 0.717090836075866 1 1
0.951245866029559 0.95028121649539 1 1
0.90484727922624 0.903934112734643 1 1
0.817208832479207 0.816303743096938 1 1
0.81489095963392 0.8139826201659 1 1
0.774738692124715 0.773929016055612 1 1
0.78068491114172 0.779909156766154 1 1
0.707163426939985 0.706478928240428 1 1
0.714158448432381 0.713489672628987 1 1
0.747456347713309 0.746648837786012 1 1
0.614980960959521 0.614396039421019 1 1
0.904209867016532 0.903238521951058 1 1
0.782026113332618 0.781222219218767 1 1
0.843469532255205 0.842595112148802 1 1
0.921426582291968 0.920511360253723 1 1
0.76853436729752 0.76769285845616 1 1
0.846405929632809 0.845582664019047 1 1
0.756485203881382 0.755734684529352 1 1
0.911285580012501 0.910374178841476 1 1
0.850221772611645 0.849344422225646 1 1
0.791796064517313 0.790977609923104 1 1
0.862753645412981 0.861751175574996 1 1
0.663672278415176 0.662988494164846 1 1
0.799193578875423 0.798377872800634 1 1
1.01040704111133 1.00946085548532 0 0
0.695439098642803 0.694748145148022 1 1
1.00377391237638 1.00278524591954 1 1
0.748892960979676 0.748103227682642 1 1
0.913436969473438 0.912480413326437 1 1
0.777839829933684 0.777056243034491 1 1
0.629952174284163 0.629298584464058 1 1
0.950870787872164 0.949898395661284 1 1
0.652647682226957 0.651918174422435 1 1
1.02523016799198 1.02418057750125 0 0
0.821833529087147 0.821041494746528 1 1
0.889656312633704 0.88867085173673 1 1
0.696944428593056 0.696218390865927 1 1
0.631721568819084 0.631113805586343 1 1
0.746719004144522 0.745899438900557 1 1
0.924544364877795 0.923493985744813 1 1
0.737910652532332 0.737170014894106 1 1
1.02644921112614 1.02538962258539 0 0
0.961911924412764 0.960957770109981 1 1
0.808035938046845 0.807255322277604 1 1
0.609619991472196 0.60892415373149 1 1
0.96315914756269 0.962099836239303 1 1
0.971778463645091 0.970699647823885 1 1
0.846711045854897 0.845748236135582 1 1
0.942983294590959 0.94209911061135 1 1
0.719846238855556 0.719043148863838 1 1
0.921623328235278 0.920587793211403 1 1
0.977544096056078 0.976559879083212 1 1
0.7698433794176 0.769116742605072 1 1
0.683332589351099 0.68259863338239 1 1
0.751144873960248 0.750442146022381 1 1
0.969853878954617 0.968858239393594 1 1
0.58228429203881 0.581686974428526 1 1
0.960227840851278 0.959268736233668 1 1
0.624316657585123 0.623686780729602 0 0
0.888164365481551 0.88720635153478 1 1
0.822369134950325 0.821506543065995 1 1
0.814550025723152 0.813723831991599 1 1
0.704170494058447 0.703454081297556 1 1
0.803125582329992 0.802334619139601 1 1
0.895980295668573 0.895054873723145 1 1
0.868606630954878 0.867665263521642 1 1
0.92112757694354 0.920111270935642 1 1
0.788471963905511 0.787609174136229 1 1
0.687876283682597 0.68712691541212 1 1
0.853899584320157 0.853037519608548 1 1
0.595605833220706 0.594999314758062 0 0
0.864376131426273 0.863552355602032 1 1
0.846325881024639 0.84545017299077 1 1
0.706348479110296 0.70560014815302 1 1
0.70752131862047 0.706792399107876 1 1
0.538495921972974 0.537936521107102 0 0
0.756111661766792 0.755324784761569 1 1
0.688870057519833 0.688092484169807 1 1
0.837076047103874 0.836185840527507 1 1
0.813909648018315 0.813085805085896 1 1
0.725066559821572 0.724315800589505 1 1
0.864976722173014 0.864110987922179 1 1
0.716211929752149 0.715491516641263 1 1
0.82708166801391 0.826168160104876 1 1
0.71915712598412 0.718427941161497 1 1
0.675459819177384 0.674714903910875 1 1
0.728692018586706 0.727852705255832 1 1
0.80732438474539 0.806451981778827 1 1
0.841808892236386 0.840944491468091 1 1
0.748350121928195 0.747589281195614 1 1
0.928960272962669 0.927994037068751 1 1
0.870482154669837 0.869521477356614 1 1
0.994330489814062 0.993288480533421 1 1
0.894503923179473 0.893611258686663 1 1
0.738688046513865 0.737895568144061 1 1
0.868656393564299 0.867773373886472 1 1
0.759016982597106 0.758275533839423 1 1
0.805593282721196 0.804767157341487 1 1
0.987657971958284 0.986653834699036 1 1
0.895967791923261 0.895064681590147 1 1
0.735635732980869 0.734887962068018 1 1
0.675389358946427 0.674673214663428 1 1
0.629209849227773 0.628577201022327 1 1
0.804129287872192 0.803301178448426 1 1
0.969175896517542 0.968201907247722 1 1
0.700476139756285 0.699699871181885 1 1
0.824865148556489 0.824017306485506 1 1
0.755023722522001 0.754221625492099 1 1
0.734209531917585 0.733514093667116 1 1
0.833050529358392 0.83214891588295 1 1
0.746337179234184 0.745581077814776 1 1
0.755280841428367 0.754494406693772 1 1
0.789045714737117 0.788257182053336 1 1
0.97434914844254 0.973311910462057 1 1
0.79680523300703 0.796046477860326 1 1
0.835869631117457 0.834942126520487 1 1
0.786555506355073 0.785763668489199 1 1
0.642628013705648 0.642016494485923 1 1
0.812257617372042 0.811431022010978 1 1
0.802238588504966 0.801392321550622 1 1
0.738344140999271 0.737594302569176 1 1
0.833654641945391 0.832811283355975 1 1
0.898394261467486 0.897478896714267 1 1
0.774759405674172 0.773891649134766 1 1
0.963932061257003 0.962946766708023 1 1
0.763081452850501 0.762279311717954 1 1
0.794230755031277 0.793475906425301 1 1
0.850088561378727 0.849243097627673 1 1
0.649932308878416 0.649174568858174 1 1
0.843354738010234 0.842496969938363 1 1
0.701137568513209 0.700410285788571 1 1
0.887098997094783 0.886193386494838 1 1
0.802383582126269 0.801505880048628 1 1
0.991463109417268 0.990445194679758 1 1
0.774593659463005 0.773800131283268 1 1
0.755193267823167 0.754381801311558 1 1
0.746325298695537 0.745513550629757 1 1
0.86868968797584 0.867793378783493 1 1
0.840502115658718 0.839670180261906 1 1
0.640552300305198 0.639900972611403 1 1
0.889737357871591 0.888719174877557 1 1
0.799120318530214 0.798243321002221 1 1
0.86594618403889 0.865073831795862 1 1
0.902953924470364 0.901969647367777 1 1
0.829085699067777 0.828234240396429 1 1
0.640810019679859 0.640221311104093 1 1
0.721540260453148 0.720819566839336 1 1
0.848122935721912 0.847219570715976 1 1
0.901742488794705 0.900841169432506 1 1
0.93475092583953 0.933708654809046 1 1
0.796519722106408 0.795704173969814 1 1
0.68516534924486 0.68445627290723 1 1
0.909008326674106 0.908056271074015 1 1
0.763141125837247 0.762355571636694 1 1
0.762268987689113 0.761451439315808 1 1
0.88259603421841 0.881698642151568 1 1
0.893237077348349 0.892304064695331 1 1
0.938990428465756 0.937987320987474 1 1
0.457058059420806 0.45655054549348 0 0
0.712547089213234 0.711767239784111 1 1
0.797021139543836 0.796215462277994 1 1
0.919980751691703 0.918960696362689 1 1
0.764741401551868 0.763997857646248 1 1
0.83088888967414 0.830016390489343 1 1
0.918951783520256 0.918037254506527 1 1
0.579757851428452 0.579186893687737 0 0
0.70329536882229 0.702546840981062 1 1
0.9113489429109 0.910339811426181 1 1
0.857476322822281 0.856498763791386 1 1
0.560212307954028 0.559602911540036 0 0
0.78857137401845 0.787748273588793 1 1
0.952022106790843 0.951064435598749 1 1
0.779862034637117 0.779075880287621 1 1
1.26681997290047 1.26548114329075 0 0
0.905484808557032 0.904506569335118 1 1
0.672759921095125 0.672123672239622 1 1
0.590787301598776 0.590163532273996 0 0
0.873874843742437 0.873028458934012 1 1
0.901783194556151 0.900931550816964 1 1
0.76313766861478 0.762355514683667 1 1
0.793312750980057 0.792496851843159 1 1
0.83148090803299 0.83063266913085 1 1
0.740769012001844 0.740008516463488 1 1
0.709951190134231 0.709178911175822 1 1
0.532593762525275 0.531997436179334 0 0
0.678929720793417 0.678253613459786 1 1
0.74071994676087 0.739840201974827 1 1
0.921609453852661 0.920631508620751 1 1
0.693084769162894 0.692409335403118 1 1
0.67120455261893 0.670500939847169 1 1
1.01885843011592 1.01784590195835 1 1
0.886853834951532 0.88599402971653 1 1
0.799163592361467 0.798390318222208 1 1
0.922845897087136 0.921921100784472 1 1
0.796600678390062 0.795749051319355 1 1
0.885450580230689 0.884576862804831 1 1
0.8698013792212 0.868895183440952 1 1
0.731736848740162 0.730982160656488 1 1
0.723472899517276 0.722755583069287 1 1
0.878367462200292 0.877480484796764 1 1
0.863295358946214 0.862330150189878 1 1
0.963253888787536 0.962241361159984 1 1
0.880955518171222 0.88009075774319 1 1
0.856290909080001 0.855291624781201 1 1
0.802407734393472 0.801631196338329 1 1
0.809196146062326 0.808367210740867 1 1
0.775023977189636 0.774147310149668 1 1
0.879885470101398 0.878961192479502 1 1
0.802669692561109 0.801815171498088 1 1
0.860240690581724 0.859392477160771 1 1
0.796837189052856 0.796056817604423 1 1
0.805077246761049 0.804297098391721 1 1
0.709319459516634 0.708599516134003 1 1
0.747019935502088 0.746239296060733 1 1
0.969835370414776 0.968859569922531 1 1
0.841994525245197 0.841175895064236 1 1
0.785897529015339 0.7851388837275 1 1
0.853686814681329 0.852853147184273 1 1
0.731509468385147 0.730728281948368 1 1
0.785100386128804 0.78423077747446 1 1
0.803748097648061 0.802963418466061 1 1
0.970054433277628 0.969067133852432 1 1
0.918394341169919 0.917417099285347 1 1
0.976866238730352 0.975898140198818 1 1
0.801077028122503 0.800215150062835 1 1
0.857193603581452 0.856280164458805 1 1
0.939745991223386 0.938789579282827 1 1
0.656988617093094 0.656258945003336 1 1
0.556894057357383 0.556326110948944 0 0
0.88080335333218 0.879925892572606 1 1
0.767877447710617 0.76709047355841 1 1
0.74436396889398 0.743607826100172 1 1
0.690266341989116 0.68956287678838 1 1
0.706334605077509 0.705590268649696 1 1
0.930319328138418 0.929335054461271 1 1
0.745880654252445 0.745136858039775 1 1
0.731695370676726 0.730952991608616 1 1
0.517180494308407 0.516610377284467 0 0
0.745107137366251 0.744368026695201 1 1
0.71349314620072 0.712788626576676 1 1
0.808714743783867 0.807892685573806 1 1
0.767510392559076 0.766721991721601 1 1
0.75688832145873 0.75606118701944 1 1
0.84436906227364 0.84345240885452 1 1
0.796411693796137 0.795630557695478 1 1
0.694762454624388 0.694035570081311 1 1
0.778871560947539 0.778064363466219 1 1
0.70847545550469 0.707695324818062 1 1
0.838309103492256 0.83744494450523 1 1
0.659720385212614 0.65905631374637 1 1
0.666738764026097 0.666032301640568 1 1
0.636523062012238 0.635821621231442 1 1
0.60811321374102 0.607444309118417 0 0
0.723044612403468 0.722266056675996 1 1
0.816178298770651 0.81529310325091 1 1
0.625761666015226 0.625066949554475 1 1
0.77427641915266 0.773482767896217 1 1
0.948419591141004 0.947442752538676 1 1
0.885580569195681 0.884696797421997 1 1
0.67300796718402 0.672280625394378 1 1
0.688891898635968 0.68821753942105 1 1
0.844949603120104 0.843980153679306 1 1
0.824121258881906 0.823212576833476 1 1
0.935552006653879 0.934647744543653 1 1
0.786458614392714 0.785686102218239 1 1
0.706803528657798 0.706092721541743 1 1
0.740443756470825 0.739684387758483 1 1
0.888762191110148 0.887747559468102 1 1
0.935835149219515 0.934907582076295 1 1
0.666186277889581 0.665473289278247 1 1
0.739238725684656 0.738450413280228 1 1
0.727801927695571 0.727046853061274 1 1
0.785332444701939 0.78453745092807 1 1
0.818426323487201 0.817562638373361 1 1
1.00741387451957 1.0064240372091 0 0
0.842918099351047 0.841952568647499 1 1
0.761473909684523 0.760627956943323 1 1
0.697469996459155 0.696697327488489 1 1
0.960136483701595 0.959173178446823 1 1
0.662285560417181 0.661549523383124 1 1
0.740912177919904 0.740082349416941 1 1
0.86131214965945 0.86044385718487 1 1
0.912438058601386 0.911442540851247 1 1
0.809640779169103 0.808755964616923 1 1
0.616410925192927 0.615788546851141 1 1
0.899707568641872 0.89874013889483 1 1
0.796724214370044 0.795863782093391 1 1
0.839472867979557 0.83860688889309 1 1
1.14609448571954 1.14493468323817 0 0
1.01545181986393 1.01438979732502 0 0
0.896389534145895 0.895369658986617 1 1
0.869913239869117 0.869035684268768 1 1
1.07305741982492 1.07190368851324 0 0
0.732541121113572 0.731712540811343 1 1
0.722257811864061 0.721502553179012 1 1
0.833256786044629 0.832350493189482 1 1
0.750799018043916 0.750001175349424 1 1
0.89920161064029 0.898364998260656 1 1
0.842570785870356 0.841702109632285 1 1
0.606215318337504 0.6055931502924 1 1
0.803411655710801 0.802667722032182 1 1
0.829259617759284 0.828396384909835 1 1
0.920116452350166 0.919208047084135 1 1
0.825243698694468 0.824465110114094 1 1
0.863592244336166 0.862623014209717 1 1
0.714140130243602 0.713446852861579 1 1
0.919034152909245 0.918023474248997 1 1
