# Supplementary material for: Bias caused by sampling error in meta-analysis with small sample sizes
Source: PLoS One. 2018 Sep 13;13(9):e0204056. doi: 10.1371/journal.pone.0204056 (PMC6136825; doi:10.1371/journal.pone.0204056)
Supplement: S4 File — (ZIP) [file pone.0204056.s004.zip › results N = 20 theta = 1 tau = 0 sz = 10-20.txt]

"cohen.dl.theta" "hedges.dl.theta" "cohen.dl.cp" "hedges.dl.cp"
0.949145198273954 0.904462232835624 1 1
1.08172701245131 1.03268334896023 1 1
1.04715018841784 1.00168572579128 1 1
0.742387183106828 0.707788150253081 0 0
0.760426089584764 0.722331900865663 0 0
0.906386416792859 0.866469889168555 1 1
0.837828301289406 0.798630459205644 1 1
1.01917165460345 0.964742367905968 1 1
1.03249453463697 0.981121546060573 1 1
1.03121441487476 0.980361061750601 1 1
0.879442423821035 0.833505113591733 1 1
1.0461378247736 1.00213643132386 1 1
0.720398257293127 0.684912800370856 1 0
1.20762443002323 1.14787614281897 1 1
1.03917797166767 0.990896593286069 1 1
1.14089810876417 1.08290473378328 1 1
0.988420792567489 0.939471443530514 1 1
0.838088998430803 0.798912051007095 1 1
1.08147141748604 1.03524335807263 1 1
1.05169878524825 1.00173693076515 1 1
1.21112585998395 1.15538785689076 1 1
1.04171461464215 0.985257065365852 1 1
1.10891984190647 1.05930162410276 1 1
1.0734002195644 1.01727778455431 1 1
0.920811684887625 0.879637368628155 1 1
0.975328521618321 0.926593862343439 1 1
0.8675569347621 0.822552367035908 1 1
0.953858774022162 0.904704534329169 1 1
0.836321000921476 0.79414681830421 1 1
1.13641645215324 1.0847142625869 1 1
1.07774554356188 1.03164577834092 1 1
0.907896353143647 0.862753894886776 1 1
1.05397988484061 1.0015104623312 1 1
1.00700984541224 0.964556636124137 1 1
0.725755834639102 0.689841714512516 0 0
1.03985342841802 0.989761250422017 1 1
0.958330956247612 0.911912396131453 1 1
1.08845094023925 1.03695545030157 1 1
0.765809392178574 0.731676451320669 1 0
0.993899321596635 0.946991817856285 1 1
1.08604821517142 1.03627616934773 1 1
0.823793059034252 0.786206472726538 1 1
0.97669478092768 0.921639783691941 1 1
1.04043248265477 0.993513057694771 1 1
0.989202202923947 0.942726401119845 1 1
1.01364827945578 0.958904776030865 1 1
0.894880389728307 0.852900304283402 1 1
1.00227473822162 0.956767303051719 1 1
1.00711163923664 0.961425201572888 1 1
1.02160638926674 0.968971252671613 1 1
0.997787057648405 0.953763332347296 1 1
1.0035623076968 0.949469646148722 1 1
0.882230759873406 0.845388390717313 1 1
1.31576667450965 1.25346741242166 1 1
0.835566426117915 0.792424449034958 1 1
1.08768268292834 1.02753051941154 1 1
0.846792249508076 0.805378074304461 1 1
1.25362405285868 1.19625538537183 1 1
1.27328404409103 1.20542492357697 1 1
0.808756709355147 0.767768564845578 1 1
0.999179224539691 0.953874657050513 1 1
1.14769236381758 1.09403835992091 1 1
0.933929861393324 0.891302071803626 1 1
0.915298560519106 0.877827497642337 1 1
1.04669195484729 0.996283175330155 1 1
0.929331056494638 0.884132183138515 1 1
1.03376285233635 0.983401416410576 1 1
0.875774358809284 0.831573853918076 1 1
1.43850988441352 1.36175430809892 0 0
1.18379840596012 1.12112223316246 1 1
1.13015416992441 1.068200279323 1 1
1.00443983903075 0.957464470382939 1 1
1.02270896746335 0.978434151821426 1 1
0.978681411213238 0.930391103779258 1 1
1.16065591629806 1.10779054655667 1 1
0.800937876542314 0.759396688881079 1 0
0.975874112605078 0.92729920305465 1 1
0.911242190853966 0.864606514145724 1 1
1.00547229685156 0.962119016718271 1 1
1.30375597856616 1.24570466032409 0 1
1.05843478917378 1.00630569894515 1 1
0.946490837903532 0.897384196344267 1 1
1.00510366564277 0.956053048496554 1 1
0.975303909522577 0.925886280488955 1 1
0.96408416570034 0.91433131937453 1 1
0.990349444220623 0.940250712345081 1 1
1.22989883557754 1.17462135558519 1 1
1.08984398196388 1.03352845675274 1 1
0.976141211087706 0.924677400278731 1 1
1.04391390952154 0.997655829380474 1 1
0.879056413360218 0.836194008760105 1 1
1.18763829451305 1.13270585820571 1 1
0.917846382479815 0.870362374969599 1 1
1.21328688532018 1.15426056545571 1 1
1.23062435450374 1.17230963957018 1 1
0.978976601036405 0.929582137228884 1 1
0.847931698763997 0.807954499347517 1 1
1.06265875936382 1.00405119045749 1 1
0.99511249875118 0.945240851113057 1 1
1.0939897863485 1.03496954018383 1 1
0.859099992218332 0.818883244544292 1 1
0.981867831197001 0.933764471333175 1 1
0.811229053095445 0.766772009284531 1 1
1.09425218564092 1.04142712366265 1 1
0.958737728532353 0.908074546690515 1 1
0.919966082102574 0.87866924316439 1 1
1.19075803548751 1.12669818068339 1 1
1.10393523130735 1.05341834507123 1 1
1.05437199581025 1.00432528893986 1 1
1.00834298812875 0.961068438798621 1 1
1.3790361942665 1.30955528989758 0 1
1.07093137849881 1.01688390059748 1 1
1.07395473843296 1.02774473592369 1 1
0.769013938149167 0.737944135964221 1 0
1.14216043439601 1.08319014082916 1 1
0.869222628708706 0.836136516032374 1 1
0.938797901895194 0.890484353193664 1 1
1.05270470731177 1.00255938793622 1 1
0.910986428637583 0.868317837643864 1 1
0.874069706452546 0.835693010915405 1 1
1.1528087344758 1.09710304015914 1 1
1.06467377207239 1.01717966118652 1 1
1.23386954952762 1.17788643313243 1 1
0.968190111834449 0.920661302638874 1 1
0.916029666014588 0.866467101578258 1 1
0.985708606776459 0.935277981290533 1 1
0.913589588677126 0.868062766683813 1 1
0.813054673497499 0.780702500280895 1 1
1.1147943238747 1.05805138932978 1 1
1.02598450799896 0.980170537697326 1 1
0.958932401378121 0.915734503654469 1 1
1.09071624701113 1.03996428656011 1 1
0.848987605129017 0.812063105385923 1 1
0.879131153562015 0.834741114368101 1 1
0.997730869153089 0.951350225540029 1 1
1.10488693152205 1.05060954748692 1 1
1.11049109389738 1.05696279514946 1 1
1.01174660876842 0.96532576236776 1 1
1.00222333316049 0.952738329573799 1 1
1.05509999665437 1.00912558030482 1 1
0.956235949117063 0.907532826675198 1 1
1.15730345615002 1.10714078057589 1 1
1.0526212871556 1.00164786285651 1 1
1.16229486044058 1.10649319891078 1 1
0.922916516993618 0.878828470887927 1 1
1.32588746989535 1.26474421210536 0 0
0.753940943862562 0.720744937171062 0 0
0.930329954702669 0.886073885666722 1 1
0.818021018440179 0.780204308483038 1 1
0.762231388812826 0.719711925414617 1 0
0.949738664393398 0.899859955634374 1 1
0.902779449358753 0.86318444766086 1 1
1.26867488992049 1.21223547781088 1 1
0.857626611314902 0.815651700045418 1 1
0.84529065250336 0.803446008153881 1 1
0.856753870280024 0.80647370925024 1 1
0.926251321904388 0.884409997987615 1 1
0.998552571974622 0.951715094686062 1 1
1.24347966898446 1.18216710240628 1 1
0.791253261300437 0.747167805201497 1 0
0.918511019740884 0.875082767743125 1 1
1.15449156492635 1.10413550045518 1 1
1.08129654563949 1.03005528408775 1 1
1.11646374951579 1.06332301741226 1 1
0.978790922487385 0.933389889799641 1 1
1.05555032577549 1.00567898235427 1 1
0.748712691860001 0.715001629187294 1 0
0.953188444649575 0.907721079645151 1 1
0.838228123901581 0.798048025680792 1 1
1.02045486059737 0.967474417397781 1 1
1.14366928763623 1.08527070319404 1 1
0.871902278258702 0.831333873764999 1 1
1.15072051343964 1.09076944093219 1 1
0.689014544753393 0.65681126632985 0 0
1.10050010086964 1.04934145882499 1 1
0.967828671037835 0.920205367258375 1 1
0.834694392449332 0.793247786093105 1 1
1.0872631964427 1.03020883911378 1 1
0.936803388407649 0.891480212602967 1 1
1.11277603361822 1.06020871569259 1 1
0.874486670880273 0.832453587729459 1 1
1.03703141841444 0.980009205624575 1 1
1.01645710454041 0.966375574936357 1 1
0.933131841565406 0.889582728801043 1 1
0.835319652714381 0.79761795368928 1 1
0.738391745388932 0.698169718479871 1 0
0.990923642701365 0.942684324613496 1 1
0.974373077346439 0.923441374589122 1 1
0.937014551466471 0.890817805191617 1 1
0.920294883565 0.874003026175376 1 1
0.899697605088098 0.859713100884793 1 1
1.10123094778692 1.0506839824886 1 1
0.968984521742476 0.922182377661001 1 1
0.91651067931884 0.873896042342489 1 1
0.855650354449273 0.810616872563286 1 1
0.836353250018624 0.801990627653483 1 1
1.04831365764461 0.998524533585286 1 1
1.02416233503517 0.974959004821011 1 1
0.902748939281795 0.864991245369147 1 1
1.10804338700065 1.05834190096641 1 1
1.05534468451208 1.00521650424219 1 1
1.21683720612405 1.16156515459639 1 1
1.06538890245846 1.01544232552878 1 1
0.984773739047884 0.931666781484002 1 1
1.16418403537222 1.09911096528567 1 1
0.983380498424024 0.938733762919897 1 1
0.789489036034095 0.750585851744765 1 1
0.976989624760371 0.932286861495862 1 1
1.10402247034082 1.05051531810288 1 1
0.815262124371847 0.775899473899916 1 1
1.02878249277687 0.985599622937786 1 1
0.833233306104993 0.794843237277519 1 1
1.15089691384592 1.09908064945237 1 1
0.958277302369615 0.908219859742204 1 1
1.03011131808982 0.98446840862167 1 1
0.924706175119822 0.876867379384621 1 1
1.35259428669708 1.28543687410287 0 0
0.928970585784322 0.884789129295162 1 1
1.02181019082786 0.972103548843218 1 1
1.13958124311476 1.08939097270821 1 1
1.09206761746263 1.04051994527165 1 1
1.01031215326168 0.963821865070148 1 1
0.873393704395915 0.831782625928428 1 1
0.917236459761481 0.877130371373358 1 1
0.952184759350469 0.902280073629747 1 1
1.16338954737808 1.10252437974007 1 1
0.969777767401429 0.920694670879881 1 1
0.840584995086325 0.799708606680467 1 1
0.915680377061035 0.873950204627777 1 1
1.11937411091092 1.06748153631146 1 1
0.726895864294138 0.68679929736371 1 0
0.976030841764249 0.931738836675563 1 1
0.900531893144241 0.862986570403037 1 1
0.952670330530795 0.902643962982961 1 1
0.71651954593036 0.683050606768099 0 0
1.05794642209846 1.00814599098371 1 1
0.856324594187349 0.815469622480858 1 1
0.818674970619636 0.774677488962937 1 1
1.1547598211795 1.10316139152392 1 1
0.938631474414538 0.897147525663717 1 1
1.08478625222875 1.03267554732977 1 1
0.952580643517789 0.904266141940494 1 1
0.966358368009099 0.921507797429551 1 1
0.955874261025043 0.913039503595835 1 1
1.12281176694101 1.06687610004931 1 1
1.05411907399963 0.997325486374876 1 1
1.10000457789995 1.0499905382846 1 1
0.87719137535678 0.836710041689921 1 1
0.94384823743548 0.895091484775535 1 1
0.928277655386249 0.88478841805477 1 1
0.876890162881063 0.831029322580172 1 1
0.901631267368336 0.856408338503725 1 1
0.805105815981002 0.765821488805563 1 1
1.10376633030153 1.05307574624048 1 1
1.00158505919129 0.956290893077499 1 1
1.1150755798713 1.06536950130578 1 1
1.13672929048 1.07462137854477 1 1
0.929125532190214 0.884506333289624 1 1
0.86075687495255 0.815960336322253 1 1
0.944967193360588 0.89643938777902 1 1
1.3204966864836 1.25199508234488 0 1
0.844985015793329 0.806100351384284 1 1
0.793034815481219 0.758810776995659 1 0
0.855685140861496 0.813420961130355 1 1
0.808911638810523 0.770826333537616 1 1
0.942535785841171 0.89587212231347 1 1
1.09401360571891 1.03879463891162 1 1
0.862703058814763 0.823220786679009 1 1
1.02041558236382 0.9697510905374 1 1
0.996276292668871 0.948512936082117 1 1
1.05029110121121 1.00277634502075 1 1
1.06649759449815 1.01711440717984 1 1
1.14519107719786 1.09624062119698 1 1
0.986632820497697 0.942077374966958 1 1
1.14662474168452 1.08066777995443 1 1
0.800335503320997 0.76550788778203 1 0
1.0224071106598 0.976661543921726 1 1
0.98424779793678 0.939087798192411 1 1
0.984604045260837 0.935838027251849 1 1
1.02883570958119 0.990757009078464 1 1
0.955251210729565 0.9123555399821 1 1
0.808602853023501 0.769134977644501 1 1
0.944143637647908 0.902724709041469 1 1
0.963932877501274 0.90993070901219 1 1
1.07158942899802 1.01867393006558 1 1
0.898897315651768 0.861063214949884 1 1
1.19023215806997 1.13324274574755 1 1
1.09484092452283 1.04532225436738 1 1
1.00325410565701 0.950022497391506 1 1
0.943849340000686 0.903224162690003 1 1
0.963413034926487 0.911281577123813 1 1
0.703337317659637 0.673926319964319 0 0
0.845879125309789 0.807456207822623 1 1
0.911859061872868 0.860289648933769 1 1
0.917300781392102 0.877647609691998 1 1
0.929472153614091 0.88143047389495 1 1
1.12772549970213 1.06667141892086 1 1
0.754341434511779 0.714437825544923 1 0
0.941245383331764 0.880717579216334 1 1
0.914847746396673 0.866404636405671 1 1
0.901523433260571 0.865591149681023 1 1
0.851150005388825 0.808829470816126 1 1
0.975202056083588 0.928303983321522 1 1
0.831792037586584 0.791248777434442 1 1
1.06872165916558 1.0145037287701 1 1
1.07400561293007 1.02681834673848 1 1
1.00941177050245 0.958852648150714 1 1
1.11609565574686 1.0633293598199 1 1
1.121937576782 1.06392501973733 1 1
0.992188380259527 0.939665417685282 1 1
0.905976848132425 0.862308433672374 1 1
0.83750357304744 0.800880491801006 1 1
1.04659484231377 0.996174402476551 1 1
0.741705981673945 0.704118721731932 0 0
0.913234175225688 0.873369381260905 1 1
1.0376068209578 0.980316117152632 1 1
0.790355669904664 0.751050108475664 1 0
0.943424576241467 0.897013029823262 1 1
1.06365131783056 1.01765720208694 1 1
0.545153729950679 0.521180658097729 0 0
0.923449005361774 0.874082461740181 1 1
1.12175728602952 1.06691925071226 1 1
1.02063163338941 0.967778946886693 1 1
0.850144982250889 0.805144907319992 1 1
0.992903302592315 0.944555863288973 1 1
1.20510835326915 1.15020820273067 1 1
0.886244008422906 0.843067868617195 1 1
1.07587609759242 1.02733386190718 1 1
0.918560446912233 0.877817822673661 1 1
0.892176842325376 0.854436029669108 1 1
1.20813374131919 1.14920314989756 1 1
0.87767603356707 0.839807322376585 1 1
0.938962291162957 0.884152025999098 1 1
1.00859768012594 0.961266974043444 1 1
1.00570590694407 0.947674797778663 1 1
0.982257954732067 0.933832399838157 1 1
0.96917962636388 0.926127882310223 1 1
1.04189788481471 0.992687906004022 1 1
0.99548699638457 0.947212763526287 1 1
1.03953533019567 0.989640404861375 1 1
1.0976826755161 1.04536529446043 1 1
1.00600054323282 0.94900243033324 1 1
0.860822438621675 0.819551713365829 1 1
1.03677100414553 0.990516446028228 1 1
0.93190541859801 0.888643135128585 1 1
1.15855751610793 1.10569580824314 1 1
1.10385716243559 1.04579865515186 1 1
0.901083079981508 0.850495366695289 1 1
0.951546602484327 0.898662944735589 1 1
0.914523657306773 0.871120173498119 1 1
1.04308912583031 0.998650656152791 1 1
0.871009018113985 0.822161206872205 1 1
0.951016939076701 0.902056175724934 1 1
1.03573184407611 0.985387298343155 1 1
1.15410367682098 1.09635506668304 1 1
0.772943019300147 0.735807662708096 1 0
1.05890544207459 1.0095071264123 1 1
1.24109377204988 1.17876442761663 1 1
0.941196235776649 0.896125688389583 1 1
0.921766946527447 0.87743536495101 1 1
1.03516744988681 0.986818428707326 1 1
1.06673663518932 1.02424409096222 1 1
1.09456784093169 1.04472498563092 1 1
0.981605804742846 0.938499018799252 1 1
0.821578274940434 0.783990728916801 1 1
1.00946476439008 0.965271783327202 1 1
1.08321805127142 1.03318983568988 1 1
0.943079356486202 0.894213197130613 1 1
0.963155508608604 0.925034377000228 1 1
0.986147981635478 0.937881751365107 1 1
0.995189143884193 0.951236951172541 1 1
0.912405183082458 0.869087417902343 1 1
1.02243533314887 0.976294252563291 1 1
1.09156019515491 1.04039102633871 1 1
0.722449640687929 0.686093348008995 1 0
1.18648711882755 1.12992634422977 1 1
1.10823731616917 1.05027958026559 1 1
1.08171683662072 1.0183754242365 1 1
0.858376164688496 0.810764537161471 1 1
0.987112173723557 0.933088866138357 1 1
0.744468436637432 0.71048308192072 1 0
0.863350549382132 0.820677019659422 1 1
1.04952048591906 1.00075285325238 1 1
1.06811736752026 1.02086614195638 1 1
0.852131757086493 0.813651038757458 1 1
0.908697223818549 0.868674474859591 1 1
1.21275023985313 1.14898056235366 1 1
0.937691361153018 0.895275829435209 1 1
0.9177595258304 0.86811505996035 1 1
1.00161708698383 0.954364064209947 1 1
1.03718132179203 0.973831450158023 1 1
0.675525741553331 0.644258339465104 0 0
1.00708970033082 0.958224842408236 1 1
0.721153311524104 0.687146854929023 0 0
0.899999220495355 0.858444091024112 1 1
1.07630210784957 1.02572786837713 1 1
1.05015731102411 1.00320436524867 1 1
1.02528564228587 0.979255426601406 1 1
0.871652626908492 0.835375521132512 1 1
0.99765255784664 0.951312143174644 1 1
0.943120509302294 0.899680238711485 1 1
0.851574532067869 0.806090948564198 1 1
0.80650502824538 0.769192476956085 1 1
1.08787538121048 1.02776594536108 1 1
0.96050178635567 0.911722132164277 1 1
1.09878347009128 1.044643391551 1 1
1.05149440316683 0.993142679050673 1 1
0.942357094240009 0.899164337989126 1 1
0.945809869227775 0.897029978177342 1 1
0.861455916685979 0.82531394504057 1 1
1.13954549676909 1.08460603815082 1 1
0.775358564706643 0.748064544967395 1 1
1.00066255377654 0.953311549861409 1 1
1.12749890161045 1.07207025432927 1 1
1.25680540586472 1.20070034405636 1 1
1.09323323290272 1.03905792206266 1 1
1.08944669124236 1.03133746226278 1 1
1.0707092676275 1.01544868008815 1 1
1.06392744709716 1.01391418114097 1 1
0.81467487941977 0.772298238839845 1 1
1.24649946780154 1.19317185205806 1 1
0.909928423415962 0.862936539099482 1 1
1.10416676867655 1.05848495913084 1 1
0.737354388118485 0.707530206753613 0 0
0.861832084415102 0.818029280097447 1 1
1.08174509339909 1.03049305512962 1 1
0.837323971684987 0.800970241576786 1 1
0.911311488277311 0.864164069742593 1 1
0.858834742260945 0.818802454089754 1 1
0.926721350107555 0.885461228525193 1 1
0.885656037952418 0.841835487378654 1 1
1.02727321100724 0.973838383615041 1 1
1.02299673934987 0.974201638917737 1 1
0.983872767923945 0.936253755252365 1 1
0.98694093241559 0.940666880623008 1 1
0.942901327436265 0.896008996302836 1 1
1.14924699415886 1.08587640919238 1 1
1.00549442379543 0.959898696545985 1 1
0.881487954954773 0.83723791929997 1 1
0.954589552148827 0.909417206198645 1 1
0.969473929616957 0.918745455579539 1 1
0.809646330406464 0.767429838942363 1 1
1.13402536926515 1.08100911044298 1 1
1.00351072653285 0.960328802671677 1 1
1.03401547315879 0.981506340407659 1 1
0.907226649606888 0.858038926314219 1 1
1.05219211830351 1.00375227323778 1 1
1.14326045890883 1.08133253824626 1 1
0.895647442174398 0.855152306043244 1 1
1.19052877538692 1.12937964359298 1 1
0.952690500132169 0.912952636128655 1 1
1.20238053493195 1.14335612557899 1 1
0.932734953049706 0.89031104696904 1 1
1.11308140630271 1.05695927482729 1 1
1.07613880015224 1.02356357520437 1 1
0.9470757038846 0.900733084346012 1 1
1.13786441512991 1.08319169175145 1 1
0.905983781029127 0.861207573685234 1 1
0.945320993477622 0.904379416734838 1 1
1.05096705319281 1.00460670807504 1 1
1.18596551535335 1.12736032699464 1 1
1.26778549510481 1.21006429147252 0 1
1.03245257302045 0.975169332870139 1 1
0.900099595240289 0.854348435107646 1 1
1.14038351116561 1.09188730628577 1 1
0.986892571526199 0.937195597060895 1 1
1.00659489480957 0.953785253974192 1 1
0.953453851206519 0.902755146543895 1 1
0.991514155484205 0.93886569441073 1 1
1.23165071301448 1.16379426224242 1 1
0.643627440318073 0.610413072792116 0 0
0.863894048369363 0.823743443621491 1 1
1.00979518478838 0.962785948879889 1 1
0.932570505631714 0.887276539020943 1 1
1.10317920635004 1.05632115573903 1 1
1.20345768644291 1.14380558658015 1 1
0.890762164452193 0.849228864422488 1 1
1.1291629057469 1.0647605107635 1 1
0.906266710941363 0.858955721345774 1 1
1.12337499510851 1.07064003960539 1 1
0.855694233518315 0.822271466077601 1 1
0.791918468225373 0.755264259878861 1 1
0.928855737228265 0.888076255276901 1 1
1.07612929716691 1.02148714015692 1 1
1.07292933009877 1.02166279222514 1 1
0.984168018283892 0.936303671552943 1 1
1.13999247458504 1.08598594429536 1 1
0.90933386742232 0.871776974317606 1 1
0.919429531572959 0.875410937987976 1 1
1.04557687745927 0.996647882042409 1 1
1.00387119727573 0.95654071424944 1 1
0.949637572553079 0.9045775538324 1 1
0.951244684824441 0.907492857558899 1 1
0.981885032094713 0.937763781249477 1 1
1.17918862962286 1.12287368808324 1 1
0.854056970866733 0.81375606746056 1 1
1.05587969646566 1.00620951378787 1 1
0.919430668259356 0.869384322600333 1 1
0.974540696477489 0.929773312845295 1 1
1.14993322917164 1.09726789532948 1 1
0.965841727389711 0.922645415973649 1 1
0.936645605310704 0.893648456025472 1 1
1.14175473230025 1.08508074951532 1 1
0.957924624128453 0.912905367413598 1 1
1.04406536524681 0.995032934996348 1 1
1.12331161744569 1.06801624653982 1 1
0.861314733486927 0.819975608540576 1 1
0.895021941998163 0.849324526541506 1 1
0.934793800583467 0.886630680348323 1 1
0.917884337538128 0.873667089898647 1 1
0.99563157602217 0.948530866980889 1 1
0.801370093668273 0.761537614948164 1 0
1.02325763966386 0.976199032796158 1 1
1.01378802737263 0.964535239146182 1 1
1.05663067340595 1.00703651153317 1 1
0.880859010645143 0.842039964772139 1 1
0.864703890281898 0.824168328997712 1 1
1.0044487795743 0.956682115899726 1 1
1.13151905102556 1.07783687270802 1 1
0.657063204079377 0.626612201633651 0 0
1.19075081086866 1.13584635405433 1 1
1.04397894495679 0.991099239293915 1 1
0.907733726457092 0.866689938691887 1 1
0.894615787877315 0.844813128304426 1 1
0.862827172607562 0.819435395274902 1 1
0.926512980171023 0.887408438275598 1 1
1.11133787780701 1.05097735185294 1 1
1.03637297962423 0.986964718079531 1 1
1.09353861437433 1.042881072261 1 1
1.16480038529112 1.10485969133813 1 1
1.25872943791475 1.20302236920084 1 1
0.957276522384029 0.910830320351771 1 1
0.967500565583675 0.91624511136028 1 1
1.10679044821229 1.05564822266932 1 1
1.05636365056006 0.998103971451227 1 1
0.797835838990898 0.759598510839886 1 0
1.07600403134162 1.02423516063385 1 1
1.11208891428052 1.05758540394531 1 1
0.909261632176956 0.858257651140812 1 1
1.02519702411726 0.97399521286903 1 1
0.849137754762281 0.807254592467647 1 1
1.19819176867183 1.14044449216394 1 1
0.890382523268775 0.849674159490792 1 1
0.812755948057114 0.775287418520818 1 1
0.832643383429372 0.797329289911145 1 1
0.987100666082812 0.940638290160899 1 1
0.815363759075158 0.779627334612705 1 1
0.813798059242305 0.775263399666296 1 1
1.03003811455159 0.983363256979867 1 1
0.812557629107809 0.777438260316898 1 1
0.884120988964699 0.844762120495418 1 1
1.09614704554272 1.04837357255831 1 1
1.0983256383289 1.0453975375586 1 1
1.12162955522462 1.07248947565669 1 1
1.15293967679338 1.10102460466006 1 1
0.884264791534789 0.843177062329124 1 1
1.05652146118023 1.00699491636825 1 1
0.795710137153456 0.756223668087597 1 0
0.911396517046259 0.866775330927596 1 1
0.82455413809374 0.785286631117862 1 1
0.988529513016167 0.940495349122451 1 1
1.11474381030907 1.05978856138508 1 1
1.00397397731371 0.950868734905931 1 1
0.962197495089629 0.913440406945057 1 1
1.30303424461589 1.23851187116093 0 1
0.852749320058833 0.810656650564184 1 1
1.15520883951973 1.10355611525525 1 1
1.15079078706164 1.0955497833754 1 1
0.932765497029718 0.889216143080273 1 1
0.987649724142042 0.937716906866584 1 1
1.02951003424712 0.986228707558709 1 1
1.10396799480136 1.05093895542732 1 1
0.914893541891615 0.877068011553899 1 1
1.11993611198961 1.0597199899163 1 1
0.872214757297972 0.83428755798738 1 1
1.02559044909149 0.977896384730332 1 1
0.946432142193924 0.896304608341185 1 1
0.850826992535297 0.809515081155303 1 1
0.77057378315075 0.726883305887 1 0
1.03389639521845 0.992943841506375 1 1
0.844692245942291 0.804894418524685 1 1
0.91085644346965 0.86811825649114 1 1
0.893637030145943 0.848819580091746 1 1
1.08964717579348 1.04022911463364 1 1
1.00767497100512 0.959807424552447 1 1
1.29189809593198 1.22962249956944 0 1
1.25322960070488 1.18299317441755 1 1
0.782162476354592 0.747854605063008 1 0
1.0130475666915 0.961771989372473 1 1
0.969481051900318 0.922532108295149 1 1
1.14249690397945 1.08985005241097 1 1
0.948887614424202 0.901934020206169 1 1
1.21358425422976 1.14657679351694 1 1
0.917779465832352 0.876811209393839 1 1
1.13031553200757 1.07820093696539 1 1
1.11582169124868 1.05993463929679 1 1
1.05037326404665 0.999425308367887 1 1
1.07920027777594 1.02420762727476 1 1
1.25153757867719 1.18973064783905 1 1
0.864420445324327 0.824769780674409 1 1
0.873607217422981 0.836906670041868 1 1
0.852306560940058 0.809957286594015 1 1
1.01634264337566 0.969060282685009 1 1
1.12335854593438 1.06975062302299 1 1
0.964714541774843 0.92075976677571 1 1
1.12726227568745 1.07474492878607 1 1
1.01161640835304 0.957848620311283 1 1
0.755209880550195 0.718082664613564 1 0
0.93697273348888 0.891329030026447 1 1
0.938943260696989 0.895459611847703 1 1
0.976271903459803 0.925893220301719 1 1
0.823241312883765 0.782265371928681 1 1
1.05099336402078 1.00198450130682 1 1
1.11944382612503 1.06793920383931 1 1
1.04353170785897 0.991556382629286 1 1
0.857193121428594 0.818048684399449 1 1
0.887730243022476 0.850547510097657 1 1
0.974747447937441 0.927245925563062 1 1
1.17286406852649 1.11833090836189 1 1
0.881062405239824 0.840913924404126 1 1
0.918025648335506 0.873795184937665 1 1
1.09999671641228 1.04327259998027 1 1
0.902226938712201 0.863957252065325 1 1
0.76712716889026 0.730533153333247 1 0
0.932594670618255 0.892871399047121 1 1
0.847720013778109 0.81388980139438 1 1
1.15137847832839 1.09083493624331 1 1
1.04405485990749 0.993670025248773 1 1
0.99262391995511 0.945145931704272 1 1
0.911397626731286 0.868856929615832 1 1
0.778416167895082 0.736943164286472 1 0
0.801860822709395 0.764686698939554 1 1
0.953779407741274 0.906637127665108 1 1
0.935706638875065 0.889184544934995 1 1
0.855178767441643 0.815640729353963 1 1
1.09237816766888 1.04199486084805 1 1
0.983539109030139 0.934651139930999 1 1
0.897037981628768 0.851961988425203 1 1
0.964218622307395 0.921764760967085 1 1
0.734316076393779 0.698942359199303 0 0
0.844884684860649 0.80120558201145 1 1
0.890776080677202 0.849548385990268 1 1
1.20786279067398 1.14931818841984 1 1
0.882006938490042 0.841105992896383 1 1
1.03943278891406 0.994273992773227 1 1
0.866244476778936 0.820715638443558 1 1
0.900721425570316 0.856535913763067 1 1
0.907891549200868 0.864395405387029 1 1
0.960992753923951 0.917512993798575 1 1
0.972288970686328 0.92298539134136 1 1
1.21713893844503 1.16511663489747 1 1
0.851911423597994 0.810450128188683 1 1
1.07112629452914 1.0124605428554 1 1
0.933099041958169 0.884996113989402 1 1
1.04761121674545 0.995291378137498 1 1
1.07547093054478 1.01824811771802 1 1
1.13850157762026 1.08324638410795 1 1
0.711163573562464 0.678636540420483 0 0
0.807091248943323 0.769297950383502 1 1
1.12411957015699 1.07296937968924 1 1
1.05325669793259 1.01478645884288 1 1
0.80422806464388 0.76832572807894 1 1
1.12758086741142 1.06756000042312 1 1
1.13359843527034 1.08049868041372 1 1
1.003669009436 0.949648182128119 1 1
1.08526093547924 1.0327751044208 1 1
1.18464805397868 1.13004432320577 1 1
0.997967394722583 0.950947676599059 1 1
1.05276198179355 1.00334631716919 1 1
0.715105844097408 0.678398962987545 0 0
0.935301123367091 0.89062098725558 1 1
0.975357338788668 0.930069033482975 1 1
0.954948246407024 0.906140674137224 1 1
1.01211136154501 0.96844960154339 1 1
1.2094217232121 1.1544978944107 1 1
0.770175590609628 0.734032579529383 1 0
0.756919268805134 0.719806679009664 0 0
1.05215463526073 0.999190246474423 1 1
0.872751120137148 0.830004798327094 1 1
0.934966467535279 0.892646308489689 1 1
0.993863794183547 0.942491375007165 1 1
0.839187052684648 0.802103283468827 1 1
1.12687911161936 1.0766022796 1 1
0.986873812811173 0.933883525816232 1 1
0.949545052505869 0.899468862487934 1 1
0.92796536460029 0.883237297163724 1 1
1.14616418291178 1.08679644921679 1 1
0.821574422546805 0.785540480314976 1 1
1.10566914339497 1.04082551901736 1 1
1.18542704952248 1.12600132379999 1 1
0.958808563324722 0.910718021990535 1 1
0.877386336772341 0.836954050823126 1 1
0.774570984387278 0.737658314836719 1 0
0.859490572245529 0.816347848074818 1 1
1.04502564677654 0.995911304640176 1 1
0.776335706572609 0.73692334073217 1 0
0.947868389174169 0.90586763898405 1 1
1.14565617621219 1.09021868887382 1 1
1.01951647778823 0.966320922086681 1 1
1.13231534582957 1.07806590342981 1 1
1.23413349862353 1.17673110333506 1 1
1.19224524949534 1.13317327896478 1 1
0.96881960126514 0.923639879732691 1 1
1.02449370339317 0.981298767990078 1 1
1.07572323400993 1.02292941869108 1 1
0.860690366048971 0.820219264247189 1 1
0.946375740100525 0.901400711024142 1 1
0.948783431613563 0.904646159442538 1 1
1.26937712169289 1.21416750647991 0 1
1.20201759778393 1.14715876441752 1 1
1.06117390186007 1.01681950370287 1 1
0.95823442317688 0.910568563339493 1 1
1.00596086614203 0.956070473251891 1 1
0.889208334302631 0.846991730042232 1 1
1.04743386297242 0.9926177808125 1 1
1.0081168417941 0.96239183772825 1 1
1.09638044883131 1.04585470924696 1 1
1.04727555100955 0.992435877584532 1 1
0.942912049148362 0.895312533273059 1 1
1.0265489343348 0.980448145576703 1 1
1.1813532533081 1.1220258377115 1 1
0.990030985846534 0.946481993699895 1 1
1.19146952082663 1.12790620842236 1 1
1.04181335254677 0.986194991678257 1 1
0.930814893656566 0.890557500433724 1 1
1.01282608474313 0.957598887526853 1 1
1.16027028697698 1.10209592555434 1 1
1.02148705628656 0.970718686062077 1 1
1.07374501624728 1.024503472279 1 1
1.1158527283512 1.06426973108312 1 1
1.21420240452618 1.14710378582748 1 1
0.874407637914314 0.836160436556194 1 1
1.15386429673714 1.10241729989623 1 1
1.07162965271525 1.01888106687307 1 1
1.10705690433274 1.0481308640366 1 1
1.0245808527358 0.972709024043727 1 1
0.972558426555924 0.920696483893146 1 1
1.01141803548356 0.962658506998446 1 1
1.19467357887701 1.13616441552875 1 1
1.14261952802568 1.08611410359193 1 1
1.00492474934936 0.962045668660648 1 1
0.988684456217532 0.945545487686606 1 1
1.16625494329988 1.11128029570206 1 1
0.906532087221729 0.863921594447079 1 1
0.983221919462548 0.942498780048996 1 1
0.863468060428192 0.826017190243066 1 1
1.02614399018378 0.977280156339878 1 1
1.09303706095761 1.04441988145485 1 1
0.879704189363491 0.836785343824895 1 1
1.08563316310917 1.03597192519714 1 1
0.848931469098178 0.807534300223191 1 1
0.870497872719687 0.828435634132333 1 1
0.98756582808296 0.940884471141047 1 1
1.01177875586417 0.964863772561658 1 1
0.930548433884665 0.889866171256705 1 1
1.02188887387968 0.973035863282553 1 1
1.11573771737689 1.06673407372229 1 1
0.848003932806958 0.803397875879588 1 1
0.959471520110026 0.915916988034584 1 1
0.894454192152553 0.849112539079031 1 1
0.954585484763955 0.911733214905836 1 1
1.08970972209998 1.03212007297877 1 1
0.827423001681355 0.793641738881462 1 1
0.889390064838968 0.850161371663109 1 1
1.13646975347469 1.08058747918629 1 1
0.932259120535077 0.891485951035137 1 1
0.751076255639145 0.717965438152156 0 0
0.875318212445111 0.834653086714044 1 1
0.960798892048162 0.916914484991592 1 1
0.941008036107551 0.897567548674779 1 1
1.04962797231978 0.998079966021404 1 1
0.833513999040133 0.800222292401625 1 1
0.938388739036277 0.89466374815491 1 1
0.96284149474164 0.913886420638985 1 1
1.05822490989623 1.0009920974317 1 1
0.885255196778617 0.847223414104305 1 1
1.0158550239571 0.967119812194921 1 1
1.06334948976191 1.01126341230571 1 1
0.949566954844786 0.899909880237869 1 1
0.904107403710121 0.857174748684139 1 1
0.834797807587611 0.788136737892676 1 1
0.999778206674969 0.953635581868446 1 1
1.01718639709307 0.967470852479861 1 1
1.0191007819872 0.969236808261747 1 1
1.10983416308675 1.05475516730666 1 1
0.802660346568612 0.759661337979039 1 1
1.25303401613944 1.19278213395489 1 1
1.1445363036243 1.0912578876658 1 1
0.883168355642107 0.831915897828965 1 1
0.989300211992819 0.946314614983069 1 1
1.10568252740505 1.05813607203872 1 1
0.856484267545063 0.822025056049861 1 1
0.981644463008512 0.930623549355883 1 1
1.23283051203216 1.17784730236756 1 1
1.1549692804705 1.10459132016625 1 1
0.948126548743344 0.902755695704184 1 1
0.689760658946483 0.655094753730904 0 0
1.07850296408343 1.02876091653722 1 1
1.10129057921883 1.04461313413632 1 1
1.10877989902419 1.0579844881456 1 1
1.20445213784674 1.1505294293699 1 1
0.935675180060239 0.892311631457495 1 1
0.716415216345678 0.683575626933636 1 0
1.0270787221621 0.981575657841356 1 1
1.02460913194947 0.974718495967368 1 1
0.923918262691363 0.884811310563247 1 1
0.899674409271059 0.856295516083393 1 1
1.2140537308582 1.15107399632092 1 1
1.35510710844895 1.29103505742262 0 0
1.03519743591718 0.989630974213251 1 1
1.24786397664626 1.18841970575626 0 1
0.870150713466666 0.833086539233284 1 1
0.93107709019508 0.887555159503555 1 1
1.11939383602493 1.05696316474713 1 1
0.890444010216606 0.847039967756144 1 1
1.05576725372899 0.999942854664831 1 1
0.728257849712692 0.691041832657356 0 0
0.985867990080801 0.93568220296296 1 1
0.906139899586429 0.862218188523271 1 1
1.27369009067651 1.20937771311508 0 1
0.885970995428887 0.835409729381559 1 1
1.08147338229279 1.03311570079567 1 1
1.1079545730214 1.05363188044528 1 1
0.742587031581392 0.708319199969396 0 0
0.905036545126237 0.860209940966383 1 1
1.10380237019069 1.05000529537828 1 1
1.04576916094771 0.996361636754246 1 1
1.21665801338174 1.16442161645324 1 1
1.04773398666588 1.00193632310582 1 1
1.01284580613408 0.960604323843287 1 1
1.09082956575871 1.03170347496402 1 1
0.967151599501344 0.924092400348961 1 1
1.00910189123854 0.960942496273326 1 1
0.861218300728864 0.816238005191581 1 1
0.904730082174603 0.855599481622607 1 1
1.46052083228412 1.38991037142846 0 0
0.918715995835179 0.875824316294362 1 1
1.02119348213842 0.97161632720095 1 1
0.859164121543232 0.819861029070439 1 1
0.752974478679354 0.712528250636214 1 0
1.10344504531433 1.0484397384063 1 1
1.00603867605455 0.958547650643297 1 1
0.977609590442757 0.931143614875345 1 1
0.793114803760833 0.754492643705703 1 0
1.05453945419668 0.999838919024165 1 1
1.17576954649118 1.12125034105278 1 1
1.10916467819121 1.0539498536389 1 1
0.877272809224768 0.837242606094071 1 1
1.17078650517463 1.10891187186873 1 1
0.991961626050869 0.942893625251078 1 1
0.983217684851731 0.939006390917309 1 1
1.02166936435013 0.959070107751638 1 1
0.978023540837348 0.931673052772584 1 1
1.0434722247362 0.995220354884683 1 1
1.03754031091423 0.993221085967104 1 1
0.983927385047425 0.93486357369748 1 1
0.787416876581163 0.745653645375968 1 0
1.0608177929212 1.00675481743621 1 1
0.873540131171651 0.833485428363056 1 1
0.932126352776367 0.890432509133623 1 1
0.809028469359758 0.77255311364262 1 1
1.11762565457642 1.06505142637522 1 1
0.686818199036745 0.653264361956107 0 0
0.840780673879088 0.800557399183966 1 1
1.02126487978079 0.965575936783556 1 1
0.904071860693861 0.858952629677243 1 1
0.876562552225942 0.837036994486366 1 1
1.24927645676959 1.19518289086656 1 1
1.19345150006325 1.13511257898607 1 1
0.938945327605983 0.896348514215639 1 1
1.2001433981563 1.14270970975222 1 1
0.964316375528751 0.917650116616506 1 1
0.783954510480854 0.744491615402616 1 0
0.846668778175579 0.805829323194882 1 1
0.88959240473215 0.84679460953977 1 1
0.795374029546299 0.75469384068569 1 0
0.946434349571791 0.904795351438074 1 1
1.02473325521204 0.971624490422472 1 1
0.89995778489428 0.857031334824039 1 1
1.05832355932853 1.0062533259326 1 1
0.898838715163121 0.859820234854928 1 1
0.826905268767526 0.783711721142183 1 1
1.0089648366725 0.961458359350522 1 1
0.863288810698914 0.825683430634651 1 1
0.973462028491191 0.922791666663248 1 1
0.900470115523556 0.86112859869348 1 1
0.859002566511504 0.816226210211269 1 1
0.940650882167806 0.898747341598106 1 1
0.969423945567273 0.918962378627406 1 1
1.01104857552259 0.956610328156778 1 1
1.02365489442006 0.971716882033419 1 1
0.94148559679561 0.901017203428185 1 1
0.895102668050024 0.84782951706206 1 1
0.872286860300595 0.835797362513428 1 1
0.950313264910234 0.905895309283116 1 1
1.10525824446324 1.05473477849123 1 1
0.874918330169079 0.830127236792336 1 1
0.968540698636952 0.922219201269066 1 1
1.27876597961802 1.22350928321859 1 1
0.908864521401919 0.858352567146438 1 1
0.933699907132273 0.894747358096875 1 1
0.998799341994705 0.949243321143365 1 1
0.978838104581742 0.935769365931196 1 1
1.2815377732324 1.21994065882385 1 1
0.799947713367957 0.76185935299646 1 1
0.883006969621302 0.844301263890212 1 1
0.994585009563658 0.949858340375906 1 1
0.771396114324324 0.73528091909964 1 0
1.12002314305065 1.06611482866965 1 1
1.2544845279326 1.18852297826863 1 1
1.00734496294392 0.955450629317856 1 1
1.01978349852296 0.971205583914953 1 1
0.847627275514116 0.808982522665386 1 1
1.33963322480587 1.27018096428342 0 1
1.17557830562925 1.11221413323949 1 1
0.857868414588435 0.819594251327058 1 1
0.934498478394303 0.877927448959634 1 1
1.05698620740165 1.00477403928172 1 1
0.856174267956578 0.81451478670528 1 1
1.05916875262587 1.0088189394264 1 1
0.827292632135274 0.791740690500788 1 1
0.809372755862303 0.771369801058536 1 1
1.06170137989367 1.01450328285795 1 1
1.03324666397568 0.981941116319997 1 1
0.956423200801264 0.907053575130323 1 1
1.0752983722978 1.01996704304104 1 1
0.91649510705207 0.875344202484869 1 1
0.917808487419218 0.872059405307385 1 1
1.05823584509726 1.00675021358383 1 1
0.911837862665118 0.875556575735104 1 1
0.835863063337347 0.794643298992296 1 1
0.940778562677929 0.89474173595154 1 1
0.992366641178035 0.944161146830837 1 1
1.00240492614959 0.950054104867865 1 1
0.932083717422507 0.884726307355301 1 1
1.27067728156917 1.21736373679267 1 1
1.0576616931769 1.00621074967754 1 1
0.809282649878484 0.774042391728818 1 1
1.07746869369896 1.02372785690745 1 1
0.848260032423368 0.810437860007944 1 1
1.03583813565335 0.986383977962143 1 1
1.00877076032005 0.95601216228781 1 1
0.90665274982716 0.856995002188765 1 1
1.005973344231 0.956669469731722 1 1
1.05461323257867 0.999108776826465 1 1
0.897448257997196 0.861307908774886 1 1
1.03453260212905 0.987775515224125 1 1
0.890086607576134 0.852784792820108 1 1
1.01323643919432 0.96965258108727 1 1
0.987031396372567 0.937993459036793 1 1
0.773442651393557 0.736920516188664 1 0
1.17547286223917 1.11553760169209 1 1
1.15602646990726 1.09780454890568 1 1
1.1617159858778 1.10940450614111 1 1
0.96147746487996 0.911071201744043 1 1
1.15346258501804 1.09664608705719 1 1
0.952386765681632 0.907488979295335 1 1
1.06082277593391 1.0080996248446 1 1
1.04463362304996 0.994755897663399 1 1
0.912890488809226 0.862119275132209 1 1
0.784201033208676 0.742670055667774 1 1
1.28218558847101 1.22043733545723 0 1
1.07707592220254 1.02266121113151 1 1
0.88544948669384 0.847798429769278 1 1
0.862220752287749 0.820106312400456 1 1
0.800300580366768 0.761909694577757 1 0
0.928259240911777 0.88519475199604 1 1
1.0915659272067 1.04103105264846 1 1
1.10768523236166 1.05216569755612 1 1
0.834348967505933 0.798599372938589 1 1
0.911400554123179 0.866157605562832 1 1
1.17794455656242 1.11927275803226 1 1
1.02626646299678 0.97657398875602 1 1
0.973942346634934 0.926578747485611 1 1
1.00057235683455 0.952817625096083 1 1
0.643508985163634 0.608501261604459 0 0
0.945328390194754 0.90292647800855 1 1
0.858849466609087 0.817495935964715 1 1
1.07776937879402 1.02638459138311 1 1
1.15618835119007 1.10060092894939 1 1
0.949752149181153 0.906104700294952 1 1
1.11099247922986 1.0616455933011 1 1
1.07482291747669 1.0251088976672 1 1
1.18399954646429 1.12291980626931 1 1
0.918196393135533 0.881270984591464 1 1
1.02481346928281 0.978257826845835 1 1
0.964142486594168 0.917944799325357 1 1
0.733667406951098 0.700727217588602 0 0
1.05684041335268 1.00103555958429 1 1
0.935802380774595 0.894508254697613 1 1
1.01655719269089 0.970940408059037 1 1
1.10690276659973 1.05152340963323 1 1
1.04556959805128 0.994456764657604 1 1
1.0647108195142 1.01213395988344 1 1
0.950363099664171 0.903758096535737 1 1
1.01086873196182 0.961975710119507 1 1
0.968160402068086 0.924052319224793 1 1
1.06245448404984 1.00853162436601 1 1
0.994604849203482 0.941781562238943 1 1
0.973889556638584 0.923089808178493 1 1
0.730052331549462 0.690098211088454 1 0
1.10835806335377 1.05948595984961 1 1
0.920789214892477 0.870645901362065 1 1
1.05038164735738 0.992795184793178 1 1
1.07831277030978 1.02871189918971 1 1
0.786908739701057 0.749568081910473 1 0
1.16450294460669 1.1106310216189 1 1
0.96345464309298 0.920565085197326 1 1
0.807270611456171 0.768437262892587 1 1
0.920425980009637 0.875514534332842 1 1
1.06656765212418 1.01671462810811 1 1
1.02881068932666 0.979416024919783 1 1
0.901495421215418 0.861859048992772 1 1
1.03441059751381 0.984877817030942 1 1
0.913379863476322 0.874206481363964 1 1
1.1288004134697 1.07251974412822 1 1
0.917103319654238 0.872004448319479 1 1
1.06876880508696 1.01905785593486 1 1
0.77249306794678 0.738629994966164 1 0
1.02481986760628 0.982325213200025 1 1
0.842677845373588 0.807872587474973 1 1
1.19004870307026 1.13381724103235 1 1
0.85577553884612 0.807326107297196 1 1
1.20330197182992 1.14418912853292 1 1
0.978214906282074 0.933731103864275 1 1
1.10962338603553 1.0553015934439 1 1
1.03491415141019 0.990661377419625 1 1
1.12916752098174 1.077721542535 1 1
1.22906912563149 1.17009709208445 1 1
1.03872931076195 0.984623436270641 1 1
0.901376398518684 0.870328911703632 1 1
1.03420347094842 0.991797761162043 1 1
0.952682023226607 0.912015183389931 1 1
0.88135629282558 0.833425875434804 1 1
0.99497492515441 0.94628506749544 1 1
1.09288425261371 1.03978084498774 1 1
0.958456741966385 0.914891203083737 1 1
0.917934603051659 0.869998453240839 1 1
1.02138911839553 0.965277660625815 1 1
1.25475425449293 1.18413336784975 1 1
1.0191533332068 0.972354652063845 1 1
1.0959996185425 1.04641368525972 1 1
1.02600420539511 0.978360935747359 1 1
1.09490272189938 1.04289296012653 1 1
1.19366651393508 1.12997226184734 1 1
0.919801674509132 0.876701166075966 1 1
0.690884318933107 0.663157256541079 0 0
0.746401160588216 0.712331714650797 1 0
0.960820819338769 0.910327370012522 1 1
1.05419848917408 1.00605602610647 1 1
0.974939747451175 0.931068810603866 1 1
0.843619039489016 0.809022386226575 1 1
1.06647485086843 1.0197856193961 1 1
0.960119289622368 0.912916295872811 1 1
1.13977354239537 1.083776263113 1 1
0.982088717199354 0.931675685845007 1 1
1.07487933981566 1.02138449731077 1 1
0.938792391296443 0.899159662759558 1 1
1.05098927216996 1.00076210733896 1 1
1.01147252193514 0.964102834552242 1 1
1.06488955183007 1.01352870425736 1 1
1.06160172622596 1.00895218567767 1 1
0.902701328228751 0.861865487658837 1 1
0.950717110907899 0.904870094344981 1 1
0.921556320493671 0.878402705947528 1 1
1.16386017757382 1.10936984167632 1 1
1.15514574032362 1.09951741388926 1 1
0.998477374381692 0.949341138625017 1 1
1.08593690674614 1.02860540467474 1 1
1.04999492340403 1.00130065136895 1 1
0.987503077240019 0.939795354086915 1 1
0.783195012245341 0.745904043176805 1 1
0.933444987426141 0.88581110888107 1 1
1.1182113560816 1.06157615753 1 1
1.17141814717675 1.1136716695569 1 1
0.953298686881614 0.904476800230908 1 1
0.807563782715769 0.772641922054314 1 1
0.844568819613072 0.804696915688019 1 1
0.990884292857659 0.943148927016495 1 1
1.04186784687992 0.990885723041682 1 1
0.815225590378799 0.782604447168252 1 1
1.10433016639125 1.0505275715298 1 1
1.06647248407122 1.00744357031354 1 1
0.88820650652049 0.844821088052091 1 1
1.06245884029946 1.01202567019433 1 1
0.883343446873674 0.841173479358478 1 1
0.821377861812691 0.787441910640322 1 1
1.11492443229222 1.05591950219282 1 1
0.92568886257297 0.882757223527097 1 1
1.01510534303837 0.974096235892349 1 1
1.03906729676389 0.990441320351352 1 1
0.926454798014555 0.884955400073649 1 1
1.00257993530715 0.960356327598923 1 1
0.844862316003311 0.80217125407249 1 1
0.971317871989094 0.921433726137884 1 1
1.1503872298764 1.09604527332119 1 1
1.17225099956022 1.11773995369948 1 1
0.916185650501841 0.873822586906303 1 1
1.14230827783894 1.09038499149621 1 1
1.03506135175744 0.984526901751291 1 1
1.01404477077209 0.975444598275539 1 1
0.978176835451445 0.929916471774188 1 1
1.10451070296758 1.05351105557547 1 1
0.91690845819715 0.865280301418064 1 1
0.978945137298223 0.932500230717575 1 1
1.07356179242521 1.03042398171497 1 1
0.672194941338246 0.636487818629819 0 0
1.01049561731559 0.952578951771059 1 1
0.904233066065087 0.861387666152387 1 1
0.932956023668986 0.889934694006055 1 1
0.952694061455695 0.910120493601601 1 1
0.935411199493714 0.891110211195738 1 1
0.941390541429817 0.900061803463287 1 1
1.10761046297219 1.05302173897674 1 1
1.15755400154078 1.10302463940649 1 1
1.09986010952453 1.04592893251206 1 1
0.850894271060772 0.805006908163691 1 1
1.1027980846896 1.04300843728256 1 1
0.940871041741637 0.894361855918238 1 1
1.08137137572897 1.02638960168755 1 1
1.00223339424946 0.950867472217715 1 1
1.13233608262416 1.08176577393941 1 1
0.834002242787844 0.79545853743976 1 1
1.03695241463922 0.987802404333325 1 1
0.731036033221567 0.698724929166612 0 0
0.92450395271576 0.878360783850567 1 1
1.23827350940288 1.18267283510614 1 1
0.757685549857898 0.724733527333678 1 0
1.00079565521874 0.955729860112854 1 1
0.94276710060007 0.901791653971526 1 1
0.98853719453406 0.936923363821558 1 1
1.09530096595129 1.03862311447969 1 1
1.07585083106122 1.02427631599229 1 1
1.02991504629608 0.975635266828052 1 1
0.911184711091197 0.86699310948166 1 1
1.22454006125584 1.16501156615864 1 1
1.04304890027812 0.994877310779815 1 1
0.818283920709661 0.777376308448208 1 1
0.864297021576701 0.816417447648573 1 1
0.893710008115409 0.851124600062125 1 1
1.01253241684192 0.960593211353408 1 1
0.916519697182679 0.873143931460319 1 1
1.10649751370852 1.05467284724379 1 1
1.00900634298059 0.964404574610588 1 1
0.98964923099302 0.945475967253076 1 1
0.835184721542789 0.792945053350024 1 1
1.0109044021642 0.955096254420985 1 1
0.84516410379811 0.805080547477414 1 1
1.14184942645714 1.08436043061396 1 1
0.933423556476836 0.889855725561695 1 1
1.12624037937274 1.07642716740506 1 1
0.951942995507545 0.908835159966069 1 1
0.93057570753016 0.885627613149198 1 1
0.909931880421228 0.872526306805729 1 1
0.950683322747619 0.911287721239828 1 1
0.989883926943412 0.944836113999929 1 1
1.00227065703849 0.957884779600728 1 1
1.00303483146078 0.954405338394613 1 1
0.960735538255663 0.919817494412277 1 1
0.929119944713995 0.874478243299075 1 1
0.874001351936922 0.832391144918334 1 1
1.05153036974247 0.999434048801616 1 1
1.15117919264695 1.09794956008076 1 1
1.14289070331093 1.08181463730366 1 1
1.09240326569704 1.04171395163294 1 1
1.13584579188032 1.08087082681822 1 1
0.927806268219995 0.882947069583892 1 1
0.753659827329628 0.721655381206647 0 0
0.908896759643173 0.862559080332902 1 1
0.723451757864789 0.691981846310192 0 0
1.01664702392795 0.970531152914212 1 1
0.959611219594009 0.914119049138015 1 1
0.860506007586834 0.829550483403693 1 1
1.13829315837803 1.07291092016768 1 1
1.03309614848278 0.980421329368689 1 1
0.991423796656995 0.943725903647195 1 1
0.986574544015408 0.939628248194599 1 1
0.925749679626162 0.881305507308482 1 1
0.829729087561112 0.788750293534046 1 1
0.839997607482817 0.811621011135869 1 1
1.07750144035604 1.02390448812078 1 1
0.91390019217752 0.869885938389425 1 1
0.990968535241142 0.945731537927399 1 1
1.22915185580016 1.16808578470453 1 1
0.796022330527844 0.756157607356753 1 0
1.0446320987443 0.998753916242619 1 1
1.0531013372054 1.00045700922232 1 1
0.946406504776345 0.902875973133633 1 1
1.13081425759945 1.07837012672763 1 1
0.895582752199077 0.849701119476841 1 1
0.933920221167051 0.891989886947918 1 1
1.00998945935603 0.95623516179019 1 1
1.26050378704911 1.20088107439304 0 1
0.87626388338179 0.830929773265643 1 1
1.05595281126109 1.01147947656048 1 1
0.754386417007685 0.717903051580737 0 0
1.05321997474466 1.0030850494835 1 1
1.05081766816234 0.998212214457611 1 1
0.819446853540961 0.780455387642965 1 1
1.03158557235057 0.980410226137546 1 1
0.70982780399615 0.668013299481251 0 0
1.09009893739842 1.0356440245624 1 1
0.846361728454366 0.804897733148218 1 1
0.896550168361512 0.852223033904655 1 1
0.936359963110688 0.892912677243793 1 1
1.34178309097201 1.27510002838954 0 0
0.894200449190486 0.852021849875474 1 1
1.05096905919651 0.998573020259479 1 1
1.10555454675427 1.05556206814515 1 1
0.908762529454245 0.86560301589905 1 1
1.12909588540812 1.07047297920461 1 1
0.905798362335418 0.862347204406202 1 1
0.830688936242128 0.794446288066471 1 1
0.936069924448592 0.89111105098011 1 1
0.963116068561306 0.914083255525166 1 1
0.807536491581374 0.769053042165641 1 1
0.929127939460802 0.884862347456167 1 1
0.991872785953728 0.941877765970699 1 1
0.915739212604159 0.86394750577313 1 1
1.00910107190595 0.961279420365405 1 1
0.938355902255713 0.896707885067589 1 1
0.941654728173739 0.892445113076094 1 1
1.00857883842295 0.957325678996611 1 1
0.877781871662856 0.838882833753359 1 1
1.00180550987076 0.957769462851821 1 1
1.06705147492768 1.01985936273077 1 1
1.07049607363821 1.02375622687986 1 1
1.2182573037295 1.15943115473593 1 1
1.15705755729313 1.10049436193838 1 1
0.856777921252252 0.817695690880726 1 1
1.05428693429685 1.00675185133387 1 1
0.989255042970419 0.931457849111173 1 1
0.817927682261294 0.783799706353344 1 1
0.978335434093993 0.928565790843327 1 1
1.00487066881186 0.957247462563477 1 1
0.76479924203579 0.729527421031765 1 0
0.971061475043399 0.926611255455242 1 1
0.979136950078532 0.93255274464993 1 1
1.13265537914502 1.07196782979515 1 1
0.998316853330856 0.948438301325785 1 1
1.00359344085651 0.954359725733368 1 1
0.890189098925017 0.848060429610761 1 1
1.11424864013903 1.06230359585265 1 1
1.07440484735805 1.02260196440156 1 1
1.10922589009086 1.05169291565202 1 1
0.6979119486523 0.661611985141805 0 0
0.937602048030932 0.889709980804161 1 1
0.793744415711076 0.754756417201124 1 0
1.29219827700731 1.23532319744548 0 1
0.874178334632654 0.833740988641039 1 1
0.889515518056935 0.846113819473418 1 1
1.02512373887931 0.973999923315319 1 1
0.9809814856422 0.934153287375408 1 1
1.02132039942008 0.969828410423662 1 1
1.11653851652188 1.05178665112925 1 1
1.26904314728732 1.20133122843399 1 1
0.983293271795559 0.93874807969804 1 1
0.835170873393565 0.796035800189285 1 1
0.747390768172897 0.706855095135714 1 0
0.950144919686128 0.899593704927328 1 1
1.02920018794832 0.980671627684962 1 1
1.18459192889069 1.12904453932253 1 1
1.09497630231505 1.04392386235778 1 1
0.903598195931324 0.861682807688741 1 1
1.21306665068541 1.15495535735005 1 1
0.831514714686915 0.796415113121048 1 1
0.98488831970983 0.938002945773697 1 1
0.92574312002789 0.886501152941761 1 1
0.997360993099763 0.950725575665955 1 1
0.981590576471523 0.932135042444601 1 1
0.938430785470078 0.896026789130278 1 1
0.912858899396666 0.870148102503886 1 1
0.860500063026229 0.813244268531818 1 1
0.920952494906784 0.874449187182773 1 1
0.815917586697224 0.7810259553003 1 1
0.829471152505418 0.786465837447236 1 1
0.96252061514578 0.918349599538068 1 1
0.966963092099852 0.920037034098815 1 1
0.879446566045697 0.838193577708572 1 1
0.986057503745003 0.939439946728475 1 1
0.936105306472116 0.891245831327215 1 1
0.944023018909742 0.898671263362181 1 1
1.01309410803555 0.966186571507842 1 1
0.894789606042872 0.852935637320234 1 1
0.84510308339206 0.808575940553942 1 1
1.03404133683412 0.99394040625061 1 1
0.960946551950091 0.918467241509119 1 1
0.962610217193588 0.919629284897551 1 1
0.928275485398127 0.88139885629951 1 1
0.833686398294735 0.792858639897963 1 1
1.00199474384562 0.953789267067305 1 1
0.761891456015214 0.730432786879946 0 0
0.835305688753822 0.792497074173862 1 1
1.15491248138696 1.09925098360592 1 1
1.25249228375432 1.18504586969041 1 1
0.978435219671599 0.935110954913895 1 1
0.954031951270663 0.907541212026721 1 1
1.07224085032434 1.01924560232146 1 1
1.19023523850346 1.13710639531741 1 1
1.12256508190162 1.06688428766089 1 1
1.14504774333013 1.08115949773964 1 1
0.968765945868861 0.917095285804472 1 1
0.953950932992416 0.907064885400497 1 1
0.907723260856987 0.861666435888823 1 1
0.891962906380487 0.852237779238686 1 1
0.861446073685421 0.823467147839965 1 1
0.847887504593172 0.80487921561805 1 1
0.804395795982069 0.767641645603592 1 1
1.19652809128512 1.14585373955864 1 1
0.920164163176883 0.875276177540256 1 1
1.09045995913486 1.03984165334363 1 1
1.19959928729361 1.14112339478078 1 1
1.01755702087653 0.971384390715762 1 1
0.964612835634729 0.911832155170459 1 1
0.778525463335799 0.735255146024319 1 0
0.900401226514279 0.858935912062253 1 1
1.1001403833941 1.0437393468523 1 1
0.836951021697068 0.799429370916911 1 1
1.08410941295692 1.0314061300683 1 1
0.886464621641938 0.844862453840408 1 1
0.945855358481828 0.900884786487294 1 1
0.881267228656021 0.842003287347961 1 1
0.86004721839674 0.817909795088456 1 1
1.10394918717101 1.04606981555873 1 1
0.872703628757339 0.827786108368717 1 1
1.09859148269911 1.04275690992958 1 1
0.875900950646539 0.833479588582018 1 1
1.30279135758747 1.24302032499525 0 1
1.15978745019127 1.10064421617391 1 1
1.00867539154441 0.958988161090577 1 1
0.955933011391054 0.911587462153628 1 1
0.956668394152804 0.912555769719348 1 1
0.957655584300668 0.915524198348426 1 1
1.06884598116036 1.02297548638697 1 1
0.796186535942626 0.754158649061387 1 0
0.904277410799849 0.86108974715006 1 1
0.954228323459103 0.90257148566692 1 1
1.01528112093716 0.964128154741993 1 1
0.772988507946185 0.737259876344704 1 0
0.853445070228774 0.816291167600221 1 1
0.860016959185234 0.822391413531483 1 1
1.002208283079 0.951512551150362 1 1
1.09395715708596 1.03842606254005 1 1
1.18229624252344 1.12625357302488 1 1
1.00876551354465 0.960120373352803 1 1
0.875393582948103 0.829530272373795 1 1
1.0838118305783 1.03594066936693 1 1
1.0803879981106 1.02964956074911 1 1
1.21996214067812 1.16304183550518 1 1
0.921406499686284 0.874472919044116 1 1
1.00176475816512 0.951530199849466 1 1
1.02932774806253 0.982542726311725 1 1
0.9004596750908 0.853971025797602 1 1
1.13836974928305 1.08672684793079 1 1
0.721160884180466 0.688156042431772 0 0
1.1105818464446 1.05083244406091 1 1
1.04269312539863 0.992076844979573 1 1
0.854558165584633 0.816640523682312 1 1
0.995510532033255 0.946122210051028 1 1
0.943212457422148 0.89339597877219 1 1
0.987210023728632 0.943341180768194 1 1
0.849781417555768 0.80765385307564 1 1
0.95289954546782 0.913221184185181 1 1
1.04751204289238 0.993159399550756 1 1
0.992199560771102 0.943961414885287 1 1
0.905021122239018 0.857314308735283 1 1
0.727208972923718 0.69203495883202 0 0
1.05192352518487 0.999985165830259 1 1
1.03121230069782 0.988705645736642 1 1
1.17852107145029 1.12377755522045 1 1
0.794372044929743 0.758242022334513 1 1
1.05111029488717 1.00351464619285 1 1
1.03334231329042 0.982538278072323 1 1
0.808344191244701 0.773623473230653 1 1
0.992804190615425 0.943464848277391 1 1
0.887144249503237 0.843919504404568 1 1
1.27474713566608 1.21186984400311 0 1
0.872221308650381 0.835488273777557 1 1
1.28573042697512 1.21574114809213 0 1
0.90231756681101 0.85955009870095 1 1
0.880098311094715 0.840667363538407 1 1
0.858723868314657 0.816289395928279 1 1
0.983950007258912 0.938768907554604 1 1
1.06956368391228 1.01386786343508 1 1
1.09769926844375 1.04637173311095 1 1
1.16590866162668 1.10223315214234 1 1
0.919007124601096 0.875722394076505 1 1
0.981161345498418 0.935719607088801 1 1
0.834994052966974 0.795722253800418 1 1
0.820028022962476 0.780320875049792 1 1
1.14618844299404 1.08964229151822 1 1
1.16588430937321 1.10210385853901 1 1
0.975770367373421 0.927361088512111 1 1
1.09903305695749 1.05159206122494 1 1
0.98350272288787 0.93964396324951 1 1
1.10064555447284 1.04977519924256 1 1
0.855054720449831 0.817326083092523 1 1
0.890161734570806 0.851082751545516 1 1
0.73138149353418 0.694704558346953 0 0
1.11479369021225 1.06210598024434 1 1
0.974526529203762 0.930027217085634 1 1
1.10039845993499 1.04209169280383 1 1
1.03445417890534 0.983007869248309 1 1
0.879485767145324 0.840265716460935 1 1
1.09202633007948 1.03891044337065 1 1
1.10314458332079 1.05001835807186 1 1
0.895611493003849 0.856015942109283 1 1
0.800250808756909 0.765660025252815 1 1
0.951726534460911 0.908435952418955 1 1
1.09345561356328 1.04210976552652 1 1
0.970929101687535 0.926103155344443 1 1
1.23392124350715 1.17787147106421 1 1
0.962259380454958 0.917329669259545 1 1
1.15871428930767 1.1082995719846 1 1
0.843120078353311 0.805692488346995 1 1
1.01058924627664 0.96334690509978 1 1
1.04030303686097 0.988269045211835 1 1
1.14540028891464 1.0868041232722 1 1
0.93011088481459 0.886124184799472 1 1
0.940473463107049 0.889500050533671 1 1
0.944001710564897 0.897203505285357 1 1
1.12431512290584 1.07652015561911 1 1
0.676966097916593 0.64902760275895 0 0
0.94401479062818 0.89965813072167 1 1
1.00713378796284 0.962689555093006 1 1
1.04282716736052 0.995541161413194 1 1
1.16145818777445 1.1022907282826 1 1
0.906542237179154 0.862587210804125 1 1
0.966516013883357 0.910239356394038 1 1
0.914785744022006 0.87501026675298 1 1
0.907475673103445 0.866260027376472 1 1
1.01526260772938 0.96582896776094 1 1
0.750713483666967 0.711159593156531 1 0
0.990713273602824 0.938190119199579 1 1
0.833666951845287 0.794142270368018 1 1
1.12366147156043 1.07574846636508 1 1
0.84447258456586 0.805603099012254 1 1
1.00886036761233 0.961282367651477 1 1
1.0126387143914 0.967186071650168 1 1
1.10744615830347 1.05988697945954 1 1
0.798376566803329 0.760095429701459 1 1
1.0219326989961 0.980769478786701 1 1
1.15239437739114 1.10241181249588 1 1
0.992774122906108 0.942820149223131 1 1
0.945459858412487 0.901934758267516 1 1
0.896258329707012 0.850788856477863 1 1
1.15119636927958 1.09583340961011 1 1
1.11938829785144 1.06466527798427 1 1
1.20231538835264 1.14232002108781 1 1
0.933783719087754 0.892113952240832 1 1
0.793672164420236 0.754655407366961 1 0
0.916358445385955 0.869442099816143 1 1
0.924178938450584 0.877807970624441 1 1
1.11653922685742 1.06231811811507 1 1
1.19973663850685 1.14026981065618 1 1
0.885406691822368 0.843019692980105 1 1
1.1575537471719 1.09320251033633 1 1
0.714266082150584 0.681914696444247 0 0
0.79358161402149 0.756219192359664 1 0
0.96621539096554 0.923382514476389 1 1
1.10055103984987 1.05006317146096 1 1
1.29320667258093 1.22145153974055 0 1
0.936093776850227 0.884738497490958 1 1
1.02855583981149 0.984263809486482 1 1
0.97028866656555 0.933788420264434 1 1
1.00060589327305 0.952558864341293 1 1
0.953436448641622 0.909907744864538 1 1
1.041857570801 0.994614375733744 1 1
1.00683297813591 0.957573724281444 1 1
0.757427381428531 0.720739126321364 1 0
1.14095752940182 1.09045728196641 1 1
1.07864489311072 1.02445530426379 1 1
0.93995929001466 0.894884058894114 1 1
1.10235990872436 1.04695192854233 1 1
1.04274278563893 0.995234640742323 1 1
0.875869746785191 0.836561970885552 1 1
0.962107412246197 0.916693228779572 1 1
1.11448409359341 1.06344952769027 1 1
1.17474221832767 1.12152222080702 1 1
1.26433381789066 1.19769452617045 1 1
1.01874831243255 0.969787736240259 1 1
0.930666913286402 0.887674901820805 1 1
0.96767545149161 0.922527176473497 1 1
0.785863249552238 0.743356553708708 1 0
0.775686449649731 0.734218947187137 1 0
1.02822602746694 0.974433096617068 1 1
0.915590042434832 0.874421275212274 1 1
1.16946497351809 1.1141426076603 1 1
1.08932935347559 1.04502736885968 1 1
0.871666608222304 0.834545870386407 1 1
0.796164283663478 0.759188571897647 1 0
0.898574280702476 0.855372969296355 1 1
1.20380279813629 1.14715121932988 1 1
0.94100837672432 0.893744793303112 1 1
0.812614567255247 0.774214774893951 1 1
0.873377104698459 0.833409494780694 1 1
1.04026071531834 0.987099964965296 1 1
1.1206101701693 1.06259852300226 1 1
0.946298545555249 0.898084857129123 1 1
1.10296054048532 1.0549571847765 1 1
0.969011651816488 0.924910404857898 1 1
1.07554484105665 1.02116266624818 1 1
0.803109497152066 0.767487810106938 1 1
0.930187277374966 0.888228784587004 1 1
1.04884043272236 1.0023844335843 1 1
0.883300225165416 0.83767422718923 1 1
1.09008174025822 1.03457342193752 1 1
0.740440065708684 0.7078406275643 0 0
1.05196442393217 0.995798449695645 1 1
0.964536483126138 0.921837491213367 1 1
0.968413950229556 0.91618928721584 1 1
1.00544571074243 0.958343832093008 1 1
0.938781742395432 0.892575116873479 1 1
1.09559802942089 1.04260125782381 1 1
1.01268362058164 0.963604186131002 1 1
0.956809419741157 0.912510771589422 1 1
1.05464832415636 1.00506007504951 1 1
1.04934616127492 0.995909444434156 1 1
1.16226023970798 1.09763697560678 1 1
0.89288763103716 0.849958426173528 1 1
0.9125912875566 0.861511239916248 1 1
1.21982562431262 1.16519766075504 1 1
1.0281304094136 0.980383299071269 1 1
0.85790366781606 0.81763941567708 1 1
0.866670867528044 0.825595666461812 1 1
1.07319684486649 1.02231491748742 1 1
0.856972726630133 0.81810682923221 1 1
0.968059796680862 0.924996765648625 1 1
1.0197178774829 0.966144803883454 1 1
1.11280411250797 1.06257247868714 1 1
1.0351983357614 0.985947790961785 1 1
0.936497700339378 0.892024622380666 1 1
1.1102347426196 1.05856490766571 1 1
1.0189578422674 0.966152579344447 1 1
1.04073482030243 0.99183629642261 1 1
0.896526430065786 0.848314428956572 1 1
0.845937877310614 0.809778040005224 1 1
1.04271023906448 0.991682801575107 1 1
1.13631870705622 1.08118951659052 1 1
0.734911099408596 0.702028772006343 0 0
0.742610027987764 0.70425725064892 0 0
1.04248484964822 0.994137174374352 1 1
0.696910753862275 0.668215562608424 0 0
0.876968608508855 0.83638110811184 1 1
0.972465640200886 0.925883961028517 1 1
1.0361791068235 0.994962564807609 1 1
1.15776981607269 1.09815943409001 1 1
0.940509140124265 0.896410255381142 1 1
1.14202203583851 1.0940312204032 1 1
1.06147806753514 1.01785828335604 1 1
1.04590168670507 1.00021718098944 1 1
1.1407918854152 1.08873220293831 1 1
0.932974699250988 0.890516747481504 1 1
1.28338712147112 1.21457278413868 0 1
0.960535988484151 0.911304194830668 1 1
0.941133495575566 0.896747833271477 1 1
1.17707883194855 1.12156098530993 1 1
1.13084475317378 1.07137006545786 1 1
1.04013796632516 0.984574270206772 1 1
0.948457342554636 0.899796424983292 1 1
0.941198415607973 0.901346953553632 1 1
1.15952554859908 1.10609107784461 1 1
0.914844937509991 0.871554112087137 1 1
1.00643478157251 0.961005997124407 1 1
1.1424816165415 1.08348112508824 1 1
1.15415689896095 1.09851390886723 1 1
0.957293539004872 0.916747904770168 1 1
1.0318199609808 0.983570146776209 1 1
0.896058381616332 0.851943270543019 1 1
1.12237597098619 1.07391374557623 1 1
1.08165455070025 1.0320334317899 1 1
0.905182964198693 0.860788324051827 1 1
0.832885374671091 0.788054006925626 1 1
0.794381365720875 0.764041920658718 1 0
1.3303597134156 1.26077961676051 0 1
0.935362511633671 0.88785554283737 1 1
1.1640118209484 1.10574980666054 1 1
1.24768239548397 1.18464835104755 1 1
0.839634252949041 0.802057544061256 1 1
0.86559642470085 0.828058829191041 1 1
0.86073588780665 0.821844907897374 1 1
1.00449146387122 0.954979211668537 1 1
0.983821752840625 0.935515352096293 1 1
0.946086265957459 0.900723183989052 1 1
1.04454614238654 0.995156804800843 1 1
0.996040506840074 0.946176928382665 1 1
0.838155683407444 0.791670823875593 1 1
1.17108302823289 1.11809066907243 1 1
1.12164591042764 1.06362539838622 1 1
0.905446833186064 0.864228104968532 1 1
1.05158848752821 0.997093968844283 1 1
0.838731026618657 0.792967629853947 1 1
1.05116357725597 1.00308834301312 1 1
1.0798061227088 1.03149360767064 1 1
0.952886202168122 0.905199094072856 1 1
1.08189875780033 1.03034663071052 1 1
1.06776751288494 1.01627609881475 1 1
1.0764052410841 1.02266635670879 1 1
0.940756200233988 0.889722066044964 1 1
1.04142728924806 0.993218634231835 1 1
0.947614986682874 0.907124621841525 1 1
0.895657014270812 0.854690571116469 1 1
0.950795112490937 0.90009722145118 1 1
0.977185472470197 0.930055171585153 1 1
0.99484889860799 0.95114613643558 1 1
1.00527204021664 0.956529567327255 1 1
1.14259363514418 1.08908279302709 1 1
1.0787485928958 1.02191442298083 1 1
0.969500698470506 0.924635455430501 1 1
0.86562551419894 0.826450828427694 1 1
0.90011109328918 0.856596979062497 1 1
0.943038892831551 0.896921510853708 1 1
1.03969835127683 0.989682597582431 1 1
1.14121336111851 1.09016440466703 1 1
0.991048406317046 0.943892812433436 1 1
1.08408556868345 1.0332961894715 1 1
0.854652130000794 0.815140024089543 1 1
1.10605603790173 1.05560640264471 1 1
1.08122111489957 1.03355815627428 1 1
0.897130113190615 0.85652361606157 1 1
1.05741765858259 1.0024812055835 1 1
0.853515206988794 0.812425026749325 1 1
0.763773316885649 0.727982847094461 1 0
0.971979789185184 0.918023229510892 1 1
0.966925308852661 0.916495447336713 1 1
0.873767642679355 0.834902199354736 1 1
0.924250018516502 0.873482316133278 1 1
0.834089782682991 0.792635699080142 1 1
0.932599724915047 0.892835285132826 1 1
0.945940416684506 0.898236417743833 1 1
1.04148738401077 0.995707032119453 1 1
0.950158338609882 0.90099123520658 1 1
1.14468806209728 1.08341585707703 1 1
1.07450436254934 1.02444900421257 1 1
1.01482393066742 0.96379209784966 1 1
1.00687138422454 0.959848819886699 1 1
1.09502443015224 1.04586866634452 1 1
1.07019152089608 1.01494200894849 1 1
0.944307030666312 0.892571817662708 1 1
0.963127914506755 0.915404908270423 1 1
0.993722414455891 0.941600506716094 1 1
0.768568163959407 0.734876004342969 1 0
1.04269730104323 0.995146317583656 1 1
0.942729293936839 0.89979686481317 1 1
0.993282855909568 0.946859323526754 1 1
0.979503562254092 0.933671204261122 1 1
0.890847931757325 0.843706842657617 1 1
0.867966512851169 0.825805641756056 1 1
0.974334898378586 0.93020610319028 1 1
1.00581275261302 0.962609670235258 1 1
0.79187667267701 0.753543055130495 1 0
1.01584201003579 0.966298089791628 1 1
1.13633543860753 1.08322523437729 1 1
1.13964021044192 1.08234450019525 1 1
0.907664487749139 0.865375318373469 1 1
1.13778544224454 1.07918597449413 1 1
0.92662827649421 0.884326179671383 1 1
0.995719592953945 0.940282623866721 1 1
0.99711255585361 0.945270761667526 1 1
0.986148422218348 0.940904750273932 1 1
0.933414452060148 0.889281627733051 1 1
0.769183481588333 0.732846026307551 1 0
1.07462231472572 1.02440035177708 1 1
1.02605419309479 0.97681042054276 1 1
0.895224397648927 0.856293753475025 1 1
1.18303927784357 1.13746597759418 1 1
1.16574060365901 1.10717501320976 1 1
0.938383254331743 0.896516844037505 1 1
0.809574444814012 0.765207968931869 1 1
1.20420426093495 1.13743217835082 1 1
1.00366146708516 0.959137732720371 1 1
0.954770131273833 0.908209856150784 1 1
0.992971406315614 0.946779547870803 1 1
1.03082906429057 0.983664319167491 1 1
1.02241717593303 0.972347246875399 1 1
0.939696240556022 0.897665245026578 1 1
0.97075502560453 0.927399722681509 1 1
0.682730871557155 0.650513839405633 0 0
1.01691419775665 0.971821319545719 1 1
0.915395667952716 0.874406741088614 1 1
1.04125353500454 1.00008446522075 1 1
0.931666252931351 0.885159618172424 1 1
0.929646217679498 0.884995473692296 1 1
1.03003955003452 0.986961167011496 1 1
0.943477638634341 0.895052269226136 1 1
0.881395648501985 0.839774955103363 1 1
0.750920339003834 0.714596396099269 0 0
1.0731359442223 1.02220251128855 1 1
1.08638086407542 1.03539019122037 1 1
1.05820898959446 1.00701792528393 1 1
1.04410055414216 0.98941211309866 1 1
0.760745467946823 0.727533927961326 1 0
1.06779502161542 1.01960244351415 1 1
1.13240558124735 1.08282596034789 1 1
1.04939852600112 0.999829051673176 1 1
1.00477367629056 0.959822100402952 1 1
1.11724231415044 1.06506064166828 1 1
0.999242025936557 0.951409297074073 1 1
1.01466282078966 0.970972371775825 1 1
0.937604024560127 0.890309367244573 1 1
1.02946428504166 0.981978147717385 1 1
0.97416194024113 0.929211618970905 1 1
1.16194818472091 1.10625247636405 1 1
0.989221086290026 0.938288651744327 1 1
1.26454451349535 1.20869401283525 0 1
0.93903520297798 0.894683147335858 1 1
1.08251312966576 1.02954779603263 1 1
0.778035395665652 0.738533762840001 1 1
1.09603007431387 1.04470619287238 1 1
0.828264792043277 0.786127006152477 1 1
0.777700315649859 0.740781948903842 1 0
0.864069677593122 0.820527422457566 1 1
0.835045277985565 0.793779769900879 1 1
0.717229334226272 0.679733904990675 0 0
1.09484925160971 1.03284222746636 1 1
0.978530323182383 0.933516861469475 1 1
1.059773550411 1.01397468876074 1 1
0.873098316933401 0.835085124900155 1 1
1.02981703049912 0.981853816804095 1 1
0.836543038407278 0.79499673516124 1 1
0.901167807135381 0.861611625741468 1 1
0.98761131648096 0.93249814246744 1 1
1.04944306985542 0.999463239774344 1 1
0.91214611729213 0.867962240469629 1 1
0.759410413045636 0.725682992374957 1 0
0.823635800282433 0.779306041253787 1 1
1.13320152957997 1.07743537733488 1 1
0.989233310987824 0.943596457674711 1 1
0.980722245074548 0.931149109260425 1 1
1.03350653011564 0.98103738898062 1 1
1.11187331257018 1.06288858712847 1 1
0.918752785470007 0.87501246499683 1 1
0.961639155493953 0.91924491741775 1 1
0.909238481515236 0.869256547225748 1 1
1.07996645652247 1.02156718574264 1 1
0.740247398187638 0.700368568948277 1 0
1.02421088214739 0.978602225223464 1 1
0.961235842181463 0.913343990573871 1 1
1.0849682155564 1.03107367008968 1 1
0.992793536772967 0.942040724615171 1 1
1.1340506696294 1.07602481309732 1 1
1.1234012359724 1.06850624126608 1 1
1.03872450305244 0.993492010612607 1 1
1.10466527668938 1.0527728328454 1 1
0.922358797352947 0.874718793082449 1 1
0.902373308822208 0.859514276201909 1 1
0.929438263653189 0.883791995682269 1 1
1.10375694263 1.04698747629276 1 1
1.07532283552208 1.02271588571629 1 1
1.02946416762695 0.981315786818601 1 1
1.10697725548551 1.04387680486074 1 1
0.849380929363217 0.802671440812417 1 1
0.841020364270645 0.804499517127238 1 1
1.12813452601027 1.07428042255581 1 1
1.07298683295134 1.02360289128303 1 1
0.889445467215556 0.85098696372986 1 1
0.967440206968492 0.919511246571571 1 1
1.0958168101877 1.04359782338588 1 1
0.980582377928341 0.934232706835701 1 1
0.774178654691517 0.73635362881042 1 0
0.980557808215351 0.936820174346392 1 1
1.01799882076851 0.967710281544299 1 1
0.993452727725282 0.947056732968026 1 1
1.02812031198499 0.972730866102385 1 1
1.08912886823493 1.03766824715709 1 1
1.0440292927104 0.990896900520181 1 1
1.0268500209764 0.980719446098052 1 1
0.900579549979819 0.857587198673926 1 1
0.883518744668311 0.83961235140244 1 1
0.832684393252086 0.790795711707947 1 1
0.864581354308158 0.824376114077912 1 1
0.823220490176219 0.787821248869782 1 1
1.02212566882955 0.969275846307681 1 1
0.848678330110368 0.802769827465195 1 1
0.990532887746392 0.948213432892664 1 1
0.893178134449513 0.85248025720072 1 1
0.956693622895016 0.91186948010417 1 1
1.12050058113343 1.07207334074385 1 1
0.956731670494531 0.914656054980985 1 1
0.864605281503545 0.822744417634831 1 1
0.877923811197297 0.839568772340839 1 1
0.983722074763476 0.943381602559396 1 1
1.0672635733971 1.01123931062479 1 1
0.813596549115766 0.779296635873348 1 1
1.03777174729122 0.985431664791051 1 1
0.82774230937111 0.788162172129461 1 1
0.893451540650573 0.849333253496223 1 1
1.11441034792008 1.05963009696692 1 1
0.954096364820842 0.901167986123868 1 1
0.791877788240979 0.749316023856296 1 0
1.01103540902218 0.958013255118702 1 1
0.995282164187444 0.941570005956402 1 1
1.03775247908899 0.990095551894089 1 1
0.884285871369181 0.842847496663123 1 1
0.929966474221351 0.885560172472889 1 1
1.00127565795097 0.955784725789671 1 1
0.844932107414049 0.803670380755503 1 1
0.892565810259322 0.848580671597899 1 1
1.07623780037115 1.02887850737616 1 1
1.16100880784528 1.10640676992694 1 1
0.907437508500655 0.859212260294851 1 1
0.943548569777157 0.90128719929404 1 1
1.01173607051569 0.959143687060709 1 1
0.980511736943474 0.927322518229645 1 1
1.13592428520594 1.08355534188328 1 1
1.0823313100755 1.02997789590896 1 1
0.90298817156802 0.860678016563225 1 1
1.01580200479576 0.963239312820493 1 1
0.847140280235376 0.809537520980362 1 1
1.00581499398228 0.95316463452904 1 1
1.13260883461839 1.07715412973928 1 1
1.11727267010228 1.06599155003936 1 1
1.09995628032188 1.04449262561892 1 1
0.847380796097409 0.809651780835418 1 1
1.14797715632895 1.09109910228735 1 1
0.952074569333849 0.897610082200196 1 1
0.959877785252625 0.907337514509597 1 1
1.04922463027866 0.992684608112572 1 1
0.930851648829173 0.885653510275009 1 1
0.962242984708153 0.921210237548142 1 1
0.89784077982351 0.858408685126349 1 1
1.37746616321895 1.30339996726806 0 0
0.933301469577277 0.891246583264524 1 1
1.12537147405987 1.07562026183438 1 1
0.934526718829083 0.879428911212025 1 1
1.05880459205743 1.00889674016978 1 1
1.20444543504749 1.14832653881569 1 1
1.12135463320904 1.06301047432953 1 1
1.14242523157847 1.08742103975852 1 1
0.849198056377614 0.802153745793779 1 1
0.913146650392209 0.868983817956611 1 1
1.02168666338518 0.972017399604732 1 1
0.80665800354267 0.767001241326917 1 1
0.929578122617196 0.884010702535279 1 1
1.03529857088574 0.9910749866065 1 1
1.25271915250648 1.19388007242731 1 1
0.993623035999662 0.943486028362943 1 1
0.847251242636092 0.808585965485763 1 1
1.08646217594308 1.03209125044669 1 1
1.00493414614339 0.953560402029375 1 1
1.13944248169253 1.07664982641369 1 1
0.974895073916101 0.920051930241185 1 1
1.11367323757958 1.06213146991423 1 1
0.913860691597973 0.869675446338121 1 1
1.24926686183923 1.19057069977798 1 1
1.13518807198197 1.08013988005137 1 1
0.783472228629866 0.748708099995685 1 0
0.917862996324437 0.867110046017977 1 1
0.865343553583759 0.827884660824582 1 1
0.871079529284996 0.832075829761039 1 1
0.879425530246709 0.839149484801562 1 1
0.97530350442526 0.920413981447679 1 1
0.98309696895693 0.937492043874173 1 1
0.850564326639348 0.809245910573538 1 1
1.00061458025932 0.959200128839098 1 1
0.852659695471784 0.808175427828991 1 1
0.884541596802101 0.841631986074975 1 1
1.39534638125726 1.33120136264896 0 0
1.15268029454561 1.10198135373728 1 1
0.985765703761031 0.945711437060314 1 1
1.06571601316007 1.01302305375922 1 1
0.866458755470308 0.823325240432028 1 1
0.952633790582009 0.911199923218926 1 1
0.864349510038042 0.821678269464475 1 1
0.944359561847179 0.898421863237997 1 1
0.958918718975293 0.906517644667375 1 1
0.891333450594689 0.846739638456811 1 1
0.961945162611999 0.918082111372746 1 1
0.960052029332667 0.916226838168247 1 1
1.09128563920546 1.03802354587677 1 1
0.977346813536626 0.929501905921544 1 1
0.973048001862883 0.924474460616033 1 1
1.12722198382933 1.07308548663084 1 1
0.950153034279633 0.903325885683286 1 1
1.19613246803417 1.13831965673649 1 1
0.997083729120227 0.94757960492697 1 1
1.04631990548987 0.996747684797817 1 1
0.913539833328925 0.873040157751002 1 1
0.919295147495128 0.867743113759476 1 1
0.892434191833373 0.849183890494952 1 1
1.22250632541423 1.16931031080657 1 1
0.966588576474784 0.923602949373856 1 1
1.07078641891336 1.01698228813763 1 1
1.07777629476878 1.0218461928949 1 1
1.22406054269522 1.16399155871277 1 1
1.20475399965613 1.13911504723769 1 1
1.093753355722 1.03408294791933 1 1
0.879069910675124 0.835712053272608 1 1
1.34841524399615 1.28130849568035 0 0
0.87105567942956 0.830627379033341 1 1
0.928517846887733 0.874650609522579 1 1
0.896307672664774 0.8535848933519 1 1
0.88226462577641 0.83361858553866 1 1
0.955095311236588 0.910614302752252 1 1
1.18832211054485 1.12905157354102 1 1
1.04822158839711 0.996128864075592 1 1
0.930988838914935 0.887422490795589 1 1
0.80234603382873 0.764280132585661 1 1
1.0588104465523 1.01083263959467 1 1
0.928189921430049 0.881772954411765 1 1
1.06617419144574 1.01139317425382 1 1
1.05661070421391 1.00475503895946 1 1
0.985676886736004 0.92716755991548 1 1
1.02660747297997 0.974344061569737 1 1
0.768781944386138 0.731204425862398 1 0
0.936875211261697 0.88935984504544 1 1
0.956163645710706 0.908333441077035 1 1
1.02024894641803 0.975227951642453 1 1
1.27978687696739 1.21828835003923 1 1
0.841159974173087 0.803871576405727 1 1
1.12034355681734 1.06794134506587 1 1
1.09877848369543 1.0520810788506 1 1
0.964413655720707 0.91941925238431 1 1
0.881528912423973 0.842455334465861 1 1
1.01478534602341 0.96181496618778 1 1
1.1579912417628 1.09773276425975 1 1
1.01186180302893 0.961136072093456 1 1
0.997828298856439 0.948823517495783 1 1
1.12622162050234 1.0718924190808 1 1
0.966258751304361 0.922391319141119 1 1
1.187610482424 1.12967864965012 1 1
0.882348280826083 0.837603109366739 1 1
1.17906530899735 1.12088349497534 1 1
0.835114652933787 0.797118152471601 1 1
0.898595806830721 0.852212518965253 1 1
0.874473360656792 0.8269801294592 1 1
1.05540169196923 0.992746223948369 1 1
1.00782881433205 0.961119499419524 1 1
0.951696035080718 0.906367689268027 1 1
0.965566174529175 0.923428071239921 1 1
1.20642215854901 1.15282051344021 1 1
0.88734535844103 0.839847670203676 1 1
1.03613916111749 0.978574512296364 1 1
0.940522132450065 0.88906534137028 1 1
0.719714039336845 0.684214794038411 0 0
0.97120331614604 0.919875769576881 1 1
0.94549630085621 0.899739305731986 1 1
0.905394330360061 0.860898603290396 1 1
0.70865060771602 0.672482856819162 0 0
1.22905548535009 1.16500814133571 1 1
1.25147923276619 1.1890317653898 1 1
1.16949198994257 1.11128280772074 1 1
1.16192468060265 1.10918924897716 1 1
0.905062465393336 0.861745153125081 1 1
0.884667736720832 0.845883283049112 1 1
1.09062630354098 1.03793726023428 1 1
0.983248519031385 0.937514071557626 1 1
1.00795949834662 0.959650859370587 1 1
0.969441674145112 0.930406572504351 1 1
1.08081571032978 1.02591168314829 1 1
0.846533676405747 0.80810745601835 1 1
0.946036757798061 0.899925857697619 1 1
1.03198992633206 0.984980998052442 1 1
1.07445662146848 1.02362815001506 1 1
1.05892132441398 1.00676288688253 1 1
1.03695438456139 0.988174114515152 1 1
0.883853896944594 0.843686824582991 1 1
0.85206787369078 0.809080994651562 1 1
1.01492501993912 0.95992798736753 1 1
0.807392018501834 0.768027408117798 1 1
1.04266267485703 0.984376640054508 1 1
1.05513214822266 1.00555819090547 1 1
0.928137273150849 0.883721871782669 1 1
0.805733091296562 0.763582282350556 1 1
0.870620852465078 0.825358974261254 1 1
1.19992406919645 1.14747368633311 1 1
1.42533657494174 1.35458557686014 0 0
0.774322963359691 0.739112853618097 1 0
0.997090831071273 0.945579973400628 1 1
0.979588117306358 0.939842644165898 1 1
1.10185882440047 1.04881252121012 1 1
0.81298500333799 0.779187876112658 1 1
1.04484158749892 0.992899530458907 1 1
0.975142091193155 0.928163492991551 1 1
1.02163953188102 0.976422445539572 1 1
1.14314834638972 1.08815695232197 1 1
1.03948108475055 0.991469415381922 1 1
1.11775229392874 1.06675093824421 1 1
1.15891324399268 1.10661430821416 1 1
1.02244006518493 0.969912268399765 1 1
1.07645282470509 1.02611193021697 1 1
0.943130269629769 0.900006483830853 1 1
0.989486473410017 0.939176222686012 1 1
0.807945390121778 0.766565285320431 1 1
0.987099221534394 0.943934536067176 1 1
1.20065929478649 1.12655191079405 1 1
1.00189453088065 0.954736526051723 1 1
1.04291728054343 0.994335324451347 1 1
0.893980386004261 0.853303602226497 1 1
1.10577515323174 1.05398041329808 1 1
0.880691040525247 0.840402475272708 1 1
0.890592010183554 0.847602092349161 1 1
0.809396772200609 0.767286530394654 1 1
1.13936409299474 1.08448305004958 1 1
1.09988741880296 1.05033008898844 1 1
1.20444117286798 1.14476729216664 1 1
1.1395943814153 1.09054067253262 1 1
0.980078418952169 0.931735173726579 1 1
0.812210604855268 0.775301722729749 1 1
1.30314798203685 1.23824810233819 1 1
0.921632976698127 0.880226342836587 1 1
1.09229374873974 1.04210598903915 1 1
1.01698894598562 0.969393816621135 1 1
0.737271281933157 0.700923369431577 0 0
0.987118100697116 0.941074584557434 1 1
0.755904776629087 0.725382771707052 1 0
1.05387060199131 1.01008048633948 1 1
0.958616600418659 0.916728595143299 1 1
0.912721468648081 0.869853632159193 1 1
0.955878909146683 0.906191720101169 1 1
0.812989776436329 0.774550903508555 1 1
0.866791943860005 0.820176597413452 1 1
0.781272746362806 0.746580990733446 1 0
0.733117774788411 0.698853763523944 0 0
0.87256070807242 0.831108060187055 1 1
0.990642736082952 0.936377331036962 1 1
0.876207533416337 0.8351823595933 1 1
1.25668702729253 1.20286067988575 1 1
1.09180959797339 1.04089081645287 1 1
1.09006012743078 1.03606122378614 1 1
0.707008031129179 0.669616593348088 0 0
0.83641152107355 0.794784699419478 1 1
1.14230022942958 1.08892059035022 1 1
0.866880273603536 0.826611901453112 1 1
1.04113574562391 0.991936535695152 1 1
1.20604410086542 1.14281220685895 1 1
0.812368088503992 0.773931621121368 1 1
1.0291446616169 0.981281383240514 1 1
0.84553851673054 0.802354539854655 1 1
0.901401760688319 0.85855690970455 1 1
1.0030330876232 0.952500341012692 1 1
0.956662565271341 0.903790453407199 1 1
0.775741164802018 0.741104800425091 1 1
1.16554995985746 1.11058178282206 1 1
1.01324982125017 0.962549434096468 1 1
0.942475670464325 0.896584046344172 1 1
1.2924329845794 1.22459740355159 0 1
1.0531571225025 1.00300354717938 1 1
0.912872886368816 0.872321486467008 1 1
1.00175463040521 0.958117220622272 1 1
1.06106788481473 1.01109699653527 1 1
0.91304216521372 0.867464288919592 1 1
0.728985068566541 0.689842166745252 1 0
0.954735348709279 0.905825650303944 1 1
1.19789294913232 1.13085364156444 1 1
1.13840730614502 1.08171515963656 1 1
1.07805131485776 1.03132238649594 1 1
0.992117828779213 0.947714910329293 1 1
0.974559109549887 0.928080876632593 1 1
1.06861577528841 1.01832541477079 1 1
0.987908360208032 0.936615084565043 1 1
1.18643042324111 1.12354602502777 1 1
0.980598478469185 0.93391562107973 1 1
0.699565789292173 0.670528673799979 1 0
1.02311832209014 0.974599521207349 1 1
1.04671458756833 0.995870097643666 1 1
1.10080271473638 1.04618451189261 1 1
0.964514293700726 0.920669135420501 1 1
0.781704114799903 0.746694550838922 1 0
1.08334161170521 1.03324786613725 1 1
1.1055050624771 1.05413919705934 1 1
0.76552437149003 0.728587609130781 1 0
0.851564889208841 0.812714398531464 1 1
1.09190282830657 1.04075581386646 1 1
0.868867376053859 0.833445977350608 1 1
1.03973088864017 0.992631639337647 1 1
1.2507227376146 1.19138170746307 0 1
1.18132924148714 1.12239579161855 1 1
0.927922206853102 0.882765964453807 1 1
0.940287820944234 0.897995779559284 1 1
0.952771150792614 0.902484503030429 1 1
0.903810335759597 0.862109127614102 1 1
1.01925938191384 0.967588903525018 1 1
0.997588137567108 0.948949263507344 1 1
0.91863523149613 0.876546856360104 1 1
1.00401032740467 0.959961134002097 1 1
0.970878350158516 0.931705390791694 1 1
1.06512849472911 1.01178720692587 1 1
0.972120339996884 0.923823763412123 1 1
1.10627108119756 1.05185722986093 1 1
0.946178252433186 0.897890245932344 1 1
0.986118295532426 0.943336531762145 1 1
0.883985463502896 0.831747114006604 1 1
0.978556974500011 0.933074863641926 1 1
0.896611896544868 0.857240171442762 1 1
1.14698887096794 1.09200210977038 1 1
0.969723484339439 0.926439365459483 1 1
0.725525035943621 0.693417666967265 0 0
1.08023618861114 1.03260835807785 1 1
1.0277098357337 0.98174347465083 1 1
1.01772933265148 0.968537078723733 1 1
0.990984646089934 0.950089930668745 1 1
1.08372274557297 1.03031389737906 1 1
1.16127881715169 1.10228070398427 1 1
0.947168917538752 0.902049357235882 1 1
0.84805196433805 0.807860489081088 1 1
1.13659069681598 1.08022296825744 1 1
1.2058455347659 1.15155663843941 1 1
1.19190883309136 1.13460703659162 1 1
1.05492941228688 1.00755607533394 1 1
1.01424544047001 0.96713654438258 1 1
1.13790295478562 1.08323994770478 1 1
0.856603524259529 0.814655161383652 1 1
1.14745334305534 1.09662530963325 1 1
1.1646591084698 1.11356157290291 1 1
0.811115470738032 0.779510041569441 1 1
1.15440204573395 1.10292226888414 1 1
1.04527690908464 0.99297292183736 1 1
1.0835892944311 1.02895177835713 1 1
1.14002702505031 1.08954854394809 1 1
1.06480149311951 1.01856860624385 1 1
0.988331368308767 0.937549275883603 1 1
0.992308907199521 0.94572425512306 1 1
1.12014295740674 1.0643341568877 1 1
1.08301824659671 1.0346594706638 1 1
1.04681814182507 0.998968496357011 1 1
0.921780988673347 0.876345547902542 1 1
0.943467138527052 0.895497610464171 1 1
1.1587540862727 1.10068743436698 1 1
1.11700411053142 1.0655970272552 1 1
0.839849851050931 0.796791528996384 1 1
1.10607276696169 1.05236093417328 1 1
0.942549773602533 0.899363849218244 1 1
0.888257069224023 0.845574859420598 1 1
1.06326186192828 1.01254772793648 1 1
0.81372171855235 0.773131916961371 1 1
1.18947895000893 1.13020117695418 1 1
0.874416187535146 0.831104015678911 1 1
1.06854982475487 1.00994524719329 1 1
1.07766451965876 1.02797983870925 1 1
1.1857736113578 1.12176508214692 1 1
0.882210981468965 0.842903344927368 1 1
0.929866100396152 0.884394689076839 1 1
0.830892821306116 0.790584306706759 1 1
0.879085237004815 0.837691258904837 1 1
1.0019667001095 0.950049150048714 1 1
0.83951785533532 0.801461738566708 1 1
1.06422236921253 1.0171933843182 1 1
1.12359800395539 1.07388619193126 1 1
1.01891693698204 0.970877895721824 1 1
1.21097348792163 1.1525880099538 1 1
0.856278319799214 0.816643924357779 1 1
0.672944750972483 0.640904736490075 0 0
0.919333385811073 0.873350048931994 1 1
1.01320318085444 0.96065325709867 1 1
0.962873289589459 0.919429770563244 1 1
0.803875832844061 0.760399825204275 1 1
1.32746312463623 1.26185370509367 0 0
1.10652181451994 1.04814477419746 1 1
1.10287503362828 1.05402099770487 1 1
1.15319108396994 1.09285393126191 1 1
0.86341896319294 0.816674023384842 1 1
0.966301898569128 0.921166398030178 1 1
0.998981839688014 0.956341544567531 1 1
0.988432193839584 0.93843584552886 1 1
1.00629485497174 0.958988633071222 1 1
0.994513605550297 0.929385405420705 1 1
0.90878562949914 0.862787840634857 1 1
1.03038725182773 0.974248036044737 1 1
1.06098519834229 1.01379653653276 1 1
1.22994081975438 1.16948585563842 1 1
1.01682542862797 0.972005508128508 1 1
1.13900205143603 1.09094446186747 1 1
1.18804785652343 1.13668614918386 1 1
0.828511819174369 0.791999618420024 1 1
0.962480321289019 0.914462091044823 1 1
1.18756417533514 1.13285810905053 1 1
1.00669709281265 0.961652285293251 1 1
0.965660448648077 0.919340603206701 1 1
1.14409834930096 1.09254074342647 1 1
0.900321926242609 0.854831099759371 1 1
0.932888919995172 0.885897331567421 1 1
0.971465598713157 0.924533297744236 1 1
0.900126682236879 0.862346317940419 1 1
1.23156949705064 1.17197827607373 1 1
0.881494972926749 0.838811919655041 1 1
1.22890204340688 1.15844780374491 1 1
0.96823387635386 0.922317524523799 1 1
1.06690997003877 1.01948715874319 1 1
1.029438837948 0.978441439412705 1 1
1.15689141384323 1.09680594916202 1 1
0.878153571637428 0.83666802847241 1 1
0.712471488731473 0.685368013208546 1 1
0.952668694871525 0.912099182457632 1 1
1.03152190658795 0.978929794924138 1 1
1.08574238570655 1.03753353588567 1 1
0.952624044310614 0.908791932569181 1 1
0.895279681564497 0.854533797358603 1 1
0.97220712920584 0.927273188844806 1 1
1.04580023330913 0.99706711720621 1 1
0.894521828327041 0.848614995056925 1 1
1.18080462428802 1.12794753817455 1 1
0.966384734441097 0.917091758741763 1 1
1.05883034523839 1.00141214084045 1 1
0.886293303992107 0.842734188574841 1 1
0.945658562942225 0.897348232534523 1 1
1.03823764010576 0.98999553472157 1 1
0.873367340458542 0.829745145571523 1 1
1.01925552891568 0.967522404455546 1 1
0.953026509874536 0.905398511059076 1 1
0.998159873336946 0.945543757280919 1 1
0.888341564834976 0.848608187940526 1 1
1.17878535933039 1.12008770080411 1 1
1.09651917792237 1.04924577551368 1 1
0.902801959804055 0.85793509162085 1 1
1.0974087501069 1.04473930653486 1 1
0.896290111207203 0.847532370903876 1 1
0.87089349078203 0.821613296943328 1 1
1.07363668892436 1.02631371434366 1 1
1.18039324503797 1.12050278161097 1 1
1.00460974902079 0.952713611193283 1 1
0.901407016205197 0.863782563183616 1 1
0.90376180493149 0.864939587167444 1 1
1.12466447489733 1.0697762045934 1 1
1.02427394477902 0.974578401388209 1 1
0.781706966547458 0.748037596840764 1 0
1.12495634019243 1.07262006501362 1 1
0.957943884405295 0.895805273997686 1 1
1.12672036920892 1.0663856013073 1 1
1.00047998771339 0.952491882948102 1 1
0.979917263383827 0.93318221031733 1 1
1.179077158819 1.1239969245487 1 1
1.18972860435918 1.13404345197116 1 1
1.09926187846978 1.04739423156211 1 1
0.915845556657884 0.875011518625899 1 1
1.03793921922541 0.994115392842865 1 1
0.955111065986031 0.911046261428034 1 1
0.997056683171956 0.952273587204395 1 1
0.816971914366685 0.78102104353085 1 1
0.866338097739955 0.823807127830131 1 1
0.906177532483045 0.857866603911155 1 1
0.951822541644625 0.904714252463971 1 1
0.99189960592721 0.943982379999378 1 1
1.04646675929008 0.993957075696558 1 1
0.832066948788781 0.787566813273225 1 1
0.95697100345787 0.908620055348855 1 1
1.06127046295494 1.00393418870495 1 1
1.01105943490759 0.963045600818477 1 1
0.929456761603267 0.889020310058303 1 1
1.02134446137632 0.973386127460378 1 1
1.00668539034872 0.96150451327932 1 1
0.888220116153409 0.847259148520647 1 1
1.06868874236041 1.01991398092654 1 1
1.013847193165 0.970309491883882 1 1
0.98948386462026 0.927176677502294 1 1
1.14908625989562 1.09225393573552 1 1
1.01574392835037 0.965032070143233 1 1
0.975515295018374 0.925609635434664 1 1
1.18508331680652 1.12731193458274 1 1
1.05661925629328 1.00120653122699 1 1
0.992357090636877 0.945536733139268 1 1
0.886072987027969 0.836658740499197 1 1
1.0924385784644 1.03360723706873 1 1
0.97408247163785 0.92609199248239 1 1
0.984348609071142 0.935624847630147 1 1
0.763585978402459 0.724568493747255 1 0
1.07765871875477 1.02313858464923 1 1
0.865065678138811 0.825799836930052 1 1
0.925544693794637 0.880091004788396 1 1
0.851835082923536 0.807171337023651 1 1
1.00576146387223 0.957450065787391 1 1
0.977921790343732 0.934347810660896 1 1
1.03011539277295 0.982014892057618 1 1
1.13077399168819 1.07078416540695 1 1
0.881193572346825 0.828267794270188 1 1
1.076878584194 1.01844973306632 1 1
1.21796443835521 1.15794222134915 1 1
0.995032393713328 0.94567921307937 1 1
0.905232161868873 0.861941219149089 1 1
1.0834379906907 1.03005506034605 1 1
0.953280867500498 0.908237265980375 1 1
1.04616906689352 1.00025162362654 1 1
1.32813891792887 1.26578303014214 0 1
0.879128276033343 0.837977306558644 1 1
1.03333500501437 0.968201603852703 1 1
1.055146652076 1.00815678412101 1 1
0.965245453748425 0.920932234937009 1 1
0.920034123302335 0.881491473542592 1 1
1.02233524465638 0.978065896881848 1 1
1.06377334084484 1.01527647719932 1 1
1.05973922410072 1.0042742484636 1 1
0.87832686913825 0.827136726996156 1 1
1.08055677987632 1.03122233156515 1 1
0.911743470449695 0.873460015463459 1 1
1.08984533224623 1.03531345543884 1 1
0.913221396800064 0.872946890666594 1 1
1.13616132879944 1.08254390801312 1 1
0.932010762998428 0.884141405917721 1 1
1.13582290323352 1.08560496422919 1 1
0.987942383796828 0.941711649929648 1 1
1.02115581328204 0.971616977222145 1 1
1.1769573569025 1.12233017098557 1 1
0.984507586716421 0.931256201572008 1 1
1.02280452718098 0.965702002878846 1 1
1.17910965333616 1.11930817951094 1 1
0.917302274459523 0.877594542054579 1 1
0.93416566253473 0.885552143979039 1 1
1.01954277432435 0.967985475163327 1 1
0.966112904447946 0.918276130036719 1 1
1.05633677040834 1.00576986787453 1 1
0.908001078262989 0.862153750225949 1 1
0.911620485137277 0.872619395468798 1 1
0.998191858362815 0.937984065811492 1 1
0.95541335914964 0.911421981017641 1 1
0.937766073623732 0.890324494101411 1 1
0.981984671790382 0.928622427936568 1 1
1.07838945707518 1.02678837287379 1 1
0.982534662633137 0.933976010565796 1 1
0.947984816006773 0.90138049426273 1 1
0.994669812301827 0.944016471958688 1 1
1.04922259737862 1.00091984340629 1 1
1.10046029252705 1.0473997689412 1 1
1.0608094747534 1.01318391990014 1 1
1.02608336255394 0.978159867394249 1 1
0.914927204390935 0.869464215639528 1 1
0.879384816369804 0.838236222958826 1 1
0.925702532634436 0.876330722967079 1 1
0.824829646584432 0.780638457444969 1 1
0.863533722776268 0.827806013631556 1 1
1.13758859898904 1.08079939308731 1 1
1.13258378662617 1.07944691537185 1 1
1.07616946684249 1.02380438690942 1 1
1.10257571716498 1.05003558193279 1 1
0.782238278157459 0.746940004725996 1 0
1.02675118287817 0.973208777246433 1 1
0.648048000207055 0.619936019717463 0 0
1.0473300092999 1.00271061958867 1 1
0.948965831970961 0.906586605100283 1 1
0.956135592321705 0.913161996744417 1 1
1.16271993545602 1.09676810087271 1 1
1.19847101708197 1.14103061098174 1 1
0.873928439958788 0.833719249815357 1 1
0.992851543719942 0.943938248382826 1 1
0.943946285799485 0.896526062026594 1 1
0.921395476965103 0.870540023234807 1 1
1.18791203032032 1.1270383174556 1 1
1.09460750554714 1.03911983826441 1 1
0.889347858946015 0.847332629588388 1 1
0.98003108128113 0.93104335560106 1 1
1.03321456231683 0.988720148836146 1 1
1.21422913462254 1.15106751386358 1 1
1.08894048972063 1.0413169997459 1 1
0.795409692735168 0.759326247847232 1 1
0.932808415053441 0.886784282619818 1 1
0.953896930640572 0.901322190716762 1 1
0.717963413815582 0.680594411125288 0 0
0.885609239950194 0.83928630205169 1 1
0.944599343079817 0.89336422491337 1 1
1.00180293460872 0.955122430324271 1 1
1.09842262500766 1.04153118946085 1 1
1.09288539735566 1.03514236536871 1 1
0.920369300115528 0.869317499613691 1 1
0.998104499724716 0.949927578975634 1 1
1.15710101226863 1.11016503669009 1 1
1.14436898099867 1.08704197685205 1 1
0.96315886101234 0.918034789649489 1 1
0.911737417352614 0.867929469695835 1 1
1.05667289075106 1.0084230098323 1 1
0.901809227107921 0.86413137347542 1 1
1.10154942031037 1.04683393729234 1 1
0.966124036063683 0.922997251358639 1 1
1.06640288644343 1.01334901555074 1 1
1.00771757876396 0.961072516632208 1 1
1.02705106881602 0.985866653685354 1 1
0.873360716698652 0.83327425649666 1 1
0.786936292273671 0.749491441416597 1 0
0.879731022813997 0.832983734437416 1 1
1.19835513105485 1.13807146746158 1 1
1.03016816587096 0.979460726565271 1 1
1.33245109278319 1.26822954452568 0 0
0.884760871388399 0.845115460939786 1 1
0.98513626932467 0.936614625012352 1 1
0.747545007515679 0.714089747873282 0 0
1.17356692158043 1.11408435951817 1 1
1.21031814576177 1.15152424748164 1 1
1.10805309391555 1.05731813766319 1 1
1.03088137898119 0.975068243707413 1 1
0.747880166392827 0.706088879843478 1 0
1.08138678279996 1.03196987773435 1 1
1.01095681194288 0.965497719380673 1 1
0.868717881112789 0.821845797864795 1 1
1.07272660402921 1.01607517794172 1 1
0.96778294481362 0.918195138223563 1 1
0.951724644963134 0.905226814052174 1 1
0.933749563051843 0.887138983520299 1 1
0.932210028661706 0.890216574845858 1 1
0.993929135467606 0.944925228280353 1 1
0.900071956370197 0.857867407866769 1 1
1.14032539956598 1.08379290822838 1 1
1.0834350240656 1.03407973196355 1 1
0.882657774236926 0.840083834389788 1 1
0.981618284271357 0.932898924806154 1 1
1.01013310887173 0.964772325055136 1 1
0.911986582147402 0.871855512275226 1 1
0.740918630012878 0.70281007808086 0 0
0.951040157329688 0.90286149896337 1 1
1.33131428726707 1.26917782558433 0 0
1.21495495137542 1.16443317963989 1 1
0.854172211365462 0.816925859145784 1 1
1.08377767255222 1.03136253477119 1 1
1.09115529290724 1.03642729034415 1 1
1.10081533835702 1.04341139959957 1 1
1.11599157454622 1.06445094545033 1 1
0.811217495183011 0.770910336890631 1 1
1.10089065764107 1.05114988862552 1 1
0.97018158179611 0.922493882448926 1 1
1.16597604215381 1.11217857075376 1 1
1.09555274587221 1.04173009370523 1 1
1.10215411722778 1.04374199198628 1 1
1.0225856082156 0.971742410311043 1 1
0.974869204648595 0.928682312106558 1 1
1.11857141151741 1.04581990149868 1 1
0.911645803464866 0.871954489435409 1 1
0.781651428826087 0.744285005266865 1 0
1.27603991368273 1.20520351910957 1 1
0.917511304597422 0.873777941186659 1 1
1.10890396675996 1.05219735757774 1 1
0.893519754862964 0.853250578116806 1 1
1.04114834611438 0.988818450894051 1 1
1.15707391058344 1.10367977452485 1 1
1.05393045080161 1.01840688753963 1 1
1.01607041395005 0.972106149376935 1 1
1.13283685399153 1.07576985695067 1 1
1.06407943144666 1.01311632712221 1 1
0.867324597058923 0.826237992979154 1 1
1.12795083137948 1.07051696099588 1 1
1.14162367813765 1.08807728533554 1 1
0.991913047702269 0.942833205632177 1 1
0.96551416446956 0.915129464686766 1 1
0.966330243823079 0.922263794819669 1 1
1.09055719401344 1.03852130260162 1 1
1.08579545859454 1.03326182637744 1 1
0.935099180142426 0.904118666761925 1 1
0.889200983340934 0.844799786992808 1 1
0.884534376850462 0.841861523305401 1 1
1.12955374011618 1.07345790840204 1 1
0.918205806258069 0.871490344410044 1 1
0.924608366040983 0.873357610756432 1 1
0.913336848999143 0.867261378709576 1 1
1.1568588084243 1.09591489596918 1 1
0.840355984811457 0.80241746299868 1 1
1.01991654256594 0.971138193272962 1 1
0.959227226249423 0.911771133729524 1 1
0.976093077451823 0.929727436090413 1 1
1.07394340430197 1.01660137879306 1 1
1.11590474849127 1.06137046914884 1 1
0.967420518377039 0.920703642816314 1 1
1.14586000600593 1.08257758882964 1 1
1.05605889557538 1.00875203962175 1 1
0.897265021573636 0.84533599046771 1 1
1.01913623673461 0.974939744564326 1 1
1.02087938957863 0.967035586115394 1 1
0.873123634499704 0.833499734101091 1 1
1.07020026220881 1.02140947875997 1 1
1.08673446355266 1.03581333132661 1 1
1.0839083763514 1.03189999967113 1 1
0.989731216570182 0.944305134718448 1 1
1.03848307479685 0.986994068882171 1 1
1.03280339952899 0.987129641662097 1 1
1.10395351948781 1.05887482488194 1 1
0.98074349049369 0.930095490666927 1 1
1.05668676392603 1.00018075135819 1 1
0.870972458429552 0.832006451343179 1 1
1.1337873039417 1.0792300180206 1 1
1.16543960545073 1.1106948534251 1 1
1.07829730656389 1.02941942939071 1 1
0.81673764636687 0.780039489132564 1 1
1.11946557985538 1.07147543562115 1 1
1.13494006050634 1.07328925977816 1 1
1.14243883631725 1.0945997631694 1 1
0.921157814952931 0.879147516310391 1 1
1.070933747774 1.01757427749704 1 1
1.05019167433126 0.998204869754139 1 1
1.11140863911756 1.06211998789104 1 1
1.09330858335938 1.03982167625939 1 1
1.09429456487514 1.04226430158369 1 1
0.995693144745583 0.951222643206036 1 1
0.814542085196207 0.776417074241254 1 1
1.18508439335797 1.12912880146686 1 1
0.815956780838628 0.779299727448945 1 1
1.1195989349462 1.06599238651285 1 1
0.996251987563727 0.956872358653809 1 1
0.80674783911854 0.772012107413188 1 1
1.0050971469574 0.959231663948614 1 1
1.01410032521537 0.96970681870616 1 1
0.968085976980267 0.9206877596391 1 1
0.760038578939665 0.722388992886271 1 0
1.01615179696699 0.96482590193031 1 1
0.927758254707289 0.885931353522443 1 1
1.23593418120222 1.17176155370085 1 1
1.20930372436987 1.14955245293461 1 1
0.952138282649763 0.90573095752607 1 1
0.979939865781882 0.933919044012224 1 1
0.784467046237112 0.742996278158172 1 0
0.884152996153767 0.84366915258963 1 1
0.986148501535268 0.934928515616406 1 1
0.798057647835975 0.762283120705158 1 1
1.2014526418498 1.14457606109517 1 1
0.852161226876048 0.812700847512796 1 1
0.877452399591987 0.835813766209125 1 1
0.995262404114978 0.950274949693359 1 1
1.06871621374584 1.01295379569422 1 1
1.10424614255498 1.05432161170724 1 1
0.874264447742119 0.832688668589235 1 1
0.943034079934707 0.897903595379756 1 1
0.805709306886825 0.76725576994579 1 1
1.18454996275681 1.13196492783562 1 1
0.696448284347839 0.665444105010678 0 0
1.05933443185297 1.01522256701852 1 1
1.08131829297964 1.02631438108432 1 1
1.09240433570489 1.0446633091728 1 1
0.924648730252129 0.876663549681984 1 1
1.119305661157 1.06109230593694 1 1
1.16008489139291 1.10610108821876 1 1
1.15982552653723 1.10829597572653 1 1
0.841946292450009 0.807285655507597 1 1
0.944714223226772 0.900615529107773 1 1
1.16366757131859 1.1047157817978 1 1
1.11325517191744 1.0568688462806 1 1
0.879494288640791 0.836511195235919 1 1
0.80644381712198 0.764609604221177 1 1
0.932942556850986 0.886277438412152 1 1
0.937990990828586 0.889638542850816 1 1
0.824440325096595 0.783607293369129 1 1
0.751678998451614 0.716875980309792 0 0
1.06383986643699 1.00983005926651 1 1
1.11538219599762 1.05880599650019 1 1
0.926155463449219 0.879127313487263 1 1
0.959539249689686 0.903728936810726 1 1
0.873053330086868 0.832712917633244 1 1
0.950398286073344 0.907832825102789 1 1
0.918308120702283 0.875137885593947 1 1
0.801494362544696 0.762031293608902 1 1
0.968178079598015 0.920538107860405 1 1
1.11418534285064 1.06373336121353 1 1
1.27277959390033 1.20384103127307 0 1
0.746008988812004 0.713326395747169 0 0
0.882558956182551 0.841600614667482 1 1
0.984286682290803 0.935956815315741 1 1
1.15652930560881 1.10118470251805 1 1
0.656092486464503 0.625430375107291 0 0
1.09283061749713 1.03805000089428 1 1
0.953842094629334 0.90831492573959 1 1
1.20982403160978 1.15072541661976 1 1
0.922948888551794 0.879138221026266 1 1
0.88697492054076 0.840098505874271 1 1
1.0042500294997 0.962129383893288 1 1
0.942773881029818 0.892371260846724 1 1
0.906796847032557 0.862269956809289 1 1
1.02940365180943 0.983076698352472 1 1
0.779542341217183 0.744353578355139 1 0
0.915481820997954 0.8680780417174 1 1
0.915561453797171 0.872392283255091 1 1
1.02710334389816 0.980961166308709 1 1
1.05671252110302 1.00397754933143 1 1
0.940323523134563 0.896933553092334 1 1
0.939547470990576 0.899454179979327 1 1
0.991372034449289 0.944638580177842 1 1
0.843880409218954 0.802288567413296 1 1
0.994672365938272 0.946728644791935 1 1
1.02119237383085 0.969473659045222 1 1
0.958077449709945 0.913942359805466 1 1
0.948174735930882 0.903422747807867 1 1
1.02970475730117 0.980489883678371 1 1
0.958564988820836 0.908676491317062 1 1
1.27436090035246 1.21807358293091 1 1
0.885973529954999 0.84802066875897 1 1
1.20787130679291 1.14186514044121 1 1
1.00587702874872 0.957974531250797 1 1
0.893643831956226 0.851361009417184 1 1
1.02682728409361 0.975343543824318 1 1
0.868026184328309 0.822586323720336 1 1
1.02120327073892 0.975230615000868 1 1
0.988645737728603 0.936716657574382 1 1
1.00833605121478 0.957594332934682 1 1
1.06240113399469 1.0152027679146 1 1
0.838777502352467 0.800227977206248 1 1
1.17625026973486 1.1143016957081 1 1
1.11051857476106 1.06225019414674 1 1
1.03481212459764 0.984477499045866 1 1
1.06682002620622 1.01720362435068 1 1
1.02219595501636 0.97216772600159 1 1
0.983004320590135 0.929429752777475 1 1
1.0374684244902 0.987055680606105 1 1
0.851298163551703 0.810790709977638 1 1
0.959445618374947 0.913045467893475 1 1
0.754300395217418 0.717631176510466 1 0
0.597604812044724 0.564833197797707 0 0
1.00415916411213 0.957970723741501 1 1
1.05033390551487 0.993337739442547 1 1
0.915181549160507 0.869575835456124 1 1
0.759507313548853 0.727653231295951 0 0
0.938451014536589 0.897089876835628 1 1
0.949505252472999 0.90647816103506 1 1
1.09568298666668 1.04021969198492 1 1
0.943704129573504 0.899947383612378 1 1
1.10277700054134 1.04631592370767 1 1
1.30533546399918 1.24321471306715 0 1
1.11239447169497 1.05959505004538 1 1
1.09750085866368 1.04878978499724 1 1
0.872187339002974 0.832927432515926 1 1
1.33297475336358 1.26367740282944 0 0
0.994869506134824 0.947089561521602 1 1
0.866085395202384 0.82248508458169 1 1
1.07243830620412 1.01893712980423 1 1
1.00935332837158 0.96578739078805 1 1
1.14226378653666 1.09020361048673 1 1
0.923341963810534 0.881667651946195 1 1
0.890223351337349 0.848225965433704 1 1
1.07872041542141 1.02777898985049 1 1
1.27887489928752 1.21985702937271 1 1
0.913681032833465 0.860466766305788 1 1
1.08941180478356 1.0307537566609 1 1
0.819380208775783 0.784841820044067 1 1
0.992445234048059 0.950816549896774 1 1
0.979585226653743 0.927933865519964 1 1
0.968314389117094 0.919999783937728 1 1
0.981995113260031 0.936954639014649 1 1
0.96981059228928 0.923442774460755 1 1
0.784413125412742 0.747644093602129 1 0
0.862241237105191 0.820623834846577 1 1
0.977898025456373 0.933515248569598 1 1
0.898369183124869 0.857645466493121 1 1
1.01578729902381 0.965316589291118 1 1
1.05537919252822 1.00788159846994 1 1
0.98244698519062 0.938791922449012 1 1
1.02152312951638 0.969834182721181 1 1
1.17153041985054 1.11692411565853 1 1
1.0079616666963 0.954538077764312 1 1
1.04478466739547 0.991642798232812 1 1
0.761160699317862 0.718513825648023 0 0
0.961709797479273 0.921473335395904 1 1
0.95127612959994 0.905003626318449 1 1
0.965688441689758 0.923925798582598 1 1
1.11612387865529 1.06207839795516 1 1
1.23250887402023 1.17613935127313 1 1
1.08509610290668 1.02950465516035 1 1
0.985872182846741 0.936944836754339 1 1
0.898662299639419 0.855929911684909 1 1
0.981635158117618 0.933139063628101 1 1
0.959186372365118 0.917940755918321 1 1
0.896711307173463 0.852845461226024 1 1
1.10379881531188 1.05641686657457 1 1
0.992475774679682 0.944619267453824 1 1
0.97387480845023 0.926934412528734 1 1
1.08908722299548 1.04154713844998 1 1
1.02378974670487 0.970010025152141 1 1
1.18363387049683 1.12458157175773 1 1
0.906700133038007 0.868327886797217 1 1
0.789911492325188 0.753659508384939 1 0
0.841063430640324 0.800761759015406 1 1
0.865537550262293 0.822940182734788 1 1
1.02167152711192 0.97641328682338 1 1
0.900836608964732 0.851643880254721 1 1
1.0881423097147 1.02706791829814 1 1
1.16885966043319 1.10184155451436 1 1
1.07927628440887 1.01297541433751 1 1
1.03321042065688 0.983507856316369 1 1
1.19144353348662 1.13145762978362 1 1
1.19456470667852 1.13655966472812 1 1
1.07970021705915 1.03307413497156 1 1
1.01539002065986 0.967779348389289 1 1
0.874531409925771 0.833790783707559 1 1
1.06174902781286 1.00327507156575 1 1
0.928257853253758 0.881816985979446 1 1
1.15469196503682 1.09772017761801 1 1
1.13855658542386 1.08245494355047 1 1
0.849425552698062 0.807838670160687 1 1
0.977785079840388 0.929945224124647 1 1
0.924676919233397 0.883663915120709 1 1
1.16900860831911 1.10825339206996 1 1
0.78433685136407 0.747454506533248 1 0
0.93349306488179 0.892884653513715 1 1
0.737520597103705 0.704215064672126 0 0
1.00546862812854 0.956567531492105 1 1
1.05584863605488 1.00563832580415 1 1
1.14365930264075 1.07543947619317 1 1
1.08238141572364 1.03206734322683 1 1
1.08204549659498 1.03099138483313 1 1
0.669437661115346 0.637432284703572 0 0
0.991776453547116 0.949290423932095 1 1
0.734510017042349 0.704443002982999 0 0
1.02287512032279 0.974851488020113 1 1
1.12701600735662 1.07091907635393 1 1
1.03316433980426 0.982391348989815 1 1
1.04525752764686 0.995910048994513 1 1
1.10708339294779 1.05200692057253 1 1
0.816988791105954 0.780848218402186 1 1
1.18505576449189 1.1331757342844 1 1
0.967645050875881 0.919447466470341 1 1
0.800743680725211 0.763231285141265 1 1
0.797773568838408 0.760976686976235 1 1
0.896323527777691 0.852868767375567 1 1
0.969290797232983 0.925997574041109 1 1
0.784504379273072 0.747776165356679 1 0
0.962754645688317 0.920718265692388 1 1
0.884574933793581 0.846164741494869 1 1
1.11001580586752 1.05434789259391 1 1
0.974811052378126 0.927233751825763 1 1
0.839412463197074 0.804444673244956 1 1
1.04163400472995 0.994174520885002 1 1
1.07272240055919 1.02448010990143 1 1
0.943336535498327 0.896625050579689 1 1
0.987400839220743 0.932653518053566 1 1
1.05177130880304 1.00018777082676 1 1
0.977292065344609 0.930175427027879 1 1
1.03621136416624 0.988817819359122 1 1
0.978197832258706 0.927386355307614 1 1
0.906392312839571 0.862186398996781 1 1
0.882531752052871 0.836651711516078 1 1
0.861714563288882 0.819421765256003 1 1
0.915207131437121 0.870935111542479 1 1
1.17196709237241 1.11249431913522 1 1
1.15495106969857 1.09722821806894 1 1
0.813681670103827 0.776020697103539 1 1
1.11281256164657 1.05892327936955 1 1
1.09758059323429 1.04654155754274 1 1
0.907820113295921 0.867333016788871 1 1
1.12789526411169 1.07035335309375 1 1
1.05140118764626 0.998298090452921 1 1
0.895863753867163 0.849793914583566 1 1
1.0323228697455 0.983415965683354 1 1
1.03240058674525 0.981205697777822 1 1
1.26359090062596 1.19629082740545 1 1
0.94446723706566 0.899503784830564 1 1
0.970695579090638 0.918699530879923 1 1
1.02748116434324 0.974498942921518 1 1
0.844879020953133 0.807912162081201 1 1
1.0091748445935 0.962821641556901 1 1
0.816496400144014 0.776215123575464 1 1
1.12830482486926 1.0745452439636 1 1
1.01140766428181 0.963218125770003 1 1
1.01313141006364 0.964587041210597 1 1
1.00440152369781 0.952026207298779 1 1
0.870289511997883 0.823341754609567 1 1
0.77672986435057 0.734151301026121 1 0
0.933789988020856 0.887365888981676 1 1
0.934680798038611 0.892140496703369 1 1
1.18117168016682 1.11664405688702 1 1
1.12457721654168 1.06232531048154 1 1
1.04814065470195 0.992243496904015 1 1
1.03027834104834 0.989291697246359 1 1
1.08037767061639 1.03127864984061 1 1
1.0338606008792 0.97506385765867 1 1
0.990719146163783 0.944747108171451 1 1
0.981753511147693 0.939753388778574 1 1
1.092307600043 1.0405383998266 1 1
0.915717693959202 0.874504452286821 1 1
1.09719427320127 1.04437029253454 1 1
0.936355188317303 0.8926467126379 1 1
1.2282069010137 1.17177396820692 1 1
0.875481192061248 0.836350250412024 1 1
0.768400116878672 0.729228346624728 1 0
0.845731740137083 0.804171479666383 1 1
0.839651782175174 0.805969113982627 1 1
1.002032514702 0.95494704703055 1 1
0.959622676585166 0.915800096269956 1 1
0.940442489498534 0.894820603096054 1 1
1.24275325506716 1.18605598658265 1 1
0.932565054912604 0.888136052434586 1 1
0.950022892523039 0.912446258177279 1 1
1.15763474836011 1.10502995383306 1 1
0.851467483511252 0.80822639577448 1 1
1.10585487098953 1.05427871872389 1 1
1.2038779811164 1.14925116632075 1 1
1.03732700368393 0.993467197120641 1 1
1.16981673192241 1.11880719244838 1 1
0.902425123567276 0.860208663452401 1 1
0.9586145450215 0.909197802558354 1 1
1.02702385402312 0.968980486317902 1 1
0.843652977205052 0.80645757247286 1 1
0.989473853394079 0.934335928020371 1 1
1.04296853138171 0.991977217633571 1 1
0.801746198806263 0.762794678242035 1 1
0.984705519412585 0.937371491696669 1 1
1.19355758273043 1.13497191961065 1 1
1.03407920320734 0.985926423755557 1 1
1.0180036391836 0.970541105157807 1 1
1.13143810027332 1.07986642240855 1 1
1.07809455342696 1.03081696979589 1 1
0.969004161097871 0.926679414616456 1 1
0.860430044159138 0.822090765802289 1 1
1.22723799078812 1.16910353386851 1 1
0.78840589172261 0.746756800187031 1 0
1.15387453618475 1.10242048193736 1 1
0.944892388290963 0.897818966041741 1 1
0.965022270974472 0.918134158739999 1 1
0.922351417280251 0.880639001588967 1 1
1.1368606784754 1.07891167556075 1 1
0.895657563028284 0.852618822805504 1 1
1.05434874803088 1.00131114516777 1 1
0.96173092844721 0.91883264057822 1 1
1.03949013372826 0.987800514423839 1 1
0.941031030552533 0.899198881254611 1 1
1.2165831525076 1.15411971327962 1 1
1.092170015697 1.03676477011766 1 1
1.05795524648658 1.00605955146925 1 1
1.23665553272877 1.17303138284833 1 1
1.00333427713794 0.957064480453615 1 1
1.12192299063585 1.06358161871542 1 1
0.878012629853557 0.835606735873191 1 1
1.05850747155393 1.00505670918263 1 1
0.859946363069591 0.817787549149824 1 1
1.39757847129106 1.32552395045986 0 0
0.951863914548605 0.908366931236319 1 1
0.921430083023876 0.879149152124156 1 1
1.02453628921445 0.970383061372281 1 1
1.06149068537821 1.01099642149526 1 1
0.901704996939303 0.858094090545271 1 1
0.836450428756929 0.798105947264237 1 1
0.914627730346207 0.872496496417085 1 1
0.803701585684115 0.767392861487589 1 0
0.995258856163561 0.951171433602983 1 1
0.764866156678962 0.729075129870114 1 1
1.18488075834609 1.13002383402584 1 1
0.825391791379335 0.786993726855806 1 1
1.08105901292829 1.02924821284325 1 1
0.906753543763884 0.849676354955794 1 1
0.86843927152409 0.829848438103107 1 1
0.803307536304164 0.767590294108044 1 1
1.06879191791237 1.01937745855463 1 1
0.935777607159681 0.896099257180887 1 1
0.925161473377727 0.885151203362645 1 1
0.714321305418409 0.686941491147888 1 0
0.955849042395388 0.90889521781178 1 1
1.10294877695445 1.04905607854281 1 1
0.938074002750567 0.89931177602742 1 1
0.782453470417976 0.743690121882708 1 0
1.03293474974778 0.989634079082794 1 1
1.09552570489062 1.04709883864418 1 1
0.848448938037021 0.811124378407136 1 1
1.13041096938339 1.07803330344168 1 1
0.942951646021106 0.897533334222839 1 1
0.999519873591013 0.948897668296395 1 1
0.943435005881579 0.902551870704365 1 1
0.904128136903298 0.867824483871481 1 1
0.89033784143214 0.846131037957794 1 1
0.884417416907684 0.839229374988706 1 1
0.866258030174357 0.824294609321062 1 1
1.04642914535877 0.99141873841099 1 1
1.01614821514197 0.969519472340155 1 1
0.774197200644566 0.739204235672862 1 0
1.05279445881021 1.00458210656048 1 1
0.839933757310564 0.801027793168621 1 1
0.830863104799203 0.793693746475406 1 1
0.752056561111103 0.711378720511484 0 0
0.946186128308971 0.893274757640007 1 1
0.844015117237539 0.806338601942305 1 1
1.15213846625101 1.09420277514667 1 1
1.05507242181702 0.999810660000068 1 1
0.742221314035346 0.708766562179966 0 0
0.859781680363681 0.819812115419344 1 1
0.866809602955553 0.827188389114866 1 1
0.841729634729054 0.800850605183837 1 1
1.05016588549829 1.00033177078493 1 1
1.21621423721229 1.14690775074028 1 1
1.09167243584402 1.03499179186457 1 1
1.03985810897646 0.990555211493732 1 1
0.872588556883268 0.828326234537149 1 1
0.938389194563015 0.895647696990263 1 1
1.16215738355933 1.0999382630238 1 1
1.01573205749519 0.96595459708925 1 1
1.00511539493604 0.961365318759576 1 1
1.33517993410665 1.26664706225339 0 0
1.00468318393247 0.955183861293944 1 1
1.18161507381479 1.1282115369499 1 1
0.865109682221882 0.817750270248716 1 1
1.06838045825169 1.02024167028684 1 1
0.871180337295952 0.825259814713863 1 1
1.12544066599615 1.06419663236869 1 1
1.07866109799723 1.03137217776393 1 1
1.03471579857595 0.986567981831183 1 1
0.916800518145876 0.869746336532919 1 1
0.910827845070754 0.872240633725942 1 1
1.02128981618576 0.973035357764094 1 1
0.952088989546902 0.908457307939434 1 1
0.895278745127169 0.846717506130476 1 1
0.804627619268479 0.758819986523325 1 1
1.114446969253 1.05753729658583 1 1
0.866485094904137 0.822737245330134 1 1
0.931871209391221 0.883519940979278 1 1
1.29710873556503 1.23444082824587 1 1
0.929534020269293 0.882796766603903 1 1
0.996521420323059 0.954569146474789 1 1
1.05040788371414 1.00532064535872 1 1
1.04673981018853 0.996962706770199 1 1
0.92940960381695 0.889433800241149 1 1
0.886727830008839 0.840643380786496 1 1
1.0160361198258 0.961172786225762 1 1
0.864479294064764 0.825187938919824 1 1
0.903360575433995 0.856204300113464 1 1
1.0733941819186 1.02450826674901 1 1
0.929549026044213 0.885819147003124 1 1
0.824784985709069 0.788439045053099 1 1
0.900370003985467 0.847505915391369 1 1
1.09383767608959 1.03758822986458 1 1
1.06351332346525 1.01512930043351 1 1
1.1641470228105 1.1070985765987 1 1
0.924732170367488 0.880822965089576 1 1
1.05458199122206 1.01062037940087 1 1
1.17892256349321 1.12093998496208 1 1
0.819150841726251 0.782373790421251 1 1
0.895324092173885 0.853902180453956 1 1
0.713058525696473 0.678247086343687 0 0
0.962003332552952 0.918240722753288 1 1
1.14731437847548 1.09177213281169 1 1
0.965979999614486 0.919468840933029 1 1
1.1221977544213 1.06785726059871 1 1
0.934598893567421 0.890128770642464 1 1
0.961917663232963 0.917914339118236 1 1
0.81213004563382 0.774238975367171 1 1
1.20798988896294 1.15099270875905 1 1
1.06481536139323 1.00969094634409 1 1
0.954559687325773 0.913993869781694 1 1
1.38876751996011 1.31961890925402 0 0
1.14753974125103 1.09875964997404 1 1
1.00600873295845 0.959081280893231 1 1
1.0125832317841 0.966607307096726 1 1
0.948332063517675 0.906254276825588 1 1
1.23082734680643 1.16671098531271 1 1
0.832586642353608 0.799337730211029 1 1
0.995016645706525 0.947803760633082 1 1
1.10183427935353 1.053804128024 1 1
0.914387020325618 0.863838207393991 1 1
0.886595128720727 0.844359944207338 1 1
1.16666562257874 1.11225342611939 1 1
0.856429217611127 0.811608719045915 1 1
0.974647486341907 0.922627548548348 1 1
0.834108182430021 0.793043900865319 1 1
0.95953929880471 0.912960229063038 1 1
0.830662405348766 0.787223734175341 1 1
1.04005191295443 0.984974620807772 1 1
1.0014761754444 0.94870519564774 1 1
0.913164162678305 0.873717532310124 1 1
0.999720456435752 0.95145283334312 1 1
0.9711034209641 0.924983040059376 1 1
0.859521156556406 0.821228581801752 1 1
0.881341526264654 0.841068743698883 1 1
0.923366015803013 0.879210980533582 1 1
1.04445998377793 0.982848706123269 1 1
1.03206371864896 0.979451307738909 1 1
0.915031837752298 0.867783274769022 1 1
0.916964181304182 0.874323755332755 1 1
0.952211683052282 0.910252192122601 1 1
0.702420292372671 0.666226779376361 0 0
0.844970203264323 0.803012332954104 1 1
1.0083417370335 0.964648521580817 1 1
1.04148152917462 0.994667391324036 1 1
1.10443198898352 1.05226766799714 1 1
0.845365694614225 0.80960378948174 1 1
0.87016866147269 0.829378885614555 1 1
1.33251894155891 1.26425695565124 0 1
0.924902186753009 0.885087719843658 1 1
0.915035818168967 0.864605860522659 1 1
1.15268280623282 1.09145618048644 1 1
1.10168903328667 1.03774030599628 1 1
0.873606124870272 0.830783742661775 1 1
0.957726186624734 0.917767497456948 1 1
1.0029591015861 0.957483560837903 1 1
0.879740184448523 0.842316660053172 1 1
1.21301476663534 1.15210776452572 1 1
0.842682197659476 0.807938524540863 1 1
1.01265507339388 0.963719185101768 1 1
1.13395681491307 1.07149399746435 1 1
1.16937589940989 1.11424933767631 1 1
0.791048964528106 0.755399934523765 1 0
0.965552547978335 0.917876530917855 1 1
0.810729274960645 0.772967966800068 1 1
0.960828852584442 0.920432817334688 1 1
1.01816578022504 0.967247201277173 1 1
1.08443934203795 1.03217133080007 1 1
1.1254420883149 1.07214302933358 1 1
0.998483329394103 0.95098388048534 1 1
1.17825231053131 1.12763372988684 1 1
1.00979785987537 0.96581064637371 1 1
0.898831284642819 0.851614079825029 1 1
1.0181491897685 0.967516351920222 1 1
0.941375034659079 0.89665995962746 1 1
0.826222617921559 0.778009605536373 1 1
1.05773332627818 1.00896080269314 1 1
1.02584538848484 0.978432823590685 1 1
0.771653059706747 0.736891969698002 1 0
0.966912204523902 0.915252459517316 1 1
1.0175093566822 0.970554190005493 1 1
1.13974923603048 1.08165837464622 1 1
0.920683943079901 0.875944669058875 1 1
0.967163340662121 0.916670133683025 1 1
0.875257606951812 0.831211644153065 1 1
0.936786782811286 0.890693163156843 1 1
0.902790438091764 0.854249396014446 1 1
1.06319698297396 1.01370991012252 1 1
0.940194333576065 0.891576950115007 1 1
1.20027318314374 1.14582964763349 1 1
0.758251140524823 0.723578595621417 0 0
1.15158000016321 1.10259709686944 1 1
0.959176356824703 0.918316167707761 1 1
0.908980011480055 0.865074225357288 1 1
1.00472838214717 0.961097963400067 1 1
1.18134369697414 1.11821744656895 1 1
0.957467680820351 0.913287771110222 1 1
0.94563027291874 0.899189113477158 1 1
1.02144891332754 0.968399787315744 1 1
1.1361937713215 1.08359936317331 1 1
0.762615579298656 0.728616230173212 1 0
1.05517950712724 1.01440289280967 1 1
0.9304999923091 0.886383739885854 1 1
0.895362697967127 0.851250528615836 1 1
1.09475152288145 1.0452212865358 1 1
0.842870426512119 0.80108866268988 1 1
0.784086648081079 0.748906503229364 1 0
1.16801086414432 1.10669293696312 1 1
0.855967943636609 0.812358250040888 1 1
1.09666433792862 1.04157258501439 1 1
0.944851654560726 0.902938058133067 1 1
0.828052677814302 0.787639391507246 1 1
1.08898554642644 1.02915928816472 1 1
1.07966535931538 1.02985560188054 1 1
1.1031481311785 1.05073898309541 1 1
0.872039360119895 0.833027625325754 1 1
1.02089915381338 0.971531872991758 1 1
1.02520396747922 0.98102936855987 1 1
0.972480592179846 0.926199843607819 1 1
1.05210072499484 1.0003905491414 1 1
1.14061220083964 1.09400661178217 1 1
1.1320174723514 1.07323137002059 1 1
1.06183782884968 1.01149708639784 1 1
0.939664186083644 0.89500490558891 1 1
1.07072771880671 1.02314723546817 1 1
0.924523012348785 0.875667526621909 1 1
0.842485470211783 0.804391161370222 1 1
0.934443393588467 0.892780122142886 1 1
0.950542466433832 0.895651566626602 1 1
1.10511355359478 1.04571326902204 1 1
0.990163799324934 0.944104507872571 1 1
0.91077725168278 0.864455922967875 1 1
1.36711712094894 1.30445042285507 0 0
0.931994818744827 0.889499280458103 1 1
1.2189067849472 1.15869528258561 1 1
0.853771230695979 0.812382766159936 1 1
0.879223129162186 0.833538107924155 1 1
0.903176788296795 0.862327813245385 1 1
1.26022853154424 1.19277997875447 1 1
0.875434157453151 0.834667305880875 1 1
0.90379129128872 0.847525595172077 1 1
1.03576520224587 0.985316795039535 1 1
0.975617378267909 0.933911011433363 1 1
0.931683652532656 0.889876794508978 1 1
1.20476288193935 1.13509229426956 1 1
0.882383085729893 0.839896920951975 1 1
0.929689323467006 0.884632420434193 1 1
0.988548733033322 0.945972056404176 1 1
1.31763480998538 1.25867048397092 0 0
1.20923665184914 1.150118332097 1 1
0.940151702738486 0.896208078457566 1 1
0.845834784028152 0.809418736386512 1 1
1.11752513648706 1.06653247086291 1 1
0.967808298242161 0.91996264091869 1 1
1.08905731049403 1.04409161657279 1 1
0.905041560732795 0.860326355246364 1 1
1.01016945666461 0.962496299320444 1 1
0.944445965543672 0.897292466923246 1 1
1.05690102786048 1.01216532599104 1 1
0.919240302972464 0.874871549225017 1 1
0.992689444657913 0.944451255847713 1 1
1.13749906513732 1.08453895665273 1 1
0.860759047098753 0.824400111227921 1 1
0.964389710882414 0.918868542988098 1 1
1.10364720502965 1.0519018307296 1 1
0.988749831379408 0.937918674466994 1 1
1.04242349380505 0.994777711407064 1 1
1.0803988872663 1.03213252738877 1 1
1.02420776470239 0.978767784625258 1 1
1.05930304844144 1.01008281134583 1 1
0.982587356503641 0.938029274146074 1 1
1.02076117299705 0.967887519297734 1 1
1.00899488082995 0.960442809316682 1 1
1.10086816055932 1.0447389341426 1 1
1.27886487869559 1.20544917562511 0 1
0.872324181657524 0.833663560036882 1 1
0.775156905781924 0.738494292855409 1 1
1.13297588916702 1.07199691453577 1 1
1.08221200921272 1.03164252500059 1 1
1.08399080584699 1.03250738713898 1 1
1.05498620849651 0.99883528687692 1 1
0.928914982934985 0.884530296939613 1 1
1.17549282327925 1.12144913802137 1 1
1.05429232676818 0.996744301180954 1 1
1.01577044949186 0.961942211536148 1 1
0.946422883570907 0.902311058176217 1 1
0.901808636550648 0.859547356261152 1 1
0.989344693999489 0.944588855915365 1 1
0.978853356267248 0.9348952595582 1 1
1.08374719868299 1.0348902428748 1 1
0.826366727415487 0.789398302930285 1 1
0.965346115863097 0.925368592119497 1 1
0.974579077039321 0.929686972767609 1 1
1.01901749860224 0.966252575149107 1 1
1.16164072259416 1.10544180936178 1 1
1.16760341436352 1.11013911054819 1 1
0.927066768742724 0.880180563715094 1 1
1.07292195415512 1.02041281775946 1 1
1.06570133373434 1.00729137964324 1 1
0.979816992730946 0.931188671203449 1 1
1.08471700320899 1.03746084912503 1 1
1.00579827574626 0.954614370614428 1 1
1.02797636398021 0.983573165030574 1 1
0.876199774869964 0.833574724335307 1 1
0.991994431193689 0.946063660988393 1 1
1.06130889619983 1.01283434416548 1 1
0.811155974805352 0.775203260563017 1 1
0.939877667171788 0.900424302262954 1 1
0.795780462578729 0.758157895279194 1 1
0.93438424656107 0.891406758832532 1 1
1.05642611570583 1.00738458769822 1 1
1.00474789648286 0.961610152565274 1 1
0.8922984417442 0.843359884051434 1 1
0.94756023648992 0.897503980491998 1 1
1.24925197694318 1.18622292959102 1 1
0.967982758060102 0.924501500148162 1 1
0.880375529980366 0.836561556217059 1 1
0.910500941864783 0.868801721482919 1 1
0.651534127157399 0.617238651235844 0 0
1.07523316676448 1.02419224094969 1 1
0.985266942959322 0.931652266312398 1 1
0.889986649310609 0.848145644803613 1 1
1.01217250581159 0.960949190713419 1 1
1.03662891306339 0.991192048462725 1 1
0.923391827594058 0.881841291693323 1 1
0.984637010288214 0.939674893029924 1 1
1.0160323038093 0.970258066338219 1 1
0.836290796829148 0.792828023551648 1 1
1.0330017078813 0.978460604358003 1 1
0.964903073071714 0.921583297732793 1 1
0.749042405638295 0.71763493067017 1 0
0.916295563707736 0.873289467978606 1 1
1.09039355338139 1.02809838658796 1 1
1.08183995131515 1.03519234806398 1 1
1.23470856825809 1.17297014051193 1 1
0.922088996928646 0.878365474267328 1 1
1.05739302290903 1.00308434388248 1 1
0.982503099024418 0.93548860100659 1 1
0.943947315629482 0.897873993988142 1 1
1.01994461894741 0.974158317553177 1 1
1.10769878579903 1.05585470503489 1 1
0.885543987522615 0.840829981572011 1 1
0.936402518003737 0.890730774759215 1 1
1.1041090468031 1.0521969625498 1 1
1.08717052247906 1.03811764087317 1 1
1.12874483738675 1.07594909350655 1 1
0.956584743010645 0.915052666601652 1 1
0.930198465668015 0.887943985072992 1 1
1.01963073608304 0.973444702334685 1 1
0.984942286684151 0.942570922877974 1 1
0.963122908163572 0.913314598544627 1 1
0.917442823796057 0.871833733435528 1 1
0.875771804499395 0.83426111973964 1 1
1.11937980468244 1.06389243665193 1 1
0.817732563663938 0.780542776899852 1 1
0.771335904098268 0.734787791476531 1 0
1.13636101906663 1.07703130349111 1 1
1.07093742282394 1.01700494392092 1 1
0.919574741551876 0.878416191806937 1 1
1.19625144440019 1.14233490015552 1 1
1.05719071221629 1.00473015468931 1 1
0.980420807762821 0.938132967655854 1 1
1.33474530203261 1.27219849060506 0 0
1.0978113794203 1.04690832141234 1 1
0.715449957458345 0.677188161143358 0 0
0.899023982398229 0.855147665288497 1 1
0.998962551273569 0.949156373876346 1 1
0.963099142307005 0.91021652726353 1 1
1.01027291179845 0.960812582917724 1 1
1.14390296640136 1.0865691901516 1 1
1.0549802193483 1.01055719705205 1 1
0.70744679249265 0.675398006229904 0 0
0.869451217015511 0.826313854141391 1 1
1.04502520943236 1.00122501667126 1 1
1.09462850192984 1.04953877596217 1 1
0.871929130440483 0.836961125786167 1 1
1.17928063536992 1.11779139973266 1 1
0.788398285923791 0.749885792359271 1 1
1.02914543319917 0.985666153182863 1 1
1.04577337834988 1.000769450868 1 1
0.890875479318703 0.847966273533181 1 1
0.94111107454356 0.897106971368938 1 1
0.87038416780044 0.826517900051057 1 1
0.985461081304019 0.934934072324556 1 1
0.936865260789609 0.896988004051986 1 1
0.921985624380538 0.870735441373877 1 1
0.941257657158527 0.895145517130704 1 1
1.07567066150896 1.02651863155353 1 1
1.03504188800204 0.978724070020435 1 1
0.927831768507545 0.881688293130811 1 1
0.944871025320335 0.903391388672056 1 1
1.01833318570122 0.971365844362157 1 1
1.06094352649101 1.01092038640473 1 1
0.949697894870404 0.904325111138559 1 1
1.05838329645494 1.00271521056086 1 1
0.995460885019027 0.940705645438666 1 1
0.808301281089126 0.771192443715972 1 1
0.950076637693064 0.898784378106982 1 1
1.04185664392209 0.986519121298971 1 1
0.795651975723745 0.755394227517515 1 0
0.870461018374638 0.834390720965254 1 1
0.891941111740611 0.855309208213546 1 1
0.90819403750009 0.862568695862305 1 1
0.866846301351911 0.826280303904666 1 1
0.989611901768063 0.945281118941197 1 1
0.847525115878416 0.805373239030605 1 1
0.77444118551468 0.731076575254311 1 0
0.803592206630405 0.769327100508214 1 0
1.10843958677106 1.05834076035914 1 1
0.932686423502513 0.890948076025755 1 1
1.06555708554871 1.01509286675121 1 1
1.09616907824864 1.04310589049046 1 1
0.958758261020373 0.903086903077172 1 1
1.0568442025199 1.00641013603328 1 1
0.915068195230974 0.867160869656995 1 1
0.894610012049031 0.854822450682844 1 1
1.21879952971605 1.14737235794247 1 1
0.840115437744588 0.805284368286103 1 1
0.829032667621066 0.785260224798502 1 1
1.0515500844788 0.995599884264596 1 1
1.0805303371909 1.02418395440205 1 1
1.03137839349477 0.980910146593609 1 1
1.1430479438819 1.08220598929211 1 1
1.06951659826374 1.01139212304555 1 1
1.01982798566399 0.972490871171064 1 1
1.06759954416462 1.00970905982259 1 1
0.889151895584926 0.848114043944443 1 1
0.961374090153606 0.91291094694831 1 1
0.706210647446847 0.674467703175489 0 0
1.05075884158848 1.00035828555937 1 1
0.999796782379562 0.955626116082478 1 1
0.892885834777777 0.855067124414113 1 1
1.0194338871172 0.971771604303623 1 1
1.09884355057415 1.04361711236468 1 1
1.00338541726326 0.958218292815775 1 1
0.966225986153998 0.915964898912145 1 1
1.06603626777902 1.00895134865742 1 1
1.25321198050892 1.19321738921494 1 1
1.20508615227871 1.14432717315869 1 1
1.08005278026679 1.03046392908081 1 1
0.908879449870203 0.862261856869813 1 1
0.9428732559739 0.900786900911596 1 1
1.01318775287357 0.968686093096081 1 1
0.939994320883319 0.898882662061301 1 1
1.10374450274325 1.05437477442296 1 1
1.01078796898122 0.964967860044121 1 1
0.873296185879192 0.828170070950257 1 1
0.999305879087451 0.954685621454991 1 1
0.963679330482798 0.921590629766012 1 1
0.944265843454097 0.902222248251752 1 1
1.26125961342247 1.19009026467094 1 1
0.99173419117611 0.945755674395461 1 1
0.957386562411543 0.910271635843617 1 1
1.0023009588779 0.955447490652722 1 1
1.03721126566977 0.985226003893075 1 1
1.20332228943618 1.14890629314824 1 1
0.959912559051013 0.912270120563073 1 1
0.915834901152825 0.87054321005068 1 1
0.930267562527147 0.884285684538014 1 1
1.10384948955979 1.04821537552701 1 1
1.07774221526703 1.02352361341244 1 1
1.07381071289697 1.02568018507814 1 1
1.09896321026348 1.04857742911102 1 1
1.08637112887713 1.02815701247287 1 1
1.00359335807865 0.958647976102686 1 1
0.969910546112799 0.922146397433045 1 1
0.896618418137224 0.85347803348648 1 1
1.03220772143968 0.980245133102031 1 1
1.04644057404506 0.994677780595975 1 1
1.1469998216474 1.09202308956855 1 1
1.09487847816441 1.04037071972353 1 1
1.09046314472101 1.03057947848593 1 1
0.863476610793377 0.824574015541215 1 1
0.904313603383305 0.864916767180993 1 1
1.0301745584103 0.977956962126541 1 1
0.846569733769844 0.80378167809199 1 1
1.05114612046867 1.00299157456991 1 1
1.07255037565489 1.02165651930949 1 1
1.01202140132221 0.951631662314587 1 1
0.744813118256078 0.70925106468013 0 0
1.10314660250019 1.04838426237234 1 1
1.13813879807524 1.08102477171744 1 1
0.935350161156118 0.892298433793933 1 1
1.00677773829906 0.954635203876572 1 1
1.06986910683829 1.02311557736196 1 1
0.860944037910162 0.815028084925329 1 1
0.980769907300689 0.936175897674309 1 1
0.952274732104886 0.906875123944911 1 1
0.760302174290617 0.728665871656317 1 0
0.977325168906797 0.930669062791497 1 1
1.14749503107333 1.09224065915156 1 1
1.00469116876949 0.959041356144054 1 1
1.06435851326613 1.01030638915627 1 1
0.976567224401198 0.930244975005368 1 1
0.852471432880302 0.806799579446196 1 1
0.842980361799561 0.801064667136847 1 1
0.939578677390392 0.894160606552948 1 1
1.09982040766244 1.05160148839227 1 1
0.909367157202488 0.866150526118639 1 1
0.728599090669702 0.689160986366607 0 0
0.848824549618309 0.805708115357054 1 1
1.07755627896309 1.02228091447224 1 1
0.85716277443338 0.820727866763576 1 1
0.970793003849813 0.931533851563549 1 1
0.879852061296514 0.834091148982321 1 1
1.11593046877964 1.06511867682432 1 1
1.01547948180636 0.969042884884414 1 1
0.893614788482247 0.849412683084622 1 1
1.21195276774439 1.15635529797298 1 1
1.07501745826461 1.0231132841354 1 1
1.02110508657254 0.970562519126655 1 1
1.04490955427528 0.990598527411362 1 1
1.00325008767306 0.958181073226177 1 1
0.956531617878674 0.910051585981247 1 1
0.878141095204205 0.833080005582964 1 1
0.95152058384506 0.908729377143709 1 1
1.05213906622544 1.00196104333383 1 1
1.00315905975273 0.95927283323167 1 1
1.03388365289042 0.990015729409372 1 1
0.899022791786529 0.859846609359846 1 1
1.07687094833342 1.02471258772816 1 1
1.04938147470692 0.996995669662177 1 1
0.862168493757843 0.815843824024683 1 1
0.949056903526551 0.900681522446219 1 1
1.10376637019953 1.04996810414273 1 1
1.07579515132913 1.01993627027125 1 1
1.1084889565349 1.05801573448012 1 1
0.913827841761366 0.868117361592998 1 1
0.954110109789414 0.903797283925728 1 1
1.00681951619179 0.948434829533302 1 1
1.02465783148521 0.974200519378497 1 1
0.826638781357842 0.786495340410302 1 1
1.01407003156353 0.969355888228581 1 1
1.26233509176976 1.21312630080051 1 1
1.00357961874453 0.955857943785936 1 1
0.852468140665745 0.813007407902642 1 1
0.963434541817475 0.91631299395784 1 1
0.858564479607876 0.814831881400599 1 1
1.02930559931984 0.975867453138342 1 1
0.948193495956668 0.901655698940284 1 1
1.24407609612266 1.18409077772132 1 1
1.04039887059786 0.992956372706006 1 1
0.999022237415881 0.94623695780068 1 1
0.906928974132603 0.859805970548441 1 1
1.0429759405689 0.993738866470627 1 1
1.0994991806922 1.04584911678221 1 1
1.08034173127146 1.0266553668487 1 1
1.09930865510796 1.03510873274108 1 1
0.743531717883422 0.710959600907978 0 0
1.07242669706061 1.0207491941666 1 1
0.848907337716423 0.813696920539458 1 1
0.805716162225699 0.76600786133936 1 1
1.04060042626261 0.984962126611109 1 1
0.961455286243625 0.913889755822602 1 1
0.780219260802586 0.74911261095107 1 1
0.809153179277152 0.774718593099899 1 1
1.01968489577741 0.969836333750346 1 1
0.98216062413211 0.935514971788226 1 1
0.967777822067599 0.915101601952407 1 1
0.984026714815103 0.9368994258249 1 1
0.985295903319393 0.940776640663025 1 1
0.96636843082665 0.922900416253238 1 1
0.862913461612643 0.822871181925633 1 1
1.12178548924441 1.07067293509592 1 1
1.18031326131024 1.12189143998647 1 1
1.04977380679347 0.997511741493859 1 1
1.03613504610048 0.976182388642892 1 1
1.07801610842521 1.0305384739758 1 1
0.951897831378887 0.905587643045454 1 1
0.955506653921917 0.906305528274612 1 1
0.807958833457908 0.773159184454796 1 1
1.09316746034203 1.0374023283576 1 1
1.02473765555737 0.973936064941974 1 1
0.891903388961463 0.847085313303317 1 1
0.904471916603423 0.862109049384623 1 1
0.81772253357042 0.777809791098137 1 1
0.762081848433325 0.725002942148226 1 0
0.96023907431983 0.908761110946042 1 1
0.950884042868658 0.907101349665791 1 1
1.11936214423352 1.06865047398352 1 1
0.987532641284062 0.941303060408182 1 1
0.99072445754354 0.947618881306656 1 1
0.986902746332095 0.942471012182091 1 1
1.01978647368786 0.974232193652251 1 1
1.164546270811 1.1032812734266 1 1
0.939176942607667 0.895377248791768 1 1
1.21734559434069 1.16161834918271 1 1
0.947745717809666 0.901760142590885 1 1
1.03413751416742 0.982352909284984 1 1
0.955320938455454 0.91080833894042 1 1
1.10952151518272 1.05565098842309 1 1
0.96362398506195 0.907152480498744 1 1
1.169456971928 1.11738574413019 1 1
1.04569382455101 1.00213982701716 1 1
1.02597747360257 0.979262799961681 1 1
0.807448969582761 0.772880194642327 1 1
0.735003568175188 0.691931803039415 1 0
0.999203631682908 0.952365255844991 1 1
0.872230968724302 0.827483157205189 1 1
0.955114360604446 0.908805113959232 1 1
0.869028479324771 0.82792394854734 1 1
0.995888547078966 0.952017649499164 1 1
1.0552306622652 0.997948317662671 1 1
0.938450684153878 0.897547113325201 1 1
0.837785069362187 0.794037218655758 1 1
1.05050285333326 0.998491793716391 1 1
0.909789197926649 0.863813764183305 1 1
1.07763235585607 1.02455163858463 1 1
1.04680153515093 0.994773128920426 1 1
0.902741311768186 0.862710502642822 1 1
0.985721912134103 0.941822595560581 1 1
0.907005218379119 0.859121852201738 1 1
0.972148812497754 0.926291864879156 1 1
0.988193471971814 0.947567909192277 1 1
0.943615436728758 0.892998520436915 1 1
1.03785647394774 0.986820581625487 1 1
1.04264574722394 0.989677180643422 1 1
1.00539150701214 0.962136929885628 1 1
1.01911422159739 0.97383347746953 1 1
0.880858573833293 0.835797872923085 1 1
1.03337165410791 0.991341561227572 1 1
0.976862497513485 0.927893043355194 1 1
1.0703324302411 1.0215451819282 1 1
0.949040120338448 0.903841064021564 1 1
1.02049839509332 0.973688230873183 1 1
0.989810805910768 0.942034911827197 1 1
0.950507444107976 0.903950385689222 1 1
1.10547724431075 1.05058224371273 1 1
0.750478922363097 0.711306911681496 0 0
0.9886384658178 0.93960222000015 1 1
0.799282954690718 0.755057925035192 1 1
1.02320592153736 0.963834705569207 1 1
1.02455817933753 0.972184537655554 1 1
0.952944543040409 0.909063152807773 1 1
1.00202949462468 0.952269816181068 1 1
0.968501996022521 0.921515303101243 1 1
1.11672677007378 1.06343143156334 1 1
0.995380645051635 0.95263443990614 1 1
1.20878059724471 1.15270608038756 1 1
1.07694025468288 1.0281945365774 1 1
0.961003132792002 0.90533742395364 1 1
0.76152909228825 0.724724192898058 1 0
1.01871990108357 0.964547059275017 1 1
1.00527597051829 0.968036632662948 1 1
1.02637393465911 0.98350970631304 1 1
0.947164114262557 0.901318910859277 1 1
0.990533374603451 0.947053287094745 1 1
0.85767791539741 0.817093678082243 1 1
1.03373236633454 0.985678093990296 1 1
1.08520895971182 1.03622820800558 1 1
0.937312732292046 0.892903152954417 1 1
1.07510643126611 1.02396750573643 1 1
0.824773554164732 0.786805496387261 1 1
0.754377044663791 0.720741580175046 0 0
1.22078891911792 1.16830169657562 1 1
1.0239857994378 0.968187450300398 1 1
1.0811036648496 1.02819342463116 1 1
1.07867944653162 1.02411584427753 1 1
1.26648113218437 1.20268612052859 0 1
1.07337269914159 1.01560299665202 1 1
1.05539480519858 1.0086466009976 1 1
1.02204289120463 0.974829885396259 1 1
1.30969175391985 1.24373609019763 1 1
1.10101868158018 1.05417652415901 1 1
1.14158430438422 1.08550651261353 1 1
1.10088096917931 1.04780364571611 1 1
1.17382806125325 1.11001563538316 1 1
0.805065515333085 0.763266867376264 1 1
0.964459927011257 0.921727426004137 1 1
0.903982065396007 0.861163863831985 1 1
0.837024632007176 0.799731629498237 1 1
0.851914614588724 0.802464915903707 1 1
1.05977443852551 1.0126226437082 1 1
0.940535667081042 0.895121258311532 1 1
1.10573694560883 1.05267812986305 1 1
0.847463973033881 0.808417235695313 1 1
1.10112455134854 1.04417550192704 1 1
1.05981051591688 1.01102544989853 1 1
0.983025722197687 0.929659747913373 1 1
0.951928164050893 0.907718631948673 1 1
1.17984277265551 1.11778670357206 1 1
0.957535990009074 0.911012994456465 1 1
0.830373851856762 0.785050043068748 1 1
1.01517366527277 0.964332156339084 1 1
1.23857174026784 1.17894944249562 1 1
0.878802163028454 0.830549252560353 1 1
1.00156575889436 0.955933478220833 1 1
0.837687812098479 0.794204538211144 1 1
0.787927033070276 0.749826334235329 1 1
1.06543135473279 1.01341640438534 1 1
1.00903512089804 0.960922730738661 1 1
0.94872794754761 0.903445471460247 1 1
1.02591254190617 0.977564094648388 1 1
0.970137283469165 0.92348024749443 1 1
1.41928661730838 1.35060672755735 0 0
0.952413626153709 0.909628123892589 1 1
0.972525672191936 0.926387998945537 1 1
1.08078296321762 1.02888387920642 1 1
1.08861381225721 1.03652176695512 1 1
0.933819537726963 0.887866527050943 1 1
0.658047606435318 0.624679638375591 0 0
0.740237130706229 0.703943837274623 1 0
1.10026137712144 1.04567217643456 1 1
1.2623350068006 1.20164954238463 1 1
0.980650511609041 0.932024831103893 1 1
0.977825856755036 0.931455395439097 1 1
0.857218239216845 0.815435158931037 1 1
1.14061925504806 1.0895081095294 1 1
1.16043326448939 1.10108122878915 1 1
1.04772034490327 1.0017566670539 1 1
0.827558683487866 0.783854254555766 1 1
0.833816397949943 0.78901189184912 1 1
0.757700950773508 0.724392820437755 1 0
1.02202494153066 0.973084617130301 1 1
1.12612538590477 1.07400135124327 1 1
0.931384782313882 0.880516507433433 1 1
1.12236322917708 1.06014540983318 1 1
1.03636087834641 0.981794704812958 1 1
1.09750039386473 1.03613449100099 1 1
1.05864912391189 1.00203501190423 1 1
1.09305023164155 1.03810301638755 1 1
0.79181939090327 0.754828947006664 1 0
0.965062889486374 0.924365768077813 1 1
1.04871610072124 1.00448491298571 1 1
0.961540383376763 0.918160370209597 1 1
0.722955018135885 0.693131769332483 0 0
0.865414653261385 0.828791051193372 1 1
1.18908078910344 1.1310477365454 1 1
1.00834384701181 0.955456128126675 1 1
0.835953812219284 0.793132259628283 1 1
1.01990845501027 0.969368144182061 1 1
0.790590761929447 0.751356676641472 1 1
1.01538101682428 0.963299652762494 1 1
0.978648228961541 0.939080386977399 1 1
0.972127959091814 0.929199282960943 1 1
1.00820487320985 0.957663464911684 1 1
0.923400997693487 0.881642049355137 1 1
0.894287386641775 0.843877081885381 1 1
0.974930768574929 0.926892575884609 1 1
0.929442214922139 0.888511564557588 1 1
0.987846047150795 0.940946130925791 1 1
1.08837328579358 1.0360083996603 1 1
0.878494508530895 0.834765533781491 1 1
1.06005791673488 1.00571659346899 1 1
1.0853073892048 1.03288422954907 1 1
1.11592924772586 1.06007894908917 1 1
0.889051801627818 0.847907711337962 1 1
1.0625839951412 1.01331870770716 1 1
1.14416016373143 1.08657413084864 1 1
0.940915128763534 0.882726734864346 1 1
1.11485540864677 1.0616899170774 1 1
0.969136422047071 0.927517411838212 1 1
0.939327826271309 0.89593677492233 1 1
1.05882164936426 1.0113429588233 1 1
1.14629808613552 1.09443611101229 1 1
1.03543593370656 0.989311628387163 1 1
0.920039375336016 0.87478154736756 1 1
0.871291852779406 0.832640175339834 1 1
1.02787191203003 0.972848901559307 1 1
0.893201811792739 0.852313113310434 1 1
0.927986929625136 0.878655385832773 1 1
1.08403686429045 1.03088273736995 1 1
1.05198374004164 0.99861794075219 1 1
0.906124279818042 0.864786330398103 1 1
0.956988604760186 0.911233607145214 1 1
0.915678493155637 0.871354120637342 1 1
0.923916802850002 0.880171455250759 1 1
0.912349393251409 0.870935120719241 1 1
0.723486765333596 0.691454567585449 0 0
1.01487028594014 0.960369708090943 1 1
1.09815869314031 1.04456050607494 1 1
1.15311875388595 1.10130013225825 1 1
1.02392652358711 0.973640994730189 1 1
0.858082218852434 0.811136573640905 1 1
0.97649783554186 0.927246766226491 1 1
0.94508840994302 0.896630026015512 1 1
1.03066857740137 0.977732568929988 1 1
0.716216480189663 0.673929500943779 0 0
0.993433180428664 0.948932964639454 1 1
0.892645643626386 0.85064838067012 1 1
0.913469834810822 0.868974910105031 1 1
1.13521783672384 1.08226436350354 1 1
0.947126190515172 0.901043969865965 1 1
0.93173970367822 0.888204014565686 1 1
1.04716121226372 0.995939063995826 1 1
1.00217058827395 0.959072174989521 1 1
0.992519411889655 0.943747844766761 1 1
0.940537302141722 0.897861400328104 1 1
0.880389194505566 0.840899227579235 1 1
0.924906033053983 0.880797785842949 1 1
1.00219058460651 0.954317526334925 1 1
1.00003364189692 0.950636727239007 1 1
1.09116874500963 1.04520759758227 1 1
0.738558688599926 0.703779036187795 1 0
1.03083813844791 0.984493694382509 1 1
1.02582958846655 0.976198160651136 1 1
0.989945223808874 0.946892470045086 1 1
1.05221507227019 1.00642510167026 1 1
1.01564489216178 0.96572924724899 1 1
0.923619686019161 0.88308938571068 1 1
0.858761105649145 0.815596512245791 1 1
0.900318197925552 0.855745377499988 1 1
0.7886207564016 0.756027778759799 1 1
1.19652603504001 1.14179515031078 1 1
0.890643686779511 0.850590792231263 1 1
0.739184753270605 0.703527846539223 0 0
0.917098145013756 0.868252955298143 1 1
0.995273642211682 0.949800902939935 1 1
1.11114732818971 1.04902209084772 1 1
1.01655914949573 0.973116878231446 1 1
1.07726306838113 1.02588900347819 1 1
0.991866030204313 0.949029296042785 1 1
0.901838524313261 0.86015307882272 1 1
1.06091944110523 1.00745050598118 1 1
0.938614793831406 0.896421437286126 1 1
0.992635312622278 0.949694085539443 1 1
0.804274806595709 0.767473138397955 1 0
0.992544888558511 0.945708942815886 1 1
0.770344458519395 0.732289465832137 1 0
1.15292469364899 1.09616514250501 1 1
1.03392567550855 0.981642536154341 1 1
0.85456894614275 0.812073863062856 1 1
0.844145827985513 0.80418624541935 1 1
0.793317923251261 0.750890740198092 1 1
1.13870683760321 1.08143224012459 1 1
0.979631572566495 0.937498422030904 1 1
0.939114028222738 0.890447954314016 1 1
0.817924379240117 0.775752600937113 1 1
1.03315113533124 0.985771831422748 1 1
1.07599670239607 1.02360655266124 1 1
1.08185206610882 1.02909232828009 1 1
1.1384002568672 1.08125131958639 1 1
1.10054875586111 1.04292344672716 1 1
0.861973841994638 0.82121629410595 1 1
1.06615339819428 1.01864406993658 1 1
0.965650267278743 0.918517061108814 1 1
0.853178096793306 0.809958644675106 1 1
0.927412548056682 0.886374460097492 1 1
0.958671513083571 0.915179578698613 1 1
0.80394291794076 0.766412046662516 1 0
1.07164283126173 1.01339592039099 1 1
0.866294839337314 0.826620482824354 1 1
0.835116054567007 0.795780681802265 1 1
0.906156998441448 0.860280232916717 1 1
0.83463844972699 0.794150175529265 1 1
0.845443993316658 0.80291320986545 1 1
0.982703667904782 0.932567382634057 1 1
1.05409999565297 0.999571822681629 1 1
0.884546307944879 0.84142930345737 1 1
0.85434325164095 0.809531623658024 1 1
1.19818486025398 1.14325284989373 1 1
0.828603111912868 0.793078971458317 1 1
0.948113204261669 0.905752116194361 1 1
0.874060886234609 0.829757643514681 1 1
1.04029982914608 0.98879669780235 1 1
0.898337007588061 0.85195912970322 1 1
1.0585688909384 1.0119664955655 1 1
0.934694383658815 0.895847477065089 1 1
1.00859920517737 0.965889982445518 1 1
0.953442564993461 0.905171768840585 1 1
1.07173332927341 1.01572930324827 1 1
0.893876158041516 0.84788145916757 1 1
1.12767181813161 1.07522206387597 1 1
1.00670053067098 0.962236054287636 1 1
0.802092216997516 0.760045876539465 1 1
1.02944086482533 0.98433466656355 1 1
1.14294787419462 1.08442331845232 1 1
1.13948083317337 1.08511603607243 1 1
1.1178727979676 1.0642186715196 1 1
1.02746188994987 0.976136916801335 1 1
1.14893786572233 1.09335065616138 1 1
0.86839723300887 0.823645176581905 1 1
0.959249509400294 0.913926546333564 1 1
0.989471787340354 0.936545108495759 1 1
0.944082425002041 0.897716978043177 1 1
0.890039091163659 0.84710547937078 1 1
1.04086509988431 0.993119546260723 1 1
1.14089257678635 1.08466634032978 1 1
1.05037918236 0.995404721426634 1 1
1.00399416858655 0.959366258614842 1 1
0.957258897951593 0.910958962603821 1 1
1.04748657431807 0.995669612633407 1 1
1.24349454381558 1.18881625648441 1 1
1.20083497512124 1.13597204912542 1 1
0.931066764766438 0.887227723215606 1 1
1.0934810300024 1.04176226821585 1 1
0.956256312961804 0.914977877627037 1 1
0.887065753860204 0.844287894399567 1 1
0.973290427633924 0.931752927014488 1 1
1.01285021790686 0.965465621371391 1 1
0.961845376994446 0.918093048934637 1 1
0.997067769394937 0.952146680981244 1 1
0.926924796259209 0.880448609562925 1 1
1.15219661952637 1.09246346534358 1 1
1.06164529807158 1.0157313950586 1 1
0.705749758204983 0.674971062595351 0 0
0.765512194508419 0.731580979592533 1 1
1.01451394824219 0.967256255188393 1 1
1.04670900327048 0.997774363343824 1 1
1.07058280039901 1.02087476353655 1 1
1.18292839863399 1.12453363126015 1 1
1.14760609478922 1.09485329487156 1 1
0.948055850995988 0.907230789087962 1 1
1.16924845422985 1.11634363371922 1 1
0.929360380182083 0.890709031531792 1 1
0.946186227474156 0.899004027770701 1 1
0.778652849031051 0.74001170783467 1 0
1.11935305930892 1.06928871564985 1 1
1.0034626792404 0.950649167375639 1 1
1.0428758502352 1.00041018664178 1 1
0.828227048418395 0.789583724202418 1 1
1.10277915049621 1.05572815400908 1 1
0.866488795376949 0.824511283037624 1 1
1.10425549868687 1.05019505457252 1 1
0.809739928516071 0.770017284887024 1 1
1.03097940176163 0.979070679483945 1 1
1.11655375614466 1.06567952722352 1 1
0.965682707799369 0.922575731218653 1 1
0.976091477969276 0.929087736414327 1 1
0.998315181230531 0.953796614706628 1 1
0.993989947364394 0.949215862732055 1 1
1.04396524989261 0.999335535306418 1 1
0.91551399707072 0.873292805612427 1 1
1.24827539050945 1.18691469228289 1 1
0.971171282581147 0.929958585275396 1 1
0.892148445505314 0.852573018718162 1 1
0.858442601195355 0.81411821698142 1 1
1.09549239353947 1.03774308848129 1 1
0.998301913369037 0.95421213999341 1 1
1.04902704829458 1.00188820674632 1 1
0.916856822186455 0.86822701854348 1 1
0.853816488638025 0.813310994035483 1 1
1.05903143319953 1.00815339228322 1 1
1.14077838230474 1.08360735053531 1 1
1.00984833770261 0.96129569918106 1 1
0.994060150335563 0.945999648198943 1 1
1.05856922578462 1.00932292083729 1 1
0.821751605651014 0.781285171048317 1 1
1.082004122159 1.03508481822334 1 1
0.900931034124536 0.856861051613967 1 1
0.973183640078319 0.929199700429292 1 1
1.18342657086866 1.12395737658416 1 1
0.994886589691225 0.948048864812644 1 1
1.2543926626446 1.19741244192888 0 1
1.01915379223358 0.965584306548756 1 1
1.03937082988824 0.986869289229273 1 1
0.895549693470602 0.84764989868149 1 1
0.947361494213239 0.905794938565842 1 1
0.914016402318699 0.875143453722292 1 1
1.03748168676109 0.992912524580386 1 1
0.830378020605058 0.792050505290905 1 1
1.18863333255866 1.13291525193855 1 1
1.09987684558962 1.04659179427136 1 1
0.880548461730907 0.832442235524598 1 1
1.3336160993974 1.27385477951297 0 1
1.0168621432993 0.976352269600226 1 1
0.984606554992379 0.934929657036137 1 1
1.02939163548471 0.974990930125618 1 1
0.897024926478105 0.852798701873072 1 1
0.981208694942691 0.941349833096484 1 1
1.12727868348844 1.07222015745294 1 1
0.969806296069916 0.92556908963929 1 1
1.13670949692087 1.08300938595514 1 1
1.04603018748335 0.997372801473406 1 1
1.2315172127146 1.17541064851768 1 1
1.13671988992328 1.08424298436617 1 1
0.867741054541537 0.822523250922065 1 1
0.879097953474974 0.83966037505118 1 1
1.22798920643703 1.17103506558614 1 1
1.01323445370463 0.956373278046028 1 1
0.947365938524519 0.91406488138239 1 1
1.13426469702373 1.07710059923191 1 1
0.933452946340875 0.888346733157829 1 1
1.00926048041964 0.955880556716617 1 1
1.11023042381473 1.06144842202232 1 1
1.04429107276407 0.996250606261657 1 1
0.8624187452485 0.818179458574124 1 1
1.15542403399901 1.09538187676236 1 1
0.948402028048332 0.899618029473265 1 1
1.11402592997488 1.06320734712688 1 1
1.06725281082658 1.0108165588406 1 1
0.775094809926304 0.732518331629721 1 0
1.03589032633599 0.986095862401485 1 1
0.86081984278658 0.814843680017037 1 1
0.958725845701743 0.910269563453884 1 1
0.864533784571958 0.831489145679172 1 1
0.946741809396014 0.902196055489784 1 1
1.01938779128846 0.968727043764898 1 1
0.995934502165954 0.948079956449213 1 1
1.13323641610689 1.07819019190109 1 1
1.05999907570473 1.00775318714716 1 1
0.981930568123958 0.929742602630488 1 1
0.703560450521628 0.668559218000809 0 0
1.02144429024681 0.979076787505261 1 1
1.02631204342941 0.982968834657504 1 1
0.963473306350131 0.916061361911602 1 1
0.914036263041211 0.868760017887642 1 1
0.930468597399154 0.886567524362967 1 1
1.16417062788326 1.10097339419698 1 1
1.0957039209225 1.04296481134479 1 1
1.00625744519299 0.959236257196498 1 1
1.01894366211284 0.967279195550077 1 1
1.02523695030203 0.980022898402131 1 1
0.854155728425742 0.817043280726434 1 1
1.15790373112894 1.09568189779637 1 1
1.00121187388797 0.952805888160981 1 1
1.11245285392109 1.062617888454 1 1
1.16427548750389 1.10831279501992 1 1
0.999845561428404 0.951921961501294 1 1
0.934650726404654 0.890371943709585 1 1
0.978244330075516 0.934849501209716 1 1
1.05463171523339 1.00666976535196 1 1
0.887422783564216 0.843184738053164 1 1
0.933077819147446 0.8881100419427 1 1
1.00993466257819 0.960303262964124 1 1
1.09883664567271 1.05096624488104 1 1
1.10482731339954 1.05279244674824 1 1
0.870853857634389 0.830792161751664 1 1
0.991351448776585 0.94652143624698 1 1
1.18822619246111 1.13108343036472 1 1
1.19259309707034 1.13071453419749 1 1
0.785843360394576 0.745741954783416 1 0
0.940493438220246 0.896282848746621 1 1
1.08770306279604 1.03423798810072 1 1
1.01298581001888 0.968800504654744 1 1
0.764019718336597 0.726355749116662 1 0
0.979862965493136 0.933317574892449 1 1
0.867111342884333 0.826514422032143 1 1
1.10241449561673 1.0525095875536 1 1
1.2563831780778 1.19505783088662 1 1
0.770410030254044 0.737364287703379 1 0
0.930369553027742 0.883810611131102 1 1
0.891027403591858 0.843607906564852 1 1
0.941051270477055 0.896383933397268 1 1
1.04219214083587 0.997352693946064 1 1
1.15634293477778 1.09963897846514 1 1
0.895914980284717 0.852568125331231 1 1
1.03805234940551 0.984315877021258 1 1
0.987151052553484 0.946456904805181 1 1
0.759931177478658 0.724784405135366 0 0
0.957987504735176 0.912271985248653 1 1
1.09845961920053 1.0516286336112 1 1
0.802784040757795 0.767278449982185 1 1
1.29885738864776 1.24012055476097 1 1
0.914112599263301 0.869868186596235 1 1
0.748197132160489 0.711706625461749 0 0
0.776325040886002 0.732778845525834 1 0
0.981038799427673 0.941585328283713 1 1
1.0180423759437 0.970363217560894 1 1
1.15606816247833 1.10163413856107 1 1
0.959056917154256 0.915774834888188 1 1
0.866981652985765 0.823121745700893 1 1
1.09890800524803 1.04825695663415 1 1
0.93024710721141 0.891578344749161 1 1
1.11443020974924 1.06516173858874 1 1
0.844270683429465 0.803501292859473 1 1
0.913912213662072 0.872271808075336 1 1
1.03907122937423 0.989330105334623 1 1
0.981107804902232 0.935352266990166 1 1
0.991293839464767 0.941846789602864 1 1
1.06968095279165 1.01828955257836 1 1
0.903817572767519 0.859675949032457 1 1
1.01273064279687 0.96742147952864 1 1
1.03212192258735 0.986189373639767 1 1
0.948900285810506 0.904516165393806 1 1
0.948650715716149 0.89933695195404 1 1
0.736191064836753 0.701995740479398 0 0
0.943369505055704 0.897184604892869 1 1
0.989243620420324 0.937220138645193 1 1
1.08908477375521 1.04140376268679 1 1
0.825145224565691 0.787714054806298 1 1
0.737671071790964 0.707533393077792 0 0
0.909950913924342 0.869115111706313 1 1
0.879169363161972 0.837429543791249 1 1
0.810080702927081 0.774019021553835 1 1
0.889799791714567 0.847265250292233 1 1
1.06117158800071 1.01493839838887 1 1
0.980003139154996 0.9362732474381 1 1
0.925849745642665 0.881826740015707 1 1
1.17111522291572 1.1093927714539 1 1
0.825519197918953 0.787461037817615 1 1
1.08517443083233 1.03693569875179 1 1
1.25435781943365 1.1981177390368 0 1
1.34475493059467 1.28100336550081 0 1
0.817329961352054 0.78012724723623 1 1
0.956894946062567 0.909902952867035 1 1
1.1830478253426 1.12404707616653 1 1
1.05844005346528 1.00566381472018 1 1
0.992930849274325 0.9432539790362 1 1
0.820591833509359 0.783042266227807 1 1
1.09221264803951 1.04081400535267 1 1
0.927301556229243 0.885443095442727 1 1
1.037401031639 0.992749201210729 1 1
1.16150312736313 1.09940453805274 1 1
0.847142465925592 0.801431927217111 1 1
1.04184512316924 0.994499977430585 1 1
0.80911816543673 0.768477261399106 1 1
0.639027359787624 0.61096964731486 0 0
1.13759469210236 1.08484651357846 1 1
1.02939721476097 0.981343850895575 1 1
1.15217247723532 1.10240924077469 1 1
1.33128626265701 1.26599538106576 0 1
1.0698725679665 1.02379962371292 1 1
1.2202697766042 1.15847118036141 1 1
0.821440310253452 0.780930806311589 1 1
0.971909223201631 0.926504313683466 1 1
0.777641319253147 0.741597134391122 1 0
1.03696061967144 0.99199349467451 1 1
1.20341093070188 1.14467146850165 1 1
0.975541731395996 0.928121775531023 1 1
0.931538262808693 0.881120514308849 1 1
0.99753438459934 0.952165700661959 1 1
0.893782175203772 0.849088246689395 1 1
1.05372305128452 1.00568287309196 1 1
0.77147935721381 0.729028157945354 1 0
0.886352057271677 0.846392157801862 1 1
0.780142520236777 0.745511237379272 1 1
1.04122642466024 0.994852013643827 1 1
1.12028888303817 1.07584183986134 1 1
0.910763574902776 0.86873239972316 1 1
0.929203507537682 0.888348448141373 1 1
0.940031988875666 0.894017286069341 1 1
0.896079991837591 0.850951737769181 1 1
0.89227614052868 0.849596180076089 1 1
0.975487995461733 0.926556059736356 1 1
1.07912428993879 1.02888559468391 1 1
1.16964246677946 1.11026276942441 1 1
1.0297794654368 0.980640092758195 1 1
1.0398196335803 0.988508638791838 1 1
1.25773880908118 1.19380815701354 1 1
0.720464909390167 0.681770508981858 1 0
1.06751874023074 1.0177521701828 1 1
1.08334945947322 1.03403198392661 1 1
1.13416833449655 1.08180829140859 1 1
1.22998457953557 1.1696356970299 1 1
0.992546355868847 0.940646408005197 1 1
0.68113434138298 0.65006013955455 0 0
0.903427314895757 0.856083276799637 1 1
1.00338635730651 0.957952405483489 1 1
1.03158726926249 0.986721860461395 1 1
1.01793558721095 0.965580831147726 1 1
0.998283673315707 0.948287678033845 1 1
1.09561738095458 1.04303763040495 1 1
1.17577452150549 1.11768158102671 1 1
1.18645444367965 1.13190439193867 1 1
1.02022440554967 0.975143260657277 1 1
1.11086908503179 1.05733781992599 1 1
1.00363686148491 0.959714646830668 1 1
1.06693883579754 1.02244357710662 1 1
0.74472987017144 0.707624573379293 1 0
0.889141007508015 0.844127647006078 1 1
0.93685101566783 0.893462923568579 1 1
0.939219278871141 0.895362781056953 1 1
1.00950385626706 0.955242934465432 1 1
1.17267556251622 1.1135361315714 1 1
0.933847962524518 0.897201128754004 1 1
1.01348594496068 0.970708869770857 1 1
1.11959536592069 1.06689163063451 1 1
1.4544581891192 1.37790984137636 0 0
0.825048906394187 0.783541875379351 1 1
0.87663584569872 0.835388847875774 1 1
0.883128482763178 0.837453569698195 1 1
1.23659499945696 1.17891849338181 1 1
0.908222118719323 0.86790068242352 1 1
1.01524405090533 0.965430121464711 1 1
0.882779246658625 0.84126889236307 1 1
0.87669256317598 0.837187795525065 1 1
0.94918688383923 0.900383840800597 1 1
1.06056188900453 1.00970186243319 1 1
1.12368959196549 1.06696222997043 1 1
0.85400279144986 0.810985182593064 1 1
1.08481663432316 1.03308563088687 1 1
0.997909026546693 0.953337367538891 1 1
0.874136323743797 0.829243486045979 1 1
0.968396763254301 0.91657320143334 1 1
0.846664825727473 0.810050970855614 1 1
0.8485124936444 0.810469312044638 1 1
1.17686465226177 1.12307619092483 1 1
0.997561738752603 0.9511042087968 1 1
0.888468781882807 0.843133577997513 1 1
1.12492609433895 1.06919970252906 1 1
1.13734926016526 1.08441733366019 1 1
0.941795752265351 0.905360492406984 1 1
1.002406619679 0.95025924285709 1 1
0.896595767520246 0.860076123551186 1 1
0.937491061374051 0.892651879172191 1 1
1.07765209006581 1.02555189409642 1 1
1.00190759138284 0.955005414049068 1 1
0.907163186374225 0.864659392987126 1 1
1.16597913328512 1.1070879011224 1 1
0.802224634429685 0.761393624105037 1 1
1.15776329828702 1.10660110253271 1 1
1.0673811537439 1.01251144231693 1 1
0.945684301013518 0.902739802112314 1 1
0.941685768345958 0.897993959145206 1 1
1.05836372536972 1.00676681641237 1 1
0.861312042670721 0.817979288090643 1 1
0.978829470696003 0.926276097114363 1 1
0.949762148987986 0.891360069063133 1 1
0.941995084132975 0.887165219203162 1 1
0.993219768177433 0.942472458420357 1 1
0.846226466615335 0.800905095925401 1 1
0.905757389028806 0.864753503128987 1 1
0.89326251273455 0.8495913447153 1 1
0.93597660587271 0.893682922312286 1 1
1.01207790814779 0.96182218633694 1 1
0.786428199445601 0.752169483901161 1 1
1.06835839781302 1.0118657403474 1 1
1.00186016710921 0.954461078984951 1 1
1.16273557157761 1.10681040167051 1 1
0.795099381288779 0.756346042438779 1 0
1.23575082225073 1.17813873313528 1 1
1.16310363144669 1.11041187990617 1 1
0.948298139302289 0.901974739705912 1 1
1.21256094553281 1.14732470963594 1 1
1.16249102432225 1.10532925358199 1 1
1.05969892972697 1.00202648815782 1 1
1.09614813676047 1.04082002270986 1 1
0.962204344518844 0.915973103227505 1 1
1.19656499634674 1.14121218113329 1 1
0.958459359000232 0.906895581726347 1 1
1.06303643775455 1.01429884802213 1 1
1.05118438694319 0.997584222629523 1 1
1.16986372279975 1.11198862754243 1 1
1.04072847530231 0.984622568426845 1 1
1.13794190970795 1.08707008327886 1 1
0.992254846269427 0.944819146752039 1 1
1.15635442525776 1.09729695627517 1 1
0.85112273783354 0.813333473926051 1 1
0.926439417293544 0.880655862821359 1 1
1.07839425850533 1.02864373314995 1 1
0.994003023682021 0.949778707828603 1 1
0.820800937149531 0.782818482597251 1 1
1.04437188679301 0.992870079198045 1 1
0.858389770027108 0.82450312139346 1 1
1.07809332972418 1.0277307859174 1 1
1.16003228344311 1.10458934303793 1 1
1.0801282944123 1.02773856546696 1 1
1.10160208594104 1.04874022410292 1 1
0.961126503387693 0.917970232907627 1 1
1.083784175269 1.02779603983663 1 1
1.11967440213104 1.06701863132443 1 1
1.13448545644065 1.07879658442539 1 1
1.00497813346481 0.956909349477325 1 1
0.860495177037523 0.825251965281584 1 1
1.21503553491902 1.15420125312188 1 1
1.11836908724648 1.05933662016969 1 1
0.962492569974886 0.91575210662427 1 1
1.34210022467983 1.27759644192411 0 0
1.01612729045525 0.963554534968937 1 1
0.814661963874632 0.782665163430267 1 1
1.06287788156247 1.01930895916993 1 1
1.18710269987874 1.12871411085055 1 1
1.11491797316111 1.06226621669705 1 1
0.951834205929855 0.907898074699938 1 1
1.04663039437589 0.998309094102863 1 1
1.01550967662505 0.969068314652275 1 1
1.21020827005969 1.15996398564788 1 1
1.0056916002511 0.961564873014213 1 1
1.14399164400243 1.09132603837518 1 1
0.897336151776039 0.858650755443305 1 1
0.87294304619318 0.833054420790839 1 1
1.02296829767103 0.971154827754792 1 1
0.978543320826058 0.936352449561278 1 1
1.06269795694039 1.01058184073053 1 1
0.944661416409287 0.901500878802544 1 1
1.04190288962081 0.992060619103948 1 1
1.03059500292999 0.980844537745246 1 1
0.767296304438392 0.731592204267324 1 1
1.08721191522783 1.03948565053275 1 1
1.04332412324344 0.99360596281205 1 1
1.13342973832702 1.08542369284817 1 1
0.924340029776777 0.876970858522345 1 1
1.16459014330753 1.10975200751799 1 1
0.692390432726306 0.66343864632839 0 0
1.22060005628396 1.16452533225994 1 1
0.807213886097101 0.763588299162402 1 1
1.00018512619536 0.952263502110812 1 1
0.854145905400054 0.809494830969473 1 1
0.863954071342848 0.826046226397849 1 1
1.29526509705247 1.23806729249938 1 1
0.93778600157374 0.897409097265534 1 1
1.16500704354751 1.11672886328485 1 1
0.87831329852193 0.83785817027312 1 1
0.877867554603406 0.832463664869523 1 1
1.00416700513674 0.949121916472802 1 1
1.06614236282119 1.01642291267737 1 1
1.17122473162324 1.1150476905842 1 1
0.805965984485491 0.769578628091207 1 1
0.855523521507196 0.813935295892242 1 1
0.843525134968744 0.809540314896981 1 1
1.28829288136775 1.23154951888938 1 1
0.821641822461705 0.779179641197863 1 1
0.907147953335244 0.859228947919771 1 1
0.933570519917328 0.886352173460352 1 1
0.8289607636426 0.794810607148714 1 1
1.09240898395031 1.04071341358829 1 1
0.939738969978451 0.89702248979893 1 1
0.90771869441871 0.868015222519652 1 1
0.848169891025577 0.803718032656731 1 1
0.943698399050797 0.898535664416843 1 1
1.07704227492676 1.02615504391625 1 1
1.02574359714007 0.981432176310379 1 1
1.12366853748604 1.07138920831512 1 1
0.827069987333869 0.787282934989735 1 1
0.970048941997588 0.924217298607345 1 1
0.893264892649436 0.85034243587564 1 1
1.1127499085656 1.06669208433875 1 1
0.966575913757998 0.921040797189119 1 1
0.958100289871576 0.916072212373957 1 1
1.04383015123592 0.997480853798468 1 1
0.982433036487251 0.943651808237026 1 1
1.27228037696404 1.21083928802098 1 1
0.908027236720617 0.868718080067814 1 1
0.956632023500218 0.91076087799374 1 1
1.12365914690744 1.06249049509854 1 1
1.03662676241525 0.983067668610571 1 1
1.1547204188318 1.0949341602865 1 1
0.952415372956452 0.91281432332588 1 1
0.931626735588744 0.886876596645843 1 1
1.04372064338673 0.992832640347615 1 1
1.16036917151733 1.10389132482359 1 1
0.947912404899264 0.909077899150935 1 1
1.06779929365791 1.0164577587422 1 1
0.952583899570766 0.906140075606395 1 1
1.02265653660763 0.978610006737374 1 1
1.14214304364231 1.08354179703333 1 1
0.904338915298221 0.854235256365313 1 1
1.09671463087025 1.04328691968455 1 1
0.899073179516125 0.85405395364807 1 1
1.03885944233793 0.987473898566576 1 1
1.25481335805796 1.19103068062349 1 1
1.04863630892557 0.987761911695347 1 1
1.19125860184243 1.13898254508835 1 1
1.05042688068227 1.00476545945284 1 1
1.22752541608254 1.17217675369588 1 1
0.87081344602894 0.830523134904276 1 1
0.923519774760626 0.876684581802927 1 1
0.91045867144712 0.867679262348342 1 1
0.987136154882275 0.940561675488388 1 1
1.0194149029888 0.962321014858002 1 1
0.973307048304372 0.932352353018427 1 1
1.08785481534577 1.03598982040874 1 1
0.959280262311554 0.905780435124391 1 1
1.0981449004422 1.04027416763163 1 1
1.10997347693929 1.05354231629029 1 1
0.987750331659053 0.938916239882991 1 1
0.997807295165932 0.953766090920091 1 1
1.04302920799738 0.993164888587164 1 1
1.03254241331894 0.981554852698759 1 1
1.07847363502547 1.02043222327238 1 1
0.873669273011351 0.830693710333222 1 1
1.18095639552123 1.12439796940167 1 1
0.827690119070841 0.787821152111341 1 1
1.04900618256239 0.992262848839015 1 1
0.8641264575921 0.82041997121064 1 1
1.02212728184369 0.971582369719702 1 1
1.14424923556281 1.08116959040479 1 1
0.735892305710018 0.699764502100615 0 0
0.84254314307143 0.803631211964721 1 1
1.01655614539813 0.968504584161156 1 1
0.743966252118223 0.7065700873803 0 0
1.10461903449281 1.05598196470121 1 1
0.781017377598317 0.746603146852329 1 0
1.06408463119059 1.01680294749659 1 1
1.26917044560722 1.20474617744274 0 1
1.07294347849966 1.02352997045482 1 1
0.978667079480322 0.932406357197037 1 1
0.960593318421749 0.919197673627798 1 1
0.957007237152771 0.910096220855871 1 1
0.948343809839994 0.901312997861056 1 1
0.937313760008551 0.893211454774837 1 1
1.1138406521337 1.06292679562621 1 1
0.934249999615237 0.888648906148394 1 1
1.06656648754343 1.01647434165944 1 1
0.992002336635155 0.949188968458114 1 1
0.870622934326043 0.832030721885563 1 1
0.935685265030164 0.890614924670907 1 1
1.07566395965955 1.02201905563073 1 1
1.00219412632777 0.955703580124254 1 1
0.876458615190359 0.838870002956525 1 1
1.0254251841943 0.9742872462796 1 1
0.969383833463495 0.921132338954706 1 1
0.838986098946933 0.795886190243229 1 1
1.10089494522272 1.04256334290332 1 1
0.957410043753801 0.906712937347629 1 1
0.972688146792634 0.921807788074486 1 1
1.1097378228201 1.05394019810994 1 1
1.18878260274063 1.13839235828471 1 1
1.03943529988921 0.993679993986797 1 1
0.994583288949181 0.948550577330756 1 1
1.02423726466834 0.970039323745068 1 1
0.885572153472232 0.840221269967824 1 1
0.675760195561211 0.644779953031761 0 0
0.898626541337367 0.852554781865799 1 1
1.14837793841087 1.09771549647086 1 1
0.914382036323741 0.869876177487385 1 1
1.26554942095398 1.19926534793131 1 1
0.686262703341655 0.653651342676803 0 0
0.981938570492863 0.937340634899754 1 1
1.07908660165009 1.021976812721 1 1
0.983557993226487 0.934596509151096 1 1
0.78437799340209 0.750118985569831 1 0
1.15801835708849 1.10454081124477 1 1
0.82858907969195 0.787194603147296 1 1
1.093584298729 1.04235072413956 1 1
0.831138364580511 0.791793956338577 1 1
1.03566628629158 0.98436214960663 1 1
1.11640823937142 1.05872294689445 1 1
1.03578867433729 0.984616990629624 1 1
0.89942740708483 0.859248398447016 1 1
1.02786753446516 0.977357332333755 1 1
1.02099497739147 0.969251784862669 1 1
0.936245998641472 0.892643248316814 1 1
0.923322778584858 0.876365626315981 1 1
1.0576631817744 1.01114467051774 1 1
0.899589751846354 0.853398064747297 1 1
0.98210962882756 0.938297229743207 1 1
0.871586320919716 0.829994145924361 1 1
1.08616239423519 1.03496566744587 1 1
1.01366380193391 0.966292247471197 1 1
1.22820022238621 1.16679926878428 1 1
0.724727383466137 0.687668921203215 0 0
0.810226216504805 0.771210371876464 1 1
1.07964511616541 1.02660373181489 1 1
0.960392645343035 0.918995808966106 1 1
0.849234006129432 0.812128694686689 1 1
1.02377944755921 0.966488996350295 1 1
0.918028519198964 0.875091753072774 1 1
1.05761616558247 1.00022366466261 1 1
1.10495126778979 1.04976637256289 1 1
1.17858303376486 1.12301255551765 1 1
0.792887327098654 0.750741692348085 1 0
1.06352666293439 1.01510445862758 1 1
0.868431809793225 0.828295719120965 1 1
0.949508979505423 0.908598291617549 1 1
0.817420002737615 0.768239530810555 1 1
1.1617094127244 1.10723162206708 1 1
0.976281254587803 0.925508683745971 1 1
0.994628566045967 0.939042507756933 1 1
1.07769849662213 1.03067073898269 1 1
1.06469009681565 1.01472938798692 1 1
0.859385455880392 0.818857592483383 1 1
0.814973693303275 0.779249083948805 1 1
0.785079940858931 0.746360823452311 1 0
1.00392640433151 0.952811091792024 1 1
1.00665849142147 0.957403578931664 1 1
1.02077443889844 0.974672455460212 1 1
1.01758924446549 0.965962607264318 1 1
1.11025430525838 1.04756577146981 1 1
1.04056182660911 0.98496272321218 1 1
0.976455446868295 0.929230302070037 1 1
0.804096322246268 0.762598345470579 1 1
0.944197494958654 0.892157714941789 1 1
0.936083377241642 0.891374491492803 1 1
1.22346583054311 1.16004847317613 1 1
0.777464734277938 0.738343757149569 1 0
0.956225700636023 0.908774245507213 1 1
0.798697230313238 0.748902999247624 1 1
0.832630695382258 0.792137017318056 1 1
1.06910643941951 1.01461133721128 1 1
0.981075986837886 0.934870939830778 1 1
0.837286954786024 0.798427123808964 1 1
1.07693019737161 1.02683843173974 1 1
1.08110871780143 1.0340000511495 1 1
1.03861510484124 0.99625966312075 1 1
1.02907265026825 0.981574397932834 1 1
1.1483659632101 1.09378686921865 1 1
0.776536160606407 0.737730299735005 1 0
0.902551561463975 0.860863138769626 1 1
1.39410439276089 1.3306642095113 0 0
0.897514004394318 0.854241058676714 1 1
1.13175677772093 1.07917139593983 1 1
0.891645501185537 0.847679428223362 1 1
1.11581249660924 1.06055793934613 1 1
1.09759694913261 1.04086455187217 1 1
0.664047012741232 0.628712735632538 0 0
1.07701688344737 1.0189635941047 1 1
0.982312634181454 0.939164809996669 1 1
1.24670237571014 1.18538341723166 1 1
0.984291924343793 0.930398835098508 1 1
0.953605675016061 0.914790169709915 1 1
1.03238335457468 0.985025451328854 1 1
1.05024289766523 0.995323565433774 1 1
0.869527776143144 0.828009137822026 1 1
1.00962789066473 0.962880531659986 1 1
1.05603940722362 1.01140525089338 1 1
0.793316104984161 0.757044935612266 1 1
1.00129504379145 0.954229732350673 1 1
0.942165866126046 0.893049763783245 1 1
1.10190413329944 1.05024934108098 1 1
1.16783576087255 1.11786239490743 1 1
0.863923248005912 0.824467838463058 1 1
0.962541882179069 0.920563092114377 1 1
0.924454385467921 0.882283632207217 1 1
1.11951804555941 1.07077445699415 1 1
0.867463042927348 0.827970117947043 1 1
1.14263518220056 1.09093806946571 1 1
0.857408488160671 0.820239502055667 1 1
0.747396721922262 0.713194150972884 0 0
0.761335700994027 0.729317588909866 0 0
0.975242039246391 0.929920749491755 1 1
0.945004608221878 0.898355238655042 1 1
1.13188200256462 1.07247367366297 1 1
1.0965422413445 1.03728719099208 1 1
1.11610116180206 1.06214229069556 1 1
1.01918526254817 0.966937020541042 1 1
1.30412497394443 1.24016210230143 0 1
1.16062010662812 1.10845968470961 1 1
0.883167305687428 0.840387070509588 1 1
0.936757058113372 0.891166326163159 1 1
0.789067520272675 0.752734461825037 1 1
0.812800330500908 0.774421383718752 1 1
1.09396915909903 1.03285154004762 1 1
1.09209270952821 1.03864000743099 1 1
1.18723886769282 1.12959750620486 1 1
0.921902973609646 0.882074934643683 1 1
1.12852392112207 1.07825887750581 1 1
0.907550567793087 0.861937177006024 1 1
1.04243938531536 0.989917131755966 1 1
0.930567940674124 0.88979218788954 1 1
0.997477246964525 0.951036773744352 1 1
1.0473411782988 0.998829398376731 1 1
0.823457476804823 0.778822297866987 1 1
0.90598164904711 0.865612780817624 1 1
0.995224986882816 0.944609814099584 1 1
0.993568245138594 0.946207272642053 1 1
0.964759892234045 0.917745535273669 1 1
1.00538447645629 0.95580673754934 1 1
1.16550638087499 1.10948322280442 1 1
0.926389084371316 0.878689148038808 1 1
1.04303693199721 0.995693100245332 1 1
1.14480259561758 1.08749098466595 1 1
0.993269583198538 0.944235133155702 1 1
0.972700384757408 0.931917537284146 1 1
0.957719412798349 0.90663323610684 1 1
1.12835037673735 1.07212085082489 1 1
0.882189679420714 0.8394845856501 1 1
0.880818796760175 0.835405669963902 1 1
0.967853435823301 0.921911020523234 1 1
0.99650562885678 0.947915361182838 1 1
1.30727328502232 1.23606216618673 0 1
0.917900922923463 0.869215024613016 1 1
1.038918580162 0.990090027309875 1 1
1.0527152354587 1.00162246191251 1 1
0.836844452849951 0.797145531653159 1 1
0.94782298529197 0.902829212058154 1 1
0.80516313191002 0.768088256966557 1 1
0.905153363701545 0.8656547093476 1 1
1.04197893128751 0.991722977495675 1 1
0.762538162341225 0.729910569342014 1 0
0.898870617430352 0.85920492187012 1 1
1.18710348002149 1.12593850755956 1 1
0.967696003640463 0.924977183506 1 1
1.35602239270363 1.29077120678274 0 0
1.10143879028884 1.05239403665713 1 1
0.734577861648028 0.698482972800241 0 0
1.3093085734797 1.23412724580039 1 1
1.05273839704933 1.00392462616157 1 1
1.15410230501309 1.10357233769805 1 1
0.832461890771481 0.795508780339623 1 1
0.889518114107014 0.84293623518795 1 1
0.999570348322512 0.950353575786829 1 1
0.929102482885524 0.884071321284673 1 1
0.892491400235027 0.853273495595021 1 1
0.990328049004425 0.943219476175152 1 1
0.773046103685144 0.735685098681033 1 1
0.812731548351289 0.775708629706961 1 1
0.95072281935253 0.906695501383643 1 1
0.895551377472765 0.847672430567226 1 1
1.05340524588149 1.00369280802351 1 1
1.05731460796261 0.997584569451249 1 1
0.973511005782276 0.918730246845907 1 1
0.86932504725981 0.830265307604411 1 1
1.33468734818605 1.2640289518515 0 1
0.874978117339576 0.837282714375091 1 1
1.13258570426736 1.07305075040554 1 1
0.903196658312709 0.861007090964868 1 1
1.02837117312814 0.974920845368614 1 1
0.971880780590763 0.92558983173323 1 1
0.950861581586606 0.907565830731261 1 1
1.018451969476 0.972222681981959 1 1
0.997994854092205 0.952945254770675 1 1
0.92563228038772 0.882402451824679 1 1
0.996723126526914 0.950929737965494 1 1
1.03624822049186 0.98790861887663 1 1
1.12199081122083 1.06658718616517 1 1
1.05202408167565 1.00460704279641 1 1
0.943161361835031 0.896320182544563 1 1
1.04047873460691 0.994520954851789 1 1
0.986724963356032 0.936280803986918 1 1
1.11228219562181 1.05408206571837 1 1
0.8633804010431 0.825538157614007 1 1
0.94531325735391 0.901738100015228 1 1
1.08183924526767 1.02967863050655 1 1
1.16482484228763 1.12329886649786 1 1
1.07366387227486 1.02513460236134 1 1
1.0758757781828 1.02414965373097 1 1
0.821187969940932 0.783420850251782 1 1
1.04170753832222 0.987135308905555 1 1
1.02174879478059 0.972905936508251 1 1
0.816826068514289 0.771122219654132 1 1
1.0101691675057 0.960277787465648 1 1
1.00959894205776 0.958742199266761 1 1
0.779325899252487 0.74526074805998 1 0
1.12861926139419 1.07161112938297 1 1
0.917092410992061 0.87212187291864 1 1
0.882954905991527 0.836946996144037 1 1
1.07869054625911 1.02649534080659 1 1
1.08182029908935 1.02478375839265 1 1
0.926557479120244 0.883521301091012 1 1
1.16334833421363 1.11471221752614 1 1
1.19280864686633 1.13380170012759 1 1
1.32206971834538 1.25280818454627 0 1
0.840053511241618 0.800851843210178 1 1
0.680930630719516 0.644879306361359 0 0
0.790245940285882 0.750983370115483 1 0
1.0689349368999 1.01730252472592 1 1
0.991976968713993 0.94498149706834 1 1
0.901831259534634 0.85514671726863 1 1
0.874825277397575 0.833231845759148 1 1
1.09263035936309 1.04191641919327 1 1
1.00875282783064 0.965054807809774 1 1
0.991733339745716 0.949459698412228 1 1
0.919083542485595 0.87158081551319 1 1
1.08100340572741 1.02845388258874 1 1
1.10222943117473 1.05267056403519 1 1
0.828312670464621 0.790342067766004 1 1
1.01617739995022 0.970298091133048 1 1
1.11350767604277 1.06004122103557 1 1
0.976920774921869 0.931291341334413 1 1
1.04868719194906 1.00421290159258 1 1
1.01792438625192 0.968491816444588 1 1
0.965600611910843 0.917840978000035 1 1
1.02069091734371 0.974728753885935 1 1
1.02797399837531 0.973934442337516 1 1
0.807889860529291 0.770124568021786 1 1
1.15774785046811 1.10417288162803 1 1
1.0072577600001 0.962189773546253 1 1
1.03804695035845 0.985495968052272 1 1
1.08410179063691 1.02737245210435 1 1
0.948139249769336 0.897405976753911 1 1
0.938517720411725 0.899323886322571 1 1
1.17099446187666 1.11386753295963 1 1
0.959592773668071 0.910142060781289 1 1
0.828794600908074 0.794499063762318 1 1
1.18136100256551 1.12417030386442 1 1
0.81969736381303 0.784105719052259 1 1
1.1175252849056 1.05865464410006 1 1
0.789710525257106 0.750404878701254 1 0
1.08402024721481 1.02767594496339 1 1
1.27280810831175 1.21706739946674 0 1
1.09474140535333 1.02806799127136 1 1
0.944498034508293 0.897005487494273 1 1
1.0136343877355 0.968402759263673 1 1
0.973465979807964 0.927012900652295 1 1
1.04372406282456 0.989708994311848 1 1
1.18006603214391 1.12336345430462 1 1
1.01755607385686 0.963876177570433 1 1
0.801503613268694 0.763023808517744 1 0
0.891849819345246 0.85211292363628 1 1
1.11694051554682 1.0612878950701 1 1
0.961389864564635 0.919029105322421 1 1
1.13191653367806 1.08102202600745 1 1
1.12567899344699 1.06911347008051 1 1
0.974307708310691 0.930602306904714 1 1
0.964908184547188 0.914254386848539 1 1
0.864985331225891 0.819884895694428 1 1
1.08872372410362 1.03072422116796 1 1
1.03962308994501 0.99056850147314 1 1
1.08013220833144 1.02521853094546 1 1
0.908912026511817 0.868335191789901 1 1
0.800396509014679 0.756450385474688 1 1
0.924196088199438 0.875775258798549 1 1
0.958050494571571 0.914814184240786 1 1
1.14245675329046 1.07342856751465 1 1
0.985179984687367 0.937284439293688 1 1
0.810354906872523 0.77224119962595 1 1
0.86683036747503 0.824131982004519 1 1
0.852380086325906 0.81641294894649 1 1
0.581265943303846 0.556299046189295 0 0
0.800524261734391 0.759186162637627 1 1
1.07564347891149 1.02326117491809 1 1
1.1359063553087 1.0834503701565 1 1
1.11855591883048 1.06100690408244 1 1
1.09198726786412 1.04180805517295 1 1
0.753475780657395 0.718658559548536 0 0
1.04354821276243 0.993260864340087 1 1
1.12309567044058 1.05856357261572 1 1
1.27341847186867 1.20859064911279 1 1
0.85388629076162 0.815904688864541 1 1
0.9763305328179 0.926661435568614 1 1
0.830827098690431 0.788558902016768 1 1
1.12508809231314 1.07374422415797 1 1
0.838295577458227 0.800667546706587 1 1
0.969553130936285 0.922779097136013 1 1
0.707255992140921 0.672570388744635 0 0
1.21157451134264 1.1558077360514 1 1
1.25202029076863 1.18416755219213 1 1
0.994261774945067 0.946127829295211 1 1
1.10112215866086 1.04708971605602 1 1
0.874422694853027 0.835915504036366 1 1
0.939755978392053 0.893787345854392 1 1
1.04401675698706 0.999442762080331 1 1
0.835780925741072 0.797196145535166 1 1
0.718842350704293 0.684127949338395 0 0
1.16154299722317 1.10979662608739 1 1
0.980091878849578 0.93503349942147 1 1
1.20087855247532 1.14470681076255 1 1
0.96331304112183 0.916385935069433 1 1
0.881439337695721 0.844604346902571 1 1
1.18564450633143 1.12126696957047 1 1
0.936527999338313 0.889063824291972 1 1
0.856190923103472 0.817224686556571 1 1
0.951008672182589 0.913170988985171 1 1
0.912634864062841 0.87223741042003 1 1
0.784326890178848 0.748841896399513 1 0
1.16323423493609 1.1049540690749 1 1
0.827405151290336 0.792442203408285 1 1
1.01471799229682 0.962504922430748 1 1
0.983267624773512 0.93827046849354 1 1
1.15976034988083 1.10145383734684 1 1
1.17035995620267 1.11192774589671 1 1
0.887523699523601 0.849620172922012 1 1
1.03905428920824 0.988140879271175 1 1
0.908469032090141 0.862330216118291 1 1
0.891556158157636 0.837374070719041 1 1
0.809966981330992 0.774537619538079 1 1
1.14351707552199 1.09113141104324 1 1
0.979820029295965 0.941211038493871 1 1
0.86805182295155 0.83007861268591 1 1
1.02251589646367 0.973664913833589 1 1
1.14137863345048 1.08346050354859 1 1
1.19100483018625 1.1274547441149 1 1
0.86366566727543 0.828550942508056 1 1
1.05991792139701 1.01163708282968 1 1
1.13774615289863 1.08976650495001 1 1
1.01850426222875 0.97285143129523 1 1
1.06790560842666 1.02555669027418 1 1
0.923397334505067 0.878726597491556 1 1
1.04551492257747 0.999005322926654 1 1
0.895177952590643 0.852772568260241 1 1
0.749213442049913 0.717153872425301 1 0
0.903731652030926 0.863746006387477 1 1
0.853784408879471 0.815603568321501 1 1
1.13309573010276 1.06901909697593 1 1
1.10975911983314 1.0502569827394 1 1
1.13429788165197 1.07710458151706 1 1
0.956026508883079 0.907414900836414 1 1
1.21697946513245 1.15995341673305 1 1
1.06550423820983 1.02596531060172 1 1
1.16204710550569 1.10118005373754 1 1
1.32130978992382 1.26275862301711 0 1
0.760114581974641 0.722113542703669 1 0
1.17802738035066 1.11640671073044 1 1
0.879010506777087 0.836993910643876 1 1
1.01457856144629 0.972097891493143 1 1
0.958812988923723 0.907703749930424 1 1
1.22091866481978 1.16511156876745 1 1
1.12995329942929 1.08256714691823 1 1
1.02545761258626 0.979530619274798 1 1
0.800926465061616 0.764284043953753 1 0
0.977998994037377 0.92825323518213 1 1
1.02680882532605 0.971844085940559 1 1
0.902437963788405 0.860922428102895 1 1
1.05106408901849 1.00015584638575 1 1
1.07286086066136 1.02108773870423 1 1
1.15228485970234 1.09590040335276 1 1
0.894948001400687 0.848021292096417 1 1
0.966567561168204 0.919242469941354 1 1
0.971919226445039 0.930099089289653 1 1
0.992314793528669 0.951157236581461 1 1
0.764303954740018 0.729474264738378 1 0
1.26656880324604 1.21025497959985 1 1
1.14879185996069 1.10088283733106 1 1
0.872441469170971 0.837484197445414 1 1
1.03627482793091 0.994190610470742 1 1
1.08308238352253 1.03113516340503 1 1
1.14547908252474 1.08904056751885 1 1
1.00510761923182 0.957791886374412 1 1
1.10171801297533 1.04928105403698 1 1
1.07039877475855 1.01328851117313 1 1
1.00273340274175 0.955502888018371 1 1
1.10469625238817 1.04872140560801 1 1
1.02815132400659 0.980506906151505 1 1
0.862497830374072 0.816987651472616 1 1
0.925979687603497 0.881373273544064 1 1
0.996706102799264 0.946868642244549 1 1
0.900843458674813 0.852804026992128 1 1
0.687483173691981 0.652477616543098 0 0
1.01804653128173 0.967964530522005 1 1
1.08191480600221 1.02321124197234 1 1
1.25348769636599 1.19416280115165 1 1
1.13334709131119 1.07116231406972 1 1
0.972891307562482 0.928313002633712 1 1
1.1195960456073 1.06884572230526 1 1
1.1792412604264 1.12196958233208 1 1
0.816526563936178 0.776038370562288 1 1
0.968603924432087 0.924758807297549 1 1
1.0931118763795 1.0429591437872 1 1
0.973307969817352 0.930395177965871 1 1
0.992957533052349 0.949251742257678 1 1
1.08416756243647 1.03491529320747 1 1
0.761574496240372 0.725472891583149 1 0
0.974671957666432 0.92759468121343 1 1
0.877159278765572 0.835091117363591 1 1
0.954492812969434 0.906002808822482 1 1
0.809759967106254 0.769116219991836 1 1
1.23611299190294 1.17547505911428 1 1
1.00124239429376 0.955256061424863 1 1
0.80947892554685 0.778227457393643 1 1
1.11213436665848 1.0617913030472 1 1
0.97106995839327 0.931118451493594 1 1
1.0764912981977 1.0269087216995 1 1
1.05782886569704 0.999355890348013 1 1
0.91448300952831 0.867676161322948 1 1
0.997673046678113 0.954116451013596 1 1
1.04085380395732 0.992933204895621 1 1
0.933828426084744 0.887400889268953 1 1
0.958748210816377 0.914974791712746 1 1
0.747077100465524 0.703050850147504 1 0
0.930134541786134 0.878282570281293 1 1
0.861623625447099 0.818375753017431 1 1
0.957622375153552 0.910052011580929 1 1
1.02076994449478 0.966306299563784 1 1
0.919235433021836 0.878502873209254 1 1
1.16914135014913 1.11225255583695 1 1
0.978471459388978 0.934840412671278 1 1
0.947346555440388 0.90014315477591 1 1
0.827994692572859 0.789750878691334 1 1
1.13757455962378 1.08187044199158 1 1
1.10082200369477 1.04410056458447 1 1
0.828694054359546 0.790301970437096 1 1
0.97330173906647 0.919678008138456 1 1
1.19359078223311 1.133137808607 1 1
1.01527297674078 0.966936232110848 1 1
1.20649977212488 1.15090021748549 1 1
1.06822190156873 1.01679810767576 1 1
1.19225415921136 1.13748185721072 1 1
0.810131095142684 0.775408435602845 1 1
0.884513989882898 0.845999168576437 1 1
0.88490538929439 0.843665751943772 1 1
0.903687042489637 0.863024617605139 1 1
0.962866982395632 0.9181652680803 1 1
1.05286487309293 1.00287908755656 1 1
0.877841371500616 0.829813271518569 1 1
0.811475611497092 0.773361218996123 1 1
1.00817417523237 0.965694317551188 1 1
0.940550623109946 0.897068332492578 1 1
1.00502633450192 0.95812711970645 1 1
0.791023032470199 0.756592258077092 1 0
0.930300895556901 0.885649139886784 1 1
0.834131325925358 0.795196802172304 1 1
0.915887057528795 0.872237361706678 1 1
1.08492874505852 1.02485870712356 1 1
0.727206198138207 0.692573144028431 0 0
0.950373527423218 0.911590343841984 1 1
0.909315456437477 0.864242191530354 1 1
0.961794863881739 0.913864717664219 1 1
1.00692350791092 0.954820676323824 1 1
1.04513244461001 0.992791098016022 1 1
0.933250575020786 0.888362224465777 1 1
0.865321622950256 0.828506196530196 1 1
1.03095101914513 0.978647663413893 1 1
1.13609937701603 1.08377640932246 1 1
0.764008332431487 0.728571171417437 1 0
1.09043643185444 1.03626876166147 1 1
1.15988603213131 1.10501320559034 1 1
0.885294626436463 0.840136081485497 1 1
0.917909263022759 0.874310030546053 1 1
1.11738673972607 1.06268887901953 1 1
0.65740151136982 0.617399158700748 0 0
1.03647504342241 0.99133424724929 1 1
1.04487329211467 0.996713550271464 1 1
0.874628439825176 0.835796066241751 1 1
0.900165389951195 0.861272639571976 1 1
0.954620254637026 0.904279889696264 1 1
0.851828721105665 0.810994329618964 1 1
0.825147025947937 0.789925761402478 1 1
1.02962240581008 0.982075770271437 1 1
1.11274199530277 1.05888488464188 1 1
1.0762934978386 1.02703843468038 1 1
1.00647564576051 0.95502154380581 1 1
0.918696482645784 0.870249106956415 1 1
0.732667702153248 0.695555311883545 1 0
1.06708902904659 1.01510706428777 1 1
1.21401321209894 1.15726445197302 1 1
0.811599742293309 0.77435701016384 1 1
0.933648843507293 0.887207335039556 1 1
1.03080288696063 0.978576735668745 1 1
1.00744443901269 0.952439908369492 1 1
0.821034057437829 0.782561220614816 1 1
0.892261943870792 0.848542866770113 1 1
1.00490119617525 0.956351032518398 1 1
1.11941572660841 1.07349657553013 1 1
0.928807593147095 0.88953899963589 1 1
0.886586231915167 0.847375451084221 1 1
0.967075599757739 0.92164275419658 1 1
0.963015461290391 0.914588894033965 1 1
1.06090558861787 1.01578438001334 1 1
1.01546297887766 0.973022579374377 1 1
1.02386359040655 0.975456912329927 1 1
1.19019917341607 1.13666372041821 1 1
1.1039851500867 1.05046237185186 1 1
1.04196676882399 0.99714202913891 1 1
1.15421877827999 1.0938074526497 1 1
0.946927781898855 0.904162590190946 1 1
1.10839115277495 1.05729276802456 1 1
0.995685366330899 0.945970963198135 1 1
1.30166590104723 1.22685200239583 1 1
1.05497011540213 1.00361822710615 1 1
1.09580003010506 1.04710752832052 1 1
1.22374506353939 1.16977479204821 1 1
0.812571442297105 0.778125043137582 1 1
0.923335103943647 0.877615647978363 1 1
1.27124731630602 1.2174281837295 1 1
1.02686293143416 0.978832001115451 1 1
0.907062408810814 0.864089162218153 1 1
0.971502469622354 0.925456478688069 1 1
1.0448320337033 0.990105570534812 1 1
0.885005586250145 0.836671485426914 1 1
0.8519188274729 0.814870651643122 1 1
0.910855824976909 0.869887714656412 1 1
0.892358423080437 0.850035854003125 1 1
1.00474174665376 0.959710980092766 1 1
1.01147644950665 0.965316926931889 1 1
0.81574002382692 0.77476192670824 1 1
1.02509529346644 0.974393410183151 1 1
0.995277873406931 0.947572384992933 1 1
1.07867055575311 1.02397577513328 1 1
0.732809752280384 0.69184092097181 0 0
1.1549326454822 1.09772603601512 1 1
1.11651217320249 1.06691848269986 1 1
1.00316322782134 0.952219775947629 1 1
0.989832795827599 0.93990819905624 1 1
1.1433225288019 1.08704218374271 1 1
0.707205392735314 0.673887282565183 0 0
1.0480952770593 0.997525092390493 1 1
0.950898144153249 0.901965117098022 1 1
0.850070347765251 0.810781630330698 1 1
0.938327805315462 0.890940525041645 1 1
1.0749373526212 1.0266129569836 1 1
0.712485054862929 0.675369829141484 0 0
1.21092682507492 1.14842184319098 1 1
0.96381931957812 0.911397620593033 1 1
1.07961397310164 1.02842286291569 1 1
0.994086998880128 0.94536511323956 1 1
0.820543896125806 0.781273005347092 1 1
0.963374405009875 0.91772699970845 1 1
1.04351430143403 0.99029620398771 1 1
0.956091742157783 0.915051380312144 1 1
0.993161332821663 0.948994595589691 1 1
1.09895011932359 1.04807489245409 1 1
0.805848175952439 0.768318974794038 1 1
1.08889599811424 1.03690950251487 1 1
0.97169154220957 0.925528557069394 1 1
0.878249530752692 0.837940902810589 1 1
0.919984952050109 0.873030387770946 1 1
0.950074835279544 0.905691931867063 1 1
0.845609993754299 0.810082827829952 1 1
1.28380771052484 1.22717626368615 1 1
0.756678816664424 0.724571956448878 1 0
1.1271832727469 1.07204954511375 1 1
0.795953640709787 0.756798565227806 1 0
1.04580667824185 0.993987594420653 1 1
0.983538376003778 0.943015120214874 1 1
1.08884919954275 1.03798849995749 1 1
1.064161767863 1.00294067263321 1 1
0.785960408591603 0.746034191349361 1 0
1.16769717868873 1.11064821078222 1 1
0.988303565887603 0.945696197911878 1 1
0.785435912990101 0.750521120096409 1 0
1.04215479725084 0.991930279797246 1 1
1.01823907942092 0.964540146363862 1 1
1.1551904208566 1.09341014803214 1 1
0.92928894441605 0.88792300503664 1 1
1.04109975948053 0.98807074457887 1 1
0.99561592828738 0.950966545412213 1 1
1.0645656611761 1.01745536274265 1 1
1.03921523966863 0.990117110218773 1 1
0.889815150544094 0.851852561952985 1 1
1.02413133150138 0.977510770349726 1 1
1.0983233998455 1.04082691198581 1 1
1.03232938442588 0.98218628893832 1 1
0.924656452353219 0.882755216970442 1 1
1.0973895206732 1.04933095244138 1 1
0.87024404559379 0.824971992871769 1 1
0.898806759218665 0.858174283945498 1 1
0.91887078435667 0.872869559235424 1 1
0.760165576102299 0.727803797865146 1 0
0.727676250077253 0.69814297112216 1 1
1.00583644541886 0.9533764324242 1 1
1.03930316619386 0.98174344724301 1 1
1.11022539820551 1.051871096689 1 1
1.12142899952259 1.06965165723875 1 1
0.792836622178866 0.757700568469957 1 0
0.914867058714887 0.869999289325995 1 1
1.13012180556015 1.07036492908952 1 1
0.780949347003361 0.747742020537304 1 0
0.949441510814964 0.906960558569936 1 1
1.07583600874668 1.02148870535478 1 1
1.18724126687905 1.13183464648949 1 1
0.776784619677661 0.737923308505197 1 0
0.914932496994973 0.871694399793351 1 1
0.932553264773147 0.884902853684846 1 1
1.08018256457248 1.0287013550455 1 1
0.824969086363586 0.784473461453799 1 1
0.986384444888122 0.936470940422103 1 1
1.02077772953644 0.975756757097627 1 1
1.18791821486779 1.12926240004663 1 1
0.894294776215164 0.854428280484784 1 1
0.780098030862861 0.739210606352157 1 0
1.03449725830184 0.980965063903739 1 1
0.84115417114651 0.800544874617657 1 1
0.91018483427796 0.871290476037384 1 1
1.06113500549797 1.01367414525831 1 1
1.00138822484586 0.949740545501727 1 1
1.10077014929623 1.05192038185717 1 1
1.09458963391805 1.04400378668481 1 1
0.995008220036679 0.945792691461371 1 1
1.19364671875488 1.13757818661696 1 1
0.95729656741052 0.909239596761441 1 1
0.931872780665916 0.882568309532324 1 1
1.11976829447995 1.06701194721349 1 1
1.1198450063605 1.06834916743747 1 1
1.12155440902907 1.06627546996963 1 1
1.00326563433902 0.957327682502153 1 1
0.986135193680669 0.939758768934596 1 1
1.03406160058336 0.984962488945803 1 1
1.00164783295892 0.950209601793608 1 1
0.995204856751034 0.950431634043247 1 1
1.23364364624085 1.17782935969896 1 1
0.868267327433817 0.826222122905774 1 1
1.00500739188749 0.955640014327091 1 1
1.0072607906761 0.96003178674997 1 1
1.05394903202302 1.00407840906374 1 1
0.83818465548405 0.799467744487602 1 1
1.02849520617777 0.980121266805706 1 1
1.13567681263845 1.07442788676799 1 1
1.07354333281487 1.02178470751595 1 1
0.985057182039684 0.93423479741868 1 1
0.809989070387513 0.770813948905763 1 1
0.9730183329104 0.92940128329113 1 1
0.917378485368703 0.867224537008296 1 1
1.03122440492154 0.980776297298736 1 1
0.796878554193238 0.763676701147478 1 0
0.838062743433996 0.795983607568944 1 1
0.980645150780205 0.934511757829746 1 1
0.97995820564832 0.936440813116154 1 1
0.78817264207608 0.753903235627552 1 0
1.13159565565671 1.07102240365495 1 1
0.740979226902123 0.700093684657146 0 0
1.06779479888353 1.01898222030838 1 1
1.05212590344338 0.99869366065409 1 1
0.989110972444092 0.93485533828127 1 1
1.03827994826506 0.988176673471363 1 1
1.15753362142162 1.09646170541552 1 1
0.906534822871717 0.857045382526826 1 1
1.04436918589276 0.993910993856334 1 1
1.02311324071281 0.977338050405263 1 1
1.20883507940647 1.14718571931934 1 1
0.931500201869194 0.887713841240478 1 1
0.809484656153717 0.772481010637375 1 1
1.0910103930252 1.03439586813588 1 1
1.01434716278225 0.969569511414006 1 1
1.06264750508978 1.00699462356772 1 1
0.915806236267905 0.867254078955125 1 1
0.75918398754917 0.724107225405269 1 0
0.86083920519463 0.817998547483935 1 1
0.924406186754049 0.882792194943838 1 1
0.83311495391638 0.793832746774062 1 1
1.03851035674806 0.985337936577906 1 1
1.03690257701307 0.982728840822255 1 1
1.01800041663814 0.971825740233114 1 1
1.05319540648298 1.00648176978441 1 1
0.861895769453503 0.81907242964711 1 1
0.868712666245467 0.823181045983743 1 1
1.20831765969186 1.14989003983812 1 1
1.20291802182178 1.14049537869336 1 1
0.938597398009265 0.898827457798114 1 1
0.829995952273553 0.79352320319333 1 1
0.968345958398756 0.914637579148731 1 1
1.17127652550691 1.11287573719898 1 1
0.8813335825862 0.841987116018015 1 1
0.974469512507537 0.929245073079499 1 1
1.08117719016792 1.0328666364301 1 1
0.904299418414147 0.858683618437134 1 1
1.23318386161018 1.17325749805827 1 1
0.980196518293681 0.929210483432418 1 1
0.923380600405244 0.879056209009579 1 1
0.887282142436189 0.842547838984802 1 1
0.866831637801832 0.827342410765272 1 1
1.06042117861732 1.00756423088366 1 1
0.950587389066237 0.900390316910195 1 1
0.921200763482934 0.878414682516177 1 1
1.28188104186241 1.22328089478467 1 1
0.545928228401501 0.514142147255958 0 0
0.806714962716187 0.767459240400661 1 1
1.1843931963008 1.1313897072114 1 1
0.972711692637285 0.928267017112332 1 1
1.03290911303184 0.991402090168994 1 1
0.973600979414784 0.929376164374909 1 1
0.894416865435058 0.846114903137085 1 1
1.05163030869434 1.00189720832107 1 1
0.651898562653862 0.623818697904536 0 0
1.10700132405696 1.04633102951443 1 1
1.16912538460917 1.11619386886723 1 1
0.995183729855875 0.955254662163208 1 1
0.948064658304764 0.904272405594266 1 1
0.875142149326582 0.835745747244585 1 1
1.04883940311584 0.997241454507864 1 1
1.08919989022926 1.03183776762275 1 1
0.948787320465112 0.902139410683846 1 1
1.12821020432594 1.07381934582646 1 1
0.95238968360296 0.905895990468331 1 1
0.806854359237698 0.77355610221965 1 1
0.838723649716242 0.802478364691242 1 1
1.15588738282368 1.10165790415193 1 1
0.950668564010151 0.904178157096251 1 1
1.21946260982212 1.15470558413083 1 1
0.916946831117672 0.868670107674072 1 1
0.899792242581738 0.852654008808902 1 1
1.09125674316106 1.03935641999443 1 1
1.0564929392719 1.00499921984865 1 1
0.791014037330163 0.751912951042169 1 0
1.2093820972672 1.15510698576644 1 1
1.14318245186526 1.0896396729864 1 1
0.889629493837999 0.847509887925655 1 1
0.981444494360697 0.934182038402501 1 1
1.0633863794865 1.01435704513751 1 1
1.04317511627708 0.987196069917818 1 1
1.09080266026182 1.03560889927428 1 1
1.08274869680755 1.02810444950632 1 1
1.17487858929049 1.12034717093395 1 1
1.09025105162241 1.0349161412909 1 1
0.820077277969622 0.782264937783196 1 1
1.0510647148075 0.99905146910752 1 1
1.01664724347485 0.966698616994373 1 1
1.06987596865948 1.02241489296486 1 1
0.933063060708689 0.891614741510393 1 1
1.01114210146865 0.96220706445687 1 1
0.856056369427568 0.814812064044503 1 1
1.08350704312985 1.04083453702854 1 1
0.756419833184106 0.721682469669821 0 0
1.17682855802129 1.12109619191861 1 1
1.1026711275443 1.05269626255046 1 1
1.00727679179248 0.957008769221916 1 1
1.13870365802201 1.08960981597933 1 1
0.917541390061208 0.87584561994262 1 1
1.00288544035743 0.955683816945052 1 1
0.984580103621163 0.941120178652516 1 1
1.04641798017871 0.997221808975915 1 1
1.01802698414318 0.966050903302258 1 1
0.777646787534943 0.743756242392852 1 0
0.867569935069038 0.82407980405742 1 1
1.07438193503685 1.0163431739801 1 1
1.30106703980299 1.23298489414776 0 1
1.03859871598122 0.989880994849001 1 1
0.984456450911785 0.936244514000272 1 1
1.08436969933117 1.03858551132972 1 1
0.800141101748221 0.761714089008196 1 0
0.806572064531969 0.772184439782631 1 1
1.01896883075109 0.964780264257791 1 1
0.827307648163126 0.787710405775084 1 1
0.922354499792745 0.877193463283041 1 1
0.999603969493703 0.94537661987527 1 1
0.979906298824036 0.937109686544246 1 1
0.972039055170603 0.924499860162794 1 1
1.15167616737108 1.09120423162499 1 1
0.990666732926459 0.93961742628878 1 1
0.944804380639827 0.895053830615131 1 1
0.857639380997409 0.815173340329368 1 1
1.21914605367958 1.16364752718618 1 1
1.10446798858052 1.04980207752122 1 1
1.05891918446547 1.01189901903831 1 1
0.999918242881645 0.949846419920543 1 1
0.869553314140759 0.830598146237844 1 1
0.956445461253149 0.912251857904946 1 1
0.837080794172046 0.796991131710837 1 1
0.923863990768085 0.872783713005289 1 1
0.935760297436175 0.893309325822827 1 1
1.00724668932568 0.956095302290952 1 1
0.702612476696534 0.666763161896942 0 0
0.900666765217633 0.858218573638088 1 1
0.75981429704213 0.726704934186819 0 0
0.977356916878817 0.929555361915964 1 1
1.02658083656113 0.978843754273369 1 1
0.81465832260045 0.779017657197616 1 1
1.0665216390869 1.01602203935618 1 1
0.855934900478365 0.812495083500539 1 1
0.920495398862391 0.878996510293486 1 1
1.10850632782504 1.05988583034184 1 1
0.972602432268348 0.927446531755254 1 1
0.902318676720866 0.860981724337846 1 1
1.39893692715813 1.32832861466947 0 0
1.16369381192686 1.10647098914026 1 1
0.819511095126683 0.779860150529549 1 1
1.14226679606604 1.08390812559777 1 1
0.861140332193091 0.819162142882668 1 1
1.17049522540403 1.11043690495825 1 1
0.843103411422186 0.805514589041676 1 1
1.01971922593456 0.970004170147781 1 1
0.916039902959039 0.879862783782576 1 1
0.942256432725659 0.89694211113612 1 1
1.26173752636651 1.19525529091795 1 1
1.21819879964755 1.16382297582202 1 1
1.09634060002186 1.04301918725304 1 1
1.05108231008027 1.00108352164461 1 1
1.09772183501949 1.03828901961471 1 1
0.817374217592037 0.78087091280633 1 1
1.19253181731671 1.1332673094447 1 1
0.921818427609698 0.878996313789673 1 1
0.859809920401644 0.812240789997162 1 1
0.923422174738153 0.88008229835935 1 1
0.97769598437887 0.935348512054235 1 1
1.11788910053083 1.06412904614744 1 1
1.19530585301662 1.13438462961381 1 1
0.821166742156984 0.780940737659215 1 1
1.16606336180644 1.1062949865305 1 1
1.45755415631462 1.3904116290714 0 0
1.09607866883558 1.04410713391965 1 1
1.01734924389571 0.967207617976269 1 1
1.05494351150753 1.00044208809533 1 1
0.849937320062674 0.809170697002595 1 1
0.896345057717864 0.853517697761144 1 1
0.897522701652846 0.848844339161181 1 1
1.07059517993592 1.02045970924096 1 1
0.933283792715456 0.884991870662464 1 1
0.723032127880078 0.68400966879174 1 0
0.975904073057924 0.931063902821834 1 1
0.741491731525464 0.706815754033518 0 0
1.04795412671186 0.998607918016336 1 1
0.984568045440454 0.940771232389084 1 1
0.759741269213187 0.725890960493627 1 0
0.890224003800612 0.847214753193522 1 1
1.27662376341661 1.2125420826345 1 1
1.04725856262449 0.988560849261633 1 1
0.959491383005726 0.915402026696798 1 1
0.883433309611734 0.843711505844692 1 1
0.9838243851348 0.936908686727018 1 1
0.863602302958121 0.827088351245826 1 1
0.969106908109756 0.927703177922836 1 1
0.779157670728692 0.742247228134585 1 0
1.18736772740098 1.13793631455049 1 1
1.02291168251248 0.97381108599023 1 1
0.98586408736414 0.940037506052259 1 1
0.945370953965515 0.895170723464563 1 1
0.924756282618957 0.884305509014696 1 1
0.985074336904343 0.938624533255313 1 1
1.07385937603353 1.02775984879575 1 1
1.00821472919587 0.959155320158694 1 1
1.22146569642776 1.15172050343199 1 1
1.09697418786169 1.03974232411697 1 1
1.0328323561967 0.98297735304695 1 1
1.05554619057363 1.00471436870494 1 1
1.11667617313261 1.0625492226026 1 1
0.898810902636275 0.85170271971109 1 1
1.20609479371931 1.14975935870784 1 1
0.897873683944354 0.85296623507343 1 1
0.840614425417473 0.798351182002925 1 1
1.10605697586794 1.05562890504059 1 1
0.810119534866694 0.767512229170242 1 1
1.35345074219119 1.29475902778915 0 0
1.0908593807954 1.04153951552871 1 1
1.00470359965631 0.951497328466664 1 1
1.09675655850077 1.04337275650359 1 1
0.7403548414097 0.709684270495491 0 0
0.95770597724517 0.903320209374357 1 1
0.862032845344356 0.821896171864257 1 1
0.92089343616639 0.870054290369931 1 1
1.16011550259987 1.12097058962533 1 1
0.909503562282652 0.865238190046282 1 1
1.16446427707036 1.11115053192046 1 1
0.92100029017885 0.872578286282549 1 1
1.25247716456364 1.19058720229197 1 1
0.935977031273433 0.892520747950254 1 1
0.924588791001443 0.879635966429358 1 1
0.711805428075273 0.67645118885875 0 0
1.1340895567902 1.07606202299463 1 1
0.958902497603045 0.91611903298075 1 1
1.08836841943202 1.0354192517009 1 1
0.96494495639733 0.917219840734024 1 1
1.13236626501866 1.0781058132113 1 1
1.09282525079079 1.03841733551821 1 1
0.970898628377823 0.923100548544493 1 1
1.02780916232481 0.980320173572644 1 1
1.00091372105467 0.95508959551728 1 1
1.2137044321607 1.15368465892802 1 1
0.985978301501691 0.938904375960505 1 1
0.983317023980307 0.93607078392534 1 1
0.99231560616453 0.944370193365113 1 1
0.96909697287695 0.923229132165986 1 1
1.09817617251676 1.04214362781324 1 1
0.99273068373319 0.9500360726426 1 1
1.05818114144404 1.00471479316234 1 1
0.936034278227266 0.886995448392848 1 1
1.02530750618074 0.975695674193738 1 1
1.07089761063013 1.01997418126361 1 1
1.09482227220461 1.03602251801399 1 1
1.21658167288409 1.15677383393005 1 1
1.18115272690863 1.11978767328691 1 1
1.07880194890127 1.02651352900268 1 1
0.994069598768323 0.944730969917068 1 1
1.14121711706636 1.08411922390429 1 1
1.10205592897759 1.05043628338947 1 1
0.835063495518292 0.783837692336235 1 1
1.09463633180075 1.05050172741869 1 1
0.910885861019411 0.867589777945703 1 1
1.26038828455942 1.20077769854628 1 1
1.036603649656 0.987000210058263 1 1
1.12515041816046 1.07684588406433 1 1
1.03592546095431 0.986570503184637 1 1
1.00474313260333 0.949980343642215 1 1
1.085018760362 1.0281420489996 1 1
1.0122009224803 0.964169560261545 1 1
0.853189588708762 0.818133945976604 1 1
1.26085310097384 1.20350652147962 1 1
0.753766750722085 0.714027039188844 1 0
0.841179665682036 0.802784696795678 1 1
0.975485750892569 0.927999767132199 1 1
1.08525793719108 1.03211484690691 1 1
0.97669719931667 0.932531572310446 1 1
1.12977347709249 1.0713630737702 1 1
0.902575041466715 0.860093379523632 1 1
1.08188725059206 1.03047564522546 1 1
1.0135567973061 0.965852777576612 1 1
1.13045284779877 1.07502795067011 1 1
1.07905101768573 1.02365655970654 1 1
1.21850464147724 1.15654520109987 1 1
0.96608686190302 0.922409926379473 1 1
0.836599879345736 0.792192036109147 1 1
1.05684597580433 1.00881798857571 1 1
0.890128641773479 0.848858129593631 1 1
1.18033571691471 1.12227102056478 1 1
0.81010089787091 0.769932361704766 1 1
0.857382628877122 0.81925034846802 1 1
0.876981670899085 0.830274355201556 1 1
1.07039276492734 1.0175581862841 1 1
1.00743297557207 0.958391685164155 1 1
1.1319201976608 1.07691604007466 1 1
1.11604980469285 1.06127235650321 1 1
0.879549377627825 0.835239453237157 1 1
0.980193355243613 0.931849442958859 1 1
1.00534714258403 0.949865720012081 1 1
1.10061681792381 1.04038605195355 1 1
1.13178302145301 1.07325812915928 1 1
0.888278841001761 0.847146048256875 1 1
1.22251128925726 1.16437270297019 1 1
0.954186702795667 0.906557972107764 1 1
0.928744149782585 0.88561873041975 1 1
0.991632273583694 0.9520094146051 1 1
0.756726143431934 0.719355019851739 1 0
1.08885370674924 1.02403251805516 1 1
0.890600135933342 0.85071145983797 1 1
0.92804643716167 0.888758409366864 1 1
1.11187103216117 1.05903169432068 1 1
1.08457851492359 1.02392892639916 1 1
0.965910442851001 0.924187168875214 1 1
0.992818665743494 0.941679609128137 1 1
0.941061800998367 0.898068822688728 1 1
1.17609450093365 1.11681030926301 1 1
0.789568613425752 0.75348752107915 1 0
1.03459582830218 0.979788704113963 1 1
1.13267469404963 1.08068784407773 1 1
0.851089617199769 0.806880433643095 1 1
0.963238847209776 0.918311667502674 1 1
1.00732437970752 0.965549998037569 1 1
0.92368339190284 0.879514630407963 1 1
0.949280635209779 0.910587228050303 1 1
1.01934452157414 0.969262747506034 1 1
0.923514344367868 0.88002593245984 1 1
1.08456068640459 1.02934637051765 1 1
1.03202497736199 0.986858276901711 1 1
0.77786306799711 0.738462138118463 1 0
1.25743684258156 1.19991825526438 0 1
0.772524184094385 0.738214564147669 1 0
0.873417896546696 0.830820819802056 1 1
0.905190888874671 0.863992949029032 1 1
0.955118868052193 0.907131400732642 1 1
0.908417887491387 0.861303774040468 1 1
0.924825279364015 0.876510817460554 1 1
1.12925038082685 1.07976208518576 1 1
1.33216377749043 1.26817654598529 1 1
1.1936432174519 1.13790799372122 1 1
1.11029439217099 1.05403610573856 1 1
1.11289813688994 1.06102435958758 1 1
1.07131067441396 1.02019276212946 1 1
1.04641346942732 0.996288023510505 1 1
0.782102461357245 0.747317197520544 1 0
1.2789858050562 1.21971686730551 0 1
0.898805847857671 0.856993058131075 1 1
0.906784168411627 0.863457696705125 1 1
0.859691802560518 0.820126887457159 1 1
0.907038050815828 0.866136885351896 1 1
1.14668029967592 1.09249829282319 1 1
0.912372613934347 0.869273184432035 1 1
1.03612099247101 0.988702033849955 1 1
0.804832360290993 0.76879210378556 1 1
0.990708173893838 0.94784220150136 1 1
1.2995381337286 1.23266400371995 1 1
1.00422912167302 0.95907459807419 1 1
0.941917943346437 0.895896723090374 1 1
0.915728680146303 0.87337637118135 1 1
0.95687543817588 0.91186159090493 1 1
0.899561220582687 0.850894630037663 1 1
0.870280168287956 0.825495835523136 1 1
0.879105816599038 0.837736049804684 1 1
1.02183304171616 0.976699723168882 1 1
1.04510050364394 0.99384110002076 1 1
0.991329142492258 0.945688285685358 1 1
0.973766738638823 0.926655283186192 1 1
1.04042972676619 0.993859091530483 1 1
1.05895754718042 1.01059047031094 1 1
1.00255510331223 0.954260262762166 1 1
0.971167591328937 0.925082093213877 1 1
0.924558887062995 0.8852530628171 1 1
0.928458096606175 0.882508723289448 1 1
0.963352134484051 0.923699419096632 1 1
0.790901070017508 0.754291146573506 1 0
0.941934577290981 0.904511558463846 1 1
0.955015876920659 0.910724565701554 1 1
1.05674952835025 0.9980979788194 1 1
1.26293151756327 1.20362219297778 1 1
0.822936752914668 0.786267227278202 1 1
1.04170379445934 0.994165966478626 1 1
1.26677777441778 1.20155834508281 0 1
1.03891404196131 0.990732760640543 1 1
0.943533221964943 0.89790280992728 1 1
0.856472170397935 0.808230549143724 1 1
1.15001782374513 1.09907534772648 1 1
0.921404407835612 0.878582170380287 1 1
1.01220840510732 0.958549317394434 1 1
0.845374175157609 0.8070426037933 1 1
1.06421223435719 1.01307703738498 1 1
0.932173123995147 0.88551416540643 1 1
1.02485694487493 0.978240446243887 1 1
0.971979817165057 0.923752371929153 1 1
0.995696396847665 0.945618574118011 1 1
1.04554142003934 0.992325073461561 1 1
0.80548364739806 0.767770915161735 1 0
1.10660574275479 1.05471195541099 1 1
1.1175491037846 1.06885069610338 1 1
1.07264294189249 1.01881909917139 1 1
1.07019323795967 1.01227274806442 1 1
0.94784806685671 0.90416944913717 1 1
1.07089786373378 1.02230978093647 1 1
1.05993365999519 0.997950477791395 1 1
1.05850805392263 1.00541087608028 1 1
0.812039415517448 0.767417891604516 1 1
1.19790330188005 1.14135667596306 1 1
1.0550751005105 1.00342402007516 1 1
0.800629001175361 0.763169020916724 1 1
0.999422014854436 0.94498459702164 1 1
0.976295084890131 0.92805677269713 1 1
0.924626853496704 0.881354198427515 1 1
1.07278867671814 1.01927812572475 1 1
0.871778540735052 0.828454234430331 1 1
0.951916640114909 0.902169320783863 1 1
0.842195136449754 0.801971512568371 1 1
1.02518245183268 0.978279156972199 1 1
0.995275399544851 0.943303328245158 1 1
0.896919112012723 0.850748916808849 1 1
1.06854083571582 1.01651438713337 1 1
1.01294826040571 0.966834138032989 1 1
0.669641161502492 0.63619294283417 0 0
0.971429955219582 0.923606636159311 1 1
0.882791001820542 0.842870221541512 1 1
1.03547331362456 0.991257392895705 1 1
0.935820625992919 0.887166497206282 1 1
1.07194845779325 1.02252108964145 1 1
1.01707569193664 0.973105633603578 1 1
1.00292265095864 0.957673046155731 1 1
1.05015229805475 0.999555810852215 1 1
0.953813533680765 0.904455462468258 1 1
1.03546721023227 0.98541455340569 1 1
1.11254547706217 1.05816216340544 1 1
1.06913323700137 1.02672464053809 1 1
0.863089508759474 0.824918892234275 1 1
1.15292050069504 1.09124067873978 1 1
0.909992338329842 0.867309013130326 1 1
0.99534285654659 0.950091392352369 1 1
0.769056481488208 0.731508441015193 1 0
0.892991985447292 0.843087204814605 1 1
1.05083533298818 0.995944977786568 1 1
1.0133715807844 0.963579440130199 1 1
0.851803819853951 0.812176833302686 1 1
0.995514743780564 0.94613618679976 1 1
1.04926093832694 0.999420839148383 1 1
1.13566818091478 1.08168713394916 1 1
1.22355092878682 1.16454180423689 1 1
0.878619253612561 0.829620562373096 1 1
1.02315887044928 0.976736794778243 1 1
0.987647655029944 0.942790581683886 1 1
1.05218280292817 0.990493897747247 1 1
0.926553590830631 0.886609570328554 1 1
0.902449512505446 0.863668880206841 1 1
1.21959478790375 1.15444072104058 1 1
0.95799796667401 0.907959999779002 1 1
0.880906879419917 0.841240252169922 1 1
0.992165630386159 0.94145414754411 1 1
1.11027754676264 1.05353803910694 1 1
0.897035977801018 0.852931223469791 1 1
1.15735826794556 1.10222750643641 1 1
0.950139299123835 0.900405500403614 1 1
1.27878363390481 1.22309268071329 0 1
1.04481858440402 0.998013731674024 1 1
0.75243822030095 0.715661546941831 1 0
0.987870859547258 0.942557373222052 1 1
0.94083979317788 0.896686559347432 1 1
0.794234049112987 0.758267258695931 1 1
1.07370133054856 1.02888575128762 1 1
0.886399247641734 0.844096110190356 1 1
0.951855314351256 0.909042662398628 1 1
0.910664596859228 0.868804537102016 1 1
0.832208283323886 0.794802292001118 1 1
1.03142557891421 0.982606283474476 1 1
0.934433676510571 0.885939819118431 1 1
1.24695294224918 1.19044226704201 1 1
0.97804592210697 0.932908093862467 1 1
0.837502050971479 0.801498722843152 1 1
0.990052495007153 0.943052176259502 1 1
1.04715013125776 0.994152321019822 1 1
1.10273150250662 1.04811255172384 1 1
0.989224665184285 0.943603699212639 1 1
1.07159988128886 1.01755132066445 1 1
0.947927766426947 0.898869008878246 1 1
1.0418104776629 0.994843989920727 1 1
0.970826575726263 0.919354988364529 1 1
1.03539958983734 0.980098428841649 1 1
0.847506366613919 0.797335622834422 1 1
0.787431405325159 0.753619255978841 1 0
1.2138330174751 1.15004277596116 1 1
1.04957937177883 0.996966145967101 1 1
0.986417959034158 0.941896257780766 1 1
1.00148454306984 0.956969432365829 1 1
1.09763130364229 1.04665063707746 1 1
1.01824333158384 0.969778442558373 1 1
1.01835564696556 0.971190840305199 1 1
0.948127594887261 0.900416411671732 1 1
1.09421053720561 1.04612435330012 1 1
1.06808177427138 1.00879569272387 1 1
0.987640684662318 0.940952335018805 1 1
1.01867809490058 0.972188226447128 1 1
0.935404531494355 0.891440403397654 1 1
0.941783243918408 0.897670499565236 1 1
1.04923459981034 1.00153650005858 1 1
1.08612496772314 1.03427864234857 1 1
0.96584079533797 0.916274837393816 1 1
0.966860451014303 0.92373583177536 1 1
1.13288329106415 1.08034277125312 1 1
0.968240363940451 0.922549857141958 1 1
1.00126896009627 0.957392389642214 1 1
0.896297017041806 0.84719774244475 1 1
0.971892811166036 0.920208684652676 1 1
0.998453874498513 0.955041924574668 1 1
0.815523693745335 0.775144360758511 1 1
1.04657259995535 1.00078709364979 1 1
0.923604730520441 0.879727942868074 1 1
0.828670881626055 0.788890530968395 1 1
0.721523468692907 0.684238406548096 1 0
1.13818533646282 1.08548849726936 1 1
1.16172835360451 1.11393264665908 1 1
1.02936828249555 0.98420837299729 1 1
0.967878734410877 0.924253375304133 1 1
0.983885583296066 0.938700217945323 1 1
0.983619099428531 0.933074224208795 1 1
1.01028835062168 0.965167472393216 1 1
0.883789890411937 0.838842974565479 1 1
0.919307386550028 0.873421015648903 1 1
1.0547588700039 1.00463960275959 1 1
1.21029868772743 1.15320461495955 1 1
0.861542860139731 0.821441542526149 1 1
0.992377837886376 0.947002363155424 1 1
1.12090832949182 1.06392653464019 1 1
1.28015831771157 1.21825382062853 0 1
1.04122921758403 0.989481847869508 1 1
0.899567795141891 0.851378250318381 1 1
0.878388904314102 0.833373154575167 1 1
0.909529703506744 0.867890403465642 1 1
0.892428748989165 0.845235839919924 1 1
0.825294004448039 0.787068910270479 1 1
0.982809705111425 0.936461188991824 1 1
0.928152299929282 0.888530325851085 1 1
1.03981175184493 0.995048160980014 1 1
1.01394668034726 0.961814532700909 1 1
0.995141060676442 0.946866654075764 1 1
1.06186437988546 1.01251442320776 1 1
1.0117575438893 0.966575654593868 1 1
0.963543142272912 0.920000157871478 1 1
0.931610535422728 0.889789802515473 1 1
1.00146706766877 0.952919668198982 1 1
0.958861624300299 0.910140131543174 1 1
0.693718385688416 0.665824204349568 0 0
0.962021132476435 0.913036066105563 1 1
1.1383904093704 1.08368503180261 1 1
0.8813101788528 0.84015318267125 1 1
1.03899463025895 0.991693850296333 1 1
0.855907408394763 0.816296556720095 1 1
0.853422498811487 0.814349953003783 1 1
0.781266037465495 0.744447152445071 1 0
0.9150649953118 0.875429897980506 1 1
0.742179547471008 0.712425977087711 0 0
1.05927231962148 1.01103827217801 1 1
1.03853834905163 0.992591897718493 1 1
1.01704233963967 0.964835734736355 1 1
1.1244026722199 1.07589686534116 1 1
1.04097050822064 0.977081100488619 1 1
1.06483574516144 1.01165946140838 1 1
0.959600779483717 0.910057322134009 1 1
1.11127228040434 1.05588515879833 1 1
0.983932981635347 0.939485100017725 1 1
1.02270277072985 0.974675952159304 1 1
1.01517265187059 0.967002246708145 1 1
1.08460019943629 1.03153794622431 1 1
0.911711324626311 0.868146186505583 1 1
0.826142038357809 0.787089832426795 1 1
0.961651473569849 0.919133528130054 1 1
1.03953367912269 0.987056986727926 1 1
0.88343338111284 0.842933740572373 1 1
0.994780397827787 0.950487444741037 1 1
0.845177989195868 0.801117164554945 1 1
1.1521504524365 1.09339888205906 1 1
0.971657756803194 0.925301686404157 1 1
0.839065344258464 0.797189015642615 1 1
0.879985698168572 0.840417496140236 1 1
1.04424176589497 0.993960162002689 1 1
1.10304098928007 1.04671497151607 1 1
0.716706793634465 0.682531909340434 0 0
1.0526898027327 1.00356418491029 1 1
0.925062905352185 0.881557014010183 1 1
0.93747486886707 0.887938197033913 1 1
1.08168359920565 1.02233917328944 1 1
0.774907560762665 0.738474653753169 1 0
1.17082912607927 1.11527156830828 1 1
1.28488037320688 1.22351877454367 1 1
0.974593399551671 0.925298905353418 1 1
1.14166773413063 1.0899981666914 1 1
1.0575672614515 1.0077233825336 1 1
0.99232995651826 0.944117104611705 1 1
1.10243633632135 1.05346596321306 1 1
1.04468925954018 0.992325905225945 1 1
0.916060672912432 0.864131300792736 1 1
0.902549875139729 0.86135471099799 1 1
0.979963735124067 0.935556976134581 1 1
1.01984994383195 0.97034888128587 1 1
0.946834821828197 0.895814854265893 1 1
1.02124918457772 0.963340420363439 1 1
0.925237844814587 0.879520739753783 1 1
0.983670998252524 0.939431107673483 1 1
0.871030175918803 0.833243673997131 1 1
0.95691619318159 0.910442432356223 1 1
0.842558160786782 0.80349099810222 1 1
1.05021736557052 0.993264801094103 1 1
1.10907371135248 1.05886889425008 1 1
0.977636690193493 0.927907026966531 1 1
0.908100561215979 0.864070995014103 1 1
1.11939523845991 1.06389546617231 1 1
1.06645791002086 1.01079430548789 1 1
1.12720248780584 1.07707770367856 1 1
0.88184278918874 0.83990003839971 1 1
0.797826966411115 0.758593071626133 1 1
1.03485953804371 0.978161034119863 1 1
1.01236229127194 0.968035723985467 1 1
0.94753571154632 0.902946032985036 1 1
0.987586296887468 0.93899401562182 1 1
1.23196620087466 1.17625976247016 1 1
1.12889889527632 1.07017841386433 1 1
0.841299056244154 0.793882673373375 1 1
1.06873189475219 1.0195061193055 1 1
0.905798471078812 0.865643150285026 1 1
1.04086758167026 0.999017007838379 1 1
0.95863487012318 0.917789113956715 1 1
0.999372456153316 0.957096738348828 1 1
1.03156817128065 0.987262884301985 1 1
0.950806111701571 0.904189713544674 1 1
0.899296747386687 0.853220638443514 1 1
1.1122050502567 1.05655124683325 1 1
0.904655322458246 0.858037654922878 1 1
0.985716232338226 0.938913654001746 1 1
1.08667175329239 1.03557569894317 1 1
0.870967706581615 0.825576275507051 1 1
0.947782752626701 0.900484809867952 1 1
1.21089589744062 1.15749713436583 1 1
0.914571078952847 0.874861405063715 1 1
0.904946077694531 0.864987954725342 1 1
0.909868264237623 0.870468113479054 1 1
1.12645850918837 1.07318575223818 1 1
0.899434363471688 0.850812785736988 1 1
1.13512056734126 1.08041524809583 1 1
0.870227223688095 0.827543585146293 1 1
0.947662207823693 0.908809501206993 1 1
1.01982774262563 0.97556114280072 1 1
0.963586886491925 0.914556871283704 1 1
0.98186054660489 0.933801384757595 1 1
0.99081334303571 0.937937310575391 1 1
0.91451835593252 0.873205804494849 1 1
0.96519448859366 0.915835831012614 1 1
1.13683109097198 1.08691223941242 1 1
1.28810644426321 1.21862654479959 1 1
0.986644404475196 0.935206383825857 1 1
1.17459428915963 1.10948757799849 1 1
1.14653293347596 1.09810480113341 1 1
1.19777502388986 1.14140972488832 1 1
0.916480051572077 0.870810720070641 1 1
0.874469679033533 0.834208191713911 1 1
0.62295603006946 0.589700919857634 0 0
1.03047307857054 0.984102032602612 1 1
1.00750434481509 0.959241163477842 1 1
0.98887472679848 0.941366487780988 1 1
0.988930329322308 0.944088808381906 1 1
1.17414787513625 1.11669461247534 1 1
0.997850706681729 0.946058703435137 1 1
0.986260013555827 0.938036525464877 1 1
0.977003978938824 0.927988482766805 1 1
0.881577334268436 0.836415222134831 1 1
0.849521700436238 0.808229953160932 1 1
0.99756355065902 0.950306550271685 1 1
0.839082375607631 0.80362901807242 1 1
1.04312083985088 0.993573783467555 1 1
0.926940331935399 0.885704792217395 1 1
1.06268562724797 1.01314873401813 1 1
0.97009154798807 0.928804917211005 1 1
0.914790064144449 0.872402439620285 1 1
1.15410179255911 1.0995760189456 1 1
1.09313129825785 1.04186107891057 1 1
0.933174017565375 0.887275303009814 1 1
0.78727891219049 0.750763554516536 1 0
1.12286884970577 1.0738011504842 1 1
1.18824164882632 1.13304595646779 1 1
1.01340405443964 0.970456505903475 1 1
1.14432996734875 1.09234280709002 1 1
0.951758018418993 0.909682542985646 1 1
0.971778849895684 0.928919695469577 1 1
1.15831003987989 1.10904574402019 1 1
1.01372719157936 0.965770768932341 1 1
0.728315413544357 0.693475811029745 1 0
1.01540584346192 0.971694768349732 1 1
1.04875331949774 1.00043197865569 1 1
1.1032084061371 1.05217756050554 1 1
0.795900928430048 0.75597435518246 1 1
0.955857266307867 0.909279402354771 1 1
1.02741279157971 0.984008091984518 1 1
1.07683622948139 1.0230519892934 1 1
1.09417212332521 1.04321748970415 1 1
0.899153516319597 0.858091665006664 1 1
1.18552448516355 1.12185965174684 1 1
0.845809401415417 0.798302629914964 1 1
1.26525484082506 1.20951023986957 0 1
0.799724698369106 0.764105806352344 1 1
1.09242212106523 1.04547937476114 1 1
1.0145743940869 0.968529431532743 1 1
0.830778343654323 0.79232904660303 1 1
0.992476286085207 0.946782560634394 1 1
0.962549245181545 0.914167037625203 1 1
0.901448881237157 0.860620670671127 1 1
0.789109621415577 0.752210981412049 1 0
1.23906956088372 1.17942963549177 1 1
1.02841741490769 0.974308269953184 1 1
0.853535441378464 0.813001324464112 1 1
0.89596882973528 0.854993125860187 1 1
1.09684031477496 1.04131980436212 1 1
1.08253316594141 1.03372254743912 1 1
1.09830448865016 1.05120622028087 1 1
1.03724895188759 0.984789580629536 1 1
1.27719335931866 1.22036468386823 1 1
1.37354779975969 1.31148852244138 0 0
1.16059228407485 1.10191136056853 1 1
1.11002926200092 1.05585867599547 1 1
1.14979976204643 1.09722469942306 1 1
0.941660883120922 0.897643119440365 1 1
0.999447011470621 0.954956791510959 1 1
1.00892028790479 0.958687842151118 1 1
0.911804142708308 0.865944610005421 1 1
1.10392660862982 1.05143725106886 1 1
1.16046833255886 1.10230828262184 1 1
0.968934281588124 0.920497870867601 1 1
0.946087435554643 0.90066794790697 1 1
1.12148372919315 1.07192059973407 1 1
1.07896223683872 1.02271018166601 1 1
0.758892809350907 0.726600490215532 1 0
0.849584936499498 0.809858451489656 1 1
0.982546536593225 0.941480566014908 1 1
1.11202712602709 1.06327170141581 1 1
0.922762198598332 0.877619483090749 1 1
0.999086397706031 0.954264234835801 1 1
1.04056306507574 0.988277848621774 1 1
1.09743728939528 1.03844262387309 1 1
1.15965874869192 1.10908957671014 1 1
1.04413189239873 0.989444921485746 1 1
0.853375775197193 0.81457224327383 1 1
0.936613958943126 0.897534445024798 1 1
0.801396354268361 0.761722703950966 1 1
1.09429662153783 1.04214047429043 1 1
1.21338934815639 1.16187113875611 1 1
1.03531945382711 0.986357634823697 1 1
1.20827720249532 1.15356685764739 1 1
1.09820615938255 1.03838918548789 1 1
1.16688849518756 1.1151554689961 1 1
1.16343885040495 1.10116429426804 1 1
0.953501347679109 0.908962222945086 1 1
0.990334666818733 0.946340084111889 1 1
0.884434781971571 0.842219882299087 1 1
1.11167814725049 1.0541240585598 1 1
0.881646753053596 0.842948209928738 1 1
0.949063871437595 0.900815671742591 1 1
1.158738033997 1.09960296209696 1 1
0.903802657033465 0.86571429670887 1 1
0.938550015320722 0.899414353742712 1 1
0.771098687161444 0.736593445431074 1 0
0.983701225795598 0.933896905472301 1 1
0.826233193648242 0.785269204080151 1 1
0.950260713954065 0.907921447485581 1 1
1.13853249970591 1.0833092816182 1 1
0.92117450167866 0.876808143038477 1 1
0.90598937525175 0.867957080549286 1 1
1.08495598957837 1.03411716079204 1 1
1.06895794756532 1.01751575945518 1 1
1.21507341300834 1.14718543186645 1 1
0.87461480380349 0.836278139993583 1 1
1.14046152001603 1.08867712232049 1 1
1.14360709353472 1.08856759803173 1 1
0.903049399771282 0.861066059777792 1 1
1.38747642847908 1.31989946288066 0 0
1.18049040521921 1.12042260922466 1 1
1.10500577942114 1.04642464065069 1 1
0.897395431255122 0.85503010223002 1 1
0.975543649561695 0.925609585674857 1 1
1.05478229711827 1.00608185498037 1 1
0.894199961918995 0.858895176598503 1 1
1.21201235716767 1.15840179216991 1 1
0.99611973333294 0.953148238529283 1 1
0.855230047559449 0.818140908114825 1 1
0.966406655825143 0.919369145148378 1 1
1.05415703414817 1.00377741908951 1 1
1.04878409963587 1.00004998914821 1 1
0.956343489541507 0.904733208190427 1 1
1.02775556005962 0.975627961553842 1 1
0.958352147303393 0.910442908904931 1 1
0.87668804173316 0.83550740928361 1 1
1.19913174495582 1.14669373219197 1 1
1.11623005902278 1.06135541917338 1 1
0.903778425070731 0.852315135062916 1 1
1.02607858760783 0.978139832655741 1 1
0.93285740965878 0.887338939742235 1 1
0.91878355119316 0.87640465472001 1 1
0.875201384430859 0.833986193775807 1 1
1.05572567705731 1.00603274673472 1 1
0.947129018263055 0.902771007513454 1 1
1.2441370674438 1.18812417648019 1 1
1.15301257762136 1.09465919101458 1 1
1.17031300535627 1.11707514900164 1 1
1.02908027128106 0.979760248748208 1 1
1.15182829422707 1.09984624985643 1 1
0.92770219825318 0.881357722720724 1 1
1.19322361074708 1.14206490921551 1 1
0.872200190260201 0.831627185528857 1 1
1.09689605175099 1.04511604444686 1 1
0.781980237981797 0.745339165994165 1 0
0.843202497290586 0.79855058005956 1 1
1.13989365445882 1.08750107759047 1 1
0.841144734546782 0.805532879249015 1 1
0.907698201780159 0.860620915749821 1 1
1.03298905622699 0.980395602467514 1 1
0.798722861794624 0.765049123253346 1 0
1.01423979636189 0.970353124595779 1 1
1.03620463839898 0.984591151810228 1 1
0.924584645990359 0.887216713664716 1 1
0.954143199139041 0.913184578324616 1 1
1.10256199840016 1.04160602056549 1 1
0.959315788945365 0.914641527997667 1 1
1.22512375234174 1.16492279535831 1 1
0.932520004152965 0.888154022584664 1 1
1.04970504344582 0.999025531306787 1 1
1.06074524707678 1.01401110392366 1 1
0.926745577587632 0.886339160986991 1 1
1.06679408063115 1.00806709127566 1 1
1.04898473766668 0.994292134722299 1 1
0.993047784975221 0.946157295723758 1 1
0.87899500867021 0.834290492852131 1 1
1.07560398797627 1.01871479809939 1 1
0.943403442963022 0.897432215369137 1 1
1.02235777632582 0.975278105654935 1 1
1.15647877360793 1.09565903036181 1 1
0.963226244303266 0.919063725703757 1 1
1.20549364141575 1.15023570537357 1 1
0.980062422190107 0.931882852415377 1 1
0.974368565280912 0.923897091345002 1 1
0.694264714655274 0.66226502912941 0 0
0.99000137402247 0.945453925875323 1 1
0.789783303930025 0.754407708776394 1 0
1.04931672533209 0.99585857551838 1 1
1.15610350952942 1.09584872000457 1 1
1.1353819224618 1.0818185098506 1 1
0.882268279605074 0.836429373789039 1 1
0.992220683709015 0.946750868752657 1 1
0.857644847372049 0.819136179307766 1 1
1.01061808777212 0.968042384264173 1 1
1.08080459883947 1.02283575361382 1 1
0.967998821534095 0.918913047573672 1 1
1.03883098299051 0.987400558582618 1 1
1.13117806967101 1.06943205418472 1 1
1.06317005031875 1.01129911192097 1 1
1.12335817294325 1.07106269630857 1 1
1.22735864096677 1.16336790047429 1 1
1.05576757832575 1.00729342732832 1 1
1.13000073478646 1.08131398605031 1 1
0.908622493129469 0.868781895735097 1 1
0.99198473926471 0.943328357205252 1 1
1.11263939864131 1.06146958562223 1 1
0.876548656483122 0.839544200331555 1 1
1.00872007875603 0.958575160641874 1 1
1.21866157391462 1.16077325596402 1 1
0.941042785110662 0.891911692154257 1 1
1.08504456605594 1.03666304666128 1 1
1.02453615065695 0.966432000948136 1 1
1.23681710002768 1.17868209935214 1 1
1.17631099216496 1.12005285540763 1 1
1.16776505918606 1.11472843152196 1 1
1.07349273355725 1.02015051249792 1 1
1.0361195574185 0.991404419288259 1 1
1.03257257328274 0.987215001692258 1 1
1.02015631154969 0.976184383841171 1 1
1.17027469895668 1.11353549019464 1 1
1.04011806490799 0.989188783045258 1 1
0.97101853484472 0.923202996179655 1 1
1.09462232370188 1.03962844202528 1 1
0.755863317185808 0.720102280297945 1 0
1.1105481428134 1.06754723798368 1 1
0.792544184065203 0.754032544775422 1 0
0.804883464959527 0.764191029365856 1 1
0.925872578181734 0.879734365855518 1 1
0.934535287746131 0.891420375418311 1 1
0.971547819386559 0.915336492897001 1 1
1.05150755084884 0.998692211583669 1 1
0.954983695958281 0.912661174836021 1 1
1.10827070157685 1.05351643418227 1 1
0.973459763025967 0.932417273492318 1 1
0.97499395818639 0.925185167746124 1 1
1.19766646569803 1.14146200134678 1 1
1.00304814206064 0.960818090970374 1 1
0.989894201705576 0.940927406123375 1 1
1.0560635025158 1.00473605401442 1 1
0.952260076010003 0.910417931020161 1 1
0.935694985366477 0.886805577238152 1 1
0.943966205526331 0.902711200568816 1 1
1.0113046255157 0.966794461386271 1 1
0.825598074205029 0.786048018492073 1 1
0.866742497643326 0.822580031849288 1 1
1.02689292998694 0.980726651322724 1 1
0.691654864675113 0.6620252027671 0 0
1.14130899312051 1.08810098350529 1 1
0.859002928915961 0.817159156347655 1 1
1.13428762252749 1.09351737174332 1 1
0.951653257106354 0.910141649851388 1 1
1.18515781868698 1.12870087116271 1 1
1.06051523980025 1.01638172085734 1 1
1.00166165261643 0.947611290521122 1 1
0.939701052844151 0.891301968394309 1 1
0.952588503022232 0.905390805795397 1 1
0.911191168122773 0.866696563414489 1 1
0.937746483933407 0.891265904249041 1 1
1.10304748946566 1.05586281224915 1 1
1.10221729883042 1.04057382083649 1 1
0.953752925129853 0.906470065159504 1 1
1.07641138963641 1.02545449404022 1 1
1.09390626460165 1.04089287301648 1 1
1.0588998603722 1.00280229675678 1 1
1.38475678829 1.32161945881014 0 0
0.974641413543253 0.931400243880003 1 1
1.16366089768318 1.11474860044082 1 1
1.10337799105832 1.04424406557038 1 1
1.10572341290531 1.04365674118011 1 1
0.813155971924755 0.773027498452972 1 1
1.03096832851589 0.975830065387709 1 1
0.785923813576999 0.749306453784889 1 0
0.991572539974262 0.946419742597959 1 1
1.00210942368583 0.952595677971106 1 1
0.876311843033983 0.832410256302735 1 1
0.718443389592374 0.686952735356113 0 0
0.645835796593516 0.621250365293582 0 0
1.22892506012259 1.17248876866733 1 1
1.13672561485367 1.08394374230254 1 1
0.903456459528462 0.858915427723668 1 1
0.966393262948699 0.925015329562993 1 1
1.12089157306088 1.06980777229189 1 1
0.842846432653219 0.806246111654945 1 1
0.951176793711599 0.902409140682953 1 1
1.10971965470126 1.0520006769879 1 1
0.98742694374548 0.935895061908669 1 1
0.954523593470275 0.907389877859654 1 1
0.942622803066949 0.898811939720578 1 1
0.952281120494016 0.905665362464101 1 1
0.984428149643317 0.937215048799876 1 1
1.06211430611491 1.00989169450062 1 1
1.08984049799519 1.04448724774421 1 1
0.880782998262774 0.843428355902911 1 1
0.947750752723195 0.902508676582222 1 1
0.770015976751632 0.728902180039716 1 0
1.00216420603005 0.955969806989508 1 1
0.924830750244717 0.874904654287707 1 1
0.868761936215765 0.820009842556494 1 1
1.12657550756189 1.07155365881974 1 1
1.0657631565472 1.01505618316893 1 1
0.868998640398122 0.826767982281243 1 1
0.893448466119151 0.848374005427464 1 1
0.99786321315934 0.952114475915203 1 1
0.905969384358707 0.865638177600962 1 1
0.840586320775085 0.801627827226046 1 1
0.942426005738549 0.899105797849552 1 1
0.99662192930706 0.943996689861653 1 1
1.05260710353447 1.00197914304297 1 1
1.13729633429385 1.08233700834176 1 1
1.08538504502804 1.0293998377991 1 1
0.986905714684742 0.937354191780579 1 1
0.899925892195047 0.862702059321798 1 1
1.05138703880023 1.00863490748053 1 1
1.19580784396271 1.13778266270488 1 1
1.1161518719344 1.06441693516738 1 1
0.886775608249232 0.846248160024727 1 1
0.987539122029947 0.942032269549367 1 1
0.834851495069382 0.793876298215765 1 1
1.00756279111315 0.960849931761526 1 1
0.850325957582684 0.81059254056461 1 1
1.13544825628485 1.08414442602832 1 1
0.897914894667968 0.85460297423398 1 1
1.16422074592362 1.10947123496328 1 1
1.19052756614229 1.13683493791995 1 1
1.01794506705151 0.962382442287253 1 1
1.11082244032454 1.06109390938508 1 1
1.03071807980758 0.984098248370958 1 1
1.17226893256963 1.1182451599853 1 1
1.11583687612716 1.06946578741866 1 1
1.30025348926606 1.23329127165734 0 1
1.09093557597787 1.04447495890666 1 1
0.869924654911949 0.823292611328692 1 1
0.90431381740787 0.855741896507064 1 1
1.03292568146451 0.983896306896024 1 1
1.00000830970498 0.948128069567107 1 1
1.05934433611688 1.00935416695573 1 1
1.12942397963998 1.0760317121158 1 1
0.958020730782837 0.913124920664744 1 1
1.15161229057534 1.10127244664059 1 1
0.991321883197237 0.940905636840562 1 1
1.01222139851282 0.967094416009525 1 1
1.04690717354371 0.999833738661482 1 1
0.927271230388775 0.884691547689426 1 1
0.855938549135466 0.817693617104473 1 1
0.84603815605465 0.8127155510295 1 1
1.19230488789527 1.13956840213109 1 1
1.02312727534245 0.98137081897167 1 1
1.03071478792127 0.978283615791241 1 1
1.04186988421066 0.992940151100811 1 1
0.77902250535287 0.741081851821016 1 0
1.01032045050466 0.955927343848116 1 1
0.987512438701367 0.940561427799281 1 1
0.899519152061413 0.857298951150857 1 1
0.935573824297744 0.889246581573528 1 1
0.880121323567965 0.835169357537135 1 1
0.870201563857065 0.83329840259041 1 1
0.871547351681431 0.832579174862765 1 1
1.16373025212793 1.10696771315059 1 1
1.12630151279082 1.073185242396 1 1
1.00857764653605 0.961905160145346 1 1
0.965741945916225 0.92515955411242 1 1
0.856930613656323 0.813952657342448 1 1
1.03699912026054 0.983513900125734 1 1
0.874761611066052 0.834503466807308 1 1
1.08203605965356 1.03437283478698 1 1
0.761246322278415 0.7201830692133 1 0
0.925891023754606 0.88103696169475 1 1
0.955805026533378 0.90612991542043 1 1
0.867120290363619 0.827555704227143 1 1
1.2757288802866 1.21727366845595 1 1
0.902461735514958 0.861655695675632 1 1
0.928198317386253 0.886404295764428 1 1
1.01379035574904 0.959955053985286 1 1
0.873611681175611 0.826209102389957 1 1
0.944785812385435 0.903676643513217 1 1
1.22639733583621 1.16477746808182 1 1
0.946526565088124 0.900325908102046 1 1
0.876439007270533 0.836486386676982 1 1
0.790038240812511 0.751848476145913 1 0
0.946001409002608 0.898410003528542 1 1
1.14170412371133 1.08371255522891 1 1
0.921147944181834 0.878814639028165 1 1
0.813856694562195 0.776520838675265 1 1
1.03667608996226 0.993309848699866 1 1
1.30860020317505 1.24161760784479 1 1
0.979301065431896 0.924507123726839 1 1
0.807412544140367 0.772111924231535 1 1
0.831644227745655 0.795122901715281 1 1
0.968747619244404 0.922440123788399 1 1
0.834736424726991 0.800395784137057 1 1
0.95354823651349 0.91166359412686 1 1
1.18040134072761 1.11919148172661 1 1
1.11171823667164 1.05953643999529 1 1
1.07128286365164 1.0210851040345 1 1
0.773443278667794 0.739880689278823 1 0
1.0172553421363 0.96739837938095 1 1
1.18866236636751 1.1326643976997 1 1
0.799670026859642 0.758202162305438 1 1
0.811168393870753 0.773570709547549 1 1
1.05619672223912 1.01099766716681 1 1
0.987829191458802 0.936771608113265 1 1
0.970598484876613 0.926168834618427 1 1
0.997225420384297 0.95226561323235 1 1
0.953789624623336 0.906966757990844 1 1
0.881441391619588 0.834088822289027 1 1
1.24898898701466 1.1884350082643 1 1
0.927455027291887 0.882350437107563 1 1
0.815043253021335 0.775110267948417 1 1
1.05374781950544 1.00307642757823 1 1
0.867605833997818 0.828784250447851 1 1
0.868716322818299 0.828471125441914 1 1
1.08639658887705 1.02913685345773 1 1
1.07297861043902 1.01712161404527 1 1
1.12886367477821 1.0791353986547 1 1
1.05640373750433 1.00483954274082 1 1
1.03987056104907 0.994447892453348 1 1
1.01689748974565 0.963631921781872 1 1
1.05268363240706 0.997091363678066 1 1
0.956469239437893 0.909159524749444 1 1
0.798693808247141 0.763748384552369 1 1
1.03008986736837 0.982175378316719 1 1
0.961739696937051 0.917456459263987 1 1
0.915614292891225 0.867718445297367 1 1
1.16341022732829 1.10743520109034 1 1
0.933625822226328 0.892373658976858 1 1
0.794258434086028 0.757079137600395 1 1
1.03226237023926 0.98203315969955 1 1
1.17316031015866 1.11644178220756 1 1
1.35519433531312 1.28726384963983 0 0
0.97609608960766 0.931777759942116 1 1
1.05964413923524 1.01039440307158 1 1
1.06341982820677 1.0113819278979 1 1
0.914063897729641 0.871996405827065 1 1
0.917018534533052 0.867980715707214 1 1
1.08707963996102 1.02626495905472 1 1
0.976110817681475 0.925932885415015 1 1
0.840098372106512 0.802901521161952 1 1
0.896673998111 0.84937040804487 1 1
0.920964264745869 0.878201947827434 1 1
1.02379902327255 0.975587356710719 1 1
0.952127511574172 0.90864373439792 1 1
1.08134545130619 1.02525136298681 1 1
1.09442485032109 1.04481101250555 1 1
0.9549628487446 0.904459940962942 1 1
0.985820344078002 0.939121814931008 1 1
1.06858315920788 1.02628018496331 1 1
0.852824305147894 0.812249955882488 1 1
1.42742835097656 1.3660971418196 0 0
0.915055387832609 0.863089575679478 1 1
1.09501514980011 1.042210565467 1 1
1.03952933158868 0.983189334175665 1 1
1.01315348645591 0.965769522953235 1 1
0.878491270427602 0.835154155542147 1 1
1.22409120019038 1.16406419268608 1 1
0.954612311367102 0.902927873938303 1 1
1.18053217550516 1.12277270309687 1 1
1.07563748392999 1.02017864361577 1 1
0.768779330494465 0.736385782672853 0 0
1.12819143830581 1.07649933183434 1 1
0.900512307758607 0.857537567443992 1 1
1.0712045828122 1.02053398898649 1 1
1.11450343937172 1.05940810317413 1 1
1.07647815803879 1.02526129084043 1 1
0.960458318912772 0.917314618193432 1 1
1.07476194190389 1.02689780695815 1 1
0.795101594306738 0.759243026826691 1 0
0.929092897044966 0.884627522898406 1 1
0.971487212310963 0.929485860654312 1 1
0.998530104298746 0.952040449779688 1 1
1.05155282931518 1.00177115197946 1 1
0.913902668781307 0.867098452390845 1 1
1.04964379264336 1.00044192543074 1 1
0.670885626758706 0.642926833639227 0 0
1.02992160576299 0.980490868754331 1 1
1.06254831703611 1.0141362798991 1 1
1.14256115995649 1.08602790041909 1 1
1.11677310111106 1.06319865350461 1 1
0.853910263189311 0.813487679299742 1 1
0.654246897979177 0.619434610978787 0 0
0.729139431672046 0.693788672453526 0 0
0.862386654022337 0.819591301402143 1 1
1.12983123625946 1.07224426244677 1 1
0.910734104132063 0.866245003329857 1 1
0.907203919606272 0.861642815400017 1 1
0.897947008071881 0.853142920601297 1 1
1.02821000865461 0.981559212026783 1 1
0.683852511660794 0.654409587478769 0 0
1.13119710505257 1.08158810223404 1 1
0.862180724726369 0.822241430047853 1 1
0.85231465164418 0.815101197237205 1 1
0.966454003811563 0.925955376130369 1 1
1.24822652703542 1.1945397907912 1 1
1.14442404773912 1.09100134373702 1 1
1.08293342374515 1.03326723685654 1 1
1.18431412325793 1.12540849718539 1 1
0.816442570459007 0.779554817857798 1 1
1.38256941751073 1.31638223203261 0 0
0.940409683526447 0.899910480717612 1 1
0.985343895292801 0.93709798098903 1 1
1.07506896779232 1.01786814567539 1 1
1.03073089198282 0.983487280639994 1 1
1.08237260820717 1.02974575192442 1 1
1.16590545871374 1.11100701342451 1 1
0.978396298700408 0.936869709724939 1 1
0.940764128929197 0.897603875608906 1 1
0.909126798283003 0.870279275242662 1 1
1.08708115722091 1.03768894508357 1 1
0.902944294927471 0.860088398654614 1 1
1.02029735455641 0.968018396768767 1 1
1.04350277623134 0.996975968265145 1 1
1.01125638505236 0.961200722137607 1 1
0.875002767314045 0.835995704993688 1 1
1.12136370504514 1.06636554484054 1 1
1.02777059112946 0.983782483971766 1 1
0.885252513270206 0.842025751986592 1 1
0.860255360282337 0.820159189288801 1 1
0.855366522115802 0.814023212152789 1 1
0.894163890551222 0.851181688971325 1 1
0.926028538259092 0.877601321652706 1 1
1.04921790691002 0.998328926673564 1 1
1.01028944183774 0.958142403102581 1 1
1.00150770379314 0.948398101240003 1 1
0.793221753756972 0.752281438509791 1 1
1.31227177361919 1.25113911345542 0 1
1.16407300033135 1.10687295066788 1 1
1.07053547681576 1.01873953054106 1 1
0.942808263289688 0.898622502591754 1 1
0.985158823043982 0.935927756408142 1 1
0.897234749873605 0.855082577590823 1 1
0.762000063329908 0.724932555871067 1 0
0.895218752094947 0.855618142412052 1 1
1.06353483768299 1.0099313202041 1 1
0.993487069350133 0.943227480445691 1 1
1.04882969167673 1.00152829289922 1 1
0.888722684474329 0.845780161832613 1 1
1.11990209958422 1.05910513115532 1 1
0.965844977901491 0.92400917089508 1 1
0.888966423609899 0.849704320828368 1 1
0.990595616698907 0.939962149456788 1 1
1.1088413294265 1.04717148104944 1 1
0.917262646455137 0.874095801758673 1 1
0.99625915498252 0.944060162811968 1 1
1.06547929442078 1.00890917197658 1 1
1.06228731161062 1.0074672367314 1 1
0.95765414193797 0.913471820389588 1 1
0.921444355881869 0.882415080820754 1 1
1.07563407821978 1.02277635515804 1 1
1.04742066730539 0.997990775711667 1 1
1.01673391341241 0.974714520656172 1 1
1.11418980661193 1.05849662186398 1 1
0.81768904848165 0.779529044807724 1 1
1.06062093912013 1.00781454916269 1 1
1.04625423087861 1.00146309743336 1 1
1.02035159753178 0.971438545399661 1 1
0.992930332511865 0.946163690184705 1 1
1.29217480010532 1.22397480265015 0 1
0.974825729481868 0.926930744020877 1 1
1.05633720984314 1.0055574920253 1 1
0.964165623907317 0.919403630862299 1 1
1.12553906263704 1.07320292687949 1 1
1.00482542478797 0.958766542928361 1 1
1.0006706981814 0.954363179792829 1 1
1.18916357632252 1.13244431413732 1 1
0.979454183311021 0.936220833756285 1 1
0.971637383809613 0.9266694911314 1 1
0.933425113521998 0.887160623703218 1 1
0.932732563953004 0.886859854916956 1 1
1.12125121801629 1.06796563124593 1 1
0.955878813547377 0.910492841973323 1 1
1.04523286316966 0.99153209553463 1 1
0.997962665310049 0.949677460902917 1 1
0.818160566032937 0.778792407976112 1 1
0.909331688897615 0.866694034717078 1 1
1.0070370025433 0.959922524812906 1 1
1.04921936929246 0.997537192467092 1 1
1.06702968266703 1.01794141789299 1 1
1.16051369334045 1.09851343435854 1 1
0.860317627553675 0.8231580318711 1 1
1.05255315257511 1.00500645208899 1 1
0.984756641256816 0.933969530816506 1 1
1.15285941890303 1.09794347266882 1 1
1.0862658006697 1.02768838848586 1 1
0.997483782326355 0.948837005980949 1 1
0.876168147591038 0.836679449746602 1 1
1.04657947321916 0.996096676218842 1 1
0.977785847381645 0.929451614756455 1 1
0.915823084912531 0.869989534578644 1 1
0.995371356578655 0.947634119473671 1 1
1.05844095787263 1.01172387360585 1 1
1.09673443108257 1.042355140604 1 1
0.957371183533651 0.915933195405072 1 1
1.05330822970818 1.00312708908478 1 1
1.14887707079099 1.09255811798547 1 1
0.845968098036993 0.80626653970127 1 1
1.05871172992947 1.01121692928744 1 1
1.07848885558523 1.02681055689702 1 1
0.890434111433496 0.844217217167783 1 1
0.95087510124666 0.905023345246856 1 1
1.07608475181633 1.02544539543515 1 1
0.904132710531548 0.857895302865639 1 1
0.734921688813759 0.7008876397872 0 0
0.990819769082642 0.937033666491409 1 1
0.818580158909763 0.779952017900028 1 1
0.967161374325805 0.914859613869284 1 1
0.92868980473769 0.876998799389243 1 1
0.983223156026774 0.928008557470592 1 1
1.00947217407119 0.960035322310531 1 1
1.11667082123385 1.05541815814789 1 1
1.07344050229086 1.02048566918858 1 1
0.924383973364764 0.876866471820442 1 1
1.08090238078049 1.03131034122506 1 1
1.09505248452064 1.04079629567569 1 1
0.996438412838051 0.948356382482104 1 1
1.02626894448128 0.97874308656075 1 1
0.935896531890042 0.894979890205507 1 1
0.906828576462906 0.863115803831032 1 1
0.822218516400726 0.780357057285429 1 1
1.00183012374774 0.954551367261092 1 1
0.850963524411218 0.812685095761575 1 1
0.808721573007579 0.769129064113152 1 1
0.806396584465714 0.765382844396696 1 1
0.887165167094599 0.843671946763946 1 1
1.05681150762168 1.00811421443652 1 1
1.06748281593199 1.01987790678045 1 1
0.995977738418535 0.948010705053731 1 1
0.916573335573562 0.871701691109762 1 1
1.0469241364727 0.990761120561909 1 1
0.856070212191715 0.818215058315148 1 1
1.0143559999156 0.964610498069139 1 1
1.09517836072262 1.0490155905735 1 1
0.809483264817465 0.769904899096048 1 1
0.990042213542029 0.94213733546528 1 1
1.13319167032915 1.0787692452439 1 1
0.739402830908615 0.705223075827722 1 0
1.18842985895035 1.12733893333264 1 1
0.900407684869346 0.855453507027337 1 1
0.766487178547057 0.729110004379181 1 0
0.668087609545533 0.633798946845979 0 0
0.866018945190363 0.829982243466393 1 1
0.985599689493031 0.939796217727667 1 1
0.930217640071579 0.887493788430184 1 1
1.03694697312378 0.983884164724608 1 1
0.924510605786315 0.880586469930582 1 1
0.755239324879267 0.717911476521804 0 0
0.98078054119775 0.934685671867912 1 1
1.03155815943648 0.987300363167827 1 1
0.76879283023043 0.721618209199183 1 0
1.02269284191219 0.972340402014322 1 1
1.0399320021822 0.993336166584618 1 1
0.931719256195157 0.890955979055117 1 1
1.21109289843261 1.15813708832524 1 1
1.14950541406732 1.09865636231635 1 1
0.84025770498622 0.80788702165613 1 1
1.00541352747445 0.954000991571559 1 1
0.78125799026375 0.744574813081076 1 0
0.972790399765479 0.928031519194281 1 1
0.952024621878207 0.902640396448265 1 1
1.0117299147792 0.96245590780636 1 1
1.17096414081976 1.11132059534755 1 1
0.921446027740813 0.881749775844292 1 1
0.999260769269169 0.953491292841256 1 1
1.09669510754267 1.04697226012413 1 1
0.918660726993598 0.870433817690903 1 1
0.836542953450303 0.789422164859381 1 1
1.07160647601203 1.02560872249803 1 1
0.936136202566928 0.892245505232037 1 1
0.944191274603552 0.896700212506184 1 1
1.04005169957924 0.98933262725049 1 1
1.07275235371616 1.02322927874184 1 1
1.16094823447915 1.10649678678613 1 1
0.920022214200456 0.877223907790998 1 1
0.977535828240218 0.932757143772756 1 1
1.11779171759593 1.06558456672056 1 1
1.03289235898135 0.985354490878277 1 1
1.09193560007169 1.04367522586923 1 1
0.9784927814445 0.930231175050698 1 1
0.72541238699817 0.690369852465369 0 0
0.919544888343455 0.871857708080019 1 1
0.861848848374879 0.816684006283874 1 1
0.865682218567131 0.823740805044806 1 1
0.95577318376927 0.903547037288435 1 1
1.16122820534737 1.11139079207983 1 1
1.18067677542613 1.12392879905055 1 1
0.937256643390089 0.891530307356786 1 1
1.03633815611856 0.990583501701091 1 1
0.990707447127277 0.941840223836964 1 1
0.895029694261479 0.851928167767258 1 1
0.822217831324857 0.777220125873848 1 1
0.812625893024922 0.77294007622012 1 1
1.05942040517266 1.01044939357971 1 1
1.05220617780194 0.999409386186757 1 1
0.98545517596264 0.941492523376731 1 1
1.08626927550182 1.02916759970007 1 1
0.84475556854449 0.802473771487436 1 1
0.905584069316731 0.860993893054506 1 1
0.765788819569572 0.723262945532592 1 0
1.11912559668386 1.07276293797667 1 1
1.13906032988122 1.08711021439592 1 1
0.998669415582995 0.953936929701788 1 1
1.11490586476716 1.05985272274697 1 1
0.960504405095214 0.918110946898312 1 1
1.07646007426404 1.02797271057831 1 1
1.08668260890472 1.03629216670389 1 1
1.04389390614422 0.996263004496625 1 1
1.03412203066578 0.981867614106941 1 1
0.952750343170004 0.907292397035733 1 1
1.01230001059776 0.967271276510178 1 1
1.04088472907907 0.995153648843658 1 1
1.08495504667697 1.04198171122061 1 1
0.979184643632736 0.934323865427158 1 1
0.927492275982812 0.891757810252317 1 1
0.770169736213684 0.732976409615371 1 0
1.15860367121891 1.10651393958794 1 1
0.881047706192987 0.839028112477209 1 1
0.984083113506319 0.934147749365934 1 1
0.972560890450428 0.925889917564448 1 1
0.954785547490774 0.904968696071529 1 1
1.10069369969075 1.05009271148344 1 1
1.04749611565544 0.99876763480482 1 1
1.09399775281056 1.02813652873669 1 1
0.786288700609883 0.748131415166165 1 0
1.0171041998173 0.965229850955676 1 1
1.25742457874285 1.19209459503958 1 1
0.920630626314865 0.876968243885972 1 1
0.928108539042301 0.881347515708846 1 1
1.00610219213392 0.959044377496809 1 1
0.861646619975673 0.821480200075746 1 1
0.863192800953023 0.817997893930333 1 1
0.939697295552106 0.896764949686067 1 1
0.982046444083797 0.936055077411756 1 1
1.17604400656008 1.11874190662131 1 1
0.914670239557128 0.872861094087154 1 1
0.873364630331361 0.835116008852307 1 1
0.928767580858959 0.886901576943737 1 1
1.13544998565618 1.07503978050579 1 1
1.03893940930873 0.982545635075833 1 1
0.990912962063475 0.942236608795964 1 1
1.11107852621403 1.0620213681331 1 1
1.0782990430147 1.0249036908169 1 1
0.970289061597435 0.929120714851332 1 1
1.09927524749531 1.03981025149863 1 1
0.955197299080921 0.90396663186354 1 1
0.988999395769181 0.939278395750244 1 1
0.967363404790293 0.923159573762634 1 1
1.10766499633457 1.04774472603941 1 1
0.83098944701075 0.792184899191562 1 1
0.859064813066228 0.819501940838102 1 1
0.9233359417326 0.876672524398147 1 1
1.06358236621232 1.01425003515372 1 1
0.824173629755302 0.783925598973825 1 1
1.0197833211374 0.973402276565442 1 1
1.01945752210462 0.97789519374501 1 1
0.846249166634234 0.807323758443289 1 1
0.997505388129969 0.948009410157817 1 1
1.04665392413021 0.996377819189432 1 1
0.897295903596739 0.851809850043096 1 1
0.939988667231793 0.895632524275262 1 1
1.00286944213993 0.954406781080132 1 1
0.86196669106794 0.82133026791914 1 1
1.1927527931139 1.13524284970628 1 1
0.8422109777214 0.801044235658863 1 1
1.02544128446004 0.968601908697264 1 1
1.15484224069557 1.09622140976804 1 1
0.927352792952709 0.879993625475838 1 1
1.07045615151816 1.01101256821085 1 1
0.942659070403118 0.901019289044201 1 1
0.998170430106194 0.950603164722757 1 1
0.900305061433847 0.849063544657449 1 1
0.828941260195631 0.785095902615299 1 1
1.23782730509154 1.17278036430794 1 1
1.02057574552555 0.966293804853422 1 1
0.904015001275571 0.864889992524209 1 1
1.04314246128053 0.987189330637739 1 1
1.05811252233521 1.00911580398855 1 1
0.894474950286154 0.853080326712401 1 1
1.0310956600057 0.982296233419773 1 1
1.06259627873946 1.01141730239974 1 1
1.10501851089763 1.04399890007163 1 1
0.856444700212372 0.819886437686139 1 1
0.900929682363871 0.857877462758887 1 1
1.17932044892065 1.12578436966332 1 1
0.911496873486851 0.868503551288428 1 1
0.821315233687652 0.779443869379303 1 1
1.10304318789028 1.05195927142269 1 1
1.02715436464347 0.966636877574153 1 1
1.1996244476005 1.13851586189836 1 1
0.960797281906166 0.913990110671155 1 1
1.10947187989918 1.0518532727167 1 1
1.14549597722434 1.09015710783581 1 1
0.880830977783796 0.836916989119791 1 1
0.856341227481452 0.817282153634785 1 1
0.838162172613672 0.79746861402666 1 1
0.885907511057627 0.842098214261867 1 1
1.10310284147958 1.05438914949809 1 1
0.848789879629855 0.808801118971775 1 1
0.924352878903667 0.881356129555071 1 1
0.9448064644301 0.899624952329565 1 1
0.878828032259969 0.838984575216038 1 1
1.00822857284744 0.957531754931491 1 1
0.942166746436965 0.896562418417182 1 1
1.14181309057973 1.08615113535917 1 1
1.04383410406518 0.992668571345199 1 1
0.969560725458185 0.919175921195041 1 1
1.04294396988968 0.992504248173891 1 1
0.916453672960811 0.869240573342193 1 1
0.986696065541896 0.940252918616462 1 1
1.00997898257538 0.957736273916708 1 1
0.86310780325658 0.821312293771977 1 1
1.02689810349468 0.97992847923511 1 1
0.812440306212875 0.772689047128328 1 1
0.917795445845827 0.867887447745707 1 1
1.13285690892287 1.07378470671479 1 1
0.984862077581539 0.940733348839705 1 1
1.04717668496862 0.992360745733296 1 1
1.1176691068405 1.06597579247711 1 1
1.01960489812756 0.972755548584188 1 1
0.91876715790591 0.877269145234248 1 1
1.22362974015856 1.15913411020513 1 1
1.20965516343327 1.15342584987343 1 1
1.01509792130015 0.966620441854989 1 1
0.977273977874359 0.931518307794088 1 1
1.09151790596653 1.03702311835203 1 1
0.930480815435934 0.890902492541063 1 1
0.917111819562155 0.881640334350489 1 1
0.969954200038328 0.923907575345984 1 1
0.934546143053364 0.890774978404924 1 1
0.935452641408318 0.887650061962273 1 1
0.959505306388507 0.913556599085805 1 1
1.1279592749603 1.0743836515101 1 1
1.06118792069401 1.01615503303375 1 1
1.02209925143576 0.977099532779315 1 1
0.957527448869722 0.907570074740298 1 1
1.15551263720921 1.10764941120418 1 1
1.08760744884518 1.03484678126714 1 1
1.06611456271512 1.01317408474206 1 1
0.949584873670298 0.903613107073905 1 1
0.988923942329756 0.940505048314681 1 1
0.820158032239192 0.780693558878116 1 1
1.15114503631282 1.09663987132082 1 1
1.0606787760577 0.993946633038883 1 1
1.07646042265314 1.02733420940037 1 1
1.01094187763669 0.957585721040711 1 1
1.01524892137926 0.97082276109894 1 1
0.984579670505925 0.937395854741778 1 1
1.03519737792471 0.981204476057372 1 1
0.918991116819182 0.870271268800396 1 1
1.16080103123421 1.10290086810187 1 1
1.05621633609676 1.00815608433533 1 1
0.880683238877902 0.837709881625476 1 1
0.944372727204941 0.903615412709722 1 1
1.08275336458673 1.03397569692546 1 1
0.864923839929357 0.824552639148454 1 1
1.1714902949118 1.11668201671922 1 1
0.889357015846869 0.848076109719645 1 1
1.11364325403522 1.05907088042793 1 1
1.01444605298494 0.966434401256892 1 1
0.988568739182308 0.945982109597003 1 1
0.891824012425818 0.851656629181722 1 1
1.12473216998313 1.06453683716024 1 1
1.09876467080583 1.03993809557207 1 1
1.00860433507245 0.963027307428332 1 1
0.842467797009456 0.801735944954412 1 1
1.1982913600506 1.12815508374663 1 1
1.01030188414586 0.954688584116481 1 1
0.772860612595608 0.735563900105572 1 0
0.93611028644566 0.892238610857847 1 1
1.00039777012799 0.952850535491395 1 1
1.05314782584986 1.0009048273867 1 1
0.824853493772833 0.782718386051799 1 1
0.803542952076699 0.768517315293557 1 1
0.882241108971788 0.839770764506475 1 1
0.935717354823686 0.892262366898957 1 1
0.83195690813026 0.792635450776865 1 1
1.18457842995469 1.12262750893672 1 1
0.936333627687712 0.888704373683714 1 1
1.0974437371689 1.04881159262818 1 1
1.03397305967568 0.987860735295185 1 1
0.867226168331628 0.817936225066498 1 1
0.933027684122216 0.886974773588938 1 1
1.07076346810679 1.01228198565771 1 1
1.03894602977746 0.993508004930443 1 1
1.17477022362704 1.11598138422854 1 1
0.762123992132264 0.725757786632058 1 0
1.17181481096405 1.11219539149324 1 1
0.996598934991641 0.944913699022025 1 1
1.06505083264375 1.01492757001283 1 1
0.928760970640972 0.890651160483702 1 1
0.966910425335395 0.922938500973362 1 1
0.924825336569469 0.87883100616924 1 1
1.10348161201741 1.04630796353994 1 1
0.908857530156356 0.866147529289885 1 1
1.01359264436368 0.959080663531049 1 1
1.03481803586661 0.981550870214953 1 1
1.09578330587716 1.04117115670357 1 1
0.987453862896092 0.943916851153221 1 1
0.677426749534404 0.645996077975106 0 0
0.917512130321341 0.867780553743576 1 1
0.985798182512046 0.934356387952222 1 1
1.00348550649052 0.958290451177784 1 1
0.997310453276741 0.955857955430177 1 1
0.89160039735724 0.848783844948825 1 1
1.0741221696008 1.01557009630557 1 1
1.05790621620404 1.00420559737572 1 1
0.853704786029287 0.806926124151107 1 1
1.02870285526178 0.977224229959352 1 1
0.956021010325381 0.905669207421231 1 1
0.994076255458737 0.943413570994638 1 1
1.0187165964299 0.96309706703723 1 1
0.820019441625618 0.781875764407709 1 1
0.943130346909228 0.899930448480743 1 1
0.965308513059539 0.919426604321336 1 1
1.15744616256309 1.10246144358404 1 1
0.818256421327018 0.779178736418068 1 1
0.876039949953012 0.832886664325015 1 1
0.972414931717008 0.924811683292957 1 1
0.981359067852065 0.93786051989963 1 1
1.1448454337401 1.10709915721017 1 1
0.874459696977647 0.831594771858401 1 1
0.923703719215239 0.876881022698686 1 1
0.750890079042097 0.712257275358484 0 0
0.978774592815 0.935273054735798 1 1
0.93482674289143 0.885580114160234 1 1
1.10270956689202 1.05115880555091 1 1
1.06768458368805 1.012506408081 1 1
0.990795430182469 0.946299662131953 1 1
1.0482565909605 0.997224663358115 1 1
1.03051556112044 0.978656391836753 1 1
0.845182994411708 0.803259514053377 1 1
0.899961393488215 0.855026510777465 1 1
0.847834992510846 0.811188312770591 1 1
0.83513834639551 0.793700804654766 1 1
0.964638781399927 0.918668522363124 1 1
0.983691800094382 0.941048576141253 1 1
1.23966766647934 1.18181614520505 1 1
1.36992548195423 1.29412299130901 0 1
0.940046982410503 0.895699072047002 1 1
0.778512603973816 0.738449612204284 1 0
1.11005310853435 1.05559138382742 1 1
1.10815066887511 1.05360055612113 1 1
1.00984324339105 0.962229702098245 1 1
0.917589870283327 0.871596064800765 1 1
1.00476721519595 0.948734215695179 1 1
1.08728521411535 1.03710464810583 1 1
0.925571765992197 0.878432911125978 1 1
0.890466969150411 0.835395265170503 1 1
0.81082548370421 0.774070365545211 1 1
1.02265152606483 0.977914383053926 1 1
0.974566864690918 0.927231771959415 1 1
1.04876615644046 1.00066177345856 1 1
0.825302285333504 0.790774701280039 1 1
0.968595504176776 0.921742145242786 1 1
0.868399424133096 0.827461760332024 1 1
0.961709833039065 0.917362207504074 1 1
1.08854431930804 1.03572994779688 1 1
0.927400701570348 0.88608420581627 1 1
0.853428078518645 0.81524573700794 1 1
0.896027334567482 0.857170269915128 1 1
0.698329614593286 0.663328987162776 0 0
1.30962986762578 1.2455292231558 0 1
1.11552171138735 1.05021074527735 1 1
0.992528507086899 0.946600265312747 1 1
0.869241331182178 0.82864513350394 1 1
0.891769321867286 0.842206123338378 1 1
1.1675060935853 1.10448854901526 1 1
1.10555179329152 1.05207178187932 1 1
0.785532896647592 0.746116595921024 1 0
0.99058687724308 0.939205232379605 1 1
1.0776236198251 1.02519739861194 1 1
0.862729684944327 0.825175404417409 1 1
1.09864563415092 1.04640961299061 1 1
0.996266795588252 0.948884243285208 1 1
1.06366796399158 1.01336910548359 1 1
1.00120047381521 0.958449212586733 1 1
1.07990744250183 1.02979834423037 1 1
1.15265482201476 1.09720394011245 1 1
1.12386249741872 1.07234404520032 1 1
1.06004193847525 1.01292795675369 1 1
1.16657183598445 1.11319883185087 1 1
1.10102906872796 1.04413546474023 1 1
1.09713616009559 1.04236916473835 1 1
0.888611997747785 0.847735528976424 1 1
0.884089038186951 0.836993164277282 1 1
0.962823039539419 0.914000330615255 1 1
1.12588602075433 1.06968331089128 1 1
0.77445477156455 0.734461614195456 1 0
1.02736628110594 0.980741050084919 1 1
0.978327088819035 0.931204657851923 1 1
0.833226593051591 0.790900748940085 1 1
1.0893608549741 1.04065271794285 1 1
1.21723425856853 1.15927014208392 1 1
0.953048956842408 0.912809011067112 1 1
0.887843451787379 0.84612724129475 1 1
1.00967376764187 0.958223290765188 1 1
0.803855402459855 0.759239956643197 1 1
1.01319810740404 0.960932347772672 1 1
0.875647290595304 0.833164564655046 1 1
1.02706735509907 0.978960380401896 1 1
1.02053577440084 0.967419963656616 1 1
0.945371254855029 0.895229208769399 1 1
1.09060504348358 1.03959131723359 1 1
0.966863843728956 0.921670217181175 1 1
0.922921856013674 0.879430500156392 1 1
1.0309389245793 0.978099223003178 1 1
0.998373908948511 0.947353804339252 1 1
1.0568103868714 1.00448540478761 1 1
1.0816798743022 1.03098570914661 1 1
0.829494140517627 0.790995646022206 1 1
1.14442368693545 1.08163460883173 1 1
1.14488059488332 1.08579024890353 1 1
0.831969473971919 0.787437996162194 1 1
0.839544001854097 0.800049870786791 1 1
1.00406040834628 0.954322074906832 1 1
0.933008192053435 0.885800251858539 1 1
1.05192670068236 1.00744620048571 1 1
1.01029519033359 0.958488055348452 1 1
0.972653563817072 0.932157360937159 1 1
1.14561270656382 1.08509398483165 1 1
0.983822592532771 0.934396777234585 1 1
0.646105870162548 0.616483987201125 0 0
1.06655594931715 1.0203461154066 1 1
1.11298506339272 1.07123438432309 1 1
0.901194341721096 0.862007661840778 1 1
0.71578450473152 0.68461026037842 0 0
1.00860744328086 0.958544424414295 1 1
1.05825379284109 1.01064969349893 1 1
0.794065412097251 0.75587421627476 1 0
0.912637870652642 0.868083106809238 1 1
1.15034509908925 1.09498930538457 1 1
1.0932293798257 1.04792750242532 1 1
0.973366697459273 0.922791755790281 1 1
0.89531678826453 0.851474532983853 1 1
0.918599408474816 0.876781929179054 1 1
0.955766326914801 0.910575509539074 1 1
0.952413920548931 0.908913282255643 1 1
0.80418652937949 0.761624469718462 1 0
0.888915091694503 0.845197614159703 1 1
1.08214165863379 1.03446066898283 1 1
0.92501298217317 0.882901175908177 1 1
0.772218811805809 0.736686210450141 1 0
0.909300050240183 0.866726403682297 1 1
0.925920396507111 0.878503192919859 1 1
1.13351662029102 1.08216580993971 1 1
0.764971417545655 0.724765344605858 1 0
0.872139268699721 0.830055457766787 1 1
1.16001920577629 1.09795397103849 1 1
1.05177862723346 1.0038392861878 1 1
1.18584666193599 1.12535302707061 1 1
0.889113963401678 0.848269318398518 1 1
0.874879441131572 0.834324640956617 1 1
1.01180231363824 0.96899878511308 1 1
0.966196323225523 0.923373200909476 1 1
1.13400356688889 1.07543383312163 1 1
0.886577831268923 0.837089947993396 1 1
1.20969423824958 1.15410562907336 1 1
1.10937212638944 1.0557676549766 1 1
1.01496086924487 0.964843179000252 1 1
0.936100249480357 0.894145358786017 1 1
1.06573054267745 1.01769284781934 1 1
0.984771068652249 0.936628873240353 1 1
1.0113743134543 0.965247156910636 1 1
0.924977481351427 0.876614265015978 1 1
1.2011530726941 1.14819929228565 1 1
1.07282886684292 1.02119317467835 1 1
0.813190055403276 0.772936874550105 1 1
0.78004495089734 0.737494218435373 1 0
0.960204176706537 0.904853491446008 1 1
0.900400210854632 0.853525515473335 1 1
1.12056784250755 1.06465242945167 1 1
1.00360233165164 0.952391336560441 1 1
0.99610799648963 0.944283188227572 1 1
1.03769930274231 0.991066636713662 1 1
0.808942163193949 0.767072854612495 1 1
1.06546701305712 1.01446857163389 1 1
1.07777290697662 1.01307557184312 1 1
0.97639919421401 0.923341136867189 1 1
1.04711758800412 0.994290490208904 1 1
0.922411785357045 0.874516665254722 1 1
1.03782313042409 0.987345375174987 1 1
0.92799376940627 0.882102001727181 1 1
0.889829137461683 0.848251171907264 1 1
0.97125821823012 0.927694245833422 1 1
1.00001592467279 0.951992119148453 1 1
0.859003624844793 0.814392659284758 1 1
1.09249623004914 1.04022298283921 1 1
0.861829839537081 0.829599510913743 1 1
0.871484696564534 0.832514742559383 1 1
1.18605762624974 1.13489621569726 1 1
1.10920661216998 1.04777462240462 1 1
0.879370167434056 0.837527349009429 1 1
0.86357615236473 0.820411096198597 1 1
1.17473141262491 1.12009618293298 1 1
0.837561768203485 0.795859981653568 1 1
1.00958047456425 0.961967803595777 1 1
1.02931011012188 0.983809128966089 1 1
1.06501756802925 1.01485104717827 1 1
1.0016588426608 0.949757304561744 1 1
0.708487436989655 0.672867485292261 0 0
1.03258672773922 0.9792661661489 1 1
0.934364283897903 0.890288578191821 1 1
0.987726717992416 0.943568711278051 1 1
0.859810946027552 0.818760537994509 1 1
1.18809958439903 1.12385778188863 1 1
0.997169021009714 0.946597370645032 1 1
1.19790170362294 1.13963750461799 1 1
0.823772075871202 0.791456053920534 1 1
0.988855165899129 0.938781834481539 1 1
1.13865532197835 1.08577732548281 1 1
0.722356193358556 0.684981582469368 0 0
1.02016217659326 0.970646789732175 1 1
1.08571783813298 1.03371951397833 1 1
0.932250497347767 0.887642605670594 1 1
0.974101510120731 0.929045386198626 1 1
0.839626007088384 0.803473520937787 1 1
0.882612782996585 0.841333850230967 1 1
0.91970811522765 0.869498155123574 1 1
1.21929789719364 1.16354809732751 1 1
1.24459549557079 1.18861156454271 1 1
0.976435980541699 0.929469108563572 1 1
1.24487235361837 1.18713949947784 1 1
0.859856937278996 0.816998589572279 1 1
0.937981287345351 0.8902471629478 1 1
0.920577264271748 0.880166044477312 1 1
0.648236875358502 0.619768690465646 0 0
0.929955918802018 0.883396767181354 1 1
1.06139239779568 1.01467016342909 1 1
1.27317303775322 1.21728965066038 0 1
0.957066587035026 0.915192616569051 1 1
1.04640843695066 0.997025582326609 1 1
0.894337548270423 0.852865265031669 1 1
1.04537592508585 0.996807494242761 1 1
0.838948359375196 0.797198052846149 1 1
0.953907574677115 0.898833993864128 1 1
1.1846995661006 1.12526876548666 1 1
0.993579823499189 0.941379654529573 1 1
1.0729325469163 1.02446795329938 1 1
0.94251434472911 0.897869092017872 1 1
0.908794792280891 0.859319990678844 1 1
1.17446098292763 1.1173423514102 1 1
0.870396504404333 0.829692970115058 1 1
0.879367654531637 0.835696494579774 1 1
1.07888783249388 1.02374296039072 1 1
0.960445825307021 0.910884890926915 1 1
1.02757380090393 0.971086523088241 1 1
0.96131431383777 0.914950521757362 1 1
1.03557495011965 0.988412680322902 1 1
0.908811571249593 0.861500996297312 1 1
0.906978018879416 0.85778389725112 1 1
1.07356606023713 1.01763147262702 1 1
0.813474752658491 0.777633860087175 1 1
1.11615540224902 1.0637653182968 1 1
1.03138980111212 0.978633430545838 1 1
0.890709371571752 0.850242399502018 1 1
0.950634817241327 0.904280047559638 1 1
0.905309434400992 0.862897757761809 1 1
1.02463066186085 0.97893294765382 1 1
1.0611596758097 1.00829316201551 1 1
0.984693713895951 0.938642218599845 1 1
0.94302632143765 0.896099131068376 1 1
1.25481117042476 1.19569768287616 1 1
0.820185209752256 0.78341205747093 1 1
1.03342216595337 0.983720721890011 1 1
0.972246403157888 0.927029099079702 1 1
0.88191887896377 0.847688426000544 1 1
0.925058574864207 0.88213237213355 1 1
0.937766536600885 0.898354689709076 1 1
0.714040865313069 0.678649995375635 0 0
0.74959928592629 0.720016917608801 0 0
0.93955050222565 0.894451058889505 1 1
0.93687557902169 0.896036253198634 1 1
1.07333660322787 1.0199455842704 1 1
0.956965124881548 0.915713347317996 1 1
0.806894088765258 0.768513558437266 1 1
1.24063241169631 1.18615072767345 1 1
0.825589396880539 0.787982978831791 1 1
1.04135685295509 0.994137056791578 1 1
1.0768120598075 1.02231710319218 1 1
0.604077780961814 0.571613406797512 0 0
0.946998724577865 0.906427327399945 1 1
0.697962999549822 0.663980124907622 0 0
1.04037711505507 0.992024523576357 1 1
0.752626631512208 0.721358877033711 0 0
0.965034708780142 0.926305976849579 1 1
0.918306569577596 0.873446143395431 1 1
1.06468238803634 1.00455586047204 1 1
0.984375396824058 0.940502478910744 1 1
1.23760548010098 1.17693817044905 1 1
0.921204356757623 0.875944124265077 1 1
1.00124755797951 0.954770585270934 1 1
1.24563250695808 1.17905341423131 1 1
1.05528411707916 1.00422857907888 1 1
0.916982254619616 0.874426528814332 1 1
1.09686344691718 1.04368983117596 1 1
0.995787561910255 0.942352511190861 1 1
1.0692432324838 1.0137021197379 1 1
1.02070100771921 0.970165578783978 1 1
1.01428996402803 0.962181186818395 1 1
0.932580743970279 0.889225313392186 1 1
1.01761053914658 0.961968982229422 1 1
1.14068257502006 1.09104791416478 1 1
1.07971654005402 1.03073998865744 1 1
1.05643692163002 1.00560648452442 1 1
0.965159681955755 0.91561319798585 1 1
0.881003968979879 0.837655577263686 1 1
1.0601407172027 1.01383537657277 1 1
1.10034824031164 1.05175427813174 1 1
0.924383734490235 0.879137551467153 1 1
0.801588003888811 0.752284842751379 1 1
0.966593987507301 0.917217808049869 1 1
0.992633972356549 0.937692020368668 1 1
1.01555677606397 0.964019145676428 1 1
1.20971339235104 1.15612596939524 1 1
1.01182689616574 0.96244340415364 1 1
0.91232236101608 0.869556683680163 1 1
1.00556051281111 0.955896431545012 1 1
0.899429896751122 0.852822794969434 1 1
0.989719485948562 0.94166385371013 1 1
0.812596013116948 0.769904648774214 1 1
0.880316223669634 0.837385838541624 1 1
1.0070607482322 0.963325997814366 1 1
1.35819585815212 1.28462488530811 0 0
0.931074466857623 0.887854627384225 1 1
1.00766767977602 0.955817367280895 1 1
1.09200953437619 1.04149581640008 1 1
1.09565603302194 1.0446689696998 1 1
0.83687522136011 0.800584454250059 1 1
0.926322351018302 0.880984560067901 1 1
0.897084166457055 0.847743659630254 1 1
1.03291426866918 0.983007742815917 1 1
0.85773959030946 0.818599694659506 1 1
1.21843600112438 1.16402615306247 1 1
1.06505819804434 1.01805221918588 1 1
1.03582062905835 0.990223289679415 1 1
0.954298122662005 0.915578660484048 1 1
0.980884498440448 0.93309004244342 1 1
1.1408419790668 1.08733154564192 1 1
0.834365767188566 0.793463791782101 1 1
1.09434284440433 1.04438249483133 1 1
1.0645359810985 1.01644462619509 1 1
1.01632130890597 0.966292593871742 1 1
1.05708141297753 1.00926666197204 1 1
0.920409941303981 0.879373439929907 1 1
1.03620496069022 0.98754750018766 1 1
0.776695968453197 0.73809203318677 1 0
1.10147879432162 1.04922622304987 1 1
0.941570151706606 0.897374754027237 1 1
1.02724211068687 0.984201414306593 1 1
1.06885463909117 1.01745821288286 1 1
1.09997977705392 1.04061274092166 1 1
1.01305790459247 0.965330690751552 1 1
0.845637364518478 0.804824075673225 1 1
1.05093257448564 0.99740040334188 1 1
0.976822958668021 0.928438495958553 1 1
1.05077648689392 0.991804809879732 1 1
1.17719837896642 1.12664568286564 1 1
0.902127880246318 0.855360346507754 1 1
0.925282430714796 0.884697282192456 1 1
0.894353905946442 0.8544247447006 1 1
1.01760472105992 0.969484771887272 1 1
1.21509331633138 1.16263581565194 1 1
0.941332804555034 0.896123034946732 1 1
0.770510652122043 0.73251010721087 1 0
1.00750086458085 0.961254121871784 1 1
0.941253400529178 0.89688167412393 1 1
1.10824334455438 1.05557858035087 1 1
1.11251038082046 1.06492383669107 1 1
1.14389343075078 1.09322678441309 1 1
1.0042899057705 0.957245930356196 1 1
1.15369968073606 1.09892197432022 1 1
1.03582187194105 0.98314342697496 1 1
1.19562145824349 1.13504755048877 1 1
1.02487220366974 0.981449677939318 1 1
1.13539355989256 1.08885757132403 1 1
1.19827796188579 1.14383484604992 1 1
0.957973665525856 0.911744335531513 1 1
1.12060527294999 1.07027421838895 1 1
1.24945065293519 1.19054581697111 1 1
0.93719879683766 0.89014360901265 1 1
0.761077355320045 0.721455871079098 0 0
0.90090643389485 0.85827571215263 1 1
1.10987150452488 1.05912602549663 1 1
0.765582120490082 0.731648335705053 1 0
0.781874926606931 0.745424998933922 1 0
0.924133550024923 0.878232033279029 1 1
1.09703829032483 1.04247778789046 1 1
1.04727463473775 0.992574135111917 1 1
1.05707496131703 1.01211614928018 1 1
0.782756835596955 0.747712726510673 1 0
0.876574976711027 0.832185457979844 1 1
1.01289381871873 0.962775103194378 1 1
1.17442374084263 1.11431323432852 1 1
1.11135412034326 1.05283020147253 1 1
1.11699222476728 1.06754782303052 1 1
1.0097728267069 0.956562576800947 1 1
1.07915482128367 1.024704566003 1 1
1.22329490923098 1.16986984221975 1 1
0.80354028882201 0.762891017412174 1 1
0.909609837158006 0.854283091544115 1 1
1.2716544230692 1.20771379645923 0 1
0.847737459390877 0.806661789598369 1 1
0.94697248643448 0.900273883775149 1 1
0.867329193150047 0.821362483502733 1 1
0.891796850165818 0.845872896260164 1 1
0.866423681921138 0.821544811907143 1 1
0.926979593014735 0.8833195620348 1 1
0.994409208672314 0.949647007687489 1 1
0.822240433860797 0.783277939325381 1 1
1.1550484912955 1.10400067419854 1 1
0.973588658789315 0.927938564835722 1 1
1.01827649479348 0.975536824429003 1 1
1.23968635990596 1.17959487982436 1 1
1.13825531079471 1.08119533054146 1 1
0.822513453841019 0.787486035722802 1 1
0.838264422249821 0.804062217012344 1 1
1.02179851645915 0.975623120029564 1 1
0.900640508150718 0.859638568587949 1 1
1.1408096949878 1.08599996626054 1 1
0.960939874662706 0.91222976219923 1 1
0.984781879216925 0.941633737880195 1 1
1.08824732044045 1.03865349894164 1 1
0.927625307239224 0.886552398964427 1 1
1.09848605615362 1.0449634080293 1 1
0.687766696335066 0.655208293513556 0 0
0.90786493278433 0.866634581718799 1 1
1.0276941651421 0.977732013637635 1 1
0.970639173030623 0.924772923253496 1 1
0.870443533931735 0.830601331864204 1 1
1.09091271865835 1.04209287897688 1 1
1.14709682631507 1.08966483898527 1 1
1.0738055295277 1.02283806104632 1 1
0.829902716410983 0.786199127655509 1 1
0.954016156246079 0.911240948147418 1 1
1.32333973541035 1.24915365624244 1 1
1.0398974144626 0.981323209194228 1 1
0.928516624621852 0.884015517888964 1 1
1.0267063402694 0.975191041771731 1 1
1.05318261812327 0.997570348504872 1 1
1.26359258071272 1.20602248405714 1 1
0.714356699616158 0.678667312050603 0 0
0.781099491991051 0.744913834006567 1 0
1.29045484197762 1.22560231101541 0 1
0.853772645823411 0.804206105576914 1 1
0.959466924851424 0.921358748112578 1 1
0.953349680709992 0.904603946882624 1 1
1.04805900430413 0.992362988707892 1 1
1.05243648903419 1.00764097229024 1 1
1.03548923837927 0.986664340105903 1 1
0.957181494044903 0.90963400795157 1 1
0.955863829187227 0.911538374659975 1 1
1.18047129492727 1.1259648910583 1 1
0.932147459943667 0.886460748581981 1 1
1.20624502578528 1.15107321638644 1 1
1.09762235055312 1.0398352392768 1 1
0.878087014576161 0.83230465472149 1 1
0.969760642290839 0.922048035243271 1 1
0.974599314685022 0.927942467183608 1 1
0.868089133675305 0.818943259980182 1 1
0.882049945693648 0.835571781287661 1 1
0.908624250601877 0.864584148217813 1 1
0.982292111435961 0.931473314714421 1 1
1.0484632778522 0.990868843653864 1 1
1.01435966352995 0.967563771272073 1 1
0.893922690940591 0.852105991297425 1 1
0.958130344124909 0.916152693341778 1 1
1.14037241729027 1.08961763150198 1 1
0.908805299331313 0.86916281876789 1 1
0.928981655174238 0.887127476175975 1 1
1.10468858807611 1.05440726464199 1 1
1.12547563677211 1.06396838123605 1 1
1.03919720882944 0.991335123128011 1 1
1.2005981047687 1.14580388774756 1 1
1.14224376525055 1.08631770503057 1 1
0.873841931548833 0.831132460563695 1 1
1.10931320154126 1.05474106190704 1 1
0.792798153274244 0.746288797225746 1 0
0.9106266997717 0.86098522455651 1 1
0.934297425335658 0.893984438559271 1 1
1.1928259586895 1.12952938064128 1 1
1.18684059762753 1.1229816976936 1 1
1.14919543378931 1.0929868577071 1 1
0.910102756585947 0.861105192425987 1 1
1.01198777972827 0.964389221735076 1 1
0.730095260011664 0.696650818094883 0 0
0.810501599684957 0.766154652765495 1 1
0.931272255447604 0.884670949890379 1 1
0.929548663192759 0.88144504495497 1 1
0.811009229194792 0.774477950942809 1 1
1.07615761429182 1.0335807441387 1 1
1.11951779417197 1.06566628483173 1 1
0.801013294691287 0.764830653541432 1 1
0.886444737398869 0.846481313913615 1 1
0.88409884672447 0.845184731921045 1 1
0.9535467254539 0.907721076251627 1 1
0.803045546262625 0.766045017281439 1 1
0.962479186078661 0.922125426376469 1 1
0.937532290971304 0.890520749370528 1 1
1.07198103494875 1.0160006585701 1 1
0.89737094284648 0.858827043010747 1 1
0.770501391441716 0.730234374244807 1 0
1.03787184318386 0.985073789132106 1 1
0.966909328460205 0.924605580471407 1 1
0.843638310645017 0.802420785898112 1 1
0.964523686264534 0.915687722910223 1 1
0.946284129227915 0.897089122783375 1 1
1.06065462712324 1.01359685428586 1 1
0.786782382658723 0.752161373176474 1 0
0.944460610757943 0.900177079606841 1 1
0.770012079196376 0.734400603590368 1 0
0.972478812744547 0.924020315087652 1 1
0.855362855869759 0.820033613744934 1 1
0.976148851061743 0.925512057213374 1 1
0.811135377243808 0.772061791326284 1 1
1.02045643123873 0.97027964811683 1 1
1.17032148603628 1.10846374939977 1 1
1.01237741633456 0.959262035253475 1 1
1.06060342952459 1.01184782887658 1 1
0.761268419814488 0.725467210940704 1 0
0.953850099090717 0.908112092475874 1 1
1.04829687204172 0.999586246425709 1 1
1.05465230880448 1.00842440290638 1 1
1.03728723046141 0.98273993265429 1 1
1.18652251539035 1.12627932801362 1 1
1.19163307121418 1.13363006533157 1 1
0.992401224796611 0.949834335799739 1 1
1.00778237980719 0.964389644737438 1 1
1.06472130410642 1.01366507246341 1 1
0.842611408172985 0.80074885121267 1 1
0.964662187693786 0.923997177769109 1 1
1.13704889795981 1.08184586809947 1 1
1.00014919220054 0.95784227342446 1 1
1.17043536832677 1.11689611077772 1 1
0.942401932926563 0.892087653813209 1 1
0.782635693533729 0.753136917282064 1 1
1.04968486521539 0.999325135732166 1 1
1.0155655592736 0.96600561613861 1 1
1.02499476657976 0.971969730589782 1 1
0.750460351000263 0.717904253530062 0 0
1.02645011030085 0.98090934451007 1 1
0.908600527256049 0.866324353970195 1 1
1.0266584292474 0.981967161144332 1 1
0.929962270405399 0.882634053388226 1 1
0.883263938782517 0.839065513602609 1 1
0.902116351865862 0.857765500521882 1 1
0.794011188403244 0.750839498668452 1 1
0.637950826882152 0.612019603566819 0 0
0.816109492969966 0.781184579465039 1 1
0.796063415148581 0.751956933325903 1 0
0.922363917342844 0.877342398958751 1 1
0.929129432518329 0.884954904705528 1 1
1.03552661119447 0.984750124386558 1 1
0.855732432761119 0.810340203243687 1 1
1.04656851151188 0.992866089198354 1 1
1.04568662840506 1.00005730720438 1 1
1.13076551294125 1.07992544658531 1 1
1.29346814981531 1.23587823941638 0 1
0.879422113860273 0.839283477491814 1 1
1.14722535551037 1.09025447959428 1 1
1.0678992780757 1.01876677002591 1 1
0.933533419320408 0.889853141454611 1 1
0.900263561139376 0.857785068309746 1 1
1.19865748147851 1.13899744900753 1 1
1.28112779648761 1.22511244659611 0 1
0.961353965124983 0.909529356724811 1 1
1.18300989978426 1.12888962278376 1 1
1.01297408418408 0.96550931548703 1 1
0.881992258847576 0.844409038328179 1 1
0.904758169099961 0.858873018411832 1 1
1.12563953095268 1.06956885237296 1 1
0.994765923518475 0.938849403090003 1 1
0.983739021138165 0.939121703797047 1 1
0.963491335016591 0.919240239116448 1 1
0.831256094997802 0.792062186907081 1 1
1.03496776940103 0.98674311125544 1 1
0.919212131905217 0.876398912075914 1 1
1.26663987195029 1.2089320914003 0 1
0.985628880124156 0.940129932303388 1 1
1.21637852667097 1.15645247701894 1 1
1.02988369077242 0.980856362525876 1 1
1.06310504009715 1.01290322732529 1 1
0.965275678662786 0.926300987829611 1 1
0.883842941245405 0.844144850245102 1 1
0.970561089469349 0.923695322033822 1 1
1.07117152096234 1.02028370127101 1 1
1.12092317453652 1.06405441594324 1 1
1.06500803885008 1.00767234571738 1 1
1.05036746282212 1.00533987050097 1 1
1.36192423394508 1.30294332082017 0 0
1.16644465949073 1.10271943201288 1 1
0.829518627714965 0.786797259654669 1 1
0.931287573487957 0.889676572093244 1 1
0.961745458346247 0.92342443180904 1 1
1.2384312202632 1.18210916471399 1 1
0.823875536555494 0.786416078999682 1 1
1.01527187023276 0.970705632074213 1 1
1.16659274131903 1.10298577466818 1 1
0.731140785792207 0.692294313741837 1 0
0.942373622458713 0.895334330770634 1 1
0.980710117294984 0.933123439215 1 1
1.06691585501802 1.0150000280577 1 1
1.18834805083192 1.12612509793369 1 1
0.917867902657713 0.872761753191545 1 1
0.924457010045047 0.882686728194314 1 1
1.10853017738869 1.06068853717248 1 1
1.2148765948604 1.15473944159501 1 1
1.02432498834655 0.973903429782257 1 1
0.994383299346428 0.944756902042816 1 1
1.24638114080883 1.18927638882652 1 1
0.9691300243643 0.926526514604129 1 1
1.151115980264 1.09824200470349 1 1
1.06396470561731 1.01567359265064 1 1
1.01043476779903 0.958858690364065 1 1
1.13823025390782 1.07888222792671 1 1
0.981234911890674 0.935174110001206 1 1
0.823058677127511 0.786400241090048 1 1
0.943021738107472 0.899904306082283 1 1
1.07861954682035 1.03028345913442 1 1
1.02303679747681 0.980440099417862 1 1
0.99236540647341 0.9412826775053 1 1
1.12536508247881 1.06942148829359 1 1
0.98647816673852 0.938952332136791 1 1
0.914655944900018 0.868191941835841 1 1
1.16428870142175 1.10278793827271 1 1
1.22828497652855 1.16764296815409 1 1
1.04249334181039 0.987857915455637 1 1
1.24156794037259 1.18625541172755 1 1
0.95949887729109 0.914746188084975 1 1
0.843047047500817 0.805473539408962 1 1
0.965739578485749 0.920986317551831 1 1
0.818251336477941 0.78299822524255 1 1
0.839732982970995 0.797083826031177 1 1
0.775725932259724 0.738182206779123 1 0
0.987053074063572 0.944248586745567 1 1
0.966215623607196 0.921513755422954 1 1
0.861932283853521 0.818890389476232 1 1
0.75251875266053 0.71830189156139 1 0
0.871246191917123 0.827476442215085 1 1
1.08638777596171 1.01675714561543 1 1
1.10204353777205 1.04402136592872 1 1
1.23919566387483 1.17582058834555 1 1
1.18111272656503 1.12494298943197 1 1
0.953292554525946 0.907950720846419 1 1
1.03309985636989 0.981101431674852 1 1
1.1665268196951 1.10496857591106 1 1
0.910058965512795 0.867357132068516 1 1
0.686491452566174 0.653879201290279 0 0
1.23835616277271 1.16889855525401 1 1
0.769740317283026 0.737372686235384 1 0
0.901561442343842 0.859976877273293 1 1
0.869555792061062 0.826788596265038 1 1
0.981425980135298 0.934104233156234 1 1
0.813708784229909 0.782978192757726 1 1
1.12086721538049 1.06552910300469 1 1
0.853765179475319 0.813509854653513 1 1
1.20659179361649 1.14407178030747 1 1
0.95890059869375 0.909140414411202 1 1
1.10919095296495 1.05523436838461 1 1
0.981661073771614 0.939021647916992 1 1
0.969265953922342 0.921851845559845 1 1
1.06838498270329 1.01554327754035 1 1
1.25555585455148 1.19409462769548 1 1
0.976151782817845 0.934090561189088 1 1
0.786369664239591 0.747248393355056 1 0
1.05863133622457 1.01013246769483 1 1
1.02277049493354 0.975348253790274 1 1
1.07416182973984 1.02442598503424 1 1
0.826902448644547 0.782541101702853 1 1
0.938047246734034 0.89352433108264 1 1
1.03562154237553 0.993341521032042 1 1
1.00929053358213 0.958250114248416 1 1
0.831967866775684 0.795236133126554 1 1
0.86058330858976 0.827043307101846 1 1
0.901204505890528 0.857574482190734 1 1
0.952840821168399 0.908978028408981 1 1
0.695158993949499 0.661527394523067 0 0
1.16309317881797 1.10681445715414 1 1
0.787134188677245 0.749685385503544 1 0
1.0055967430046 0.959899371089756 1 1
1.00858421082443 0.953025573712481 1 1
1.0536425398063 1.00346239132189 1 1
1.2188830696372 1.16705108495051 1 1
1.03729062238264 0.983189410402638 1 1
1.16876210875878 1.11180210814821 1 1
1.01310848980241 0.962853741202993 1 1
1.03013279035806 0.976929597014324 1 1
0.614323433554838 0.582472078215613 0 0
1.00211416217843 0.94906588450126 1 1
1.22771424519293 1.17218902170211 1 1
1.09044667765168 1.03524876864775 1 1
1.19747231647368 1.14471585195899 1 1
0.738788068150793 0.707658833406017 0 0
0.720858682908085 0.680050794930153 1 0
0.937871606285947 0.896992982371233 1 1
0.655174408654371 0.62432573279477 0 0
0.790232974493242 0.753669182214129 1 0
1.02623350640255 0.977012685068741 1 1
1.0669717218819 1.0214564286278 1 1
0.958885754180551 0.914045663099082 1 1
1.13435405672487 1.07928693737511 1 1
1.01622784777643 0.970658673518851 1 1
1.15715354706896 1.10235562663447 1 1
0.920711994224275 0.874563068662079 1 1
1.06605098731759 1.00961610259681 1 1
1.0850192139188 1.02583047189466 1 1
0.901427582806414 0.862771272284966 1 1
0.902164065249885 0.864917178477952 1 1
0.854604425643886 0.812116427648024 1 1
1.07556214860914 1.02086854372089 1 1
0.895753269261158 0.849589462941341 1 1
0.879998374806165 0.838406246100404 1 1
0.964498937605574 0.913708324142772 1 1
0.871799074716249 0.828694164775039 1 1
1.03042125613878 0.982529280680465 1 1
0.985338006957031 0.943678346125843 1 1
0.895095113504596 0.846416319174174 1 1
1.11779980571604 1.06463820237353 1 1
0.89654518027726 0.849965054412703 1 1
1.14110814355037 1.09100029464495 1 1
1.05489168344253 1.01146310451077 1 1
1.02840896478487 0.976537908605213 1 1
1.01333636563991 0.96305246563006 1 1
0.943562725381753 0.906563624523198 1 1
1.21013439261999 1.15569483021376 1 1
0.910243360031253 0.865471379872385 1 1
0.894999514549391 0.852238978038845 1 1
0.893588681919049 0.854014811631913 1 1
1.17138305725949 1.1183683994953 1 1
1.059851811178 1.00151929660006 1 1
0.942034206554367 0.889787810006629 1 1
1.03580023483409 0.982859618851609 1 1
1.09388477306548 1.03970365102163 1 1
1.13017466236894 1.07951664000296 1 1
0.887652194358591 0.843927349818588 1 1
0.998077799469016 0.952885382413285 1 1
1.02163597611246 0.971224496656393 1 1
1.09351639358297 1.03768770495643 1 1
0.957168703705847 0.909577959816985 1 1
0.913756102843489 0.870303219675626 1 1
1.01356044651745 0.96633302012605 1 1
1.01763030039015 0.971175396548933 1 1
1.07460406971005 1.02252956656673 1 1
1.12293230727024 1.06614722574307 1 1
0.870840752763957 0.830689685084729 1 1
1.03725959798161 0.991291937200325 1 1
0.97960266895178 0.936281284591726 1 1
0.958771256284475 0.911353496084943 1 1
1.18608860119634 1.12466441158122 1 1
1.07135180612486 1.02670438686993 1 1
1.00123180641434 0.955738913781331 1 1
0.997760302720725 0.9532595429452 1 1
0.930088675173991 0.890608376598548 1 1
1.13326265534627 1.08038742151567 1 1
0.849856683197292 0.804977406883954 1 1
1.14907981575922 1.09064375746181 1 1
1.11446894011639 1.05869429307492 1 1
1.15494687506958 1.10212334693377 1 1
1.14667691705603 1.09242000880959 1 1
1.20072542781963 1.14737324374914 1 1
0.696047965466519 0.656554762308235 0 0
1.16566464814179 1.11212422924887 1 1
1.07841850519113 1.02022189677378 1 1
0.835326645256898 0.789708190929941 1 1
1.07303135836413 1.02665217128145 1 1
1.05891567753762 1.01011794852821 1 1
1.09650593095022 1.04250412294439 1 1
1.09668333052448 1.0379660461247 1 1
1.21614101908865 1.161560375346 1 1
0.998083922539912 0.948568105018854 1 1
1.10014564769085 1.04394551476762 1 1
1.09305819823973 1.03908951152027 1 1
1.14808153950223 1.09404384400863 1 1
0.958053608080255 0.911545752097807 1 1
0.791842498943864 0.750881719727192 1 0
0.867495979532039 0.83019783242494 1 1
0.944646658108889 0.901239297211685 1 1
0.837211383017899 0.79687703461685 1 1
1.07050195213644 1.02227756946309 1 1
1.06055987521738 1.01181481713745 1 1
0.768834129139078 0.724481270418847 1 0
0.942737820567633 0.894735187908845 1 1
1.34729339138594 1.27958507470033 0 0
1.11616346726628 1.06266435259452 1 1
1.08205939051086 1.0303958061992 1 1
0.98827164547282 0.936363390074269 1 1
0.974557209180184 0.926967756924958 1 1
1.10622428397472 1.0496623785972 1 1
0.962739608298009 0.911422887579885 1 1
0.897195737399111 0.853162255688471 1 1
1.01743286842056 0.966954251006489 1 1
0.920097276280941 0.874204638071902 1 1
0.993977244347995 0.946083432248888 1 1
1.04731923487514 1.00130203184758 1 1
1.08412067681903 1.02437708521479 1 1
1.07741934911468 1.02751848736827 1 1
0.958478489162835 0.91118104848782 1 1
0.861275302743356 0.822492712411727 1 1
0.931366184410589 0.891594258701481 1 1
0.977911580068931 0.928370050882861 1 1
1.03852353469406 0.988602770584684 1 1
0.95923782714336 0.915382939574512 1 1
0.962227160051623 0.909087405282438 1 1
1.1063840959005 1.05221594668276 1 1
1.02148424803484 0.974337793098615 1 1
1.15563241345097 1.102471723725 1 1
0.872111598180973 0.834172651790796 1 1
1.0192833501436 0.969377354181599 1 1
1.076096066872 1.02565784496249 1 1
1.02939435600987 0.977446775214568 1 1
1.04660329317555 0.994497949227567 1 1
1.11243867019001 1.05560823152058 1 1
0.88737962020603 0.847506370002634 1 1
1.09619977974507 1.0376495680865 1 1
0.949215729282755 0.90696564200751 1 1
0.683847900042512 0.654646957518835 0 0
0.792654180056531 0.756121746144507 1 0
1.04334900038968 0.995250616351441 1 1
1.07462226981477 1.01591102421983 1 1
0.757674019200744 0.717053875882819 1 0
1.00256139615523 0.953753844601727 1 1
1.17855676670555 1.1258162749958 1 1
0.962439974025621 0.918910508036636 1 1
0.954855883799521 0.909638622066697 1 1
0.897554401783019 0.85484404381124 1 1
0.79767573626227 0.757427852706482 1 0
1.07489803787797 1.02985176462875 1 1
1.06207151696287 1.01058714086611 1 1
1.0548075469888 1.00435776851897 1 1
1.04228947836505 0.997678368991649 1 1
1.20604701611819 1.14889146672664 1 1
1.10487773851016 1.05202829063633 1 1
1.13423633540827 1.07634081578572 1 1
0.961219812308164 0.916053335195617 1 1
0.959853616378159 0.909629591660133 1 1
1.02505509128479 0.981681338827227 1 1
0.961001057261389 0.913820406660201 1 1
0.991715339570757 0.946151111426961 1 1
1.1699389761274 1.10857768115199 1 1
0.925395957588979 0.88447157067399 1 1
1.01873134216971 0.975124126042757 1 1
1.00089249585723 0.951235874571724 1 1
0.89560802113788 0.849284853194666 1 1
1.00540867666304 0.953297312272581 1 1
0.761739642318277 0.725279265149255 1 0
0.899557206643566 0.855621025216922 1 1
0.909617069926492 0.868790712147539 1 1
0.925882255943313 0.88163689266749 1 1
0.830021387852765 0.786989192241878 1 1
0.938490655649481 0.893682917477156 1 1
1.02402091702081 0.977488037144146 1 1
0.985217942986111 0.939466941686727 1 1
0.82146699169448 0.785322650274704 1 1
1.25725656227891 1.18632743767795 1 1
0.754372551326318 0.716329249761522 1 0
1.11574776857744 1.06032867203914 1 1
0.935580235861741 0.892347552875392 1 1
1.19009613185867 1.13430698959252 1 1
0.945844718605425 0.899026346530376 1 1
0.933318139787069 0.8887423473964 1 1
0.849557753351751 0.809025090713451 1 1
1.26341807760014 1.20168294697399 1 1
0.973202675730307 0.921801996358579 1 1
1.01655121969505 0.968023840850357 1 1
0.841518789529562 0.799664446658538 1 1
0.84127432865618 0.798620619854086 1 1
0.960762169902792 0.916915645549077 1 1
0.739452637831953 0.706559844740402 0 0
1.06607918110619 1.01555349731848 1 1
0.824745724756105 0.785373327667098 1 1
0.905117464894425 0.859757024949205 1 1
1.0284796691279 0.977747096039203 1 1
1.04079719249537 0.988207809613563 1 1
1.03915498228937 0.99090012370531 1 1
1.05643161234419 1.01002611037181 1 1
1.18622973337131 1.13350241871928 1 1
0.720599623200831 0.686918956734135 0 0
0.672257810739918 0.63839626210982 0 0
1.03569366238916 0.989727318971152 1 1
1.35600217835288 1.28787557734764 0 0
0.645754551841355 0.611813513254022 0 0
1.1562285246732 1.10898124209758 1 1
0.958425696048808 0.908984250646048 1 1
0.766501564597286 0.725439320573128 1 0
0.863424192145569 0.81841437179294 1 1
1.0645620084282 1.01501035547948 1 1
1.11572253173571 1.06252425722595 1 1
0.989720803230722 0.944030484951344 1 1
1.29134026446631 1.23223632484268 0 1
0.87301376934357 0.833227635774882 1 1
1.02590652503274 0.976791322507531 1 1
1.00488972860382 0.957424002216943 1 1
0.72880815466974 0.694888392139229 0 0
0.769871449917394 0.735627327736966 1 0
1.08056645122903 1.02989085136838 1 1
1.19226129686635 1.13123682484579 1 1
0.85023372667996 0.81349724018307 1 1
1.16163388326837 1.10908628004481 1 1
1.24531607026335 1.18738286374976 1 1
0.825809150476215 0.78581786434073 1 1
1.0418782031821 0.988580430383582 1 1
0.861282402804698 0.81982124227183 1 1
1.10368864802187 1.04533918789491 1 1
0.923317231902364 0.877886205841735 1 1
1.07003794366015 1.01695347599754 1 1
0.993655711826348 0.943548297475007 1 1
0.817234465262245 0.782377022457781 1 1
0.970396782952728 0.924348556712701 1 1
1.00289753664907 0.954090265917888 1 1
1.03505512845942 0.987194785622855 1 1
1.06738988702245 1.01739553835939 1 1
1.0854185331099 1.03019905453161 1 1
0.995807689236677 0.939457013139245 1 1
0.842205508833008 0.800013509610316 1 1
1.10710095898755 1.04715708202549 1 1
0.987065972178685 0.944374734010117 1 1
1.0473451307039 0.998503127978618 1 1
0.955771120668999 0.910987896110405 1 1
0.949843945938425 0.905156327008478 1 1
1.19385015563276 1.13049551849075 1 1
0.979148917941593 0.935864933986372 1 1
1.03692933765684 0.985177696452566 1 1
1.14841449929003 1.08542070776138 1 1
1.02254905393691 0.969372490376067 1 1
0.786220183042093 0.741112584646397 1 1
0.859180499988393 0.822044248259394 1 1
1.10749730117105 1.05049724957138 1 1
0.869804539781691 0.823213825366183 1 1
0.894844865421627 0.851350008131266 1 1
0.993979184796362 0.943616955007802 1 1
1.04416070275663 0.990781148567452 1 1
0.936629183998885 0.893553026982658 1 1
0.861569142941928 0.814261892098344 1 1
0.966880259068397 0.917159074235945 1 1
0.782715539999183 0.743538936857768 1 1
0.877994375279158 0.827024907359047 1 1
0.907084650726025 0.859429811476184 1 1
1.1206233584736 1.0685701942383 1 1
0.970502439244098 0.917113789354893 1 1
1.0311881580841 0.97843759188213 1 1
1.20925695158244 1.14523387725183 1 1
0.90844506929665 0.867535384784911 1 1
1.21063065764094 1.1581094035984 1 1
1.18046866739386 1.1275340042155 1 1
0.7775407714363 0.744670575003763 1 0
1.05712777708174 1.00844863484052 1 1
1.03401284916883 0.983583475011873 1 1
0.992296222206595 0.948423640186155 1 1
0.823679584070449 0.780593487983944 1 1
1.05916744775025 1.00777542638613 1 1
1.17369582244425 1.12208067295979 1 1
0.876143346057223 0.83280232939653 1 1
1.00133842835126 0.9517871285175 1 1
0.807997946123021 0.768774868268448 1 1
1.06932248308381 1.0175560238743 1 1
0.654908464461749 0.626439669384379 0 0
0.94544795028707 0.903413252343926 1 1
1.03557001518471 0.990341529630649 1 1
0.885210836629276 0.848496209199495 1 1
0.883975169475219 0.844408348675123 1 1
0.841545490400044 0.801717912115701 1 1
0.976539055519856 0.933379126751135 1 1
0.947845084906933 0.898184843810424 1 1
1.07283058732003 1.02599283638809 1 1
0.826720537795067 0.789481836808252 1 1
0.989050818452236 0.944898663998903 1 1
0.788585213699298 0.75348502703901 1 0
1.30874424104207 1.24380751176679 0 1
0.803895979108188 0.762153705362842 1 1
0.981757473995901 0.92697857665038 1 1
1.09978507539701 1.05145317639109 1 1
1.00455461215845 0.956078789965224 1 1
0.974329071223752 0.925522710009018 1 1
0.891647997468366 0.853176743198992 1 1
1.13989886899505 1.08407610462789 1 1
1.18157251835705 1.11707242228047 1 1
0.925667490811047 0.879935242013911 1 1
0.943970244257177 0.900069027003658 1 1
1.04740971971111 1.00234751488719 1 1
0.995697506966558 0.938736338251061 1 1
0.920925882898788 0.878947839000241 1 1
0.95691755310395 0.910239050786136 1 1
0.917108524324432 0.875087411844423 1 1
0.815675713620179 0.77492587567972 1 1
1.21519093499374 1.16260851788484 1 1
0.963114758175923 0.915837337038356 1 1
1.01719499127511 0.961667701924859 1 1
1.24210259579887 1.17505129587943 1 1
0.924361991167652 0.876524868825951 1 1
0.913728893518358 0.871138469555665 1 1
1.06826114227184 1.01914878814131 1 1
1.07742770540852 1.02745083270595 1 1
0.999899149318174 0.955454610920502 1 1
1.10616509008693 1.05167181714057 1 1
1.01433959975795 0.970728863756167 1 1
0.867348082890021 0.820207707082372 1 1
0.899009149967008 0.853978227877184 1 1
0.720644816208445 0.685059391478133 0 0
0.995333468020587 0.93594935228002 1 1
1.16471352415774 1.11507565363393 1 1
1.16432684392306 1.1052841952607 1 1
0.890167547797524 0.846009810653375 1 1
1.0367882704655 0.988051593215751 1 1
0.951283523787203 0.905801342769961 1 1
0.778427557588482 0.738786834959421 1 0
0.880698282552278 0.84180278801656 1 1
0.898391261941862 0.857020336847947 1 1
1.02050514268585 0.968108812908245 1 1
0.860085116023447 0.817935797816265 1 1
0.893697349625126 0.844374325771212 1 1
0.909762933505126 0.871616780296865 1 1
0.609491775828824 0.577596434535271 0 0
1.08145617069093 1.0335174678998 1 1
1.06175429038349 1.01112002164239 1 1
1.41098304261195 1.34284715867686 0 0
1.03834063682518 0.989649274531797 1 1
1.2247067608402 1.16495783837792 1 1
1.12077443615225 1.06737400724885 1 1
0.754030280799723 0.71461299595173 1 0
1.04528863770696 0.996808568368452 1 1
0.936973082981796 0.896936675632788 1 1
0.965237698861623 0.91517102260406 1 1
1.1877006806724 1.13736132074298 1 1
0.910083145915007 0.867595185954616 1 1
0.69259814817177 0.658229140339238 0 0
0.945358783932735 0.90420038582641 1 1
0.963484105457077 0.920709756155153 1 1
1.01107548225335 0.960790251866896 1 1
0.786502064590717 0.748085539098789 1 1
1.16912576925509 1.11338171428793 1 1
0.847932346853247 0.812255876344117 1 1
0.761845940257237 0.729276226337901 1 0
0.848906009993471 0.807478663650604 1 1
0.890463512484179 0.852673088549806 1 1
1.07028979684159 1.02685263316815 1 1
0.914999034493306 0.877506842808736 1 1
0.986169257679074 0.941092540541594 1 1
0.902857820904725 0.862766692335175 1 1
1.02549356835409 0.981586611718292 1 1
1.02586244804584 0.965811595535983 1 1
1.09713195440953 1.03721351206757 1 1
0.95072582901999 0.903948350389188 1 1
1.10242788928682 1.04811922102284 1 1
1.04973205842051 0.996984270762151 1 1
1.03305101668961 0.980360489401639 1 1
1.00665353110566 0.956733926922267 1 1
0.996237464898192 0.948962145100881 1 1
1.04322317571234 0.993919810050512 1 1
1.15297509837215 1.0983145651639 1 1
0.985698696173931 0.940639620799126 1 1
1.03258554129272 0.978058444590972 1 1
1.19305019101184 1.13961848158362 1 1
0.999933086654307 0.950644370715538 1 1
0.949953731728986 0.904440532100786 1 1
0.946927710814137 0.89902622967977 1 1
0.871001563386539 0.831072998448629 1 1
0.809099487227031 0.775800480779445 1 1
0.952390751951626 0.90462691478147 1 1
0.871333115802733 0.826714799554877 1 1
1.03700939540081 0.990637939688299 1 1
0.954669337131518 0.905304821025189 1 1
1.07506335391155 1.02484579884477 1 1
0.900084558492188 0.859176572121857 1 1
0.963776241023128 0.921037164297032 1 1
1.02291433734002 0.971692922175273 1 1
0.855177202839668 0.814119923432022 1 1
1.05606008852184 1.00922772347997 1 1
0.995797530793154 0.950095544748239 1 1
0.863598538797026 0.825545076841707 1 1
0.795508461178151 0.760505999106777 1 1
1.21147287574203 1.15666082378763 1 1
1.07483626170476 1.0259892156727 1 1
0.881587285099833 0.839340252595123 1 1
0.889351986375169 0.845588135349161 1 1
0.857315896118896 0.817992182328469 1 1
1.09567772562013 1.03633583805998 1 1
1.12545603209344 1.07110292110755 1 1
1.1253889829568 1.0710023783169 1 1
1.16124136287706 1.10682755066231 1 1
0.873523300145792 0.830908338460365 1 1
0.956728481392987 0.913219827869908 1 1
0.799331140636538 0.761349824722259 1 0
1.04853635926878 0.999561233731271 1 1
0.816585911273765 0.779660541096893 1 1
1.04680342154403 0.998419815841512 1 1
1.02180728129833 0.974269345598767 1 1
1.03614448337753 0.990116421018194 1 1
1.03647678042396 0.990069388080224 1 1
0.88082191533531 0.844930906136003 1 1
0.938430563261606 0.893632777875162 1 1
0.851775053250252 0.812445257016909 1 1
1.02295279758136 0.979713810920451 1 1
1.07124043695205 1.02008685789626 1 1
0.918990190175702 0.878086375742303 1 1
1.10637849116875 1.05166695342552 1 1
0.891059358623302 0.84802544048155 1 1
0.897399076204983 0.851834032754912 1 1
0.863779473945117 0.818753406490997 1 1
1.11973026250763 1.06300752021464 1 1
0.842695735161848 0.798337885763475 1 1
1.14318449128465 1.0860673356272 1 1
0.838163448911769 0.796920628094151 1 1
0.784421370740114 0.745379829772666 1 0
0.862268714148275 0.822890899256855 1 1
0.978646457735884 0.934088383656993 1 1
1.01056093724389 0.961216750654281 1 1
1.05386033502942 1.00596403259953 1 1
0.946515143238943 0.894886977327839 1 1
0.890135362539461 0.849902287978058 1 1
1.19835539830259 1.14124824839555 1 1
1.00704691326871 0.958393891211813 1 1
0.77975050127303 0.73835262153668 1 0
0.894932778269883 0.853793121278712 1 1
0.947086222542279 0.89759683186997 1 1
0.944488645303075 0.899514327803065 1 1
0.970202263415446 0.923629664519327 1 1
1.10062148519287 1.05121897507618 1 1
0.88576183444176 0.84181354550943 1 1
0.922512697289536 0.870339803661684 1 1
0.874821860347679 0.828372383608912 1 1
1.13618883989203 1.08157519283856 1 1
1.00198046787865 0.957820893857074 1 1
1.04966078298909 0.999446893493305 1 1
0.890212637065593 0.849453385424621 1 1
0.909360241910191 0.8691533300572 1 1
1.09513491590842 1.0479503093633 1 1
1.05364259613358 1.00509309128209 1 1
0.774944213200021 0.737219084359213 1 0
1.18616407158521 1.13294032645377 1 1
0.979350428015095 0.931751468190059 1 1
0.980744898241564 0.933903525979775 1 1
1.07263732276556 1.02424164679618 1 1
0.962243867620764 0.91765026346169 1 1
1.15419565045292 1.09858006974253 1 1
0.844208339392779 0.805413388889194 1 1
0.716885189351614 0.684312319093716 0 0
0.700170353985396 0.663571490402789 0 0
0.790751561783552 0.752715874912464 1 1
1.0423866153468 0.9953819901817 1 1
1.00111860547395 0.953114826320338 1 1
0.909614786790881 0.870732199345414 1 1
0.918636695047952 0.877288031504531 1 1
0.838077123331296 0.799751407704728 1 1
0.739980226289729 0.701149715712917 0 0
1.08978432391328 1.03904300419351 1 1
1.02115567635796 0.971210907085806 1 1
1.13858294062544 1.08619047293764 1 1
1.00833901653815 0.958771665173753 1 1
0.993064229750395 0.943656652995662 1 1
0.9016466402998 0.849677726362857 1 1
0.841492769755833 0.8061000826315 1 1
1.04571694049965 0.982473819113014 1 1
1.05794904939815 1.00660654438196 1 1
0.966791360493933 0.920411750601173 1 1
0.935988296496583 0.891308938969367 1 1
1.12973035728592 1.06899878465557 1 1
0.834894349253531 0.797989687167138 1 1
1.05681122639825 1.00819755543081 1 1
0.933607197342553 0.88549882254319 1 1
1.11355972844915 1.06174413788508 1 1
1.10250771121764 1.05339864282009 1 1
1.0630417849421 1.01373612247497 1 1
0.997037008566074 0.950072585702607 1 1
1.00756012305332 0.959636079509547 1 1
0.975133552408339 0.925415738529034 1 1
0.99776958560804 0.950979647259154 1 1
1.14062941558322 1.09120946652915 1 1
1.13640253872485 1.07500991197647 1 1
0.969912480136106 0.923113707933762 1 1
0.920501660210229 0.872109393153812 1 1
1.02627364572028 0.984389473455967 1 1
0.899893068145 0.849160974926705 1 1
1.10126836486357 1.04914948044261 1 1
0.82609414619665 0.781510595588346 1 1
0.892520722584045 0.851802029365066 1 1
0.993086288182423 0.946869346736556 1 1
0.909214932448332 0.86336747559109 1 1
0.899284769710438 0.859674485075207 1 1
0.89363875852727 0.855761760638638 1 1
0.992493389926081 0.952147132168 1 1
0.92346871429043 0.880049600079849 1 1
1.09354509126227 1.04220257197786 1 1
1.10196228803417 1.04941955241758 1 1
1.03409071915053 0.982951540815354 1 1
0.979547543945309 0.936583999314857 1 1
1.01831348349503 0.971323719689473 1 1
1.18828238203012 1.12660729590126 1 1
1.12497389385049 1.07165512799084 1 1
0.960905747819235 0.90902489610186 1 1
0.727852624880179 0.694609305121562 0 0
1.12406423964884 1.06247907511135 1 1
0.871045633531233 0.832321677933751 1 1
0.908004037369387 0.865752579089563 1 1
0.989394440669191 0.945590665022519 1 1
1.19004314281708 1.13095965949005 1 1
0.810055937670459 0.769779586658069 1 1
1.03818049827374 0.994103990154329 1 1
1.00827904871871 0.965163014915521 1 1
0.99682610828149 0.949333399035052 1 1
0.965326416465337 0.911725099812934 1 1
0.84856376149022 0.809123505067597 1 1
0.911661033916359 0.869123390743167 1 1
1.01253674460194 0.968157588692747 1 1
1.16623307423809 1.11279509914087 1 1
0.925447755447509 0.88314461981202 1 1
0.727292128053968 0.690969198516303 0 0
1.00687083362483 0.955930031728516 1 1
0.897325942778247 0.851628621419232 1 1
0.953004673374367 0.908656172293087 1 1
1.10274071537588 1.04781057642749 1 1
0.953413649752385 0.911276636375685 1 1
1.04261949796239 0.999496331548335 1 1
0.926632775505732 0.881224095247967 1 1
1.09951195335705 1.05217114699633 1 1
1.0261207478545 0.973257659154993 1 1
0.966622573892693 0.91612431775498 1 1
1.04736747567053 0.995860083559865 1 1
1.21249528275957 1.15485038574107 1 1
0.738914954222788 0.701058130188612 0 0
0.920885025218182 0.880577300882552 1 1
0.924036734955388 0.881121492818183 1 1
1.13445101969191 1.08361259545866 1 1
0.948595402068745 0.900287606475984 1 1
0.808463540839608 0.77219151041357 1 1
0.921020192069561 0.8760734121094 1 1
1.11821618571797 1.05826021879434 1 1
1.16305259815845 1.10078143717859 1 1
0.691889596715187 0.657616494831126 0 0
0.897494951965635 0.844834521079099 1 1
1.0508636128719 0.998102867590208 1 1
1.22160806391726 1.1659098935501 1 1
0.976497144572902 0.930497216891209 1 1
1.09642986048225 1.0523861140117 1 1
0.946360491264458 0.89763379997326 1 1
0.966008691828546 0.921560938158374 1 1
0.911195732398348 0.86632097204682 1 1
1.0098131052322 0.952933533855574 1 1
1.14402465878897 1.08843012142346 1 1
0.671132871595417 0.639929924459517 0 0
0.878421826583964 0.835734587467602 1 1
0.867675242171601 0.824198059273009 1 1
1.00013675873188 0.952815265959535 1 1
0.837507897527339 0.802520288382381 1 1
1.05562163779537 1.00235230349299 1 1
0.792187602424373 0.755299208487283 1 0
1.14308810373696 1.08066557319736 1 1
0.794796874258474 0.753571665609152 1 0
0.965981531198446 0.919854749130261 1 1
1.17522356248496 1.11731733537021 1 1
0.904220841540062 0.85939513517217 1 1
0.691244636094006 0.658949869101015 0 0
1.0292016206276 0.978823189349636 1 1
1.07580839960464 1.01523497220168 1 1
0.987544746389415 0.943227443875069 1 1
0.95090169472479 0.9057156423992 1 1
0.762731416192283 0.728061092741893 1 0
0.926629782019886 0.882663758102536 1 1
0.958404818517216 0.914273277673789 1 1
1.18387531209599 1.12063806117326 1 1
1.03653899462499 0.98979059344184 1 1
1.04408142090526 0.996682224335385 1 1
0.945112040284625 0.897592870973633 1 1
1.20086740625627 1.13967987929851 1 1
1.07413099046444 1.017244198343 1 1
0.975450420760105 0.926832443923548 1 1
1.09902494556767 1.04722809471592 1 1
0.945521740486562 0.90092077351884 1 1
1.01941198843322 0.975369823306871 1 1
1.20432343933634 1.14880180547901 1 1
1.35222695188092 1.27212057990935 0 0
1.16568339734782 1.10618033815669 1 1
1.21715828893489 1.15788005451228 1 1
1.0337934006003 0.984442957354335 1 1
0.967794012151959 0.926257718649912 1 1
0.903227454882175 0.861051758697366 1 1
1.11627524113359 1.0619709251672 1 1
0.867198271546044 0.82294259031295 1 1
0.978722658986971 0.93366730789096 1 1
0.851407200123539 0.808308776953578 1 1
1.11565220447138 1.06080445789178 1 1
1.1098791440233 1.0551715380226 1 1
1.02179107779068 0.966399908753 1 1
0.914170123298828 0.872615933693738 1 1
0.815455208785297 0.777236984758165 1 1
1.00459474115649 0.957098716311115 1 1
1.02966192698704 0.982260301581597 1 1
0.977565320870033 0.932738518262003 1 1
1.08271400463768 1.02721683302691 1 1
1.21993297347072 1.15558306306198 1 1
1.03585950403229 0.987349112821857 1 1
1.1216372773213 1.06978961197255 1 1
1.06942992406078 1.01911308443282 1 1
0.817453949958146 0.7827824330911 1 1
0.891355553568396 0.843650055106613 1 1
0.887015027622911 0.843668273890464 1 1
1.17676690796012 1.12404555848106 1 1
0.960839750948789 0.917878790447305 1 1
0.953546078691916 0.912907209330091 1 1
0.930142345942722 0.887701856679504 1 1
0.879602920173001 0.837413265868511 1 1
0.972182807494978 0.927064193858358 1 1
0.925976302032895 0.877606700186337 1 1
0.922790814748605 0.87355133907322 1 1
0.8750521056486 0.834827197584415 1 1
0.906456257725448 0.863600374023988 1 1
0.8465632247194 0.805392718617293 1 1
0.897060848528964 0.852259254009552 1 1
0.930687139647349 0.882232675968715 1 1
0.920770315381743 0.880921829713829 1 1
0.881186886702939 0.83198365183771 1 1
1.16943085464204 1.11591472625904 1 1
1.14355706197765 1.09611655214703 1 1
0.843397818110461 0.803930025285968 1 1
1.0903383401539 1.04541631328402 1 1
0.965204560891321 0.919352078336929 1 1
1.15057471711336 1.08962913890562 1 1
0.765883877746702 0.729263855157119 1 1
0.973234962728875 0.926899183316563 1 1
1.01374324603125 0.971761015991808 1 1
0.933226740181573 0.886819237518392 1 1
0.966794787097391 0.919602334210105 1 1
1.14423232993908 1.0865879196705 1 1
0.92217289973564 0.879263258701076 1 1
1.19723434506724 1.14081966501545 1 1
1.04869411751366 1.00322314057184 1 1
0.962261481395879 0.918403076827604 1 1
0.84882859947742 0.808143902211235 1 1
1.04659938844127 1.00193026760517 1 1
0.87494605814448 0.833143611490842 1 1
1.30898482456197 1.25222157711378 0 0
0.851251723175823 0.811567405690467 1 1
1.21709943458105 1.16242908511698 1 1
1.11029627583251 1.05872382084516 1 1
1.10842928258977 1.05671414618506 1 1
1.12252315706283 1.05730757677179 1 1
0.931348185940513 0.887329265055354 1 1
1.18695340835489 1.12745370990235 1 1
0.963348939109035 0.915258932063788 1 1
1.13581307214206 1.08152204050021 1 1
0.725324746085755 0.69349345707351 0 0
0.960301885423159 0.910861298083295 1 1
1.0201556601584 0.97255470522652 1 1
0.79741821201822 0.762670248660228 1 0
0.987423864026232 0.943113767167589 1 1
1.10118722227937 1.05325624669177 1 1
0.908100074074325 0.859438539993807 1 1
1.07859053886173 1.0196998185591 1 1
0.899859246482722 0.858245509648971 1 1
0.965412550300119 0.915448854400103 1 1
0.91484551636743 0.875909472234147 1 1
0.854054694121508 0.813711789250995 1 1
1.03740541413697 0.986433359821134 1 1
1.05528260396218 1.00525683388442 1 1
0.876702503748072 0.833801050006751 1 1
1.08029653017463 1.03313024197311 1 1
1.02651285876352 0.975953478776454 1 1
0.78021296926163 0.745615649327304 1 0
1.05553624324162 1.00673273532103 1 1
0.994704096414536 0.949305180461613 1 1
1.05368746561216 1.00452949985668 1 1
1.01951556847016 0.973342285546387 1 1
1.0960270103349 1.04537483843608 1 1
1.10430971587423 1.04854645360402 1 1
1.01332519008738 0.961569478494019 1 1
0.957854673412665 0.911331769416458 1 1
0.983446290374454 0.933673004363207 1 1
0.926208126096809 0.874549788692751 1 1
1.07620032613072 1.02745061604302 1 1
0.89349754598865 0.850686150625559 1 1
1.08471893717516 1.03750836914302 1 1
1.16798616821579 1.10699837599612 1 1
0.974363897617515 0.931084961531985 1 1
1.00209799076042 0.940870447915673 1 1
0.830522754915954 0.789254606830093 1 1
1.18556349058486 1.13398585755477 1 1
0.955675232131135 0.912431625910703 1 1
1.0323482932211 0.978312206887911 1 1
1.07180655104226 1.02116326780627 1 1
1.14053071630596 1.08738211943981 1 1
1.13093681020325 1.08198710811451 1 1
1.22925570032135 1.16552241644859 1 1
1.02530999209925 0.98229851795955 1 1
0.799364200468738 0.764507853622546 1 1
1.07395448561394 1.02276658912276 1 1
1.10702984470425 1.05491975795265 1 1
0.896383394864583 0.859269372120367 1 1
1.0838502455694 1.03569489432585 1 1
1.03451143931804 0.985163326079241 1 1
0.971934461656236 0.92873735380899 1 1
1.17146071017938 1.1187389373631 1 1
1.04581520038011 0.995679454733825 1 1
0.934667869931592 0.893843261118694 1 1
1.09042275090911 1.03473379197978 1 1
0.991104465190702 0.945839750634268 1 1
0.862180035459826 0.820205918987241 1 1
1.05154227398336 0.999131268236918 1 1
0.739664722559446 0.702920833801961 0 0
0.945952313654922 0.90116288670898 1 1
1.04413203155236 0.992167526052629 1 1
1.06537820510488 1.01421521742047 1 1
0.965196936954132 0.919078367854217 1 1
0.825432942048231 0.785179598485387 1 1
0.906164545826079 0.861278960777915 1 1
0.834333115793205 0.794920051613595 1 1
0.969867172736538 0.923877110158287 1 1
1.02936856772586 0.984001151612785 1 1
0.931486790354201 0.889795179986193 1 1
0.916466501046509 0.865505097772472 1 1
0.821977876368636 0.786017748151975 1 1
1.06998329683343 1.01922619020122 1 1
0.845429953887309 0.802322623482756 1 1
1.13212550615386 1.07495607349699 1 1
1.28641858962453 1.22569844663164 0 1
0.992088200702509 0.946255910414086 1 1
1.00105666206869 0.947041186038789 1 1
1.26046063586629 1.199265492845 0 1
1.02701093895928 0.983122548955556 1 1
0.976143275783568 0.927663136394416 1 1
0.64487163389124 0.614959904637529 0 0
1.1451789362755 1.08576681041063 1 1
0.717644209259202 0.682550698095403 0 0
0.971980446170859 0.929885668415307 1 1
1.06519426016019 1.01493641414223 1 1
0.874940807990656 0.829779395729944 1 1
0.958678484400497 0.912129850060184 1 1
0.908493169986484 0.860594626175333 1 1
0.961394004378823 0.91752750616626 1 1
1.15209837523805 1.09753396324467 1 1
1.02107420215233 0.976320703317254 1 1
0.892526100109768 0.85299714286028 1 1
1.02037505964235 0.97514861976031 1 1
0.860078880268329 0.821727269406195 1 1
1.09479394407512 1.04314507018177 1 1
1.01433137446917 0.971496680375495 1 1
0.91809941917928 0.879034965433247 1 1
0.924934754600229 0.882170732063044 1 1
0.958255789469125 0.91575431726671 1 1
1.0599570797747 1.01293108542 1 1
1.01378426383985 0.973265507461302 1 1
1.12952002531357 1.06886122979593 1 1
0.891164667944058 0.850766043488068 1 1
0.902182028913796 0.858961455600327 1 1
1.06651281889668 1.00764031388489 1 1
1.14748098244785 1.09157379105025 1 1
1.18896078511583 1.13792630568138 1 1
0.983196615261404 0.937034622129508 1 1
1.0993453180552 1.04939437426518 1 1
0.87320671256265 0.835934823955704 1 1
0.98627190566571 0.942390869060129 1 1
1.0755623339986 1.02375495328743 1 1
0.833910462308066 0.788416103545117 1 1
0.859721418025069 0.819748928614001 1 1
1.0402906030486 0.988326872691587 1 1
1.17223405096858 1.11844954861516 1 1
0.974313098383734 0.941613816395917 1 1
1.08953127079728 1.03401872455967 1 1
1.24418531322642 1.18858764747613 1 1
1.1332994169139 1.08315826592772 1 1
1.16964884115457 1.10837624459252 1 1
0.925791182859951 0.879881275042377 1 1
0.900807736159977 0.855185330517412 1 1
0.952845570788511 0.910610049790476 1 1
1.05489302441258 1.00853844218895 1 1
0.920400675623903 0.87791316503601 1 1
1.08983183442983 1.03446384774477 1 1
0.736709703043559 0.701643725133932 1 0
0.947744586346259 0.903485429022737 1 1
1.09762487868715 1.0418530016953 1 1
0.999922493949766 0.947943307520171 1 1
1.01431245987968 0.96787405143549 1 1
0.784541679656025 0.748124409572615 1 1
0.780428481985608 0.743615288122523 1 0
0.858350276545502 0.817311476063794 1 1
0.917398106135169 0.874609164161606 1 1
1.00806201958217 0.963272216125378 1 1
0.812153943154726 0.775220787749884 1 1
0.951592322278325 0.902316493133329 1 1
0.947720606774997 0.904417519550996 1 1
1.10718490256981 1.04859809713378 1 1
0.921280154223167 0.875385333225877 1 1
1.07923691777016 1.03036776725795 1 1
1.02632962160966 0.971267672676915 1 1
0.957615595344952 0.913282601171025 1 1
0.982021150337545 0.935165173265294 1 1
0.588256648521669 0.557571909785388 0 0
1.09295992433138 1.03755934142415 1 1
0.985706312067007 0.935491890827441 1 1
0.919558909078082 0.872779740846657 1 1
1.10630495517913 1.05294784005188 1 1
1.09538763953444 1.04811871422887 1 1
0.873023782609724 0.830527149530935 1 1
0.883387963494591 0.836687427414389 1 1
1.13691921454174 1.08095540836655 1 1
0.805560467281118 0.765898141616939 1 1
1.05532400197751 1.00367214508448 1 1
1.0516492212388 1.00285730118443 1 1
1.20577357152623 1.14455389540015 1 1
0.81240174104763 0.776448527896394 1 1
1.09225787852257 1.04544472145524 1 1
1.07666576525783 1.02206353124798 1 1
0.987641241747222 0.937277916434314 1 1
0.985425599228661 0.935419452761321 1 1
1.0472385604084 0.997830457621849 1 1
0.914916834852684 0.867582397701274 1 1
0.936912287331512 0.894390913742329 1 1
1.06277542686342 1.00669130038027 1 1
1.28627942186762 1.23019706445441 0 1
0.859565997764383 0.818559456451676 1 1
1.09295802997088 1.04064630034264 1 1
1.16534630540151 1.10987695145491 1 1
0.997044715661023 0.945427670827567 1 1
1.05030177315182 1.00075192062782 1 1
1.02118101522493 0.961468556624049 1 1
1.08866218468212 1.03487843816477 1 1
1.09796301014464 1.04861468489656 1 1
1.25134066205967 1.19141426240789 1 1
0.876865662149619 0.838497152067853 1 1
1.21363210397915 1.15229486208703 1 1
0.968320428734702 0.924022537662646 1 1
0.9293106272883 0.888411256422265 1 1
0.929479838414881 0.884881522016878 1 1
1.08551897390195 1.03378917574681 1 1
1.00418580434665 0.956803663661721 1 1
0.75696304879942 0.721252387961055 1 0
0.952784637647689 0.905103913703359 1 1
0.72524107429593 0.69069340635252 0 0
1.15491275854432 1.0961455948747 1 1
1.15960970659006 1.10454285661781 1 1
1.0610877824104 1.01025302430642 1 1
1.14187672018648 1.0852074709716 1 1
1.10515631923755 1.05323235851474 1 1
0.950050567382162 0.905761858093041 1 1
0.870122983760614 0.827064785993453 1 1
1.09676943811345 1.04346280643825 1 1
0.986672622638884 0.944284036792268 1 1
0.967716081141758 0.921481894184398 1 1
1.03524086353886 0.984929240929136 1 1
1.1305907634954 1.07838962118057 1 1
1.14724981879479 1.08965158433267 1 1
1.04639879794796 0.999050124783211 1 1
1.04628118242141 0.992656345870806 1 1
0.711426332934803 0.677758557079652 0 0
0.746796569555219 0.710505152794209 0 0
1.11793100449885 1.07000762482222 1 1
1.05886426386738 1.00178322510253 1 1
0.932077659871646 0.890886983344896 1 1
1.17773987948689 1.11834170800423 1 1
1.06422077868836 1.01331687654684 1 1
0.909664370168383 0.868488681780179 1 1
0.984703530706608 0.935773860983108 1 1
0.956337338379345 0.910744692445126 1 1
1.07615904107179 1.02268216716914 1 1
0.864143682846542 0.825321022138125 1 1
1.07378910313824 1.02473689668495 1 1
1.06256776371134 1.01412133860299 1 1
1.06116560856966 1.00772385820229 1 1
0.940005148187315 0.8937968927089 1 1
1.13334694511291 1.08387981575174 1 1
0.762694316221862 0.728846073128453 1 0
1.22906061403267 1.17659693939547 1 1
1.18093005051564 1.12452440885871 1 1
1.0203845520104 0.975924559210614 1 1
1.13973568762838 1.07277576446104 1 1
0.750364101407822 0.71852526115565 1 0
1.06005320975823 1.01031885550325 1 1
0.83832219164957 0.800367026280168 1 1
0.81542285069394 0.771346791141793 1 1
1.21369352638913 1.15619104652837 1 1
0.966017644855192 0.925964776179209 1 1
0.864662935451675 0.819175427588862 1 1
1.10670125022688 1.0526512827348 1 1
1.0129821842931 0.962745864917608 1 1
0.922382530715547 0.881238971441579 1 1
1.02661843247229 0.983711432463377 1 1
1.02959719605635 0.976116222767146 1 1
1.05503500134254 1.0031002164225 1 1
1.09597396778953 1.04369280830096 1 1
0.839939322044737 0.801027156261843 1 1
1.04238541481498 0.99228155537762 1 1
0.938665442082794 0.888267975824757 1 1
0.939237498179751 0.897690305340115 1 1
1.02040358263291 0.97086919300041 1 1
0.850859031559158 0.810936450694992 1 1
1.06446221767519 1.01295715340089 1 1
1.0618898331127 1.00672983791769 1 1
0.81455576813765 0.778458281366461 1 1
1.16489569586243 1.11055814762372 1 1
0.943448460491349 0.897258261126607 1 1
0.97714867994875 0.932836905576152 1 1
1.01635824918536 0.96868514612763 1 1
0.992222623452044 0.942350823141552 1 1
1.20479063184117 1.15038090882632 1 1
1.02386858086838 0.972300733161305 1 1
1.25448824238741 1.19112958618103 1 1
1.09580978489548 1.04684945803919 1 1
0.753132027258613 0.718380857783719 1 0
1.03837339560702 0.990816367372442 1 1
0.942306042712305 0.903531644148414 1 1
1.23967677145056 1.17997275452723 1 1
0.916988158265137 0.874589792855419 1 1
0.960629253229556 0.914510070583668 1 1
0.956026634279522 0.917431592854153 1 1
0.935645331693875 0.892893407514637 1 1
1.1615817229037 1.10950234889116 1 1
1.0772578954871 1.02553950120371 1 1
1.02034185573243 0.976264050273844 1 1
1.0758935687437 1.02441605519673 1 1
1.07032168368747 1.01880887676882 1 1
1.08547701250366 1.03312476179561 1 1
1.06376306991653 1.00797371925867 1 1
0.838698475857392 0.799871373933269 1 1
0.958222514906247 0.908375392741308 1 1
1.04632293494421 1.00182240255871 1 1
0.988185571353659 0.937488288450234 1 1
1.01560231742331 0.962000482563146 1 1
1.15439311537498 1.09270615771048 1 1
0.811907856668879 0.771762359739716 1 1
1.15512541227088 1.10247053878597 1 1
0.845367915654859 0.80465734615244 1 1
1.00053606879887 0.953444632732604 1 1
1.05581125405861 1.00172283154635 1 1
1.1371492457951 1.08155969170064 1 1
0.725727499014804 0.693645115889074 0 0
1.05181611437535 1.00438468591755 1 1
0.98787542009498 0.943964681324464 1 1
0.910782217674264 0.86310960093512 1 1
1.02461069831714 0.974985084212151 1 1
1.00892189162141 0.957318312684959 1 1
1.21192585345731 1.15130954701169 1 1
0.867256759705288 0.824812294873236 1 1
1.13814792236336 1.08187075023299 1 1
1.00251891530558 0.954255703058836 1 1
1.12919876461347 1.08174798308871 1 1
0.734373934779342 0.697228892482109 0 0
1.08714847701286 1.0326587330977 1 1
0.907668668819618 0.864482596529519 1 1
1.22750339757528 1.16027834463519 1 1
1.00772739623111 0.957426288180439 1 1
1.09796401837907 1.04742233778946 1 1
0.986502973708676 0.935744098980375 1 1
1.08750753180932 1.03176252964171 1 1
1.02158958106436 0.974176091806941 1 1
1.06989507212212 1.0194413293173 1 1
0.82047439978903 0.773651497959783 1 1
0.914818266852774 0.865753188091488 1 1
1.24192362278681 1.18323300561614 1 1
1.04405034553124 0.988910265143695 1 1
0.95173035272195 0.903291144968509 1 1
0.901948551865609 0.860016796495156 1 1
1.15824547484047 1.1057112065179 1 1
0.959798410298661 0.914329485719225 1 1
1.06783848468485 1.01445724192104 1 1
1.09077275999673 1.03524786039561 1 1
0.9042743539548 0.856347425712228 1 1
1.07543590919246 1.02509028938676 1 1
1.00399495207016 0.960372823510208 1 1
1.10018932593962 1.04654437163831 1 1
0.883837137255791 0.844532546290509 1 1
1.18000253932867 1.1184861285558 1 1
1.1866278611191 1.12846971709632 1 1
1.05525197491395 1.00808922145511 1 1
1.11491810309641 1.06359430028812 1 1
1.12053219636661 1.06642076985361 1 1
1.08515159199999 1.03283738611581 1 1
1.00478775149916 0.956516185187783 1 1
1.3340201188495 1.26815685877605 0 1
1.02295557513538 0.973631362760325 1 1
1.04049909800002 0.990897456851179 1 1
1.16795321718037 1.11474800034892 1 1
0.861924739170266 0.820902136211628 1 1
0.775084585342138 0.743575676528232 1 1
1.04252160098046 1.00063710424281 1 1
0.851615914466356 0.8091610934124 1 1
0.934640897823998 0.891160574940712 1 1
0.938509711355173 0.894773879882575 1 1
0.923761024292074 0.882370900135469 1 1
1.07446963267615 1.01683974906899 1 1
1.17950709869905 1.12114201799102 1 1
0.840042150057 0.802908909849448 1 1
0.924103141343069 0.882393252584157 1 1
0.989966581542442 0.937734821774778 1 1
0.82268333871391 0.776054156053458 1 1
1.05030536927676 0.999969937087634 1 1
0.96706361692189 0.921050253521054 1 1
1.01807172257843 0.971000522827497 1 1
0.955097424138754 0.910383603913742 1 1
1.01901763921803 0.973067438610543 1 1
0.787150248848842 0.753085631152089 1 0
1.17382786988675 1.11487057955958 1 1
0.970947224261213 0.91900154757624 1 1
1.01121964100741 0.965683254752035 1 1
1.0509218413154 1.00387708787467 1 1
1.01124539345474 0.958678254575052 1 1
0.929374627594732 0.886022661336579 1 1
0.978639477250482 0.929840739703302 1 1
0.927664337675068 0.884054784551939 1 1
0.740658449013222 0.705895666132044 1 0
1.28093825609769 1.22519439622643 0 1
0.991548314221245 0.93528341321155 1 1
0.782044957316105 0.747330228272889 1 0
1.10152938034741 1.04581520637076 1 1
0.950966425782943 0.907755496327543 1 1
1.03362483214701 0.985167124611259 1 1
0.923413343928011 0.878014268608753 1 1
1.08774310171264 1.03287528541287 1 1
1.00959572134728 0.960291238294823 1 1
0.980059873798581 0.931759422503717 1 1
0.933404176704224 0.888245285998488 1 1
1.20005021046965 1.13693774059366 1 1
1.1285530437442 1.06865613422084 1 1
0.956107592163139 0.916236104710856 1 1
0.790861364893161 0.754195654814978 1 0
0.983245548475743 0.939723119625211 1 1
0.897019860637534 0.853271841104903 1 1
0.849688500203812 0.810324693493356 1 1
0.942982475082288 0.899076221958646 1 1
0.998365330248733 0.948638971725967 1 1
1.05754592295977 1.00163643505601 1 1
0.893968640450189 0.845084134594233 1 1
0.919102510447769 0.869017008790431 1 1
1.10772608342646 1.05685665720873 1 1
1.09452633824464 1.03813873883757 1 1
1.04795219876512 0.993329306337538 1 1
0.839087841899174 0.789290198241867 1 1
0.796186292419189 0.75680720497993 1 0
0.910908435413667 0.86776683542752 1 1
1.12751192421034 1.07210151204602 1 1
1.01233782179891 0.964704530761982 1 1
0.936474718865282 0.884691640067475 1 1
0.811048641678616 0.776094324436752 1 1
0.748231517059235 0.716278786885008 1 0
0.962102727929857 0.918284289897013 1 1
1.11740584162532 1.05926410567418 1 1
0.998559251876875 0.946517937462353 1 1
1.10562414703954 1.05574494378915 1 1
0.824246340717931 0.783667740919995 1 1
1.06102920222698 1.00679551268338 1 1
0.866799254218443 0.820929425016263 1 1
0.905285583724584 0.866243660641618 1 1
0.950596818276832 0.90113171534903 1 1
0.93676173292945 0.892003053079496 1 1
0.912098310915852 0.860436526782342 1 1
1.18533957952664 1.12683792411722 1 1
0.985537195984663 0.933204030520381 1 1
1.10422981912399 1.04467572267066 1 1
1.16704809355458 1.10152313643792 1 1
0.992951988222531 0.94177478931528 1 1
0.985477853850192 0.93486446208964 1 1
0.976406324778106 0.919579349256459 1 1
1.01894226943315 0.974687679839436 1 1
1.06878559881365 1.0156181126092 1 1
0.847568515768716 0.805813852054443 1 1
1.0671714614714 1.01456895764856 1 1
1.00753750186875 0.960014318876386 1 1
1.07652550369408 1.02418187236486 1 1
1.10700114484819 1.0556805026261 1 1
1.07338909192624 1.02433868110728 1 1
1.04376504724665 0.996636452818863 1 1
0.843471526518232 0.799911216658941 1 1
0.947432840108641 0.904426911937276 1 1
1.087795080215 1.03556339055205 1 1
1.21331757259208 1.15329888391598 1 1
1.00574158097648 0.95447161770633 1 1
1.20639693303309 1.13871799268073 1 1
0.91658458274921 0.872971803285224 1 1
1.0386065861336 0.990044393084527 1 1
1.01425753622747 0.962708665470879 1 1
1.10726324194388 1.05013726120955 1 1
0.815759234117926 0.778386563908023 1 1
0.873646771944587 0.83103808004932 1 1
0.976710697563844 0.929688172993464 1 1
0.93082219771636 0.887426198178748 1 1
0.863279442305831 0.823369196771496 1 1
1.03168337428182 0.981844445755344 1 1
0.882137176713076 0.834440534656213 1 1
1.08233672356006 1.03023689175836 1 1
0.928517859903977 0.886206857456127 1 1
1.02711207010044 0.975883730241029 1 1
0.798429935610751 0.764313563132582 1 0
1.0917655171883 1.03432609181392 1 1
1.01056411527172 0.955563886550051 1 1
0.910795638267474 0.870431934959196 1 1
1.06807608116313 1.01501564213734 1 1
1.00570296991394 0.960531877102433 1 1
1.06590231149958 1.01457180964712 1 1
1.20437906574975 1.14283961848495 1 1
1.05550883523081 1.00085964135718 1 1
0.937654675687736 0.895787135849368 1 1
1.15406143701982 1.08812177740519 1 1
1.11532868646787 1.06063282754567 1 1
1.12887698011734 1.07459255838281 1 1
1.01604368872609 0.96610554026328 1 1
1.00533654431564 0.966552007733039 1 1
1.02851825149109 0.982950778680599 1 1
1.05937036530678 1.00893092787748 1 1
0.828351742673515 0.790711621559157 1 1
0.828656470409964 0.78727285827879 1 1
1.09397217955289 1.03900709386893 1 1
1.02715500716331 0.983234438281951 1 1
1.08170999472555 1.02982906109719 1 1
1.0518197588551 1.00515490108688 1 1
0.862663494719045 0.816982076701951 1 1
1.01506213350443 0.960837050224119 1 1
0.981198153401976 0.935603674489991 1 1
1.16815326183738 1.10827777569228 1 1
0.840119708632032 0.800488598866145 1 1
1.26719662037482 1.21097539416541 1 1
1.0876901905038 1.03477903409112 1 1
0.814590321629838 0.7763310687771 1 1
1.14449487910246 1.09196507215149 1 1
1.18070581764643 1.12929432175464 1 1
1.03526373613605 0.983039760753671 1 1
1.07286896319744 1.01906430124875 1 1
0.750582797673425 0.714986103960004 0 0
0.918175402121284 0.879416576491879 1 1
0.817086442550702 0.778536336906372 1 1
1.08388468104097 1.03600427944395 1 1
0.6903745567492 0.655161805876684 0 0
1.22642638384115 1.1598069654711 1 1
0.79071291743463 0.754205674821586 1 0
1.07023498491548 1.01615679540836 1 1
1.02415205277043 0.968838943628822 1 1
0.921072573492068 0.877500944273045 1 1
0.823486684188655 0.78160683251882 1 1
1.05942583389401 1.00825770367248 1 1
0.855097532767513 0.804421688125662 1 1
0.964666010719643 0.92004089963508 1 1
0.9255942613447 0.880698923469273 1 1
0.807358833833922 0.765048414413453 1 1
0.927019981690519 0.8803487251799 1 1
1.01432566185215 0.968385428137264 1 1
1.08503621967446 1.03505039699182 1 1
0.859955201139341 0.818828344934559 1 1
0.981753817412019 0.936265694891821 1 1
0.828920594892491 0.793161771188769 1 1
0.865656577739874 0.818433911948417 1 1
0.773249177623387 0.734243549342048 1 0
1.00151352012752 0.954316281986206 1 1
0.894071573270103 0.851711862620878 1 1
1.00755065653585 0.957520972810099 1 1
0.980642821637259 0.927158015060445 1 1
0.9532887322083 0.907722656358667 1 1
1.17587601396104 1.11899082710419 1 1
1.11623536239654 1.0643758618239 1 1
0.965710688685919 0.920144468632615 1 1
1.07896122134126 1.0287668402208 1 1
0.943231856980323 0.901042047022835 1 1
0.658565609555895 0.623094942505608 0 0
1.122160936275 1.06686319712084 1 1
1.03564305221098 0.984000399644558 1 1
0.972463617670948 0.932361965337264 1 1
1.00828755995305 0.962345991346078 1 1
0.939137243220748 0.894635437986642 1 1
1.08502985639982 1.03172316354222 1 1
1.24305968310041 1.18307770217087 1 1
1.16334586469498 1.10814688448414 1 1
0.725173136297053 0.691745525300641 0 0
0.853484414298674 0.812763267330642 1 1
1.02576653483539 0.977801747159355 1 1
0.833100140984621 0.79725416287525 1 1
1.13681771677544 1.08376214399389 1 1
0.965344406130711 0.922339707238789 1 1
0.782285552640478 0.740942832132297 1 0
1.0953509379232 1.04337201641453 1 1
1.02897673145348 0.97925638695518 1 1
0.889823335037864 0.840202631234135 1 1
1.12213052594205 1.06337492615777 1 1
0.900434957641889 0.855166743483056 1 1
1.02285052578124 0.959728480018063 1 1
1.13132789665112 1.07868637031113 1 1
0.996235808642908 0.942974342460091 1 1
0.997715919616929 0.95398405970856 1 1
1.1056332790096 1.05628713328105 1 1
1.09032457274974 1.03727903959516 1 1
0.840736799293652 0.800933576600093 1 1
0.98858729887783 0.946487764572137 1 1
0.87977355365528 0.828287929191007 1 1
0.951074940150645 0.908294254687076 1 1
0.922666262999631 0.879970447140887 1 1
0.979667409942171 0.928631770381937 1 1
1.11364747852554 1.06294173657926 1 1
0.835491674740663 0.798318667606772 1 1
1.15304329652651 1.09263511470131 1 1
1.00894129891635 0.957645547927034 1 1
1.3756399715065 1.30835767856789 0 1
0.960059285980798 0.914139249584278 1 1
0.926405330260222 0.884660507396284 1 1
0.952237785523555 0.910390422218625 1 1
1.06914973932631 1.01368941527979 1 1
0.826347239465587 0.791722497621407 1 1
0.825602639824134 0.794537956623255 1 1
1.0642096435684 1.00951126734357 1 1
1.00564392003663 0.953224061870281 1 1
0.752978174142529 0.716510657080807 1 0
0.865664211126235 0.821096519507526 1 1
0.974942366976924 0.924486096498201 1 1
0.974383224189697 0.921994096526985 1 1
1.13611734709237 1.08835762176908 1 1
0.967207429338546 0.927291765533007 1 1
0.871436898938697 0.830661260370277 1 1
0.939842595001824 0.896319744377247 1 1
1.07007255787592 1.01719983587623 1 1
0.721796605461021 0.687186417458989 0 0
0.882086650274692 0.841775353649193 1 1
0.977132211173237 0.935239085571874 1 1
1.13462658239795 1.0789848173156 1 1
1.15146802774469 1.09117240334899 1 1
1.04800784501237 0.995006213822463 1 1
0.869466795455924 0.830676231172759 1 1
0.862092346095918 0.814662875670618 1 1
0.819957400210517 0.781671717418503 1 1
0.94455548833818 0.900352739360475 1 1
1.07317428353671 1.02015124761439 1 1
1.10747161742281 1.04914262563306 1 1
1.04149779900537 0.994867535491382 1 1
1.01880076838468 0.964882425378039 1 1
0.944123787803894 0.894892560203919 1 1
1.12563605400847 1.07227085933483 1 1
0.929900881325564 0.884932321966899 1 1
0.944527697828206 0.902112037999926 1 1
0.674411069149808 0.647596460313266 0 0
0.963964208087811 0.917157818125758 1 1
0.936873358617105 0.891645847748223 1 1
1.00298900136413 0.956715652760696 1 1
0.909839957361834 0.865510231431387 1 1
1.05611472646831 1.00852145771673 1 1
1.15043886446421 1.09877766685547 1 1
1.01026143028515 0.953775886733144 1 1
0.941786153697879 0.900866847622528 1 1
1.12276182411651 1.06487205259886 1 1
0.901792668221525 0.858894001640756 1 1
0.906281566319211 0.862078174250045 1 1
1.17114030979382 1.11334213947464 1 1
0.962471907421441 0.916998341690691 1 1
1.02731404628529 0.980364280219238 1 1
1.09835243748963 1.04623938572081 1 1
1.16032298174877 1.0975918313125 1 1
1.03107386125056 0.983476063239239 1 1
1.16441329491445 1.10863371820637 1 1
0.93781220574573 0.891640927934003 1 1
1.00357497172039 0.956019093198766 1 1
1.13583091283113 1.0781174384104 1 1
0.889256424990865 0.852718694150923 1 1
1.16221901085186 1.1069471587701 1 1
0.938094882438191 0.891161804231026 1 1
1.04429193902347 0.994799118850776 1 1
0.962776532431726 0.915802561593026 1 1
1.03479371566037 0.985703217318326 1 1
0.927627448953118 0.881926310076364 1 1
1.08293836870354 1.03377633043816 1 1
0.909172984352383 0.863368349544483 1 1
1.05518907049365 1.0071967834856 1 1
0.799031463004421 0.757471095604793 1 1
0.904372483145074 0.858973789101374 1 1
0.953868798582163 0.903835195053384 1 1
0.872597177824125 0.830073262231081 1 1
1.10200771046022 1.05168437872622 1 1
0.873641239178262 0.835019455032649 1 1
1.08671229110736 1.03736447862933 1 1
1.19456823811809 1.13547617240776 1 1
1.10460647991494 1.05629567941432 1 1
1.05188198741377 1.00333420029273 1 1
1.05722244197073 1.00399440299253 1 1
0.991665171337997 0.945106218620253 1 1
1.05267799112738 1.00166847195298 1 1
0.853469363840861 0.814332669754968 1 1
0.974141039900879 0.928736477408392 1 1
1.03745168589186 0.991223317176318 1 1
1.04794532559541 0.998521565373116 1 1
0.814189880187894 0.777670954462965 1 1
0.950390734709529 0.90518649257583 1 1
0.880609204205069 0.83695154601703 1 1
1.15449069644675 1.10108298464409 1 1
1.00946656733103 0.962620041904432 1 1
1.06932807586186 1.01726929033702 1 1
0.96174456476036 0.917994023365352 1 1
1.11461737868943 1.05219617500904 1 1
0.945486434813566 0.898187138567456 1 1
0.909957882391051 0.86274693559068 1 1
0.859723499184237 0.813273021051158 1 1
0.922117377670951 0.875955732730403 1 1
1.0259040942176 0.969484195541464 1 1
0.851890916244474 0.813072151066037 1 1
1.04125918534655 0.997707323763609 1 1
0.82524293926496 0.781181377820899 1 1
0.940900025407948 0.889597437704592 1 1
0.871108287666604 0.826844310238979 1 1
0.856222655108361 0.821499099258072 1 1
1.12512605501385 1.07653027511547 1 1
1.09002157476849 1.03373605173974 1 1
1.01377201268977 0.96632871792099 1 1
0.798668781032725 0.760163286902932 1 1
0.961809700649083 0.917311221405285 1 1
0.740437308690252 0.708272584631963 0 0
0.979569429932684 0.9345075032288 1 1
0.955110821960776 0.904055685639491 1 1
0.811645085527459 0.778125264134341 1 1
0.96196280464103 0.917277845108915 1 1
0.786742380552378 0.748393943061004 1 0
1.34821339024906 1.28455365167477 0 0
1.11052597673879 1.06440879447131 1 1
0.892674351081354 0.851103579910556 1 1
1.06275060309125 1.00690564857192 1 1
1.08818970092374 1.03722134064206 1 1
1.07873157382484 1.0248543589851 1 1
1.17914729877833 1.11840858590139 1 1
0.974480866925724 0.927464720570691 1 1
0.995978512975601 0.950726762989587 1 1
0.837362105862944 0.796085141235144 1 1
0.990765013019028 0.940478428559298 1 1
1.15654436060335 1.10188154091431 1 1
1.12566731783228 1.06218370955081 1 1
1.07963837651857 1.03196955200429 1 1
0.926897553702339 0.885360195656011 1 1
0.994192996445203 0.951099830293064 1 1
0.952142120733791 0.908142417452102 1 1
0.928805720736898 0.882300236061956 1 1
1.05814447130592 1.00832556560695 1 1
0.762330109773385 0.725208668870698 1 0
1.09345261153873 1.04687890995414 1 1
0.876694778103783 0.836577386171193 1 1
0.875003353536523 0.835856692085144 1 1
0.900180212766021 0.860956791093386 1 1
0.910585936155781 0.864862429640828 1 1
0.750809897142088 0.71420108778401 1 0
1.00749652573583 0.962653747985294 1 1
0.993215676210277 0.944054769951471 1 1
1.10650406830212 1.0560606413231 1 1
1.07599356870866 1.02438531048527 1 1
0.989638786473428 0.9422819519635 1 1
1.0751479966687 1.02800319383962 1 1
0.930733531681174 0.886554345100594 1 1
1.00117293047646 0.953984919723596 1 1
0.957410084971963 0.909544619854796 1 1
0.930998334361374 0.884810319449797 1 1
0.852301867135013 0.81193661379027 1 1
0.688183340424797 0.654150305189797 0 0
1.16111531372227 1.11145146152522 1 1
1.19241636953907 1.13562882162492 1 1
1.06179656385889 1.01322276900938 1 1
1.06980016834128 1.01905515201446 1 1
1.18118852720714 1.12881275805708 1 1
0.993069330417775 0.947620246902376 1 1
0.992763672321209 0.948095976691901 1 1
0.821347768641754 0.781872896455812 1 1
1.10115807863696 1.04694870368266 1 1
1.10593104962503 1.05307886069793 1 1
1.02099687840659 0.973814137389219 1 1
1.01922009064407 0.959919360241839 1 1
0.806139763738168 0.766136050494164 1 1
1.05349387766889 1.00482987241652 1 1
0.847330621636931 0.807644257911897 1 1
0.934564884741692 0.891737694913685 1 1
0.983404998867307 0.935733837810125 1 1
0.947942317645311 0.904446913710613 1 1
1.00310201749987 0.95751821061803 1 1
0.80307484763697 0.767043293624881 1 1
1.11944677683894 1.04924477468723 1 1
1.07798364844575 1.02377743535844 1 1
0.980947052829501 0.930996013706106 1 1
0.988411073737173 0.936538846729614 1 1
1.02984883624084 0.982205590662864 1 1
0.930480848981315 0.888444640251673 1 1
0.944975965721035 0.899564192525261 1 1
0.993245697727535 0.944634775808752 1 1
0.729745249951757 0.696552320092374 0 0
1.16104473006784 1.10748905009823 1 1
0.811936550343237 0.772875071870162 1 1
1.05222801991363 1.00717674418932 1 1
1.01373894344385 0.965768940484011 1 1
0.862072147997647 0.819823039950598 1 1
0.853518159767334 0.809394432238329 1 1
1.00292375144011 0.952296772347392 1 1
0.967281947292691 0.920987805841451 1 1
1.22282605348623 1.16292157259 1 1
0.855939390975735 0.816599708994538 1 1
1.01200358473392 0.960167512116229 1 1
0.923754367411966 0.878513490141206 1 1
0.807499033950666 0.768430455503093 1 1
0.910815415837856 0.869129632476647 1 1
1.24000698492756 1.17797161050599 1 1
0.813510423717128 0.778269542315071 1 1
0.842221963506526 0.804061823034718 1 1
1.24007163779415 1.18000501614075 1 1
1.10036335447493 1.04203729213743 1 1
1.16168930808145 1.10638816556199 1 1
0.862278170746578 0.822735051246321 1 1
1.07796959244946 1.02565600373344 1 1
1.08537157676058 1.02865225624227 1 1
1.12162810488903 1.06937822919013 1 1
0.944247745083785 0.903253245778306 1 1
1.01390881538381 0.967838934296861 1 1
1.12581944881827 1.06611694758806 1 1
1.1286121383011 1.07252951420315 1 1
0.989488432191909 0.946123325571739 1 1
1.05684227176799 1.00684051714259 1 1
0.958952770487594 0.913933115272268 1 1
0.858833153644835 0.815919761815146 1 1
0.908612940836431 0.861140452007109 1 1
1.00223155874504 0.946393374632253 1 1
1.14713628049578 1.09263942173141 1 1
0.84511729098244 0.803325689816927 1 1
0.974484266064926 0.932225633299171 1 1
0.751181992677528 0.719055161947305 1 0
1.01800614224918 0.96758399657194 1 1
0.982769656871694 0.936956317753812 1 1
1.012054768709 0.962040904850546 1 1
0.865711622559421 0.825396628351057 1 1
1.02834046859996 0.982641588704906 1 1
0.893178488381068 0.840416213877751 1 1
1.35305861897099 1.28391218936678 0 0
0.990108311938478 0.94111800806772 1 1
0.792077565226262 0.756300455196476 1 0
1.17530949393292 1.11882696401611 1 1
1.03650739655376 0.988772405229041 1 1
1.01367003525928 0.966245894307148 1 1
1.18494768641158 1.12900642236188 1 1
0.996777176330797 0.953144936449143 1 1
0.946534198134894 0.899648583568877 1 1
0.967584461468851 0.923206237360927 1 1
1.19787172854493 1.13889013468946 1 1
1.26325204782942 1.19757704850252 1 1
1.08627999787444 1.03829566937378 1 1
1.07281524540138 1.02387060162846 1 1
1.14418944108608 1.09106551839349 1 1
1.17483614662015 1.11579298128975 1 1
0.938590149531071 0.89449316921564 1 1
1.01233976397455 0.966881786405384 1 1
0.867559988846167 0.82646292575476 1 1
0.976069881299239 0.926608814070147 1 1
1.03865551881034 0.987578347294676 1 1
0.868405759817698 0.827526006701249 1 1
0.98298873705767 0.935746447319301 1 1
1.22539316494998 1.16411723450151 1 1
0.895702982013849 0.847390082589599 1 1
1.23313980906191 1.17570819050454 1 1
0.885762974545568 0.844431558420457 1 1
0.712293413210001 0.683038698700647 1 0
0.980746280051698 0.936941901398716 1 1
0.959635996625297 0.914611862707892 1 1
1.1565611246024 1.10343161837801 1 1
0.923633480470181 0.883680276331736 1 1
0.82724132863573 0.786231417308451 1 1
0.855056711700361 0.811863693073886 1 1
1.1576148952502 1.10511022549482 1 1
0.99406167290985 0.950721014848829 1 1
1.00724535320961 0.961294484670413 1 1
0.933796895079111 0.889773856706251 1 1
0.94407545783028 0.898236445283916 1 1
0.862201145650383 0.819569919766195 1 1
0.949348280948968 0.90654540277239 1 1
1.06236063721563 1.01779961054296 1 1
1.04355084966787 0.994024948010399 1 1
1.17890892374651 1.11948940700897 1 1
1.04431416433025 0.987896293505449 1 1
1.01685709377659 0.963579395010073 1 1
1.28873169555116 1.22681677910774 0 1
1.13925109787733 1.10407788726878 1 1
1.06592969531961 1.01212725484379 1 1
1.19502724067044 1.13770160781152 1 1
1.13450077347691 1.07927729260052 1 1
1.02582018686595 0.977956037021876 1 1
1.0370707852493 0.984872246397413 1 1
1.11915253039773 1.06550708320963 1 1
0.983064606583356 0.934167459567392 1 1
1.01722234614097 0.970749601563961 1 1
0.961281047792002 0.914566162248412 1 1
1.05079049223835 0.999065545715897 1 1
0.930076922596525 0.883940679907191 1 1
1.21785918915778 1.16085280465962 1 1
0.863548892813942 0.822449288530418 1 1
1.02539180978389 0.970789458794805 1 1
0.991975516702923 0.941572083182424 1 1
1.08985593291265 1.04120462186286 1 1
1.01896014171792 0.970621438553615 1 1
0.856876696203248 0.815470970201958 1 1
1.15877798867013 1.10449885274987 1 1
1.12844150418638 1.07765490444366 1 1
1.12082712350669 1.06369467955838 1 1
0.927280159028852 0.882775646864765 1 1
1.08575328092166 1.02688867466038 1 1
0.916131359244059 0.873947188580634 1 1
1.04110691568596 0.984842385653757 1 1
1.09578974957645 1.03495700653724 1 1
0.907790697192427 0.867835816291484 1 1
0.992849943097237 0.94762519485365 1 1
1.1228173547043 1.06691328728025 1 1
0.95390983558518 0.907999616070722 1 1
1.05626636354345 1.00052953390701 1 1
0.993128296910832 0.949667941288086 1 1
0.72113479304159 0.687123569001725 0 0
0.902550517042631 0.862802073024227 1 1
0.929699975953541 0.888834788799811 1 1
1.03950271515025 0.993288107998764 1 1
0.896824081101136 0.852891713617442 1 1
0.752682266619111 0.71862638077643 0 0
0.933432924970253 0.893555557222717 1 1
1.02180945921233 0.971864570033202 1 1
0.944067599719819 0.896088108175751 1 1
1.21926060486816 1.16497130424647 1 1
1.08845286143275 1.0414031756713 1 1
1.03783904375379 0.984311106429685 1 1
1.17510413426796 1.12136359003638 1 1
0.90370808225161 0.86098885640652 1 1
1.03978493927692 0.994140874032215 1 1
1.12760782361412 1.07790605389727 1 1
1.13113386435274 1.07784792919773 1 1
1.12403731751065 1.07372650808081 1 1
1.01075926617879 0.965129450140417 1 1
0.96432885919878 0.915921745398896 1 1
0.948772046591141 0.896602126984178 1 1
1.23084255014636 1.17178574351448 1 1
0.834050962394537 0.795488948162626 1 1
0.954571554988758 0.909018731888847 1 1
0.868056424372125 0.828875531928626 1 1
0.710332851812222 0.672796446872862 0 0
0.734969625569332 0.697536424223542 0 0
1.16886497568073 1.11818766718924 1 1
0.871738975847282 0.831352374805326 1 1
1.15555974911867 1.09648617521496 1 1
0.727751097872367 0.693652867191438 0 0
0.9718711004727 0.923711371393905 1 1
0.92357884646133 0.873790266669613 1 1
0.88251844432381 0.84076999498966 1 1
1.3767779146615 1.30745862789266 0 0
0.911425371216202 0.869301907632657 1 1
1.07883615734408 1.03159662249797 1 1
0.920725340863144 0.874055603759135 1 1
0.72212597242273 0.689885134806387 0 0
1.00596873380032 0.95907399906741 1 1
1.10839374101121 1.05081407574636 1 1
0.898614418945896 0.854373383542643 1 1
0.699740668568744 0.662647186545304 0 0
1.09692224118793 1.04479137300825 1 1
1.18975050841639 1.13491195994537 1 1
1.07404971675273 1.0214242529129 1 1
0.929957017541337 0.89022189012245 1 1
0.854190798697507 0.81727497225558 1 1
1.25053002828818 1.18679146274536 1 1
0.808873033022734 0.772221283061391 1 1
0.73720070896176 0.704978663235181 0 0
1.13133123023803 1.08179496353703 1 1
1.0071736947628 0.957045193617619 1 1
0.890832998763209 0.848007152405835 1 1
1.28192694130885 1.22718779787814 0 1
1.01892714474356 0.967937706178204 1 1
0.741349858112646 0.705783026583672 0 0
0.988111292834249 0.941709261892654 1 1
1.10882150549564 1.05745345077334 1 1
0.767520502477345 0.737841428238399 1 0
0.842071046935851 0.805582693056501 1 1
0.964382633622667 0.921000023963979 1 1
1.00460090387615 0.954795684618921 1 1
0.917355719127417 0.874057394613547 1 1
1.13216798449236 1.07437447829201 1 1
1.16373366260338 1.09673691402966 1 1
1.19080665781202 1.13617250382704 1 1
0.850218826373451 0.815957489492754 1 1
1.1000008484437 1.05041584627248 1 1
0.887399492571173 0.844913187671619 1 1
1.08122747583289 1.02785328527067 1 1
1.07806890899464 1.034774071478 1 1
0.949404138226879 0.899370523705345 1 1
0.941032749891535 0.896777276071514 1 1
0.977436289054458 0.934366675979926 1 1
0.855192228938801 0.82040816107624 1 1
1.04922562081356 0.994995370180454 1 1
1.07110222393163 1.01772491702771 1 1
0.861942650643271 0.824123280762759 1 1
0.705793224155361 0.675240710741457 0 0
1.01464127154468 0.967045565363185 1 1
1.02441096026298 0.964519710006346 1 1
0.995377509012727 0.946104873617016 1 1
1.10858233378546 1.05470646914432 1 1
0.846422835340925 0.80377492186411 1 1
0.976094842872884 0.930231320711684 1 1
0.88185955985085 0.837633148309932 1 1
0.899075599183953 0.850486172541476 1 1
0.954569869927906 0.90774324884892 1 1
1.07621542597669 1.02563443413985 1 1
0.778088274757084 0.738515998661979 1 0
0.806955448581543 0.761200911887039 1 1
0.797269627290407 0.758953534736118 1 1
0.773198337623352 0.739913265378441 1 0
0.996079933891025 0.948577355095222 1 1
1.00539847160019 0.959563921759646 1 1
0.952092056139002 0.91051726403704 1 1
1.00999078923033 0.959160730805041 1 1
0.977721014908272 0.927493101179643 1 1
0.799285945767596 0.760679816638275 1 1
1.3264440663539 1.26676466090146 0 0
1.14187836374091 1.08771613065907 1 1
0.953706433535899 0.905923973070786 1 1
1.025331682041 0.980814041240087 1 1
1.08820668030754 1.0365357016659 1 1
1.15877483394135 1.10116238612317 1 1
0.979925923480624 0.933618378501616 1 1
0.852159800453545 0.813293180111677 1 1
1.18085327164103 1.12687783447483 1 1
1.11011480502729 1.06054581092726 1 1
0.666255487218324 0.636175266286393 0 0
1.10091783580055 1.04629115288439 1 1
1.12609739871534 1.07859050695931 1 1
0.860793523679046 0.823692404751437 1 1
1.05369724381173 0.997423442116614 1 1
0.897812602562921 0.856107704823299 1 1
0.918810159967764 0.873268044745837 1 1
1.20022437163211 1.13742232948899 1 1
1.01956717771674 0.972598990908339 1 1
0.970204242145704 0.92676389766406 1 1
0.936055230294591 0.888200332368968 1 1
0.995422555844578 0.950191653031515 1 1
0.862832451221001 0.821641527312015 1 1
0.896278624720916 0.855820723991875 1 1
0.789883333609451 0.75109340892194 1 0
0.677667233162568 0.642153485281026 0 0
1.03019349826978 0.977825888125398 1 1
0.866481806791704 0.818449420336201 1 1
0.87509029086255 0.826560122732165 1 1
1.06322768305924 1.01104731863629 1 1
1.03566636013677 0.97668021210108 1 1
1.0134022734624 0.966902208337727 1 1
1.0233985501122 0.978046283969914 1 1
0.893971093548547 0.851411576768094 1 1
0.870972121652509 0.830421534991533 1 1
1.17503991972591 1.1197642800195 1 1
0.80604671736776 0.76912373900381 1 1
0.890799349349462 0.84885948328543 1 1
1.0469703916779 1.0008989861928 1 1
1.16403340089469 1.10366660060723 1 1
0.973548335123681 0.923094905478443 1 1
1.0039625345455 0.954106806661715 1 1
0.817250256521411 0.769073546824622 1 1
1.16835068373999 1.11110097345558 1 1
0.983769373090588 0.934497414356319 1 1
1.06888964607619 1.01673648387189 1 1
1.05090950592026 0.999691570421177 1 1
0.916708609944705 0.873944252579555 1 1
0.838447009300413 0.802109521056083 1 1
0.771335574239397 0.736502703257535 1 0
0.750613055035596 0.716505948206016 0 0
1.0977435619835 1.05151317422078 1 1
0.974054057025148 0.924834307365358 1 1
1.22323338768907 1.1677833738993 1 1
0.853417871569617 0.810753356126248 1 1
0.963714595193356 0.918533835523001 1 1
1.00109711417425 0.955252811936987 1 1
0.975516074976442 0.928529080176901 1 1
1.04549616412175 0.999082048638737 1 1
0.986087680459514 0.936209891130008 1 1
1.02260717888771 0.970414777258805 1 1
0.959874430727675 0.915219779245091 1 1
1.18727332786095 1.12544924964353 1 1
1.07446774947004 1.02739336636455 1 1
0.928829434648096 0.881488176597719 1 1
0.744371911741602 0.712288729128662 0 0
1.21256510356051 1.15135550934165 1 1
1.04665272446564 0.996688896348092 1 1
1.07364301998097 1.02079531123762 1 1
0.817010550385693 0.772815766996959 1 1
1.04041868706888 0.984546263801764 1 1
0.880093050126254 0.840414965172088 1 1
1.14824951735743 1.09794986112792 1 1
0.916676265088654 0.866282435116085 1 1
1.1268067162832 1.06764475620411 1 1
0.996616107186717 0.945114358688217 1 1
1.07870079406255 1.02151122704367 1 1
0.90009707471444 0.858394271244758 1 1
0.896104352099208 0.859387120600572 1 1
1.06576221707438 1.01893684436987 1 1
0.843880417264275 0.805260561593346 1 1
0.931127241258048 0.886967190851953 1 1
1.08921215005313 1.0367129904559 1 1
0.923213139857581 0.882629547409629 1 1
0.819262670017203 0.782370277715636 1 1
0.986107649099139 0.940302881882731 1 1
0.900887631073335 0.862344059915789 1 1
1.03866263361392 0.982661627788574 1 1
1.08276986564275 1.03502511657344 1 1
1.00218334805344 0.959102122930153 1 1
0.955864964510577 0.915887717611886 1 1
0.857231239755645 0.819932239265841 1 1
1.08859115545816 1.03553359685779 1 1
1.2042742804094 1.14710466208715 1 1
1.12588033693932 1.06856107766596 1 1
0.925711739011007 0.890396408449439 1 1
0.824149691327611 0.783649505551743 1 1
0.921612191450616 0.879839033127388 1 1
0.920801200500769 0.877569417610752 1 1
1.03560948649963 0.986154079928769 1 1
0.946734867632533 0.889314535501435 1 1
0.745443199976664 0.708399062521194 0 0
0.966473611600865 0.923841564694862 1 1
1.14977021572737 1.09450576500482 1 1
1.020033147266 0.97082499337265 1 1
1.17294837693674 1.11733985008765 1 1
1.01599284846845 0.96700733917537 1 1
1.04981198822806 0.99592558522807 1 1
1.0327708802804 0.979674814637037 1 1
1.00450657447536 0.953954492173991 1 1
1.08111187789458 1.02537490189533 1 1
1.18383496805421 1.12320579643103 1 1
0.879457386554949 0.845186264410899 1 1
0.939533626478579 0.891930178826079 1 1
1.01975979374335 0.96939645386195 1 1
1.17971148036726 1.12243605453758 1 1
0.903434522604308 0.862374565526105 1 1
1.05725440303615 1.00941795237413 1 1
0.959791855147206 0.912482441080631 1 1
1.04621831842341 0.993141414823306 1 1
1.0284248237183 0.982420817166083 1 1
0.769580551157019 0.73207296803127 1 0
0.954628835039979 0.907621847992435 1 1
0.926305212533668 0.886119926585115 1 1
1.20152928513395 1.14095551265667 1 1
0.710570429719822 0.675517250568865 1 0
1.02838637252166 0.979635640272056 1 1
1.05748739812405 1.00327254013968 1 1
1.10477799760212 1.05559809003515 1 1
1.25844109136311 1.2031567691708 1 1
0.9499456587006 0.909409509670571 1 1
1.0826591456235 1.03430014924617 1 1
1.14177867084273 1.08968146049591 1 1
0.725428250838533 0.682828623261518 0 0
1.04927038941909 1.00067643034934 1 1
0.899652361100832 0.857583576696696 1 1
0.762515891490094 0.728106803523355 1 0
1.23245647834063 1.1689033961181 1 1
1.02375626969298 0.975836108968125 1 1
0.96450511893578 0.922733157894775 1 1
1.03820520375209 0.985865545240439 1 1
0.990445686631216 0.937279731601109 1 1
1.27081818848539 1.20652392290218 1 1
1.05216995259309 1.00808645269989 1 1
1.0999163781216 1.04056256293485 1 1
0.943176317697709 0.900294651440291 1 1
1.03188286655823 0.984490521187919 1 1
0.925555516698605 0.883469351010739 1 1
0.853140004649214 0.80564133657109 1 1
0.938786658871754 0.892916137551638 1 1
0.727692361543122 0.698299347322693 0 0
0.826710095805216 0.794384152442874 1 1
0.962586889750496 0.919747923290315 1 1
0.921162340673106 0.8768134670174 1 1
0.857439754424058 0.811017433909991 1 1
0.934186494875299 0.875050326042134 1 1
0.930505166408299 0.883025714976933 1 1
0.952371816355924 0.909968158820771 1 1
0.992337633493225 0.949264786333816 1 1
0.952730417280742 0.90793104612029 1 1
0.722508904699694 0.687530450875537 0 0
0.92137525977065 0.877748891405194 1 1
1.18447697160692 1.12608166570357 1 1
0.831890465087763 0.784135532276771 1 1
0.896602094200839 0.855212644154349 1 1
0.968460579596183 0.929625246562447 1 1
0.990889173781606 0.940569163446077 1 1
1.02641420771194 0.981971472509503 1 1
0.817074417192222 0.779303667081554 1 1
1.18458675131431 1.13417198435782 1 1
0.856587489430932 0.817573020055047 1 1
1.01987436098848 0.975493030372918 1 1
0.892892175462671 0.851701313619187 1 1
0.915302836570023 0.877400056750674 1 1
0.915791304988392 0.870896935217836 1 1
0.913151532074956 0.868894524824177 1 1
1.02849038771135 0.987440251269354 1 1
0.853604848434199 0.81114122205267 1 1
1.21201702342656 1.15420033276717 1 1
1.02269355262689 0.970040426356489 1 1
1.11139876015825 1.06297141179246 1 1
0.919382176594759 0.877339668909609 1 1
0.969622769179184 0.922503070643197 1 1
1.246349768883 1.18804943420663 1 1
0.818851478514982 0.779903094025316 1 1
0.965228983272785 0.918976976458027 1 1
1.22813111812237 1.17183098596453 1 1
0.886257039626905 0.847281781167563 1 1
1.00988744284931 0.961557474659979 1 1
1.06622252097339 1.01993629878441 1 1
0.945336099727462 0.902176148057645 1 1
0.856003135928549 0.81721506092222 1 1
0.843440030606124 0.803411715653298 1 1
0.873060759111995 0.83124854553344 1 1
0.784079644322591 0.748485574423303 1 1
0.977104411956761 0.928171575694802 1 1
1.20939573604792 1.15290290492402 1 1
0.998996707880211 0.953319271860401 1 1
1.00485230796205 0.957630270729766 1 1
0.718389211996845 0.681982387282539 0 0
0.947204778094491 0.899522423365878 1 1
0.996099235403042 0.946398281576731 1 1
0.946273973341084 0.909117913325106 1 1
0.781927859972255 0.739777706958206 1 0
1.01505166271915 0.966878178807856 1 1
1.16691178634801 1.1175725473104 1 1
1.05940482944527 1.00888009910077 1 1
1.08132015069536 1.03042845966188 1 1
0.908835241470237 0.864368960338981 1 1
1.05166189833119 0.995149058117214 1 1
1.02434357417026 0.978479738920583 1 1
1.04902336526823 0.997532143228124 1 1
1.12090945330066 1.07304299655176 1 1
0.999069611124911 0.952132489566795 1 1
1.0228702354748 0.972132644927368 1 1
0.908074616182492 0.864482552627498 1 1
0.50034597919069 0.478544760505793 0 0
0.843140044886571 0.805077855111785 1 1
1.10697909757428 1.05093803495685 1 1
1.12954449593114 1.07223748242628 1 1
0.905606536834285 0.861416709576241 1 1
1.17878347649802 1.12185730822299 1 1
1.08886642266636 1.0332112808857 1 1
0.956790542188083 0.910352282745692 1 1
1.02489321430018 0.976404935100789 1 1
0.88226791358432 0.840499493970022 1 1
1.1372009692597 1.08156254405331 1 1
0.965697591621086 0.922399210923981 1 1
0.960119982075625 0.913012399652799 1 1
0.924976646376711 0.881758820655977 1 1
1.06609493050538 1.00894900757103 1 1
0.99723480285202 0.95022113112712 1 1
0.980460963101073 0.935978364491204 1 1
1.01414593282103 0.969329421138207 1 1
0.933894160637361 0.892755937781254 1 1
1.01881291312942 0.971219636531752 1 1
0.905467346662434 0.856801941054933 1 1
0.942574547097153 0.895982096558435 1 1
0.94960270669436 0.903170740584539 1 1
1.07904913389995 1.02467318784166 1 1
0.898359413639423 0.847730782897714 1 1
1.04835600677308 0.994618558995559 1 1
1.16174068113985 1.10669272686421 1 1
1.15318775656184 1.09993419172386 1 1
1.0187488882724 0.966954864519577 1 1
1.02040851993548 0.973002453622334 1 1
1.11862892116387 1.06336881282668 1 1
1.03148491782768 0.978428153410568 1 1
1.23027691317389 1.16092656708712 1 1
0.94713582987417 0.906355500802909 1 1
1.05931975517837 1.01560368565029 1 1
0.771706877583923 0.733321195666028 1 0
0.774627833972231 0.739906047265785 1 0
0.891449285787483 0.852743817509071 1 1
0.970341657806239 0.926509430643996 1 1
1.03664511540986 0.984206631498366 1 1
1.00345310878561 0.949633664080517 1 1
1.00572841772652 0.956832583393253 1 1
0.71733372458514 0.689560452604775 0 0
0.961603763836073 0.919885762642721 1 1
1.26903428583364 1.20866856491293 0 1
1.08358635190499 1.03399700229421 1 1
1.03104887990682 0.989918173699188 1 1
1.08226261300558 1.02707615829108 1 1
1.07269442471578 1.02446863506742 1 1
0.949327976022394 0.903729596365101 1 1
1.04201827550767 0.994701452066983 1 1
1.01273706308502 0.962861326235056 1 1
0.816986282155633 0.784193182371214 1 1
0.94556449019327 0.898989935455382 1 1
0.963606450476915 0.919126807662665 1 1
1.14021569529038 1.08689533148901 1 1
1.11551695476357 1.0617839046051 1 1
0.927265413508662 0.881063607353658 1 1
1.06113385612497 1.00768327677248 1 1
1.14880472809436 1.09395705711257 1 1
0.821097515724275 0.781133009716604 1 1
1.06424919969525 1.01292792153569 1 1
1.06649225242401 1.01000895577508 1 1
0.943922902549496 0.89757284701569 1 1
0.839681321264612 0.795678025586902 1 1
1.09140412565443 1.03605808799376 1 1
0.919866558324654 0.879876663146244 1 1
1.04401519784841 0.993930039837401 1 1
1.40339455835728 1.33599133679873 0 0
0.915720263347163 0.871308625673616 1 1
1.03506179195686 0.988906242034445 1 1
0.911506112862822 0.870585727943654 1 1
0.977010554207726 0.934062750009077 1 1
1.09696464797238 1.0414830834284 1 1
1.12144757443564 1.06816432946267 1 1
1.06760564361231 1.02321249560808 1 1
0.88407346083829 0.841868013300636 1 1
1.11965553282881 1.06441369418041 1 1
0.896136539133389 0.85410132077369 1 1
1.11661486295713 1.0699301791077 1 1
1.10237036713335 1.05012490428149 1 1
1.25232869336601 1.19124031567851 1 1
1.16607138894692 1.10878802360366 1 1
0.896842987285284 0.85209631502986 1 1
1.13675346973463 1.0827057149596 1 1
0.916447109923821 0.874458455704186 1 1
0.992249712366212 0.947489015097427 1 1
1.26603576332946 1.20395936012623 0 1
1.01750665752608 0.96634772326328 1 1
1.16640536372727 1.11340824764763 1 1
0.959370011695998 0.918159581508843 1 1
0.811956575403531 0.773244935302489 1 1
0.826531850793674 0.788272797457558 1 1
1.11585330559221 1.05893902017357 1 1
0.981658942984089 0.938558393249157 1 1
1.0556008262627 1.00785918692973 1 1
0.87259464243028 0.83137086931963 1 1
1.03504458788597 0.988137463787 1 1
1.00473635177703 0.959611316235012 1 1
0.822488528036929 0.784717119157778 1 1
0.969178682359142 0.918226081199171 1 1
1.02189920024463 0.974796723984362 1 1
0.939091312718599 0.89873524825601 1 1
0.84496248411147 0.807750314014795 1 1
1.00679099554516 0.95479462282836 1 1
1.28516630897228 1.21766718268915 0 1
1.1292471274228 1.07946037126683 1 1
1.00986978452103 0.960221950210174 1 1
1.00806743650239 0.957557122058105 1 1
0.934438035659959 0.889289094002686 1 1
0.846757730060243 0.807212391543607 1 1
0.896257463721449 0.849178261274797 1 1
0.969299462364819 0.929644488164401 1 1
1.04929670864342 0.9986452236078 1 1
0.711717594873067 0.679775881235907 0 0
1.09469909430128 1.0427583774596 1 1
0.967092365302658 0.921438764391633 1 1
1.07477503442715 1.01782004022519 1 1
0.933448626524157 0.886883985765729 1 1
0.992759348865406 0.943651911210044 1 1
1.07003477183022 1.0222399113892 1 1
1.09099270698391 1.0363186281588 1 1
1.0419334221781 0.986946538102335 1 1
1.06317621427527 1.01548635596214 1 1
0.952012949172242 0.908758551030521 1 1
0.970187582670423 0.921836626483249 1 1
1.23537365646261 1.17787498866728 1 1
1.08557191079921 1.03249526147342 1 1
1.04432078043625 0.99302129670467 1 1
0.899007006224867 0.849040265087871 1 1
1.08767191997824 1.02749842754759 1 1
0.938403043132919 0.89527413291214 1 1
1.00700594176714 0.962726430464149 1 1
1.07233320937513 1.01861760925974 1 1
1.05231518108145 1.00129274123802 1 1
1.15863778841219 1.10649871142804 1 1
1.00886862499417 0.957823193244442 1 1
0.961280297061572 0.919532829286126 1 1
1.18581571023366 1.13237438094091 1 1
0.841382562320733 0.8003284635412 1 1
0.931548871115976 0.88448208468457 1 1
1.01302290979003 0.960670615664178 1 1
0.987025623877574 0.938275989856434 1 1
1.02877802248945 0.987076260212813 1 1
1.14890513798967 1.09136504767042 1 1
0.935649327688886 0.89001158132548 1 1
1.04024137618724 0.989864869674367 1 1
0.999736663648465 0.954483626202462 1 1
1.17372972818445 1.116470179121 1 1
0.96892963712482 0.917219057396222 1 1
1.11357538796971 1.05977414048028 1 1
0.912099178511219 0.86693863873561 1 1
1.06103585323185 1.0103141101119 1 1
0.981722142255969 0.936951929777194 1 1
1.05071150747497 0.994567371855699 1 1
0.841090421431442 0.795909228727225 1 1
1.11905549730785 1.07010702246276 1 1
1.02620067155248 0.980194803338527 1 1
1.00513065308914 0.96116558829783 1 1
1.0916255882062 1.03646790287101 1 1
0.606175267343046 0.58247821260044 0 0
1.20353269113183 1.14141398282818 1 1
0.99929769695969 0.949075508075166 1 1
1.17845598955617 1.12834429874392 1 1
0.691998148961228 0.66205149856645 0 0
0.87855306704799 0.844919782365116 1 1
0.881624491355622 0.844891169060417 1 1
1.03710930708045 0.989542824125549 1 1
0.901137211804651 0.855464510209277 1 1
1.03200499150712 0.982803818884046 1 1
1.074782331447 1.02527692738179 1 1
0.906443100180011 0.871289517571546 1 1
0.936145403890787 0.895887442936341 1 1
1.10281782329791 1.05038588375724 1 1
1.0975500975451 1.04065268752255 1 1
1.0678601048678 1.02302894028257 1 1
0.89768489744445 0.857544951314118 1 1
0.985461231185397 0.940429988345651 1 1
0.916964835316091 0.868775453454147 1 1
1.14227063531364 1.0852589550469 1 1
0.865208301949401 0.825251563569539 1 1
1.1069418153988 1.05432978905241 1 1
0.796849033175635 0.759776296247013 1 1
0.906195959178431 0.862331222100223 1 1
0.944760089534823 0.903846823260474 1 1
0.906477287378031 0.866039601978542 1 1
1.05678996755478 1.00342687051766 1 1
1.02029821715903 0.966023800101578 1 1
0.788609191567529 0.754030749540578 1 0
1.21962975724104 1.14319834622661 1 1
0.878469258392235 0.838573274512252 1 1
1.13933303382691 1.08301179030321 1 1
0.989955271203382 0.943952183003573 1 1
1.3993761668079 1.33413363225158 0 0
0.949541566155335 0.904910818679533 1 1
0.951051147297604 0.90347568488701 1 1
0.98434018311061 0.942007401703193 1 1
1.12971618424008 1.07352191454082 1 1
0.781342616106021 0.747103111379593 1 0
0.841256110088479 0.800919159267843 1 1
0.990551595860866 0.943723593371683 1 1
0.73571943297003 0.700277694191849 0 0
0.903889351200117 0.868926128799882 1 1
1.10564344727078 1.05836694745741 1 1
1.07022078552842 1.0198412782697 1 1
1.0381778661923 0.991664073641768 1 1
0.833172098271406 0.792917247861261 1 1
0.877086756546593 0.830547885148875 1 1
1.0975282505273 1.04464898953122 1 1
0.958651991622051 0.913804899343005 1 1
1.06474551078837 1.01676143028793 1 1
1.17078491210058 1.11430115562825 1 1
1.24681989886326 1.19186211616615 1 1
0.869960491908096 0.824580878373648 1 1
1.02517843660154 0.977479584268939 1 1
1.27775930187895 1.21630604028964 1 1
1.1166230098686 1.06653476407761 1 1
1.01863441181079 0.974307372697369 1 1
0.933359702926319 0.890920642015883 1 1
0.8909588459019 0.839117542573018 1 1
0.926159405670611 0.884082692058245 1 1
1.1593503555844 1.10461627265706 1 1
0.850094127384109 0.814513689481585 1 1
0.95566167153716 0.906568931584963 1 1
1.06757136018568 1.01424767011425 1 1
1.0363960196994 0.98716116691799 1 1
1.03108301615094 0.985304220692283 1 1
0.811855897183 0.776494227205947 1 1
1.06949253906327 1.01534049567787 1 1
0.943186126466547 0.899023108983397 1 1
1.03254169567733 0.985682631880882 1 1
1.00599806417583 0.951963092133906 1 1
1.0501454862207 0.999654639619444 1 1
1.03868008839284 0.987643632699999 1 1
0.684487315471423 0.655520768324262 0 0
1.09459595692026 1.04221385305504 1 1
0.813583889972238 0.774883162678786 1 1
0.906547736969737 0.867355140401447 1 1
0.999772139557106 0.949597023495779 1 1
0.985293065372834 0.933961104677377 1 1
1.1462314775745 1.09470233136116 1 1
0.909308657848797 0.853557678646664 1 1
0.959294865618665 0.916078682799094 1 1
1.09439627777315 1.03573219793012 1 1
0.843250989790747 0.805429379007746 1 1
1.09687458043443 1.04104158860114 1 1
0.938842170725608 0.894302243179307 1 1
1.08540421188799 1.03293923754056 1 1
0.883782704857315 0.839470390420397 1 1
1.02613316852666 0.974953481751262 1 1
0.949326484979248 0.905934903622303 1 1
0.894765519057375 0.85264599582049 1 1
0.943502879073438 0.898008906222694 1 1
0.987748735099644 0.941850342382847 1 1
1.04242016066518 0.989041830839878 1 1
1.066865795663 1.01619812338785 1 1
1.119331614805 1.06389959827961 1 1
0.961545351844209 0.913906103607945 1 1
1.06778469318358 1.01357733858625 1 1
1.04143475562577 0.993230911297985 1 1
0.989700700050558 0.947520508835544 1 1
0.818998281079097 0.778040027140227 1 1
1.0156804750342 0.963622013050199 1 1
0.845700147766119 0.808763383234981 1 1
0.978602720553499 0.923909890215213 1 1
0.950929812547493 0.906690052939453 1 1
1.28675997976432 1.21943221176653 0 1
0.822810730254602 0.779519147660475 1 1
0.832475999182134 0.796994324292348 1 1
0.981248752618325 0.938730311448525 1 1
1.07792329574691 1.02361409120438 1 1
1.05905754555985 1.00506253875939 1 1
1.04616722792637 0.991501838075502 1 1
0.844644862558382 0.80495995073832 1 1
0.941095214499277 0.892911662213379 1 1
1.0175173560379 0.963379342948276 1 1
0.954853890268213 0.912194064079807 1 1
1.0270760429021 0.980361318857174 1 1
1.21802686444281 1.15957689595891 1 1
1.1029000072335 1.04480374363487 1 1
1.04026003909288 0.988021699817191 1 1
0.900418911071198 0.851085787418652 1 1
0.940006117215495 0.890813219451535 1 1
0.778569319567828 0.745466231351827 1 0
0.88036819656792 0.835343855189423 1 1
1.03537908937931 0.987151707105531 1 1
0.964177818001061 0.911863292944656 1 1
0.909542042774257 0.863123655984651 1 1
0.990914942559955 0.94792068492764 1 1
0.989857646221151 0.943651831445061 1 1
1.25354259331299 1.19027268869003 1 1
1.07281450107964 1.02324726918437 1 1
1.11257070146341 1.05937467090085 1 1
1.06297917769921 1.01354366345416 1 1
1.09362660222766 1.04453912183305 1 1
1.20396598596719 1.14648960968321 1 1
0.945548587998181 0.898416594662686 1 1
0.827954028331461 0.791553490137715 1 1
0.826019290530726 0.787359548864614 1 1
0.915319270142501 0.870052986409639 1 1
1.17504215062643 1.11949647062564 1 1
1.1393894520775 1.08847195701485 1 1
1.01224564805381 0.957833985505492 1 1
1.05247187160261 1.00656858744241 1 1
0.969758830697514 0.919248619174141 1 1
0.999395145464321 0.95401881650258 1 1
1.14998889800139 1.08727574911145 1 1
0.902401311448594 0.856605798026179 1 1
0.943637473338383 0.902976663671519 1 1
0.826019332261714 0.790732990643107 1 1
1.08534487177657 1.03369759918961 1 1
1.02623523341249 0.979324736137148 1 1
1.11043000806293 1.05925060542482 1 1
1.17381489132289 1.11692342427334 1 1
0.857842092984717 0.816712592254964 1 1
0.854044000641817 0.813016862360864 1 1
0.969735457637967 0.923630919182695 1 1
0.97776918588736 0.93128077333375 1 1
1.03106908522242 0.981302505423644 1 1
1.07655630526327 1.02671306553725 1 1
1.00613876111909 0.952740822327445 1 1
1.07176300938534 1.022466920296 1 1
1.04181883491773 0.99577155115288 1 1
0.848435369212255 0.809905163796931 1 1
1.14019135410667 1.08736647211506 1 1
0.781582301410889 0.742763298574072 1 0
0.93037266141353 0.885682875806124 1 1
0.903796784174901 0.86151629556456 1 1
0.899846056520777 0.858655688231477 1 1
1.09111559826847 1.03648338800958 1 1
0.913963392194182 0.872193763612213 1 1
0.634427279961285 0.607589105174855 0 0
0.946739503805994 0.904522812067992 1 1
0.914804227597905 0.871083933001352 1 1
0.974685312170776 0.928129500995419 1 1
1.03877190107778 0.989415052055624 1 1
0.892036211442374 0.850257754757082 1 1
0.90470236803777 0.858172519215854 1 1
0.973687485540596 0.923634865827612 1 1
0.916325831030765 0.8744361148445 1 1
0.963923387716458 0.91877090645922 1 1
1.06747126621051 1.01442528452607 1 1
1.05157870742286 1.00115401949082 1 1
0.988069611891297 0.938929406420631 1 1
1.0028714235463 0.949359033053309 1 1
1.11341193318038 1.06211378197262 1 1
0.786894415962878 0.75072631746291 1 0
1.17576080327637 1.11921667667809 1 1
1.00797243316621 0.961077304773714 1 1
0.907822621447963 0.862095283233609 1 1
0.946731913182293 0.902578906087669 1 1
0.983083921994097 0.935630568931042 1 1
0.822381333803082 0.78521462666796 1 1
0.807480919112031 0.767222245031943 1 1
1.02812561322185 0.973665346051957 1 1
1.08253090828623 1.03077992651371 1 1
0.992718189223395 0.952014444182086 1 1
0.997494646653213 0.948653118374731 1 1
1.04882866854922 0.997836244721549 1 1
1.12368913736167 1.0618547687997 1 1
0.864216380534996 0.820321626669364 1 1
1.00163735230461 0.947193406491417 1 1
0.953631839718479 0.905257646810761 1 1
0.805644713391124 0.771793011561113 1 1
0.907791256741009 0.859812261699805 1 1
1.13550036823089 1.07920145140217 1 1
0.860524125781964 0.822095964334365 1 1
0.987791533474602 0.937504678728482 1 1
1.2470570599437 1.18768956145367 1 1
1.07283641320496 1.01949020689885 1 1
1.10412144698565 1.05414787236305 1 1
0.967145859679664 0.916430373160119 1 1
0.819765465736985 0.784567118440521 1 1
1.0706802089047 1.01611686972346 1 1
0.736439760584136 0.691136156675571 0 0
0.891797323332302 0.855356282055296 1 1
0.78203355482568 0.737489974314341 1 0
0.941890661949768 0.895745910261273 1 1
1.08726629228223 1.03591668074093 1 1
1.05660068587564 1.00654354320951 1 1
1.02718149283057 0.976082972536505 1 1
0.866609322693303 0.820453892116484 1 1
0.951942516180927 0.900510635731183 1 1
1.02069564937184 0.972884951110964 1 1
1.02656295629514 0.973494680570085 1 1
1.16894395173355 1.11410031438422 1 1
0.875760650118659 0.838506132226022 1 1
1.17870932102405 1.11623275111244 1 1
1.24790753068737 1.18295262155576 1 1
0.797819490502164 0.756870250436662 1 1
0.884140925228358 0.832035549818757 1 1
0.8363249168182 0.799519252792579 1 1
0.918874037021763 0.880017550908846 1 1
1.12492275452954 1.06466735732575 1 1
0.874957610869027 0.834868342845259 1 1
1.03112620296501 0.9786705002477 1 1
1.08742693852649 1.03761417949857 1 1
0.955812624531146 0.908016129516076 1 1
1.04118549360557 0.98625987289236 1 1
0.953176902430485 0.903331310174855 1 1
1.18085772394431 1.12277585180016 1 1
1.15318760086293 1.09807744576836 1 1
1.19961907152501 1.1342100946832 1 1
1.03063023184198 0.981443360060543 1 1
0.896207226748756 0.849250559006643 1 1
0.963047303470775 0.920881276275811 1 1
0.967153576346083 0.923825524309543 1 1
1.05802514485816 1.00613310606906 1 1
1.07733299601852 1.02879498309983 1 1
0.785671380947751 0.750113263478266 1 0
1.01439197424431 0.969687926663373 1 1
1.0679246060624 1.02118272849536 1 1
0.868766480385286 0.824492151952421 1 1
0.886314804800881 0.844381975947294 1 1
0.941592198334044 0.89706454065979 1 1
1.03380398129748 0.984461960858467 1 1
0.907494031108925 0.865291136837706 1 1
1.10667630096928 1.05379562853469 1 1
0.987819371750549 0.93925714895406 1 1
0.969999804080538 0.922452523691976 1 1
0.928205863904148 0.88462738743184 1 1
1.09981042038143 1.05000875559276 1 1
0.947326435278245 0.895187013530064 1 1
0.797204014739535 0.764012147936058 1 0
0.767902163543648 0.729061760637283 1 0
0.920413432064986 0.877363961157612 1 1
0.743670775689696 0.706623531001669 0 0
1.22365528248774 1.15876107339479 1 1
0.794889743546305 0.755918978090503 1 1
1.17746018704174 1.12430730967367 1 1
1.05573168509615 1.00182467412445 1 1
1.05402310636483 1.0024447717227 1 1
1.12061070639186 1.06066243960821 1 1
0.915042106370902 0.869907072241812 1 1
1.13640539433055 1.08147674332897 1 1
0.822567610277257 0.780875248106548 1 1
1.16186077627076 1.10330671900155 1 1
1.238052379103 1.16996965701759 1 1
1.03012412493026 0.982729589785506 1 1
1.00140217293077 0.945944852076505 1 1
0.822006090246134 0.781334326144663 1 1
1.12912301560961 1.07672366391558 1 1
1.01197672769696 0.961833909255908 1 1
1.19369513090993 1.12576198803978 1 1
0.943594499217713 0.893707084935296 1 1
1.0038484822268 0.949263002328585 1 1
0.925395254775227 0.877862400539952 1 1
0.809555435443874 0.77621826986038 1 1
0.839897023017278 0.797838714140579 1 1
0.683863040514761 0.64624449709165 0 0
1.08411489799243 1.03409485040419 1 1
0.901436410273941 0.853719596871469 1 1
1.04641155652287 0.999127827235471 1 1
0.983241256202242 0.935309860903463 1 1
1.08363659624501 1.02915489868947 1 1
1.16375970430019 1.11391687056385 1 1
0.905556935012727 0.86437154825322 1 1
0.988834855943227 0.943493037558032 1 1
0.866781648699734 0.822457250498434 1 1
0.665732936920448 0.633761040626324 0 0
0.939842064292409 0.897566978805813 1 1
1.02787243528773 0.979397072891951 1 1
0.87027391177637 0.831198218134904 1 1
1.05495949520761 1.00390885021566 1 1
0.988619091586655 0.934278737040217 1 1
1.12282059815001 1.07156032462239 1 1
0.961468111613391 0.916663912252142 1 1
0.75293822544749 0.721775092288901 0 0
0.926503082729673 0.877014140774455 1 1
0.823672567577117 0.784761065274516 1 1
0.957213059487526 0.911598523593898 1 1
1.03179112178515 0.97950069504568 1 1
1.07387780131765 1.02191486628399 1 1
0.863141972153685 0.823061190675262 1 1
1.00458551897984 0.958446370737715 1 1
0.999334518894858 0.955230697488066 1 1
1.12181029892476 1.06822569536856 1 1
1.04434481597956 0.990978946308028 1 1
1.0820377007843 1.0298693819184 1 1
0.881452292951795 0.843193966809523 1 1
1.17286592932822 1.11618871074019 1 1
1.36570912284772 1.294141902971 0 0
1.17131340644605 1.11612966180583 1 1
0.818276161878444 0.782192158508062 1 1
0.850595439470155 0.811023957107396 1 1
0.947588655025417 0.897894391555714 1 1
0.863076318215993 0.818122937659979 1 1
1.11163639162206 1.05662827565536 1 1
1.00415295749824 0.949659001478806 1 1
1.0180501265666 0.967856426647835 1 1
0.834344217072285 0.793709081114182 1 1
0.88742918472689 0.843690488266571 1 1
1.11798080460498 1.06270687452108 1 1
1.05076671200002 1.00205951555147 1 1
0.943272857350131 0.896715713001364 1 1
0.863646267567561 0.82397085975821 1 1
1.00850438392254 0.961626900892244 1 1
1.13808520863592 1.08413668007381 1 1
0.661951105035532 0.632994808831186 0 0
1.03786469040973 0.986527374965847 1 1
0.912924058941366 0.868354309255502 1 1
1.09944483151653 1.0503613783697 1 1
0.926496250006963 0.878332841981996 1 1
1.0768611445357 1.02849232997264 1 1
0.970403114635466 0.936538667027767 1 1
0.962102129045223 0.913283225865437 1 1
0.932532218646317 0.890031596400478 1 1
0.959365907956886 0.911508561151138 1 1
0.944935973687508 0.902547939320713 1 1
1.04757085333554 0.992454161482122 1 1
1.09813880699315 1.04339316679192 1 1
0.888250857188386 0.844824985059537 1 1
0.808154985595082 0.767602290798699 1 1
1.04755018017693 0.989501883522795 1 1
0.756540356787801 0.721453697559205 0 0
0.864855770397251 0.82121648100716 1 1
1.02998156796168 0.978420108768046 1 1
0.794089516132695 0.75801346145547 1 0
1.02976422039563 0.983309848401963 1 1
1.38577187299722 1.31006518467589 0 0
0.850423524808357 0.808113350752286 1 1
1.22129564383296 1.16328355162108 1 1
0.98798855501304 0.940625486691105 1 1
1.16715736255212 1.11843754286571 1 1
1.01401207093859 0.961237649046345 1 1
1.02038136777565 0.970942213388856 1 1
0.883234605923782 0.843825809603906 1 1
0.998256911409398 0.952660846556668 1 1
1.08375531750802 1.02880467431039 1 1
0.953768660481231 0.905670028786597 1 1
1.05750212715535 0.999995772994242 1 1
1.07749171965905 1.02943728815213 1 1
1.17221717820368 1.10841172550323 1 1
1.08683135235511 1.03026542433599 1 1
0.829755881702867 0.787911687842967 1 1
0.89366439462419 0.849794412055125 1 1
0.810761122049787 0.77565952405787 1 1
0.888398541863167 0.843004924526343 1 1
1.14596684774698 1.08735343474307 1 1
0.968180086304885 0.926206803331525 1 1
1.14122766687755 1.0920848279437 1 1
0.858994968290905 0.817241020013236 1 1
0.894283592340792 0.849197428594984 1 1
1.01875620952696 0.969274217622587 1 1
1.06491841149399 1.01705399815588 1 1
0.945789173717376 0.898455326730162 1 1
1.10859702263653 1.04572587496272 1 1
0.968050187844278 0.916635062010383 1 1
0.96644161964536 0.918862820939574 1 1
0.897912389601824 0.857038597687784 1 1
0.966384068357246 0.919762482127776 1 1
1.42043252354529 1.34740666309019 0 0
1.02532388931219 0.978888130485021 1 1
0.801434893691757 0.757433883684298 1 0
0.985578355000317 0.93571622020805 1 1
0.980413941558691 0.929377005165166 1 1
1.06158083096962 1.01085442946016 1 1
1.11881704380938 1.06445793364839 1 1
0.849455002528129 0.815721498320766 1 1
0.926811778386495 0.886922325992959 1 1
1.14025412747233 1.0894997270982 1 1
1.20335359607521 1.14798396442072 1 1
1.05268434480283 1.00259027324238 1 1
0.876435444884394 0.838508669981719 1 1
0.770167761577243 0.735278845259043 1 0
0.898114699823063 0.860248534333922 1 1
1.10115256516954 1.04617619637015 1 1
0.97723604452391 0.929146545597891 1 1
0.992566965908901 0.937748075786363 1 1
0.846186160671199 0.806295269235761 1 1
1.07175621672639 1.01644318461354 1 1
1.08778377949684 1.03471265619483 1 1
1.11883611432266 1.06823993328705 1 1
1.01470603567023 0.964421065231368 1 1
1.12830923705709 1.06851062911331 1 1
1.05001167852802 1.00163054649308 1 1
1.18240171028696 1.12697618625474 1 1
0.973168991566277 0.92155764943848 1 1
1.25372951612086 1.1862114731791 1 1
1.11983747260141 1.06800920354662 1 1
0.871910563688228 0.830943980576776 1 1
1.00592579068854 0.964258334225057 1 1
0.943404822624111 0.897727697935416 1 1
1.0506307533653 0.998684613374036 1 1
0.990912861379177 0.94492279010753 1 1
0.798718567036508 0.760558883231917 1 1
1.04953027886193 0.999352967663719 1 1
0.723670993481438 0.689531202975974 0 0
0.917771473701832 0.873432511076546 1 1
1.00795528797653 0.958011439779869 1 1
1.03245006600778 0.988325622465622 1 1
1.15178035705022 1.10095938251106 1 1
0.943839122137859 0.897248819095064 1 1
0.997572357437085 0.951640613210313 1 1
1.09997985092119 1.04173341498622 1 1
1.07507099404509 1.02307773349886 1 1
0.857966980081696 0.820091433444867 1 1
1.26401489232375 1.20484495538509 0 1
1.009331995954 0.956630550745948 1 1
1.09987932501873 1.04574808236619 1 1
0.946250741392116 0.89879193575885 1 1
1.02786762911131 0.97757186009373 1 1
0.97046904398963 0.922692887771953 1 1
0.851333973132507 0.811012453274927 1 1
1.18811904128389 1.12179797822791 1 1
0.997704266238327 0.949445098934323 1 1
1.04352479567328 0.99483758494032 1 1
0.955571410739399 0.910248960964169 1 1
0.822003792928984 0.7788728919793 1 1
1.07961436131028 1.01572531257701 1 1
0.972117288977399 0.927975086323259 1 1
1.22999379220428 1.16684330026069 1 1
1.0287011176999 0.982828448501247 1 1
0.822941269008616 0.782814842653989 1 1
1.03904800561979 0.988453584645318 1 1
0.875488775923722 0.831247909639354 1 1
1.26218142769109 1.20569307022797 1 1
0.809798127125482 0.769784256401274 1 1
1.0084205679174 0.960182499944175 1 1
1.2160985321956 1.15850680027247 1 1
0.854985113737798 0.815649850401123 1 1
0.862365658008209 0.825626004499214 1 1
0.991166908660894 0.942478543336593 1 1
1.00592528808735 0.957674831654799 1 1
0.73451957242905 0.698071389454026 0 0
1.02629469996695 0.973076454091607 1 1
0.957172192091657 0.907753798562809 1 1
0.907128033070854 0.862646934282691 1 1
1.00563516160845 0.953055800496726 1 1
1.15719271033895 1.10355870329699 1 1
1.10649412045893 1.05187168443582 1 1
0.917667297983744 0.876349994021759 1 1
1.05579156968692 1.01100870104315 1 1
0.867939365721654 0.83084964431804 1 1
1.11277878131293 1.0660392279672 1 1
1.00355246716751 0.953126284238756 1 1
0.918409024716601 0.878860852178028 1 1
1.17843755643804 1.12356102947385 1 1
0.844929456716886 0.803330242478314 1 1
1.21223486934841 1.15334830652099 1 1
0.930097168376205 0.883129675136164 1 1
1.11677990867232 1.06760197739802 1 1
1.29051928540547 1.22913300827848 1 1
1.19421030525792 1.13967159807336 1 1
1.02876365686509 0.971764470903854 1 1
0.732513585812656 0.698051094312376 0 0
0.76137330056074 0.722554931042346 1 0
0.661125043359486 0.628538584931217 0 0
0.70514332362547 0.668880297229816 0 0
1.04778294235752 0.998974349249468 1 1
0.910638072671165 0.86018758393992 1 1
0.840447424013732 0.801756362715411 1 1
0.803081966597259 0.767689915717342 1 1
0.850262481667221 0.808909686831181 1 1
0.995754890622624 0.950223614254416 1 1
1.13621115413958 1.07758907047508 1 1
0.91284979653851 0.869892614765063 1 1
1.02410479231916 0.972101833290592 1 1
1.03003443617224 0.984185177821483 1 1
1.05194086860161 1.00639127234495 1 1
0.86978753171649 0.826505772425093 1 1
0.941329264637406 0.89609493276246 1 1
1.02765595394229 0.981274406976455 1 1
1.01632927245764 0.962437516887732 1 1
0.995588888807436 0.951916892814646 1 1
0.883048693756151 0.834137763953392 1 1
1.06401992125913 1.0176262368997 1 1
1.13553642584359 1.08032928505139 1 1
1.14574890693692 1.08797928389847 1 1
1.0417707813254 0.989794950640016 1 1
0.904329015878355 0.857864301030221 1 1
1.05888551306986 1.00796412642997 1 1
1.05644993466021 1.0020237340294 1 1
0.969435374071578 0.929407923627141 1 1
0.946524397218126 0.897736897434662 1 1
1.01813050172319 0.969371013776028 1 1
1.06856820997682 1.02200591713938 1 1
0.964425657540989 0.916809744200297 1 1
0.861031352062004 0.822523255353592 1 1
1.17009495757749 1.11541276871675 1 1
0.943475190357895 0.900198289633996 1 1
1.207705723424 1.15002499403005 1 1
0.81414096850172 0.775496930151577 1 1
1.02311147046253 0.966219942995806 1 1
0.883423562818905 0.841298639024098 1 1
1.06553391006488 1.01925303729519 1 1
1.19990678003576 1.13933396839489 1 1
1.32735637327906 1.2644623675184 0 1
0.773601142075166 0.732954893742613 1 0
1.10736897861366 1.05299671920207 1 1
1.02637703154588 0.981247909645338 1 1
0.783266909571726 0.74745009563623 1 0
0.893904837409421 0.847402864455953 1 1
1.01894636018552 0.967409338769577 1 1
0.802236819889667 0.769054323035417 1 1
1.12476093644498 1.07675051209182 1 1
0.871691282569991 0.830473979930839 1 1
1.02011156637692 0.967407633202106 1 1
0.853919711104271 0.814156754198967 1 1
0.808452453564577 0.769074804919168 1 1
0.989181320135941 0.941778006254018 1 1
1.09105580942679 1.0375104610454 1 1
1.12991631551773 1.07553153633152 1 1
1.01197938528875 0.963164275890284 1 1
0.783550971819675 0.746198931199789 1 1
0.928700048013851 0.880156272714581 1 1
1.02221338980202 0.972835719281665 1 1
1.02369236088028 0.978182853922029 1 1
0.734690956091078 0.703680732428718 0 0
1.12595398175349 1.06004607661451 1 1
0.87908194652264 0.831713032718444 1 1
0.868879618928397 0.82888474958611 1 1
1.00149931614911 0.950304016147526 1 1
1.01065662076602 0.960180630963218 1 1
0.813629100852739 0.777817316914643 1 1
1.17104767154131 1.11239871932515 1 1
0.908629872948186 0.864408563886486 1 1
0.949037306462096 0.900471279188857 1 1
1.1491824896948 1.09347433202461 1 1
0.84312882053422 0.808999162835587 1 1
0.912912370797282 0.874429768136678 1 1
0.785571232547703 0.745716123018443 1 0
0.894769156218238 0.855438951003963 1 1
0.975818772351269 0.929245891162062 1 1
1.05192378463089 0.998316993030831 1 1
0.90947963711308 0.865465822743737 1 1
0.887191872701829 0.841070536618249 1 1
1.04518470673203 0.99551292902792 1 1
0.954266289014474 0.904601374132212 1 1
1.09488199806411 1.04498901429604 1 1
0.834221946323602 0.798459085118685 1 1
0.857657597827474 0.819178526435036 1 1
0.91419857603316 0.874380810925032 1 1
0.872884139031189 0.836355232555271 1 1
0.920288075460581 0.879304858737957 1 1
0.948783796263053 0.904039552249472 1 1
0.931613574569368 0.891856753149008 1 1
0.982513190066542 0.935195436210611 1 1
0.985210426831859 0.941635855924779 1 1
1.02583110024479 0.97879244899956 1 1
0.989464841422018 0.948187338227097 1 1
0.934840126373302 0.893894040502721 1 1
1.31279546099036 1.24636354905043 1 1
0.871132898947662 0.831050971631562 1 1
1.03085563696286 0.976506022102493 1 1
1.27154047362197 1.19932408779016 1 1
0.731117500306455 0.701147691408837 0 0
0.901513029868414 0.858607309087119 1 1
1.01493101130468 0.968698865118139 1 1
0.964103539029962 0.915019633066797 1 1
1.09053947329054 1.0363306404178 1 1
0.857928976115193 0.811497311637781 1 1
1.04505043164744 0.999494550150957 1 1
1.28573610540447 1.22775303494904 0 1
0.901619733498816 0.859114163931728 1 1
1.14165839739788 1.08927312733895 1 1
1.09327695140706 1.04360592163232 1 1
0.902196378045382 0.86482396941511 1 1
0.879202247005233 0.8365562925005 1 1
0.973404449775396 0.926757888132219 1 1
1.12948669973513 1.07983397632428 1 1
0.874635869656459 0.832332237856579 1 1
0.890145220613794 0.846944273905059 1 1
0.941044050069302 0.899269074681226 1 1
0.852943526035111 0.803775725858468 1 1
0.778794486735213 0.737043616582338 1 0
0.877782122988178 0.833212681031868 1 1
1.04030372071266 0.990331430887524 1 1
1.02784900329062 0.980184578711609 1 1
0.973170899985575 0.929007039901933 1 1
1.0096419138731 0.960661877107105 1 1
0.991891634743531 0.940040684290007 1 1
0.931566726647985 0.885829012659617 1 1
1.00517304168827 0.953171479118886 1 1
1.16137422872513 1.10567885940194 1 1
1.12757566270169 1.07153013149808 1 1
1.09395796869862 1.03985830419835 1 1
0.88936510812133 0.84460257474512 1 1
1.04966793361246 0.995804804227681 1 1
0.88567624156932 0.843772282847238 1 1
1.08601257644867 1.03427482777598 1 1
0.783691801209414 0.745228662220612 1 0
0.912559085639137 0.868374856284072 1 1
0.575579887501969 0.545857554826868 0 0
1.01456073885042 0.963732746299799 1 1
1.02972906823286 0.981759821303624 1 1
0.647042096235835 0.617902735201025 0 0
0.88442153598661 0.847374016535238 1 1
0.951563598422476 0.908282895429614 1 1
0.819630138541436 0.779637254052663 1 1
0.989946694147324 0.940689875157266 1 1
1.06966551843341 1.0204345018116 1 1
1.29802670053002 1.23593561098491 0 1
1.00380644657241 0.958126189156639 1 1
0.996462402360353 0.947338763710104 1 1
1.05200292634588 1.00152221233864 1 1
0.864598023762164 0.820155097782006 1 1
0.996404478903784 0.949439831115268 1 1
0.96831647365527 0.924510943440274 1 1
0.952489560371953 0.914718892383187 1 1
1.0281963363403 0.981572577028266 1 1
0.99722185679994 0.948927925430085 1 1
1.01906053832464 0.968322224989872 1 1
1.2083147753248 1.14861819273911 1 1
1.04988478966477 0.99242641815393 1 1
1.06731127202366 1.01692758254918 1 1
1.02971110107633 0.980933492077207 1 1
0.940539261335904 0.897380404589776 1 1
1.04313582732391 0.983564323367167 1 1
1.0086514668932 0.96167093389847 1 1
0.984901258662702 0.941599799475066 1 1
1.15697603709951 1.1051182327509 1 1
0.97881865087102 0.933746613609892 1 1
0.974551633626881 0.926020560020421 1 1
1.08339806807831 1.03238129145137 1 1
0.845173979355506 0.804372782336361 1 1
0.959584561473399 0.915025016212202 1 1
1.06045680108467 1.01347232709162 1 1
0.997189177358583 0.944706959289443 1 1
0.955175180913051 0.910739708625464 1 1
1.20580537907093 1.14940020137259 1 1
1.00706735634346 0.958635468552117 1 1
0.938970351565586 0.89300952349553 1 1
0.886445014174588 0.845245547759001 1 1
0.925950444001003 0.881993070916289 1 1
0.81590984766806 0.780439748334805 1 1
1.10839282021322 1.05705858271794 1 1
0.948138414208008 0.906657807903266 1 1
0.992911600928121 0.941350747086034 1 1
0.809165404795208 0.770921275679514 1 1
0.800278596056517 0.767269944653674 1 1
0.922464033700419 0.88319143983903 1 1
0.919987474636269 0.880281679184176 1 1
1.11172166771062 1.06452910734883 1 1
0.981769310358128 0.93028081826584 1 1
1.06276405316239 1.0119678803176 1 1
0.830933156581724 0.798258883190014 1 1
0.932476010060374 0.893731296482271 1 1
1.02361044220679 0.968826954780432 1 1
1.10593560847783 1.04681567190933 1 1
1.07944116551246 1.02908811364725 1 1
0.982793588242111 0.937944765778435 1 1
1.00918750061796 0.962101457314459 1 1
1.07984941810782 1.02683668079618 1 1
1.29973660144051 1.23509885995485 0 1
0.993985837234845 0.949755066358102 1 1
0.786123495058922 0.748845734028516 1 1
1.0671086464273 1.00840830924666 1 1
0.968665681033218 0.91993563893909 1 1
1.12528677649615 1.07340973665919 1 1
1.17221994634295 1.11802246259604 1 1
1.03532917103484 0.983652946891552 1 1
1.01840415388852 0.970468006745406 1 1
0.955655108046979 0.908489505829245 1 1
0.857350479648516 0.819570429697714 1 1
0.970882495328281 0.917737146416887 1 1
1.04296654349547 0.989206062649002 1 1
1.02353118875147 0.972478011514749 1 1
1.08572801771398 1.03428053832293 1 1
0.8818361915593 0.841572770996055 1 1
1.00866204144002 0.952433207659191 1 1
1.02689332886347 0.974018136632707 1 1
1.09556861781792 1.04370002336101 1 1
1.05963622246593 1.00682899169298 1 1
1.00999654691255 0.966347590631657 1 1
0.926161200894898 0.880274953394324 1 1
1.06528626057241 1.00297738241804 1 1
1.03320174510514 0.98538201524907 1 1
0.875663043630892 0.838833925742248 1 1
0.800199100705542 0.759514813209452 1 1
1.24453982075892 1.18554278717322 1 1
0.925897022323774 0.881957104164444 1 1
0.719363388365279 0.691048742187425 0 0
0.964610606867129 0.918194448982309 1 1
0.835885170490471 0.793597577489089 1 1
1.07817400646948 1.02842528366363 1 1
0.91726792358686 0.870276301552373 1 1
1.00070522036892 0.95368281373383 1 1
0.749689327859353 0.713846554719649 0 0
0.844947991786508 0.804963735915671 1 1
0.969590645931073 0.921517668641847 1 1
0.999884647297565 0.96022860999855 1 1
1.02014957565953 0.970895042429516 1 1
0.888041249847158 0.849907732066402 1 1
0.958961294849436 0.910482926656732 1 1
0.802762770033456 0.758361087164187 1 1
0.762247226180353 0.726899815618815 1 0
1.34077347738195 1.27666185150117 1 1
1.10316887421432 1.0451148346304 1 1
1.11558406445793 1.05980800613538 1 1
1.25267116606811 1.19864290229931 0 1
0.9522356140898 0.916205259642082 1 1
1.13155686084301 1.07533292845833 1 1
0.805113316863851 0.769130512711499 1 1
0.885429079704137 0.839117235310265 1 1
1.07965739717947 1.02990688071795 1 1
0.851165462007231 0.813140344519858 1 1
1.04767168266748 1.00156296701821 1 1
1.17433753982778 1.11522339058305 1 1
1.27968760845568 1.21299314634181 0 1
1.03889904981597 0.991769351676345 1 1
1.00115566063085 0.955117557542591 1 1
0.920762722519872 0.867463856551873 1 1
1.00348446866688 0.951064346232718 1 1
1.11077029850968 1.05339080755549 1 1
0.824738613077898 0.78505229954227 1 1
0.935877132117687 0.891492791395021 1 1
1.06292938789506 1.01312032164788 1 1
0.832487325233533 0.790962454105443 1 1
1.10531644886517 1.05719268715961 1 1
0.996213935508811 0.947481022924418 1 1
1.19114330303372 1.13460831206588 1 1
1.10431702134911 1.0538399235642 1 1
0.865534829863318 0.823618216226167 1 1
1.00724913132616 0.96065407163353 1 1
0.957911799115965 0.916736433355369 1 1
0.805870599553077 0.767377262867081 1 0
1.08005989304993 1.03514421947592 1 1
1.10476011261023 1.0572945573742 1 1
0.878381744745341 0.832367074576367 1 1
1.0301724135586 0.980345575641935 1 1
0.835136246190306 0.79689334734702 1 1
1.11563301942965 1.06282861725156 1 1
1.12891003801641 1.07616714575271 1 1
0.751255944874019 0.716921451568557 0 0
0.978618581428251 0.935010970667268 1 1
1.22251110950768 1.1633752213535 1 1
1.07088194265535 1.01875793935992 1 1
0.938342305114826 0.891599764762481 1 1
0.903004630307031 0.861781781658147 1 1
1.01277712024727 0.954320307103933 1 1
0.950199527060246 0.904634838297493 1 1
0.954013371771142 0.910587542734328 1 1
0.945729315216983 0.902523264007812 1 1
0.958339475844916 0.915031180093685 1 1
0.886379575482383 0.850887029864667 1 1
0.884360763523396 0.838679446512088 1 1
0.757436975979796 0.726506394475481 0 0
0.893079005212078 0.846897907242511 1 1
0.692086530392621 0.660353087607012 0 0
0.890973375764772 0.849805062912275 1 1
1.15933385431646 1.10446708395074 1 1
1.03144629637399 0.982865417217961 1 1
1.01798691992006 0.961842836938734 1 1
1.06257984531754 1.00525706243263 1 1
1.11598973565294 1.06475910624218 1 1
1.24268010959498 1.18458246293417 1 1
0.804289130663827 0.769371806842189 1 1
0.936170108748433 0.895399254747316 1 1
1.03583367124288 0.989101114234283 1 1
0.982940536512967 0.935137489173959 1 1
0.926781181535673 0.878275297112486 1 1
1.12282310385238 1.06207598017253 1 1
0.797648853051666 0.759343572267129 1 1
0.855638762436248 0.813413572067679 1 1
1.17497188181044 1.11447100811258 1 1
1.17258679160996 1.11830532548199 1 1
0.971150490745855 0.923117279647763 1 1
0.950790000655466 0.906670258090622 1 1
0.95482911196987 0.909845959557852 1 1
0.87402235094809 0.835744194076019 1 1
0.922376482687547 0.863456267053916 1 1
1.10936905054171 1.05487748459473 1 1
0.788894556649984 0.750478491948352 1 1
1.10551951037128 1.05141244501664 1 1
0.828482042954953 0.790577696442324 1 1
0.873735747020379 0.833546182261775 1 1
1.24050757142349 1.17420681015317 1 1
1.1018467195128 1.05082380575604 1 1
1.00741034772507 0.959093917356195 1 1
1.15486622518461 1.0959985883208 1 1
0.864175238685827 0.822198924786883 1 1
1.15714038838703 1.10966915867273 1 1
1.00222648807279 0.951756140990448 1 1
1.09105013167272 1.04264282466191 1 1
0.843625459942007 0.806608608685225 1 1
0.932984671426222 0.889592180996609 1 1
1.07394616433609 1.0220685799581 1 1
0.991231204596467 0.947339647106583 1 1
0.694372367313471 0.662446397667612 0 0
0.851638516637762 0.812024288060758 1 1
1.10822120799456 1.05863537226981 1 1
1.0520040140842 1.00753530412094 1 1
1.13978196976152 1.07746011023018 1 1
1.06931209092975 1.01273871575498 1 1
0.811601439861493 0.778835173457184 1 1
0.887986598215994 0.849445620721678 1 1
0.955923924217644 0.910553434915602 1 1
0.879921765817031 0.831551729562293 1 1
1.21297076786301 1.15667800735953 1 1
1.21647107287999 1.16057698731599 1 1
1.05663153482214 1.01207730024164 1 1
0.967717853308072 0.922637172843049 1 1
0.881284880077618 0.832042814501244 1 1
0.895352658634621 0.860838657417017 1 1
0.959027656843381 0.911334362264223 1 1
0.974398262968072 0.931741369857941 1 1
1.05357936917722 0.997472464130993 1 1
0.870894523943135 0.833838913364593 1 1
0.834929662290332 0.79897204351869 1 1
0.901625531941638 0.861658281832651 1 1
0.951109953332834 0.887298123860928 1 1
1.06121678655428 1.01624708661395 1 1
1.28058076820354 1.21565156425673 1 1
1.2079721951259 1.15473217044609 1 1
1.01077070988883 0.96849044039881 1 1
1.06134334111834 1.01441487990052 1 1
1.00450172549267 0.958193399719029 1 1
1.04244698335104 0.997940534404437 1 1
1.14646016524672 1.09442926374259 1 1
1.03125232618963 0.978060115918769 1 1
0.923864571375426 0.87285771731335 1 1
1.0323432570094 0.983203046255718 1 1
0.981890354095206 0.937018419312697 1 1
1.06985689118294 1.01994353010197 1 1
1.00656946485664 0.956092749188443 1 1
1.15358678260016 1.10150881170162 1 1
1.06450712560853 1.01466708706445 1 1
0.859312080772587 0.816691236842788 1 1
1.00832153500825 0.956992345979246 1 1
1.15043044938649 1.09523462589973 1 1
1.00174593232623 0.951097027176877 1 1
0.880706875708276 0.840070623237108 1 1
0.945861748213533 0.897915024188654 1 1
1.00771613071703 0.952781818223825 1 1
0.950647245066425 0.899182341018839 1 1
0.816972588874685 0.777485580042298 1 1
1.08510974575895 1.02944120012648 1 1
1.22422252843228 1.17411732419332 1 1
0.905683460509552 0.86909790221196 1 1
1.09113853107212 1.03936306012467 1 1
0.673138776503098 0.639688622692406 0 0
1.13121487072261 1.08262944133775 1 1
0.902241872698582 0.861846382193554 1 1
1.01970637192326 0.971412157700954 1 1
1.03379545118338 0.982877886740543 1 1
0.821008158685962 0.78310596813244 1 1
0.954052963067596 0.910225322959272 1 1
0.85713046492736 0.817627468379816 1 1
1.02987068808059 0.984314071262651 1 1
1.15894099556665 1.1020064703026 1 1
0.949819682964797 0.898375226208891 1 1
0.831940314202055 0.794424690640097 1 1
0.995270738697073 0.947536071961745 1 1
1.11488665742302 1.0641981866437 1 1
0.928966296129921 0.88640725925775 1 1
1.02890816079419 0.977658007454442 1 1
0.991003550254235 0.945601107923309 1 1
1.0948791871256 1.04442104602425 1 1
0.97981905690594 0.936929792470279 1 1
0.97624490366209 0.926500364823864 1 1
1.18005244982585 1.12686393986701 1 1
1.09567424975307 1.0444564141401 1 1
1.16683489722587 1.10732666081252 1 1
1.12215506506988 1.06823564116236 1 1
0.934683785713177 0.896113488561219 1 1
1.09816019794885 1.04363263429708 1 1
0.78686896776319 0.750625141840604 1 0
1.09625989602213 1.04279204572292 1 1
0.953977664122093 0.907964199146542 1 1
0.872465922615329 0.83183602028017 1 1
0.908464501037074 0.860030020726165 1 1
0.886925608427758 0.841348076156405 1 1
1.16952380455047 1.12062967197227 1 1
1.04047254299705 0.990192370630357 1 1
1.06798712733845 1.01804357063369 1 1
1.1047762517326 1.04849711501249 1 1
0.978904587981467 0.936227449491706 1 1
0.887819813433275 0.84555786254105 1 1
1.05970537944086 1.00174454319491 1 1
0.923537790924297 0.881840416780393 1 1
0.965204224245767 0.923003774569795 1 1
0.994122601554049 0.94504600940239 1 1
0.966679706337408 0.927263419822351 1 1
0.923373959245744 0.881480650840928 1 1
1.07822455895553 1.02104041127974 1 1
0.930044481307672 0.889485897245125 1 1
0.945666047434477 0.902299045784273 1 1
0.896758659983553 0.85230555848979 1 1
1.10262935955804 1.04812302621729 1 1
0.879860819331454 0.842490861363294 1 1
0.759915797666938 0.719721706264959 1 0
0.801317355102262 0.76224462584332 1 0
1.09589919162292 1.03666497592129 1 1
1.04422232390497 0.992795592711969 1 1
1.05840692296972 1.01020089012997 1 1
0.849580841768104 0.80656549940475 1 1
1.07299537849553 1.01845175639274 1 1
0.815200533729083 0.7764328112141 1 1
0.992006809449696 0.943864116161461 1 1
0.994695466750903 0.94449820416604 1 1
0.779311989057358 0.737810442241225 1 0
