# Supplementary material for: Bias caused by sampling error in meta-analysis with small sample sizes
Source: PLoS One. 2018 Sep 13;13(9):e0204056. doi: 10.1371/journal.pone.0204056 (PMC6136825; doi:10.1371/journal.pone.0204056)
Supplement: S4 File — (ZIP) [file pone.0204056.s004.zip › results N = 20 theta = 1 tau = 0 sz = 100-500.txt]

"cohen.dl.theta" "hedges.dl.theta" "cohen.dl.cp" "hedges.dl.cp"
1.0059562081579 1.003498523262 1 1
1.02963945868337 1.0271192363623 1 1
0.940173899968468 0.937935990026302 0 0
1.01555779752758 1.01318123068619 1 1
0.957412109948684 0.954891834537865 1 1
1.00385087628089 1.00147676093865 1 1
1.03278464324964 1.03011376471875 1 1
0.989631902335789 0.986973705731929 1 1
1.04150606305293 1.03881396612549 1 1
0.987051001574813 0.984330608391724 1 1
0.938768394798021 0.936190189909895 0 0
0.985671191111421 0.983588135839793 1 1
0.993625191500325 0.990800670586426 1 1
1.05249137241332 1.04984415881996 1 1
1.05130505447917 1.04882125140156 1 1
1.00655763213156 1.00390973927389 1 1
0.978716327375667 0.976004388362077 1 1
0.960971581525728 0.958715308569067 1 1
0.991557128643599 0.989048364805595 1 1
1.02082606443847 1.01825474610169 1 1
0.959065223920776 0.956812246052365 1 1
1.04547578558023 1.0425844717025 1 1
1.05466084077665 1.0520981904727 0 1
1.01532507316799 1.01270204009277 1 1
1.03217041179425 1.02953008492471 1 1
1.0648756633181 1.06173020477349 0 1
0.980595435925025 0.978106190327989 1 1
0.99326494485039 0.990619998076345 1 1
0.996865391410877 0.994298590950258 1 1
0.952506116652808 0.950273414736551 1 1
1.0011406225803 0.999064021662622 1 1
1.00652240811551 1.00390908973479 1 1
0.967528728486101 0.96495028718577 1 1
0.982704618213312 0.980426688928141 1 1
1.01366199058599 1.01105312821518 1 1
0.992438835473539 0.989628043581224 1 1
0.966613562996836 0.964307916828802 1 1
1.00476762954707 1.00222460115081 1 1
1.00627224434682 1.00386566114295 1 1
0.979060744752337 0.97685889921635 1 1
0.967827688893986 0.965442669452088 1 1
0.999161258161209 0.996375651738732 1 1
1.02878803452963 1.02596149973496 1 1
0.998753092718824 0.996653297941613 1 1
1.00146531448268 0.999079932382925 1 1
1.00186767295679 0.998917661315264 1 1
1.01680997825436 1.01429429235069 1 1
0.970632864213356 0.968419199530559 1 1
0.994095053325842 0.991448884075611 1 1
1.0175820944958 1.01395134778967 1 1
1.00021744995311 0.997905893475974 1 1
0.956649773559013 0.953740275513922 1 1
0.964232802540722 0.962139066918897 1 1
0.998943089652913 0.996638318669051 1 1
0.955910535369125 0.953247535942813 1 1
1.04266936678752 1.03956970615211 1 1
0.993764706326637 0.991489469684949 1 1
0.986667924359638 0.984019079345377 1 1
0.991484369042553 0.98893442184403 1 1
1.01261968775712 1.00997066123654 1 1
1.002157669637 0.999773309363158 1 1
1.04576636117553 1.04283306415986 1 1
1.01364236782234 1.01074585288734 1 1
0.99255039195574 0.990062803898887 1 1
1.00886279078643 1.00630775204924 1 1
1.01271442864234 1.01029728563154 1 1
1.03405880373159 1.03118285533583 1 1
0.998979431945654 0.996408307626683 1 1
1.01593433765503 1.01311301616022 1 1
1.01418034427617 1.01149341770592 1 1
1.00500948817123 1.00187396534794 1 1
0.947058039056502 0.945072904717215 0 0
0.956317687793231 0.953847348221813 1 1
1.04503190903195 1.04228040065351 1 1
0.971595993649546 0.969296007192537 1 1
0.988000036418671 0.985623558246058 1 1
0.970890326757188 0.968266510071231 1 1
0.985052682221966 0.982524947222699 1 1
0.978578943229102 0.976173146586575 1 1
0.978388859419141 0.976013710769823 1 1
0.993880807213726 0.991425913894203 1 1
0.993503131293361 0.99066981843096 1 1
1.01348659671969 1.01096290953246 1 1
0.990987381313487 0.988657795677986 1 1
0.977394339548881 0.974596509527259 1 1
1.00245792118678 0.999858948112987 1 1
0.962328813607569 0.960190083545281 1 1
1.02208629210803 1.01959481877805 1 1
1.05673624493812 1.0539180692157 0 1
0.976393481402623 0.97419677116415 1 1
0.985923350137002 0.983374654411183 1 1
1.01429429935327 1.01187480067317 1 1
1.03257865773317 1.03001386157574 1 1
1.00920400872436 1.00687935734903 1 1
0.98101866878919 0.978756640806307 1 1
1.02741300928809 1.02475918464017 1 1
0.991462913127795 0.989143769955653 1 1
0.977398520042874 0.974784768267513 1 1
1.00554935435009 1.00325342889734 1 1
0.993266805416735 0.990265878891702 1 1
1.01172500931879 1.00915313545583 1 1
0.993154964154284 0.990395495721469 1 1
1.0130737564477 1.01060578298668 1 1
0.951282664450864 0.948933272194271 1 1
0.988080922199315 0.985645502327718 1 1
0.960290286202076 0.957929497112877 1 1
0.984099311063825 0.981348581392909 1 1
0.991495803402533 0.989107339999741 1 1
0.964750539930429 0.962343434511455 1 1
1.0100825041981 1.00770837305289 1 1
0.984755693372281 0.982028744532849 1 1
1.01690851984544 1.01421578905327 1 1
0.985042466387992 0.982685389080089 1 1
1.02031161035716 1.01797624373355 1 1
1.00004917992155 0.997385822654613 1 1
1.02474454273076 1.02249765815651 1 1
0.955435689720281 0.953170003815849 1 1
1.00884250451916 1.00627299333715 1 1
0.989030150690484 0.986344879670957 1 1
1.00254031903114 1.00005828663408 1 1
0.974018328983765 0.971306844181482 1 1
0.962323339564787 0.960064918555819 1 1
1.05224710942471 1.04952091330392 1 1
1.07689192377687 1.07410918211764 0 0
1.00686683954066 1.00410470464209 1 1
0.976893233056991 0.974390575891742 1 1
0.999810592726984 0.997204877255094 1 1
1.01580072399577 1.01292719924635 1 1
0.946492279659501 0.944168167486729 0 0
1.05304511596667 1.05040109931407 1 1
0.933361809047109 0.931142814174379 0 0
1.03108588059532 1.0287091202004 1 1
0.960938732214974 0.958441606415771 1 1
1.01137047219804 1.00845261653841 1 1
1.03361584343197 1.03123358660505 1 1
1.00434340325653 1.00169367049666 1 1
0.952050493006929 0.94953300434694 1 1
0.97070975396576 0.96851855929419 1 1
0.997943871674029 0.995306409936807 1 1
1.02052151401523 1.01795843485341 1 1
1.02870854557619 1.02596068090657 1 1
0.967119047840819 0.965198543779685 1 1
0.937270546446402 0.934782766093779 1 1
1.01595789894734 1.01354758969366 1 1
0.949912009473411 0.94762839902081 1 0
0.984386594815739 0.981995820983347 1 1
0.964532899863735 0.96228557745551 1 1
1.05684724941886 1.05419188985875 0 0
0.987983092401969 0.985391887837704 1 1
1.00973472176997 1.00675356326848 1 1
0.949403585901956 0.9468443841754 1 1
0.963750430011473 0.96121390651713 1 1
0.953068258278855 0.950780204939218 1 1
0.966775511838215 0.964207129399137 1 1
0.967045233320683 0.964487908774449 1 1
0.969626737599553 0.966933827937352 1 1
0.917960118522795 0.915732143031193 0 0
1.00043417055504 0.997987874435277 1 1
1.06298230856902 1.05988696015209 0 1
1.00917062752456 1.0061983544156 1 1
1.02288359266697 1.02014930660567 1 1
0.99801883801082 0.995743920117655 1 1
1.0068307346081 1.00333103202129 1 1
1.00740822701587 1.00514698262565 1 1
1.04824935623564 1.04529754338439 1 1
0.989268075692698 0.986815361395684 1 1
0.988729182238903 0.986674715734828 1 1
0.985350205092352 0.982710389266955 1 1
1.0070068104425 1.00451552326785 1 1
0.991169747495171 0.988368149370535 1 1
1.01866236898502 1.01605402894036 1 1
0.981339298386293 0.97852650566372 1 1
1.01350845545666 1.0106326594738 1 1
1.03255762943139 1.03016479441025 1 1
0.996419385270556 0.994100977946769 1 1
1.0168551248229 1.01416636219633 1 1
0.976849844249467 0.974344707409157 1 1
1.0070055862249 1.00410809454235 1 1
1.02235529688764 1.01988658554976 1 1
0.992238878695734 0.989760057031452 1 1
1.02286727582905 1.0197985871967 1 1
1.04671692668556 1.04406665846595 1 1
0.974600511122159 0.971787114887276 1 1
1.01831488272533 1.01553118083095 1 1
0.994654155883748 0.992266363635137 1 1
0.973904428650388 0.971234373892325 1 1
0.951402420198889 0.949079789057322 1 1
0.946608594136595 0.944212720046751 1 0
0.974299500213989 0.972063336067298 1 1
0.963016569584077 0.960556270756383 1 1
1.02881436192944 1.0264258770484 1 1
0.994792631948196 0.992372038111122 1 1
1.01410854870353 1.01146914899422 1 1
0.996202925684816 0.993946344024104 1 1
1.00414563541774 1.00161211477884 1 1
1.01753299701285 1.01493305866672 1 1
0.994589556362118 0.992177229943884 1 1
0.971420657319859 0.96916695095743 1 1
0.986664632134973 0.984245897651581 1 1
1.00204241676962 1.00005240618271 1 1
0.995797718784744 0.993140469128525 1 1
1.00273698785885 1.00010897146983 1 1
1.00969793296283 1.00714825948041 1 1
1.03392305482574 1.0308232988499 1 1
0.981168674176238 0.978179379548348 1 1
1.00912023511321 1.00622931574105 1 1
1.02891364740457 1.0261892625635 1 1
1.00878870846079 1.00610470818947 1 1
1.03910462261971 1.03651000009796 1 1
0.990502717275124 0.987961173940743 1 1
1.01861081669638 1.01615370606431 1 1
0.973929527849063 0.971508333947864 1 1
0.982768333913356 0.98050094825411 1 1
1.0236812665711 1.02103336723287 1 1
0.981040015822599 0.978805189622059 1 1
0.968896091726194 0.965968117483677 1 1
0.994628927467356 0.991884945006037 1 1
1.02543235901494 1.0228149881805 1 1
0.963403114383039 0.960967982664105 1 1
1.03941521337716 1.03726580870949 1 1
1.0214858552898 1.01910571956074 1 1
1.01537765848758 1.01295731000651 1 1
1.00969286624235 1.00693176214654 1 1
1.00767126768366 1.00534597565482 1 1
1.02505058796475 1.02227243113256 1 1
0.967862043357935 0.964946071757373 1 1
0.988987729246492 0.986769077093711 1 1
0.981166793589823 0.978598644477804 1 1
0.98272501504759 0.980623172361517 1 1
0.934143984059863 0.931517843546126 1 0
1.06858283892197 1.06597806235805 0 0
0.99413726244297 0.991628299634636 1 1
1.00408692208183 1.00167231254553 1 1
0.96623352256654 0.963939604713618 1 1
0.945241815447486 0.942766807420711 1 0
1.00387340799271 1.00116709540838 1 1
0.99211390196223 0.989731087823685 1 1
1.0263591578624 1.02386891295907 1 1
0.982901989014957 0.980597258905014 1 1
0.976287347586246 0.973870628167897 1 1
0.988733770842857 0.986126455048158 1 1
0.989900776657724 0.987212312551204 1 1
0.991740874543558 0.989176554436878 1 1
1.03960619590841 1.03705745533231 1 1
1.02530709431322 1.02285615727618 1 1
1.01503542849779 1.01212218809667 1 1
1.01210401562375 1.00966093188042 1 1
0.996608989877899 0.994271867391951 1 1
0.990192721950625 0.98681357751146 1 1
1.01025769738656 1.00763003144752 1 1
0.96049091646053 0.958037273865422 1 1
0.95103551920639 0.948549736525019 1 1
0.992052757782497 0.989467780894329 1 1
0.963712585529688 0.961484817847009 1 1
1.00036598176855 0.998203734735019 1 1
0.961084070231521 0.958539438212316 1 1
1.0190862014091 1.01624298142905 1 1
1.0432708291602 1.04042131012209 1 1
1.00988779486149 1.00742083777585 1 1
1.00345178612626 1.00087089452384 1 1
0.987383130708927 0.984712400383862 1 1
0.992891846905242 0.990760965901166 1 1
0.945171985434737 0.943011670048567 0 0
0.996613610075607 0.994110029319834 1 1
0.996299836769658 0.993723889729445 1 1
1.018205386091 1.01555134525704 1 1
1.00916394832694 1.00670523922648 1 1
1.00825224914119 1.00540604624131 1 1
0.98304325333635 0.980500305764563 1 1
0.999374104918107 0.996709850720363 1 1
1.00390748317208 1.00120823111591 1 1
0.996508676405436 0.993920946254925 1 1
1.02020203186083 1.01763310129464 1 1
0.987598322563302 0.985260460765475 1 1
0.938421858567311 0.935584981172406 0 0
1.01627934340539 1.0137961218365 1 1
1.01740391955379 1.01478913527272 1 1
0.956178475613792 0.953724952339663 1 1
1.01181934406251 1.00911733489636 1 1
1.00833327609487 1.00608253070251 1 1
0.973367729090125 0.970579986658383 1 1
0.981571711738986 0.979276303143779 1 1
0.954569999097558 0.952411408767828 1 1
0.964385279394152 0.961659593558083 1 1
1.04060666666285 1.03775174904024 1 1
0.982129844628754 0.979704939303875 1 1
1.02272180003797 1.02024028209404 1 1
1.03169984856166 1.02885924180197 1 1
1.00844230898888 1.00584242877301 1 1
0.952832149339518 0.950297496118393 1 1
1.07963263345042 1.07602063116061 0 0
1.00118381887399 0.999027057636019 1 1
1.0019834900597 0.999335793976154 1 1
0.992402181511227 0.989861061180526 1 1
1.04645411575719 1.04413195453412 1 1
1.01871342534165 1.01583465302404 1 1
0.998048568686082 0.995209072072148 1 1
0.996962243821102 0.994369667020336 1 1
1.01630386713742 1.01323398261757 1 1
0.971729457272835 0.969203147956678 1 1
1.02378815040243 1.02172048589356 1 1
0.970266548469719 0.967347897350739 1 1
0.986691789705619 0.984058349658206 1 1
1.03289705439558 1.03046352447638 1 1
0.956372351988368 0.953689697110526 1 1
0.969756097308609 0.967638142178389 1 1
0.986230407274814 0.983926135104214 1 1
1.02745426847038 1.02473163691234 1 1
0.980403240043313 0.97753656308901 1 1
0.993178664141059 0.990692540245424 1 1
1.02332604240071 1.02065304386543 1 1
0.984168133211052 0.981783697891463 1 1
0.948853913369059 0.946440717492406 1 1
0.939292329754945 0.936690145835115 0 0
1.00632180929852 1.00379705494818 1 1
1.01794042430603 1.01515494652487 1 1
0.96827480241087 0.965658102896655 1 1
0.997609189601706 0.995252536264141 1 1
0.993988912627136 0.991402363501615 1 1
1.00469118907386 1.00208503799313 1 1
1.0431213499781 1.04040264108494 1 1
1.0094121447412 1.00665016220322 1 1
0.996003534273093 0.993456355760101 1 1
0.988110291174255 0.985250033952671 1 1
1.0509609576738 1.04868643648611 0 1
0.98658154590368 0.984134382818768 1 1
1.00448425158656 1.00174508518437 1 1
1.01153334538734 1.00912031118394 1 1
1.05057803475127 1.04780797663106 1 1
1.03345405960886 1.03120578557193 1 1
1.02908213299253 1.02653635850036 1 1
0.983709246959707 0.98118155845087 1 1
0.978698658294867 0.975558620784936 1 1
0.975815242086602 0.973570826707932 1 1
1.04303830559224 1.0402521499166 1 1
0.998999971353843 0.996404251238145 1 1
0.972096527995871 0.969929504805071 1 1
0.988105562480029 0.985778153261709 1 1
0.99446659094457 0.991820698094457 1 1
0.960666829104073 0.958377383797709 1 1
0.988768644184351 0.986091154498609 1 1
1.00335156426125 1.0008605363712 1 1
0.999193279272426 0.996397953062306 1 1
0.973890328742339 0.971720199769288 1 1
1.02716896506027 1.024508551082 1 1
1.0007758276157 0.998257209956971 1 1
0.995401243340359 0.992933608829314 1 1
1.07972442450671 1.07599618601652 0 0
1.04539269025382 1.04241084837939 1 1
0.93582559917394 0.933421026548372 0 0
0.940802324653122 0.938843032125492 0 0
1.05612030261598 1.05239809410393 1 1
1.01921752239743 1.01630969598788 1 1
0.967738960179597 0.965411838386457 1 1
1.04219464772473 1.03940219276624 1 1
0.976363206372158 0.973778156145909 1 1
1.00648433430608 1.00415953262096 1 1
1.021467715612 1.01857795917079 1 1
0.995393797890498 0.992817386573171 1 1
1.00217577505867 0.999646691013141 1 1
0.979271916222328 0.976903274467119 1 1
0.996855396200606 0.994548934445914 1 1
0.996251611577611 0.993883273200795 1 1
1.00701793482273 1.00480089539546 1 1
0.973851538413352 0.971650446432204 1 1
0.971645761999044 0.969107994890589 1 1
0.967862928962949 0.965797724044442 1 1
0.972605183323633 0.9701267012397 1 1
0.98887155255712 0.986414251467892 1 1
1.01884787360199 1.01627038406833 1 1
1.03358357079873 1.03096644983752 1 1
0.95797559899122 0.955433136541753 1 1
0.971365417678637 0.968857254065362 1 1
0.998457725226189 0.995891282940507 1 1
0.964517206296736 0.962160395960601 1 1
0.972501462140787 0.969887362321989 1 1
1.00061334366779 0.998209071747284 1 1
1.01219387735493 1.00929237218706 1 1
1.02263831147945 1.01984804592729 1 1
1.01683302020897 1.01425632512261 1 1
1.03285017007016 1.03027000477757 1 1
0.982076432950726 0.979282056166768 1 1
0.991549766938681 0.989331126705615 1 1
1.0127115888627 1.01023287098245 1 1
0.985504934156416 0.983026139757294 1 1
1.0604729523309 1.0577341596009 0 0
0.961777364396745 0.958829084965006 1 1
1.00611098209186 1.00366960185847 1 1
1.00521639237899 1.00234660960011 1 1
0.982416737439595 0.979987944295206 1 1
0.995019541011283 0.992366860781305 1 1
1.01163473188625 1.00916786919955 1 1
1.0087831814121 1.00619115121133 1 1
1.01250464152668 1.00968077218394 1 1
1.04571383823116 1.04284717416051 1 1
1.04543017200902 1.04266833707652 1 1
1.06143141961214 1.05841677059888 1 1
0.994730012259074 0.99228377008647 1 1
1.00934168438463 1.00715280377148 1 1
1.01417554091618 1.01164934737136 1 1
1.00475266656212 1.00236665339576 1 1
1.00907585564029 1.00644481166165 1 1
1.01816664720449 1.01571710290743 1 1
0.956615593019167 0.954019920050913 1 1
0.954921704842714 0.952531632267671 1 1
1.04194066591532 1.03906048934944 1 1
0.967912474508362 0.964959745381041 1 1
0.995960720185949 0.993487597636652 1 1
1.01930215396628 1.01671419424969 1 1
1.01225229274689 1.01003211290454 1 1
1.00569943250443 1.00328342650222 1 1
0.95711254079086 0.954965973886982 1 1
0.994289367723927 0.991652515765469 1 1
1.01879729455206 1.01612012318059 1 1
0.960355467205833 0.958311525955688 1 1
1.03717184725087 1.03420744656352 1 1
0.962775530536585 0.960254044861441 1 1
1.02770967924664 1.0248437210112 1 1
0.956161829497875 0.953488068424331 1 1
1.04583934687489 1.04223272532137 1 1
1.00994697779229 1.00733527747734 1 1
1.07554847836271 1.07287782063527 0 0
1.02761744526148 1.02547691479479 1 1
0.98599373499047 0.983533047663475 1 1
0.999269811545426 0.9965126135764 1 1
0.9712333486199 0.968928159201524 1 1
1.03407420126942 1.03170133205959 1 1
1.02778268286305 1.02511976921671 1 1
1.02295501350236 1.02036350591772 1 1
1.0133590274416 1.01082713030655 1 1
0.990405191959625 0.988083118869668 1 1
0.979072012645079 0.976482458122296 1 1
0.97321612590831 0.970611321219907 1 1
1.01837776936708 1.01578220069623 1 1
0.981262719625261 0.978746902642401 1 1
0.995868655600142 0.99286599318241 1 1
0.999305339619724 0.996104530678833 1 1
0.943221907819561 0.94061896658477 0 0
0.976287844680355 0.973354453133457 1 1
0.986996291332633 0.98417655219628 1 1
0.983033112841813 0.980181902806925 1 1
0.935133103116647 0.93253166720366 0 0
1.03448784742644 1.03195612587549 1 1
1.03030565341953 1.0275852427412 1 1
1.02708853550815 1.02414525873997 1 1
1.03491766201305 1.03176612533102 1 1
1.01669981349111 1.01405941073635 1 1
1.04097874853116 1.03830433030583 1 1
1.036331067898 1.0334984167844 1 1
1.04519126549935 1.0424337048495 1 1
1.04229497366302 1.03993878396204 1 1
1.01840763365401 1.01556447440892 1 1
0.976924779454727 0.974428627723181 1 1
1.00788542095912 1.00523090752436 1 1
0.974424395662314 0.971712025160834 1 1
0.991314677884948 0.988649140502181 1 1
0.984815285824317 0.982040149708491 1 1
0.981532501673265 0.978549090995486 1 1
0.994941637299013 0.992222985438284 1 1
1.01607595441901 1.01353512767011 1 1
1.02673362595128 1.02405473489722 1 1
0.986189422011052 0.983781596150694 1 1
1.00600191998283 1.0035810358242 1 1
0.983310717343771 0.9807944245189 1 1
1.0043930139597 1.00223112949196 1 1
1.00838807444676 1.005945780894 1 1
0.948928459716232 0.946550671637156 1 1
0.991192440977545 0.988090852502371 1 1
0.99588544499852 0.993098453371128 1 1
0.994349464358748 0.991136022387714 1 1
0.973584297071348 0.970326014256402 1 1
0.987812222833541 0.985335681534994 1 1
0.967320569225719 0.964900809405962 1 1
0.942594358022912 0.940110856138301 0 0
1.0437479394055 1.04124838845622 1 1
1.01168718126856 1.00901842031256 1 1
0.913123301449409 0.910832377314727 0 0
0.958840820978699 0.956017461893448 1 1
0.98218121169374 0.979410825949809 1 1
1.00518565199491 1.00286947774315 1 1
0.969034779702046 0.966768967830535 1 1
0.959600817217347 0.956901834980527 1 1
0.931748089389441 0.92964298409085 0 0
1.0085048967143 1.00583541443225 1 1
0.994478865141245 0.991982625281259 1 1
0.970365243431356 0.967910369718722 1 1
1.01129969823625 1.0088453461844 1 1
1.01095959699947 1.00865026075251 1 1
0.969201186560774 0.966692663063097 1 1
1.02683940680571 1.02422525524633 1 1
0.99163888848825 0.989505266872535 1 1
0.983764724770069 0.981266832003814 1 1
0.978048353227722 0.975734269674285 1 1
0.969391070976654 0.967110861610895 1 1
0.972362133608819 0.970062635959889 1 1
1.0022830633281 0.999708397680655 1 1
0.996851038956489 0.993855357948501 1 1
0.970238112467499 0.96751136176337 1 1
0.991426716444675 0.988868304346351 1 1
1.04797544206737 1.04506741277752 1 1
0.965606663445526 0.963299857077053 1 1
0.968819698587451 0.966061788198726 1 1
1.01686377344621 1.01424260018478 1 1
1.02178770418311 1.01900158836721 1 1
0.994557092990717 0.991907756668192 1 1
0.941366712779495 0.938860372173182 0 0
0.99684340476716 0.99463381785641 1 1
0.9578936828039 0.955579483271766 1 1
1.00651050541253 1.00398675884262 1 1
1.02236415307983 1.01991536346625 1 1
0.92235138926006 0.919989572824072 0 0
0.987622203609667 0.985289214252637 1 1
0.984161351983412 0.98139747310021 1 1
0.982864339196425 0.98038833662394 1 1
1.01114218090676 1.00851847851496 1 1
1.01233542415232 1.01013346759436 1 1
1.00665742504237 1.00413069597141 1 1
0.984118961495599 0.981894256431431 1 1
0.981875043655052 0.97978957179867 1 1
0.967117677048269 0.964497220356601 1 1
1.00512079681137 1.00287755238777 1 1
1.01633748746947 1.01377935945685 1 1
1.0304303351767 1.02791362496431 1 1
1.00630553662469 1.00347494449028 1 1
0.999576628365479 0.996507694794211 1 1
0.965994599625432 0.96370973506707 1 1
0.963379428687079 0.960751858417302 1 1
1.02257910404599 1.0201587865327 1 1
0.993382227599712 0.990964861820384 1 1
0.977129321353744 0.974523150141269 1 1
1.03009157891283 1.02698328973631 1 1
1.01421260574419 1.01171658158889 1 1
0.989107986264646 0.986679079734839 1 1
1.01146960311586 1.00917639268806 1 1
0.951145112260928 0.948315604689581 1 1
0.996154439085399 0.993536548965709 1 1
0.982032899656561 0.979709208401434 1 1
1.00983373921185 1.00696347426269 1 1
0.97903457196537 0.976067920771544 1 1
1.02718980307636 1.02469773254546 1 1
0.984369216736506 0.981900183359961 1 1
1.00747907812041 1.00490290300203 1 1
0.990966239537013 0.988515099391907 1 1
1.01515270546378 1.01281860410622 1 1
0.955938636406562 0.953562458585235 1 1
0.952943360483363 0.950674851090926 1 1
1.04835057924988 1.04596696225062 1 1
1.04000590678761 1.03730268217989 1 1
0.950420860912344 0.94782093559787 1 1
0.997656573277724 0.995168549148533 1 1
0.965151086273843 0.962507762441659 1 1
1.00037208552652 0.998204836860974 1 1
1.00543275825739 1.00282725987154 1 1
0.992565905322941 0.990144695497953 1 1
0.978026209336889 0.975463898070938 1 1
0.986011413069412 0.983431083147709 1 1
0.980835240691629 0.978496488153094 1 1
0.940733504656369 0.938541104190415 0 0
0.969975944927655 0.967535540451158 1 1
0.995473148465583 0.992890058127175 1 1
1.00005725378108 0.997439041998164 1 1
0.992238873316821 0.989685929668368 1 1
1.01780390498407 1.01501477156275 1 1
1.02690256480376 1.02403036858641 1 1
1.05401428737157 1.05163543160901 0 1
0.971410727018318 0.968303007855562 1 1
0.965781455526397 0.963114294461532 1 1
0.993597986063861 0.991011402002032 1 1
0.969660524538581 0.967461840268818 1 1
1.03041870573567 1.02767856993365 1 1
1.00376984011608 1.00105265065867 1 1
0.989546668599558 0.986826063716735 1 1
1.00746158977284 1.00510837167247 1 1
0.983744607632734 0.981064536094542 1 1
1.01295800356997 1.01074915293515 1 1
1.01227994880412 1.00991083912188 1 1
0.991124298460981 0.98866891867556 1 1
1.03120266034334 1.02866370659698 1 1
0.961518705889347 0.958577043730864 1 1
0.998365300127719 0.995560750625296 1 1
0.999350409388569 0.996757765667084 1 1
0.967899965472248 0.965536428695348 1 1
0.950082260338295 0.947574056093451 1 1
1.0264565773964 1.02406377427215 1 1
1.00857783579823 1.00613726218801 1 1
1.035952113509 1.03292673783135 1 1
0.956064093747716 0.95341812196889 1 1
1.01335372853149 1.0107078749712 1 1
0.967040586648248 0.964616237564966 1 1
1.00259661419086 1.00009841232651 1 1
0.988235852167666 0.985830030508296 1 1
1.00545005507405 1.00283609824074 1 1
1.00342825080047 1.0009844142889 1 1
1.02017804561684 1.01775569884255 1 1
1.00477747234279 1.00233609337097 1 1
1.03284103147404 1.03038988292529 1 1
1.03041885157491 1.02788227652708 1 1
0.957141921224539 0.954669177605114 1 1
1.04919143139396 1.04651100082948 1 1
0.931615389255716 0.929287262514681 0 0
1.01341640509722 1.01083724529979 1 1
1.01247367038351 1.0097628747841 1 1
1.02009695433594 1.01747586569093 1 1
0.98181478008254 0.978725745477559 1 1
0.988828031013405 0.986345121072737 1 1
0.964129917161276 0.961850474314771 1 1
0.97769160273363 0.975236073697964 1 1
1.0056101182318 1.00299283367159 1 1
1.01585216448848 1.01345228624831 1 1
0.951907460348351 0.949283851754168 1 1
0.992646243733116 0.990298980608751 1 1
0.953035799761913 0.950768729831209 1 1
0.985038304980856 0.982421466046241 1 1
0.954024241685575 0.951482717163559 1 1
0.998232735396889 0.995656907582876 1 1
1.03630048493209 1.03382105134376 1 1
0.977175678327831 0.974906643355759 1 1
1.0156295069654 1.01274867995325 1 1
0.917446181649435 0.914917072889197 0 0
1.02557853095837 1.0227984661507 1 1
1.01522994040647 1.01197844288631 1 1
0.971145392314516 0.968903323313581 1 1
1.00608879032743 1.00366138757955 1 1
0.958209654095534 0.955905245123695 1 1
1.01914999381002 1.01678322436835 1 1
0.965886629540626 0.963692557455925 1 1
1.03719900054095 1.03447077589004 1 1
0.982957113520464 0.980421870478024 1 1
0.995485837420309 0.993054939020721 1 1
0.967662693812805 0.965063307610996 1 1
1.02872338002423 1.02578658465708 1 1
1.04714871277717 1.04442383433469 1 1
0.985937902380425 0.983446877939885 1 1
0.966717794637773 0.964510053546519 1 1
0.984771786008855 0.982401777578014 1 1
1.02641436168456 1.023820532816 1 1
0.97563528590769 0.973313058984344 1 1
1.01382826663627 1.01121369930505 1 1
0.983699007385252 0.981400404103527 1 1
1.02232769207211 1.01975700200329 1 1
0.993244612280801 0.990468163663514 1 1
1.04036452579574 1.03774369156982 1 1
1.01182194713254 1.00948878768863 1 1
1.03735880942399 1.03489056633023 1 1
1.02747970256994 1.02451773003257 1 1
0.974877286215945 0.972319681855845 1 1
1.03531161052253 1.03244603210636 1 1
1.01076867103454 1.00852338179522 1 1
1.00448832656307 1.00191774260369 1 1
0.988746772019974 0.986404287691167 1 1
1.02291186014923 1.02053941048145 1 1
1.02177332222863 1.01917841807365 1 1
1.06044393895566 1.05737843681554 1 1
1.02488427605532 1.02185751617107 1 1
0.97555593197855 0.973287505185255 1 1
0.968399389483604 0.965873856001515 1 1
1.01292197580338 1.01012624217109 1 1
1.03584458711072 1.03298283042541 1 1
1.04688599061382 1.04433731564978 1 1
0.970073646310583 0.967859632883059 1 1
0.983949277715028 0.981401469200944 1 1
0.952362710271161 0.950071768347026 1 1
0.991905591669701 0.989337741576566 1 1
1.0016796260364 0.999316060460161 1 1
0.993957819874915 0.991642564964626 1 1
0.965725408389036 0.963341829379696 1 1
0.951413640001143 0.949131992589222 1 1
1.01801464508816 1.0152136660511 1 1
0.987175662446887 0.984800705496444 1 1
0.953946708205513 0.95132494222123 1 1
1.01706364602754 1.01454212286369 1 1
1.03020140911311 1.02774592357251 1 1
0.995606908987765 0.993111099172456 1 1
1.00041663363286 0.997504785744255 1 1
1.02096885844408 1.01831252292976 1 1
0.963079910265317 0.960905250682267 1 1
1.00021727683461 0.99763106841891 1 1
0.987786086679364 0.985313303058931 1 1
1.0014650704107 0.998783738660084 1 1
1.00392867067994 1.00150946340021 1 1
0.980258767587139 0.977516082146725 1 1
1.00719125842272 1.00474373094228 1 1
1.01954782003501 1.01726968117271 1 1
0.996472339583791 0.993574661680094 1 1
1.0096946474338 1.0073521444111 1 1
1.002627354418 1.0002471732657 1 1
0.995211850099417 0.992687548329932 1 1
0.99161239206744 0.989334578256939 1 1
1.00222934932255 0.999533453583705 1 1
1.04386030416015 1.04089009351704 1 1
0.986816601796955 0.984080799507026 1 1
1.00912220807772 1.00666600917442 1 1
0.995097185618622 0.992900978516009 1 1
1.02521597237734 1.02260637704188 1 1
0.988632190768745 0.985993573506093 1 1
0.963797812042341 0.960866634347396 1 1
0.978600820235605 0.9760370232707 1 1
0.953554861016182 0.951116184661218 1 1
1.0137283566186 1.01108709852643 1 1
0.987700135486211 0.984843903602491 1 1
1.01079862525185 1.00827215512006 1 1
1.02674409819669 1.0242987423945 1 1
1.00891346858958 1.00631337457946 1 1
0.996003882457602 0.993422616995787 1 1
0.960652160652676 0.958345656720305 1 1
0.98023549548903 0.977877567619457 1 1
1.01059552019571 1.00801970954258 1 1
0.967898361773711 0.965625536045332 1 1
0.978173405499523 0.976073331977158 1 1
0.955549329197065 0.953371606664833 1 1
1.02683474742168 1.02439822715513 1 1
0.979830290973579 0.976928295300394 1 1
0.960675836470572 0.958253564395464 1 1
1.00610342920849 1.00364370306786 1 1
0.995615909210845 0.992842401511836 1 1
1.01026576873672 1.00773738150278 1 1
1.00029634834363 0.997468919583295 1 1
1.02726043699657 1.02486356398499 1 1
0.987373172838144 0.984984069683646 1 1
1.02399906809184 1.02127698175328 1 1
0.91363631764296 0.911303481999194 0 0
1.00639615281973 1.003882634961 1 1
1.03702108536964 1.03405308399145 1 1
0.987318364294729 0.984604722452423 1 1
0.986427321435869 0.984205818814055 1 1
0.998757041150244 0.996149653494908 1 1
0.978977896216891 0.976147688179324 1 1
0.959912030316633 0.95725530972048 1 1
0.99722389578778 0.994754385689441 1 1
0.989679310302521 0.987444693406316 1 1
0.98381187585875 0.980529797555126 1 1
0.990482696366749 0.987991012020428 1 1
1.04860227300976 1.04608119962723 1 1
1.00441378579549 1.00207574445981 1 1
1.04251279178815 1.03930920469997 1 1
1.02991623525451 1.02692895646707 1 1
1.01531132847351 1.01284786843834 1 1
1.01817248593317 1.01550587064737 1 1
0.962086988042469 0.959825435856963 1 1
1.00968873004548 1.00711569012486 1 1
0.997840386723007 0.995585173159377 1 1
1.01990721557613 1.017502355003 1 1
1.00763253413508 1.00502618791692 1 1
1.00155924511506 0.998775457957689 1 1
0.960173833463407 0.957919369278139 1 1
1.0263469986224 1.02361077209777 1 1
0.996451005574001 0.994226097725109 1 1
1.01068603617152 1.00780842723285 1 1
1.06447966280218 1.06201358352818 0 0
1.018764308087 1.01629860259555 1 1
0.93436292379211 0.931337980354679 0 0
0.962229702598451 0.959801775282802 1 1
1.01388661255049 1.01124313804293 1 1
0.999973841314953 0.997536078815086 1 1
0.997738872345485 0.995372645921004 1 1
1.03799899050699 1.03539505889955 1 1
0.994196802866497 0.991875565628313 1 1
1.01791725319925 1.01494725048528 1 1
0.987902592917832 0.985457465808741 1 1
0.976760208464595 0.9744439698173 1 1
1.00639931840259 1.0041185348513 1 1
0.995034365134466 0.992182113676245 1 1
1.01903390744765 1.01686078852188 1 1
1.04961506171069 1.04737547668894 1 1
1.0195304808686 1.01715175376074 1 1
1.04223336603412 1.03964505327668 1 1
1.03818518451461 1.03573764232009 1 1
0.969786436112862 0.967371592224177 1 1
0.972204263141157 0.969541997694505 1 1
1.00428257002971 1.00174996682282 1 1
1.00986420835295 1.00733262959686 1 1
1.0007470822359 0.998252048024762 1 1
1.02397777819145 1.02118507188092 1 1
1.02171366929836 1.01908475518737 1 1
0.919502553079439 0.916814462234839 0 0
0.995759291779288 0.993000039355057 1 1
1.0216819379854 1.0188997466469 1 1
0.994818126299429 0.992015552138669 1 1
1.07719460707347 1.07439718613363 0 0
0.991447108767631 0.988630535760717 1 1
1.02594482641424 1.02288082973265 1 1
1.00891103332312 1.00645625266312 1 1
1.02442625270257 1.02206323259909 1 1
1.04285201473795 1.04018899790675 1 1
0.983782007479789 0.98140282254319 1 1
0.994954327486751 0.99193834679385 1 1
1.02296295646344 1.0204226263621 1 1
0.988185248255283 0.9857986304509 1 1
0.973817919753204 0.97107450734171 1 1
1.06146981839751 1.05901669452345 0 0
0.991563090520803 0.989125812256228 1 1
1.00922639231434 1.00643367803521 1 1
1.03389516905815 1.03134550716443 1 1
0.986124781588575 0.98401021068818 1 1
1.00043480236498 0.998397464173421 1 1
0.953247915706093 0.951025673564938 1 1
1.01177340046372 1.00921427834927 1 1
0.984826298706895 0.981987553628486 1 1
1.00610534177806 1.00321295427354 1 1
0.991643344888048 0.989089382507218 1 1
1.00458276177271 1.00243252175595 1 1
1.00149308818338 0.998783819639508 1 1
0.950509813783926 0.948020422108233 1 1
1.00377236846986 1.00156462358466 1 1
1.03176571024604 1.02897024039537 1 1
0.948434608614353 0.946201587461015 1 0
0.989689366200176 0.987220264196622 1 1
0.985556003245689 0.982799513300531 1 1
0.980808352459705 0.978385604625187 1 1
1.02967943070933 1.0273406556121 1 1
0.991442479518344 0.989241882855088 1 1
0.985841678002694 0.983621165340826 1 1
1.00550521395814 1.00299924125239 1 1
0.966747656008438 0.963973335567189 1 1
1.04141856797675 1.03883866631301 1 1
1.0061557943425 1.00346425753726 1 1
1.00331869448367 1.00050008180371 1 1
0.965146177155111 0.962790009821427 1 1
0.997479464403299 0.99488243528184 1 1
0.98201179181908 0.979500861848101 1 1
0.985213293928359 0.982865028733503 1 1
1.05935364005546 1.05690168473562 0 0
1.0245191202896 1.02186086719604 1 1
1.07098925406856 1.06804619656812 1 1
0.980299930801844 0.977766088649305 1 1
0.995608929838898 0.993274688120451 1 1
1.00639473159867 1.00392539235636 1 1
1.0170191285475 1.01465986695067 1 1
0.950565203427844 0.948309465925349 1 1
0.976345599140867 0.973794247689283 1 1
1.00147013130535 0.998572202867758 1 1
0.988160528917959 0.985825171476134 1 1
1.0020169983242 0.999165682086775 1 1
1.01953915983879 1.016969753049 1 1
0.995309351334712 0.99267332291082 1 1
1.06852544281129 1.06594297345491 0 0
0.991692064805542 0.989244272877504 1 1
0.976733183944578 0.974103327590592 1 1
0.956946055504012 0.954464670136305 1 1
1.02186097697322 1.01884818649296 1 1
0.985893330948885 0.983141122432182 1 1
0.955381955552119 0.952925799601145 1 1
1.01748092013416 1.01484450222495 1 1
1.00744786596631 1.0046974381772 1 1
1.02324397691887 1.020576580365 1 1
1.01129988401108 1.00867930588563 1 1
1.01714526497766 1.01455424177865 1 1
0.975543906846035 0.972994994938523 1 1
1.0213596099228 1.01862585423098 1 1
0.992062512791586 0.989519227593617 1 1
1.02213914945999 1.01979163872666 1 1
0.963673034128768 0.96068906949975 1 1
0.948068969180914 0.945626947393572 1 0
1.01080183355356 1.00830194225729 1 1
0.961581661864813 0.959565621173304 1 1
0.982453047343402 0.97964708518346 1 1
0.949676718755676 0.946799090176364 1 1
1.00139242148694 0.998791993546431 1 1
1.02842980080537 1.02603085237674 1 1
1.00962945114941 1.00733589210794 1 1
0.973943504468541 0.971665380079588 1 1
0.953647707237595 0.951347134967417 1 1
1.00533494493186 1.00256232931662 1 1
0.971110060301913 0.968651040775567 1 1
1.0262801558243 1.02364138322518 1 1
1.01900941350272 1.01654569161168 1 1
0.994505530978881 0.991853701210608 1 1
1.03218799533912 1.0296799618181 1 1
1.04114767432892 1.0385985461253 1 1
1.03713147675925 1.03436263281352 1 1
1.0024827786317 0.999735775952511 1 1
0.974472076311713 0.972030656347632 1 1
1.02185915531339 1.01967498967785 1 1
1.00856198205092 1.0058765021757 1 1
0.971375715610946 0.969012155796564 1 1
1.01714528057761 1.01462897975626 1 1
0.984557521869543 0.98247925414433 1 1
0.970638522387822 0.967892696752539 1 1
1.02064471642143 1.01799332200622 1 1
1.03038104551391 1.02779260640463 1 1
1.01864704981163 1.01632813887526 1 1
0.957363354119242 0.954362566951734 1 1
0.944213314503913 0.941905510000289 0 0
1.0096780613508 1.00713130108943 1 1
1.00884421441661 1.00609262770917 1 1
0.964547627175787 0.962184919509691 1 1
0.990890396737826 0.988164805275653 1 1
0.98160835029405 0.979440744353429 1 1
1.01570891399685 1.01298819374523 1 1
1.03533975063212 1.03261135354152 1 1
1.0164602872398 1.01327085573464 1 1
0.993496284534283 0.991448287362058 1 1
1.0192446369064 1.01660314018824 1 1
0.971425167806772 0.969024217112766 1 1
0.986021602577091 0.983514327258888 1 1
1.02019623545092 1.01735994686 1 1
0.993169113667069 0.990477094446368 1 1
1.01031933114296 1.00772788004207 1 1
1.02657096032901 1.0242204641829 1 1
0.993814454762599 0.991222061393459 1 1
1.00503247026639 1.00257667506899 1 1
1.02133146301733 1.01866369869415 1 1
0.967101824201972 0.964880372030997 1 1
1.0026416763629 0.999783623496456 1 1
1.02527714282586 1.02262911505712 1 1
0.996364445109206 0.993745018952215 1 1
1.01011636374411 1.0075745654723 1 1
1.00109695562218 0.99873715898972 1 1
0.937942794641407 0.935345693397132 0 0
0.973718033119521 0.971172295681203 1 1
0.988606850920371 0.985862569005731 1 1
1.05737683022729 1.05483631073411 0 0
1.00475915552536 1.00246716346818 1 1
0.994357966300326 0.991362042580618 1 1
1.0440122014703 1.04101748319722 1 1
0.98571552289566 0.983592615946135 1 1
1.01014416304559 1.00716428809095 1 1
1.0391735456215 1.03666010020883 1 1
1.05240240392833 1.04941770808701 1 1
1.01471827568762 1.01223667374299 1 1
1.02539366678871 1.02306275275194 1 1
1.00596182684248 1.00363866884669 1 1
1.02649614026547 1.02425436806215 1 1
1.00879354490509 1.00619881126719 1 1
0.994112575368278 0.991425170170036 1 1
0.962616659895101 0.96000828487601 1 1
0.994132095912467 0.991850949526262 1 1
1.07992394887248 1.07687577472557 0 0
0.953492550638407 0.950921609911547 1 1
0.976685210893687 0.974055279611592 1 1
0.964773693039256 0.962365306782544 1 1
1.00494210501067 1.00247468860966 1 1
1.01327723801473 1.0107569663203 1 1
0.967443419095406 0.964698853522669 1 1
1.00858716496809 1.00598814534299 1 1
0.991354342117352 0.989151019564769 1 1
1.00061428637385 0.997946877758401 1 1
0.971140427520796 0.968577944874238 1 1
0.989477674876991 0.986928462315516 1 1
0.963824711060932 0.961060263786882 1 1
0.995108025550953 0.992549019775481 1 1
1.00877338249966 1.00572200862291 1 1
1.02970439803062 1.02702135338389 1 1
0.956385489892704 0.954099383974418 1 1
0.972784117960513 0.970095698622948 1 1
1.01453599151699 1.01202129741413 1 1
1.04120027925607 1.03840862507661 1 1
1.00070586202905 0.998362598705169 1 1
1.00115356672371 0.998884885623372 1 1
1.0275907729217 1.02435446089934 1 1
0.987722208136299 0.985255213061292 1 1
0.988274728453133 0.985480631412632 1 1
1.01431498474641 1.01176508287939 1 1
1.00690928529125 1.00460075946669 1 1
1.00974318512524 1.00707861145779 1 1
1.00781950943647 1.00544337309039 1 1
0.989953754645445 0.987091698877318 1 1
1.02752609497712 1.02419504925916 1 1
0.978789860855744 0.976402658651259 1 1
1.03907581578508 1.03628885900119 1 1
1.02480164237302 1.02195675262904 1 1
1.01518660694018 1.01276769550447 1 1
1.03410222971942 1.03129879383324 1 1
1.01358446197525 1.0114145718018 1 1
0.974404265885921 0.971967541155472 1 1
0.994858900841031 0.992336211698541 1 1
0.973279427968543 0.970922855520151 1 1
1.00489161085317 1.00222473354658 1 1
1.00864123033653 1.00607704850098 1 1
0.963510700031665 0.961085419310723 1 1
0.996392510374658 0.993983130757879 1 1
0.971208213146134 0.96870726869557 1 1
0.979433326180558 0.977001515008125 1 1
0.966062457937306 0.963872006869753 1 1
0.990815355278936 0.988537971979964 1 1
0.995210161230938 0.992653992364966 1 1
1.01911189272842 1.01682346535634 1 1
1.01403502343155 1.01145770130099 1 1
1.00877874076073 1.00629795436476 1 1
1.06336836158814 1.06016111211084 1 1
1.03264703555463 1.03043029173969 1 1
1.01839542574003 1.01593838270859 1 1
1.03090266123249 1.02844313912129 1 1
1.03052676720752 1.02761031218613 1 1
1.02568945319133 1.02335038326762 1 1
1.02490603248011 1.02217470982798 1 1
0.963290234693839 0.960951649677248 1 1
0.976645386376666 0.97395742391218 1 1
1.01155541572504 1.00893963802862 1 1
1.03287811329177 1.03036299101987 1 1
1.00883590974905 1.00645944554323 1 1
1.05279142130415 1.04978047165792 1 1
1.03177581044468 1.02870845784386 1 1
0.974713967557216 0.972155032920159 1 1
0.968427643909535 0.966080528460448 1 1
0.998488809978036 0.996210411213553 1 1
0.992043208849407 0.989555501797409 1 1
1.00731410777639 1.00444307888859 1 1
1.01611603178912 1.01356647055788 1 1
1.01656971774133 1.01370931762385 1 1
0.979616453944464 0.977044573244622 1 1
0.959407247844814 0.957165789790676 1 1
1.02304434372186 1.02030879114365 1 1
0.974229883164523 0.971670488537441 1 1
1.00854095166542 1.00614976205041 1 1
0.974489827158347 0.971757947924376 1 1
1.00450267366896 1.00201780345483 1 1
0.986026900940223 0.983454442638954 1 1
1.01467590081753 1.01199533894723 1 1
1.0333898972512 1.03094037094831 1 1
1.02104099070807 1.01829243652009 1 1
1.00554832292366 1.00305588551095 1 1
0.981144256378091 0.978807888825756 1 1
1.04792652280127 1.0453232120687 1 1
0.944240540061169 0.941972030019845 0 0
1.01109196634834 1.00864875943043 1 1
0.958952192583508 0.956460407560053 1 1
0.990976336976424 0.988546964139242 1 1
0.977548301948175 0.975188714079117 1 1
1.0106795533874 1.00787811713757 1 1
1.05121382963344 1.04891234795875 1 1
0.951751386803189 0.948448772534057 1 1
0.981288686214894 0.978172681389736 1 1
1.02455050104454 1.02204884031053 1 1
0.977922370791179 0.975740964120907 1 1
0.986872660129523 0.984364188511336 1 1
0.982016846045973 0.979769214009527 1 1
0.962520860551154 0.959956027129556 1 1
0.961312004952028 0.958926205740126 1 1
1.00838671841519 1.00574169571464 1 1
1.02893508285096 1.02640479558477 1 1
1.00458218808802 1.0024653709366 1 1
1.00531762420603 1.00309758770069 1 1
1.02082430776719 1.01819136290443 1 1
0.962598959215038 0.960163715760127 1 1
1.02083434065412 1.01852886412622 1 1
0.979945589633925 0.977709842846022 1 1
1.03085399372268 1.02803948056567 1 1
1.02631091531896 1.02371194742101 1 1
1.00499800776048 1.00180293778529 1 1
1.01890972900849 1.01650144910995 1 1
0.987398375391213 0.984984213910665 1 1
1.00412241363969 1.00115475076386 1 1
0.956953015776581 0.954176978432415 1 1
1.02418349397319 1.02168712452456 1 1
0.983984336574248 0.981323619922816 1 1
1.05070889567207 1.04837688800107 1 1
0.988199279121307 0.985373978286354 1 1
1.02340952592069 1.02073260276081 1 1
0.991515349818126 0.988947091516901 1 1
0.918114150673498 0.915473431717779 0 0
0.986560620343512 0.984658028238106 1 1
0.951150781528988 0.948718221342327 1 1
0.974242122713982 0.971892107218101 1 1
1.01561297766737 1.01264450210634 1 1
1.02533607223502 1.02278849178109 1 1
0.994427070647345 0.99215247702487 1 1
1.0331775054109 1.03076104931343 1 1
0.970344609326693 0.967933701929196 1 1
0.999448371769063 0.997016525567239 1 1
0.997539333919964 0.994995069706562 1 1
0.986948869074366 0.984249331116241 1 1
0.993372509156534 0.990926863384229 1 1
0.989769652067894 0.987391002985625 1 1
0.957340930522653 0.95489397976049 1 1
0.97224393610422 0.96988276097274 1 1
0.945074023336779 0.942771666492475 1 1
0.978490495525622 0.976015015472963 1 1
1.02940824005298 1.02652289488861 1 1
0.989782215122618 0.987061699173918 1 1
0.987180267572441 0.984798587608616 1 1
1.00843350873448 1.00548933755876 1 1
0.999683283785504 0.997098167377714 1 1
1.01075473925488 1.0084215102063 1 1
1.02806246672028 1.02554684022668 1 1
1.02238133747886 1.01917185825578 1 1
0.978205730647467 0.976153431647253 1 1
0.978836761381751 0.976538217157538 1 1
1.00974674186754 1.00666016585301 1 1
0.948227584247196 0.945975567408722 1 0
1.04337942935875 1.04123920802323 1 1
0.96730723106533 0.964541321799404 1 1
1.02764746417173 1.02477724667706 1 1
1.01475409662281 1.01185028501645 1 1
0.943744461059882 0.941129527676605 1 1
0.96048625000944 0.957974787784044 1 1
0.967066313561372 0.964892163095743 1 1
1.02931744427779 1.02656059237323 1 1
0.989558998278826 0.987235519119137 1 1
1.03794882611009 1.03520567604883 1 1
1.0371661971682 1.03428087158803 1 1
1.00516770153624 1.00250010616978 1 1
0.988824909257832 0.986294718526598 1 1
0.98645576176409 0.983758293458891 1 1
0.985079241728197 0.981816163142248 1 1
1.00741718566425 1.00510275610619 1 1
1.00428861298423 1.00179638606936 1 1
1.05765252260995 1.05505152329209 0 0
1.02247372781103 1.0199687066376 1 1
1.03876790880104 1.03623363927317 1 1
0.980849672424739 0.978502481768879 1 1
0.980631645029277 0.977639211013666 1 1
0.995853065227376 0.993526227145385 1 1
1.01774231723008 1.01506572093752 1 1
0.994398362667996 0.992019843365134 1 1
1.01776878305826 1.01509889868596 1 1
1.03954360285362 1.03673233266556 1 1
1.03083010248918 1.02730742667749 1 1
1.00054821924128 0.998219330598209 1 1
1.02789400585733 1.02524780480767 1 1
0.934066617773606 0.931948152097708 0 0
0.991936814057693 0.989309386844032 1 1
1.00479817220846 1.00222106882972 1 1
1.00399187578808 1.00103978135584 1 1
1.03228683301585 1.02994588734381 1 1
1.01450616460541 1.01191605659714 1 1
1.03631345365613 1.03346793359775 1 1
0.974734264962522 0.972116140204793 1 1
0.986609200075568 0.983811034854714 1 1
1.00284266392178 1.000305420549 1 1
1.04023022185711 1.03727937063512 1 1
0.984672113968343 0.982192617038643 1 1
1.04147798873497 1.03894210060053 1 1
1.0096460035169 1.00740078111929 1 1
1.00847320111647 1.00614023112396 1 1
1.02673203407985 1.0237352514329 1 1
1.02746427368259 1.02496948964501 1 1
1.01704076299926 1.01447039929771 1 1
1.05192775538527 1.04949541349965 1 1
0.984463867134869 0.981775912125304 1 1
0.963479755927053 0.960758615069239 1 1
0.945833949081699 0.943224363822857 1 0
0.98314729081038 0.980511321044908 1 1
1.04441209455411 1.04150699995588 1 1
1.04892056648672 1.04610396447703 1 1
0.983776335839512 0.981451000526661 1 1
0.997260653527603 0.994809833025415 1 1
0.93354062294603 0.931251088678258 0 0
1.01736926352192 1.0144090591518 1 1
1.00926406327425 1.00652725153908 1 1
1.0358863352766 1.03287484095823 1 1
1.01178928460584 1.00955641170968 1 1
1.00361984100476 1.00117271978017 1 1
0.971427437453993 0.969161736210375 1 1
1.00830060468905 1.00574411089235 1 1
1.02103113204213 1.01863012528359 1 1
1.02492998324442 1.02222894393321 1 1
1.01521250997353 1.01263131894741 1 1
1.03301585497384 1.02997206391785 1 1
0.979798889248147 0.977272063252788 1 1
0.959485607655124 0.956979173605915 1 1
0.986446493248106 0.984202116987601 1 1
0.984077283827738 0.981310307968649 1 1
0.983109795645971 0.981182742417665 1 1
1.0041390358516 1.00197296876323 1 1
0.982821305725836 0.980503835813427 1 1
0.956994159352717 0.954380199413916 1 1
0.997712727850859 0.995419356567391 1 1
1.02045672188453 1.01784263567509 1 1
0.91913239840124 0.916199456910371 0 0
0.988261141571761 0.98588586838038 1 1
0.965699065472755 0.963136368542505 1 1
0.955133211267562 0.952716324842476 1 1
1.02205901577769 1.01949801251212 1 1
0.999806383221467 0.997241743732018 1 1
1.00155040034414 0.999274559699926 1 1
1.02456512971851 1.02202830228231 1 1
1.00885979714102 1.00670050510355 1 1
1.03698954495359 1.03424350863851 1 1
0.969219579198729 0.966935839921528 1 1
0.994079210774285 0.991776612768096 1 1
0.998659821808442 0.996073043282556 1 1
1.03189328549301 1.0292086689354 1 1
0.979385873419352 0.976750837777401 1 1
0.995818561811038 0.992769175610634 1 1
1.00341271014545 1.00042652559766 1 1
0.982434070827832 0.979898748688375 1 1
0.984582638570598 0.981932987962369 1 1
1.02739749473486 1.02460775870545 1 1
0.955616509796116 0.953443974486168 1 1
0.99900848026124 0.996438014853199 1 1
1.01715934152297 1.01456545748852 1 1
0.998607601027915 0.996119392372119 1 1
0.96900766721285 0.966376628375039 1 1
1.02595821039515 1.02330470284668 1 1
0.997863883981001 0.995373620026387 1 1
0.994463788626604 0.991973473421121 1 1
0.988774487984867 0.986536229121957 1 1
1.0438556153585 1.04127507269635 1 1
1.06366077177629 1.06098480004693 0 0
0.975738868136708 0.973227933938838 1 1
0.987360168143273 0.984609061057412 1 1
0.991582658209509 0.989382293679958 1 1
0.99778947624751 0.995275857891976 1 1
0.980149078073261 0.978074858270242 1 1
1.00315039644337 1.00041597941605 1 1
0.999140696217572 0.996685193153767 1 1
1.04594489076275 1.04327711613438 1 1
0.987839971262419 0.985294514533492 1 1
0.991781262596547 0.989343589449242 1 1
1.01515793237631 1.01255827460146 1 1
1.05202010866252 1.04897705211937 1 1
0.951892170587907 0.949325337070839 1 1
0.986738517593263 0.984475502842893 1 1
0.958746105266471 0.95653106429128 1 1
1.03331929002721 1.03088545601175 1 1
1.01567038250188 1.01308782721832 1 1
0.948583182797464 0.945975680148475 1 1
1.01254594789132 1.01018159398126 1 1
1.03208907165491 1.02915810299226 1 1
0.987265849542052 0.984830496836051 1 1
1.01407882469915 1.01171245202757 1 1
0.933598425486963 0.931265876812949 0 0
1.01971446588568 1.01690472705399 1 1
1.02221653139058 1.01965782066651 1 1
1.01946725273481 1.01705368719129 1 1
1.01557563695054 1.01307766476101 1 1
1.04795090271637 1.04538853580429 1 1
0.949435769919411 0.946675633209387 1 1
0.988141449610835 0.9855786755438 1 1
1.00816308843712 1.00558611687814 1 1
1.01882930448009 1.01662920080308 1 1
1.01819296232518 1.01539826535896 1 1
1.02309211472239 1.02083761197167 1 1
1.00469636063262 1.00252752811422 1 1
1.01997244341036 1.01766350370463 1 1
1.00692167621856 1.00435011913177 1 1
1.04408545322482 1.04147992708638 1 1
0.993234060289303 0.990688412618598 1 1
1.03935014190353 1.03642622949669 1 1
1.0189463695065 1.01640273650954 1 1
1.0078710573994 1.0053280616687 1 1
1.00544698141539 1.0033674941924 1 1
1.0032794293179 1.00021920023836 1 1
1.03836117020504 1.03559864199865 1 1
1.00041521810407 0.998133034294531 1 1
0.985929541939819 0.983254880968129 1 1
0.948132980763815 0.945931167351892 0 0
1.00449668069672 1.00213113778959 1 1
0.96535091343233 0.962514910932659 1 1
1.02996221529549 1.02746909409047 1 1
0.985705728941363 0.98345935728327 1 1
0.971615412085268 0.96936010181876 1 1
0.97790785301183 0.975658547747899 1 1
1.00068681369725 0.998302915146113 1 1
1.03424170196797 1.03155190097515 1 1
1.00011631410347 0.997435405083952 1 1
1.0080565633494 1.00539052514696 1 1
0.990881327261791 0.988673585972433 1 1
1.01201627762651 1.00950736049641 1 1
0.96828226098562 0.965434897135078 1 1
1.00056306232748 0.998072863957674 1 1
0.985836737203526 0.98323990384724 1 1
0.985577208843864 0.98300742847574 1 1
1.047600072418 1.04446999010741 1 1
1.03602871352482 1.03275939231094 1 1
1.01181794486865 1.00922111140947 1 1
0.986405209598429 0.983907460019379 1 1
0.989567265539029 0.987057500606183 1 1
1.02407105406747 1.0214069805855 1 1
0.973263003591992 0.970413759384634 1 1
1.01508336080008 1.01263155902591 1 1
1.00891277661982 1.00615312620279 1 1
0.923115853894808 0.920742445091405 0 0
1.01184294346454 1.00953372076696 1 1
0.987115323183428 0.984673383803791 1 1
0.997612471369011 0.994866370529097 1 1
1.01946316906004 1.01689664068143 1 1
1.02834846831439 1.02590281472215 1 1
1.01763975385545 1.01506265467453 1 1
1.04495615868553 1.04259503023469 1 1
0.99460008364323 0.992405065790087 1 1
1.0196528805423 1.01693240585853 1 1
0.98662099530613 0.98412513630181 1 1
0.978018968064896 0.975444535646032 1 1
1.02718464258621 1.02450775164311 1 1
1.00809209304242 1.00585213433558 1 1
1.00520015612033 1.0025378366653 1 1
0.964917672465596 0.962511892263493 1 1
0.99358076525456 0.991218360280635 1 1
0.974847695268653 0.972470915634122 1 1
0.986003027938841 0.983257373966161 1 1
0.975149363667111 0.972517530883919 1 1
0.972011248799949 0.969490182216848 1 1
0.988667075263229 0.986497000215327 1 1
1.00081057632827 0.99864483549023 1 1
1.00219832829808 0.999570939394309 1 1
0.955750244158974 0.953387208786469 1 1
0.962921745100268 0.959967443455049 1 1
0.952457675286465 0.949912572646191 1 1
0.999756379995434 0.997387122658265 1 1
1.02694442910521 1.02443756597214 1 1
0.958262887429763 0.955808560632068 1 1
0.993230038445601 0.9906085915792 1 1
1.02455254172103 1.02181912304841 1 1
1.03861133590885 1.03601015525634 1 1
0.965742821412855 0.963368675743458 1 1
1.01036347127441 1.00758209960564 1 1
0.997635991538054 0.995362498141757 1 1
0.986911755839615 0.984377122482045 1 1
1.04698937695832 1.04432612239857 1 1
1.00085181128177 0.998037665059358 1 1
1.03305980774021 1.03028916329165 1 1
1.02453614894927 1.02202936769181 1 1
0.983054462935652 0.980629464447261 1 1
0.975342953989424 0.973170524635607 1 1
1.04865816406472 1.04628858194991 1 1
0.988007310066208 0.985412850373667 1 1
0.958430800174814 0.956281425505323 1 1
0.959297232646452 0.957043649336571 1 1
1.02922497895476 1.02613610082989 1 1
1.01327417391959 1.0108642838927 1 1
1.04569952881523 1.04343357435949 1 1
1.00170838754439 0.998964243279368 1 1
1.00028873384996 0.997642284981233 1 1
1.02409933150579 1.0208143656648 1 1
0.99170639321159 0.989077061296796 1 1
0.967747343192986 0.965366182154221 1 1
0.982319562035859 0.979587385342671 1 1
1.01073768767661 1.00835353236782 1 1
1.0278425691292 1.02525418264709 1 1
0.952981976736707 0.950601849303938 1 1
1.06292857950155 1.06056686154438 0 0
0.964074110492423 0.961335009898799 1 1
1.01514952236249 1.01254916603525 1 1
0.951558185458944 0.949084702547924 1 1
0.994903496978474 0.992449110524024 1 1
0.985959074578327 0.983574467339863 1 1
1.01229798961831 1.00952224294543 1 1
1.02814873999511 1.02560020776886 1 1
0.989156224939299 0.98671105698521 1 1
1.0064823901623 1.00430744154388 1 1
0.949633522331498 0.947309228765911 1 1
1.03044447975352 1.02805452757125 1 1
1.01992972764846 1.01746250645929 1 1
0.953495504441939 0.951016999208569 1 1
0.986705313222898 0.983587232009379 1 1
0.993621544911571 0.991097584734326 1 1
0.955842593913725 0.953574594116773 1 1
0.973182846986056 0.970733815015243 1 1
1.00878029819963 1.00653395315794 1 1
0.982251548650679 0.979505496415809 1 1
0.99800133804712 0.995609096248739 1 1
1.00560525651764 1.00321492465365 1 1
1.03777086274385 1.03532098244718 1 1
1.02451346337663 1.02175146444076 1 1
1.01066349872838 1.00799616917775 1 1
0.973333303197591 0.97078201216726 1 1
1.00014946218257 0.997736658514618 1 1
0.997749574721815 0.995277036221693 1 1
1.03988519698305 1.03722928559557 1 1
0.989626318461594 0.987314026324427 1 1
1.03708332848848 1.03409985363221 1 1
0.997295419985072 0.994559071263113 1 1
1.00132904066039 0.99876598137734 1 1
1.02915226057411 1.02631541404272 1 1
1.03159886109908 1.02880118046048 1 1
0.982706800135486 0.980164958322284 1 1
1.0119463762608 1.00919246530791 1 1
0.981639712988544 0.978797298799553 1 1
1.02442773887856 1.02196516616454 1 1
0.950171552796281 0.947706085997917 1 1
1.01819430638985 1.01593143643574 1 1
0.971149081825349 0.968534719911185 1 1
1.00052121524539 0.997954103859141 1 1
0.995692902409155 0.993217775177366 1 1
0.972853383671911 0.97008211239681 1 1
1.06723042024721 1.06452694805753 0 0
0.99107607805639 0.988591034767068 1 1
1.04820330256282 1.04554946536522 1 1
1.0396634487539 1.03741912471912 1 1
0.995315818708679 0.992941416686167 1 1
0.985887316127171 0.98333727577162 1 1
1.02519285524938 1.02284140449325 1 1
0.984688285746936 0.982381352114022 1 1
0.973173146172735 0.970741894759169 1 1
0.998268183347654 0.995715607974335 1 1
1.00558265544744 1.00353672793473 1 1
1.03090400619609 1.02757210209826 1 1
0.996662110199524 0.99429977452922 1 1
0.983042544155266 0.980843335073363 1 1
0.990837029538595 0.988255631389487 1 1
1.03591762982666 1.03375332542396 1 1
1.036566712159 1.03338981258525 1 1
0.974601452467335 0.972101947986052 1 1
1.02615405301447 1.02337623703862 1 1
1.01271346976413 1.01031497485141 1 1
0.998242239832173 0.99584772867914 1 1
0.980450201187792 0.977914537026415 1 1
1.01626716947999 1.01401786068731 1 1
0.980988469529372 0.97857357434553 1 1
1.02451354702887 1.02180582536854 1 1
1.01903817529298 1.01598792437436 1 1
0.970258678340396 0.968069140937907 1 1
1.01179543681725 1.00933368509673 1 1
0.952002148600212 0.949748229837951 1 1
1.0373430108051 1.0350201417641 1 1
1.01262962143692 1.00995674962152 1 1
0.983924922001361 0.981229835871912 1 1
1.01936490719467 1.01673699982964 1 1
1.02087710512465 1.01819172402766 1 1
1.03105469082076 1.02773959219807 1 1
1.00334841291775 1.00041345835595 1 1
0.973828753383734 0.971561656425802 1 1
1.04457095862406 1.04194728714617 1 1
1.00933675769182 1.00663727847253 1 1
1.00072293143516 0.99815135103021 1 1
1.02683185044627 1.02417101299145 1 1
1.04741903042853 1.04481079329374 1 1
0.976239852740883 0.973738051111151 1 1
0.998136858463829 0.995542389043719 1 1
1.03167538580321 1.02912519449106 1 1
1.03538976133892 1.03285275695232 1 1
1.00267533958954 1.0005430508786 1 1
1.00559344164339 1.00301936773687 1 1
0.971880392644332 0.969476999685732 1 1
1.0336174596372 1.03099036892416 1 1
0.989231276080766 0.986229767201581 1 1
1.0147740405372 1.01182080089753 1 1
1.00400364916766 1.00127513040239 1 1
0.991126574900257 0.988902020302633 1 1
0.96844633339446 0.966216492626463 1 1
0.964097173697337 0.961670918265549 1 1
1.01946181586228 1.0171533961703 1 1
1.03652682806248 1.03406200076861 1 1
0.997778438639513 0.995130564597382 1 1
0.977462950951572 0.974209675264384 1 1
1.00007449778867 0.997498025511722 1 1
1.05049072183235 1.04683251735012 1 1
0.954738082710929 0.952502999343435 1 1
1.02372209172989 1.02076887471734 1 1
0.974727260552007 0.972255428507589 1 1
1.04533495738283 1.04199804738138 1 1
1.01989488380047 1.016938493974 1 1
1.00010759276164 0.997885849744151 1 1
0.991475155260273 0.989233350994747 1 1
0.963863999837908 0.961672776656281 1 1
0.987114194358297 0.984495659711132 1 1
1.01008962115029 1.00770842966368 1 1
0.99365043566087 0.991253823321191 1 1
1.01360188729921 1.01093102787401 1 1
1.00181365245665 0.99959628069166 1 1
0.986306504012872 0.983823708516311 1 1
0.976584687334964 0.974145390576946 1 1
0.991098863188508 0.988073860966958 1 1
0.951897511152882 0.949223124886216 1 1
0.992167228169626 0.989705213163944 1 1
1.04763223182171 1.04517639901177 1 1
1.01190672070395 1.00925974814516 1 1
1.02660595317532 1.02413421759485 1 1
1.00016994929623 0.997336879128902 1 1
1.01656670633941 1.01382599890658 1 1
1.01910388569129 1.01631637468273 1 1
0.982725953458701 0.980223753709493 1 1
1.02887216414801 1.02601049954178 1 1
1.04781634118967 1.0453588074911 1 1
1.02575086501582 1.02269409264205 1 1
1.03217499142473 1.02960915425878 1 1
0.990698095466298 0.98839327692243 1 1
1.01536503466269 1.01292340185568 1 1
0.990496909503671 0.987977943619055 1 1
0.985212635434392 0.982284247930999 1 1
1.01765110026883 1.0150344719573 1 1
1.03336283713825 1.03107030956701 1 1
1.02451016038977 1.02158461615333 1 1
1.00122436277611 0.998633775228962 1 1
1.01208260914496 1.00974326665011 1 1
0.97928592590487 0.976830250065478 1 1
0.973067095164257 0.970494177826342 1 1
0.998186202749356 0.995297107584513 1 1
1.02937591914426 1.02713232414145 1 1
1.03466982160109 1.03162783580868 1 1
1.05038528175775 1.04749712187704 1 1
0.998075640259975 0.995253198046316 1 1
0.98488843841519 0.982481567826232 1 1
1.00173341858938 0.999401805818505 1 1
1.01520114070651 1.01282431902306 1 1
0.994562344801119 0.992021602315337 1 1
1.05444555594842 1.05186699664721 1 1
0.991667964116148 0.988932610682409 1 1
1.02762872203855 1.0248319007185 1 1
1.04088003639332 1.03817561412498 1 1
1.04768974881782 1.04458767799108 1 1
0.988832253935399 0.986087175101419 1 1
0.973120820894149 0.970314856237107 1 1
1.03516497357327 1.03235698649721 1 1
0.986957341884183 0.984008383412678 1 1
1.02977700666505 1.02724534111911 1 1
1.05803403752339 1.05530755430364 1 1
0.979236726523605 0.976936949054115 1 1
1.01033836897946 1.00767987955131 1 1
0.965760766096903 0.963467589443461 1 1
0.993201883585582 0.990513324559699 1 1
0.992968558426274 0.990559234167597 1 1
1.00857311636162 1.00599995902343 1 1
1.03839247542392 1.03542315422356 1 1
0.984692511781284 0.981779892290765 1 1
1.01221643092987 1.00920538343439 1 1
1.00692661295439 1.00416593772719 1 1
1.00533117016821 1.00298194574305 1 1
0.964809672354011 0.962442618278934 1 1
1.00463924176232 1.00187325909734 1 1
1.02299563432086 1.02042487928554 1 1
1.02888474042727 1.02626056627183 1 1
1.00098871103494 0.998720218853719 1 1
0.98231975552889 0.979627000551546 1 1
1.06521180636022 1.06255051105984 0 0
0.990515196902314 0.988394513137759 1 1
1.04055862312577 1.0379846972289 1 1
1.03318517218257 1.03046040538455 1 1
0.995698865800301 0.993053658638271 1 1
0.983066727033883 0.980691992775454 1 1
0.973284498272313 0.970581098262993 1 1
1.04117283767668 1.03884516043349 1 1
1.01585332622076 1.01330990185091 1 1
1.00439080141984 1.00222977427929 1 1
0.978695355059283 0.976199422038844 1 1
0.975021100567612 0.972393674968753 1 1
0.988764777167223 0.986036855840002 1 1
1.02533875863699 1.02243529687528 1 1
1.02079154673519 1.01829239371332 1 1
1.00796798651369 1.00561895607882 1 1
1.01592239882045 1.0135342277153 1 1
1.00001388223539 0.997508260549496 1 1
1.01515292626954 1.01248306295908 1 1
0.990574206841894 0.987922389297177 1 1
0.996678665139783 0.994381055139725 1 1
0.973970889113312 0.971490598091166 1 1
0.997168110208605 0.994636661452291 1 1
1.02158326859156 1.01910324243681 1 1
1.01129385410641 1.00868872607406 1 1
0.981119375835507 0.9785472902031 1 1
1.06924522048568 1.06649602208417 0 0
1.02255916038292 1.01946260885003 1 1
1.00381749639569 1.00145703141256 1 1
1.04358684132727 1.04105898576726 1 1
0.925023846467564 0.922540318504491 0 0
0.998702648023867 0.996277080745085 1 1
0.965880670631701 0.96318766188058 1 1
1.03164769382103 1.02898200519206 1 1
0.989994068459287 0.987233344048661 1 1
0.985328603994523 0.982943907347391 1 1
1.03349517783001 1.03091171128272 1 1
1.00955998483216 1.0071161336752 1 1
1.02505821689189 1.02258567755189 1 1
0.983299919023582 0.981169567418626 1 1
1.02765039762598 1.02493274458163 1 1
0.951368079207719 0.948511564810096 1 1
1.05034427070139 1.04762845252032 1 1
0.976597047285868 0.974561742326065 1 1
1.0036826377243 1.00146351730508 1 1
1.00546030136471 1.00301225050515 1 1
1.03540980687565 1.03293346768888 1 1
0.987302490077636 0.984640014976082 1 1
0.983846938734108 0.980564047227292 1 1
1.01075232796873 1.00782482372122 1 1
0.982361736013296 0.979996836224685 1 1
1.0067443742245 1.00439132795687 1 1
1.00639038610675 1.00348735961399 1 1
1.0310325316731 1.02837334650841 1 1
1.01668425211139 1.01440243945863 1 1
1.00921490304679 1.00683774100829 1 1
1.00044278001484 0.998119839860862 1 1
0.999880302554673 0.997062624261238 1 1
1.0374340912717 1.03453718307735 1 1
1.01714424598451 1.01478623417345 1 1
0.935871352700824 0.933738711671855 0 0
0.963579048585477 0.961226494707826 1 1
0.959279659363116 0.956845203015857 1 1
1.00069606411278 0.998459409943292 1 1
1.03442882762564 1.03190411788766 1 1
0.974941786351575 0.972428054128034 1 1
1.0001672286069 0.996743490087863 1 1
1.03451366193754 1.0322117619914 1 1
1.06765476303657 1.06494835752378 0 0
0.971072787274558 0.968631912527199 1 1
0.938235025481098 0.936080055856915 0 0
0.980488386942129 0.978039283278118 1 1
0.929425687472321 0.926965702778554 0 0
1.01023234009249 1.0078122400912 1 1
1.01881951587582 1.01611246294789 1 1
0.980730919870317 0.978201218293667 1 1
0.979626829873149 0.97706935514563 1 1
0.986403069809549 0.983261262810451 1 1
1.00207355168152 0.999377185151456 1 1
1.02323298913817 1.02057288748369 1 1
1.0123492196436 1.00879835454903 1 1
0.993125449181292 0.990671154326652 1 1
1.0082907706087 1.00559276487701 1 1
0.996642337715116 0.994191961451547 1 1
0.985923881077698 0.983254920325414 1 1
1.00679427343984 1.0037766942461 1 1
1.0048790363879 1.00261309444178 1 1
1.08525485943326 1.08266941439038 0 0
0.975024764333632 0.972036613635774 1 1
0.950645611448846 0.94849617037847 1 0
1.02185864792268 1.01930247979432 1 1
1.02522371421714 1.0224640979017 1 1
1.05160677158852 1.04810712683385 1 1
0.966311066303779 0.963780754194238 1 1
1.0203127853946 1.0176503585474 1 1
1.06837099918468 1.06578240915878 0 0
1.02268685103713 1.02024994026024 1 1
0.969651353321553 0.967177753139812 1 1
0.981984993827932 0.979698854698448 1 1
1.02984630457302 1.0267095185318 1 1
1.06471337178172 1.06221717473235 0 0
1.06127393265036 1.0584937371993 1 1
0.965369624670684 0.962865617664512 1 1
0.992546707366301 0.989875591477802 1 1
0.944728187329325 0.942214577922778 0 0
0.977844835556957 0.97536910964353 1 1
0.993127256527206 0.990340728057787 1 1
0.985291454880838 0.983012765198307 1 1
1.00568923587518 1.00309633659404 1 1
1.04419294210382 1.04148622000803 1 1
0.987952097090715 0.985461959360813 1 1
1.04313649037406 1.04082232941257 1 1
1.00123233950578 0.998951869808859 1 1
0.985160359182193 0.982674836837565 1 1
1.03746837431232 1.03477391810192 1 1
0.983873067658514 0.981544235840011 1 1
0.987418086216424 0.98479605837605 1 1
1.01289803402466 1.00980622622663 1 1
1.01531565097237 1.01295135743367 1 1
0.990606293841739 0.988254431312575 1 1
0.987050212704251 0.983892028238914 1 1
1.01443604276954 1.01108241138573 1 1
1.00297453085348 1.00051242032588 1 1
0.995217739710471 0.992500333934541 1 1
1.03076784093414 1.02841976877314 1 1
0.952431285638976 0.949685168510789 1 1
0.988869425485676 0.985942822973433 1 1
1.01036309305686 1.00754523852205 1 1
0.980850977273879 0.978464693449994 1 1
0.969122938651149 0.966970400841905 1 1
1.02865003008949 1.02616923304871 1 1
1.01221906650619 1.00946179251068 1 1
0.972353560116034 0.969991321202021 1 1
1.01912124949617 1.01589942365598 1 1
0.977611840516605 0.974821513563925 1 1
1.00379799164272 1.00120198337283 1 1
0.991943694342762 0.989344276105033 1 1
1.02851771930857 1.0260982509489 1 1
1.03319168190164 1.0306208048519 1 1
0.971231629384031 0.968887185410523 1 1
1.045267584959 1.04187654846009 1 1
1.01512316005771 1.01266001599904 1 1
1.02485881501359 1.02260295075519 1 1
0.973985931771751 0.97180413782767 1 1
1.02141693293935 1.01895958235124 1 1
0.998953630626928 0.996482321556918 1 1
1.01382337816078 1.01135988090074 1 1
0.972549992522465 0.97012825343346 1 1
1.05596924789032 1.05368125754498 0 0
1.06752991015945 1.06485061623238 0 0
0.968996911926941 0.9665193197851 1 1
1.05538022264766 1.05273368567976 0 1
1.00958039893011 1.00723849501408 1 1
0.956842084881815 0.954513475919082 1 1
1.00850553631212 1.00565516725897 1 1
1.01179294610475 1.00924888885788 1 1
1.02433673394938 1.02160243060829 1 1
0.966466269603537 0.963909935461225 1 1
1.03872272671957 1.03618633147187 1 1
1.0195970269078 1.01721061260863 1 1
0.97780312504383 0.97529147098086 1 1
0.971162560019653 0.969018188071638 1 1
1.01980778655582 1.01693784243776 1 1
1.01780472488681 1.01461228108134 1 1
0.989741937927003 0.987351216199942 1 1
0.978949225230256 0.976769926548801 1 1
0.978561774628161 0.976043082465934 1 1
1.00145558800783 0.998901487506766 1 1
1.00303830751694 1.00066720457172 1 1
0.969353223591629 0.967007468862555 1 1
1.0328678656326 1.03040155788648 1 1
1.02226298672689 1.01986152542516 1 1
0.991877628868689 0.989551227163451 1 1
1.02208223704839 1.01972330371777 1 1
1.00490795917773 1.00214666842136 1 1
1.02462010054107 1.02214054829633 1 1
0.954841737215775 0.952463346890989 1 1
1.01066322195591 1.00840752985065 1 1
1.05918534111001 1.05638235437217 1 1
1.03054933460772 1.02811011271138 1 1
0.970128596285077 0.967332752075075 1 1
0.984910263918036 0.982553826707266 1 1
0.982898974157955 0.980275275861799 1 1
1.04429617186546 1.04114950645724 1 1
0.969614948387073 0.967155503763552 1 1
0.985602099823808 0.983579392923509 1 1
1.02175411034206 1.01912663437744 1 1
1.0033857844008 1.00135511999082 1 1
0.952060343525887 0.94987039137598 1 1
1.03298529471859 1.03047119335518 1 1
1.01239212829214 1.01006326393711 1 1
0.996530097068246 0.994117017693385 1 1
1.00585576494443 1.00351452085108 1 1
1.02209244304085 1.01893535054699 1 1
0.97891888954302 0.976498866272147 1 1
1.00680339625422 1.00427070311375 1 1
1.00231647406519 0.999673895961784 1 1
0.946245138902523 0.943672856733223 1 0
0.990713220457914 0.988691694829688 1 1
0.991185820057626 0.988798085566249 1 1
1.02258033896164 1.01978934425397 1 1
1.03270491188606 1.03003631911745 1 1
0.968323659373717 0.965907596339827 1 1
0.99081545615046 0.988070938055674 1 1
0.970455856682783 0.968178104703242 1 1
0.961311089988537 0.958325520064503 1 1
1.00628138016256 1.00378021612651 1 1
1.00156839986232 0.999250209915103 1 1
1.01831461682685 1.01561756743113 1 1
0.992737658472513 0.990352338422401 1 1
1.03142685529796 1.02910007575675 1 1
1.04423251451139 1.04174027814407 1 1
0.983259406967123 0.980634102437161 1 1
0.988646398125789 0.986216969015443 1 1
1.02492247733611 1.02236612659719 1 1
1.02442445890683 1.02152325654053 1 1
1.03173188315481 1.02919125791817 1 1
1.04537885722632 1.04261175058951 1 1
1.04521728532793 1.04270197241025 1 1
1.02442173518076 1.0210421825123 1 1
0.993962263429396 0.991284907914861 1 1
0.96625068525409 0.963807192773333 1 1
0.990251549795317 0.987492615677834 1 1
1.02157381628563 1.01879272862193 1 1
0.948531146866455 0.946534555720926 0 0
0.98704214737218 0.984296079306999 1 1
0.965589026749448 0.963115274147642 1 1
1.02290859710371 1.02021055581916 1 1
1.01271855289061 1.00968438174196 1 1
1.00410567073642 1.00157290752657 1 1
0.96600834481219 0.963603651960052 1 1
0.972246133169921 0.969648062741644 1 1
0.996810274114017 0.994131204289712 1 1
0.983267133451556 0.981017209201792 1 1
1.06166596678278 1.05900433373132 0 0
1.02046910469043 1.01788654240768 1 1
0.973366260775599 0.971034277805367 1 1
0.994364786042112 0.991734544776986 1 1
0.981575967730595 0.97869273182041 1 1
1.01171649200992 1.0093916834243 1 1
0.982586442871958 0.979944750751448 1 1
1.01217753447475 1.00943185113941 1 1
1.01394861186247 1.01129699086916 1 1
1.0157979199603 1.01329736984925 1 1
1.0246312786827 1.02148923139325 1 1
0.940806979384591 0.938165907194395 1 1
1.03875026669362 1.035884636929 1 1
0.979112133102839 0.976616032665011 1 1
1.03932259129844 1.03698187006448 1 1
1.00925269936239 1.00680459080431 1 1
1.04382070079834 1.04144137244771 1 1
1.04163647605971 1.03902874312298 1 1
0.993611830084113 0.99102059631591 1 1
0.979815250015377 0.977039482541816 1 1
1.00584080273174 1.00320016220987 1 1
0.980454682904779 0.977839776563818 1 1
0.973749167913299 0.971667403721389 1 1
0.962036030671385 0.959406989504801 1 1
1.00314964247561 1.00064447034883 1 1
0.986771831490187 0.984203781910024 1 1
1.0137481543776 1.01156913423038 1 1
0.979675963807248 0.977068297748747 1 1
1.02867782483929 1.02601646846045 1 1
0.972708274317383 0.970293062267761 1 1
0.996552220524057 0.993922660911114 1 1
0.963410478571761 0.961051316723655 1 1
0.966735223555736 0.964194412351863 1 1
1.04301098859732 1.04003694659726 1 1
0.987105181831775 0.984830224593316 1 1
1.00188439355858 0.999551644111642 1 1
0.963634623277515 0.96149013833058 1 1
1.01643329653923 1.01402653848624 1 1
1.02945768074924 1.0270049787883 1 1
1.00569489103599 1.00294829603838 1 1
0.985234024817258 0.982883448963933 1 1
0.967746073459955 0.965120678091009 1 1
1.02176952228443 1.01913802549263 1 1
0.956774650035989 0.954476332774336 1 1
1.01244802001854 1.01003832144215 1 1
0.992442862358805 0.990087367764813 1 1
0.934822160268594 0.932288056521938 0 0
1.06354289124773 1.06106903360943 0 0
1.03699198106591 1.03425321865254 1 1
1.02103142293988 1.01790540439568 1 1
0.975587703603836 0.972798302396923 1 1
1.06616900732534 1.06330280418328 0 0
0.998979457905746 0.996629926999526 1 1
1.02132963021896 1.01885559130273 1 1
1.02708234752671 1.02460608706233 1 1
0.973218150019573 0.970925359502146 1 1
1.01390828731751 1.01130014892112 1 1
1.01448263288327 1.01194798709602 1 1
0.980469258578227 0.978393684936197 1 1
0.999590089792034 0.99669297553373 1 1
1.03634318266828 1.03384833276621 1 1
1.01420931998918 1.01170633760759 1 1
0.995498536448628 0.992748202798037 1 1
0.96593918680232 0.963389414054112 1 1
0.995343589811877 0.993087040730903 1 1
1.01631713697608 1.01366334212677 1 1
0.986726339782825 0.984224099685022 1 1
1.0208262483641 1.01819254778089 1 1
0.970110411656242 0.967512931109069 1 1
0.974541739188501 0.971841916454366 1 1
1.01084242926456 1.00802552795259 1 1
0.977044780519175 0.974975953333308 1 1
0.998765310494661 0.996261803113655 1 1
1.02239149337038 1.02003039880748 1 1
1.00426059787699 1.00183041226213 1 1
0.987649191057366 0.985020197117718 1 1
0.984163824120243 0.981183834205213 1 1
1.01143954736604 1.00870669411029 1 1
0.928061556029307 0.925460744677564 0 0
1.00033623989227 0.997952493048401 1 1
0.975517863925041 0.972638162389643 1 1
0.98232741375531 0.97920440834126 1 1
1.02099272482732 1.01858440829488 1 1
1.01914773424933 1.01676078196176 1 1
1.00733752482721 1.00400802004406 1 1
1.05050502650553 1.04806614341743 1 1
1.02694069925848 1.02452802199057 1 1
1.00732365293166 1.00474237584002 1 1
1.00398914761149 1.00159017561131 1 1
1.0639615517774 1.06081289430754 0 0
1.01388646015082 1.01123271642959 1 1
0.961838457397891 0.958839616194553 1 1
1.01596335660694 1.01255489102937 1 1
0.954978189773013 0.952680108994588 1 1
1.01780631175297 1.01560646730568 1 1
0.995017289868059 0.992496842434011 1 1
1.01879235898022 1.01575893550906 1 1
0.991074504036763 0.988477728244088 1 1
1.02479430691051 1.02217937777225 1 1
1.0235358433557 1.02083203633746 1 1
1.02820450625651 1.02528672144246 1 1
0.995709904789675 0.99209861002823 1 1
1.04193215259319 1.03942064327607 1 1
0.981703077024366 0.97930087727293 1 1
1.0210269908443 1.01862878402318 1 1
0.969755055833055 0.967358130456065 1 1
0.995688808743972 0.993405107079981 1 1
1.0039084243206 1.00129019816596 1 1
0.985691801120535 0.983233043424048 1 1
0.970064072348046 0.967700744321434 1 1
1.01492864013488 1.01280087520253 1 1
1.05035256746498 1.04749460728541 1 1
0.982539197738665 0.979958717340931 1 1
0.983131176254402 0.98061131894911 1 1
0.965181673041769 0.963007168629575 1 1
1.01170547302119 1.009176359957 1 1
0.989703933424866 0.986832313926199 1 1
0.968123455830664 0.965876737467379 1 1
0.963820156593346 0.961731939079856 1 1
1.03430584924713 1.03203673188517 1 1
1.00529304770439 1.00266390701561 1 1
0.974883873574341 0.97241607877746 1 1
1.00903511681128 1.00636705827009 1 1
0.99577694933321 0.993146272264727 1 1
0.972853479412469 0.969910432791702 1 1
1.00258760485726 0.999751363062115 1 1
1.00320069175655 1.00047202361106 1 1
1.01637162889711 1.01400252594355 1 1
1.0058026270466 1.00326400283602 1 1
1.01325872124731 1.01077619312799 1 1
1.03496536258705 1.03266245077326 1 1
0.961282476911442 0.958843988250639 1 1
1.00757930028631 1.00513918984469 1 1
0.992631505675244 0.990057936996808 1 1
0.997142716744554 0.99409704252588 1 1
0.99391293272384 0.991261635177499 1 1
1.00977079270256 1.00723937855468 1 1
0.990259900599089 0.988243054723853 1 1
0.974602409676137 0.971756830907216 1 1
0.976898845323302 0.974278704873863 1 1
0.976833995103283 0.974587372972355 1 1
0.94907957483811 0.946655101915042 1 1
0.950539552592926 0.948144755231727 1 1
0.991005220979648 0.988426023419406 1 1
1.03693773477339 1.03404479712788 1 1
0.928245127798 0.925711363584463 0 0
1.05812770478649 1.05506722520565 1 1
0.980758247567014 0.978063515605258 1 1
1.02451178771091 1.02147783710927 1 1
1.01507163670137 1.01243349952079 1 1
1.02228206154337 1.01922236722655 1 1
0.975655067175995 0.972932964158709 1 1
0.982520853265062 0.979948523429265 1 1
0.973293474926559 0.970754915333914 1 1
1.01803767829974 1.01534092071374 1 1
0.988921586178352 0.986680847090648 1 1
0.966064086391255 0.963249087639777 1 1
1.00555595838937 1.00300873556213 1 1
0.965094038993355 0.962376939236324 1 1
0.96006739285229 0.957575420800258 1 1
0.995371788513074 0.992679322523591 1 1
0.935266770894842 0.933045364966358 0 0
0.985943290956889 0.983099996996075 1 1
0.92455301074336 0.922048281364448 0 0
0.96686908857193 0.964299204532091 1 1
1.01301056731232 1.01036012359489 1 1
1.00707929837487 1.00443170059579 1 1
1.00635204700306 1.00423890326644 1 1
1.00511407258152 1.00196529926205 1 1
1.00368709216475 1.00133116270843 1 1
1.0199324993243 1.01775145293914 1 1
1.00436697787274 1.00199702224129 1 1
0.956727945358337 0.954547832397197 1 1
1.00891801906603 1.00648161185636 1 1
0.992365425072607 0.989743386775925 1 1
0.971277982945585 0.968685486152901 1 1
0.947124472253897 0.94459980130627 1 1
0.998130379158601 0.995762891734904 1 1
0.998000771074004 0.995145328344571 1 1
1.01138417896868 1.00817342384657 1 1
1.02665678258575 1.0237239989723 1 1
0.988466243385388 0.985906611318933 1 1
0.979217853144604 0.976729640712822 1 1
0.999645142102735 0.997153146641341 1 1
1.01294844802379 1.00938876750819 1 1
1.03233803800532 1.02961302696192 1 1
1.01646618998359 1.01358906846179 1 1
0.988093216068792 0.985608416480594 1 1
1.01289323643552 1.01019430931868 1 1
0.989803295553172 0.987533526577876 1 1
0.952741760535529 0.950402815558639 1 1
1.00168321635568 0.99820250497956 1 1
1.01889819484968 1.01622947231655 1 1
1.01510307872277 1.01218732643404 1 1
1.02830347534543 1.0257647538271 1 1
1.01183476390934 1.00918646604747 1 1
0.986253839841183 0.983676498464695 1 1
0.998843081380366 0.996475525772906 1 1
0.995883473121657 0.99324267862041 1 1
1.00564782743655 1.00321929259541 1 1
0.976447825077029 0.973983369772027 1 1
1.03809022061802 1.03514489085374 1 1
1.06136075053017 1.05888757638495 0 0
0.990352924043638 0.98784215050924 1 1
0.983228529260249 0.980926552490288 1 1
0.989788096325134 0.987538264664724 1 1
0.988740836632149 0.986269780356845 1 1
1.0324969345739 1.02996858857755 1 1
0.994436079537904 0.992184247039082 1 1
0.99299092717072 0.990268463153222 1 1
1.0591161707462 1.05597420002395 1 1
1.04070407724615 1.03799952936366 1 1
0.94568349825623 0.943285373729331 0 0
1.05593115893666 1.05299420495206 1 1
0.948421909890583 0.946031059363268 1 0
1.02229377859062 1.01975630742302 1 1
1.00145930481671 0.999000703929447 1 1
1.00059417561623 0.997583732251724 1 1
0.973942784212656 0.971512902849855 1 1
0.972629380029189 0.969821643802979 1 1
0.976213484983978 0.97345131653919 1 1
0.992382537475432 0.990080480434385 1 1
0.986909342163376 0.984317709613725 1 1
0.976213708082844 0.97332521389255 1 1
1.02850272682277 1.02500556253101 1 1
1.05969810379763 1.05719421244606 0 0
0.978133295282685 0.975568248013551 1 1
1.02739282558459 1.02455011881555 1 1
1.02368491850387 1.02100403237537 1 1
1.01322464143275 1.01098414136441 1 1
1.02061504562267 1.01810254612739 1 1
0.979311874468887 0.977021446423437 1 1
0.995899108887204 0.993402521453788 1 1
1.03133629860513 1.02863917311614 1 1
0.987994442962761 0.985965194883064 1 1
1.00333137739318 1.00093876845755 1 1
0.992440501764547 0.989512057176671 1 1
0.9863449896534 0.983591195884158 1 1
0.994784097372744 0.992516199938774 1 1
1.02792637828023 1.02544489304441 1 1
1.01206889532083 1.0089455077375 1 1
0.955314935425276 0.95316949102738 1 1
0.970267427566667 0.96780532717399 1 1
1.03237347450056 1.02972266704281 1 1
1.00482907057693 1.00244976790485 1 1
0.971003857808829 0.968341856185335 1 1
0.916171678200803 0.913913095499162 0 0
0.988901393753932 0.986507535959809 1 1
0.996263404560601 0.993651431519322 1 1
0.967772889697435 0.965478711274295 1 1
1.01711150284519 1.01429037152127 1 1
1.01293815500057 1.01039356157974 1 1
1.02825552896498 1.02564587987642 1 1
1.02250704468461 1.01986876142751 1 1
1.0404663675545 1.03776024315705 1 1
0.979544073344823 0.977244848520938 1 1
0.9948028511367 0.992660534970534 1 1
0.977001671446268 0.974547731250673 1 1
0.98532064387805 0.982747797294127 1 1
0.996872841567131 0.994430762296898 1 1
0.980006758435916 0.977539749414853 1 1
0.993497958400429 0.991105321633588 1 1
0.977885119817798 0.97544929997824 1 1
1.01793063260372 1.01534916770965 1 1
0.98475191508434 0.982148326654393 1 1
0.982993471152152 0.980849813880078 1 1
1.01175916187473 1.00921166657142 1 1
1.00490009105348 1.00281405378929 1 1
1.00610951995464 1.00365677561003 1 1
1.02735839016122 1.02479152153242 1 1
1.02642892140552 1.02362720960251 1 1
1.02424144630166 1.02148359417668 1 1
0.986890854979943 0.984378925487029 1 1
1.07018527164927 1.06729360060726 0 0
1.03786287759486 1.03507581258187 1 1
0.979141723425236 0.97671509071418 1 1
0.953456525562384 0.951038735130522 1 1
0.986319878354497 0.984226662678764 1 1
0.979615897152291 0.976847981224962 1 1
0.984286611292274 0.981838602124941 1 1
0.962135554657652 0.959121971619297 1 1
1.01465672970754 1.01208629902054 1 1
1.00914387055403 1.00655496980517 1 1
0.966063948183654 0.963557621764924 1 1
0.985198778806216 0.982668389088089 1 1
1.02981690125416 1.02692628300267 1 1
1.01288677471754 1.01043329875528 1 1
0.946796791894013 0.944255485927326 1 1
0.988481457271336 0.986110398973764 1 1
1.03395861688377 1.03117493135174 1 1
0.991237399437534 0.988725563817214 1 1
0.976509254739337 0.973904965378302 1 1
0.996150050788818 0.993958811170877 1 1
1.01374855498329 1.01126375899641 1 1
0.984422093879891 0.981773875996467 1 1
1.02792010981451 1.02491105610638 1 1
0.972741757860381 0.970202318688102 1 1
0.989045879670278 0.986017369812392 1 1
0.979937615851454 0.977557846503103 1 1
1.03431587065814 1.03194659446374 1 1
1.03065701346484 1.02822505540373 1 1
0.984624441788595 0.9823077197251 1 1
1.01148558913489 1.00904974989648 1 1
1.02316552101543 1.02047722413831 1 1
1.01114885707224 1.00836492268971 1 1
0.98199667216784 0.97945587042938 1 1
0.976030525759874 0.973813558266141 1 1
1.03062076716213 1.02784557728853 1 1
0.985409979377817 0.982904086772257 1 1
0.960591428609544 0.957954908098224 1 1
1.00445097612773 1.00171468790672 1 1
0.988696922378408 0.986203435256474 1 1
1.03130978002203 1.02847122253035 1 1
0.944417129573998 0.941722732402954 1 1
0.974445618093438 0.972004548930656 1 1
1.01465412927063 1.01199061570878 1 1
0.990882701350588 0.988425324134201 1 1
1.02427088244946 1.02122246840062 1 1
0.978859946476466 0.976654676236173 1 1
0.98852924253786 0.98609954889847 1 1
1.01060868988181 1.00812184568783 1 1
0.954830350751033 0.952377052672077 1 1
1.01657391913863 1.01340700408114 1 1
0.988791845126726 0.986471764530148 1 1
0.970917065689638 0.968581627496591 1 1
1.01652546461449 1.01398453966989 1 1
1.01348675460994 1.01098196966368 1 1
0.980510128206179 0.978199074874303 1 1
0.996574968482196 0.993580850425834 1 1
0.970688029765632 0.96860277871332 1 1
1.04716668541069 1.04452807478907 1 1
1.02041076298329 1.01735176003455 1 1
0.988537772876114 0.985660936332282 1 1
0.962109657890808 0.95951190684417 1 1
1.00921789413888 1.00681997391933 1 1
1.0080608181408 1.00536907531641 1 1
0.999054261222805 0.996860474677928 1 1
0.970389859626917 0.968066294411602 1 1
0.980456867747074 0.977746042579571 1 1
1.03707029765416 1.0347995159357 1 1
1.00822942259486 1.00558645634955 1 1
0.995563855328587 0.99320622856819 1 1
1.02885398102555 1.02601989425057 1 1
0.97972773449371 0.97723250180209 1 1
1.0053462724957 1.00283676806384 1 1
1.01962862419374 1.01710736481188 1 1
1.02251361340958 1.0200877340401 1 1
0.945574093415808 0.943285970209185 1 0
0.95831960580366 0.956141486819185 1 1
1.01930981485896 1.01699965954952 1 1
0.974055520762776 0.971481280985196 1 1
0.97754242859967 0.975447461620274 1 1
1.00968660572637 1.00662687665436 1 1
0.964712371314353 0.962251473215248 1 1
0.976150205488532 0.97379921608294 1 1
0.963919790735947 0.961447784941816 1 1
0.970307628745044 0.967707892036999 1 1
1.02648467765036 1.02400851181161 1 1
0.984804300261087 0.982307646517476 1 1
1.07669739890834 1.07426954498068 0 0
0.992349776071439 0.989648681198634 1 1
0.979921066991976 0.977301352647923 1 1
0.996877557536635 0.994290333344605 1 1
0.985150374414477 0.982973038053114 1 1
1.01725616882544 1.01499118243488 1 1
1.01349297057376 1.01087342234326 1 1
1.01356757133069 1.01124289155113 1 1
0.981909539609714 0.979089864372796 1 1
0.980313042056474 0.977767957344767 1 1
0.993451304702589 0.991074577719469 1 1
0.948857198862453 0.945927300816587 1 1
1.00812175798335 1.00522035205464 1 1
1.02237146205422 1.01998363940378 1 1
1.00396879923915 1.00107965928027 1 1
1.01348214052615 1.01136111038299 1 1
1.00706222371548 1.00468067950995 1 1
0.991262294264732 0.988622581258274 1 1
1.04605170092246 1.04278668167357 1 1
0.992488982633333 0.990170270382236 1 1
0.993233095294521 0.990910220354216 1 1
0.987453657963695 0.984813995516783 1 1
1.00618773814122 1.00353572821478 1 1
0.982800253546007 0.980566557631271 1 1
0.951183124813081 0.94858753104224 1 1
1.02489603777252 1.02224289901268 1 1
1.00620375305315 1.00345142933269 1 1
1.0054969790288 1.00288513274027 1 1
0.976146990482984 0.973432374933838 1 1
0.984752872630484 0.982275495786107 1 1
0.994325015520904 0.991764887807119 1 1
1.02304180751694 1.01995928601037 1 1
0.98513636604001 0.982783840762489 1 1
0.993925186152126 0.990956350897029 1 1
0.994776890524422 0.992243577344754 1 1
0.989275816468202 0.986692528157946 1 1
1.01527074346932 1.01275536981486 1 1
0.979870797028375 0.977296751718771 1 1
1.00033961035921 0.998066142792941 1 1
0.979244477785315 0.976843843451876 1 1
0.978533580710362 0.976400896699996 1 1
0.994906312618689 0.992185830905358 1 1
1.03693144412252 1.0345949403549 1 1
0.984571396965008 0.982189467107259 1 1
1.02173859815151 1.01937832324432 1 1
1.05119154409445 1.0485417460001 1 1
1.00917908275985 1.00680695847664 1 1
1.00903749210067 1.00642782505996 1 1
1.03761994033914 1.03475761310565 1 1
0.969901821655389 0.967436200256502 1 1
0.97802176171434 0.975495395319873 1 1
1.02560668052421 1.02278133957635 1 1
0.979287910099632 0.976951370654312 1 1
0.990819867461694 0.988468661745319 1 1
1.0038493420884 1.00121351906825 1 1
0.998917685313359 0.996220610956402 1 1
0.980718917674263 0.978093402240257 1 1
0.983326863466145 0.980509313356363 1 1
1.03049674437048 1.02790977308164 1 1
1.05292515172526 1.04998264055789 1 1
1.04545793495242 1.04295559129627 1 1
0.98777895539504 0.985096113502757 1 1
1.01966755029765 1.01722877499433 1 1
1.0390629774688 1.03677789181759 1 1
0.978853122367345 0.976410976315531 1 1
0.986486929166469 0.984139379912012 1 1
1.01991419662355 1.01664034523265 1 1
0.957082977819558 0.954798434895284 1 1
1.02506978696084 1.02264445794431 1 1
1.0406850578993 1.03838178556048 1 1
1.00896329318883 1.0065634326083 1 1
0.994831883855217 0.992301639912919 1 1
1.04486847027658 1.04187933537994 1 1
0.998064587877105 0.995218299196823 1 1
0.972439812402699 0.970135876694094 1 1
0.993304774704988 0.990636618695474 1 1
1.03432558568789 1.03144068482498 1 1
1.03633056418098 1.03296757886612 1 1
0.951629696686808 0.948892780923425 1 1
1.01354348360562 1.01102300470881 1 1
0.99409689144091 0.991760847040232 1 1
1.01655980332121 1.01311298344485 1 1
1.0034766011922 1.00101320062602 1 1
1.00581828596447 1.00330256142749 1 1
1.02394716302407 1.02156302745974 1 1
0.988563689751683 0.986044596254239 1 1
0.977557661267545 0.975183698524174 1 1
1.00923654310752 1.00682419163601 1 1
1.0243014220293 1.02172857388324 1 1
1.01724930282362 1.01472589482499 1 1
0.998779018403055 0.996402557174362 1 1
0.983598018737608 0.981103986580276 1 1
1.00970763684129 1.00720665622906 1 1
0.986202117068483 0.983814566089782 1 1
0.991517931745906 0.988823544551197 1 1
0.991483810957241 0.988742119178534 1 1
1.0325563554795 1.02989531934808 1 1
1.02516287124191 1.02210196875971 1 1
1.00317577443315 1.00045014726916 1 1
0.956528784887717 0.954033761577049 1 1
0.992265285342882 0.989677532714658 1 1
0.984656872556843 0.981937128308407 1 1
0.935318345537979 0.933105294881822 0 0
0.982538026582039 0.979988533342721 1 1
1.00688582326686 1.00460979001097 1 1
1.05070318683382 1.04788413508589 1 1
0.985286348626772 0.98266527614607 1 1
1.04256927124857 1.03934604058886 1 1
1.01064207821164 1.00768661326502 1 1
1.02326343926099 1.02086267074907 1 1
1.01440174885818 1.01185164346806 1 1
1.02701137266735 1.02391120526093 1 1
0.933177041870621 0.931157063768601 0 0
1.01247080679228 1.01014926518129 1 1
0.989559901782722 0.986818167888397 1 1
0.951757086696298 0.949361306830561 1 1
0.926002521566385 0.923822623913859 0 0
1.00364043166138 1.00103637332177 1 1
1.03927501184401 1.03611087950214 1 1
0.952376918118505 0.950140869803873 1 1
1.01656148071152 1.01412868086881 1 1
1.03173754792208 1.0290649991618 1 1
1.00792452202595 1.00535373017691 1 1
1.0069263098266 1.00441752508344 1 1
0.986797373838031 0.984339831184951 1 1
1.01604514851933 1.01378978771473 1 1
0.997100797525579 0.995038687398986 1 1
0.941116308551259 0.938727505586717 0 0
0.966107390590297 0.96378231919001 1 1
0.944689753701938 0.942555325874902 0 0
1.04049465615926 1.03761148738533 1 1
1.00393147128977 1.00103077767805 1 1
1.00456722140512 1.00191248363927 1 1
0.991081621244938 0.988224658282313 1 1
0.967453580662098 0.965022909302889 1 1
0.995704794519638 0.993051613648939 1 1
1.01884349046427 1.01612321172004 1 1
0.991575864699992 0.988970463765217 1 1
0.984750793125165 0.98223910054563 1 1
0.976909735352942 0.974387462667653 1 1
1.00684599426043 1.00436939672307 1 1
1.01295676328273 1.01036801314949 1 1
0.973625165192231 0.970883856317406 1 1
1.03156853793353 1.0288481721734 1 1
1.03765097085958 1.03499475294481 1 1
1.00834363679011 1.00515465754975 1 1
0.969107699567496 0.966430621233179 1 1
0.979100545518421 0.976506201861809 1 1
0.962971878647181 0.960182310954229 1 1
1.02007115449212 1.0173928489248 1 1
0.982234263761352 0.979569513264347 1 1
0.967719482457741 0.96499203629692 1 1
1.03920139132661 1.03624856824267 1 1
0.963765326753815 0.961196324712145 1 1
0.991609436745036 0.98913508979514 1 1
0.984548734813971 0.981828130874076 1 1
0.983539056044926 0.980897863060195 1 1
1.02651680012134 1.02373266988296 1 1
0.97297435123287 0.970588909132349 1 1
1.01441635093652 1.01168763592648 1 1
1.04034974177386 1.0378583387968 1 1
0.991295142090667 0.989084817657713 1 1
1.01865442842262 1.01581241411604 1 1
0.93906940846155 0.936565270777968 0 0
1.04838948742986 1.04565672419853 1 1
1.0115182672925 1.00795765798035 1 1
1.00712635620564 1.00397214415119 1 1
0.989417493405758 0.98704616462087 1 1
0.976902238937815 0.974448549893334 1 1
1.03549701688489 1.03249826201939 1 1
1.00214836200789 0.999626749648565 1 1
1.05947001066054 1.05691752009461 0 0
1.01563667712035 1.01328074631912 1 1
0.985224937074934 0.982885942211766 1 1
0.973487149991148 0.971212214412808 1 1
0.965713377003185 0.96263560024575 1 1
0.982347519646526 0.979994658490044 1 1
0.966521648071935 0.964326029260246 1 1
1.03362293229596 1.0309267715993 1 1
1.00298834258105 1.00081177010311 1 1
1.00248769028108 0.999946301947465 1 1
0.958263049863176 0.955822962472885 1 1
1.03920909384833 1.03551377718714 1 1
0.988060166491497 0.985905400939626 1 1
1.04797227634858 1.04524117941475 1 1
1.04076607081705 1.03831918622579 1 1
0.982185097147459 0.980015273960496 1 1
0.986969495858969 0.984592842475056 1 1
0.98682081457626 0.983986406649208 1 1
0.987459190671082 0.98515286831082 1 1
1.04186861092341 1.03925049603217 1 1
1.01789852492232 1.01538540277128 1 1
0.999511688551781 0.997013843741688 1 1
0.985714869248234 0.983458566571631 1 1
0.986933597235745 0.984220211503904 1 1
0.99191057393288 0.989070358530349 1 1
1.01038062452527 1.00789462322219 1 1
1.0036620492285 1.00106340901886 1 1
1.01722604789509 1.01426504680905 1 1
0.961880131854157 0.959096355813444 1 1
1.07683202233135 1.07384232714915 0 0
0.981918429560346 0.979202635489093 1 1
1.00217604531308 0.999934629840386 1 1
1.04476872775301 1.04081501424821 1 1
0.965145473984867 0.962970743304388 1 1
0.995279647013373 0.992634759514402 1 1
1.01398955147284 1.01114066929594 1 1
1.02335032072333 1.02068790300826 1 1
0.989576729729094 0.987094908407607 1 1
1.02743053215609 1.02514406219631 1 1
1.01057671529345 1.00799668063206 1 1
0.959881574710675 0.957393080946695 1 1
1.01946149370298 1.01680972045095 1 1
0.996828928526221 0.994742111390199 1 1
1.00448998592871 1.00190107462055 1 1
0.987521812134522 0.984956836414063 1 1
0.99952341464166 0.996947080833605 1 1
1.05543393701845 1.05276238224966 0 1
0.990684748408825 0.988198636381081 1 1
1.01951250704344 1.01728874440865 1 1
1.00009378404176 0.997371191885554 1 1
0.963847504263615 0.961398197916733 1 1
1.02187877948609 1.01936062177174 1 1
0.971768991735205 0.969376638869563 1 1
0.984795906309473 0.982296687909965 1 1
0.993671945657892 0.990924567189315 1 1
1.00530410144841 1.00299271282921 1 1
1.01347794163345 1.011192050974 1 1
0.988096285509563 0.985843550260292 1 1
1.05176218302102 1.0486724607871 1 1
0.968044353983434 0.965547047323821 1 1
1.02232607124469 1.01986636283024 1 1
1.02351148491917 1.02072150919698 1 1
0.989607577798476 0.987048015846758 1 1
1.04350294711483 1.04067207129271 1 1
0.993191797663053 0.990341342204827 1 1
0.967427714076985 0.964743593340645 1 1
1.02192092254935 1.01923360684534 1 1
0.937238738095545 0.934911177777696 0 0
0.969998217745191 0.967598216462638 1 1
1.02358610558637 1.02124421380232 1 1
0.982885624992869 0.980345636018236 1 1
0.996384821737242 0.993913275381401 1 1
0.988460625974112 0.985765374035686 1 1
0.978207113205283 0.975708941652593 1 1
1.01746891737037 1.01472707608083 1 1
1.0301756750006 1.02696602980651 1 1
0.97722171022709 0.974320009454166 1 1
0.965684465604513 0.963066989972911 1 1
1.03719851590816 1.03487423839752 1 1
0.993402789005277 0.99070736322597 1 1
1.01998595879982 1.01718946851551 1 1
0.982173447351874 0.979581332425721 1 1
0.996864044909446 0.994221602427942 1 1
0.973409580645579 0.971177340535075 1 1
0.981005224055035 0.978592143560702 1 1
0.980209643264489 0.977738617096464 1 1
1.04798983118741 1.04541629477117 1 1
0.97491636554242 0.972500360938284 1 1
1.00566319769588 1.00334152967596 1 1
1.03278398155453 1.03036927673321 1 1
1.00208418170822 0.99958391248048 1 1
0.983206162868804 0.980565543527558 1 1
1.06014688911579 1.05728782788589 0 0
0.979639833403395 0.9776149099823 1 1
1.02053345152798 1.01790444601845 1 1
0.989777612180573 0.987204065686483 1 1
0.980488586335593 0.977874123087442 1 1
0.975566169238179 0.973219768319593 1 1
1.02654983573621 1.02393500799432 1 1
0.956351564517023 0.954095689591726 1 1
0.985192198617344 0.982880465973812 1 1
1.01837492294839 1.01582525524152 1 1
1.0074531951068 1.00538493778499 1 1
0.990177644598914 0.987495154976193 1 1
0.964837877737863 0.961992148707211 1 1
1.00174886913576 0.999574415818785 1 1
1.06143809756781 1.05865366813633 0 0
0.995005719018243 0.992207549398764 1 1
1.01227580895779 1.00989225014236 1 1
1.04021294160946 1.03777066655678 1 1
1.03138487293154 1.02863510255024 1 1
0.959604886893462 0.956869730670151 1 1
0.947759763909988 0.945480877355042 1 0
0.988689965231885 0.985776986417837 1 1
0.968806023359776 0.96620421603097 1 1
1.00177576621732 0.999156274151655 1 1
1.05096547536739 1.04823714304659 1 1
1.01375728875366 1.01125153029804 1 1
1.04664785537033 1.04390204529797 1 1
1.00104684189194 0.998771373039015 1 1
1.02453450373494 1.02163935082109 1 1
0.977380476881823 0.974666425441007 1 1
1.03221767063691 1.02977515267287 1 1
1.00178576009167 0.999323279691809 1 1
0.962960900802409 0.960631328761917 1 1
1.0031428382839 1.00034949611029 1 1
1.01841784001011 1.01618919036664 1 1
1.00775954329572 1.00555076270067 1 1
0.992668722968777 0.990239038776228 1 1
0.959088098721461 0.95677483166295 1 1
1.03835432180871 1.03549383422893 1 1
1.00526094368835 1.00231727394932 1 1
0.991548582974257 0.989196541701168 1 1
0.931164762552944 0.928511383532008 0 0
1.03814454782783 1.03582342951794 1 1
0.979595042583239 0.977227865587417 1 1
0.991686613006164 0.989339610428464 1 1
0.93945005589948 0.93723031125685 1 0
0.940844859971584 0.938017887879935 0 0
1.01869761328132 1.0159122894509 1 1
0.988367138469654 0.986193061979803 1 1
0.998774479760682 0.995651829386964 1 1
1.01556298706707 1.01337236075236 1 1
1.02047964790917 1.01785510710408 1 1
1.01445353440324 1.01142578511363 1 1
0.968228186303801 0.965520528441111 1 1
0.995295342995695 0.992556827623114 1 1
1.02592350691709 1.02325261423321 1 1
0.982095109027146 0.979603660557974 1 1
0.99410661054511 0.991645433011549 1 1
1.03253512422675 1.03006119760206 1 1
0.956195230866321 0.953904688175128 1 1
0.974337583101533 0.971817708397833 1 1
1.03158646271373 1.02917283339613 1 1
1.01770772574245 1.01510284479746 1 1
1.01605066347224 1.01337626090596 1 1
1.01907456550002 1.01657375264638 1 1
1.01443826051583 1.01173421687742 1 1
1.02888328006227 1.02602488015598 1 1
0.993843897383787 0.991383662260814 1 1
1.01659250097132 1.01411799404988 1 1
0.997419488665219 0.994801570224646 1 1
0.979345045366866 0.976958701044271 1 1
0.977423149498778 0.974894990275147 1 1
0.996418098400296 0.993790981378114 1 1
0.978670384123698 0.976042007330492 1 1
0.984845836120825 0.982402402782011 1 1
0.986001736505387 0.983431612211097 1 1
1.00016832486553 0.997595207060164 1 1
1.0341088173512 1.03155927285478 1 1
1.01451956187501 1.01235762788675 1 1
0.967067110903716 0.964637618796045 1 1
0.948870154613128 0.946459964417962 1 1
1.05016442092904 1.04773315156201 1 1
1.02350506380436 1.02073503634135 1 1
1.04212763162052 1.03905083191324 1 1
1.02349573773812 1.02077113076171 1 1
1.04356972748541 1.04073095851164 1 1
1.01590094539528 1.01347523047786 1 1
0.997969173959615 0.995192833087113 1 1
0.992146990149384 0.989654701522067 1 1
1.01721390059938 1.0144045448222 1 1
1.00593822005751 1.00356325201268 1 1
0.98846830600175 0.985800843605875 1 1
0.981703263296875 0.979390041775771 1 1
0.989814866011634 0.987386399469918 1 1
1.01515496147577 1.01280956041109 1 1
0.987225667199211 0.984550093945636 1 1
1.01169571836367 1.009415494291 1 1
0.95407337844207 0.952171500556579 1 1
0.967368985678129 0.964383516876 1 1
1.01261403660082 1.00976657456798 1 1
1.00871178017951 1.0062916340304 1 1
1.04017234837285 1.03721508501347 1 1
0.999936018865887 0.997326507119915 1 1
1.01656760342043 1.01387610616995 1 1
0.954963093246002 0.952557030850777 1 1
0.979463103632603 0.97742564144262 1 1
0.967094786987651 0.964544327665728 1 1
1.02459153338091 1.02213622840277 1 1
0.986611020189911 0.984368663656516 1 1
1.00831342970371 1.005748841073 1 1
1.03923086978531 1.03645094787659 1 1
0.995849798131542 0.99364753914832 1 1
1.02726885807666 1.02494953545202 1 1
1.03648851727661 1.03384000223662 1 1
1.02707736716452 1.02451025269751 1 1
1.00508587502472 1.00238705813429 1 1
0.993768467466637 0.991424102991822 1 1
0.954924521475444 0.952512201840491 1 1
1.01574257417617 1.013189652833 1 1
1.02142607457789 1.01895043973473 1 1
0.989583863948731 0.986940739514879 1 1
0.999359750075557 0.996976462886024 1 1
1.05544516933839 1.05298996027999 0 0
0.96607876567304 0.963283394412158 1 1
0.97438801773112 0.971825643406545 1 1
1.00280333238551 1.0002167119762 1 1
0.985887448615871 0.983886487150196 1 1
1.01166124314205 1.00879321093416 1 1
1.01392435746605 1.0112380227151 1 1
0.985407401271463 0.983035731403096 1 1
1.01400839792287 1.01145066283194 1 1
0.997989497570709 0.995200533117743 1 1
0.983857103771774 0.981286006437636 1 1
1.02772167218453 1.02506371358439 1 1
1.01304779992383 1.01050119831301 1 1
1.00440892011772 1.00193358243508 1 1
1.00483210377549 1.00252607308909 1 1
0.946315677775224 0.943615560853402 1 1
1.00544747518495 1.00280129202579 1 1
1.00898563068711 1.00609303251441 1 1
0.988498253183988 0.986277121438744 1 1
1.00696662541557 1.00458448518427 1 1
1.01972628097968 1.01707583068496 1 1
1.02241774614189 1.02019253008566 1 1
0.981525323025163 0.978993570007502 1 1
1.03293143469018 1.03042298678804 1 1
0.988511871769141 0.986228326304022 1 1
1.02316986226903 1.02009984549188 1 1
1.0331945985628 1.03048925351871 1 1
1.03209095369115 1.02939487192948 1 1
0.994178731761495 0.99162205825828 1 1
0.997674296252437 0.995294450893546 1 1
1.01436046062838 1.0120102135647 1 1
0.992323762479046 0.989749924769781 1 1
1.02155497688733 1.01879745227365 1 1
0.957718731409241 0.955347859549903 1 1
0.947463128429062 0.94510155912905 1 1
0.930471930210245 0.927856299619318 0 0
1.00778254861876 1.00498426576669 1 1
0.986533720470452 0.984148622285386 1 1
0.981097456758698 0.978365757421312 1 1
1.06661386182897 1.06332268305813 0 1
0.996555450724312 0.994135675520282 1 1
1.0642831475948 1.06128989930282 0 0
1.00427708960773 1.00200949933216 1 1
0.970545513293237 0.967742040998229 1 1
1.00920546932577 1.00598724856676 1 1
1.00751861341636 1.00493180218777 1 1
0.975198350540299 0.972706397250436 1 1
0.9664090649635 0.963796086694694 1 1
0.985635019296105 0.982870505848365 1 1
1.00902935785098 1.00660790999462 1 1
1.00324497687989 1.00078878250349 1 1
1.07958220312483 1.07696337515691 0 0
0.945697599690263 0.943669145973833 0 0
1.01387012361195 1.01145732694384 1 1
1.00875541987364 1.00613645487783 1 1
1.04682864744598 1.04417128224681 1 1
0.997904985878498 0.994950663412512 1 1
0.990352145710471 0.987729390270123 1 1
0.972468810368031 0.96976393918241 1 1
1.00218432122976 0.999617187686349 1 1
0.99910123907267 0.996627093440736 1 1
1.01487772001288 1.01240634944575 1 1
1.02922844447548 1.02696076977335 1 1
1.01181795230097 1.00920615454193 1 1
0.997397723587485 0.994442321896103 1 1
0.976798459541279 0.974408196349099 1 1
0.930442793504962 0.928272851487337 0 0
1.00772530166503 1.00540577503289 1 1
1.05614790816157 1.05340554192655 1 1
1.01519853105777 1.01281500918351 1 1
0.957995981048724 0.955786816507577 1 1
1.00222550001806 0.999626589516392 1 1
0.998565470730121 0.996079634898478 1 1
1.02071326697468 1.01810972052421 1 1
1.04557599911375 1.04292830504741 1 1
0.9851772111455 0.98265872825882 1 1
1.01527296323045 1.01244040718288 1 1
0.999706975593715 0.997161931567003 1 1
0.997463794997738 0.994932046802381 1 1
1.01959972393641 1.01686807396126 1 1
1.00202449373568 0.99943922457335 1 1
1.01059147705532 1.00836754417766 1 1
0.922247207061297 0.919894438270187 0 0
1.01408762879323 1.01102157842236 1 1
1.04817132415081 1.04522111567656 1 1
1.03503525259319 1.03222125548765 1 1
1.01662319149543 1.01405856481038 1 1
0.969130933019252 0.966201555297917 1 1
0.96384985148973 0.961366367031007 1 1
0.969552755990511 0.967303691414431 1 1
0.991301924814877 0.988381725658054 1 1
0.99030757048934 0.988183418350067 1 1
0.997350208949719 0.994770209633273 1 1
0.968516252225013 0.965639960633545 1 1
1.01943856605606 1.01718562442369 1 1
0.979829960059437 0.977232387035679 1 1
1.00605775411946 1.00370704629068 1 1
0.977787711695754 0.975429562980959 1 1
1.00897234778402 1.00626727497107 1 1
1.0004639700955 0.997910226074188 1 1
1.00382348385361 1.00131662077485 1 1
1.00445868936504 1.00202471680483 1 1
1.03068054187556 1.02801732509953 1 1
1.03041558933316 1.0274313071593 1 1
0.979336521762619 0.976894252847885 1 1
1.00050306147142 0.99753513587188 1 1
1.03791890014145 1.03550079929247 1 1
0.989357232286969 0.986849112385464 1 1
0.987397078158614 0.984873726829948 1 1
0.970886470507695 0.968539524415875 1 1
1.02317957496404 1.02036500954934 1 1
1.01534910456307 1.01284880713686 1 1
0.939004259237463 0.936671801272072 0 0
0.963886738791592 0.961578934519114 1 1
0.961002773593892 0.958481537300337 1 1
1.01359412147799 1.01136760271745 1 1
1.00308796779952 1.00050921168791 1 1
1.0167282757988 1.01407461387843 1 1
1.00507114615787 1.00265872178946 1 1
1.02591721643307 1.02321862844689 1 1
1.01324340836957 1.01037024950214 1 1
1.0499611149074 1.04754593212344 1 1
0.989421892408432 0.987079607374626 1 1
1.00049398305488 0.998099652758597 1 1
0.972561407313508 0.970258604194323 1 1
0.998281167279967 0.995883672445377 1 1
0.991163611216983 0.988807668074187 1 1
0.947281000089649 0.944899281825295 1 1
1.01454553523573 1.01149057071572 1 1
1.02281743684147 1.02037342237705 1 1
1.02523559657464 1.02286031667001 1 1
1.02619913105825 1.02380098992248 1 1
1.00592873440113 1.00334644319365 1 1
0.980985710744717 0.978220497075908 1 1
1.03922691494652 1.03674091151012 1 1
1.00822695839375 1.00592570151611 1 1
1.04306968827538 1.04012110815757 1 1
1.03023758710899 1.02775158188917 1 1
0.976072182203999 0.97376783506294 1 1
0.999838484799065 0.997127999002863 1 1
0.965258910935213 0.962822699143517 1 1
0.993394390671161 0.991312498065874 1 1
0.95981524606221 0.957242421463452 1 1
0.963644088381167 0.961348003132155 1 1
1.03247379397846 1.0297765395301 1 1
1.01517032291863 1.01268776851816 1 1
0.971115094382749 0.968621214856962 1 1
0.993679981672793 0.991568876228775 1 1
0.965664176958237 0.962456725830047 1 1
1.02068222414448 1.01825613951749 1 1
1.01847509520179 1.01577956173372 1 1
1.00153202628302 0.999011493134756 1 1
1.02572027788809 1.02289760276684 1 1
1.00831924788446 1.00547972294707 1 1
0.973981899358803 0.971502045596384 1 1
0.981884882563245 0.979289985476812 1 1
0.981157174802745 0.978988442946732 1 1
0.980188489142445 0.97788223747476 1 1
1.02133779381556 1.01903163143322 1 1
1.02785856204271 1.02510546854437 1 1
1.05398770767256 1.05170362395984 0 0
1.03826636634431 1.03582696321904 1 1
1.0132216942392 1.01045303594014 1 1
1.03524411246501 1.03246756840227 1 1
1.0337658375093 1.0312156573746 1 1
0.94945915990009 0.947077764738159 1 1
1.02434957463578 1.02190592757025 1 1
0.992835321194617 0.990319193972191 1 1
0.996801416335402 0.994198759921139 1 1
0.992529121050536 0.989694095992509 1 1
1.03653419470222 1.03390247406692 1 1
1.01506656860131 1.01222856069781 1 1
1.0149624617635 1.01194197318724 1 1
1.00282650906432 1.0002542210272 1 1
1.04118081991573 1.03872819462359 1 1
0.998484384061106 0.996009015649044 1 1
0.969773735802181 0.967718935332978 1 1
0.995706059431302 0.993505838751481 1 1
0.962536072699477 0.960439795938068 1 1
0.946308709397976 0.943558884941232 1 1
1.02506411012717 1.02233062979039 1 1
0.967909677081758 0.965535609396925 1 1
1.0205503385131 1.01738383771113 1 1
0.974326761177484 0.971427077459269 1 1
1.05437559388651 1.05196466480357 0 0
0.996873718568101 0.994308621200369 1 1
0.966453925934075 0.96388344149919 1 1
0.982194800866664 0.979736817065978 1 1
0.981657220961855 0.97912199826039 1 1
1.02245732408383 1.02025720997411 1 1
0.965592385822746 0.963029091536684 1 1
1.00784980550238 1.00543626104658 1 1
1.02395993504105 1.0211546826344 1 1
1.03727841833801 1.03463130850639 1 1
1.01362953398784 1.01127724558574 1 1
0.995771677071208 0.993226920818338 1 1
0.997816887116994 0.99533721789621 1 1
0.927269488298707 0.925269721001764 0 0
0.958709902502396 0.956539625676839 1 1
0.985342274271693 0.982898937809846 1 1
1.00093171120918 0.99838774987407 1 1
1.00815178331123 1.00554143474264 1 1
0.991786603940877 0.989146757507141 1 1
1.05719809672366 1.0545541098168 1 1
1.01949183422999 1.01725380567332 1 1
0.977098115089423 0.974646674920241 1 1
0.991920930407693 0.989440388130008 1 1
0.977704743999167 0.975038630271543 1 1
0.989946769534627 0.986921679575937 1 1
0.998040700486905 0.995474730452122 1 1
1.04249067493316 1.03997480776951 1 1
0.987810887433998 0.985640662414391 1 1
1.02851295696293 1.02619875227835 1 1
1.05715147411378 1.05441597488369 0 1
0.979689819250155 0.977167141049469 1 1
0.99218845765167 0.989404021005509 1 1
0.992612524214472 0.990132432585386 1 1
1.00808550042244 1.00556708164116 1 1
1.0648044721605 1.06199553844908 0 0
0.97477914715467 0.971894442244658 1 1
1.00467416651619 1.002014867831 1 1
1.01293617290275 1.0104640121284 1 1
0.976118566729466 0.973888843016837 1 1
1.0219107294225 1.01902005440061 1 1
0.941062240694709 0.938810634203937 0 0
0.983613224103629 0.980553498955699 1 1
0.983079015317379 0.98067875354557 1 1
1.05893430186118 1.05608819340395 1 1
0.949048704977367 0.946377317287111 1 1
1.04096444405633 1.03830464866649 1 1
0.98969207525634 0.987100652221625 1 1
0.998792822712042 0.996160820556207 1 1
1.01962475190843 1.01710587035799 1 1
0.974560207158627 0.972018073133428 1 1
0.99211475442947 0.989845628408084 1 1
0.990038535155242 0.987411352413355 1 1
1.00612888512732 1.00349362295842 1 1
1.0770060901922 1.07403163066661 0 0
1.03738099335905 1.03441599691613 1 1
1.00537438788696 1.00295740112302 1 1
0.960980427300606 0.958695029435553 1 1
0.987268707974898 0.984561492857494 1 1
0.999981267434649 0.997168183919255 1 1
1.01290602107909 1.01017083918884 1 1
0.953295133613092 0.950743743317651 1 1
1.04064693891307 1.03791615967055 1 1
0.966684769973386 0.964334989539973 1 1
0.999976983516849 0.997515260539649 1 1
1.04552207751972 1.04288129232089 1 1
1.01482740109387 1.01223738752544 1 1
0.958787529156115 0.956310343122163 1 1
1.00597104238103 1.00315512008946 1 1
1.02921717182327 1.02649415857264 1 1
1.0349534940807 1.03264933429986 1 1
0.948126980193767 0.945552533134882 1 1
1.00043227519135 0.997770342856915 1 1
1.00228544386449 0.999390805907381 1 1
1.00512197313294 1.00255583654358 1 1
0.990355814646066 0.987926189880609 1 1
1.00349535762501 1.00043071249393 1 1
0.992618878139686 0.990344925895932 1 1
1.0415489755957 1.03905853316332 1 1
1.05142947487029 1.04856331077376 1 1
1.00277098189234 1.00031289035181 1 1
1.02741913972915 1.0248116625968 1 1
0.981261997832231 0.978696603865807 1 1
1.0337184504198 1.0312143298404 1 1
0.97401052263712 0.971469098674977 1 1
0.990945719191633 0.988508465188446 1 1
1.05776782067497 1.05518148511026 0 0
1.00142635560214 0.99909072834019 1 1
0.93065407748321 0.928381676748913 0 0
1.01079474587396 1.008398173871 1 1
0.995807021372116 0.993303758734696 1 1
0.98919912445638 0.986845590447642 1 1
1.01309492762 1.01052291921509 1 1
1.01648518620516 1.01403369650581 1 1
1.00670264120542 1.00426292160226 1 1
0.938092226348523 0.935597860708311 1 0
0.983217268223402 0.980488357453827 1 1
1.08208025340517 1.07973689778377 0 0
1.00903388926164 1.00653192290638 1 1
1.03416531146307 1.03164907481394 1 1
0.99618002319045 0.992962219998281 1 1
0.957663521689698 0.955089126385746 1 1
1.02069880945307 1.01782883486784 1 1
1.01237601660045 1.00988142056085 1 1
0.990246748303439 0.987781722209864 1 1
0.98446688340646 0.981991214032714 1 1
1.00493471959514 1.00208747256986 1 1
0.951461028996488 0.949131041153857 1 1
0.997090490885451 0.99475335180367 1 1
1.01653868250589 1.01427575077497 1 1
1.04340119535283 1.04073805092476 1 1
0.977134291551228 0.97492307556605 1 1
0.993891373327054 0.991545120645899 1 1
1.02572821954284 1.02318157593888 1 1
0.980433071891794 0.97803189232122 1 1
0.997551314259001 0.995258256670951 1 1
1.02411135864578 1.02131244029087 1 1
1.00800510432716 1.0057516026854 1 1
0.984545894482338 0.982045084892278 1 1
1.00457977502336 1.00188527196399 1 1
1.01198346049168 1.00931582176177 1 1
0.976006886155249 0.973525325941945 1 1
0.993035151377063 0.990350758345475 1 1
0.999595166953542 0.996908029249863 1 1
0.946945634837727 0.945078955701609 0 0
0.968010634147378 0.965639554490893 1 1
1.02567576145558 1.02350861727857 1 1
0.952318538676874 0.949852125728473 1 1
1.04264598088444 1.04007698889438 1 1
1.01377000246562 1.01152176521329 1 1
0.986031154055003 0.983307142549717 1 1
0.993415140854032 0.990888615555146 1 1
1.03185958034132 1.02908046089175 1 1
0.988033355347759 0.985682502620585 1 1
1.00775440016473 1.00506092010342 1 1
1.01397726165827 1.01146039444818 1 1
0.971310310098119 0.968754873281388 1 1
0.99591107564919 0.993414940473666 1 1
0.952325830753136 0.950092223763483 1 1
0.943766768028663 0.941169045299289 0 0
0.983723847573753 0.981260633213396 1 1
1.00252445584271 1.00005058845096 1 1
1.04783507670601 1.04514172098023 1 1
1.01518855805576 1.01274233404447 1 1
1.01866549272812 1.01643704109582 1 1
0.968626711520085 0.966105084261651 1 1
1.02625654644699 1.02371055935155 1 1
1.05708701036573 1.05428512697097 1 1
0.986739233627843 0.984429672082564 1 1
1.04230471488506 1.03952905935554 1 1
1.00885617504258 1.00582048005508 1 1
0.996077366933851 0.993767444533077 1 1
0.984614907165602 0.982356929658084 1 1
1.04394258780774 1.04115067939503 1 1
1.01001383609732 1.00797405975165 1 1
0.985915075420748 0.983271509367705 1 1
1.00200338345457 0.999559656992712 1 1
1.03921117770956 1.03645497763707 1 1
0.955127372113137 0.952639177356528 1 1
0.97515898993565 0.972921989520997 1 1
0.989688651808255 0.987024980357584 1 1
0.965273437751731 0.96309359773199 1 1
0.998906190349705 0.99676617794064 1 1
0.986058551998438 0.984041844773996 1 1
1.03391231013336 1.03137035496333 1 1
0.97141074422719 0.96870450684256 1 1
0.995024435228003 0.991990021521356 1 1
0.963018547813464 0.960853680513389 1 1
0.992497469199265 0.99031083533888 1 1
0.981534915400453 0.978793133664098 1 1
1.00293343667396 1.00028583184348 1 1
0.959407589604668 0.956958836567829 1 1
1.00935987917676 1.00702301956749 1 1
0.993288592798248 0.990997172547987 1 1
1.04331090029628 1.04067312983122 1 1
0.959693155856873 0.957539103824992 1 1
1.00433137232877 1.001990926702 1 1
0.983376017530877 0.980729349663414 1 1
1.00816677654675 1.00585830576792 1 1
0.993548954958228 0.990620479846675 1 1
1.04908985679613 1.04691841158352 1 1
0.971658603002435 0.969053826292605 1 1
0.989310652964014 0.986600400773367 1 1
1.00673274860816 1.00441325258158 1 1
1.01315772075256 1.01074096673235 1 1
1.02478821483684 1.02196722065804 1 1
1.04625706760544 1.04357400558008 1 1
0.968166869405056 0.965596463614902 1 1
1.03665021350492 1.03347123508571 1 1
0.979148876076459 0.976729914375409 1 1
0.988467065819345 0.985823764966151 1 1
0.981304218895705 0.97898454954444 1 1
1.00188050785602 0.999357949765788 1 1
1.02000889209142 1.01719873035598 1 1
0.9937824736556 0.991390745467382 1 1
0.941799229614725 0.939740971178356 0 0
1.00067565674995 0.997814298996549 1 1
1.03950617971496 1.03654720317029 1 1
1.00825400191037 1.00598123349338 1 1
0.987144294139803 0.984515238850075 1 1
0.984366796411199 0.981985418832088 1 1
0.995061449012997 0.992533180185048 1 1
0.989427229833341 0.986560316608622 1 1
1.00366444055334 1.0011813100558 1 1
0.992454228075133 0.989797672947913 1 1
0.976826309734501 0.974327680733333 1 1
0.997721096417129 0.995479790628255 1 1
1.02531792883211 1.02261282526438 1 1
0.966818145355573 0.964605949874149 1 1
0.972336241193862 0.969393933391151 1 1
1.02242052998918 1.01923963459278 1 1
1.0318175986139 1.02887022006693 1 1
1.03016384476383 1.02765184580703 1 1
1.00932172003254 1.00669951950386 1 1
0.998159731824543 0.995396358909406 1 1
0.970258944206294 0.967887142057541 1 1
0.977584685769374 0.975291539198984 1 1
0.982444711796215 0.979882943806261 1 1
1.00495152843432 1.0025627819819 1 1
0.946993596987788 0.944678487740251 1 1
1.0426844958741 1.03952820587239 1 1
0.994907542050021 0.992205662243518 1 1
0.973472350186532 0.971275602693345 1 1
0.958784342555775 0.956373529386579 1 1
0.993577972316342 0.991235910782218 1 1
1.00749725389211 1.00505322652398 1 1
1.04267772894872 1.04042096780701 1 1
0.961562190947404 0.958888089079526 1 1
1.01845153924682 1.01593488639291 1 1
1.01891816607348 1.01643632402415 1 1
1.02283027117673 1.02027498459002 1 1
0.986618054760374 0.984522805163966 1 1
1.00130165725313 0.998589846929733 1 1
1.01640440030665 1.01389033304452 1 1
1.00428217597912 1.00167021961554 1 1
1.03967383400709 1.03707349369612 1 1
0.997903611008594 0.99542996692883 1 1
0.98456779158711 0.982450366566091 1 1
0.952065516033273 0.949628256392722 1 1
0.965526408479535 0.962769255404641 1 1
1.04753710060463 1.04519914855449 1 1
1.01714507481227 1.01467047059412 1 1
0.976307565824957 0.973825386028005 1 1
0.967187977650798 0.965017636367348 1 1
1.02370804815612 1.02122608930202 1 1
0.968619010311476 0.965860825866114 1 1
1.01516156911456 1.01272844729628 1 1
1.02155961381895 1.01869081017124 1 1
1.01737398105302 1.01515814872616 1 1
0.999633412353902 0.997300300206409 1 1
0.98155420375849 0.979272654184124 1 1
0.97043697579231 0.96822648264181 1 1
1.04444405406671 1.04204040368232 1 1
0.948264891503906 0.946208043432624 0 0
0.983505369389415 0.981007998957015 1 1
1.0032877964978 1.00114370880374 1 1
1.02777965271745 1.02502322121725 1 1
0.981639377285348 0.979331241271257 1 1
1.01154035087554 1.00898244525633 1 1
1.04677178267342 1.04388895076737 1 1
0.955044645615296 0.952959419055233 1 1
1.02082811964387 1.0182622494107 1 1
1.05098079556901 1.04815017579827 1 1
1.0464513442213 1.04313437422955 1 1
0.992266390598937 0.989488351739649 1 1
1.03046001197244 1.02776546013249 1 1
0.963691316044883 0.96127644270461 1 1
1.01109284877159 1.00883107383598 1 1
1.03082444781268 1.02846450516706 1 1
1.01501277813191 1.01279927848549 1 1
0.978906721286255 0.976495958980084 1 1
1.00723079678292 1.00477215215936 1 1
1.03513656021944 1.03174057676572 1 1
1.008423127189 1.00580789468523 1 1
1.03429796655116 1.0316027499588 1 1
0.961689806060343 0.959197129927862 1 1
0.964055575322342 0.961700358772339 1 1
0.97533141602734 0.972877818720194 1 1
0.962199267998627 0.959885955593148 1 1
1.01254651643895 1.01000603980035 1 1
1.0089002793652 1.00658773907842 1 1
0.953118998078652 0.950702236331765 1 1
0.981478999814489 0.97936225379374 1 1
1.04387278474242 1.04156440283541 1 1
1.03896902653405 1.03617270060568 1 1
1.02790605539765 1.02511111990598 1 1
1.01214492438545 1.00949533768976 1 1
1.01056487142235 1.00791460887735 1 1
0.980365809562118 0.978018311103178 1 1
1.05739620237022 1.05447710940133 1 1
0.953380589948178 0.951109330557626 1 1
1.06047181906275 1.05779079188711 0 0
1.02444923696774 1.02142478356234 1 1
0.934549553508792 0.932016931313341 0 0
0.978269274410457 0.976177365266596 1 1
0.961326967151314 0.959124337862822 1 1
0.968554726236076 0.965790916563575 1 1
1.03143371065037 1.02920397861945 1 1
1.03427107458832 1.03170084014723 1 1
0.965909908818323 0.963219384088155 1 1
1.00501111654794 1.00250259412376 1 1
0.977063575744981 0.974382168945873 1 1
0.982504730156324 0.979641489911375 1 1
1.03679591797453 1.03384766837475 1 1
1.0072483877287 1.00448086247095 1 1
0.991081415553414 0.988594639673877 1 1
0.998438982829683 0.995724815069607 1 1
0.984824781267232 0.982406578409273 1 1
1.01353520373947 1.01077021139171 1 1
1.03432962029407 1.0316839197339 1 1
1.05420099916587 1.05158738877433 0 1
0.996767569287751 0.993806950384467 1 1
0.983505379273882 0.981357137911466 1 1
0.988096985017784 0.985542869606321 1 1
1.00663476964776 1.00412920581893 1 1
0.983575186684822 0.980908549867145 1 1
1.02878567218998 1.02592425414654 1 1
0.993837872668588 0.991012247415931 1 1
0.974977923422872 0.972200258663112 1 1
0.910206964696797 0.907674513002944 0 0
1.03129619478712 1.02864660129052 1 1
0.936937421551904 0.934459893562201 1 0
0.968580929749941 0.966001600308741 1 1
1.01349763701285 1.01117062538301 1 1
1.06182197035042 1.05885430336474 0 0
0.968412034977591 0.965939692257417 1 1
1.00334941187576 1.00091237548282 1 1
1.01559790876266 1.01302417614691 1 1
0.979516077857238 0.977113506136836 1 1
0.939247563602049 0.936976398251882 0 0
0.964054277401299 0.96173491319942 1 1
0.967105372177377 0.964076393904823 1 1
1.0074263467729 1.00504145787943 1 1
1.03259545986303 1.02990297923667 1 1
1.02248168264912 1.01943670599963 1 1
1.00000212363659 0.997594641943556 1 1
0.98679357272003 0.984344184201511 1 1
1.01273213044724 1.00979849127875 1 1
0.955021381405495 0.952771618507349 1 1
1.0103387214217 1.00745464371852 1 1
1.00221051502586 0.99980335964585 1 1
1.03498339399123 1.0322965881846 1 1
0.984933601268075 0.982612390514833 1 1
1.03339257257607 1.02995797359781 1 1
0.993357769518635 0.99090553705889 1 1
0.991175707853739 0.988809640244047 1 1
1.00098682343229 0.99856554846825 1 1
0.991520627928821 0.989001070709753 1 1
0.994334073480376 0.991325464444077 1 1
0.957113389974693 0.954805250150134 1 1
1.03776602702597 1.03540270450299 1 1
0.987880923827557 0.985777441488021 1 1
1.0101818647159 1.0077111927143 1 1
1.03087700646616 1.02811919571407 1 1
1.02627352373948 1.02376980486542 1 1
1.03015815536278 1.02725427731267 1 1
0.971843469314467 0.969541646433021 1 1
1.0220396262056 1.0195224448395 1 1
0.932834816906428 0.930424949442649 0 0
1.10370820748057 1.10076610654275 0 0
1.00319699432196 1.00079461777264 1 1
0.963078649694316 0.96005392413176 1 1
1.01746242805869 1.01520679207604 1 1
1.04606486719784 1.04331790113434 1 1
1.01606690090676 1.01319696748766 1 1
1.06457343354363 1.06186344133764 0 0
1.00518766169705 1.00294819169513 1 1
0.956492428690954 0.954035123845749 1 1
1.00280646943036 1.00045080348227 1 1
0.998367039570903 0.996014555332565 1 1
0.957143132427531 0.954736945677046 1 1
1.0162450758115 1.01333574801877 1 1
1.00414364128729 1.00133828323741 1 1
0.998223276003979 0.99569627741754 1 1
0.977150492927758 0.97432403943868 1 1
1.05078681667912 1.04837783596331 1 1
0.941806343927988 0.938812834111096 1 1
0.985687586802743 0.983155023125307 1 1
0.995774875557156 0.993529543748581 1 1
0.992495089993875 0.989978599523093 1 1
0.994335155993868 0.991453825706988 1 1
0.941251925674451 0.938896035848063 0 0
0.954967254286935 0.952592166358168 1 1
0.983654067144118 0.981398309821387 1 1
1.02192914763763 1.01967766385584 1 1
1.04206522974297 1.03888752210425 1 1
1.0190468721 1.01664054941917 1 1
0.94663337650571 0.944011390791517 1 1
1.00545806313465 1.00310080554776 1 1
1.02365076313056 1.02096311783125 1 1
1.01980598284667 1.01738691680273 1 1
1.0187597356471 1.01630876529335 1 1
0.994100347685525 0.991290718745588 1 1
1.03489726747997 1.032143978831 1 1
1.04749287583292 1.04493831455223 1 1
1.01177415070339 1.00925787784804 1 1
1.01179487327987 1.00876040357122 1 1
1.00393121950901 1.00091601489754 1 1
0.988218082627335 0.985852722401152 1 1
0.980695395254094 0.978161627210588 1 1
1.02372133778121 1.02091931010512 1 1
1.00060297710438 0.997773359761499 1 1
1.01725571093857 1.01494842146561 1 1
1.05199152667644 1.04975832773658 1 1
0.978967985586143 0.976467075995226 1 1
1.01095563333384 1.00851357363142 1 1
1.04889072224438 1.04594026465192 1 1
0.981277250734287 0.978630839747606 1 1
0.985461493585162 0.982884956567932 1 1
0.965402773075221 0.962246666201967 1 1
1.0024832718943 0.999276009987033 1 1
0.975269498119755 0.973000832644677 1 1
1.04981489649724 1.04727262626843 1 1
0.971985817849471 0.96925216029154 1 1
1.05847778404039 1.05576876840884 0 0
0.98676802955523 0.983978250369193 1 1
1.01837368639738 1.01555477292501 1 1
1.02062410522245 1.01803533156312 1 1
1.00196587822707 0.999530748044809 1 1
0.941062994956225 0.938391987836941 1 1
0.963561550594284 0.961094148719161 1 1
1.05710458607262 1.05449075102751 0 0
0.97304206307689 0.970797617178658 1 1
0.995085305310797 0.992951720078246 1 1
0.98370430655094 0.981415354742784 1 1
0.98521860927146 0.982647383991586 1 1
0.986151155817856 0.983806455977017 1 1
0.989644516866298 0.987551145817707 1 1
0.998410821085647 0.995555265408512 1 1
0.976909918580711 0.974040603695951 1 1
0.9891165011234 0.986625208573983 1 1
0.955254023059848 0.952577628117588 1 1
1.00507315314834 1.00264411373222 1 1
0.975374085116438 0.973129317836076 1 1
1.02259788777543 1.01945756722728 1 1
1.00044889003107 0.997899115750938 1 1
0.971867283758437 0.969609211493892 1 1
1.03182245195588 1.02931116421479 1 1
1.0077758016273 1.00486487878223 1 1
1.00895095518343 1.00662436722355 1 1
0.998773370406417 0.996412488280028 1 1
1.00458831515676 1.00234990327912 1 1
1.0047386497974 1.00246568166811 1 1
0.951785429128257 0.949685501896475 1 1
0.944610185283738 0.942377347951594 0 0
1.0004874900873 0.998166170465616 1 1
1.00467779276602 1.00192993352229 1 1
0.96680127602111 0.964549228530594 1 1
1.0364918046134 1.03362178819681 1 1
1.01974483248184 1.01718821552538 1 1
1.02226672110622 1.01934889484382 1 1
0.969513336825595 0.966927022895112 1 1
0.994533860105271 0.992020395457727 1 1
1.00794424576589 1.00550065162487 1 1
0.992517013120907 0.990112442750449 1 1
0.996986753560872 0.994734364951156 1 1
1.03817543587437 1.03523081281902 1 1
1.09171713226578 1.08866481369483 0 0
0.985507444007343 0.98244260131175 1 1
1.00670965464975 1.00455434095544 1 1
0.973961347042929 0.971721990265229 1 1
1.06277632148487 1.06001652535666 0 0
0.985622157253446 0.983400389994078 1 1
0.989299833144919 0.986570711173262 1 1
1.04871428320389 1.04611730454713 1 1
0.98059180598057 0.978239532707789 1 1
1.02348275924396 1.02102025447908 1 1
0.990304497162355 0.987880241047555 1 1
0.97558550317695 0.97253725970291 1 1
1.00090722972667 0.99867601945878 1 1
1.00285811847358 0.99968647938201 1 1
1.01763380388811 1.01525371084345 1 1
0.96508575444765 0.962561630399922 1 1
0.963835448225652 0.961352489850859 1 1
0.951305634231737 0.948855930190115 1 1
0.963111366496601 0.960494699469637 1 1
1.00692814521102 1.00474481539566 1 1
1.01269927094726 1.0100055554477 1 1
1.0015834573098 0.99884480539774 1 1
0.998350270101267 0.995904430857221 1 1
0.968593453834231 0.966323907438258 1 1
1.00788966382835 1.00484848176583 1 1
0.986081223095902 0.983378750745271 1 1
1.0553532393223 1.05267263499011 0 1
1.02056243529268 1.018317843826 1 1
0.995975990955816 0.993229844966159 1 1
1.041598533783 1.03851032370857 1 1
0.973996812130535 0.970985787558435 1 1
0.988768574026014 0.986241295460154 1 1
1.01621800162361 1.01354958181079 1 1
0.971885023237027 0.969569319831934 1 1
1.03177794224538 1.0296326731928 1 1
1.01330781195157 1.01006207798567 1 1
0.973690464632257 0.971361798828863 1 1
0.96912116171884 0.966786421880612 1 1
0.99725239930148 0.995036156755717 1 1
1.00381033354201 1.00119869023866 1 1
0.983017297924598 0.980572643090323 1 1
1.0057337334433 1.00312388820265 1 1
1.03667433672431 1.03402242846092 1 1
1.03056315829274 1.02759113103267 1 1
1.001510177051 0.998866609620717 1 1
0.9951422207608 0.992237003546182 1 1
1.00879531529857 1.00645353365857 1 1
0.984190688797821 0.981807477879858 1 1
0.923738001798905 0.920760529502755 0 0
0.984247262148214 0.982051989183251 1 1
0.956043563576839 0.953736204785435 1 1
0.966873220826108 0.963929805391126 1 1
0.979696727718619 0.977493908108113 1 1
1.01207971471715 1.00990323037576 1 1
1.02059601007275 1.01812121229675 1 1
1.02815007387336 1.02517311631754 1 1
0.982635879278407 0.980046430905703 1 1
0.990856028543217 0.988710499324484 1 1
1.03221683464654 1.03007059627966 1 1
0.984741540908588 0.981843044965089 1 1
1.0646419937499 1.06197253363996 1 1
0.990996361899809 0.98828321171012 1 1
0.937343207499553 0.934744153009266 0 0
0.95687897199207 0.954538987412843 1 1
1.02539088883546 1.02280965627242 1 1
1.05153633962046 1.04849239038734 1 1
0.974572692595452 0.972320513645715 1 1
0.999328602568339 0.996465418481137 1 1
1.00212111999314 0.999551936406453 1 1
1.01317213548566 1.01074183968649 1 1
0.935778904456294 0.93357301498484 0 0
0.987199605720263 0.984653257066395 1 1
0.999859285379895 0.997424633889068 1 1
0.982297399613335 0.979607680385476 1 1
1.03688607260941 1.03406693723255 1 1
0.963746655239077 0.960979897404097 1 1
1.0474034893349 1.04476523245998 1 1
1.01903761258819 1.01618844962365 1 1
0.988081478527994 0.98552057722289 1 1
1.04188580911151 1.03912660573476 1 1
1.02111065197018 1.01878893592901 1 1
0.960697273020923 0.958274346590875 1 1
1.01814854417937 1.01521086307909 1 1
0.971530048306994 0.969018190924731 1 1
0.975672891217285 0.973353991229136 1 1
1.01551534836738 1.01279728414103 1 1
1.00677183403298 1.00456766551503 1 1
1.00849101953731 1.00581478217571 1 1
0.982826779066559 0.980080437687294 1 1
0.979308385121867 0.976850750849314 1 1
0.999658784248611 0.997057697256107 1 1
0.978135990273165 0.975392185047562 1 1
0.978409482181738 0.976123840550919 1 1
1.01688396879256 1.01397972056012 1 1
1.03452013894821 1.0320787607377 1 1
1.05631467928557 1.05306986953715 1 1
1.0392689679991 1.03651228624727 1 1
1.01703597908415 1.01443345558053 1 1
0.992330044407971 0.989942090506368 1 1
0.960695820173522 0.957845530996256 1 1
1.01122190241868 1.00891948323841 1 1
1.01935411204871 1.01661609283472 1 1
0.995413642282549 0.992762855513285 1 1
1.03392675562563 1.03131333466945 1 1
0.979136144318819 0.976719090019888 1 1
1.01585857217448 1.01321494241545 1 1
0.989124819702521 0.986072053171176 1 1
1.01631025001172 1.01385980101247 1 1
1.02473506303352 1.02218119723643 1 1
0.968924602535166 0.966622222020218 1 1
0.958225924331115 0.955539534337183 1 1
1.01492118579506 1.01260609138323 1 1
1.02522794440562 1.02211983989293 1 1
1.02562138390622 1.023072955132 1 1
0.942802986374844 0.940270499104643 1 1
0.971322464588338 0.968816495450631 1 1
1.00032586477837 0.997539735013471 1 1
0.981173882164575 0.978407606791237 1 1
1.0004392722734 0.997873611666953 1 1
0.971163144283156 0.968693132423311 1 1
1.05960895434235 1.05706547249213 0 0
0.991017039480967 0.988909259923832 1 1
0.977496816741109 0.975119302080249 1 1
0.987184684279347 0.98451993988734 1 1
0.9766716631105 0.973872471994499 1 1
0.988881977464264 0.986420413508722 1 1
0.997185188778425 0.994702638968794 1 1
1.04193914910222 1.03909500483107 1 1
0.922789938809132 0.920498526696096 0 0
1.00652680449391 1.00333033518973 1 1
1.03792714889904 1.03512180005264 1 1
0.977789630334053 0.975186958178846 1 1
0.998449005357029 0.996001839607876 1 1
1.0363417452146 1.03369088215511 1 1
0.993624521954705 0.991354580774532 1 1
0.954460100164821 0.951445290335588 1 1
0.975031145151996 0.972676134822511 1 1
0.973011202754326 0.970449599212719 1 1
0.987062114619219 0.984128171255235 1 1
1.01873672812075 1.01619231276791 1 1
0.998939879360317 0.996805631145428 1 1
1.03057295849625 1.0281162692951 1 1
0.989588043573147 0.986525827862701 1 1
0.958491804618712 0.955951890534628 1 1
0.974215715909825 0.971551734387063 1 1
0.98263955092665 0.980262388733188 1 1
1.02097783782695 1.01833817493458 1 1
0.994314882400594 0.991439485475618 1 1
1.00306506769278 1.00064136956977 1 1
0.946039337213396 0.943178585637887 1 1
0.94883139246308 0.946154544819127 1 1
0.969465530446447 0.966997452742592 1 1
1.02919456474418 1.02684292347521 1 1
1.01248994005499 1.00972869759234 1 1
0.961289000375656 0.959015157574985 1 1
1.02017296271531 1.01724581883565 1 1
0.997615935545499 0.995384914225917 1 1
1.01173749691714 1.00831254404882 1 1
1.00210730999643 0.9998243090834 1 1
0.981551129960136 0.979032651020888 1 1
0.984140316606564 0.981454676697113 1 1
1.04426248544015 1.04170537901631 1 1
1.02606747158666 1.02301427385682 1 1
0.967542100987576 0.965381354670722 1 1
0.959014433618545 0.956487207680344 1 1
1.0379188887367 1.03565864885264 1 1
1.0210940593576 1.01843774449223 1 1
0.981448741624364 0.979442279115612 1 1
1.03075782537262 1.02784881327393 1 1
0.990338930221338 0.987060507704261 1 1
1.05579895194448 1.05333002957291 0 1
1.0176898812585 1.01491217806223 1 1
1.00162655956517 0.999331622721011 1 1
1.04774456698916 1.04475511340844 1 1
0.947221308245238 0.944837450978421 1 0
1.01958119518909 1.01724073674965 1 1
0.985150260301351 0.982922492088417 1 1
0.968227242093457 0.965572314113553 1 1
1.00046521963958 0.997411924125884 1 1
1.00927001357115 1.00665261018269 1 1
0.98819538132175 0.985735783287103 1 1
0.990958510341315 0.98865207185591 1 1
0.999715515879144 0.997352690832169 1 1
0.984852698578572 0.981944808229277 1 1
0.983314356829058 0.980989617547894 1 1
0.97446938897128 0.971988426559397 1 1
0.984851572901795 0.982378614083768 1 1
1.0540818800213 1.05104281676716 1 1
1.03445950693402 1.03185994843737 1 1
1.04065142220995 1.03811300555534 1 1
0.992651847342622 0.990083429882025 1 1
0.994339467126778 0.992003487590346 1 1
0.979186507852343 0.976710391597907 1 1
0.977384359887546 0.974830523902638 1 1
0.974986070372446 0.972600013708401 1 1
0.976822759337994 0.974568276876704 1 1
0.992094792787779 0.989733937242312 1 1
0.988524668936332 0.986352057121697 1 1
0.979875584551666 0.977401238904983 1 1
1.04958750132215 1.04698215385426 1 1
0.991016485894962 0.988678422637015 1 1
1.00862613464436 1.00577225428611 1 1
0.971679587047071 0.969093245085247 1 1
0.943413673397408 0.94101559612607 1 0
1.00424988557499 1.00169151199245 1 1
1.01821941556757 1.0155029202826 1 1
1.00297477534732 1.00059864585588 1 1
0.997855867463378 0.99548443483352 1 1
0.987013124159277 0.984239976462141 1 1
0.996403021962636 0.99414252473834 1 1
1.03906366273539 1.03620178221545 1 1
1.04656370288146 1.04389834545602 1 1
0.982796970054451 0.980758936864526 1 1
0.933392817722891 0.931101127921436 0 0
0.99481500255874 0.992613134038632 1 1
1.02071255341291 1.01790015958359 1 1
1.01799655330701 1.01515837043647 1 1
1.03286273222757 1.03000617307439 1 1
0.989449644675738 0.986502199958332 1 1
1.00127459081219 0.998861827266707 1 1
1.00772052147346 1.00522131626644 1 1
0.988931610505964 0.986326669992222 1 1
1.00673194001095 1.00393202009412 1 1
1.00910477598555 1.00670219857633 1 1
0.987813943214493 0.985109402392497 1 1
1.02153003452612 1.01914510090326 1 1
0.979833669532094 0.977488468880649 1 1
1.05553824506966 1.05298388533657 0 1
0.990689812337969 0.988131767573966 1 1
0.941324970923973 0.939394807642059 0 0
0.990935125654147 0.988447894489156 1 1
0.991011436079643 0.988269230821751 1 1
0.982039275414527 0.979015984088844 1 1
0.975208618100481 0.972519616207372 1 1
0.961734062491729 0.959558758432558 1 1
0.987643537394008 0.985142651223716 1 1
0.983730031885683 0.981209475815461 1 1
0.979067591543347 0.976294209615306 1 1
1.02566117994524 1.02317026956895 1 1
0.982041367106817 0.979527610423829 1 1
0.934837882373051 0.932495804424513 0 0
1.00538098344662 1.0033074951991 1 1
1.02524355050389 1.02285777055766 1 1
0.96769568340278 0.964976407303221 1 1
0.986343093689387 0.983619955190069 1 1
0.932837175397638 0.930253006629975 0 0
0.97467223419175 0.972518937308509 1 1
0.977896514493426 0.975235629602197 1 1
0.979503222506305 0.976929131185703 1 1
0.986333073970443 0.983897147912432 1 1
0.962447373850799 0.959620664523008 1 1
0.994602523949093 0.992345772399573 1 1
1.02437636830462 1.02151347859531 1 1
0.999967980051068 0.997342524728821 1 1
1.00478777513737 1.00256797247718 1 1
0.966678288229406 0.963904569817035 1 1
1.00700176052453 1.0043210659986 1 1
0.959615279913018 0.957243187568399 1 1
0.992740368009737 0.990471634594322 1 1
0.977663473476551 0.975217587337871 1 1
0.966812145224873 0.964411876102657 1 1
0.957662190542014 0.95539686822602 1 1
1.03307141328765 1.03059826835292 1 1
0.986267628754725 0.983191872807237 1 1
1.00227396108872 0.999747387048236 1 1
1.01445062148157 1.01215056845975 1 1
0.953106385185073 0.950568055318307 1 1
0.970882805793419 0.968325376126885 1 1
0.989244053665558 0.986749994784838 1 1
1.04521650638679 1.04283083094403 1 1
0.979637423386004 0.976630582662912 1 1
0.995722618351048 0.992958573539677 1 1
1.03412888304036 1.03186782450926 1 1
1.06021313797245 1.05765878628452 0 0
0.992949553010015 0.990679846892813 1 1
0.979245333478637 0.976767295637414 1 1
1.01672042257048 1.01447599508527 1 1
0.980084132866263 0.977430834512705 1 1
1.01808774260283 1.01577400536688 1 1
0.982968114612182 0.980501092141517 1 1
1.00346856410562 1.00122977025275 1 1
0.953684749940327 0.951265272498586 1 1
1.01834457575248 1.01610297107918 1 1
1.00041021019494 0.997768475572521 1 1
0.989254159996266 0.98677989120588 1 1
1.00118112731816 0.99880695221014 1 1
0.986757408141981 0.984450726406759 1 1
0.998654268130077 0.996028714142596 1 1
0.996446883663699 0.994333804112748 1 1
1.00255524357539 1.0000987203215 1 1
0.974165615586881 0.971609921368557 1 1
0.989597902963381 0.987361213386903 1 1
0.90365813381823 0.901606103037258 0 0
0.999755608096342 0.997262128834091 1 1
0.991865346919091 0.989283120969229 1 1
0.979683449158663 0.977379593750853 1 1
1.01260623985804 1.01044047063905 1 1
0.988340056190267 0.985932201621226 1 1
1.04228053008591 1.03971362390535 1 1
0.968797459043079 0.966530163374259 1 1
0.988450692009707 0.985788030621119 1 1
0.967683128859772 0.964691711381816 1 1
1.00097328288859 0.998790407987483 1 1
0.990825674197311 0.988399681590306 1 1
0.989737973256753 0.987258520980068 1 1
0.984578838891775 0.982280746177728 1 1
0.992790524740761 0.990037038300845 1 1
1.00542420427357 1.00262321278464 1 1
1.02897859839732 1.02620357804136 1 1
1.00793300487162 1.00512270763249 1 1
1.01377230705388 1.01112731944934 1 1
1.00743914650195 1.0046736567339 1 1
0.990828040486215 0.988464805022891 1 1
0.974740080961983 0.972363594992012 1 1
1.00976210489664 1.00756975994438 1 1
1.03534510253477 1.03267290378174 1 1
0.998097858162037 0.995939708640776 1 1
0.957336258093696 0.954896329141797 1 1
1.03314199297664 1.03088128419245 1 1
0.988565866242617 0.9856826415332 1 1
1.03006512335952 1.02728310643965 1 1
1.01898165992697 1.01585281075515 1 1
0.952179002524407 0.949906501713212 1 1
0.961004194579327 0.958938111109973 1 1
1.03902210067414 1.03616757974389 1 1
1.05398640412677 1.05155338512507 0 1
0.981944356181948 0.97927149078647 1 1
0.996689302670269 0.994076362933251 1 1
1.02681342609066 1.02435483946101 1 1
1.02255443446983 1.01992113338266 1 1
1.04346281861184 1.04098240995488 1 1
1.02289821830446 1.01995622580561 1 1
0.972830929395319 0.970601287352451 1 1
0.983224114434132 0.980892075168945 1 1
0.99510420551379 0.992355161428008 1 1
0.985937372869308 0.983330831749637 1 1
1.01272985221717 1.01016769644457 1 1
1.00834968256328 1.00555251457934 1 1
0.959538717222851 0.956765984678248 1 1
0.989862718920905 0.987189578866555 1 1
1.00311434498256 1.00038863443899 1 1
0.989436000545707 0.987112692210075 1 1
1.02203306257375 1.0196048424309 1 1
0.991812741238287 0.989388533653256 1 1
1.02230738044425 1.01966518077269 1 1
0.969776771152729 0.967090031941987 1 1
1.03968790067717 1.03712300110046 1 1
1.01407042987012 1.01151332576728 1 1
0.975194952223399 0.972179587383585 1 1
1.01382108302693 1.01152987036023 1 1
1.01625313230173 1.01281244370549 1 1
0.988499296185436 0.986209748335384 1 1
1.01305433978951 1.01059554352748 1 1
0.946016872774514 0.943536337947133 1 0
1.01828085116512 1.01602827912044 1 1
0.97835910721549 0.975786794518633 1 1
0.977605376047688 0.975249649140472 1 1
0.992009215193902 0.989445490153521 1 1
1.00157169609603 0.999333320098541 1 1
0.980633932439743 0.977885780571473 1 1
1.006299914144 1.00362396230371 1 1
0.998436508045048 0.995707858344103 1 1
0.945182901049244 0.942598433458863 1 1
0.99691132730355 0.994406496214427 1 1
1.02168109603633 1.01874827724999 1 1
0.988638717292429 0.986162022450228 1 1
0.988222011891553 0.985572910642663 1 1
1.0071502514518 1.00469300014997 1 1
1.01080649460399 1.00798547287405 1 1
0.986812822254728 0.984131448536776 1 1
0.999305398401521 0.996297433024634 1 1
0.992230040972056 0.989597050028786 1 1
0.988333244931074 0.985377994973079 1 1
0.97172655170028 0.969361984363035 1 1
1.01448232091615 1.01147992572681 1 1
1.00043916792985 0.997812896614503 1 1
0.981838554240191 0.979230327251723 1 1
1.07143588132228 1.06857633569466 0 0
1.03622087141193 1.03367548282176 1 1
0.983410793262632 0.980551745243762 1 1
1.05440550376836 1.05155519390356 1 1
0.998378695661542 0.995930893872886 1 1
1.04914066029864 1.04689259342417 1 1
0.994096125213499 0.991229080782911 1 1
1.02804883298677 1.02552809793092 1 1
0.990037631223515 0.987223755158389 1 1
0.985572302729929 0.983416416332884 1 1
0.99779753627108 0.994748928326508 1 1
1.00872467934157 1.00643276491673 1 1
1.00321610899456 1.00046101080259 1 1
0.938129453398452 0.935727505443305 0 0
1.03452896378169 1.0316842653622 1 1
0.982770081345806 0.980497144247442 1 1
0.986097267242561 0.983770409522984 1 1
1.02914850996521 1.02645696565067 1 1
0.93294882810547 0.930354593748003 0 0
0.998393588786779 0.995651328778934 1 1
1.01798353895615 1.01496839853358 1 1
1.01146353212885 1.00875597364229 1 1
1.03202299878167 1.02935774159932 1 1
1.01523893654543 1.01286566374728 1 1
0.981483748729687 0.979289128156224 1 1
1.05961451722655 1.05719751983301 0 0
1.01353592277132 1.01084734388617 1 1
0.992351311814567 0.98990176365142 1 1
1.01843956714595 1.01560710790603 1 1
0.993299610284406 0.990838409838918 1 1
0.962238332801241 0.959630430874141 1 1
0.982688037466307 0.979898043364614 1 1
0.972016461855245 0.969412054489457 1 1
0.983184552587815 0.980522839881508 1 1
0.984213022073164 0.981604659323896 1 1
1.00814370656925 1.00557722603353 1 1
0.997822772663398 0.995143697237425 1 1
1.02815838807644 1.02532089577756 1 1
0.972330755761035 0.970087392054592 1 1
1.00204233228045 0.999074648781666 1 1
1.03146690172073 1.02810278791161 1 1
1.01302648339702 1.01088808288919 1 1
0.980747500486102 0.978113193994031 1 1
0.984956147505255 0.982405946928652 1 1
1.03860653630134 1.03574906985007 1 1
1.02704871285605 1.02423496988062 1 1
0.987933841908231 0.985339926405022 1 1
0.99600115642776 0.99375153044507 1 1
1.02617775942997 1.02369959262941 1 1
0.998484234133506 0.996035525059557 1 1
0.979066664309696 0.976573817708929 1 1
0.926432818210717 0.923708862481313 0 0
1.02473597395049 1.02177682233419 1 1
1.00516121385277 1.00288679250555 1 1
0.971321637168065 0.968810472020655 1 1
1.02568403580597 1.02326132444933 1 1
1.03407599042198 1.03105901150177 1 1
0.949716615730641 0.947525202103635 1 1
1.03166243067224 1.02909853130087 1 1
1.02559626759861 1.02337285125727 1 1
1.0353198708208 1.03247902586937 1 1
1.08252365152385 1.07960857914295 0 0
1.01438185041471 1.01177288769665 1 1
1.04057357592557 1.03799349452583 1 1
1.01753515288111 1.01464517900532 1 1
1.01379104008176 1.01129881593842 1 1
1.00184244391351 0.99928070646292 1 1
1.02764363196341 1.02484662417403 1 1
0.976146315258734 0.973747631477323 1 1
1.05551320385934 1.05268682104621 1 1
1.00399703590484 1.00175292139741 1 1
1.04328328701289 1.04065841164986 1 1
1.00170048685797 0.999017662993427 1 1
0.994913699194931 0.991895071126398 1 1
1.03125075646938 1.02849993482038 1 1
0.992315565695129 0.989618921051764 1 1
0.999993806337944 0.99724803464551 1 1
0.96949724419252 0.967076565278535 1 1
0.962483644468306 0.959997703856329 1 1
1.01551712393116 1.01255638674157 1 1
0.968390953307934 0.966144365353368 1 1
1.03256649590055 1.02986586167602 1 1
0.99803175057765 0.995615020988731 1 1
1.02424840522081 1.02196733058273 1 1
0.972129214590335 0.969581894548525 1 1
0.986369755238194 0.983853222461134 1 1
0.985001895315667 0.982832705091602 1 1
1.00459382095748 1.00226574457885 1 1
1.01140130850698 1.00877663334128 1 1
1.04545864476221 1.04287927814064 1 1
0.996318848612469 0.993679804551528 1 1
0.98135830877969 0.979018773103749 1 1
1.05934067758557 1.05685153878126 0 0
0.970797916392693 0.96838225260944 1 1
1.02629980871276 1.02369019609477 1 1
0.998707197531354 0.996440286060579 1 1
1.06787409972654 1.06492700468759 0 0
0.979195238728843 0.976543509026474 1 1
0.988741129551309 0.986441404608289 1 1
0.968293144132551 0.966197729983992 1 1
1.02948401058578 1.02671495442404 1 1
1.03381557406554 1.03142943566081 1 1
1.03023472444368 1.02751802906192 1 1
0.978635953636352 0.975554731903383 1 1
0.986638004803201 0.984406263689182 1 1
0.994610472354089 0.992399149550004 1 1
0.96574196942853 0.963383345336119 1 1
0.998469428334196 0.995951491591996 1 1
1.00270398048961 0.999948012521173 1 1
1.03809297284731 1.03508341723825 1 1
1.02168672179578 1.01860657018281 1 1
1.00256797066047 1.00011335091067 1 1
0.992758340635146 0.989824744550407 1 1
0.955743291880738 0.953540925729744 1 1
1.00165081135099 0.999299359242492 1 1
1.04716180124958 1.04466389021332 1 1
1.00707599042553 1.00456488286266 1 1
1.0223874592036 1.02000724187787 1 1
0.9819529667905 0.979647149067596 1 1
0.960326527310154 0.957796968301675 1 1
1.01490852013604 1.01209074106825 1 1
1.01029468917683 1.00738958776382 1 1
0.972668278659672 0.970382922656998 1 1
1.00599405154665 1.00306525244368 1 1
1.00714261560483 1.00466382599197 1 1
1.03051496322134 1.02773473954639 1 1
0.990328447343398 0.987637549985014 1 1
0.999264056443302 0.996858861821396 1 1
1.0089590068802 1.00624585409878 1 1
1.01241791377575 1.00977259005905 1 1
0.949710034355325 0.947185942165555 1 1
1.0084121461672 1.00594894695378 1 1
0.976040064420634 0.973676707663727 1 1
0.988686192494248 0.98602687559409 1 1
0.992571949241483 0.989414745911606 1 1
1.00716291347195 1.00476274431207 1 1
0.987734227328299 0.98520408890947 1 1
0.959124657225282 0.956731162865381 1 1
0.982924532690845 0.98002480127464 1 1
0.986403785143001 0.984134133606056 1 1
1.0381156525867 1.03543138357104 1 1
0.957199391208938 0.954811250156796 1 1
0.992948143565263 0.990192189521994 1 1
0.992583287118467 0.990167118096802 1 1
0.980260636010823 0.977511617368573 1 1
0.955876475409246 0.953418921418662 1 1
0.993885121317201 0.99118543621812 1 1
0.982821095780468 0.980206123008328 1 1
0.949016296311887 0.946391979690058 1 1
0.999302743418249 0.996213432491483 1 1
1.02386890041428 1.02135229290705 1 1
0.985098203067477 0.982384633460253 1 1
0.990895529426783 0.988277267666915 1 1
0.996501350622477 0.993701191141127 1 1
0.991005256581008 0.988554814513364 1 1
1.00415350318948 1.00164442043521 1 1
0.969537828151296 0.967151710001522 1 1
1.00626740491389 1.00329277187419 1 1
1.01638337361799 1.01409966560616 1 1
1.00826330268655 1.00572129151306 1 1
0.982550675746799 0.980403217329011 1 1
0.970260711344209 0.96768772690991 1 1
1.00596793749294 1.00326656131097 1 1
0.967710275225229 0.965262714573757 1 1
0.994724112588052 0.992403997896778 1 1
1.01980586663032 1.01767231120067 1 1
0.944586917490895 0.941748143007477 1 1
0.988861428897689 0.986396969474928 1 1
0.974016541800255 0.971336291284914 1 1
0.989171927633567 0.986501812110953 1 1
1.00699368616927 1.00404894142983 1 1
0.968577321203818 0.966144868098434 1 1
1.02366950521392 1.02113486113036 1 1
0.97343942593423 0.970747158633058 1 1
1.05991365166947 1.05730706756743 0 0
0.964791596788129 0.962090810309721 1 1
0.972646576838683 0.970156265187168 1 1
0.951457584036365 0.949120704347678 1 1
1.00931845748501 1.00718108719771 1 1
0.991503829836189 0.988792992301808 1 1
0.963841461630251 0.961207913586885 1 1
1.04958183911837 1.04690734677243 1 1
0.995011243375638 0.992215618788263 1 1
0.957881296685026 0.955265661849869 1 1
0.979079200821492 0.97672970485603 1 1
1.02864235172565 1.02549286018668 1 1
1.01400891581251 1.01107951629594 1 1
1.01617737883565 1.01346334199091 1 1
0.98050539447403 0.978357625656608 1 1
1.03862637509938 1.03584466177158 1 1
1.01634556151431 1.01391235369093 1 1
0.985922701490933 0.983140177357141 1 1
0.980320008119438 0.977919084352328 1 1
0.98253834842099 0.980215789681421 1 1
0.979925210210132 0.977239317191907 1 1
1.03267939598212 1.0297747101388 1 1
1.02190161759075 1.01930889379078 1 1
0.990007984884226 0.987391458196599 1 1
0.986878235384328 0.984398320603865 1 1
0.995653905701322 0.992826229457284 1 1
1.03852914131341 1.03568680602397 1 1
1.00320760314071 1.00073780485968 1 1
1.01416686778046 1.01160502052588 1 1
0.983319205098905 0.981066385465867 1 1
1.00100951698258 0.998496309369096 1 1
0.988935948728633 0.986232672419428 1 1
1.00623002733553 1.00396287100888 1 1
1.04321030899874 1.04048666054603 1 1
0.988783414449826 0.985601761308187 1 1
1.04028993936898 1.03768680908731 1 1
1.00574895686406 1.00306577776891 1 1
1.00799358554713 1.00588240041324 1 1
0.969737161571119 0.967317352402288 1 1
1.03586542380607 1.03225327563816 1 1
1.02640492139481 1.02339337048821 1 1
1.02442945507606 1.02194958803496 1 1
0.976687958887442 0.973902488723676 1 1
1.01782708534981 1.01486836500928 1 1
0.988088179655217 0.985491086171697 1 1
1.01371118419104 1.0113377204303 1 1
0.977595761690465 0.97497438465728 1 1
1.00552165220027 1.00315453172611 1 1
0.936351643351146 0.933909059702672 1 1
1.00146543912732 0.999151566791652 1 1
0.975040834762468 0.972641799255479 1 1
1.01300006516593 1.01031686435936 1 1
0.984156148609153 0.981711674100836 1 1
1.03708200597837 1.03484317664469 1 1
0.993812760780992 0.991322644235212 1 1
1.00789080813974 1.00552252091972 1 1
1.04492762694224 1.04247698876443 1 1
0.993970204400154 0.991709319967623 1 1
0.959458369316696 0.956753730571676 1 1
1.00978053264324 1.00712436192638 1 1
1.02386468096833 1.02125494739002 1 1
0.978279417683013 0.975286640938219 1 1
0.98258072540377 0.980043683035081 1 1
0.992219684492626 0.989604090434615 1 1
0.995948091427481 0.993469374141444 1 1
1.05740505118782 1.05479874336246 0 0
1.03796851477627 1.03577781191032 1 1
0.952859760015001 0.950271615412487 1 1
0.95665570141903 0.954334729816478 1 1
1.00920755090483 1.00679266688422 1 1
1.01691960321171 1.01434511283046 1 1
1.00627556969667 1.00384015647173 1 1
0.927560073051792 0.924959872923306 0 0
0.998776556363828 0.995904692632467 1 1
1.00291202899199 1.00028559686627 1 1
1.00820023009404 1.00613481573372 1 1
0.96337050339203 0.961024574900291 1 1
0.984886602537367 0.982309893149728 1 1
0.967723026255428 0.965388921488203 1 1
1.02829522519211 1.02584454927979 1 1
0.948592464563801 0.946070142660525 1 1
0.998728200373805 0.995856822258501 1 1
0.984889407866777 0.982688407398591 1 1
1.02001734357699 1.01776557226009 1 1
1.06515401734252 1.0622981003422 0 0
1.0440744274846 1.04148188808957 1 1
1.07292735197035 1.07031820311792 0 0
1.07114820921625 1.06875628799328 0 0
1.04674389133816 1.04431045833281 1 1
0.976838357333466 0.97470095035729 1 1
0.993274150521675 0.99061950077345 1 1
0.97115396357179 0.968597840792985 1 1
1.05619249676588 1.05352896405211 0 1
0.960974077254666 0.958700242943264 1 1
1.03282033031691 1.02982400393212 1 1
0.972005154482051 0.969665371160168 1 1
1.05110899612155 1.04831253940136 1 1
0.979529441676859 0.976690262531555 1 1
1.03719295100605 1.03468123724498 1 1
1.05732342891204 1.05416578830815 1 1
0.980124675422711 0.977166668037024 1 1
1.00975350681146 1.00715804223835 1 1
1.00796480172191 1.00548007891527 1 1
1.00731510186427 1.00438157365392 1 1
1.02171498464065 1.01910926267501 1 1
0.949929607254073 0.946988193226382 1 1
0.983110558001766 0.980647447128225 1 1
1.01075284155425 1.00811265652715 1 1
1.01947476199537 1.01648860236368 1 1
0.984674491298446 0.981831723714365 1 1
1.02748821514485 1.02478165038041 1 1
1.02316568717129 1.02031078193231 1 1
1.02208489774723 1.01934301852091 1 1
0.968041761480592 0.96577970911354 1 1
1.04269437500507 1.04017020512912 1 1
1.0173189835173 1.01468615545395 1 1
0.967334422319823 0.965085433859949 1 1
0.981788124149288 0.979181640583148 1 1
0.984760622954265 0.982270218774884 1 1
0.981197126157775 0.978792865225782 1 1
1.00150996362182 0.99837116502913 1 1
1.05104049594757 1.04876013543662 0 1
0.973901224960551 0.971874927942473 1 1
1.01400480927134 1.01096540403342 1 1
1.02674565201532 1.02407983839323 1 1
0.944064292403902 0.941542867432074 1 1
1.03918662614589 1.03664606935225 1 1
0.939523583276662 0.937198716601935 0 0
1.01400569614343 1.01147612030098 1 1
0.993351630136633 0.990573213306731 1 1
1.00951865155048 1.00716925409942 1 1
0.970980666174407 0.968839608070211 1 1
1.04563376198701 1.0425501080711 1 1
1.00941226204531 1.00678150353572 1 1
1.0133995360184 1.01112227390299 1 1
1.00780358802842 1.00538494796241 1 1
0.933361000396227 0.930950630690792 0 0
1.01010589645257 1.00751343708848 1 1
0.935180695672343 0.933098462223369 0 0
1.01399674392878 1.01140970790028 1 1
0.997775181826522 0.995104016242279 1 1
0.962701300056961 0.960402692075028 1 1
0.980692825777077 0.977948367383612 1 1
1.03249950354774 1.02988302513362 1 1
0.989376633398409 0.987058256656973 1 1
0.962873050158778 0.96040798988454 1 1
1.01148181661547 1.00917898754823 1 1
0.996716127542728 0.994244514477407 1 1
1.00078316744712 0.997949728347254 1 1
0.981441481435847 0.978804692694654 1 1
1.04316550784795 1.04076868925851 1 1
1.00265363817479 1.00003718293167 1 1
0.969300801185274 0.967329298800071 1 1
0.986531985966978 0.983547231672328 1 1
0.998104765992849 0.995227449139437 1 1
1.01781500783273 1.01522015911039 1 1
1.03581699356477 1.03370338473803 1 1
0.996535509753323 0.993783322938186 1 1
0.996036869193979 0.993443659172129 1 1
0.965010001745466 0.96216735290837 1 1
0.983719738544534 0.980971192606083 1 1
1.01132347654979 1.00855464284183 1 1
0.97692630263763 0.974845768400171 1 1
0.983354862037185 0.980706285829345 1 1
0.990116480815941 0.987384747264267 1 1
1.02617347488888 1.0235821962155 1 1
1.01254124562982 1.01007373718877 1 1
1.00041274468076 0.998035264563088 1 1
1.00175526040855 0.999280203212765 1 1
1.00957824593391 1.00733311703282 1 1
1.02578802577427 1.02313593584462 1 1
1.0285930616402 1.02604061439019 1 1
1.01172559601777 1.00945494877296 1 1
1.03829586919208 1.03541634789944 1 1
0.979601525248921 0.976903454244193 1 1
1.04009989304948 1.03776999520437 1 1
1.07427251883352 1.07163638705556 0 0
0.987976072948776 0.985633414118379 1 1
0.993613182528515 0.990902260257101 1 1
1.02522489395221 1.0226736334874 1 1
0.986284456853952 0.983963602333297 1 1
1.00863711901996 1.00619997767691 1 1
1.00497988026257 1.00268110381635 1 1
0.993776877019533 0.990967448420795 1 1
0.982525784750085 0.979984287882503 1 1
1.00091502776936 0.998269566438682 1 1
1.02959300024046 1.02625304725975 1 1
1.0376516516356 1.03502928646617 1 1
0.955814766562774 0.953140340760889 1 1
0.953133119622413 0.950573663221004 1 1
1.01022948155784 1.00789251833512 1 1
0.975699170611639 0.973499591171647 1 1
1.0313497205543 1.02887004346093 1 1
1.018662908161 1.01561518593262 1 1
1.0543186609886 1.05173921140251 0 1
0.92906889660586 0.926565775060818 0 0
0.982681364529602 0.980383363244168 1 1
0.980611023359922 0.978173742604975 1 1
0.979309477349583 0.976927197134815 1 1
0.966669960218814 0.964037598120839 1 1
1.01541750144524 1.01316505643168 1 1
1.04447875439441 1.0419139326424 1 1
0.973611688377541 0.971279622851299 1 1
1.03020049430882 1.02769538919273 1 1
0.970406182954256 0.968158431107701 1 1
1.01294091478209 1.01039500570877 1 1
1.02849078152128 1.02581719693066 1 1
1.02231603272637 1.01964396766303 1 1
0.988638843929199 0.986170735347385 1 1
0.994440731635375 0.992008514778187 1 1
1.00503775490468 1.00273813482757 1 1
1.0096011401471 1.00700353916259 1 1
1.0364803998754 1.03399568176872 1 1
0.970531359777172 0.968296021099324 1 1
0.964420716701422 0.961725058516514 1 1
0.955604487624281 0.953087159090905 1 1
0.970545100671234 0.967883613912078 1 1
0.979190047014894 0.976587509652166 1 1
0.997203562005931 0.994830091216427 1 1
1.03475831785149 1.03237440089937 1 1
0.961561320689509 0.959188115980864 1 1
0.987086155846427 0.984492766466059 1 1
1.04479433114136 1.04204562349488 1 1
1.00825814423361 1.00575399255993 1 1
1.0317456624761 1.02910433124934 1 1
1.00000117656212 0.997637433622159 1 1
1.01920997666069 1.01686201765122 1 1
0.990518583260869 0.988201183562229 1 1
1.02340075678006 1.02101905263189 1 1
1.02737076938839 1.02436679017826 1 1
0.983688488009085 0.98133225027097 1 1
0.994746042057155 0.992219568678998 1 1
1.04861137465013 1.04591392002648 1 1
0.987954206510149 0.985570791907821 1 1
0.975560945633365 0.973211558657595 1 1
1.00011725345094 0.997808324269609 1 1
1.0059371235988 1.00320314196342 1 1
1.00822362915646 1.00532870583857 1 1
1.0015485698547 0.998091089940699 1 1
1.00087042397436 0.998215284144345 1 1
1.02215255945939 1.01958633849928 1 1
0.980025456779613 0.977613676868645 1 1
0.99601938794398 0.993444027820023 1 1
1.00268969857276 1.00059338585043 1 1
0.964237965678458 0.961477785290044 1 1
0.959554906866613 0.957476943845712 1 1
1.01071292809374 1.00855075206532 1 1
1.00149110191376 0.998997403417725 1 1
0.969912145091845 0.967356984160233 1 1
0.995382947166224 0.992581775592321 1 1
1.01438352930866 1.01178126888698 1 1
0.997812852093848 0.995519872895761 1 1
1.05849823662406 1.05587365683445 0 0
0.990066704292876 0.987578271830587 1 1
1.0126040260605 1.00987663323059 1 1
1.02434915895739 1.02165032055545 1 1
0.959849322562278 0.957408228337093 1 1
1.01177948317662 1.00910998461975 1 1
0.974165211901867 0.971543542598119 1 1
0.985805477574705 0.983189474343974 1 1
0.995865215586106 0.993515975451183 1 1
1.04050934412202 1.03792703641739 1 1
1.00332269723031 1.00063596291662 1 1
1.036145465769 1.03307144844049 1 1
0.942025906299817 0.939726565181235 0 0
1.03500189494104 1.03202913235609 1 1
0.984808365254148 0.982678395589853 1 1
0.970215340145451 0.967923104586638 1 1
1.04585379071833 1.04334146105839 1 1
0.992051726642729 0.989552353584648 1 1
1.0364321967154 1.03364720317043 1 1
1.03002659125117 1.02728208803094 1 1
1.03696444463053 1.03456885837621 1 1
0.961309712187688 0.958762567459103 1 1
1.03616458690267 1.0335606626611 1 1
1.07302265497599 1.07073748053736 0 0
1.01996748104198 1.01755810780245 1 1
1.03584743559713 1.03314639756905 1 1
0.999643624465028 0.997047166779765 1 1
0.998280369326003 0.995965278447202 1 1
0.979618395581595 0.977079439838571 1 1
1.00380722570374 1.00107243902999 1 1
0.996813103787915 0.994159164113613 1 1
0.970230189835517 0.967786476470122 1 1
1.0088554139307 1.00692020213046 1 1
1.03173815647602 1.02927048727304 1 1
1.00832799430402 1.00584728922981 1 1
1.00275323098864 0.999945613121761 1 1
0.963467056850808 0.961306880535217 1 1
1.02342621577197 1.02079747905174 1 1
1.04117764795278 1.03873185327945 1 1
1.0062610433914 1.00368654024167 1 1
1.00016896251049 0.997108901178862 1 1
1.00681110756859 1.00458119922596 1 1
1.07241638808871 1.06975014257188 0 0
0.980383333490555 0.977879588050643 1 1
0.977358945284483 0.974836292269763 1 1
1.007872995271 1.00504315981266 1 1
0.966819666906796 0.96402171850619 1 1
1.04168131652774 1.03887865177449 1 1
1.02603115892434 1.02303362563751 1 1
1.02838210171382 1.02577242731366 1 1
0.950355218786956 0.947895983577549 1 1
0.990383466400276 0.987805210825548 1 1
1.00867112069301 1.00572596489943 1 1
0.9786241167887 0.976058268658694 1 1
0.992980654972034 0.990738318413096 1 1
0.990367615999192 0.987320983096631 1 1
0.997297082920294 0.99484925702059 1 1
1.01361511386115 1.01076870923893 1 1
1.01645447977684 1.01390477115829 1 1
1.02241046456021 1.01971674497063 1 1
0.969417254579144 0.967233180693736 1 1
1.01891090730124 1.01590765049532 1 1
0.979868540845993 0.97723382671912 1 1
0.993765296224735 0.991343090279634 1 1
0.97789974676167 0.975313311535074 1 1
0.998587232936464 0.99552494489376 1 1
0.991679771054932 0.988660727644534 1 1
1.01862994909498 1.01585551407204 1 1
1.01876632445656 1.01576357710514 1 1
1.01443627580285 1.01174933669105 1 1
1.00239313747648 1.00009730416502 1 1
0.976383673711182 0.973524491116349 1 1
0.980376815250237 0.977804234567176 1 1
1.00376346733837 1.00122825260508 1 1
0.987268143237976 0.984342537771575 1 1
1.04889665728042 1.04566952752646 1 1
0.97563098058503 0.972691164111264 1 1
0.996557891130125 0.993081269520526 1 1
1.01825753626127 1.01547274436685 1 1
1.04237624625273 1.03964428297499 1 1
0.991612344793486 0.989167898256533 1 1
0.993361578186416 0.991059069352584 1 1
0.945662775401747 0.943249056046111 1 1
0.997197099099892 0.994372065962226 1 1
0.982327489421361 0.980003723934683 1 1
1.05310103107405 1.05032683640491 1 1
1.02348022224891 1.02089632524355 1 1
1.03641572341688 1.03388687314709 1 1
0.984767088844476 0.982423926200618 1 1
1.01315037952263 1.0106299429891 1 1
1.02662894188281 1.02358598306396 1 1
1.03367236393557 1.03085148135006 1 1
0.988721935793433 0.985824645817699 1 1
0.994597578774264 0.992076203620187 1 1
0.975453460351038 0.973024900827486 1 1
1.02401479752577 1.02167939125022 1 1
1.00171346992182 0.998767776033404 1 1
0.97352885320844 0.971130486117556 1 1
0.98347136835397 0.980942194140637 1 1
1.00612684341498 1.0032328865177 1 1
0.983344620179889 0.98033455098606 1 1
1.04285192907101 1.04048964243598 1 1
0.937530508805184 0.935185314810039 0 0
1.00475577556074 1.00187781711132 1 1
0.981941729884383 0.979489840620066 1 1
1.01529560493904 1.01277334893493 1 1
0.989619885627268 0.986543646692158 1 1
1.0123967150948 1.01003567836676 1 1
0.999050875877227 0.996840644078886 1 1
0.964384150913789 0.962089054954093 1 1
1.00521952966435 1.00315313425542 1 1
1.03237695552114 1.02956850644977 1 1
1.03218074890749 1.02983235963453 1 1
1.01346300704939 1.01099440475467 1 1
0.986787237861456 0.984542231292117 1 1
0.982050601311302 0.979839314038161 1 1
1.03352260641972 1.03046689260397 1 1
1.00448026317819 1.00205899578178 1 1
1.06222196801867 1.05934704864678 0 0
1.00739065663094 1.00492708813998 1 1
1.01090532223534 1.00869471565433 1 1
0.930915305782036 0.928283814030948 0 0
1.04922016544626 1.04637520755856 1 1
0.989164616243753 0.98639105207654 1 1
0.991966275566773 0.989438947880604 1 1
0.948567098145558 0.945855286457888 1 1
0.989978344341519 0.987939911750778 1 1
0.983099661028599 0.980992086924854 1 1
1.0247048640772 1.02205580014178 1 1
0.994765344166166 0.992152943118672 1 1
1.00077668118923 0.998621038589616 1 1
0.929483490697509 0.927329083589473 0 0
1.02173773716113 1.0193314125333 1 1
0.961443620678911 0.959324627390535 1 1
1.02299052916383 1.02063125719045 1 1
1.03683392632639 1.03424292870896 1 1
0.9901248749805 0.987600070694816 1 1
1.00640285667914 1.00348141709447 1 1
1.06471882938224 1.06165907984361 1 1
1.02843839320636 1.02595366144052 1 1
0.981478515252123 0.978749253659283 1 1
1.02415223038415 1.02102447555368 1 1
1.02955042461592 1.02701040918413 1 1
1.00593649123967 1.00328694785545 1 1
0.944076718551962 0.941663816143735 0 0
1.02425666400218 1.02179397763633 1 1
1.06403533060732 1.0615618566629 0 0
0.998897470148106 0.996654018938917 1 1
0.976581012061071 0.974289634768557 1 1
1.01446927109071 1.0121829359242 1 1
0.987256060176849 0.985174510354502 1 1
1.00045968991284 0.998214272083366 1 1
0.991540096431501 0.988705004956022 1 1
0.958250130865654 0.955726472228319 1 1
1.02081821033005 1.01812614446667 1 1
1.04355766567609 1.04093041734879 1 1
0.988387806165094 0.986105414617877 1 1
1.04018968057073 1.03794966368785 1 1
0.998568227245508 0.996316551757696 1 1
1.02081121141994 1.01842542738515 1 1
1.00516414876287 1.0021706378677 1 1
1.01677177440899 1.01393509293643 1 1
1.00027962779941 0.997708466575453 1 1
1.01153573922489 1.00911787887337 1 1
1.02443814222987 1.02196867027034 1 1
0.976473472829997 0.973552022082792 1 1
1.00281276917519 1.00050573985952 1 1
0.992192521292299 0.989778661684614 1 1
0.923619511550089 0.921201943671689 0 0
1.03456257209921 1.03086435410916 1 1
0.999778826803879 0.996373651783821 1 1
1.03395543865721 1.03153120563433 1 1
1.04370244374239 1.04125391137171 1 1
1.00700440410364 1.00475293565634 1 1
1.02686998362459 1.02424104067399 1 1
1.00959079405649 1.00696403938704 1 1
1.02069557179085 1.01809641750081 1 1
1.03416683665618 1.03159660215916 1 1
1.0129795820057 1.01055273516328 1 1
1.01829166059977 1.01562541711464 1 1
0.992123406448069 0.989680705964111 1 1
0.999558665309333 0.99695242320013 1 1
0.996247744333061 0.9933811390034 1 1
0.996190206450807 0.994113631309219 1 1
0.994352471704202 0.991780920886976 1 1
1.03828738264705 1.03566365935061 1 1
1.03145542610845 1.02909932282594 1 1
1.05708637598518 1.05457995769281 1 1
0.976304972228806 0.973797054746846 1 1
0.99872979293479 0.996358591634939 1 1
1.04492348110542 1.04246229964644 1 1
1.00701737783175 1.00446649261159 1 1
0.956459158663035 0.95360373106933 1 1
0.971122038864512 0.968455300979638 1 1
0.986316669715971 0.98388949504137 1 1
1.01815839739272 1.01567102812226 1 1
1.03230725759592 1.02988017942389 1 1
0.981458218548747 0.979140760135039 1 1
0.991867727120346 0.989641639343814 1 1
1.00384802416153 1.00139980926276 1 1
0.987883758896694 0.985346596582877 1 1
1.00761130846502 1.00534118561707 1 1
0.986427990485538 0.98294510806233 1 1
1.00204864689726 0.999191985246235 1 1
0.993615079851844 0.991066205270551 1 1
0.988472042712925 0.985906090283393 1 1
0.9606738523977 0.957898879592513 1 1
1.03440421415556 1.03129641983192 1 1
1.03728164570286 1.0342839823892 1 1
1.0292195529218 1.02694790711355 1 1
1.0188744019865 1.0166195464951 1 1
1.01492884847395 1.01235455159784 1 1
1.01508978495285 1.01267674498443 1 1
1.01916243333566 1.01631766139681 1 1
0.988701770123708 0.985953067330316 1 1
1.03071276548063 1.02797641146283 1 1
0.963259605734808 0.9608147209314 1 1
0.99119570977274 0.988946584340485 1 1
1.00677146525893 1.00419220277077 1 1
0.979026170395909 0.976143844874794 1 1
0.99700359524744 0.994443357268456 1 1
0.987281582726276 0.984667113286074 1 1
0.96432487125347 0.961723594887052 1 1
0.980232548122953 0.977966783250666 1 1
0.975952126687439 0.973399913601734 1 1
0.980071444288912 0.977665875825233 1 1
0.957674596195387 0.954905122758525 1 1
0.961174412823872 0.958274884567686 1 1
1.00591279297892 1.00358649130206 1 1
1.02222156820437 1.01948763066532 1 1
1.00402637440354 1.00107533252743 1 1
0.986694817867757 0.984453415125027 1 1
1.00391326468 1.00120539565999 1 1
1.01540746149151 1.01244352017868 1 1
0.968117544896544 0.965573711481851 1 1
0.988678881420332 0.986011777330941 1 1
0.992515073201418 0.989846827867092 1 1
0.978952469979784 0.97634890813997 1 1
0.998554562272948 0.99641782578438 1 1
0.990467293913338 0.988072182558325 1 1
0.977677072697482 0.975376116223867 1 1
0.993553929020556 0.991132118929323 1 1
0.900507319683036 0.898508413775144 0 0
1.03195930859549 1.02952726809036 1 1
0.974795544441879 0.972551911291789 1 1
1.00149202155414 0.999017523866467 1 1
0.982903196320199 0.980581464927055 1 1
0.972101569494529 0.969115357979737 1 1
1.01192788527428 1.009130139452 1 1
1.00403263352789 1.00114797729005 1 1
0.993546907718807 0.991250773250188 1 1
0.990379931670249 0.988012716639343 1 1
1.01871368979572 1.01651550835055 1 1
1.02867935970783 1.0261983778458 1 1
0.984799453890705 0.982194457364058 1 1
1.00452474658092 1.00208440044265 1 1
0.996310910486611 0.994082981145487 1 1
1.02682948522199 1.02411995851271 1 1
0.973970946847328 0.971765176846212 1 1
0.999459635970533 0.996489115645984 1 1
1.02877526585376 1.02610088741446 1 1
1.02935880276345 1.02663462291506 1 1
0.993817787011718 0.991124206239629 1 1
1.02608103689344 1.02339396554715 1 1
1.0191811199007 1.01678042840283 1 1
0.992340333040264 0.989857479055698 1 1
0.952799514814945 0.950633845948521 1 1
0.989341121708966 0.986597272675953 1 1
1.03639770884266 1.03375657560912 1 1
0.970722048153195 0.9680406986068 1 1
0.99851286525851 0.995794626438944 1 1
0.944846567334472 0.942392808705252 0 0
0.973805232290718 0.971299038903673 1 1
1.00086724226069 0.998430118430989 1 1
0.996225123234482 0.993651938607952 1 1
0.972233166603833 0.970003102278397 1 1
1.02904108751829 1.02652508221763 1 1
0.990557165070882 0.988162005989541 1 1
1.00782759840554 1.00565134357834 1 1
1.00559734642437 1.00309777752826 1 1
1.01836536738185 1.01593539164251 1 1
0.975553188363788 0.973201391820544 1 1
0.986821043683812 0.984335513949119 1 1
0.998646905441308 0.995928526953649 1 1
1.0541993274598 1.05099215415302 1 1
0.977676157572609 0.974749169623601 1 1
0.983243713259012 0.980671220306272 1 1
1.01513142370601 1.01252287291332 1 1
0.964809582837985 0.962129956942695 1 1
0.957280916255569 0.95449865585857 1 1
1.00423636727881 1.00154227992718 1 1
1.0093544677007 1.0069488908641 1 1
0.967980844435172 0.965507698486558 1 1
0.987908790009516 0.985561561222848 1 1
0.984077523041888 0.981415237175817 1 1
1.0035318433799 1.00099901318034 1 1
0.96062739461593 0.958358386119536 1 1
1.04416365691226 1.04160379785713 1 1
1.03184022181867 1.0294441879817 1 1
1.00326378570346 1.00072911747918 1 1
1.01590593735034 1.01334658412008 1 1
1.01027186470722 1.00772216307938 1 1
0.981861064268198 0.979700695303091 1 1
0.983722233615893 0.981000560710864 1 1
1.06806291787775 1.06514704051098 0 0
0.992038304076748 0.989192121054475 1 1
1.00330255175441 1.00086891525805 1 1
0.983566306869236 0.980976720463796 1 1
1.01775653187385 1.01491465686842 1 1
0.982568591846309 0.980223389970191 1 1
1.05998194933127 1.05751119232519 0 0
1.01413172043722 1.01149679646562 1 1
1.01352290281891 1.01075158276078 1 1
1.03155841017897 1.02902536509147 1 1
0.958090542152348 0.955517419484093 1 1
0.986664319907072 0.98383762822047 1 1
1.00558251017644 1.00313577494847 1 1
1.00793693346906 1.00533755060513 1 1
1.00182872503847 0.999130353111576 1 1
0.978443429719867 0.976012349931066 1 1
0.983578774658018 0.980846360837754 1 1
1.01703597742761 1.01412770775448 1 1
1.00274008566983 1.00037997748051 1 1
0.978801981422886 0.976554115960669 1 1
0.986931374815444 0.984169490995332 1 1
0.9909844637057 0.987998823593988 1 1
1.01267019886141 1.0098088050058 1 1
0.983694733382505 0.981053683805167 1 1
0.99109329744124 0.988447416256147 1 1
1.06209311946776 1.05924494420682 1 1
1.02535950616287 1.02275346736269 1 1
1.0323509027066 1.02985413621643 1 1
1.04622394952483 1.04327718315428 1 1
1.02769663265664 1.02540239258768 1 1
1.02384103529929 1.02087458503881 1 1
1.02264968190994 1.01995148099033 1 1
1.0052274357129 1.00256727832945 1 1
0.970389952320265 0.968199861770262 1 1
1.02178894820776 1.01905977940286 1 1
1.00039515270411 0.998126955848965 1 1
1.0229004627678 1.0205211443619 1 1
0.964872366052307 0.962373881320499 1 1
1.04897982749605 1.04641573066772 1 1
1.02967548297128 1.02717378436452 1 1
1.01862316497484 1.01612786851909 1 1
0.963834202827557 0.96152925867683 1 1
0.995577854403596 0.993316243706618 1 1
1.01082017201692 1.00809092594739 1 1
0.997052949113192 0.994344415488322 1 1
0.966661589593213 0.964147855365234 1 1
1.00289078763872 1.00019006891812 1 1
1.0036887729351 1.0010702712853 1 1
1.01051850821545 1.00787476965676 1 1
0.978241698487905 0.975267758909905 1 1
1.00037911687519 0.997931049845525 1 1
1.03994479414745 1.03754359717756 1 1
0.97240493214158 0.969639116275334 1 1
0.991064013414683 0.988833970955611 1 1
1.0227736286218 1.02033243240331 1 1
1.06301426892508 1.06055155683416 1 1
1.01506512765278 1.01251203005408 1 1
0.974423547735067 0.972004007574497 1 1
1.01809651643387 1.01550042697525 1 1
1.05681645412676 1.05441841337612 1 1
0.986002283682687 0.983473275158102 1 1
1.03328508647936 1.03029863244758 1 1
0.965737772679759 0.963427309523458 1 1
0.992500031597409 0.990077527895874 1 1
1.02385332789851 1.02102770575937 1 1
0.949590089709157 0.94744541073823 1 0
0.964040271668003 0.961982361230771 1 1
1.01761441258776 1.01506855322585 1 1
1.01050595278154 1.00782771977169 1 1
0.967997314863387 0.965837429930563 1 1
0.969939583641452 0.967814451155704 1 1
0.970504463825131 0.968283867258387 1 1
0.99550738837391 0.993169264857465 1 1
0.982962811703832 0.980593867016752 1 1
0.984764768197629 0.982291379489215 1 1
1.02765454754333 1.02486278816076 1 1
0.96434244711806 0.961762965932057 1 1
1.00275634983461 1.0003361902152 1 1
1.0592004275666 1.0561687678007 1 1
0.98631687137682 0.983795123267675 1 1
0.972561011603539 0.970224221302996 1 1
0.957055789749854 0.954422803706986 1 1
0.920314208304579 0.918030492819001 0 0
0.996410313487418 0.993902580608224 1 1
1.00443759307804 1.00168255605942 1 1
0.954810446068015 0.952174183840821 1 1
1.02792980707235 1.02556436861885 1 1
0.961230331220437 0.958789028254396 1 1
1.03637936432143 1.03389425155171 1 1
1.00871126302744 1.0062743379438 1 1
1.03789544912681 1.03503299670236 1 1
0.982727820094005 0.980236036458783 1 1
0.965252359543037 0.963031563074274 1 1
0.966677637682691 0.963887401043086 1 1
0.934137083623341 0.931764453678047 0 0
0.951598279763146 0.948906568762945 1 1
1.01556751400214 1.01312586752939 1 1
1.01918536254142 1.01641078122568 1 1
0.960599951120533 0.957933038360074 1 1
1.00208859423158 0.999639329634414 1 1
1.02187272143961 1.01945777098867 1 1
1.03704801061132 1.03399797465074 1 1
1.00586311773477 1.00329978028579 1 1
1.00326664524568 1.0007971674729 1 1
1.00781566989388 1.00518907930839 1 1
0.980955026629871 0.978154153053936 1 1
1.01164494067119 1.00938908099841 1 1
1.01985829917908 1.01702069338516 1 1
0.969639987188436 0.966943251955476 1 1
1.04037583380478 1.03765442303916 1 1
0.982692343563351 0.980405185536002 1 1
1.01685845246761 1.01388642882726 1 1
0.953144720588363 0.950668786604526 1 1
1.01944762855866 1.01671342167171 1 1
0.977963997708015 0.975386375519102 1 1
1.03246871172379 1.02974039866202 1 1
0.987112200555826 0.984436518285018 1 1
0.998011227497276 0.995236767785447 1 1
1.02548818292124 1.02285602900765 1 1
1.03718092312812 1.03485123016877 1 1
0.977977780060193 0.975617663738269 1 1
0.97849378668586 0.976126900871756 1 1
0.957392699534809 0.95516496485898 1 1
0.989533702363069 0.987384227202762 1 1
0.983311082228598 0.980959814591332 1 1
1.01224959114887 1.00980666868364 1 1
1.01163722748185 1.00938040099587 1 1
1.07106726799683 1.06836748645723 0 0
1.0234031478014 1.02107392936848 1 1
0.985028377421047 0.981899776555328 1 1
0.985360504357507 0.982842804162955 1 1
0.961141483535021 0.95910086499755 1 1
1.00914452032467 1.00693602400525 1 1
0.955488696687875 0.95301772054907 1 1
1.00772592534876 1.0049941505159 1 1
0.977492716207439 0.974713931029772 1 1
0.97922431117951 0.976934709885554 1 1
0.981739545523581 0.979279748904877 1 1
0.990279210717452 0.987536703156597 1 1
1.01895922785462 1.01635344139159 1 1
0.982688642984852 0.980533837001997 1 1
0.964409803195128 0.961627849953287 1 1
0.980522196185108 0.978200627340103 1 1
0.990771188077999 0.987609980197924 1 1
1.04595813670533 1.04295167002954 1 1
0.946247858379962 0.943680781283245 1 0
0.949123159236529 0.946552336835153 1 1
1.01947210055484 1.01699876213429 1 1
0.96698544912037 0.963688258738279 1 1
1.01561686140186 1.01322922130982 1 1
0.971842718430457 0.969165979667523 1 1
0.972448530481484 0.970179131095922 1 1
1.00635720539926 1.00417754943822 1 1
1.05121720215387 1.04853385917219 1 1
0.9740803110767 0.971722888516759 1 1
1.08238407564267 1.07985383226358 0 0
0.994400673701173 0.992130219821286 1 1
1.0151221894215 1.01225329084893 1 1
0.959823422857335 0.957417404422963 1 1
1.0297616111607 1.02721694808503 1 1
0.958836034551377 0.956421287337606 1 1
0.983956515861351 0.98161892643852 1 1
1.00240953332231 0.999938200285388 1 1
0.998088841286498 0.995161563050598 1 1
0.983786007239744 0.981646326457209 1 1
0.963528129135766 0.961063097445985 1 1
0.989325860146574 0.986972915747023 1 1
0.973775570926887 0.971503724910804 1 1
1.00660347886423 1.00403907607289 1 1
0.973862734636839 0.971387211220437 1 1
0.993377892193929 0.990702328901722 1 1
0.998523629643875 0.995272959049789 1 1
1.01742409487794 1.01506986742928 1 1
1.02622630450514 1.02357779077458 1 1
1.03508628567897 1.0322367279491 1 1
0.930059614040765 0.928024926292741 0 0
0.998657777106248 0.996386805215453 1 1
0.954177657862439 0.95164674275325 1 1
0.948332898025635 0.946025844215988 1 0
1.02346584903078 1.02095850885251 1 1
1.03123467144782 1.028788571042 1 1
1.0509644539707 1.04805536399924 1 1
1.01454842197678 1.01182255118747 1 1
1.01669124390535 1.01447146896227 1 1
1.00462399133157 1.00239840363836 1 1
0.967200133493163 0.9646614545028 1 1
0.975376351287663 0.972973539601401 1 1
0.97861035587567 0.975936221120621 1 1
1.01382598679607 1.01110387209199 1 1
1.00203408260347 0.999486921832967 1 1
1.03289449441337 1.03028481635308 1 1
1.03033802057463 1.0275303071993 1 1
1.00051838308776 0.997831277176138 1 1
0.999784866186348 0.997337925435144 1 1
0.975334569945195 0.973272530718446 1 1
0.9854155243934 0.982891928908872 1 1
0.981950103308023 0.979432013078155 1 1
1.01127424057079 1.0086053544488 1 1
1.01193843536333 1.00966057269452 1 1
0.999168257151873 0.99653505484978 1 1
0.977045364293913 0.97458743251291 1 1
1.04038234924279 1.03785255581961 1 1
0.99005968241993 0.987510085211092 1 1
1.04145438518579 1.03903834706143 1 1
0.921976121865596 0.919079991682845 0 0
1.01163985469279 1.00876582064453 1 1
1.02752823422796 1.02504485298619 1 1
0.99947444608499 0.996595263101131 1 1
1.027044249929 1.02441696073611 1 1
1.02233270972497 1.0195003473934 1 1
1.01763652095552 1.01519521910347 1 1
0.992939456056356 0.990272681446673 1 1
0.966350178001836 0.963781861353103 1 1
1.04978977684466 1.04693906626998 1 1
0.999957969699005 0.997571802281965 1 1
0.967720888458332 0.965392000576401 1 1
0.957593458457696 0.955023920130647 1 1
1.04685804148945 1.04429896046553 1 1
1.03415053803087 1.03182943806468 1 1
1.01247540684945 1.00993983657869 1 1
1.01924200157779 1.01635589976275 1 1
0.967032629120271 0.964756952059462 1 1
0.958151248219322 0.95531459683374 1 1
1.05732904517091 1.05517373792229 0 0
1.0236196857271 1.02036175901599 1 1
0.976039527037127 0.973099679764434 1 1
0.98095689536084 0.978850996025532 1 1
0.931808066518667 0.92945934073529 0 0
0.98259052879493 0.979776604171952 1 1
1.00102444455771 0.998100339688997 1 1
0.969411611489524 0.966670980487926 1 1
0.982270137250711 0.980043510968332 1 1
1.00607905497233 1.00363749138157 1 1
0.934857789916102 0.932662637032879 0 0
1.01939918457982 1.01686756155118 1 1
0.988366832489344 0.985989608621368 1 1
1.03312757894962 1.03043302647292 1 1
0.975789284995684 0.973138280124711 1 1
1.00120195070727 0.998467107289778 1 1
0.967188055855453 0.964582802885512 1 1
1.01341598607453 1.01087595538792 1 1
1.00864420392748 1.0060758098194 1 1
0.983672058148529 0.981348541292893 1 1
0.952325513869465 0.949730276902871 1 1
0.981300072327543 0.978616842464534 1 1
0.997773673217115 0.995215320652219 1 1
1.01257257435974 1.01039675694856 1 1
0.960135600970054 0.956618150055223 1 1
0.950294949629938 0.948156226038896 1 0
1.02932027519228 1.02625099718947 1 1
0.957408950483847 0.955083644442639 1 1
0.967441415197874 0.965181009963058 1 1
0.987459128379367 0.985268876270718 1 1
0.943834453409875 0.940868829759752 1 1
1.01357257452912 1.01071587989529 1 1
0.979945587068816 0.97753493367148 1 1
1.00836501987091 1.00568597808275 1 1
1.02227043101043 1.01988392164906 1 1
0.965720164460376 0.96349797308298 1 1
0.999620352716875 0.996808840182385 1 1
1.00339883146331 1.00060417544228 1 1
0.979233389407456 0.976810899369073 1 1
0.992073614318717 0.989880081546677 1 1
0.991423799301186 0.988580113539104 1 1
1.03067518995502 1.02774347179819 1 1
0.986725049800441 0.98411558083502 1 1
0.987706180244726 0.98536901222987 1 1
0.992340129716905 0.989872879087628 1 1
0.97032162590954 0.967707861822117 1 1
0.992417422039426 0.990099891584562 1 1
0.99877393383272 0.996051887487978 1 1
1.04616111048706 1.04347109369151 1 1
0.993976633380387 0.991244730314999 1 1
0.976325571767886 0.973964380954589 1 1
0.993295201562466 0.991026142891455 1 1
0.993218864327052 0.990979207761536 1 1
0.956157525420902 0.953724484171904 1 1
1.00559616741041 1.00283792617889 1 1
0.991034029129927 0.988662208941584 1 1
0.98531373166351 0.983086490779231 1 1
1.02836276134365 1.0258870318469 1 1
1.04319779542947 1.04093302213307 1 1
0.973247602366044 0.970998023214736 1 1
1.02464025530211 1.02155316438888 1 1
1.00413428189975 1.00166154233198 1 1
0.993537841825571 0.991282672311311 1 1
1.01306637400567 1.01051697161528 1 1
1.0317963186066 1.02935409099356 1 1
1.01163570729046 1.00922841448827 1 1
1.02753966567602 1.02489487869066 1 1
1.00582868055 1.00349903634092 1 1
1.01271258298468 1.01034362205822 1 1
1.00408280036884 1.00143051348188 1 1
1.02540471852756 1.02271075004699 1 1
0.949390309638911 0.946839944918016 1 1
0.99529969785617 0.993019075931863 1 1
0.982393264848661 0.979316670840065 1 1
0.964899933202764 0.962358729465843 1 1
1.0931651903987 1.0897377383125 0 0
1.00514102255574 1.00263133675759 1 1
1.00498835594019 1.00196330393212 1 1
1.02089429737132 1.01839043889227 1 1
0.975434179009055 0.973072952647464 1 1
0.954811272050869 0.952555827634117 1 1
1.04411293107759 1.04114542397907 1 1
0.990897330976021 0.988507159178753 1 1
1.02298653875821 1.01991541087893 1 1
1.00915609513071 1.00672147096134 1 1
0.997770776298267 0.995386429043999 1 1
0.982679174860997 0.980231045043043 1 1
0.999048794105976 0.996880591878939 1 1
1.03336100865271 1.03064848390512 1 1
1.02892343051875 1.02639837921136 1 1
0.971476044675583 0.968603851532449 1 1
1.0237837721613 1.02148869060165 1 1
1.00337327925366 1.00116419556764 1 1
0.953972356897297 0.951737471444411 1 1
1.02583728642968 1.02292349048377 1 1
1.01664663854597 1.01394585649363 1 1
0.974619531496052 0.972059005755919 1 1
0.962985070120081 0.96042167209222 1 1
0.991473158442014 0.98873179456597 1 1
1.0321057054795 1.0295103407462 1 1
1.03715698356211 1.03449506741361 1 1
1.00046274610987 0.998326039056796 1 1
0.992120442295079 0.989425031842374 1 1
1.03192688146589 1.02935369763418 1 1
0.987853710107997 0.985206212876207 1 1
1.00642638818115 1.0040260660285 1 1
1.00901649505228 1.0061552869369 1 1
1.04447810839738 1.04189200394408 1 1
1.04668825118451 1.04372981722486 1 1
1.02715204617731 1.02443218572967 1 1
1.01649210149069 1.0140257793169 1 1
0.98896840494244 0.986267173602098 1 1
0.970913554180012 0.968254693523589 1 1
1.00181093050364 0.999377814131841 1 1
0.973800869898013 0.971797000784718 1 1
1.00651728742964 1.00385866116499 1 1
0.949196492782408 0.946860772143978 1 0
0.995751888817926 0.993318733653073 1 1
1.04391971042388 1.04146665249051 1 1
1.05696884468817 1.0543968645116 1 1
0.999762020566029 0.997219856602343 1 1
0.987226808988822 0.98474216077066 1 1
0.974470498265874 0.972349970292086 1 1
0.982260082309974 0.979980363616701 1 1
0.948279705314158 0.945909662876267 1 0
1.01805049997326 1.01588802635021 1 1
0.988547989316235 0.986037015911157 1 1
0.994836772926715 0.992355007023831 1 1
0.968014297028548 0.965751435486622 1 1
0.988812987892995 0.986460867372481 1 1
0.977303204623508 0.974812383742544 1 1
1.01934567160558 1.01710253053922 1 1
0.958034671622083 0.955408485832488 1 1
0.995100890772581 0.992615231618892 1 1
1.00299707941843 1.00015840945353 1 1
0.997377712146795 0.9947180838757 1 1
0.988276286319627 0.985587671731848 1 1
1.01838995509989 1.01574554258657 1 1
0.997206866336557 0.994465821831382 1 1
0.982328688723868 0.979770193710131 1 1
1.03546407203763 1.03243782463124 1 1
1.01303690128879 1.01038505073843 1 1
1.02295476429196 1.02011201481882 1 1
0.984440527527891 0.981945009926381 1 1
1.0367216579509 1.03414125318352 1 1
1.00004292256873 0.997499551791372 1 1
1.00391675592668 1.00116674071182 1 1
0.972856348511545 0.97059922291364 1 1
1.03214723712713 1.02952866850934 1 1
0.95898076631516 0.956682686757586 1 1
1.02108157620955 1.0188388876372 1 1
0.988838523575646 0.986616904454125 1 1
0.953865331749963 0.95170865147798 1 1
1.02270410402082 1.02031292138066 1 1
1.01988335561052 1.01750182593577 1 1
1.01715746108118 1.01462459893362 1 1
0.992104090434726 0.989689498367202 1 1
0.985370423926576 0.982836494673451 1 1
0.965958846710792 0.963459537450046 1 1
0.993941979939547 0.991468722235477 1 1
1.00458237268963 1.00233909456614 1 1
0.970803206290614 0.96879916878243 1 1
0.979248402460918 0.976909990978421 1 1
1.01497860813376 1.01207098269155 1 1
0.985414906968835 0.982624632168705 1 1
0.998037035445384 0.995683449548696 1 1
0.955409486224311 0.953113112752774 1 1
1.00875659681653 1.00631184243827 1 1
1.04801894259676 1.04510120858482 1 1
0.978008282971374 0.975377542854328 1 1
1.01740141488089 1.0148874119773 1 1
1.03061747382088 1.02820024217954 1 1
1.0151592480721 1.01273364219109 1 1
0.951965895025233 0.94915701667707 1 1
0.9947996227056 0.992410806388867 1 1
0.965046101982793 0.962766867607413 1 1
1.02551932118731 1.0229340405079 1 1
0.971150057516254 0.968586466042753 1 1
0.977410047601697 0.975011869422045 1 1
0.995462205657451 0.992771207804733 1 1
0.987911780054952 0.984609183969977 1 1
1.06071520086499 1.0580697390656 0 1
0.978817059302417 0.975441709201362 1 1
1.02959679071307 1.02670274985771 1 1
0.995226410615662 0.992766992223138 1 1
1.04438548391311 1.04192885598318 1 1
1.00913694098071 1.00645287886513 1 1
0.9756574148214 0.973363852022813 1 1
0.994582089137524 0.992255587160874 1 1
1.00429704134571 1.00178378214659 1 1
1.03772044528808 1.03475179531852 1 1
0.958604129186805 0.956419067073346 1 1
0.997517602201695 0.995002602553588 1 1
0.990438350782903 0.987675923262308 1 1
1.01629274530448 1.01327211659118 1 1
0.978777469701961 0.976414961235182 1 1
0.997229852167981 0.995137409417483 1 1
0.964627259314302 0.9623128129176 1 1
1.06113057033061 1.05833460148178 0 0
0.957496431391937 0.955269776585969 1 1
0.959554866784509 0.957301603393876 1 1
0.983467769834911 0.980827877825317 1 1
1.00184010971998 0.998896346795597 1 1
1.00218719731351 0.999011580477436 1 1
0.969884230492541 0.966879996033239 1 1
1.00353528091068 1.00126192490723 1 1
1.00653290227155 1.00388218231991 1 1
0.971479876276046 0.968891468577655 1 1
0.997506562463447 0.994834672804309 1 1
0.980506623759729 0.978210192614548 1 1
0.971879593944154 0.968972687608762 1 1
1.01832281978321 1.01586868439622 1 1
1.04077904448941 1.03794841595976 1 1
1.01818867429251 1.01544070491098 1 1
1.00051878535965 0.99791944546887 1 1
0.938804270758439 0.936431982751532 0 0
0.941053701198323 0.938953179763328 0 0
0.970785020849527 0.96819077741722 1 1
0.981636009699045 0.979136837843651 1 1
0.975019057370555 0.972612329209377 1 1
0.965287609053768 0.962834605144827 1 1
0.977253516709812 0.974916972814321 1 1
0.993746349356366 0.991330551898144 1 1
1.03816466696505 1.03556141808751 1 1
1.03829895934167 1.03544495371832 1 1
0.906833380712959 0.904455760900969 0 0
1.02219916374901 1.01921709856461 1 1
0.967794542323882 0.965585646016677 1 1
1.00589765423619 1.00292718489273 1 1
0.95314191360379 0.950658248376742 1 1
0.992006128621521 0.98956484890947 1 1
0.977587797969097 0.974744303476554 1 1
0.983625071073349 0.980896666445796 1 1
0.987962296041243 0.985193480666175 1 1
1.03793849999532 1.03498204454945 1 1
1.00308681780462 1.00050007436106 1 1
0.97646999618184 0.973852670127622 1 1
0.969102883483136 0.966394990849536 1 1
1.03146441167632 1.02899062272977 1 1
0.985675962072533 0.982747409708039 1 1
1.02967440889841 1.0270364537002 1 1
0.969770602207453 0.966936988605269 1 1
1.00881115244698 1.00613205070127 1 1
0.982577043471799 0.980253189920008 1 1
1.00065114748552 0.998357564293153 1 1
1.03740271877056 1.03452663642489 1 1
1.00160771162505 0.998846898134033 1 1
1.00896172614775 1.0062032862849 1 1
1.05181916848902 1.04937698572743 1 1
1.01632719767442 1.01418801525208 1 1
1.01091423660891 1.00832282563393 1 1
1.01205738620038 1.0098858204702 1 1
0.976470833784546 0.97367736560475 1 1
0.966707002959971 0.964199943916728 1 1
1.01686817524169 1.01404366212655 1 1
1.01998817010528 1.01745872961055 1 1
0.951767823755916 0.949470528358077 1 1
1.00312667955956 1.00071522849182 1 1
1.03881643276475 1.03513444226252 1 1
1.05432550789894 1.05141027494671 1 1
1.02704962648143 1.02470879899488 1 1
0.995032730042536 0.992748210647186 1 1
1.01291717450053 1.0102997332972 1 1
0.992291976134789 0.989556422344641 1 1
0.994828049536432 0.992377593898588 1 1
0.965257041696299 0.962407167976918 1 1
0.990885527161096 0.988328847782425 1 1
0.963679916850718 0.961110272026549 1 1
1.03557277336896 1.03245757455233 1 1
1.05081939115036 1.04767902472254 1 1
1.02243022559531 1.01989844607398 1 1
1.00665898088307 1.00430281209395 1 1
1.01826176395764 1.01553747713591 1 1
1.02706017106313 1.02432476076501 1 1
1.0067699117854 1.00441085418237 1 1
1.06604821747929 1.06292156940055 1 1
1.0474102939277 1.04451371743478 1 1
0.972255982330898 0.969922294369817 1 1
0.980762282368834 0.978026818132054 1 1
0.939275387034217 0.936609482135831 1 1
0.990904712658444 0.988381710910105 1 1
0.963637775068334 0.960945383216693 1 1
0.984534781867815 0.981835933474961 1 1
1.00063852791582 0.998148234042145 1 1
0.958555393648871 0.956232878794768 1 1
0.999481848722015 0.996895741102186 1 1
0.9800682801032 0.977416870616702 1 1
1.03380026876596 1.03122836860178 1 1
0.979737049653157 0.977451908614857 1 1
1.00692335945133 1.00427012092612 1 1
0.97929525858042 0.976856538535154 1 1
0.974404952715606 0.972014244443325 1 1
0.994584412250515 0.991829133718001 1 1
0.987991421706853 0.985299818627044 1 1
0.987228072413614 0.984939445544932 1 1
1.06423218937259 1.06147327360932 0 1
1.02198639368333 1.01950820663346 1 1
0.993458455908851 0.990702380137549 1 1
0.970488460906737 0.967818568199166 1 1
0.980292898770092 0.977993715974785 1 1
1.03769968691769 1.03519478203964 1 1
0.993657621517835 0.991187853996493 1 1
0.939658721249942 0.937255689777857 0 0
1.03915277910815 1.03671686823846 1 1
1.06159414168858 1.0587545330114 0 0
0.944644367426462 0.942403195582776 0 0
0.986829480445797 0.98443396523275 1 1
1.00969945291421 1.007025323549 1 1
1.00195934259796 0.999722561548704 1 1
0.998843783928921 0.996326884239606 1 1
0.980197999535958 0.977448119652214 1 1
1.0139084548466 1.01150669745441 1 1
1.01602898938573 1.01363088603835 1 1
0.982746915848915 0.980128802861685 1 1
0.984848382246363 0.982648880063869 1 1
1.00483772108699 1.00246578970816 1 1
0.951864222150219 0.94939836751913 1 1
0.997460900728798 0.994906513313239 1 1
1.04395470628956 1.04143501003874 1 1
1.02570733224132 1.02336500180711 1 1
0.97829062307353 0.975801412833275 1 1
1.01867371740396 1.01635262823866 1 1
1.00479390527649 1.00177550741311 1 1
1.00411262507861 1.001411703698 1 1
1.02662376197026 1.0239573615597 1 1
1.00231909232505 0.999400403960525 1 1
1.0092969242748 1.00672201456113 1 1
0.988623258157063 0.986389563550716 1 1
1.03579178521233 1.03291712809498 1 1
0.990252162754273 0.987805724147387 1 1
0.992420130599423 0.990129403773736 1 1
0.97227479781716 0.969657350240836 1 1
1.02463264398385 1.02184709512781 1 1
1.00565705287593 1.00293877074912 1 1
0.98338347396497 0.981135000994543 1 1
1.03814329679546 1.03505675849463 1 1
0.994987202067751 0.992372550265894 1 1
0.993068231819467 0.990042073591639 1 1
1.03700888282563 1.03456077655047 1 1
0.975522873722273 0.973023791177072 1 1
0.973730337227622 0.97070463612723 1 1
0.975021074235808 0.972494974219414 1 1
0.975719776535164 0.973300904993964 1 1
0.968550547476337 0.966377728929162 1 1
0.987715539858614 0.985520237033534 1 1
0.998191814879337 0.995754849467427 1 1
0.976153799604628 0.973292894319846 1 1
0.969585350815052 0.967152959788247 1 1
0.974418717829411 0.971679921175012 1 1
1.01135991781999 1.00895449934737 1 1
1.05943978719644 1.05685556497877 0 0
1.01602953170043 1.01335810507806 1 1
1.02571746843545 1.02315921751964 1 1
1.01553533022637 1.01278158970962 1 1
0.965444822710516 0.963266223986132 1 1
1.03738394317671 1.03452527108335 1 1
1.05007768162908 1.04763517799504 1 1
0.984883437575343 0.982565342225204 1 1
1.02095344742146 1.0181184130848 1 1
1.00796017003545 1.00548247543987 1 1
0.949532089532867 0.946940240891411 1 1
1.00060324326043 0.997705647942408 1 1
0.995011799987968 0.9926120915155 1 1
0.979671096252946 0.977202783484205 1 1
1.02124648897072 1.01879707516772 1 1
1.02384364460753 1.02099128275429 1 1
0.976936618333093 0.974633849131972 1 1
1.0588091063815 1.05624919776312 1 1
0.987189603721831 0.98466504911773 1 1
1.07509777021491 1.07257240291877 0 0
1.01400247244691 1.01169387660031 1 1
0.97456884141513 0.971869014455854 1 1
1.01946333145412 1.01714474313049 1 1
0.980606999272533 0.977665904127264 1 1
0.992874226286954 0.990012750264244 1 1
0.988462864795274 0.986054010330932 1 1
1.00736117923022 1.00493621866772 1 1
1.00537514862705 1.00271374117761 1 1
1.03522808004569 1.03253303142418 1 1
1.0184310776473 1.01571134489486 1 1
1.00675946088012 1.00408922797578 1 1
1.02181311770798 1.01921055068703 1 1
1.02694923282284 1.02442206830147 1 1
0.974510581390426 0.972053320698938 1 1
1.00555784457847 1.00308277746885 1 1
0.921357953621662 0.919280643775893 0 0
1.00631606332332 1.00302165657821 1 1
0.992436732249515 0.989816675229032 1 1
1.00331626149127 1.00068590288116 1 1
1.02618398032627 1.02361945629114 1 1
1.05802609027544 1.0550196823455 0 1
0.952531721058457 0.949994190933281 1 1
0.946889412140552 0.944246808301876 1 1
1.03722780731671 1.0344503772414 1 1
1.04583230495861 1.04329864505198 1 1
0.969395302802354 0.966790300555903 1 1
1.02251395944925 1.01994576042335 1 1
0.979954723516797 0.977590139533779 1 1
0.981409607392129 0.978910998287618 1 1
1.02031761973275 1.01780121966686 1 1
0.969172402117751 0.966456343889679 1 1
1.0224425305562 1.02008621590463 1 1
0.975170180081152 0.972296973916044 1 1
0.969476873869293 0.966705335494597 1 1
1.0152276136822 1.0127903339704 1 1
0.980924514145474 0.978126996762144 1 1
0.990214022620517 0.98768951866203 1 1
1.01531475167376 1.01266143919875 1 1
1.02324530903014 1.02077111341629 1 1
1.0072826147783 1.0047449613942 1 1
0.989795739842534 0.987531550470899 1 1
1.03345889165386 1.03109348916975 1 1
1.00732950134718 1.00492059425025 1 1
1.03784290820924 1.03538159354447 1 1
1.02159064405473 1.01835135696432 1 1
0.969297800831881 0.966907088718653 1 1
0.994992107154884 0.992497945723495 1 1
0.944347829844571 0.94183728725812 1 1
1.0101551247548 1.00784304287167 1 1
1.01316088304739 1.01023290190407 1 1
1.02941208264606 1.02644160364568 1 1
0.940608806532755 0.938163928569982 0 0
1.00309371243245 1.0003156283559 1 1
1.00560583091304 1.00337147408292 1 1
0.974361159401302 0.971833245333694 1 1
1.00193141583613 0.999275860529208 1 1
1.01207373374357 1.00950122221635 1 1
0.985696812790021 0.982614701515622 1 1
1.03510112525402 1.03278315155851 1 1
0.969728062814671 0.967382672916508 1 1
1.01982491476347 1.01669793799493 1 1
1.05574122518908 1.05284774192472 1 1
1.04133108137196 1.03893204566607 1 1
1.01558735298975 1.01276855392413 1 1
1.02983436427833 1.02709537290007 1 1
1.00650175788428 1.00374570642085 1 1
1.02230221413001 1.01975113043759 1 1
0.958159779724048 0.955862587717578 1 1
0.976017664987624 0.972753542287555 1 1
1.00613010424201 1.00369610421142 1 1
1.016073792406 1.01344198044051 1 1
0.975888465925438 0.973319265050396 1 1
1.0461820181653 1.04347605043938 1 1
0.949988538266165 0.947710117092514 1 1
0.987828067937203 0.985022332462888 1 1
1.0086724089057 1.00606994153067 1 1
0.977149544628836 0.974501835174351 1 1
1.00435668642286 1.00172193783608 1 1
0.9771704267475 0.974475303607163 1 1
0.939617161420697 0.93728702345367 1 1
0.992445753509261 0.99005139996357 1 1
0.968074297739666 0.965268216078858 1 1
1.01400811044372 1.01162357228994 1 1
1.02587767384714 1.02275970846272 1 1
0.987251283571737 0.984568807493981 1 1
1.0568898866033 1.05422239121428 0 1
1.02918669256176 1.02679733188862 1 1
0.974319942563154 0.971873690082537 1 1
0.997957894491076 0.995335598778965 1 1
0.971021175930699 0.968746549176021 1 1
1.00999192793445 1.0071045777082 1 1
0.971822456604796 0.969371014923684 1 1
1.02151731593977 1.01911980356475 1 1
0.989287710665284 0.98684826808854 1 1
0.973307551474472 0.970604879394995 1 1
0.990025269691746 0.987806941657136 1 1
1.0200694014328 1.01754167584027 1 1
0.991863842468137 0.989234127621707 1 1
0.962791500852882 0.959964519372334 1 1
1.03608314636418 1.03361576033984 1 1
0.980035389308551 0.977408936218468 1 1
1.00080127689086 0.998310066131033 1 1
1.00329926819095 1.00092888970127 1 1
1.04317588656807 1.04038679339859 1 1
0.991470541390044 0.989401848440399 1 1
0.98682037506381 0.984188337442365 1 1
1.01498212639197 1.01206967936897 1 1
0.985490556658071 0.983122809777549 1 1
0.988088836082974 0.98562471744593 1 1
0.975784616449663 0.972815451325724 1 1
1.06792406939832 1.06454069696602 0 0
1.04072049786517 1.03809207477822 1 1
0.995522971562124 0.993201488753729 1 1
1.01459914162308 1.01187335098094 1 1
1.00947018788259 1.00688863187479 1 1
1.00495594468809 1.0024080654612 1 1
0.962815233401917 0.959803644433852 1 1
0.998759119277059 0.996272329185622 1 1
1.00430103222592 1.0018577953166 1 1
0.954448053295844 0.952019050061579 1 1
0.962073046549352 0.959759179253957 1 1
1.01570422350327 1.01358462913436 1 1
1.02997114984132 1.02735760673454 1 1
1.02206682329931 1.01951833403074 1 1
1.01171521735139 1.0095281834329 1 1
0.984634491766938 0.982220128089132 1 1
1.0012541799833 0.99888820859901 1 1
0.989216274763661 0.987016680672822 1 1
0.980715069366468 0.978232253197109 1 1
0.950006122101608 0.947933498803868 0 0
0.960826598764203 0.958672311941209 1 1
1.01816429013819 1.01535388552527 1 1
1.00534578417043 1.00282461315177 1 1
1.01782221386794 1.01474609592209 1 1
1.02794875593606 1.02509352280329 1 1
0.998517114681128 0.99550719468082 1 1
0.991911538624232 0.989535227103243 1 1
0.945128939086299 0.942404707578608 1 1
0.997314291859383 0.99516380837097 1 1
1.0742770823222 1.07181676327448 0 0
0.957265746983998 0.954979014951975 1 1
0.989113834727359 0.986650194059294 1 1
0.965702506948021 0.963253336396069 1 1
0.949912759116311 0.947480116624213 1 1
1.04620774818368 1.04298009320579 1 1
1.03874232599667 1.03620602867415 1 1
1.00430229782333 1.00174943455778 1 1
1.00095082236031 0.998358341401398 1 1
0.973413334828753 0.970911081790828 1 1
0.99947966235742 0.996591487626799 1 1
0.965165263800813 0.962653004914703 1 1
1.01661517847001 1.01407754799599 1 1
1.02645581399078 1.02357755142821 1 1
1.00634304126059 1.00373171581482 1 1
0.955143072308234 0.95271435849309 1 1
0.99038017053246 0.988310565594567 1 1
0.997220133104846 0.99470291207661 1 1
0.955559484276427 0.95329729813714 1 1
0.986450441936708 0.983985341790308 1 1
1.01302473004179 1.01046807126681 1 1
1.02568467379352 1.02333207130525 1 1
0.983758535961965 0.980984283732802 1 1
0.968503162291843 0.9660896308439 1 1
0.984337330079004 0.982024068621992 1 1
0.957141569756062 0.955127578974457 1 1
1.00486068162101 1.00235958197279 1 1
0.954063307746708 0.951331713942705 1 1
0.951611291649241 0.949437367473652 1 1
0.988521587089594 0.986026187152302 1 1
0.961692163747896 0.959093549917282 1 1
1.02074029094662 1.01816512286344 1 1
1.00104529621285 0.998539973592069 1 1
0.949038716234324 0.946613945110522 1 1
0.986650174252627 0.983949735919991 1 1
0.983137223689294 0.980563838598025 1 1
1.01483520578354 1.01133169163586 1 1
1.07575341953103 1.07269315884098 0 0
0.969423754393759 0.96690208361079 1 1
0.994794954678808 0.991800062534687 1 1
0.993209605274711 0.990468825935563 1 1
0.982937369791751 0.980140307070635 1 1
0.98190429508231 0.97953422979927 1 1
0.972630745856266 0.970139034323354 1 1
1.00096468940564 0.998673631896549 1 1
0.973392599149348 0.97080423022421 1 1
0.981444323606227 0.979013745448232 1 1
1.02131895690775 1.01896844418328 1 1
1.05641748155525 1.05296297974266 1 1
0.969992392907505 0.967652505871106 1 1
1.00725587999241 1.00487403303486 1 1
0.99387222932967 0.991588815194144 1 1
1.02384224118126 1.02108733497089 1 1
1.0001430913552 0.9977660717875 1 1
1.00741301069468 1.00506412420314 1 1
0.961418975820175 0.958997915585677 1 1
0.980088004425185 0.977534091713977 1 1
0.95919461624497 0.956805302772312 1 1
0.961247154588617 0.958695128030034 1 1
1.00107524690303 0.998541484555959 1 1
0.991861397294472 0.989376790663443 1 1
0.991837587840686 0.989319194236538 1 1
0.958381453705228 0.955924404643748 1 1
1.00029838886289 0.997022220404431 1 1
0.977054446823506 0.974627792894999 1 1
1.03607049667583 1.03341575544395 1 1
0.949982149948649 0.947456474508499 1 1
0.968282550527707 0.965450770646967 1 1
1.02084498688249 1.01812376927497 1 1
1.03944180053856 1.03704794612215 1 1
1.0004203798837 0.997949012127231 1 1
0.967901075895554 0.965591169204559 1 1
0.991257903678571 0.988833175719968 1 1
1.02087846015614 1.0183346392103 1 1
1.04758452075275 1.04460341771304 1 1
1.03741807138077 1.03461253543155 1 1
1.00402048800147 1.00140112421324 1 1
1.03134464860589 1.02882741144979 1 1
1.01344190387578 1.01099307721308 1 1
0.957352320504813 0.954755699635426 1 1
1.02351765316868 1.02122140458591 1 1
0.983282300270774 0.980948242790052 1 1
1.01549843920292 1.01293013001819 1 1
1.00637455492088 1.00390403507861 1 1
0.980363611186744 0.97802101501989 1 1
1.06247383003994 1.05973947619278 0 0
1.01858012996416 1.01605877313096 1 1
1.00421544122046 1.00190566496294 1 1
1.0427952972846 1.04027656648138 1 1
1.0308026849046 1.02836467294773 1 1
0.99126421307846 0.98894084028193 1 1
1.00033727351358 0.997428832726881 1 1
0.946648940700549 0.944241028221814 1 0
1.00558601281938 1.00311952677537 1 1
0.994407597122089 0.992004814218667 1 1
0.973043192884726 0.970457238577129 1 1
0.986377438863988 0.983869686843726 1 1
0.969454281441174 0.967245204809405 1 1
1.02359180637238 1.02086301551297 1 1
1.01461540800094 1.01239313771663 1 1
1.0182601883408 1.01557070550696 1 1
0.981147616320243 0.978555437047042 1 1
0.984093908399803 0.981644727032398 1 1
1.01302460102385 1.01034743097195 1 1
1.05331601942495 1.05088000139467 0 1
1.04784922190947 1.04515253841337 1 1
1.02058609284195 1.01816225547379 1 1
0.979711768634138 0.976827185030229 1 1
1.01994858614387 1.01684590090321 1 1
0.990439899397791 0.9874293084097 1 1
1.04848304084159 1.04613609115115 1 1
0.977170854322632 0.974478882291822 1 1
0.980035645235676 0.97761420512432 1 1
0.99496756167205 0.992060916735993 1 1
0.95154980845439 0.94898640986541 1 1
1.0232652793486 1.02059695102869 1 1
0.993872058959832 0.991408649070334 1 1
1.01168110194673 1.00930423268627 1 1
0.982361281184524 0.97999690836255 1 1
1.00758586584356 1.00504819410065 1 1
0.999515176655885 0.996986207373617 1 1
1.01977497161893 1.01713403796358 1 1
1.01858448747233 1.01600396364188 1 1
1.00599832407716 1.00300478025477 1 1
1.04326767575598 1.04057988872492 1 1
1.03028561032071 1.02774318935648 1 1
1.01905461349648 1.01649830739174 1 1
1.01583280317104 1.01324722204569 1 1
1.01435929614289 1.01191605427314 1 1
1.00989280665824 1.00743558675687 1 1
1.02304467615397 1.02042562058257 1 1
1.02403458329873 1.02146037068357 1 1
0.970236165646551 0.967793111465935 1 1
0.966533136370902 0.964198280356201 1 1
1.02054684092945 1.01802268214598 1 1
0.986301786542224 0.983658138360076 1 1
1.01627138525468 1.01336658999031 1 1
0.950085629166385 0.947646270246608 1 1
0.973575763249625 0.970410974199375 1 1
0.984265963624729 0.981704666037333 1 1
0.991425526800548 0.988379672694012 1 1
1.00940240462369 1.00656455480228 1 1
0.998337483655684 0.995500887615051 1 1
1.00165458518075 0.999200279381491 1 1
0.955655428143397 0.953324327750418 1 1
1.03000171222218 1.02671592051376 1 1
0.979145916490859 0.976748304416727 1 1
0.985239967659287 0.982935615326883 1 1
1.00686714201444 1.00429359515816 1 1
1.05106277739403 1.04835539665871 1 1
0.974622518893632 0.972566282181133 1 1
1.00130013251488 0.998527853085496 1 1
0.965059568320136 0.962613339659641 1 1
1.00172096252287 0.998881448198169 1 1
0.986473516594548 0.98369024079235 1 1
1.01794687418016 1.01550500677271 1 1
0.983399296359079 0.980946088759603 1 1
1.06120969733833 1.0581502879291 0 0
1.0137392281226 1.01131711244806 1 1
0.982653920068284 0.979953622076642 1 1
1.00878557456511 1.00644562828581 1 1
0.964827599634494 0.962397130878497 1 1
0.998646734658089 0.995977205604586 1 1
1.00070735081527 0.99781159829856 1 1
0.959093128401233 0.956477537522029 1 1
1.04287399244679 1.03976571295746 1 1
0.976367792106968 0.973718873334299 1 1
1.00896240285735 1.00627919984677 1 1
1.03088032617652 1.02810010857217 1 1
0.97651692121286 0.974277937858984 1 1
1.02831431926756 1.02544714869747 1 1
1.00129005324731 0.998720621537702 1 1
1.00110384625258 0.997880305259145 1 1
1.04321641359956 1.04079287348599 1 1
1.00652749039139 1.00394133587517 1 1
0.962767010060762 0.960384084644181 1 1
1.04041668178114 1.03735423631381 1 1
0.950987232848388 0.948213847714003 1 1
1.00500625828913 1.00240250969302 1 1
0.998338030408817 0.995604614399121 1 1
0.972904470387491 0.970230451631726 1 1
1.02883871853348 1.02599634732713 1 1
1.01844661371373 1.01565411143779 1 1
1.06446961124154 1.06126427809606 0 1
0.983665878370372 0.980800609990325 1 1
1.02416046648729 1.0207630784271 1 1
1.06469818559492 1.06185430301332 0 0
1.00390282475952 1.00157652897481 1 1
1.04845305732009 1.04575111318301 1 1
0.996500452978946 0.994005821629066 1 1
1.01534156644545 1.0131389932446 1 1
0.961919935013464 0.959018438540825 1 1
0.979893143746254 0.97685156328838 1 1
1.01181841995928 1.00889990249261 1 1
0.968202544821496 0.966158650878772 1 1
0.996510039923346 0.994002644315008 1 1
1.03666999809893 1.03372828241762 1 1
0.988290989157115 0.985709889883426 1 1
0.999999998110101 0.997117297302402 1 1
1.0357452911775 1.03302184034226 1 1
1.00972644846485 1.00721606936361 1 1
0.99703504823297 0.994284146737284 1 1
1.01781549408603 1.01530530313774 1 1
1.07149104987634 1.06874271510994 0 0
1.02512716310617 1.02241494205684 1 1
0.996655480198539 0.994194414309464 1 1
1.0027429510163 1.00034949304381 1 1
0.970591400528976 0.967991518435266 1 1
0.996820589366558 0.994802756061235 1 1
0.996216655861592 0.993308600261027 1 1
1.01451643432514 1.01213891683421 1 1
0.960760303323598 0.958355804675302 1 1
0.972319477206888 0.969918364013238 1 1
0.959746313004306 0.957101892178799 1 1
1.01731122071249 1.01473939413138 1 1
1.00129027672697 0.998833263061739 1 1
1.02265526350515 1.01973432656905 1 1
0.986954815495627 0.984661762301628 1 1
0.943938449176697 0.941532668496772 1 1
1.03185839498055 1.02939718506508 1 1
1.00150499851552 0.998500239557234 1 1
1.01782655535951 1.01533827576759 1 1
0.989771944806004 0.987407796326568 1 1
1.01030844029252 1.00796620678158 1 1
1.00510864062394 1.00241438553466 1 1
0.980859545571334 0.978143199459722 1 1
0.984472399863132 0.981800677013887 1 1
0.993250373451825 0.990344147404701 1 1
1.00483946756146 1.00245720148283 1 1
1.02757792916484 1.02500910957411 1 1
1.0106465510427 1.00805074103764 1 1
1.03209907675046 1.02940175842382 1 1
1.05220658481037 1.04944076369164 1 1
1.01514464957468 1.01244879273714 1 1
1.00698736300666 1.00444032509175 1 1
1.00063121267597 0.997845093321858 1 1
0.969865209626658 0.967428436693096 1 1
1.06844360553031 1.06545965857584 1 1
0.961527535191629 0.959093396590442 1 1
0.992663672905548 0.990157472443458 1 1
1.02411992647531 1.02171531847516 1 1
0.954278745103278 0.951662922867084 1 1
1.00127592128488 0.998215135070121 1 1
0.993980972212142 0.991252878182959 1 1
0.956815591735742 0.954453459339532 1 1
0.985843105902976 0.982410708270685 1 1
1.0150179420208 1.01240419738135 1 1
1.01028230598446 1.00796102767233 1 1
0.980118847375542 0.97765364897184 1 1
0.985881869840367 0.983498050081004 1 1
1.01403844426081 1.01150378847988 1 1
0.991801515050645 0.989234388205924 1 1
0.978924709575448 0.976629532816887 1 1
1.0162330616724 1.01392547023017 1 1
0.932509735974741 0.93002569109162 0 0
1.01798740027598 1.0156291252656 1 1
1.00944343098099 1.00650023322733 1 1
1.00044760470917 0.998013972817186 1 1
0.983223542099692 0.981105083695275 1 1
0.976846269819412 0.974305572721201 1 1
0.974147780501664 0.971652395453776 1 1
0.996034177475724 0.993202820116777 1 1
1.03217397698212 1.02898835852229 1 1
0.9752638707564 0.972651697013636 1 1
0.979530157670237 0.977054364513435 1 1
1.01672401137848 1.01429605061393 1 1
0.995630871607776 0.993313085886473 1 1
1.03492658258599 1.03209267275543 1 1
0.918069024950719 0.915642952045677 0 0
0.998589545960828 0.99610328854229 1 1
1.01808142744851 1.01528182064746 1 1
1.00086438394217 0.998107285309672 1 1
1.00274172731806 1.0004444308169 1 1
1.00132757127426 0.998771239545582 1 1
1.03875090177254 1.0360925057478 1 1
1.02037905455793 1.01801603778576 1 1
1.0023597278921 0.999560043920924 1 1
0.998943220510521 0.996504741412076 1 1
0.99699487689358 0.994557973091872 1 1
0.956541036415013 0.954318165439681 1 1
1.0116232167546 1.00917559945041 1 1
0.997652311013581 0.995040984016328 1 1
0.981594269919006 0.978985287606888 1 1
1.05834535374016 1.0554299011818 1 1
1.03270209493741 1.03013837209219 1 1
1.02574697126717 1.02302828594221 1 1
1.00935366723493 1.00672868582514 1 1
0.988304771809117 0.985847305459283 1 1
0.990821408384659 0.98828906944561 1 1
0.989775594707776 0.987188799456671 1 1
0.968461621558196 0.965718951269543 1 1
0.953057435520526 0.95064085629707 1 1
0.95630541069603 0.953600392726232 1 1
0.972368518565489 0.970071830816749 1 1
0.961082365045001 0.958498656137027 1 1
1.01862548399931 1.01612657877512 1 1
1.00091080232954 0.998312970561401 1 1
0.967272713683343 0.964605105000723 1 1
0.965624223846669 0.963223346807912 1 1
1.01651394348919 1.01406330200594 1 1
1.02065412916282 1.01780121221253 1 1
1.01087557299165 1.0080636855844 1 1
0.945791304319797 0.943303675330375 0 0
1.00361464121606 1.00106002367757 1 1
1.00352253412805 1.00105787063052 1 1
1.03301580359886 1.03048723567268 1 1
1.0218799028647 1.0194479761744 1 1
1.02284655772917 1.02042004883347 1 1
1.07949950801026 1.07653949794952 0 0
1.05287991117302 1.0501557956547 1 1
1.01522274564935 1.01249101406491 1 1
1.01033654253615 1.00792412768533 1 1
1.01577943513983 1.01299682811953 1 1
0.983033958188705 0.98005330627774 1 1
0.979487766877912 0.977027095959911 1 1
1.00360276339408 1.00052521938949 1 1
0.988241629697727 0.986387114566903 1 1
1.0236683622829 1.02127071341754 1 1
1.01686124764715 1.01401945482365 1 1
1.01386936796801 1.01137924737793 1 1
1.00164452426969 0.998858624254638 1 1
0.998174304447595 0.995801389492305 1 1
1.00582422065579 1.00288217665746 1 1
1.01178259963591 1.00903973838689 1 1
0.974675597775575 0.972294230427557 1 1
0.959305644086074 0.956998600247057 1 1
1.01734131260364 1.01445787788735 1 1
1.02492453993221 1.02255514220986 1 1
1.00843240060381 1.00591943934211 1 1
1.03022564677875 1.02767954960553 1 1
1.0592529149133 1.05625736398385 1 1
0.979643272286318 0.977406493389957 1 1
0.991415440127413 0.989231195581437 1 1
0.972948135607568 0.97047822312965 1 1
0.993774156960443 0.991550894352943 1 1
1.00221529736195 0.999615404065254 1 1
1.0194901838418 1.01688864422414 1 1
0.996995531207245 0.993856467116793 1 1
1.01661654576489 1.01430490696101 1 1
0.968234589359764 0.96579590315439 1 1
1.02287441432736 1.02006913607028 1 1
1.02169337374048 1.01856392571033 1 1
0.998255331719743 0.995492386569975 1 1
0.998003949894333 0.994983689944046 1 1
1.04912212510256 1.04681126669719 1 1
1.03932989812431 1.0367609147774 1 1
0.991057728416248 0.988058125412821 1 1
0.966385297544713 0.964105615426162 1 1
0.968279359905192 0.965981228047846 1 1
1.00215277587873 0.999273147363887 1 1
1.00418122730648 1.00202696633174 1 1
0.994093288514936 0.991494636926586 1 1
0.97788710890522 0.975564047445959 1 1
0.976697353534094 0.974119911332446 1 1
0.989888243964054 0.98762096434174 1 1
1.00767859081616 1.00552113739295 1 1
0.991927829980433 0.989454705510069 1 1
1.00946734673707 1.00715424642349 1 1
1.05134547112509 1.04849773543077 1 1
0.978032992610598 0.975470958295657 1 1
1.0380247071653 1.03574015970942 1 1
0.959971451783581 0.957482935648861 1 1
1.02193680611598 1.01913636035164 1 1
1.03196792184857 1.02950170104482 1 1
1.01001479674654 1.00720234347336 1 1
1.00062632910417 0.998007078674504 1 1
0.990769012762586 0.988369179640675 1 1
0.993836423565961 0.991126457747482 1 1
0.977728863167902 0.97463573074311 1 1
0.975116759090816 0.972188245083618 1 1
0.97989482806003 0.977737976502181 1 1
1.02504711589173 1.02258272495778 1 1
1.05285356458243 1.05022187128092 1 1
1.00187113637008 0.999379654376299 1 1
0.962157943607086 0.959770694116329 1 1
0.998532398175641 0.99608134421539 1 1
0.98140454677197 0.978443664765007 1 1
0.998404610288174 0.995548179536468 1 1
0.998019712498274 0.995620850788093 1 1
1.01173056349939 1.00946911385157 1 1
0.998266767806394 0.99542495409212 1 1
1.01900515604698 1.01607134755681 1 1
0.961173642916419 0.958607746755628 1 1
0.999189978672076 0.996474611312458 1 1
1.00757791754094 1.00489325048235 1 1
1.03017886876325 1.02739026725759 1 1
1.00872104753032 1.00610815553658 1 1
0.993802122027275 0.991296694123474 1 1
1.01160372658889 1.00902911694685 1 1
0.997488369953796 0.994939081931915 1 1
1.04959626829362 1.04689754524452 1 1
1.01463705598843 1.01205522319412 1 1
0.974936275435013 0.972123157345269 1 1
1.02023619453383 1.01757501068359 1 1
0.982858077659927 0.980531998229799 1 1
0.972626045964017 0.970156147852677 1 1
1.01116400000926 1.00876380522651 1 1
0.99767391024683 0.995083150730944 1 1
1.01813617568023 1.01500752341981 1 1
1.03106353021141 1.02766601093733 1 1
1.02848024468678 1.02583337645837 1 1
0.971164530994607 0.968848598029018 1 1
0.998834681082373 0.996251457836219 1 1
0.980218757206898 0.977652758343248 1 1
0.990421550777944 0.987636536934442 1 1
1.01482701684789 1.01210219347457 1 1
0.923560682926998 0.921266800943282 0 0
0.989424829234174 0.986738021813461 1 1
0.985889182997468 0.983460335363301 1 1
1.02334629712362 1.02096043389677 1 1
1.03368696005599 1.03137222278582 1 1
0.987989167638356 0.985445476481048 1 1
0.962687376537491 0.960292279121814 1 1
0.960376762659102 0.957810055399164 1 1
0.989598244989798 0.986847288107504 1 1
0.987185559059142 0.984783833774437 1 1
0.957321774404845 0.954204676201908 1 1
0.992020009292191 0.98905025073584 1 1
0.943027362669197 0.940999684070737 0 0
1.0344980469397 1.03154291945506 1 1
1.03521199462873 1.03236923991633 1 1
1.0130376791692 1.01026649926828 1 1
1.02226520735524 1.019927013825 1 1
0.939981947450949 0.937918394551801 0 0
1.0162067975123 1.01363626769317 1 1
1.02526058391017 1.0226129141307 1 1
0.961760262242429 0.959401936644847 1 1
1.01000918261483 1.00763388094418 1 1
0.972049235450188 0.969864100529716 1 1
1.05366606263913 1.0511671946174 0 1
1.0436680885835 1.04101486285566 1 1
0.975181898061223 0.972640725965142 1 1
0.944232208040425 0.941412192843624 1 1
0.986855204117136 0.984228233842082 1 1
1.01726367092258 1.01472138292978 1 1
0.981308201708443 0.97863893324062 1 1
1.0083973464378 1.00573992578382 1 1
1.00723018658272 1.00486395235427 1 1
1.03419452803999 1.03176947707143 1 1
0.98752254276406 0.984985360783403 1 1
0.977560286057087 0.975378812934429 1 1
1.03836410429816 1.03600815589172 1 1
1.0132444225467 1.01056399032516 1 1
1.01240519488365 1.01006315723849 1 1
0.984925881176342 0.982167840272939 1 1
0.995648826991765 0.993420556126986 1 1
1.00916032375653 1.00623838296898 1 1
1.00954304189525 1.00687773802021 1 1
1.01708432398801 1.01429026644807 1 1
0.985778351651449 0.983020655532097 1 1
0.974489860715302 0.971856924910572 1 1
0.990926329821964 0.988364477768908 1 1
1.00694121913642 1.00448311853013 1 1
0.974011924742989 0.971183997058133 1 1
0.957719459505533 0.955214137639006 1 1
0.994939178022617 0.992479598005797 1 1
0.968400991316661 0.966111222351602 1 1
1.01244556517321 1.00969692617717 1 1
0.998037483228831 0.995742411418731 1 1
1.02829739509768 1.02579386247346 1 1
1.03655635263082 1.03399950020008 1 1
1.01971309753894 1.01709796230255 1 1
0.944494465465951 0.942511659357115 0 0
1.04127468191396 1.03829046091877 1 1
1.0206332884571 1.01806718876121 1 1
1.02089096608314 1.01853335526455 1 1
1.01695892759065 1.01384672709677 1 1
1.00712733605182 1.00482313316282 1 1
0.970634407175977 0.967917033036134 1 1
0.962596188784985 0.960366677753706 1 1
0.987797959220693 0.985049254535648 1 1
0.976240448411436 0.973091267219023 1 1
1.0010498237163 0.998385381125185 1 1
0.994648730679043 0.992264439093796 1 1
0.974997082166666 0.972596230848075 1 1
1.04414276867715 1.04105897217798 1 1
1.02748513450516 1.02490264045917 1 1
0.969879247033917 0.967645991851417 1 1
1.0147379995177 1.01202598358377 1 1
0.989135625506024 0.986646178771555 1 1
0.991812488366922 0.989279747015026 1 1
0.978383807480565 0.975472959758587 1 1
1.02401150988965 1.0213170081619 1 1
1.04408645241933 1.04131248298773 1 1
1.01500160536475 1.01266359273999 1 1
0.94393543392326 0.941052342724097 1 1
0.966483854376861 0.963835969467088 1 1
1.00810205072487 1.00576156773355 1 1
1.01017099933713 1.00798113722194 1 1
1.01489574024162 1.01245649817662 1 1
0.982289885613765 0.979666757702211 1 1
0.996253958178186 0.993951683165585 1 1
1.01302454941742 1.01050047231177 1 1
1.00847903328033 1.00613816653971 1 1
1.0307234796907 1.02805242011676 1 1
0.967990534896356 0.965296249393124 1 1
0.949001698615677 0.946449987589587 1 1
1.02930384221679 1.02646186282692 1 1
1.01225006852554 1.00990392643884 1 1
0.987649830822892 0.984805110389755 1 1
0.990809335264189 0.987866975217755 1 1
0.962487182568004 0.959461390109206 1 1
1.03639604244106 1.03370517385764 1 1
1.03860317057058 1.03626687667256 1 1
0.987803252351283 0.984738638576276 1 1
0.998300437576958 0.995983568038551 1 1
0.976371110290381 0.973996239475193 1 1
1.02950019219483 1.02632140015563 1 1
0.984489489045409 0.982195904536456 1 1
1.00279150630624 1.00020796734756 1 1
1.01237619864443 1.01003630779135 1 1
0.983105070637061 0.980613997244813 1 1
0.973021891094773 0.970740084142631 1 1
1.01363678528339 1.01071140601976 1 1
0.983071115599282 0.980187683876612 1 1
0.968782211720258 0.966298046814671 1 1
1.05723958377456 1.0547397709647 0 1
1.00887639004527 1.00632565001226 1 1
1.03127841355876 1.02843745097887 1 1
0.99485550107085 0.992481645350231 1 1
0.998340436742041 0.995460253927632 1 1
0.982804563466934 0.980302927656747 1 1
1.00468226659977 1.00214735509567 1 1
1.02080305303405 1.01794543535402 1 1
1.01480988094119 1.01246482094675 1 1
1.02387014711348 1.02155422860918 1 1
1.01810079795274 1.0156502298881 1 1
1.03803326801462 1.03524523206724 1 1
1.03895051121019 1.03626051342565 1 1
0.985741928091763 0.983132872948444 1 1
1.00049647041928 0.997993777395269 1 1
1.02104277553622 1.01897121434398 1 1
0.945178910599621 0.942417268346194 1 0
1.0020153040986 0.999743334808962 1 1
1.02662623547982 1.02374750855632 1 1
1.04632611963577 1.04349218824896 1 1
1.00018755462436 0.997661729408624 1 1
0.98588130148764 0.98368946916703 1 1
1.04482894502421 1.04177989891359 1 1
0.991247585047298 0.988647105833366 1 1
1.02228348826483 1.01949594052253 1 1
1.06560809292621 1.06310250421496 0 0
1.00450745558408 1.00193340649775 1 1
1.02843607977988 1.02553746197099 1 1
0.994992381113817 0.992753744785915 1 1
1.03406946184917 1.03113575174005 1 1
0.9986481678786 0.996076931340905 1 1
1.03092237265706 1.02842323604552 1 1
1.00224363070583 0.999756213610492 1 1
0.995713267955578 0.992916235435105 1 1
1.00894307865254 1.00638229675823 1 1
0.994830446991599 0.991852292665975 1 1
1.02103084307478 1.01852573586599 1 1
0.973858938860209 0.971100341424287 1 1
0.976489422247977 0.973943876414367 1 1
0.957470720361103 0.955014463728047 1 1
0.972087694024217 0.969750440466365 1 1
1.01808271939753 1.01597346089281 1 1
0.937037163537953 0.934633636921399 0 0
1.0224162227089 1.02009988736626 1 1
0.995917715568207 0.993667398018058 1 1
1.02528967714443 1.0230620019069 1 1
1.00086415393195 0.99829550462034 1 1
0.988079834470314 0.985715507498711 1 1
1.0300710562871 1.0270166878749 1 1
1.01279626764457 1.01021612639233 1 1
1.04880338257002 1.04599511277602 1 1
0.999099513264398 0.996645374043915 1 1
0.97789383799213 0.975628766459509 1 1
0.994264454893795 0.991819774845199 1 1
0.987740484222771 0.985382765716011 1 1
1.00980275581497 1.00745536570643 1 1
1.05779335325506 1.05522160327729 1 1
1.01866656148822 1.016435676388 1 1
0.988926713723696 0.986701183558315 1 1
1.03978705497077 1.03653759709457 1 1
0.987497535806708 0.985462656753467 1 1
1.0210950552935 1.01857483096931 1 1
0.98372919893628 0.981310199662398 1 1
0.971276444116294 0.968907123413869 1 1
1.03842380591401 1.03584909628588 1 1
0.968385107187202 0.966307377538593 1 1
1.02102207711778 1.01876954413984 1 1
1.00396870311349 1.00171571328163 1 1
0.967053192020903 0.964134577517408 1 1
1.00151670420677 0.99845273578388 1 1
1.00701189961206 1.00420296877913 1 1
1.01686436917625 1.01458005940701 1 1
0.941184594011175 0.938895232332871 0 0
1.0439904165357 1.0416339320807 1 1
0.985087835662691 0.982626599567625 1 1
0.990207737554752 0.987702230778239 1 1
0.991377568767787 0.988510656174392 1 1
1.06006181345849 1.05718106769539 0 0
1.03259722230577 1.02993516275008 1 1
0.952883411043031 0.950547082411372 1 1
0.974064548667461 0.971728238706404 1 1
1.02853827731989 1.02566871108805 1 1
1.01493221354632 1.01225947214026 1 1
0.946835539153348 0.944673314377191 0 0
1.00948824949778 1.00698515992294 1 1
1.00121864354775 0.998889367562402 1 1
1.00974069361655 1.00717272383721 1 1
1.00988242962196 1.00699969247165 1 1
1.00301024816027 1.00061322625304 1 1
0.995133142910595 0.992825581319605 1 1
1.01551347254498 1.0129847167452 1 1
0.990361544556564 0.987542809341249 1 1
0.987311752015268 0.984865459086654 1 1
0.959358626129766 0.956740334452944 1 1
0.990233762658324 0.988121077665787 1 1
1.04197769374793 1.03922076791492 1 1
1.00353387698968 1.00102400276823 1 1
0.979005171944397 0.976541602625111 1 1
0.998243342604514 0.996019464105825 1 1
1.00800018133351 1.00539365754111 1 1
1.01083663445525 1.00811457394626 1 1
1.01793640343366 1.01546335713799 1 1
1.01042930246195 1.00802252805579 1 1
0.975827281062654 0.973734719236996 1 1
0.985824494181157 0.983225020816158 1 1
1.01551994320107 1.01314734215031 1 1
1.01189857998248 1.00941265449653 1 1
0.992312661952976 0.989861511085512 1 1
0.993440478254535 0.990889290423378 1 1
1.04090083166172 1.03774859578284 1 1
1.03757919123061 1.03460332283241 1 1
0.983297978229069 0.980821737379144 1 1
0.988968847948522 0.986212952793721 1 1
0.985575772005033 0.983199238811729 1 1
0.971336108063072 0.96905955626244 1 1
0.973212496567323 0.970595680355032 1 1
1.02522262910797 1.0225381662692 1 1
0.981817660695616 0.979801590165543 1 1
1.04592039754884 1.04323644672908 1 1
0.992432369250626 0.990125464333942 1 1
0.961381436568809 0.958831052438247 1 1
0.984500389870273 0.981824215748637 1 1
1.02433931888228 1.021656384961 1 1
0.987203356530379 0.984004165700191 1 1
1.0216373569226 1.01902982535311 1 1
1.00311213482533 1.00044981210126 1 1
0.997028430224091 0.994420229915666 1 1
1.02748759107331 1.02484641862181 1 1
0.957061081904543 0.954552832605981 1 1
0.957332100234769 0.954690233594441 1 1
0.994632728344258 0.992065923971205 1 1
1.01720340657654 1.01481211898337 1 1
0.977448447238532 0.974955917584806 1 1
1.00107833592802 0.998651283654832 1 1
1.03625545999283 1.03338455578408 1 1
1.00558049725524 1.00327528039194 1 1
0.9657157065596 0.962978366167124 1 1
1.05540566456853 1.05266550062867 1 1
0.98071523504768 0.978303562857057 1 1
0.999405191358902 0.996920397164541 1 1
1.03961636490447 1.03643366079003 1 1
1.02807385231591 1.02543381078705 1 1
0.963555349047334 0.96120201363924 1 1
1.05081113123299 1.04826086155326 1 1
0.997129108735018 0.994759481064657 1 1
0.985108116122115 0.982672191801725 1 1
1.00487073208533 1.00213141219839 1 1
0.955932854221997 0.953595873673548 1 1
0.989085176668687 0.986263459890077 1 1
0.980531252804388 0.978242315947385 1 1
1.0051539166818 1.00249783486342 1 1
1.01014776820028 1.00768534901909 1 1
1.02531254695021 1.0225859978703 1 1
0.992899864050486 0.990513259774648 1 1
0.964885290047272 0.962737438817643 1 1
1.0062293291297 1.00383742696974 1 1
1.01646970670887 1.01409706331328 1 1
1.00837848622056 1.00561002749246 1 1
1.04147100270019 1.0387110942179 1 1
1.01253369600108 1.00989930292682 1 1
0.981243954874295 0.978500356016819 1 1
1.06756969753582 1.06458429394149 0 0
0.963175674705668 0.960960702430712 1 1
0.940069003264698 0.937828497294716 0 0
0.983331662730889 0.980850652367729 1 1
1.02227379219959 1.01968332290949 1 1
1.0268686756491 1.02413060366599 1 1
0.983140549337789 0.980459598815464 1 1
0.975080745821991 0.972492248984558 1 1
1.01262994966025 1.0100295273734 1 1
1.00537997337975 1.00300294958112 1 1
1.03533564858836 1.03280040451323 1 1
0.982105624088461 0.97975729065595 1 1
1.01536605841989 1.0128815894757 1 1
0.98690026563195 0.984378057173412 1 1
0.996693036098157 0.994184820538154 1 1
1.01255360385217 1.01028975903867 1 1
0.990096044758675 0.987286725509005 1 1
1.00952719946887 1.00721877156152 1 1
1.00650380952674 1.0039071562383 1 1
1.04235966647817 1.03970855110113 1 1
1.0055441446326 1.0032379043394 1 1
1.01309331201292 1.01055532440668 1 1
0.94493387450573 0.942484403899717 0 0
1.00586950047933 1.0036315299323 1 1
0.962732970037771 0.960380046780306 1 1
0.96651380461806 0.964087742477335 1 1
0.97974136380916 0.977447789765051 1 1
1.03469330772367 1.0322761488459 1 1
1.0285642059125 1.0255532562429 1 1
1.04185292687931 1.0394063907 1 1
1.00509516193527 1.0025052884843 1 1
0.956888903941753 0.954251861572848 1 1
1.01167670733237 1.00935297176996 1 1
1.00882069547504 1.00598967589924 1 1
1.00122787295078 0.99854508695283 1 1
0.987159260827406 0.984614816079778 1 1
0.998388868377186 0.995973706547362 1 1
0.999255692737979 0.996865452156677 1 1
1.02712018509226 1.02443607196764 1 1
0.966845389478849 0.964069570270873 1 1
1.0052642739786 1.00258488915322 1 1
0.972554524199087 0.969841727734955 1 1
1.06448345694877 1.0616158414849 0 0
0.963871697514291 0.961526276363066 1 1
0.98775559271112 0.985468460099765 1 1
0.97223487429785 0.969398241038768 1 1
0.957635554625869 0.955141891399275 1 1
0.97338844854847 0.970723670655647 1 1
1.01076354598005 1.00781967356888 1 1
1.01357149652035 1.01080134056474 1 1
0.984438174816963 0.981728060238241 1 1
0.948805050335551 0.946413775721939 1 1
0.952631637005958 0.950298129949576 1 1
1.03171488404837 1.02914922606635 1 1
0.96334722933583 0.961099053771753 1 1
0.998771273355112 0.996162340409166 1 1
1.02063986154326 1.01784831567536 1 1
0.985232705675743 0.982680018207822 1 1
0.960899954013235 0.958807564135159 1 1
0.999245949136564 0.996604581279485 1 1
1.00179536192464 0.998832166747446 1 1
1.01112991299511 1.00864021161647 1 1
0.998126011195734 0.995626127109037 1 1
0.99718273829159 0.994547579893964 1 1
0.993119804627301 0.990509682401249 1 1
0.992286491039699 0.989968482822523 1 1
1.02406304690123 1.02132604518689 1 1
0.988834213973207 0.985989041455769 1 1
1.0195652302412 1.01703470084721 1 1
1.04789787507491 1.04504021678321 1 1
0.965483633424306 0.963140604335881 1 1
1.03182026682041 1.02919513700712 1 1
1.03076146027056 1.02784064894123 1 1
0.981831661192702 0.979125766767858 1 1
0.949419138926775 0.946819438733945 1 1
0.98780500412418 0.985157564954369 1 1
1.01140722966164 1.00885847896658 1 1
0.969042987964082 0.965807972346622 1 1
0.986488756394626 0.983870051702196 1 1
1.01586223936834 1.01358014091763 1 1
0.991204054136105 0.988987004823018 1 1
1.01475493649703 1.01230811824935 1 1
1.05356460232798 1.0510041150328 1 1
1.00268254399625 1.00043547883553 1 1
0.980363541464354 0.977972193349952 1 1
0.985540059931616 0.983200927248182 1 1
1.01357010054763 1.01101562397112 1 1
0.965917363945542 0.963039441983606 1 1
1.04160811951424 1.03889096788106 1 1
0.983251734550363 0.980272294569911 1 1
0.993589861900091 0.99158412878886 1 1
1.02312778070333 1.02059832591447 1 1
1.02607379937566 1.0228582478506 1 1
0.964644256910328 0.962063361245032 1 1
1.03851718015513 1.03592937969669 1 1
0.958360652333361 0.95566199440455 1 1
0.974915286227889 0.972112441600892 1 1
1.01011505724274 1.00753081180468 1 1
0.988267628470428 0.985591841199146 1 1
1.0196273402714 1.01718148496035 1 1
0.968630545241493 0.965760792718508 1 1
0.991636690684447 0.989168254947531 1 1
0.999600988609442 0.997537058715128 1 1
1.00927951380192 1.00666914216844 1 1
1.02014978304398 1.01750412194192 1 1
1.00172465108715 0.999330638977478 1 1
1.00034541776154 0.997785843659991 1 1
0.978355063163719 0.976067333197739 1 1
0.984242828723266 0.981491570302262 1 1
0.985715388305888 0.982552530678876 1 1
0.971317328082455 0.968672991942164 1 1
0.997420258439217 0.995023661785979 1 1
1.00855564429518 1.00622471281886 1 1
0.972089116585156 0.969668506424957 1 1
1.01048945721247 1.00772307306925 1 1
0.99029525049954 0.987716840802493 1 1
0.989149405370113 0.986858372333747 1 1
0.991066377545122 0.988612835766721 1 1
1.03007647355339 1.02800876727956 1 1
1.04559011227242 1.0418006218641 1 1
0.988885099243079 0.986271183642205 1 1
0.983926794896149 0.981556890369303 1 1
1.01031092843607 1.00757755341464 1 1
1.01340708881684 1.0107750225415 1 1
1.03253859375783 1.02996062657984 1 1
0.984094154912762 0.981103841922727 1 1
1.00595521003547 1.00300175953619 1 1
1.00783436452952 1.00519801289649 1 1
1.01969155973752 1.01706089841795 1 1
0.988318029369614 0.985019951153357 1 1
1.04004769336473 1.03745791132042 1 1
1.02479464089739 1.02257305362695 1 1
0.979040959213397 0.976590637133767 1 1
0.953689023985136 0.95057750048529 1 1
1.03083481048702 1.02802040562381 1 1
1.07107313612573 1.06856949957828 0 0
1.03416375178786 1.03117865613308 1 1
0.996133991932972 0.993704032118085 1 1
0.986238186715436 0.98379972381757 1 1
1.00896455983421 1.00636484345498 1 1
1.02567577959495 1.02283530075276 1 1
0.977273083647728 0.974546442148451 1 1
0.986352240920914 0.984054039201062 1 1
0.988460882765634 0.986236946924507 1 1
0.972012486983667 0.96966438866688 1 1
0.983975515503084 0.981270219886169 1 1
0.965753585338048 0.963437311043934 1 1
1.00667091584655 1.00392421158362 1 1
0.977097346333445 0.974481545864705 1 1
1.03147864596083 1.02875459740201 1 1
1.04370326992032 1.04091096981253 1 1
0.980454656808108 0.978144490880944 1 1
1.04896792257453 1.04573524737616 1 1
0.947282637683545 0.945117561135839 0 0
1.00201983430523 0.999496363568573 1 1
0.985899104510992 0.983510965910985 1 1
0.987997243692848 0.985456053458042 1 1
1.01675242047878 1.0142491410457 1 1
1.06145093375451 1.05891367940662 0 0
1.0080938253285 1.00568988896564 1 1
1.02984693654897 1.02686260346319 1 1
0.997742703867924 0.995567383900336 1 1
1.03629107990737 1.03319218726684 1 1
0.954617146153412 0.951831503565692 1 1
0.999127219623303 0.996622544848712 1 1
0.975453729726375 0.973275808429413 1 1
0.964265052988684 0.961517918445158 1 1
0.986246860037141 0.983940237761157 1 1
0.950283291544541 0.947991295892297 1 1
0.994264030057192 0.99176389729947 1 1
1.00232658045779 0.999996902597882 1 1
0.977450076676406 0.974939484183253 1 1
1.0486634808106 1.04586953695082 1 1
0.986600917356979 0.984065572053923 1 1
0.992022159337111 0.989252121557834 1 1
1.01965240873978 1.01708413840823 1 1
1.06659539360874 1.06374489749119 0 0
0.955893633602342 0.95385459730983 1 1
1.02532652083156 1.02323683787109 1 1
1.02174526787176 1.01909630655861 1 1
0.97462638722004 0.972408069212499 1 1
1.04553956833025 1.04287884827044 1 1
1.03109867492845 1.02876209807713 1 1
1.04946070557089 1.04694569230265 1 1
0.997399005387727 0.994606435995318 1 1
0.962546674362511 0.960203266861902 1 1
1.00832009212541 1.00582486504398 1 1
1.00638525709879 1.0040197513198 1 1
0.959579331705023 0.957043061088319 1 1
1.02735739296039 1.02469172739762 1 1
0.99404344185665 0.991150387941962 1 1
1.01271213027832 1.01019730824841 1 1
1.00269206950803 1.00050470051762 1 1
1.024446113057 1.02192658368806 1 1
1.01048073220778 1.0083592954438 1 1
0.990369932444977 0.988024942350827 1 1
1.03089270309888 1.02859698578991 1 1
0.995354027507183 0.992680973509108 1 1
1.06646072685886 1.06342769644602 0 0
0.99540655032719 0.992884606628067 1 1
1.02091513502507 1.0185597330723 1 1
0.982564907075385 0.98023307272295 1 1
1.04652084687886 1.04322343034736 1 1
1.02179549418545 1.0193219597252 1 1
0.938709191770493 0.936669614026545 1 0
0.989613259121072 0.986895301489047 1 1
0.975870667386978 0.9734370422733 1 1
1.01090502595553 1.00842649520527 1 1
0.997984846027513 0.995534151718023 1 1
1.02266831756568 1.02003700537349 1 1
1.01994455625819 1.01729918572083 1 1
1.00643963367349 1.00428523686912 1 1
0.996503972672663 0.994152774693529 1 1
1.05705106860497 1.05424067014694 0 1
1.03009170194386 1.0274070051111 1 1
0.966138888536181 0.963813948575693 1 1
0.998752982032769 0.996124677379364 1 1
0.999894513956298 0.997161774209424 1 1
0.989057671262318 0.986800143615045 1 1
1.0142434836726 1.01134566758621 1 1
0.985351426052317 0.982871724499383 1 1
0.987057892449292 0.984335902599287 1 1
0.948034605197283 0.94540102567522 1 1
0.974331171598637 0.971865322559208 1 1
0.972229197254588 0.969806543644368 1 1
0.980758172849363 0.978459367780226 1 1
0.957628044616352 0.955413911932139 1 1
0.960009390693833 0.957777976638774 1 1
0.958769231343418 0.955869765251763 1 1
1.05168845087058 1.0490572451471 1 1
1.06103049251361 1.05843642169192 1 1
0.993676792165522 0.991272215225819 1 1
0.996076610414278 0.993670493987358 1 1
1.01100147072526 1.00828692205774 1 1
1.00889035179719 1.00634116125492 1 1
0.984672438435924 0.982356402993867 1 1
1.00177588581341 0.99914129722054 1 1
0.951119982044636 0.948930403306781 1 1
1.02021367813129 1.0171024609748 1 1
0.989126537933934 0.986375683446514 1 1
1.02480164603715 1.02217611647999 1 1
0.990884049370081 0.988492301417809 1 1
1.01529192104738 1.01290197839073 1 1
0.989766286272946 0.987401914342374 1 1
0.947851576813902 0.945535389084901 1 1
1.02111735517158 1.01768136203466 1 1
1.01319396033549 1.01089416016796 1 1
1.00227439743264 0.999945129817729 1 1
1.03194123222782 1.02937344020221 1 1
0.994227088855461 0.9918661227351 1 1
1.04135816179474 1.03847403213999 1 1
1.03708547892708 1.03431701077651 1 1
0.973150458663867 0.970841061660645 1 1
0.971722553455872 0.969219466791421 1 1
0.93435633214148 0.931806253420045 0 0
0.984365284044888 0.982245221597138 1 1
1.00093482558408 0.998717548790379 1 1
0.989992925355371 0.987299922124886 1 1
1.0063548993275 1.00388819938915 1 1
1.03120676492387 1.02868074239643 1 1
0.987479285610977 0.985106227039209 1 1
1.02621826656887 1.02373661735061 1 1
0.982841390184384 0.98019788562842 1 1
0.976919611424076 0.974290985620561 1 1
1.01643668831012 1.0140000403296 1 1
1.03769442791835 1.03515901348481 1 1
0.987237890040177 0.983966053109626 1 1
0.996770425390477 0.99442405102397 1 1
0.994898568639995 0.99264780043092 1 1
0.990142324560883 0.987545879354466 1 1
1.00427020331816 1.00183867538146 1 1
1.03683133551808 1.03439868849633 1 1
0.978127204427744 0.975685202598712 1 1
0.991528992806621 0.988864423874263 1 1
1.01175609353016 1.009574874973 1 1
1.02177397313875 1.01914810324753 1 1
1.01903110403314 1.01649664629131 1 1
0.946314875013901 0.943702892069729 1 1
0.97533938853799 0.972701866342894 1 1
0.979240838020281 0.977123102046331 1 1
1.00624797461391 1.00374565978321 1 1
1.0223225087532 1.01981850928529 1 1
1.00826122481947 1.00547043810886 1 1
1.01692558397808 1.01416100017343 1 1
0.957731205109724 0.955449440418669 1 1
1.00501505163541 1.00240996284993 1 1
1.0287017091567 1.02617034157411 1 1
1.00126041549761 0.998660764332236 1 1
1.01102137945043 1.00855914371172 1 1
1.01047050463737 1.00805135915196 1 1
1.01693923934313 1.01443827039722 1 1
1.00721260880743 1.00483934290399 1 1
0.956863116927251 0.954068209856225 1 1
1.02172199728116 1.01892667862382 1 1
1.02445486658851 1.02208196115629 1 1
0.973027549984763 0.970797410954856 1 1
0.970226237844268 0.968047063793622 1 1
0.969816049051914 0.967272269193383 1 1
0.986917991080572 0.984754953952174 1 1
0.997087610132318 0.994472811258875 1 1
0.9954243921154 0.992342022715722 1 1
0.964830887209069 0.962226629846313 1 1
0.948483832323687 0.946198739649403 1 0
0.983423159641412 0.980754727654157 1 1
1.05985098947951 1.05744062364204 0 0
1.037103527763 1.03419379441404 1 1
0.984701333532479 0.982412431424429 1 1
0.969107213567562 0.96625594877472 1 1
0.995129925900274 0.992786744221521 1 1
0.979139881500507 0.97607111055402 1 1
0.985096098039235 0.982521065641364 1 1
0.986827995591193 0.98477001316502 1 1
1.00305116390768 1.00044386474762 1 1
0.998052622705908 0.995638926815595 1 1
1.00135209156014 0.998439325018419 1 1
1.06279717466855 1.06033569852604 0 0
1.03102251519317 1.0280944585252 1 1
0.99309429462452 0.990639098577768 1 1
0.987435358424123 0.98506325728805 1 1
0.955514925430778 0.953076539508967 1 1
1.03954188443866 1.03715363009671 1 1
1.00289144755233 1.0005206529926 1 1
0.974434684914913 0.971898588408828 1 1
0.974561555738307 0.972425231202012 1 1
1.02588263867775 1.02347010065748 1 1
1.00230052594631 0.999826009342475 1 1
1.05944992345218 1.05656292484997 0 1
0.975968074915765 0.973804586538057 1 1
0.991262371312154 0.988812656007073 1 1
1.00274013569151 1.00057013145408 1 1
0.995717210820869 0.993180553794184 1 1
1.02246358366513 1.0199488251794 1 1
0.979527212071834 0.976902678135155 1 1
0.964091048128469 0.961714125290644 1 1
0.975735710666624 0.97323273062315 1 1
0.974690213092714 0.972321924216305 1 1
0.942559259279575 0.939451133827054 1 1
0.994500865994458 0.992183042199575 1 1
1.00696128809577 1.00464253646269 1 1
1.03306458330646 1.03058430489558 1 1
1.00829413264778 1.00549147818341 1 1
0.98882312704879 0.98633201215671 1 1
1.01122387694467 1.00857411483469 1 1
0.962861631876915 0.960360109549722 1 1
0.993522192628555 0.99092785372362 1 1
0.987042483621163 0.984672381910903 1 1
1.00207568376112 0.999710464876481 1 1
1.02581451614185 1.02348003516687 1 1
0.984958785671457 0.982235792800286 1 1
0.987827031674398 0.985240037784167 1 1
0.982960063398513 0.980493929647475 1 1
0.980596220289036 0.977819183955771 1 1
0.9915592402633 0.989233124495074 1 1
1.01763703243722 1.01536072830946 1 1
1.0236456164395 1.02150558801949 1 1
1.00342954313294 1.0009949906155 1 1
0.993422565277737 0.991164460758249 1 1
1.01237976234684 1.01021204066235 1 1
1.02815465331885 1.0253704221905 1 1
0.997022951460789 0.994899779893043 1 1
1.00208795297223 0.999690560400189 1 1
0.980304590759681 0.977357055979289 1 1
1.0351972157625 1.03258502098029 1 1
0.988296618126518 0.985698200799456 1 1
1.0205443634564 1.01769005850564 1 1
0.996819164486008 0.994167693875628 1 1
1.00697037240551 1.00483777810935 1 1
1.00862986753967 1.00588506598521 1 1
0.975868399331467 0.973528823646428 1 1
0.968974936350534 0.966674386056863 1 1
1.00861172307679 1.00654849210808 1 1
0.989958694996832 0.987704732451648 1 1
0.968003273274259 0.965772886579934 1 1
0.984343135572226 0.981902821618324 1 1
1.02173535260881 1.01925836526881 1 1
1.00235024652092 0.999842531501059 1 1
1.04781673748068 1.04463832886623 1 1
0.993940217356476 0.991447734522571 1 1
1.01454863006407 1.01165602677777 1 1
0.980139148103492 0.977978725072476 1 1
1.00004679786818 0.997681627295999 1 1
1.0325061719716 1.03009507798555 1 1
1.008039416244 1.00553826305658 1 1
1.0092605603421 1.00657230669275 1 1
1.00249833395085 0.999742244833969 1 1
0.977339735879566 0.974694624675425 1 1
0.989188997593391 0.986847976493604 1 1
0.981385423724551 0.97877312193055 1 1
1.01709493982401 1.01412473081408 1 1
1.03614946115198 1.03363496759662 1 1
0.966123180187876 0.963825243235469 1 1
1.03886237940013 1.03643089777858 1 1
0.965794534934657 0.963394773120173 1 1
0.998712033550544 0.996119102300187 1 1
1.03087951361505 1.02830581343101 1 1
0.994400133211205 0.99202797886617 1 1
1.01603511165719 1.0135768198049 1 1
1.01049230099781 1.00767536247339 1 1
1.02243413679614 1.019467942426 1 1
1.02494328538776 1.0227625382754 1 1
1.01516513995313 1.01265161154582 1 1
1.07487851287895 1.07153355941893 0 0
1.03804175011842 1.03576483423708 1 1
0.993189978046271 0.990949895943865 1 1
1.03767111099161 1.03433831766415 1 1
1.01728489116137 1.01425071417028 1 1
0.981971158555164 0.979736860952825 1 1
0.960491000777746 0.958115637059517 1 1
0.995508231135044 0.993002775310008 1 1
1.02784483464468 1.02505330613459 1 1
0.990471615247946 0.988006812369991 1 1
0.994155347603488 0.992128935267498 1 1
1.02241041599032 1.02018015040586 1 1
0.957070355093711 0.955073403300279 1 1
0.978097693733235 0.975784858765647 1 1
0.97993069327915 0.977784012422852 1 1
1.01050909997099 1.00785615091197 1 1
1.00570551940575 1.00301449851362 1 1
1.00639602105492 1.00417843693738 1 1
1.00180131834558 0.999008470229096 1 1
1.00193040636993 0.999220891962654 1 1
1.02723128869099 1.02452165689059 1 1
0.965968172404346 0.963354786330518 1 1
1.02699888142909 1.02439326468136 1 1
0.99397776252958 0.991777191813199 1 1
0.9845154399248 0.982169199247434 1 1
0.978150755297833 0.9757524725804 1 1
1.0479996835851 1.04552737316443 1 1
1.02598366656073 1.02317616747167 1 1
1.00924519136093 1.00666481716825 1 1
1.010891187307 1.00837306826636 1 1
0.918607427837873 0.915815699100461 0 0
1.0023505712301 1.00017288111597 1 1
0.991571525270419 0.988874596147082 1 1
0.995676102019398 0.993147569851884 1 1
0.946873805654966 0.943944347991276 1 1
1.00935773326072 1.00711649106309 1 1
0.974187812032347 0.971681943582783 1 1
1.0096324020534 1.00728577756195 1 1
1.00996338622347 1.0074211438298 1 1
0.985063501039221 0.981955567316177 1 1
0.997731972880224 0.995329652882329 1 1
0.978747053618459 0.975909237217266 1 1
0.981176895709458 0.978797936356203 1 1
0.980244478845802 0.977777707759361 1 1
1.01765954773168 1.01496162857038 1 1
1.06931517902507 1.06628507425907 0 1
1.01943093257195 1.01677815083975 1 1
1.01549027311712 1.01290959120225 1 1
1.01408269546705 1.01142282653339 1 1
1.02236703617295 1.01959284926896 1 1
0.989743969617509 0.987405024007277 1 1
1.00339680736914 1.0008000761998 1 1
0.995968292113182 0.993386881342735 1 1
1.008943491534 1.00637368380357 1 1
1.03389768642759 1.03149214872355 1 1
0.961052690900376 0.958661585010123 1 1
0.979842730054116 0.977326533628182 1 1
0.981637221935068 0.978882940811898 1 1
1.0035826984982 1.0004178837673 1 1
0.998842236195171 0.996393276223472 1 1
1.03433469552108 1.03178357105782 1 1
0.9961550313813 0.99365627632323 1 1
0.970796567793331 0.968014737860604 1 1
0.955865856146577 0.953460464258329 1 1
0.975585088760145 0.972728193605033 1 1
0.968418341261506 0.966265131216433 1 1
1.06233580760656 1.05940138417471 1 1
0.959040496663092 0.956571816441853 1 1
0.974791629415038 0.972452318691358 1 1
1.01745731335523 1.01482053711044 1 1
0.972075993097798 0.969330968946082 1 1
0.961462018013835 0.95920727361798 1 1
1.03122635245716 1.02864057100935 1 1
0.995711409912889 0.993205406828293 1 1
1.01305721882569 1.0104162686699 1 1
1.00537757518323 1.0032156330238 1 1
0.989911511151167 0.987421366055326 1 1
0.973354071520577 0.970824938979189 1 1
1.02117091348478 1.0186384412056 1 1
0.99600425821142 0.993416994882373 1 1
0.983411372572316 0.980749554799362 1 1
0.988959463621172 0.986205866496271 1 1
1.05469045462471 1.05183586309871 1 1
1.01046409248125 1.00796984219157 1 1
1.03215336426858 1.02974087501185 1 1
1.04701381928789 1.04401486661629 1 1
0.977954673177033 0.975230296837132 1 1
0.993164985806423 0.990690442708414 1 1
0.9798574891534 0.977441331982437 1 1
1.00302551130171 1.00068204522434 1 1
0.971335323515752 0.968560685918481 1 1
0.993411635278688 0.990766726389937 1 1
0.997364451418196 0.994833013982014 1 1
0.960524718669628 0.958099444738525 1 1
1.02343768783922 1.02090723364128 1 1
0.982879808256146 0.980435171788814 1 1
0.972298725958446 0.969726733811361 1 1
1.00242131907624 0.999786482843735 1 1
0.98610211522365 0.983651808416168 1 1
0.986929008969808 0.984378830780957 1 1
0.97450771214208 0.971949256601643 1 1
1.00379972975346 1.00130721157098 1 1
1.00391437871616 1.00133245872765 1 1
1.01041773623882 1.00802123860246 1 1
0.948496549489817 0.946097887212348 1 0
0.962582683775158 0.959976853340039 1 1
1.01699387553588 1.01422909409817 1 1
0.97865380311747 0.97633948049801 1 1
1.02372933242002 1.02142174298188 1 1
1.01699756689468 1.01466230593754 1 1
1.00985582487856 1.00771164936324 1 1
0.998310214326389 0.994967054898498 1 1
0.967215959776229 0.964608885717271 1 1
1.0024059599023 1.00020419685866 1 1
0.994600886956051 0.99243629208651 1 1
1.0602706061444 1.05766494359292 0 0
1.00234485917269 1.0000455544194 1 1
1.03942887367993 1.03703972286233 1 1
1.05349469788437 1.05048516338802 1 1
1.00338176882402 1.00072191543359 1 1
1.03520172876691 1.03269997573358 1 1
1.00462026613464 1.00199568417474 1 1
1.02083389146605 1.01826649158179 1 1
0.989730186532892 0.986972038788504 1 1
1.00357874994409 1.00127576828339 1 1
1.04334552547654 1.04072046757914 1 1
1.00119931463186 0.998888632122704 1 1
1.04482110872534 1.04175051592756 1 1
0.964982779777959 0.962167391225778 1 1
0.971630127387646 0.969697217098452 1 1
1.00781050987615 1.00532118490485 1 1
0.971221162995314 0.968522942702389 1 1
1.01820162588567 1.0156576449839 1 1
0.995208549604655 0.992360473476693 1 1
0.98723445142137 0.984835191376882 1 1
0.998386399618299 0.995722105179603 1 1
0.939754101285948 0.937204098842361 1 1
1.01831581405942 1.01575452341873 1 1
0.963687303091423 0.961305748780469 1 1
1.03117508210403 1.02869300616187 1 1
0.980721628361779 0.978304058382874 1 1
0.983110035375995 0.980625290069759 1 1
0.975863771746566 0.972984452694757 1 1
0.99281106799766 0.989781155806881 1 1
0.987151640518577 0.984805039569677 1 1
1.01634232769056 1.01290140468526 1 1
1.06792313083408 1.06560686141677 0 0
1.01936617722304 1.01683027752621 1 1
0.9924694591078 0.989844356771362 1 1
0.959813382232756 0.957406572250112 1 1
1.0063171973632 1.0040915869624 1 1
1.01845799871286 1.01629769631744 1 1
1.00597769498673 1.00352517362051 1 1
0.963136582309891 0.960485482862 1 1
1.02135841095904 1.01898008102707 1 1
0.951432451264944 0.949079239083922 1 1
1.00243562764449 1.00015628015242 1 1
0.94181556917715 0.93954536798108 0 0
1.01836661400896 1.01595950311082 1 1
1.01251582413199 1.00957340435646 1 1
0.964181087357017 0.96181985361435 1 1
1.00033639361496 0.998156580749413 1 1
0.987284452990836 0.984971409102156 1 1
0.988731626606508 0.986530170844404 1 1
1.04628479962538 1.04355020461048 1 1
0.972334913724458 0.970062452605448 1 1
0.99447199836075 0.992385337594096 1 1
1.03257944548476 1.02985641507375 1 1
1.00853652562549 1.00634799952564 1 1
0.9811191230503 0.978528343495227 1 1
1.02047277157521 1.01797364985772 1 1
1.03272442569431 1.02998051002693 1 1
0.990099065682966 0.987895052632571 1 1
1.02513975376146 1.02272227150442 1 1
1.00900138006237 1.0066058477959 1 1
1.0019810993851 0.999800708810898 1 1
0.999867307863082 0.997487669041673 1 1
1.02262490136054 1.02030519638634 1 1
1.01352984639782 1.01119968641859 1 1
0.973130387869153 0.970771678049528 1 1
1.00031805095045 0.997946458346332 1 1
1.01031685769318 1.00752531559014 1 1
1.03227705394593 1.02937252778674 1 1
1.00936810215729 1.0071560231019 1 1
0.962192974902237 0.959386204334225 1 1
1.00099615094136 0.998287681594976 1 1
1.02850110558389 1.02593268223379 1 1
1.02149717684661 1.01878365723468 1 1
0.995244689717754 0.992441097663461 1 1
0.98648774106439 0.983775661064139 1 1
1.00572667362944 1.00310072056454 1 1
1.04761585600396 1.04505824833202 1 1
1.00801943986417 1.00548961324403 1 1
0.998862789199229 0.996366086878889 1 1
1.01286843087929 1.01011253906861 1 1
0.967532714309895 0.964967412793699 1 1
0.978695144288712 0.976279865558324 1 1
0.986159069823373 0.983497149399201 1 1
0.994299374369892 0.991915534231577 1 1
0.965223878986087 0.96273490240536 1 1
0.995818222792447 0.993225483841853 1 1
1.02119638865881 1.01859843691759 1 1
0.995876222490509 0.993652049699786 1 1
0.962522333814837 0.959809167066659 1 1
1.00956782251786 1.00691251839705 1 1
0.996318275345143 0.99346499224644 1 1
1.01563444649945 1.01299637541689 1 1
0.971726950798298 0.969418874896446 1 1
1.00619954751423 1.00353501134558 1 1
1.04343293010526 1.04070979661498 1 1
1.0138459640525 1.01124414618564 1 1
0.972926300419238 0.970840221383366 1 1
1.00459235404351 1.002339895406 1 1
1.0160084214598 1.01344062493849 1 1
1.02312050103442 1.02023799220219 1 1
1.00783080294846 1.0052937057249 1 1
0.986081396303151 0.983781577503815 1 1
0.997034528901979 0.994294095363413 1 1
1.01393194474573 1.01148252975497 1 1
1.0133755183244 1.01069912540734 1 1
1.0032334929132 1.00054986534049 1 1
1.01863323330335 1.01586688708522 1 1
1.00146254782259 0.9990382351974 1 1
1.05485869841681 1.05226269333433 1 1
1.0029229626968 1.00020442522814 1 1
0.985022854864732 0.982432444154446 1 1
0.937343245300141 0.934697101546896 0 0
1.05603074409757 1.05302695454902 1 1
0.998280124603556 0.995847072018992 1 1
0.988331826155905 0.98536600053008 1 1
0.993636112662539 0.991317772580389 1 1
1.0099479501726 1.0073281657484 1 1
0.990566513345777 0.987476599296208 1 1
0.955384053376678 0.952537878503626 1 1
0.967272287518896 0.96472760402814 1 1
0.990484588656589 0.98759525595606 1 1
0.987468578174313 0.984733094583405 1 1
1.08314070174432 1.08023015760209 0 0
0.998207705173245 0.995665281469397 1 1
0.962212252033828 0.959661632432355 1 1
1.05659754449454 1.05403679541172 0 0
1.00860460651214 1.00609919788387 1 1
0.992853449537801 0.990103094418328 1 1
1.01292606640517 1.01051342496263 1 1
1.04082241467585 1.03788739586904 1 1
0.969736153094101 0.967502205407569 1 1
1.02012233547814 1.01701897300761 1 1
0.949188595813866 0.946522934845958 1 1
0.998818858762705 0.996281163768787 1 1
1.04104132873699 1.03808331010149 1 1
0.977708902316595 0.975289429106725 1 1
0.996202759881595 0.993783741342617 1 1
0.939078732597119 0.936565611239868 1 1
0.968496144593371 0.966177919159085 1 1
0.982779130183342 0.980332679376273 1 1
0.960768377778462 0.958548680691912 1 1
0.974258291765296 0.971935982348809 1 1
0.96790361767152 0.964747730763771 1 1
1.00609721677412 1.00369658094246 1 1
1.00196252118194 0.999426221778035 1 1
0.977956920636214 0.975468139209374 1 1
1.00622821383864 1.00355652194119 1 1
0.91788679118246 0.915877814388915 0 0
1.02996743881738 1.02743313723036 1 1
1.01850881212744 1.01594833243494 1 1
1.02624623432391 1.02377829901215 1 1
1.05838507880203 1.05545301058298 0 1
1.04325477434642 1.04013601432434 1 1
0.963233739082785 0.960742874030445 1 1
0.975618873065319 0.972861584326747 1 1
0.970631108285031 0.968369430759794 1 1
0.983912655315366 0.981319725499367 1 1
0.975347723139823 0.973060435830132 1 1
0.975669933390357 0.97343002833114 1 1
1.00679273740701 1.00415753726912 1 1
1.07818567551255 1.0755080166552 0 0
0.998159305402311 0.995481450739754 1 1
0.968702529014386 0.96618160997338 1 1
0.999703362422817 0.997161054046444 1 1
0.968230161376647 0.965466663979933 1 1
0.99690938718145 0.994510295525494 1 1
0.987913669349096 0.984981971517764 1 1
0.9776695460117 0.97482251123827 1 1
1.0181862891446 1.01571898102784 1 1
0.954276750714302 0.951937147141035 1 1
0.989941187251978 0.987163610384524 1 1
0.992019845389326 0.989518802685154 1 1
1.04259931582007 1.03988806479833 1 1
1.01746976921017 1.01536849479956 1 1
1.01410297171309 1.01152721391753 1 1
1.01350841048474 1.01098081860183 1 1
0.993558142177897 0.990607183105453 1 1
1.02738993718536 1.02496752983822 1 1
0.981106997862956 0.978209829248753 1 1
1.04492766621953 1.04270450082546 1 1
0.996027796267417 0.993407447624246 1 1
0.982048500507902 0.979501117904253 1 1
0.991267199240395 0.989004226804019 1 1
0.98158784915992 0.979174978379033 1 1
0.953737135333099 0.95132530799889 1 1
1.01486724069831 1.01197734161944 1 1
1.00744604402321 1.00487658901135 1 1
0.969587575891169 0.967172870175428 1 1
0.996660196233948 0.994119779212348 1 1
0.971966531213883 0.969428443874662 1 1
0.986378282041611 0.984173173034781 1 1
1.02274201275553 1.02020917433125 1 1
0.95936421632816 0.956863665732676 1 1
1.02450001899386 1.02205259161672 1 1
1.0572144849635 1.05454953762351 1 1
0.972747913548911 0.970200291472975 1 1
0.982399118580698 0.979932092100574 1 1
0.964717322484085 0.962537177760681 1 1
1.03433423022037 1.03181697835069 1 1
0.979985822661942 0.977729909870558 1 1
0.996787648872564 0.994555035705533 1 1
1.00734007212479 1.00495662834596 1 1
0.998185311619315 0.995932230214411 1 1
1.04871740999074 1.04590308321642 1 1
0.987535818754555 0.984944766087545 1 1
0.959901320082409 0.957345769476053 1 1
0.94879219609143 0.946670969450395 0 0
1.01302297563282 1.01044868759352 1 1
0.991946526098686 0.989333464026837 1 1
1.01004564511574 1.00750879224396 1 1
0.99350524292233 0.991217660753238 1 1
1.00722799769902 1.0050276559179 1 1
0.98407079901304 0.980950844664474 1 1
1.00220751924808 0.999918513981335 1 1
1.05807955278797 1.0553659995254 0 0
1.01070668677518 1.00809424526527 1 1
0.960033061140257 0.957345973589023 1 1
1.02663396887133 1.02408543753023 1 1
0.969324491189826 0.966349054828406 1 1
0.999893693170204 0.997660114880156 1 1
0.980230024456311 0.977678674952561 1 1
0.988060916147533 0.985618182935974 1 1
0.975600874424553 0.972911459557324 1 1
0.979013046035041 0.975975109897347 1 1
1.04425256462087 1.04167375690523 1 1
1.0190635358984 1.01658029602586 1 1
0.950224571005796 0.947897534123781 1 1
0.992855576757933 0.990462920123366 1 1
0.946729117760958 0.94383741128669 1 1
0.98945563622578 0.986370856867724 1 1
1.02255471078461 1.02037733992449 1 1
1.01125734650367 1.00844569747271 1 1
1.02863784207687 1.0258847017545 1 1
1.01961070538355 1.01715665357931 1 1
0.969562663636674 0.967163772466679 1 1
0.99771889381392 0.995152069775964 1 1
0.961805380541857 0.959559264616599 1 1
0.947282633086572 0.944913110307675 1 0
0.994949904064919 0.99246718358183 1 1
0.980146560559241 0.977294731023072 1 1
1.02002439906905 1.01767506583492 1 1
1.01802281691848 1.0153474430882 1 1
0.978191546470099 0.975765164141999 1 1
0.999732481408661 0.997188631467463 1 1
0.97906740253882 0.976908874055429 1 1
1.03979637560489 1.03722722920158 1 1
0.960776731522389 0.958015168224967 1 1
0.999290296780734 0.996618609191643 1 1
1.02466462189123 1.02207172773862 1 1
0.969805360417916 0.967494423129403 1 1
1.02776085061147 1.02506634359948 1 1
1.03945596680283 1.03663854720795 1 1
1.00553796033107 1.00266883392539 1 1
1.02637584129306 1.02298249483779 1 1
1.0046285237895 1.0012365109277 1 1
1.00340492223317 1.00070268818176 1 1
0.987297179944393 0.984712088169005 1 1
1.01140902887266 1.00861963202023 1 1
1.02536648220271 1.02262459103075 1 1
1.01517260558794 1.01260386298072 1 1
0.973890633897822 0.971505166224809 1 1
0.985821523310933 0.983438951085199 1 1
0.983499970091962 0.980961437171929 1 1
1.01195598286667 1.0092521459844 1 1
1.00896404092007 1.00639031327201 1 1
1.00557906340658 1.00331014550476 1 1
1.002469234009 1.00032365443322 1 1
1.00758790977628 1.00523242076186 1 1
1.04463076242865 1.04183144472877 1 1
0.95664312944373 0.954249548521622 1 1
0.928703008140799 0.926657295750982 0 0
0.970743832802818 0.968192092716227 1 1
0.980736203895325 0.978114179354282 1 1
1.01759841178046 1.01487903326456 1 1
1.046528993686 1.04413978504374 1 1
0.969608522780468 0.967211948118539 1 1
1.06549188731656 1.0627686720697 0 0
1.04471423746695 1.04204422767465 1 1
0.980255568956268 0.977741371052974 1 1
0.987681531451737 0.984979478411554 1 1
1.02979250822828 1.0271615709721 1 1
1.04599783384874 1.04350611589328 1 1
0.985462013392352 0.983129483579397 1 1
0.986953356346307 0.984448581141319 1 1
1.01040813514935 1.0075500744481 1 1
1.02863791529823 1.02610391473784 1 1
0.977023832596416 0.97417920785864 1 1
0.984352887537848 0.981442657330197 1 1
0.983482216558841 0.980936321378665 1 1
0.994105876132687 0.991601145135436 1 1
0.966960640705012 0.964513738111158 1 1
0.982496270554735 0.979593416962323 1 1
1.03495950514287 1.03237434307565 1 1
0.97199031742409 0.9696025763877 1 1
1.00129492896427 0.998308874087286 1 1
0.994957222861275 0.992716893009944 1 1
0.966087212746422 0.963714440248838 1 1
1.01709477549861 1.01461981236354 1 1
0.973317215344971 0.970723309372094 1 1
1.02263330032274 1.02015686006697 1 1
0.983088321981316 0.980569904887359 1 1
1.01838883020678 1.01560091957412 1 1
1.03001559681089 1.0275699831883 1 1
1.01204314791583 1.00975664632306 1 1
0.989644966266169 0.987310470424952 1 1
0.976928239454371 0.974153013032707 1 1
1.00631414097043 1.00403361513964 1 1
1.04422138438172 1.04155436116766 1 1
1.05927135205716 1.05676247167314 0 0
1.02188699211155 1.01868179711526 1 1
0.986089386366449 0.983487784626019 1 1
0.991827382714936 0.989523592080155 1 1
0.949378931536212 0.946745880406138 1 1
0.992476102112476 0.989908447097446 1 1
1.00252897327806 0.999654360210632 1 1
0.933972255266089 0.931731896378462 0 0
1.00558671008369 1.00277833873003 1 1
0.992829089133722 0.990285738965322 1 1
1.00358797754274 1.00123374250915 1 1
0.9836012676482 0.981051869495528 1 1
0.972190276468377 0.96977794278795 1 1
0.985192452883422 0.98276614005872 1 1
0.95812923416399 0.955742553321053 1 1
1.01762770377257 1.01533917902771 1 1
0.961633642324191 0.959251308838364 1 1
0.980050327283396 0.977548021814429 1 1
1.02066184045503 1.01819427740007 1 1
0.987383228390254 0.985125520195114 1 1
0.980232972150065 0.977535010904577 1 1
0.998864922765383 0.996289203883625 1 1
1.02900585984198 1.02603196905775 1 1
0.963389829787902 0.960614381500016 1 1
0.994953715269192 0.992367507472455 1 1
0.981958111293163 0.979570315969937 1 1
0.977779538257043 0.974729885584155 1 1
0.992929073750027 0.990650145305416 1 1
1.03504083562876 1.0320469590778 1 1
0.989780955362116 0.986741400365673 1 1
0.991570801860553 0.989058074868999 1 1
0.989925762579591 0.987434740766127 1 1
1.00866382832308 1.00641582469637 1 1
0.991114809809774 0.988637388068149 1 1
1.00541900554798 1.00280116219884 1 1
0.962086175802822 0.959245155578041 1 1
0.993940749632863 0.991451042349433 1 1
0.952350951111004 0.9500571845092 1 1
1.03179348379803 1.02935450801053 1 1
0.971407233648778 0.968362545581112 1 1
1.01612623565634 1.01301853520582 1 1
1.03967997921581 1.03702791362711 1 1
1.00047096926915 0.998041004196168 1 1
0.992064075595941 0.990004829058544 1 1
0.982489362602451 0.979871489875633 1 1
1.0026357545026 1.00030554776269 1 1
0.972858132243317 0.970304271827021 1 1
0.987093054250691 0.98452177170126 1 1
1.00774421000649 1.00510888392583 1 1
1.07037879677073 1.06731627795379 0 0
1.03740729290965 1.03373149156936 1 1
1.02003085270306 1.01731166019233 1 1
0.97478854240642 0.972380790053217 1 1
1.00091051281327 0.998439682872064 1 1
0.982146372733267 0.979694665147845 1 1
0.971959674447611 0.969658613616666 1 1
1.04820494897183 1.04534769929948 1 1
1.03118218567675 1.02911551601117 1 1
0.956821757942477 0.954164302871886 1 1
1.05609043492272 1.05332906675187 0 1
0.987722100581524 0.985163299309063 1 1
1.03166189435227 1.0292145883953 1 1
0.980842997599829 0.978733765439169 1 1
1.00044297304811 0.998202485783911 1 1
1.0113771562168 1.00912190245181 1 1
1.00294679175145 1.00031573483639 1 1
0.987198630437363 0.985053367252848 1 1
0.98313499260987 0.980500541538053 1 1
0.99981280137868 0.997109865494368 1 1
1.00388213164463 1.00132219581728 1 1
1.00729707858598 1.0052195330447 1 1
1.00939362967482 1.00686420125864 1 1
0.966218115746531 0.963321337240926 1 1
1.00692868356334 1.00425479541298 1 1
0.995910156145097 0.993486244954351 1 1
0.982630586812262 0.980391519960476 1 1
0.982058843542824 0.979616676399181 1 1
0.987512752195488 0.984561720603204 1 1
1.00273275684463 1.00045560007648 1 1
1.00784034716341 1.00535125121064 1 1
0.971846558497057 0.969210196418058 1 1
0.981394898127937 0.978550279371224 1 1
1.00042570286519 0.997992075712778 1 1
1.05685423934621 1.0541487278631 0 1
0.946851246259132 0.944358034751194 1 0
1.02731670293312 1.02479786943285 1 1
0.978171161329369 0.975548924138996 1 1
1.06185868196403 1.05924349391066 0 0
1.02948181550109 1.02678099027923 1 1
1.01564355880724 1.01312969644137 1 1
1.02265981797949 1.0195870534813 1 1
0.989863703647806 0.987527671744054 1 1
1.03417006234925 1.03190677256065 1 1
1.01863506491779 1.01591996207608 1 1
0.989791871822122 0.987297331732526 1 1
1.04460213336211 1.04212091985863 1 1
1.01751857725942 1.01494684058413 1 1
0.978920490087126 0.976401213769712 1 1
0.98241996977679 0.980003954827745 1 1
0.96584161640015 0.963477199922604 1 1
1.01490564818654 1.01243640602752 1 1
1.03852105212016 1.03615630382606 1 1
1.00987092102622 1.00726723193889 1 1
1.02285225488136 1.02039826174452 1 1
0.97180615809651 0.969424206581807 1 1
1.0140835386354 1.01180371657322 1 1
0.948509763991922 0.945914998632113 1 1
1.03433651225949 1.03168782616339 1 1
0.986103726497087 0.983357604337297 1 1
0.991941925187261 0.989199693840721 1 1
0.978698212010406 0.976154717256795 1 1
1.04016058180307 1.03667227100296 1 1
0.982964821143701 0.980619506195096 1 1
0.973697435977113 0.971221801119828 1 1
0.98111963785202 0.978643682543896 1 1
0.979237586225893 0.975909385916692 1 1
1.02151577083056 1.01871408764042 1 1
0.980140632762339 0.977064655065179 1 1
0.997025635143289 0.994650346722093 1 1
1.0312515899743 1.02876662141666 1 1
0.970028404984528 0.967538226681285 1 1
1.00706509262807 1.00483921246458 1 1
1.02965121655545 1.02710878002374 1 1
0.971671204792608 0.968506919539037 1 1
1.01278854408848 1.01011544586712 1 1
0.990781850056035 0.988236342618062 1 1
1.04674475838438 1.04435971560278 1 1
0.958828868246713 0.956462517046591 1 1
0.987704692830178 0.985239479526489 1 1
1.00885186745821 1.00596817602503 1 1
1.06546219949519 1.06267145422741 0 0
0.999515995997734 0.996790965711176 1 1
0.985056191902803 0.982811394162848 1 1
1.01421805506892 1.01142765042502 1 1
1.02574734083663 1.02330012926688 1 1
0.982763458735666 0.980478161789476 1 1
0.947766291615652 0.945054753734468 1 1
0.99655568884859 0.994027517028387 1 1
0.992684278221513 0.990262513188388 1 1
1.03695711809355 1.03422944150052 1 1
0.977697948041874 0.975275278685555 1 1
0.941924318676981 0.93959365647544 0 0
0.939188027772627 0.937024380192173 0 0
1.02957197007693 1.02687555624987 1 1
0.953676798493827 0.950695347545653 1 1
1.01093489076789 1.00851310170872 1 1
1.00182349269811 0.99968037787024 1 1
1.01356469913099 1.01106607212185 1 1
0.97486551334001 0.972388954857582 1 1
0.965346269513541 0.962908000062422 1 1
1.01097470166163 1.00814996855327 1 1
0.989875260804816 0.987459297067529 1 1
0.999236772815953 0.996600710370634 1 1
1.01338104489552 1.01083059041924 1 1
0.970015846311858 0.967922832758878 1 1
1.02102651983927 1.01858056259916 1 1
1.05401374883242 1.05109894884872 1 1
1.033886809906 1.03131994016608 1 1
0.99762279275649 0.995171602470203 1 1
1.00020773327546 0.997757109186198 1 1
1.02362674901154 1.02127080777578 1 1
1.0104972054297 1.00781876682901 1 1
0.981251024126486 0.978667943206143 1 1
0.970048957052001 0.967982291274164 1 1
1.0094908648724 1.00665412877304 1 1
0.996634904350685 0.994165038506873 1 1
1.01605599068824 1.01364907081785 1 1
1.01200932712102 1.00976225400433 1 1
1.00710607287493 1.00489820450146 1 1
0.990413130110134 0.987716430909676 1 1
1.0093844160225 1.00709950350335 1 1
1.00685910918255 1.00438021670769 1 1
0.994132864729232 0.991588912750452 1 1
1.03399891812587 1.0305710251424 1 1
0.968244641133403 0.965531154407196 1 1
1.02256977933542 1.01947886422894 1 1
1.01717665144485 1.01475824672632 1 1
0.985078653056456 0.982652876962901 1 1
1.00034977873992 0.99787369543369 1 1
1.00125668994453 0.998488777851814 1 1
1.01213508076178 1.00934438091809 1 1
1.01341367099886 1.01093833086539 1 1
0.97977691396656 0.976991140011105 1 1
0.981576965169744 0.979131284521333 1 1
0.975999424247551 0.972987854227076 1 1
0.991892282970618 0.989502538680035 1 1
0.974863424247212 0.972527135500048 1 1
1.00695951051859 1.00417954090364 1 1
1.05786094258425 1.05493901303799 1 1
1.00068195648985 0.998003489969804 1 1
0.999100770328822 0.99651919294904 1 1
0.987170772760656 0.984770604567442 1 1
1.03051093288135 1.02727924866846 1 1
0.983736995136621 0.981260636526027 1 1
0.993934603227709 0.991654089402155 1 1
1.04467351470462 1.04209582342506 1 1
0.985280612821068 0.983138795176002 1 1
0.996450037568398 0.993414402704745 1 1
0.987927359006835 0.985433515400003 1 1
0.967904311609264 0.965466603269873 1 1
1.01375331769787 1.01106620382004 1 1
0.967431141654858 0.965248164015409 1 1
1.00874145435093 1.00619589280678 1 1
1.02887901120332 1.02618837111882 1 1
1.00926895034056 1.00666636751738 1 1
0.982059074943693 0.979268264334893 1 1
1.00273949026668 1.0003693184476 1 1
1.0048057138216 1.00242516506411 1 1
0.993747659248815 0.991677460982931 1 1
1.00238919232398 0.999690597184505 1 1
1.03333714925615 1.03103422180197 1 1
0.979088538256254 0.976793180084127 1 1
0.988595063014655 0.986142736787266 1 1
1.00772943938575 1.00519409113473 1 1
1.05252488622289 1.05001298385012 1 1
0.97088936607947 0.96833783463992 1 1
1.00748918495524 1.00523520644891 1 1
1.01422584265712 1.01146018271036 1 1
0.954285461382608 0.951927147566381 1 1
1.00234122127597 0.999987574782964 1 1
1.02538123632336 1.02282655723739 1 1
1.0379807209735 1.03530693779593 1 1
1.01783600696831 1.01539385411436 1 1
0.996595361033025 0.994447133337425 1 1
1.0186967615572 1.01617298572597 1 1
1.04238412424308 1.03953506496042 1 1
0.973105151445217 0.970744476943453 1 1
0.979697514274954 0.976987041781888 1 1
0.977569657508245 0.975040418679533 1 1
0.99792356412832 0.995707666500071 1 1
0.994356027758839 0.991385397466014 1 1
0.985211801843611 0.982691790069151 1 1
0.994780284767615 0.992461280936629 1 1
1.02218905153825 1.0195799092246 1 1
1.00222868410219 0.999587293874053 1 1
1.01080823735686 1.00830739206636 1 1
1.02214330171317 1.01934573160055 1 1
0.968932516870619 0.966558805202701 1 1
0.957667547979303 0.95533930874146 1 1
1.00434439274405 1.00175635845668 1 1
1.02766002777135 1.02504598493124 1 1
1.04649535039092 1.04395727606071 1 1
0.976495026725281 0.973854899801717 1 1
1.03432795852596 1.03149512914886 1 1
0.992686205663855 0.990376963705929 1 1
0.996589331495741 0.994277041785193 1 1
1.00009801881628 0.997633727934063 1 1
0.984196422247985 0.981482143087053 1 1
0.957994067843365 0.95536606510833 1 1
0.986306998569645 0.983956773748371 1 1
1.0307118024588 1.02765344284334 1 1
1.01478966620576 1.01215879013171 1 1
0.996198724986822 0.993617142440264 1 1
1.02605538714114 1.02365604154273 1 1
0.986275810601184 0.983966164335822 1 1
1.05523404663627 1.05248249224726 1 1
0.98337765127322 0.980498766415926 1 1
0.978209119707174 0.9756505189681 1 1
0.966831709616624 0.963923543017597 1 1
1.0190932567621 1.01615370591604 1 1
0.970034896181875 0.967392575842514 1 1
1.03072599230901 1.02765999966642 1 1
1.052403538819 1.05015498309548 0 1
1.04218643823192 1.03976884110582 1 1
1.00122111584418 0.998768131987697 1 1
1.00830017059547 1.00576809230675 1 1
1.01070707846488 1.00820607581971 1 1
0.982704474118326 0.98022362345286 1 1
0.968663082926314 0.965861927232215 1 1
0.99825138033472 0.995526567970065 1 1
0.979388743990982 0.977162029390347 1 1
0.976528354336935 0.974224497238423 1 1
1.01516789089307 1.01260058805532 1 1
1.00137606436735 0.998453647929258 1 1
1.02761299420817 1.02503586127748 1 1
1.00590602221237 1.00321896156932 1 1
1.01401577935514 1.01140121279307 1 1
0.985194403338953 0.982556649931888 1 1
0.977987917473676 0.975589874793972 1 1
0.99489399938585 0.992664252191226 1 1
1.0104178177756 1.00770842831722 1 1
0.992678670022135 0.990431699322939 1 1
0.941190069389198 0.938814633508752 0 0
1.03637428509061 1.03369875377706 1 1
0.986138237489582 0.983734775993078 1 1
1.00198031561398 0.99907766982181 1 1
0.976698715250641 0.97417560405448 1 1
1.00564969829894 1.00346611570172 1 1
1.01535919251304 1.0128555254882 1 1
1.00761952233187 1.00448956378772 1 1
0.976778627268131 0.974659224629495 1 1
0.988707873224959 0.985986417406491 1 1
1.04365426185268 1.04103436553823 1 1
1.00547689029563 1.00272853119761 1 1
1.03945689429763 1.03668768215083 1 1
1.00189169674251 0.999515291320297 1 1
1.02412820597134 1.02157385972068 1 1
1.00591085733109 1.00354307687453 1 1
1.00449401705761 1.00233039835795 1 1
0.995760247532792 0.993424113311586 1 1
1.05259271537357 1.05040784735653 0 0
0.96720373380574 0.965004268974123 1 1
0.984957613036257 0.982566738526551 1 1
1.0102636055656 1.00791321744627 1 1
1.02651962490098 1.02396201943232 1 1
0.983709083885028 0.981415952219143 1 1
1.01599650408505 1.01377507919132 1 1
1.00468557912774 1.00193893450373 1 1
1.00442235697964 1.00202552953995 1 1
1.04522326607855 1.04229222363986 1 1
1.0365656020558 1.0341040464405 1 1
0.988091030021376 0.985701830918243 1 1
1.02475257481349 1.02249511734068 1 1
1.0334304915088 1.03091188664765 1 1
1.0375553215807 1.03453969171384 1 1
1.04644641261555 1.04392013646703 1 1
0.971184026917027 0.968753551300908 1 1
0.973253166920432 0.970903725156708 1 1
1.03239803558758 1.02955828541651 1 1
0.969946802668462 0.967617133751408 1 1
0.975207135362569 0.972755821477968 1 1
0.977831990801855 0.975418153369872 1 1
0.960531522855218 0.958304479521346 1 1
0.958458420677272 0.956100001085695 1 1
1.00099120554166 0.998392313627067 1 1
1.0242882079561 1.02123357560487 1 1
1.02203004303992 1.01925706597207 1 1
1.02783335071115 1.02502501759526 1 1
1.01215277357853 1.00922110469952 1 1
1.02742032126656 1.02496870849812 1 1
0.990737262442669 0.988353391806539 1 1
0.954973112380537 0.952452706441224 1 1
0.995877120449499 0.993347515382705 1 1
1.03979226255001 1.03706565435717 1 1
0.985881458208946 0.983334386342384 1 1
0.970560983822695 0.968036863234133 1 1
1.00810955233303 1.00556433485381 1 1
1.03108001723538 1.02848323430328 1 1
0.990934571530692 0.987496910209583 1 1
1.04027041420465 1.03755082041806 1 1
0.997709845604842 0.995370267603176 1 1
1.03935468838406 1.03631589530938 1 1
0.954608642418142 0.951850316081957 1 1
0.998299287569716 0.995646632845383 1 1
0.992160996069937 0.989754826154681 1 1
0.975782912491108 0.973556102730817 1 1
1.0100281396452 1.0077153278098 1 1
0.989771374587631 0.987152855043994 1 1
0.975435747626014 0.973240816791899 1 1
0.9860646085577 0.98348351203907 1 1
0.97223441761575 0.969472912067137 1 1
1.0000925121765 0.997778036149636 1 1
0.958793165416551 0.955862870526088 1 1
0.946045294846608 0.943557358688884 1 0
1.01331766547387 1.01079589701354 1 1
0.982022034554828 0.979731236630018 1 1
0.97658999431421 0.974290922419126 1 1
1.01031984356396 1.00806787194505 1 1
1.05838984530153 1.05560614136915 0 0
0.966470280899642 0.964238576726455 1 1
1.04103242463765 1.03879660802302 1 1
1.02369659875933 1.02117107462571 1 1
0.985742356660847 0.983151140736672 1 1
1.00303998148739 1.00084614100063 1 1
1.00862408651375 1.00623562383671 1 1
0.946458275513266 0.943882653070861 1 0
1.00524685818001 1.00283320074657 1 1
1.01353737462603 1.01075295333468 1 1
0.99150913965995 0.988998566155489 1 1
0.983960443967734 0.981646842864975 1 1
1.02507407688036 1.02246147731106 1 1
1.03782969947144 1.03493556750639 1 1
1.00985834523684 1.00741582142925 1 1
0.984344501750414 0.981216822549361 1 1
0.971146857961221 0.968134627445574 1 1
0.961023862852383 0.958724864676129 1 1
0.980236050632719 0.977651043703848 1 1
0.994152265419904 0.991371509103396 1 1
0.987644736722037 0.985554546334494 1 1
1.02640785474353 1.02400452256652 1 1
0.98967774506816 0.987251637993513 1 1
1.04494503428393 1.04209901997196 1 1
1.03614762471658 1.03323438787466 1 1
1.07621583918254 1.07324992230006 0 0
0.981119245306641 0.978343105445429 1 1
0.966576499291347 0.963993487977088 1 1
1.00356451200708 1.00126101848193 1 1
1.00147266320951 0.999098171546733 1 1
0.991804146591992 0.989487927768048 1 1
1.01727653958809 1.01496608488332 1 1
0.991096553112752 0.988500924479253 1 1
0.942581957574123 0.940300340121808 1 0
1.00286394279332 1.00036530558341 1 1
0.987015702162725 0.984408340307411 1 1
1.03496272633939 1.0321618543884 1 1
0.987035460269612 0.984120680096551 1 1
1.03854056085143 1.03622534062983 1 1
1.01027905320797 1.00713653630687 1 1
0.980608936987822 0.977558290204146 1 1
0.967092775717653 0.964534738925943 1 1
1.00464635752267 1.0022233782647 1 1
1.04392691193348 1.04130225014487 1 1
1.00904428268211 1.00628255986212 1 1
0.995653186494108 0.993213561422897 1 1
0.969481958440295 0.967180559485539 1 1
0.977282779700558 0.974886491095157 1 1
0.984674682977714 0.982465138358235 1 1
1.01926581534716 1.01695591088506 1 1
1.01983610333457 1.01737482271532 1 1
0.999212714569496 0.996425934762912 1 1
0.971583419652004 0.969052570344757 1 1
0.987808126939531 0.985326695494516 1 1
0.989828947648683 0.987423512715644 1 1
0.971121221052936 0.968885874999839 1 1
0.960299059286778 0.958063467656126 1 1
0.979845182836151 0.976550708393469 1 1
0.980008997049079 0.977446553574056 1 1
1.00380914790035 1.00124048640316 1 1
0.991449340271775 0.988641549936826 1 1
0.98832280194539 0.985500557630682 1 1
0.980462048759247 0.978151904152501 1 1
1.00669402043241 1.00380668125732 1 1
0.986651030735025 0.984259581420286 1 1
1.05362752995243 1.05106261993799 0 1
0.944584468871703 0.942128097092408 0 0
1.0172901343334 1.01471637995926 1 1
0.987480620514523 0.984646496278653 1 1
0.951528079249392 0.948732123468664 1 1
1.09337881716739 1.09063444296156 0 0
1.05486995758324 1.05191628250884 1 1
0.971949854675847 0.96939007176916 1 1
0.972151817961963 0.969871932939871 1 1
0.985904907967511 0.983396312095991 1 1
0.985442951037363 0.983010531600292 1 1
1.02409247367268 1.02167383360096 1 1
0.989242424282726 0.986274910175425 1 1
1.02462459290404 1.02181010365831 1 1
1.00649650293089 1.00391837532095 1 1
1.01507301833096 1.01287301064207 1 1
0.995717748138744 0.992919930961915 1 1
1.03948524896448 1.0364544323684 1 1
0.996618151552005 0.994439557955832 1 1
0.970464221536462 0.967781932821034 1 1
1.02465550938209 1.02202606104923 1 1
1.01859252530596 1.0156845688677 1 1
0.942801909639009 0.940520886619493 0 0
0.966973150623772 0.964571998638592 1 1
1.01723438727731 1.01468917553262 1 1
0.95070980178263 0.948434833953531 1 1
1.00929412456666 1.00688152334968 1 1
0.978604013663435 0.976518935392269 1 1
0.974082257621353 0.97148191439173 1 1
0.957571614721676 0.95497349579524 1 1
1.00179208336246 0.999560491865158 1 1
1.03094689511651 1.02750139782973 1 1
1.02968978398127 1.02722075092319 1 1
0.960716308882503 0.958275295342647 1 1
0.994665856766765 0.991988321388194 1 1
0.973583811316879 0.971199398378213 1 1
0.971555652153388 0.968978761542838 1 1
1.01029032220482 1.00779935586345 1 1
0.950848418922677 0.948322798637263 1 1
0.995819682792917 0.993077013947265 1 1
1.00376343993505 1.00145572251549 1 1
0.996877967275509 0.994578006965804 1 1
0.99491771026108 0.992667349586235 1 1
0.965056230368184 0.96256569232918 1 1
0.952742946288449 0.950154711053188 1 1
0.991556220582417 0.989333155838461 1 1
0.997983757497679 0.995394834984302 1 1
0.994062878379562 0.991703405152679 1 1
1.02604640499979 1.02338614970041 1 1
1.01349872319376 1.01085343710438 1 1
0.971781026956654 0.969323420093791 1 1
0.972341436855906 0.969694706414228 1 1
1.02472879318529 1.02208678553996 1 1
0.975692971426872 0.972949106793296 1 1
0.968178920367991 0.9660999863584 1 1
0.985693561019153 0.98324552223942 1 1
0.99335118510844 0.990941729624962 1 1
0.977587702268017 0.975269853471815 1 1
0.933563369075353 0.931118144764062 0 0
1.02126262611631 1.01874864936972 1 1
0.991054371280992 0.988675880717609 1 1
0.992858972605386 0.99019266674806 1 1
1.00576367558185 1.00337464871951 1 1
1.01167613202721 1.00903832199283 1 1
0.986455562902256 0.983630275165243 1 1
0.986188796885092 0.983560156541627 1 1
0.988225700529495 0.985742823997957 1 1
1.02408711036416 1.02090880064608 1 1
0.974550988851457 0.971799041550927 1 1
0.962303355599569 0.959581262806299 1 1
1.00312176675199 1.00062561670003 1 1
1.03328858708359 1.03074678898852 1 1
0.995026625254005 0.99262570558709 1 1
1.03118630675984 1.02855915865447 1 1
1.00026671042368 0.997494584711778 1 1
0.948484678339777 0.946016518969611 1 1
0.988144097466413 0.985031231250891 1 1
0.991999570935592 0.989618017903716 1 1
1.00958069506989 1.0068349112096 1 1
0.980635701767979 0.978470711677007 1 1
0.990510631211164 0.987889999670634 1 1
1.05366766562401 1.05126516564456 0 1
1.00704373013702 1.00430817448326 1 1
0.944195028819073 0.942035524044902 0 0
1.07003222324231 1.06713329396115 0 0
0.987031262166528 0.984478946083011 1 1
0.987538233361751 0.984790818963295 1 1
0.979838775007448 0.977169661872176 1 1
1.01190855321766 1.0094199987019 1 1
1.00956733321607 1.00685884188701 1 1
0.985031769060253 0.982589058458546 1 1
1.00710490778913 1.0041842894115 1 1
0.979134460813498 0.976790750488608 1 1
1.01760329940895 1.01512169306465 1 1
1.0191605342383 1.01622097673674 1 1
1.01501837367336 1.01235677746657 1 1
0.948762047415394 0.94660398427986 0 0
1.02212154441605 1.02007223098405 1 1
1.03416415701417 1.03178259342179 1 1
0.971562659631253 0.969128373272435 1 1
1.04251209845448 1.03994205966366 1 1
0.994323732063946 0.991284868473224 1 1
1.02470913806654 1.02192446145069 1 1
1.02100675176069 1.01841741466556 1 1
0.955490809904485 0.953318505669223 1 1
0.997217545574614 0.994464639630419 1 1
1.01520229788406 1.01269869706354 1 1
0.99745121207285 0.995037269201832 1 1
0.953484123089148 0.951551277564776 1 0
0.990801011861939 0.988406073945787 1 1
0.992297433957242 0.989793510162222 1 1
1.00095259706921 0.998619051933035 1 1
1.02273266635723 1.01986637642408 1 1
0.969536216574916 0.966656856339423 1 1
0.97189988031562 0.969543679803777 1 1
0.961806077509842 0.959293372294147 1 1
0.986843612146413 0.984104452379915 1 1
1.00243712754928 0.999908702035234 1 1
0.980990533240242 0.978355490645443 1 1
0.996614568710862 0.994251371695722 1 1
0.965915274968928 0.963569838086722 1 1
0.995242185494145 0.992605996278433 1 1
0.97886777923646 0.976232256244741 1 1
0.975755022092162 0.973111825857193 1 1
0.994698742007197 0.992100848975823 1 1
0.975686811834205 0.973062006710581 1 1
1.07318545733928 1.07056383874664 0 0
1.01522773006094 1.01283383075121 1 1
1.04359789238266 1.04016485871747 1 1
0.991375225152331 0.988767617877567 1 1
0.966513090692084 0.964211504991623 1 1
0.974271775213881 0.971891680376178 1 1
0.94643366902715 0.944048842896178 0 0
1.01209561316514 1.00965529215619 1 1
0.994919237504067 0.992635456621941 1 1
0.975925743547274 0.973115805708401 1 1
1.0060168641409 1.00352095584285 1 1
1.01227371703128 1.00964107768692 1 1
0.968033566955538 0.965384861738746 1 1
1.03690567322812 1.0340161819162 1 1
0.994974120080647 0.992056492677005 1 1
0.970347709965984 0.967756462430742 1 1
0.990873132942092 0.988759574951437 1 1
1.02510096560444 1.02261203081574 1 1
1.01880621874976 1.01632941995993 1 1
0.998840588262365 0.996494829524828 1 1
0.972572009354125 0.970198052946017 1 1
1.06446843449895 1.06183201721785 0 0
0.949491544807402 0.947338974071432 1 0
1.04826194845249 1.04592782191105 1 1
0.97954986530278 0.977063387450521 1 1
1.00058985360802 0.998021613753629 1 1
0.982590719435738 0.980280790814746 1 1
0.993879927115715 0.991436007328454 1 1
1.001843643477 0.999062272150177 1 1
1.00473741532307 1.00217387373691 1 1
0.992472762711133 0.989566247641224 1 1
0.993117870582185 0.990821680671068 1 1
0.993539587930512 0.991047053512146 1 1
1.0475554240857 1.04505202622789 1 1
1.00337345181028 1.00070221763729 1 1
1.01671244133838 1.0145006936318 1 1
0.975829018195445 0.973671102755587 1 1
1.00592453609503 1.0027827523237 1 1
0.992111235382633 0.989810418672262 1 1
0.983187273051607 0.980194842735179 1 1
0.981106222630699 0.978764987155233 1 1
1.00466702606763 1.00194679026565 1 1
0.977820184471788 0.975758201035803 1 1
1.00536221555957 1.00268104538954 1 1
0.996530017531323 0.994274422746987 1 1
0.970607089633704 0.967949324062001 1 1
1.00544525756066 1.0027541195092 1 1
0.99747615990097 0.995004541747824 1 1
0.980173170201074 0.977814270394616 1 1
0.995527419684314 0.992913934291614 1 1
0.993753849646186 0.990994401661658 1 1
1.01648085237321 1.01412733029633 1 1
0.985126573405763 0.982703629850425 1 1
0.953400432470328 0.950288273906415 1 1
0.949354396935701 0.946900314457265 1 1
1.03771805395833 1.0351820248394 1 1
1.01636657021249 1.01371982336518 1 1
0.990127739831428 0.987258720781285 1 1
1.00633349206619 1.00280951378014 1 1
1.02275850041663 1.01988252458074 1 1
0.96736031442079 0.964924647780258 1 1
1.04624719238657 1.04375389999575 1 1
0.932727624105621 0.930104182532948 0 0
0.953718250338693 0.951481795766652 1 1
0.993108677991131 0.990747389354107 1 1
0.993278353740451 0.99084434131494 1 1
1.00732622067079 1.00478886751682 1 1
1.00753189806753 1.00512441992243 1 1
1.00397786744363 1.00155843126657 1 1
0.992569885577641 0.989667775816343 1 1
0.94610386610281 0.943713019425042 1 1
0.968465831181681 0.966355140213148 1 1
0.997466801130677 0.994849763688617 1 1
0.988534673813157 0.985771414085495 1 1
0.99652929239435 0.993688304049531 1 1
1.04215591475146 1.03909107583773 1 1
0.929341733629312 0.926852710503348 0 0
1.00528933009476 1.00274226904175 1 1
1.01140280113498 1.00916303205668 1 1
0.966240129826511 0.96324090037724 1 1
1.01982677448213 1.01755642305482 1 1
0.998403819250183 0.99567137825826 1 1
0.981040472491917 0.97820156787428 1 1
0.992889769925057 0.990628434733734 1 1
0.98659211594042 0.98419685209987 1 1
1.03663593366144 1.03393585469506 1 1
0.95105920166863 0.948579176101784 1 1
0.994714177718537 0.992411667425401 1 1
1.00240417644418 0.999983637882666 1 1
0.982332246991652 0.979991183868283 1 1
1.0071332300367 1.00439957633849 1 1
0.981425588382233 0.979032152939134 1 1
0.94830166173861 0.945971384441219 1 0
0.980370435450494 0.977398879409453 1 1
0.997592290642178 0.994595440688424 1 1
0.965965699256067 0.963559934602422 1 1
1.0199283053161 1.01772248719006 1 1
0.979612848591073 0.977094481056561 1 1
1.01081084629633 1.00772127936181 1 1
0.972850630467482 0.970044280347566 1 1
0.994886234128856 0.992529291830277 1 1
0.983657546295693 0.981082779815398 1 1
0.951574594921094 0.949036905884116 1 1
1.00060244771915 0.998150820989648 1 1
1.03441667391694 1.03169663416435 1 1
1.005705224855 1.00290522387048 1 1
1.02851297990504 1.02596138286817 1 1
0.985869689315205 0.983437278067587 1 1
0.982133738484072 0.979853469485225 1 1
1.00910780090354 1.00672413690758 1 1
1.05536454995079 1.05246137706025 1 1
1.02327439764858 1.0205556322062 1 1
0.969703834865219 0.967268284278756 1 1
1.03223808203329 1.02912226468422 1 1
0.953146962976959 0.950697027329066 1 1
1.02468968626665 1.02232136489617 1 1
0.981604943473186 0.979186512372216 1 1
0.99967755715767 0.997388086074497 1 1
0.997420978203931 0.994748387558603 1 1
1.05015784653902 1.04735749568427 1 1
1.007049854543 1.00460600879673 1 1
1.01275915714843 1.00974907865882 1 1
0.96486519769265 0.962626222886392 1 1
1.01044208919114 1.00785736197839 1 1
1.00329264632086 1.00073575928272 1 1
0.990620954829621 0.988173905306594 1 1
1.01276672218345 1.01006764986383 1 1
0.993637083921528 0.991192049296339 1 1
1.04357137800577 1.04083956240413 1 1
1.01299225931527 1.01092624792382 1 1
0.981017785257083 0.978566108045683 1 1
1.0397439534414 1.03711902459155 1 1
1.00896249697454 1.00658428511424 1 1
1.02641123958962 1.02395818150129 1 1
1.04626090056368 1.04358637906566 1 1
1.00453028365738 1.00231551172796 1 1
0.97018519952019 0.967785034145093 1 1
1.0189643075295 1.01639448438245 1 1
1.00148482806382 0.999335158194258 1 1
1.01365441398705 1.01134200639913 1 1
1.04062975919602 1.03807462470943 1 1
1.03287563712277 1.03031099551667 1 1
0.971436098899433 0.96880551457207 1 1
0.986645045615938 0.983706128123976 1 1
0.970666367681687 0.968298122831991 1 1
0.942454863231441 0.939951519188348 0 0
0.985415621365236 0.982674489025201 1 1
0.986319969846987 0.983933257456607 1 1
1.05593450427003 1.05327939840609 0 1
1.07114365765741 1.06776744942623 0 1
0.991420545179864 0.989248505154018 1 1
1.02393164196713 1.0212013186207 1 1
0.97403725264793 0.971009190566802 1 1
0.988296250213814 0.985747424814352 1 1
0.954228694426619 0.952027672534699 1 1
1.0112799472712 1.00869811658602 1 1
1.01234436700149 1.00917236267911 1 1
0.976755797136494 0.974731818854512 1 1
0.973861472174786 0.971146432126736 1 1
0.960937561330175 0.958624596964932 1 1
0.963213159170863 0.960758721329871 1 1
1.02426348625733 1.02080869317931 1 1
0.942956706495078 0.940598394141666 0 0
1.00068131447285 0.997893421228237 1 1
0.999078787809002 0.996494708655847 1 1
0.987189492410886 0.984713147529398 1 1
1.00488882538507 1.00214264736949 1 1
0.975339409047671 0.972901413709483 1 1
0.981316022400171 0.979041258072095 1 1
0.986377514788271 0.983512607551478 1 1
1.01930591177661 1.01676195090292 1 1
1.03757968106211 1.03453939530603 1 1
1.01402559595373 1.01171039363009 1 1
0.986450064885593 0.983831719368266 1 1
0.934407946685381 0.931735293177906 0 0
1.01268977095811 1.01034441424038 1 1
1.04897952464169 1.04616071146876 1 1
1.01254395231939 1.00963592041805 1 1
1.01497727445119 1.01228837532662 1 1
1.02240646881031 1.01951046210671 1 1
0.979616233796023 0.977204594344236 1 1
0.9701034758357 0.967967912642844 1 1
0.989238968456172 0.986837958868841 1 1
0.989584208896272 0.986832725663082 1 1
1.02231098255156 1.01974934133993 1 1
1.00634675284042 1.00363862581977 1 1
1.00421558450284 1.00159197705292 1 1
0.996386157270605 0.993910367457609 1 1
0.987852545248591 0.985472141630526 1 1
0.988862215195195 0.986331298794753 1 1
1.01249616229883 1.00982133783438 1 1
0.962961077510462 0.960572494974115 1 1
0.945264017020583 0.942889958644121 0 0
0.997465178172389 0.994939230541202 1 1
0.990505416113607 0.988164344189951 1 1
1.00680137090767 1.00428979098388 1 1
1.00086353282025 0.99822514413408 1 1
0.959394961814965 0.956818752118377 1 1
0.95770067576636 0.955196857206261 1 1
1.02258040812552 1.0198419052525 1 1
0.975662611796564 0.97296548524867 1 1
1.00220689728058 1.00004499575627 1 1
1.02647556951977 1.02347720936914 1 1
0.98086929689719 0.978448761794183 1 1
0.962131601112129 0.959581851042704 1 1
1.00871419017983 1.00618307487598 1 1
1.02818097571294 1.02548870498831 1 1
1.00675746463833 1.00374632043053 1 1
0.945402494133764 0.942583200680264 1 0
1.01342023746819 1.01104344700255 1 1
0.98888185077326 0.986490398080303 1 1
0.961179430969525 0.958620460844267 1 1
0.959369339803095 0.9569875684284 1 1
1.03453850598786 1.03203094214463 1 1
1.00857811482621 1.00586798171345 1 1
1.03913914089436 1.0368427003646 1 1
1.0466573264262 1.04369474827275 1 1
1.01483466681134 1.01218824359526 1 1
1.00011622651614 0.99773353204041 1 1
1.05312343019804 1.05020028181708 1 1
0.991205078717553 0.988578922995211 1 1
0.976480614350437 0.973829007338956 1 1
0.962992638710654 0.960642869601366 1 1
0.97991574748738 0.977583075769023 1 1
1.02046736332348 1.01810829749021 1 1
0.969269641248492 0.966572957814341 1 1
0.998005788633305 0.995473695487521 1 1
0.988716949186349 0.986201006176736 1 1
1.05018299908624 1.04776651176451 1 1
1.0085686146419 1.00614443715593 1 1
0.977610233951473 0.975076871982574 1 1
0.972542080370605 0.969929339252446 1 1
0.998557361333206 0.995862995530843 1 1
0.969354860187139 0.966896018178754 1 1
0.940292805381465 0.937485205892286 0 0
0.999165353865794 0.99691932524 1 1
0.996729190260398 0.99407161212695 1 1
1.04406613605177 1.04131253305709 1 1
0.979016392819933 0.976444694288221 1 1
0.986086226541196 0.983847921829135 1 1
1.02490340701249 1.02250032893647 1 1
0.999665883575664 0.997041526671995 1 1
1.00260104539062 0.99990297248454 1 1
1.02914611643955 1.02650773350394 1 1
0.988103130214627 0.98543721749503 1 1
1.00067879885892 0.998125700912649 1 1
0.968941133299306 0.96673302593032 1 1
0.97485301784945 0.972338744334158 1 1
0.993008498682321 0.990523449276598 1 1
1.02133124016234 1.018923878534 1 1
0.966994129911623 0.964824552609925 1 1
0.967883818691803 0.965408052149005 1 1
0.998050987351513 0.995480385014416 1 1
1.02374277234204 1.0211524148068 1 1
1.02355167020011 1.02071876386943 1 1
0.982399448443404 0.979949416255082 1 1
1.00888185318552 1.00645350298394 1 1
1.01869581350397 1.01601836505152 1 1
1.0009795799157 0.998427451597033 1 1
0.957273873777819 0.954803594461316 1 1
1.01796877732357 1.01522061844201 1 1
1.01689767627273 1.01453622859807 1 1
1.00345556577295 1.00100631644481 1 1
1.00029254583178 0.997822575657756 1 1
1.00126564952501 0.998807013208509 1 1
0.978480208742509 0.975915733294644 1 1
1.03671500292491 1.03405329813104 1 1
1.03065635760887 1.02832462563408 1 1
0.99950088176686 0.996970051921213 1 1
1.03969943337174 1.03650932119228 1 1
0.978050429944082 0.97560024827003 1 1
0.978505343999226 0.976086216296063 1 1
0.974432312523756 0.972217880617453 1 1
0.973617104377472 0.970991225769752 1 1
0.971428960341904 0.968601282290384 1 1
0.989834465535024 0.987610711860191 1 1
0.991829509332022 0.988915170936467 1 1
1.00372300799573 1.00132556568108 1 1
0.980100273939502 0.97759169765508 1 1
1.0037992731344 1.00114492918013 1 1
0.998178014940056 0.995554871876907 1 1
0.966892605379909 0.963982005759896 1 1
1.00899141153976 1.006496015604 1 1
1.00600493551636 1.00353518642736 1 1
0.967042329215258 0.964509584985011 1 1
0.993748621608996 0.991546644159932 1 1
1.00755277721638 1.00517482650482 1 1
0.981939854327987 0.979553743063285 1 1
1.01687184180925 1.01461436898585 1 1
1.03432622721621 1.0317095987282 1 1
0.940134662569135 0.937974816244341 0 0
0.924264774725149 0.921231718536262 0 0
1.00660353529972 1.00371308796341 1 1
1.05845029521561 1.05503760401433 1 1
0.961605150418125 0.959137032973987 1 1
1.03131799361303 1.02912133851974 1 1
0.97585590044504 0.973169026363707 1 1
0.970684519833599 0.968364849646973 1 1
0.993755901368684 0.991499738358184 1 1
1.06085010517195 1.05820561312333 0 0
0.980428532550547 0.977853905622911 1 1
1.04122426255592 1.03836518767266 1 1
1.01194209585001 1.00907564503665 1 1
1.00021563146264 0.997957410605208 1 1
0.987802255217225 0.985470242522112 1 1
1.01436109766163 1.01197201105165 1 1
1.01422903486056 1.01193845595756 1 1
0.983369522240307 0.980856078919974 1 1
0.965201095120746 0.962390106274542 1 1
0.931006668051437 0.928656942065755 0 0
0.984235908356027 0.981713158034143 1 1
1.02527029187547 1.022310342578 1 1
0.990016418509234 0.987431594429128 1 1
1.01063948948182 1.00775962430987 1 1
1.02120742866609 1.01823397668172 1 1
0.980377439882057 0.97795524538187 1 1
0.987424828132611 0.984393100366744 1 1
1.00411662118184 1.00142321452469 1 1
1.03114599213554 1.02841708588445 1 1
0.960002170651539 0.957409458314579 1 1
0.984271613545789 0.98188679765708 1 1
0.989901795700333 0.987089880928521 1 1
0.997297840843278 0.994230182840144 1 1
0.995740499699641 0.992999909443005 1 1
0.988592323108451 0.985800532755669 1 1
0.995773679254585 0.9931834201516 1 1
1.01092855284809 1.00860004374224 1 1
1.0014743836292 0.999008683823143 1 1
0.988356195135742 0.985686399865657 1 1
1.00719412614661 1.00469558043654 1 1
0.991856683122443 0.989397125625008 1 1
1.0165269763778 1.01420768722518 1 1
1.0250143691044 1.02261670890456 1 1
1.02490310642677 1.02214807209383 1 1
0.979090625486373 0.976533909200236 1 1
1.00719276500333 1.00412144069605 1 1
0.992004780155331 0.989400161661917 1 1
1.01340824032223 1.01088762149399 1 1
1.01975169466634 1.01718512540857 1 1
1.01454749706849 1.01230581033911 1 1
0.990893856858543 0.98846372263312 1 1
0.989754249415751 0.987103396969195 1 1
0.999814343035338 0.997301285010039 1 1
1.03376590874594 1.03108684873563 1 1
0.998808170326099 0.996430548460205 1 1
1.01699727510697 1.01457854634558 1 1
1.01817762679695 1.01571181608483 1 1
1.00965335652615 1.00705505624817 1 1
1.05118215262891 1.04848337602032 1 1
1.03382769182548 1.03119497990415 1 1
0.978928503686998 0.976489793198027 1 1
0.942106113660966 0.939331575307014 1 1
0.978102222874079 0.975813804046254 1 1
1.00105014446355 0.998561755585166 1 1
0.988599095793227 0.986107453990567 1 1
1.0115355385104 1.0090517730604 1 1
1.0058098206005 1.00347980990734 1 1
0.972420461193707 0.969835480580591 1 1
0.968494307636803 0.965857111728193 1 1
0.969117123574158 0.96657763522358 1 1
0.993236187489923 0.990611671290984 1 1
1.00821233826621 1.00526504679015 1 1
1.02126662588721 1.01818356956447 1 1
1.00993405205538 1.00726802749899 1 1
0.989624415372678 0.986843951112239 1 1
1.05713527456242 1.05461504383412 0 0
1.00260168977229 1.00018367280437 1 1
1.01679848004003 1.01417311724104 1 1
1.0214330391759 1.01860765349877 1 1
1.00130730542465 0.998885905467972 1 1
0.97110312952366 0.968654470075784 1 1
0.995830886012272 0.992954435212359 1 1
1.00208179381894 0.999483573472209 1 1
1.00664947869784 1.00386910467577 1 1
1.03231660845782 1.02877061390911 1 1
0.934735046213138 0.932125645900405 0 0
1.02939380588792 1.02660871730075 1 1
1.0288309487467 1.02619603347444 1 1
0.990390564243999 0.988105875299863 1 1
0.977966833147674 0.975599711020725 1 1
1.00609631704472 1.00366305116376 1 1
1.00018018086628 0.997840731442208 1 1
0.975155436357551 0.972450284571746 1 1
1.00916077280825 1.00635769200184 1 1
0.974929616924838 0.972167623775716 1 1
1.00873259687196 1.00575866534452 1 1
1.00108402074152 0.998520983581174 1 1
0.968738225707094 0.965798840319305 1 1
0.992798563913292 0.990502179732126 1 1
1.01558740314212 1.01306526110476 1 1
0.984533706568674 0.981804400137496 1 1
1.00088154823089 0.99848797449621 1 1
0.989049236334568 0.986529255447985 1 1
0.936634948805311 0.934272865098339 1 0
1.02514699130823 1.02275964394922 1 1
0.971804729479159 0.969504392601304 1 1
0.993093511488478 0.990744798313279 1 1
1.02807443556817 1.02532986725965 1 1
1.04595749283718 1.04300743378875 1 1
0.993242075851298 0.990875206948788 1 1
1.02729809746547 1.02446474456192 1 1
0.993252172127466 0.991096618200642 1 1
1.0012446177276 0.998477975731559 1 1
1.00435380602479 1.00168657111283 1 1
0.989093833518309 0.986462856814295 1 1
1.02499357537603 1.02234755539076 1 1
1.01423833409381 1.01141540974144 1 1
0.960257100111591 0.957718775913713 1 1
0.994822759848218 0.992659639864189 1 1
1.03253713624526 1.03019991019279 1 1
1.01239269726527 1.00953360482665 1 1
1.01087582804199 1.00841290268085 1 1
1.03794204322252 1.03531469079209 1 1
0.968276359081366 0.965428958083476 1 1
0.998484077768815 0.996234657505992 1 1
1.04322347810615 1.04061765345056 1 1
1.08629635130704 1.08361434110525 0 0
0.999681971141176 0.997020568331854 1 1
1.02149918351093 1.01888300374722 1 1
1.03512665817611 1.03288015584244 1 1
1.0271886497716 1.02477936399256 1 1
1.00667137432081 1.00399027168146 1 1
0.974557918631805 0.972209786380487 1 1
0.95861815045011 0.9565002908716 1 1
1.00095618631867 0.998873204773252 1 1
1.02894162268292 1.02650294844964 1 1
0.993926958474779 0.991635415766215 1 1
0.970510249053862 0.968066025486791 1 1
0.999720101904868 0.996883449154496 1 1
0.945058357596819 0.942740986513616 0 0
1.02237671313871 1.01920943276213 1 1
1.02121333173704 1.01865306636283 1 1
1.04751080736298 1.04496624607294 1 1
1.01415506783768 1.01130693760125 1 1
1.0358912470975 1.03328756727459 1 1
1.07600965505882 1.072887148147 0 0
0.982994193323221 0.980488458371611 1 1
1.02303713675787 1.02025180061811 1 1
0.979890820765702 0.977197101830519 1 1
0.965287997265858 0.962262642088632 1 1
0.990361930264673 0.98806268534803 1 1
0.971627709900316 0.969058550211677 1 1
0.990880317315368 0.988465632069877 1 1
0.958355279580986 0.955829140898591 1 1
1.01666151038573 1.01357509666629 1 1
1.07233347309265 1.06962061740218 0 0
1.03339203334776 1.0303707839799 1 1
1.00557011679488 1.00303125774701 1 1
0.995268602217558 0.993105822555989 1 1
0.993972392544694 0.991446342788266 1 1
1.0097063532331 1.00730758854532 1 1
0.96196223013495 0.959756829595938 1 1
0.976736895098533 0.974370459672894 1 1
0.980133052123167 0.977649696713895 1 1
1.00666691363698 1.00422563747307 1 1
1.0431006345348 1.04031400796393 1 1
0.94943858601562 0.94699688245725 1 1
0.979838999753626 0.977569477100763 1 1
1.0091929960939 1.00655389211995 1 1
0.977700539538788 0.975495310402544 1 1
1.02997349309347 1.02741412154368 1 1
0.958988074312778 0.956313293914387 1 1
0.945198982545631 0.942679155895537 1 1
1.0106602967677 1.00777513024626 1 1
1.03286990872038 1.03018276070522 1 1
1.02720107427198 1.02479594998795 1 1
1.01165790741981 1.00898934444085 1 1
1.00176276635611 0.99946374057324 1 1
0.98563551412998 0.983226332157709 1 1
0.984453526478868 0.98227689801324 1 1
0.998558363617701 0.996163530019517 1 1
1.02512223065505 1.02217463391608 1 1
1.03838299365077 1.0360396835572 1 1
1.04897941377532 1.04631625867854 1 1
1.01442737241598 1.01208742950953 1 1
1.01190905972399 1.00938522352364 1 1
0.95305920669797 0.950623195028098 1 1
1.01999771735248 1.01719382875389 1 1
0.996413420293327 0.994262364977127 1 1
0.971797207095461 0.969665571869377 1 1
1.03041668868708 1.02773315078828 1 1
0.995486505483411 0.992670885351573 1 1
1.04289751929382 1.04038662386611 1 1
1.00569023128129 1.00302461419278 1 1
1.02901013298144 1.02638244027148 1 1
0.957623513641018 0.955088212372537 1 1
1.00504434889915 1.00231148919537 1 1
1.00324407949901 1.00029840142103 1 1
1.00128700063006 0.99857066884995 1 1
1.00311908519326 1.00056195072774 1 1
0.962091362452841 0.959791775440719 1 1
1.02286429959311 1.02053739287538 1 1
0.957640864101595 0.955214135846939 1 1
1.02327453238993 1.02053242523623 1 1
0.999205373387412 0.996714828297837 1 1
1.04456654053223 1.04221331382842 1 1
1.02518664438274 1.02232967324523 1 1
1.01366906694242 1.01155920542309 1 1
1.04065399220601 1.03820449386329 1 1
1.01146076226732 1.00858836756653 1 1
0.981019635114782 0.978459758153828 1 1
1.03448936285723 1.03216788955318 1 1
1.00350333682127 1.00104867180472 1 1
0.979187529959692 0.976830700042331 1 1
0.991318566584879 0.988665336744652 1 1
1.02546152060144 1.0229433130682 1 1
0.966497289611597 0.963912285023739 1 1
0.996809784163901 0.99341197828176 1 1
1.04435149076527 1.04163772268784 1 1
0.999465629460581 0.996839863285534 1 1
1.02094086238269 1.01871427459615 1 1
1.03703328615892 1.03446286873841 1 1
1.00046014226028 0.997425717385561 1 1
1.00294469731136 1.00061810564933 1 1
1.01979183724749 1.01738096701615 1 1
0.978516048651716 0.976149156041818 1 1
0.991862332081164 0.989009253022894 1 1
0.979407966975789 0.976845573576785 1 1
0.96995983024241 0.96722971545788 1 1
1.01132896865228 1.00858342052298 1 1
1.02063867428748 1.01821692725149 1 1
0.967265246417013 0.965132958185688 1 1
1.02376127181382 1.02124904171196 1 1
0.972684147181192 0.970331290291928 1 1
0.988372579677389 0.985997287997728 1 1
0.991601096770814 0.988679646698047 1 1
1.00559311530965 1.00319816567353 1 1
1.07108674749667 1.06864748799645 0 0
1.03835610938494 1.03560083795038 1 1
0.973711150211013 0.971224801889665 1 1
1.04097747154534 1.03859364161023 1 1
1.01250337680457 1.01026987113033 1 1
1.01520922733558 1.01261501572171 1 1
1.01414710983206 1.01169460524936 1 1
1.03243331817201 1.02973675643864 1 1
1.02818421254563 1.02572710465179 1 1
0.952142050116936 0.949638097394081 1 1
1.01372772863899 1.01081979407952 1 1
1.02436385180688 1.02184403230727 1 1
0.997750956753033 0.995442404352933 1 1
1.02910903938639 1.02596102205028 1 1
1.01433239831083 1.01189225731131 1 1
1.02044729094367 1.01774947714746 1 1
1.01361173367394 1.01123310414464 1 1
1.00570915193024 1.00296800910788 1 1
1.02794381313904 1.02529230810515 1 1
0.987446631645638 0.985209538968791 1 1
1.03598940345124 1.0332700284284 1 1
1.01263270876527 1.00952602998821 1 1
1.01968491834488 1.01733973784197 1 1
1.00051497820228 0.9980657687597 1 1
1.01833135147506 1.016021289345 1 1
1.04673271385913 1.04407555717848 1 1
0.973153294495159 0.970703737628766 1 1
0.959827590716496 0.957452008405418 1 1
0.992069040306197 0.989853590173591 1 1
1.0081679450069 1.00529874246213 1 1
1.01170813420015 1.00926388016594 1 1
0.99864313523339 0.995750837062178 1 1
1.02093393615949 1.01826148796712 1 1
1.03492748367101 1.03170636684891 1 1
1.00850007982696 1.00584148518151 1 1
1.00757203825191 1.0048360885841 1 1
0.983192773143498 0.980383834725808 1 1
1.07085933222804 1.06834395743862 0 0
0.989996281872838 0.986983130641139 1 1
1.00745249928138 1.00473270155086 1 1
1.01972268315279 1.01724231576094 1 1
1.02429660195037 1.02196760033162 1 1
1.01220585660035 1.00908633964266 1 1
0.982435959874149 0.980233822575968 1 1
0.971281231112991 0.968966867428309 1 1
1.00853826542249 1.00609683258772 1 1
0.972389919928842 0.970263237333798 1 1
1.03605435676518 1.03381920360909 1 1
0.91274237700825 0.91037608140947 0 0
1.03425910354163 1.03154841156564 1 1
0.985013479845396 0.981873063062914 1 1
1.03466963276066 1.03230397133538 1 1
1.05453868796045 1.05168822895445 1 1
1.01663007357184 1.01396033426705 1 1
1.00441270938958 1.00198408152923 1 1
0.970166294252251 0.968034892971735 1 1
0.998662559821094 0.996047826369986 1 1
0.934096612872238 0.931852332698386 0 0
1.02324875712225 1.02082227226242 1 1
1.02787000071239 1.02583093467732 1 1
0.948297241313815 0.945771795937324 1 1
0.955599198963792 0.953015778945596 1 1
1.02110370443145 1.01847145419848 1 1
1.02087210789248 1.01837540030005 1 1
0.989572483257732 0.987137229972948 1 1
1.00205840459906 0.999772680719298 1 1
1.02526916997561 1.02279032072138 1 1
1.00265461267375 1.00020174062709 1 1
0.962981326517009 0.960095799384073 1 1
0.9322856075017 0.929674142472357 1 0
1.00803446167672 1.00559079998529 1 1
0.98209974549844 0.979656333520523 1 1
1.01039146860667 1.00803654230561 1 1
0.993476105861348 0.991169942366262 1 1
0.954699035719351 0.952386580466383 1 1
0.994759225741426 0.992438298373331 1 1
0.989868327782111 0.987357477013339 1 1
1.00358043194457 1.00091309631077 1 1
1.01000513566549 1.00697726088701 1 1
0.938652918001789 0.936289074675446 0 0
1.02191816555451 1.01928541807825 1 1
1.01895535023916 1.01625711319671 1 1
1.00232976881038 0.999807548953071 1 1
0.985824177532083 0.983256966911047 1 1
1.03077128998679 1.0276781160476 1 1
1.07159418539807 1.06902787653599 0 0
1.01608340600839 1.01333860489705 1 1
1.0095552929774 1.00661483220469 1 1
1.00946092375704 1.00661911325327 1 1
0.973935615374501 0.971639922741576 1 1
1.01139843241556 1.00861773199146 1 1
1.00669923245993 1.00387849668653 1 1
0.999703185827086 0.997428471177043 1 1
1.00014341349415 0.99751706695175 1 1
1.04477827483584 1.04240940763318 1 1
1.03853399201547 1.03536240207837 1 1
1.0123170345909 1.01004562385612 1 1
1.01697714315646 1.01401569250129 1 1
1.00194757721949 0.999305081139427 1 1
1.03094545189857 1.02818603747353 1 1
1.00603776934543 1.00343182354799 1 1
1.01743540294376 1.01457724566884 1 1
1.00022976152172 0.997218036315235 1 1
1.01613542423194 1.01329961463607 1 1
1.00351400690236 1.00099001732171 1 1
0.955575866623336 0.953196503809907 1 1
0.9578898005598 0.955470926356189 1 1
1.05520302354114 1.05241612882685 1 1
1.01643639914765 1.01391358202555 1 1
0.968275724350439 0.965776355637893 1 1
0.966686030149117 0.964256360712665 1 1
0.953408913830734 0.950982882125283 1 1
1.02957843035523 1.02687373048031 1 1
1.01994509071059 1.01738699555121 1 1
0.968859769986138 0.966128092440393 1 1
1.00870152538125 1.00619212992794 1 1
1.01078773339205 1.00849581167917 1 1
0.977993827955285 0.975398418048232 1 1
0.994187773099047 0.991784743081194 1 1
0.996555825802619 0.994278138638551 1 1
0.968818355491336 0.966128916509067 1 1
1.02700762313769 1.02439138318395 1 1
0.950425232055306 0.947905485302621 1 1
0.971218546490674 0.96863949256604 1 1
1.0124758871451 1.00958162816981 1 1
0.991839345302459 0.989219168243847 1 1
0.941605258298624 0.939356851212921 0 0
1.00776945234878 1.0048147417273 1 1
1.05484057681915 1.05189049711888 1 1
0.987849646115125 0.985658990516967 1 1
0.996860166147443 0.99424345181154 1 1
0.999350025126847 0.996424956683949 1 1
0.997910790482073 0.995242926250445 1 1
1.01703622411297 1.01471892722238 1 1
1.024103361267 1.02185670813601 1 1
0.988434534962836 0.986092004963315 1 1
1.00841457936233 1.00593069859944 1 1
0.999186778425184 0.996604807932362 1 1
1.00267736814622 0.999864932606634 1 1
1.0011642853848 0.998851619456344 1 1
0.986019339788804 0.983245979893904 1 1
1.00460702940566 1.00192997305839 1 1
1.00091161350286 0.998169123479046 1 1
1.00071604363563 0.998413561266925 1 1
0.993952798309377 0.991356163492709 1 1
1.01343058416444 1.01086492805354 1 1
0.989593278442778 0.986965611187697 1 1
1.00246318048217 0.999690878383093 1 1
0.987788118373266 0.985190246250968 1 1
1.00071558294362 0.998204752873172 1 1
1.0693926590872 1.06584873485121 0 0
1.00114000317017 0.998491704555571 1 1
0.986523049756814 0.983843875682365 1 1
0.954533114027118 0.951979244241941 1 1
1.00223946762505 0.999919630555556 1 1
1.01834611990365 1.01573831694242 1 1
1.00108605150654 0.998493122770444 1 1
0.971498073051908 0.969332078291047 1 1
1.04984304215855 1.04762130795897 0 1
1.00077056032304 0.998655252223864 1 1
1.00669709407994 1.00433930082041 1 1
1.00027085970183 0.997956024137829 1 1
0.960620435486298 0.957935683366929 1 1
0.96567716295964 0.963047797826951 1 1
0.997182038077716 0.994742694454335 1 1
0.987306213782365 0.984906350047713 1 1
0.992957008915149 0.990443339330057 1 1
1.00029703312056 0.997879077872054 1 1
0.972780401004567 0.97015883745735 1 1
0.988341657368175 0.985868981279275 1 1
1.00711324133113 1.0045171266028 1 1
0.955798777471058 0.953289594543955 1 1
0.994112694226791 0.99181649667815 1 1
0.97916826806914 0.977151841613672 1 1
0.989834344342136 0.987260795669233 1 1
1.00525212341625 1.00285095536816 1 1
0.990495328250448 0.987767002792568 1 1
0.997626829863888 0.994851412628305 1 1
1.02828191376598 1.02547842046056 1 1
0.994612338488843 0.991849673694857 1 1
1.02475111042637 1.02233988024949 1 1
0.997323189908049 0.994713426610869 1 1
0.991485254797328 0.988963195807031 1 1
1.04359747163062 1.04068825056822 1 1
0.96400412033674 0.961472732205973 1 1
0.988431368444902 0.985784241232433 1 1
0.99643324868597 0.993938858567114 1 1
1.00350539132412 1.00098260859148 1 1
1.01853726021749 1.01545723964405 1 1
1.04316012988713 1.04069433365061 1 1
0.998335848818015 0.996003329976689 1 1
1.03116870311862 1.02901653757617 1 1
1.03842443174986 1.03593266714699 1 1
1.0517883493855 1.04914474686977 1 1
1.04556160634109 1.04322194840558 1 1
1.00413873153062 1.00164670352562 1 1
0.992174599822468 0.989224783172877 1 1
0.986150764849133 0.983617606516767 1 1
1.012112092108 1.0096473693315 1 1
0.944328144599405 0.9416790465266 1 1
1.02788815962209 1.02501437276969 1 1
1.00471759718521 1.00237307976774 1 1
0.968330685699989 0.96598209040821 1 1
1.04557595253014 1.04269415905887 1 1
1.02596716118402 1.02344966947389 1 1
0.987377925729025 0.984891399109356 1 1
1.02652192734567 1.02422144177829 1 1
0.973192337770794 0.970235120319315 1 1
0.968539338408512 0.965772242418104 1 1
1.03104074457675 1.02867008587173 1 1
1.01181551248817 1.00898078540029 1 1
1.02330227339872 1.02057316864354 1 1
1.0007768834286 0.998346541530388 1 1
0.977922064368259 0.975479989527933 1 1
1.03356955973184 1.03125601283798 1 1
0.96630018443114 0.963846858928497 1 1
1.00054306410188 0.998273824734293 1 1
0.986284318327882 0.983944584205399 1 1
0.990184633601776 0.987532581285646 1 1
0.990102340661059 0.987796110567732 1 1
0.978136410057954 0.975736888236679 1 1
0.964363808966374 0.961789335946423 1 1
1.00809422133039 1.0058140897078 1 1
0.99908644775795 0.996453250847947 1 1
1.0183870190186 1.0159110328438 1 1
1.02732581874704 1.02474372130016 1 1
1.00670926733371 1.00423201126631 1 1
1.01996872990317 1.01734606455261 1 1
0.986031620608308 0.983416579832365 1 1
0.958128157355858 0.955888451436386 1 1
0.99945896267834 0.996750482838352 1 1
0.975417598410407 0.972849882915927 1 1
0.975709116673285 0.973081850460153 1 1
0.976704273429569 0.974510925085498 1 1
1.02421394686743 1.02132875026971 1 1
1.05378326293764 1.05130136729774 1 1
0.999134591733183 0.996902425142133 1 1
0.992560521286201 0.989821435040227 1 1
0.966997662605828 0.964282253906679 1 1
1.01002431160952 1.00720002460845 1 1
1.00748111807074 1.00515597106922 1 1
0.98875698925802 0.986556633817453 1 1
0.993282756350145 0.990783770369542 1 1
0.989915732566441 0.98765737733192 1 1
1.06528348634916 1.06267108716744 0 0
0.999429186420906 0.996918784797097 1 1
1.03051784140776 1.02806823699112 1 1
1.00195117774246 0.999785403684281 1 1
0.978595694317753 0.976484105126417 1 1
1.03038997950599 1.02770133299627 1 1
0.974782367694205 0.97197523618661 1 1
1.00581348976653 1.00358779825632 1 1
0.990085242003841 0.987266632364913 1 1
1.00949271922437 1.00711147302134 1 1
0.983886265457652 0.981072984688083 1 1
1.0074463955853 1.00523928901942 1 1
1.01177535759362 1.00912900156542 1 1
0.972073109202754 0.969793539562275 1 1
0.985230981339579 0.982518050280698 1 1
1.00904453350678 1.00636830488678 1 1
0.998038609945905 0.995566300610949 1 1
1.01452386534582 1.01178635072868 1 1
1.01020263925498 1.00741949550844 1 1
1.00319164480278 1.00091309233333 1 1
0.913984281223892 0.911347612921142 0 0
1.01620656226748 1.0135521351546 1 1
0.969111819104947 0.966657566215353 1 1
1.04069868594393 1.03774307322955 1 1
0.978556133717377 0.976275627094911 1 1
0.992299522853121 0.989476691331845 1 1
1.02471000395758 1.02221839977699 1 1
0.941852780555662 0.939503947459546 0 0
0.960371075739057 0.957728863719019 1 1
0.983815515279519 0.981517900320216 1 1
0.966879739488895 0.964699570089924 1 1
0.978510491665043 0.976327815082384 1 1
0.984619813979675 0.981878311099476 1 1
1.01050761364465 1.00785647708984 1 1
1.04014885822282 1.03735975508773 1 1
0.991326455700825 0.988647945046423 1 1
1.01672284292814 1.01370982009151 1 1
1.00565552063014 1.00311271012238 1 1
1.0311105033203 1.02872313139893 1 1
1.03551684465683 1.03288578781923 1 1
1.01815133356201 1.01569398860472 1 1
1.03665507592039 1.03414422642105 1 1
1.03665468473293 1.03397520331033 1 1
0.989817111330253 0.987017330081705 1 1
1.02746316348548 1.02479437382321 1 1
1.00500088252539 1.00269974916596 1 1
1.00544333925597 1.00303550253311 1 1
1.03011945093767 1.0275251257489 1 1
1.01970797838791 1.01718622159196 1 1
0.971385163605206 0.968966825328255 1 1
1.02940089523198 1.02676920851672 1 1
1.00796449472881 1.00555183002111 1 1
0.973696255731347 0.971317688766311 1 1
1.05261649336631 1.05019107753292 0 1
1.0524684275541 1.05007024432479 0 1
0.99992104414082 0.997680516975493 1 1
0.956740033277285 0.954687274125386 1 1
0.948900034159141 0.946320288625099 1 1
1.02008748179507 1.01786013605746 1 1
1.003765966289 1.00129025471655 1 1
0.954676148643075 0.952175209983516 1 1
1.00480084540089 1.00236483987409 1 1
1.01062765275118 1.00819595908624 1 1
0.974461471973864 0.97226611467628 1 1
0.988111027262561 0.985946479109586 1 1
1.02144465241873 1.01925189740232 1 1
0.991623695824799 0.989350917161055 1 1
1.02695503542618 1.02409332424258 1 1
0.961743566829627 0.959267780838123 1 1
1.02953349002046 1.02710565541577 1 1
0.922164436505231 0.919697503585747 0 0
0.986372894103642 0.983762467504083 1 1
1.00095129665364 0.998801659173521 1 1
0.976567233059037 0.97392289375903 1 1
1.04630940994099 1.04340810165817 1 1
1.018065584054 1.01585189319717 1 1
1.0317680647258 1.02872486641194 1 1
0.976583562187175 0.973961632236117 1 1
1.03445979205846 1.03196148254557 1 1
1.0084572823916 1.00611770385573 1 1
1.00892141740743 1.00648808954905 1 1
1.01039175551622 1.0075566137307 1 1
0.980033676429304 0.97766773836272 1 1
0.946725920781168 0.944487711657208 0 0
0.992466950658976 0.989814233251405 1 1
0.973049060883415 0.970364011054176 1 1
0.988989756740762 0.986383443716001 1 1
1.01592017470107 1.0133631895767 1 1
0.982883931506315 0.980503122725882 1 1
0.986622263661138 0.984339653530625 1 1
0.990201891282116 0.98804424426592 1 1
1.00270074841962 1.00008295735759 1 1
0.984800932962191 0.982272917721879 1 1
0.998462768095768 0.996342662772611 1 1
0.984819532326709 0.981987059491065 1 1
1.03004655067346 1.02746730712285 1 1
1.03223443502968 1.02913429884814 1 1
1.02922257173438 1.02654832540249 1 1
0.953654180206606 0.951505837745784 1 1
1.00255519279757 0.99993098695854 1 1
0.98209566067369 0.979904781033418 1 1
1.04350072229802 1.04075835658259 1 1
1.03895821060047 1.03586032002602 1 1
0.963692279346581 0.961424583334273 1 1
1.00229395669564 0.999698943385372 1 1
0.997721326723004 0.99484760619793 1 1
0.969312888784356 0.966259312301711 1 1
0.980357544366526 0.978147648767189 1 1
0.975252953979542 0.972644274833748 1 1
0.998729052294905 0.996034581881902 1 1
1.03949332152188 1.03642273363502 1 1
1.01288167248411 1.01041072266879 1 1
0.951155442866494 0.948139639635053 1 1
0.986857432565699 0.984039754692285 1 1
1.00569990995067 1.0031123613108 1 1
0.975140382385175 0.972994647563702 1 1
1.03651782091007 1.03416447465088 1 1
0.982002323350994 0.979494848903531 1 1
0.975528668339146 0.972964492183372 1 1
0.962574836182193 0.959864439495047 1 1
1.02264503756727 1.02038813296219 1 1
1.03385211302653 1.03112774055026 1 1
0.976823980184979 0.974288607464424 1 1
1.00798695915801 1.00509634355481 1 1
1.01209541333669 1.00972615966681 1 1
0.991733151940573 0.989146054203589 1 1
0.958432990293441 0.955667421101138 1 1
0.952140309127943 0.949824648803131 1 1
0.940086570344251 0.937618803819835 0 0
0.992185021900682 0.989618974281881 1 1
0.996437779513749 0.993066203732869 1 1
0.997453361166901 0.994918143211291 1 1
1.00571512969807 1.00293830153697 1 1
0.979587924330437 0.977033153236237 1 1
1.01172223164219 1.00942178282385 1 1
1.02603034145286 1.02298396823814 1 1
1.01878358141228 1.01611957414546 1 1
1.00416206561449 1.00170269939017 1 1
0.987335372471998 0.985240403160695 1 1
1.00368283126626 1.001152370553 1 1
0.988465155294946 0.985725997147666 1 1
0.992583582980573 0.990063332528779 1 1
0.978531468345157 0.97604680719774 1 1
0.982851437186051 0.980197180908989 1 1
0.988739185967858 0.986255205344737 1 1
1.00922571313297 1.00649755439502 1 1
0.997716638437114 0.995260682418191 1 1
1.05149977300196 1.04881411610508 1 1
0.997000963133797 0.994345951031361 1 1
0.970114499245854 0.967764909518846 1 1
0.955910643212713 0.953431597240667 1 1
1.04637215130768 1.04373869228991 1 1
1.01782665478287 1.01522544057794 1 1
0.986037600489651 0.983501699840989 1 1
0.955681658360555 0.953330775733742 1 1
1.00103495656993 0.998700351339852 1 1
0.956876824846086 0.954180677206336 1 1
0.998250167307933 0.995865920260975 1 1
1.05959844874327 1.05660026294886 1 1
1.02201211202419 1.01952928304001 1 1
1.00603959042554 1.00334459459014 1 1
1.0330303649549 1.03079434420029 1 1
1.0044477479113 1.00165063147444 1 1
0.992976009961805 0.990281659275985 1 1
0.993059712585487 0.990208762744427 1 1
1.00075703441929 0.998132346612856 1 1
1.01733592767531 1.01460258741406 1 1
1.00869688291739 1.0060716130554 1 1
1.03162263027598 1.02924225969478 1 1
1.05959660888212 1.05689963883744 0 0
0.992684447825324 0.990291667379986 1 1
1.02169329915523 1.01937231558742 1 1
1.03442632143621 1.03180460483809 1 1
0.930870390771355 0.928540739121437 0 0
1.00088987777241 0.998216700965414 1 1
1.03458054181864 1.03200012866154 1 1
0.98826148768435 0.985775635452482 1 1
0.997562172612152 0.995139220080152 1 1
0.997017447291541 0.993587683880486 1 1
1.00675596531534 1.00454259368248 1 1
1.00764361769949 1.00460484948483 1 1
1.00200771375681 0.999753845349184 1 1
0.988935216826731 0.986673240908228 1 1
0.983678335952214 0.98065318026754 1 1
1.02722821346064 1.02451376895304 1 1
1.00618515920194 1.00354635061586 1 1
0.980767623347532 0.978655648984793 1 1
1.02303334952138 1.02044745215471 1 1
0.982943059330326 0.980216051501355 1 1
0.992315998139051 0.989718410424173 1 1
0.986664105955135 0.984352888586875 1 1
1.00431933894433 1.00220032764119 1 1
1.01521805026107 1.01257835124538 1 1
0.973579115274933 0.971091014127406 1 1
0.946836446092701 0.944439510722057 1 0
0.970571425688703 0.968009745374027 1 1
0.983386885302653 0.981024854058273 1 1
0.978930575527795 0.976150352322887 1 1
0.997401545142943 0.995025264551847 1 1
0.96131257697775 0.958882228728922 1 1
1.01715494488227 1.0145842171937 1 1
0.98827226292542 0.986082306299225 1 1
0.969305531137034 0.967028967339024 1 1
1.0093818817957 1.00663349977563 1 1
1.0388281373054 1.03634699359883 1 1
1.003742463256 1.00075508804823 1 1
1.00551643327283 1.00276991088807 1 1
1.00081945443911 0.998439225510745 1 1
0.966814468054989 0.964431528157655 1 1
1.01158535142871 1.00907347981923 1 1
1.03021111441524 1.02751540689778 1 1
1.00349928718815 1.00099701607315 1 1
0.988791722085913 0.98637931023278 1 1
0.981474553415171 0.97905158160109 1 1
1.00606635927466 1.00375268385004 1 1
0.99921808002678 0.997112773649257 1 1
1.02386775102174 1.0214936833186 1 1
0.986915042461728 0.984598709689351 1 1
1.00036216173105 0.998112917424056 1 1
1.02273462818488 1.02050127531713 1 1
0.972535946828299 0.970291372850174 1 1
1.0179247941188 1.01526238407724 1 1
0.999042021177281 0.996781289762292 1 1
0.973744331868338 0.971562909171827 1 1
0.992935222856489 0.990171596566002 1 1
1.04154550304465 1.03867784808809 1 1
0.957707074373078 0.955249959115643 1 1
0.966969263710713 0.964623015038915 1 1
0.949368902951026 0.946800508735728 1 1
1.02854604050876 1.02561165389795 1 1
1.00899032966933 1.00673003707396 1 1
0.966785807565692 0.964356327672511 1 1
1.07267390559293 1.06977631893781 0 0
0.958748346821526 0.955785953555655 1 1
0.982138616453506 0.979558053774718 1 1
1.01473120002439 1.01251252802698 1 1
0.96700009463781 0.964456804909287 1 1
1.00174919845333 0.999117839527416 1 1
1.05103247640459 1.04819525796292 1 1
0.985423053153874 0.982627928684877 1 1
0.980130296961903 0.977569701668171 1 1
0.981940744586418 0.979819693525206 1 1
1.03629363063551 1.03367087697636 1 1
1.00674018544759 1.00397542179759 1 1
0.993393853433856 0.991069927996453 1 1
1.00353255678703 1.00124449913166 1 1
0.997377523950891 0.994737432551886 1 1
1.01032256630063 1.00754807018122 1 1
0.964088842547381 0.961738383050716 1 1
0.960059124798948 0.957533042160524 1 1
0.983232023551325 0.981120957191543 1 1
0.990085282785943 0.987651676328967 1 1
0.977511343567098 0.974939143571132 1 1
1.01930126046584 1.01646851620719 1 1
1.03776269593943 1.03508218728922 1 1
0.992264527098136 0.98945773126556 1 1
1.04513494000129 1.04260045421606 1 1
0.960401802146045 0.95790897865946 1 1
1.02745365233288 1.02444358173057 1 1
0.993354447992988 0.991082905852025 1 1
0.999956941686605 0.997348243193495 1 1
0.966391324331695 0.963414638275589 1 1
0.995230697632266 0.992599067149727 1 1
0.985031647493404 0.982256654653962 1 1
0.986473467102585 0.983575311054149 1 1
1.00371520188238 1.00103216377397 1 1
0.979506861195868 0.976977483000467 1 1
0.979906638050141 0.977643573204933 1 1
0.988435849945792 0.985913385693442 1 1
0.973866439027213 0.971284850442853 1 1
1.00162628046141 0.998882565418438 1 1
0.988787570968735 0.986338160322982 1 1
0.976127858609121 0.973688916470387 1 1
1.01753652229159 1.01507702276051 1 1
1.05505246468973 1.05218985102529 1 1
0.963911380342236 0.961626300982088 1 1
1.00784132213334 1.00490426908574 1 1
1.04569159732902 1.04284166592143 1 1
0.990823583388045 0.988574766090541 1 1
0.987845752420431 0.985531650928061 1 1
1.01182525834085 1.00897993511639 1 1
1.00252381521503 1.0002193766208 1 1
1.0251441422743 1.02230143493395 1 1
1.0468602471969 1.04385091992756 1 1
0.99564532535489 0.992980385266742 1 1
1.00476228671488 1.00193024727684 1 1
1.00183475854214 0.999408825073573 1 1
1.00011135320169 0.997247258395317 1 1
1.00265904837106 0.999785325151448 1 1
1.04425203471425 1.04135394252272 1 1
1.00882855507231 1.00640082961726 1 1
1.044815800312 1.04244793628197 1 1
1.0291037587759 1.02660540875557 1 1
1.00119816861215 0.998778818149134 1 1
1.00702055116875 1.00449706992385 1 1
1.01331365744625 1.01083813938528 1 1
0.989241306997264 0.986788411986196 1 1
0.989833584745862 0.987152738006123 1 1
1.03391441813728 1.03124993078468 1 1
0.967353157263267 0.964453467715269 1 1
0.962644331935812 0.960111078904069 1 1
1.03924855943988 1.03636955775545 1 1
0.999763593563725 0.997009784826848 1 1
0.967495501922056 0.964793429073996 1 1
1.02886432376987 1.02635119168724 1 1
1.04653491535787 1.04411820342172 1 1
1.04759783875557 1.04505495081299 1 1
1.00336343346549 1.00050738909009 1 1
0.959401092521062 0.957073893716487 1 1
1.02614379686303 1.02346377178793 1 1
1.02890450771254 1.02614853142022 1 1
1.04765082933633 1.04482989937936 1 1
0.987193676409848 0.984737734999713 1 1
1.01759716714726 1.01504006968455 1 1
1.00198347688503 0.999035192503073 1 1
1.03391518706427 1.03160831743852 1 1
0.991542354079294 0.988793631768098 1 1
0.966816672602134 0.964672409629349 1 1
1.03788803970328 1.0355244406706 1 1
0.970391944840161 0.968010815390371 1 1
1.01261023701854 1.01002047523862 1 1
1.01356710189497 1.01139211669714 1 1
1.00940308019528 1.00663697855881 1 1
1.02123474491718 1.01872752878345 1 1
1.01193248702477 1.0087224274694 1 1
0.94296451734706 0.940276284310091 1 1
0.990079809448629 0.987604074587717 1 1
1.03634032378818 1.03373465029054 1 1
1.00105939228516 0.998893522092788 1 1
1.00404314349151 1.001755808 1 1
1.02461418910043 1.02207135278454 1 1
1.02780769034321 1.02496841069335 1 1
1.02840197104438 1.02569293358245 1 1
1.00345206878773 1.00101582459681 1 1
0.989824148583826 0.987329133167219 1 1
0.98067038822926 0.97801320703033 1 1
1.00042330738733 0.997170966304353 1 1
1.00284412787339 1.00006733290686 1 1
1.04395382702273 1.04163777170727 1 1
0.977859438662265 0.975163194386659 1 1
0.966589154878658 0.963988144720959 1 1
1.01764109087252 1.01457809212952 1 1
1.00002956916977 0.997460398044938 1 1
1.02582800703957 1.02338865496675 1 1
0.956072709842872 0.953738955014279 1 1
1.00232601068558 0.999789396576507 1 1
0.959544686347541 0.956537513450181 1 1
0.975748030006811 0.97349346107719 1 1
1.01186023518509 1.00923125512221 1 1
1.0443321108189 1.04119258722889 1 1
1.04207073461493 1.03868757635434 1 1
0.976521861268765 0.973921378616546 1 1
1.00377195523048 1.00117112959011 1 1
1.04167162488608 1.03916529741801 1 1
0.957379646425998 0.955176498029841 1 1
1.00690698156254 1.00426103664713 1 1
0.983195571738913 0.980991086081537 1 1
1.00295027524442 1.00006850062151 1 1
0.960046418634239 0.957804087612367 1 1
0.991227800137095 0.988592383043841 1 1
0.996016917549051 0.993217807868426 1 1
1.00382001806016 1.00124642537421 1 1
0.956992976072277 0.954278752550467 1 1
1.00183031899215 0.998888760226835 1 1
1.02851437721551 1.02583964637504 1 1
0.97766244722986 0.975124664335384 1 1
0.995764087228021 0.993222511336139 1 1
1.00175484874919 0.999334459467206 1 1
0.981976298820595 0.979459951791696 1 1
0.999161268178864 0.996522429836328 1 1
1.02503010556501 1.02246357977747 1 1
1.00857506257838 1.0062148323836 1 1
1.00121915234498 0.998623621757844 1 1
1.02747609552833 1.02503520974365 1 1
0.950557993972928 0.948472383032632 1 0
0.961397365696803 0.959132409179346 1 1
1.01402882663924 1.01141238369634 1 1
0.96971861420875 0.967287498101353 1 1
0.95941357889429 0.956933914126965 1 1
0.953782085482919 0.951136478995059 1 1
1.04789614706556 1.04528028729226 1 1
0.984567796395568 0.981789983325189 1 1
0.964321389481047 0.961972092859168 1 1
1.02608631015766 1.02345982109242 1 1
0.983760242829101 0.9810024366178 1 1
1.00080723913957 0.998190879104552 1 1
1.02432432697229 1.02147795876759 1 1
1.00329692104525 1.00049030340282 1 1
1.01179164803735 1.00950084058734 1 1
0.94665049482517 0.943788289156119 1 1
0.979309701512514 0.976861377170276 1 1
0.995097260084622 0.992718128355967 1 1
1.03673852355668 1.03408268443997 1 1
1.01205536964118 1.00953436682136 1 1
0.971864843319164 0.969545030154608 1 1
1.00574340684369 1.00330627556547 1 1
1.00909603904166 1.00670395835044 1 1
1.02777795605978 1.02482753730414 1 1
0.976489249492179 0.974037908371186 1 1
0.9839298035704 0.981802824040583 1 1
1.02490676223125 1.02228191019871 1 1
1.02105960672784 1.01854620120566 1 1
1.02944867032801 1.02657128939908 1 1
0.978913345044471 0.976378833053717 1 1
0.981944135984952 0.979344952115696 1 1
0.98543924518167 0.983146374389347 1 1
1.00113635383597 0.998276483288721 1 1
0.972836464883001 0.970364671168164 1 1
0.995744507278388 0.993104759110294 1 1
1.03854191421363 1.0360853932372 1 1
1.0001747046568 0.998023493744265 1 1
1.01578873682245 1.01337412463601 1 1
1.01080506030489 1.00839484612033 1 1
1.00855579566138 1.0060583103636 1 1
0.990257330594154 0.987924301197988 1 1
1.03540087255455 1.03262633000375 1 1
0.981906679052106 0.979706204480106 1 1
1.01700223074211 1.01449771926581 1 1
1.01247680344568 1.01018829527024 1 1
0.990169876466137 0.987722283395798 1 1
0.931277812749668 0.928686940992949 0 0
0.984919734143692 0.982835377302092 1 1
1.00144792677301 0.999019075816773 1 1
0.932810301560294 0.930407300760614 0 0
1.00392263344017 1.00140749776316 1 1
1.00498833486058 1.00260020840153 1 1
0.964370954320309 0.961919917289403 1 1
1.03619097531554 1.03301277662126 1 1
0.971088310566796 0.968617198591369 1 1
1.00682130451117 1.00411772252989 1 1
1.01779086575347 1.01526080632598 1 1
1.0038094053574 1.00134578961548 1 1
1.00907177345051 1.00701423957542 1 1
1.02104722544655 1.01835760089528 1 1
1.0131064580798 1.01050607122441 1 1
1.02619628617551 1.02375628363337 1 1
1.03207259384186 1.02944735853251 1 1
0.990079194359027 0.987746339666409 1 1
0.999477023108117 0.996684732214104 1 1
0.990437937866074 0.987587770778766 1 1
1.00824043941736 1.00578567239155 1 1
1.03013084175753 1.02764370004521 1 1
0.982665857116932 0.979944637264368 1 1
1.04107395945447 1.03827722377311 1 1
0.984388779537175 0.981756864513787 1 1
1.00775924107041 1.00510951169683 1 1
0.997470283107331 0.994467399479607 1 1
0.972089983391263 0.969691763450319 1 1
1.01566747767971 1.01305330853523 1 1
0.989350218934016 0.986987313377688 1 1
1.01089715297391 1.00863711076268 1 1
1.00384590583235 1.00140428922716 1 1
1.00470793419219 1.00250742728986 1 1
0.980215540379465 0.97735814228248 1 1
1.02472234449568 1.02246813036948 1 1
0.988051643024389 0.985439087385027 1 1
1.06743902898334 1.06442267192593 1 1
0.976242860050632 0.973836720956377 1 1
0.968099348981712 0.965166916486221 1 1
1.0175860072152 1.01523314527006 1 1
1.00125485233623 0.998675246973289 1 1
0.986533875773221 0.983961940243186 1 1
0.967597769496089 0.965275801856923 1 1
1.00705297792142 1.00440204305484 1 1
1.01513796801267 1.01281093110786 1 1
0.990685709407729 0.987433503705368 1 1
0.964488527818997 0.961976811467319 1 1
1.05088359942477 1.04759570165766 1 1
0.99655847322131 0.994357773332801 1 1
0.963053171963479 0.960728511279687 1 1
1.05276446004852 1.05044395130494 0 1
1.0432867981571 1.04094281707994 1 1
1.00354756689662 1.00096496329266 1 1
0.977565849291445 0.975028443412241 1 1
0.967244605200012 0.965025138822151 1 1
0.958634713820729 0.955987094160741 1 1
0.959578182664782 0.957156121402184 1 1
1.00414742982833 1.00179659619732 1 1
1.01534130496891 1.01270300648364 1 1
0.975588501549002 0.973327991546906 1 1
0.947316392743348 0.944719447391086 1 1
0.977223075683853 0.974806479162205 1 1
1.01053817788582 1.00759437129343 1 1
1.03158820318745 1.0287316630712 1 1
1.01096035733764 1.00779831782908 1 1
0.983185697073248 0.98055841946095 1 1
1.02644334628233 1.02370851417585 1 1
1.05382538887897 1.05118883585419 1 1
1.01089913628803 1.00815341340223 1 1
1.00070216077391 0.998349474044767 1 1
0.980037147930128 0.977309042989872 1 1
1.00100429377513 0.998161820503451 1 1
0.986734886188008 0.984309121899055 1 1
0.96036410192275 0.95827927087527 1 1
1.01937853441528 1.01621716769734 1 1
1.04485012761545 1.04243431713329 1 1
1.01665357531012 1.01405974992244 1 1
1.02684840516203 1.02395086457947 1 1
1.00529062668326 1.00262199558421 1 1
1.03164237118193 1.02912808616931 1 1
1.02200109659736 1.01911465744909 1 1
0.982906997498699 0.980453354857107 1 1
0.954554747701694 0.952170565071855 1 1
0.968418013460914 0.966164474288211 1 1
1.01033632626091 1.00810004261436 1 1
1.0021892974595 1.00005992670365 1 1
0.996924858120852 0.994352325737407 1 1
0.986211559607125 0.983921804733465 1 1
0.95243150447969 0.950146669464985 1 1
0.931934280052343 0.929218938858805 0 0
0.982822713713692 0.980248605624413 1 1
0.99515890429361 0.992707359133625 1 1
0.995712122674977 0.993056285009406 1 1
0.988906618481405 0.986614158671327 1 1
0.979592485234835 0.976625086237747 1 1
1.00119675966741 0.998755743571622 1 1
1.04886743584531 1.04642095208552 1 1
0.999652202837257 0.997031110999903 1 1
1.04032201745951 1.03782209952507 1 1
1.00775848604287 1.00522382027376 1 1
0.96233294464643 0.960102986672036 1 1
1.00303920315797 1.00074294549435 1 1
0.964841611739137 0.962692309870276 1 1
0.994515379686262 0.99210437712293 1 1
0.958347623708826 0.955748030520332 1 1
0.971673581482906 0.968678558809077 1 1
0.977396705994064 0.974999028585218 1 1
0.983949684584574 0.981356249285667 1 1
0.995429952357083 0.992954913602371 1 1
1.01664919982422 1.01403630088074 1 1
1.07105483595316 1.06837102790506 0 0
1.04691617099756 1.04402012107096 1 1
1.06729890086517 1.06473186786674 0 0
1.02028837180342 1.01713596575517 1 1
0.998366612327677 0.995683896199815 1 1
0.958412845169011 0.9558951014258 1 1
0.996038520592518 0.993680768142598 1 1
0.946176184564741 0.94377097131748 1 1
0.982941125489302 0.980767701760486 1 1
1.03432751084973 1.03132918744256 1 1
0.987322648439626 0.984982994569844 1 1
1.00286720556382 1.00065748823002 1 1
1.0057652705703 1.00314491309557 1 1
1.00430787203984 1.00207003698525 1 1
1.0006609219289 0.998255636832117 1 1
0.965590457831465 0.963007735106575 1 1
1.02681411064973 1.02433419660609 1 1
1.01818062296873 1.01536017436121 1 1
0.997114123250783 0.994547268148079 1 1
0.992130330319252 0.989305920236997 1 1
1.02778321079016 1.02537128750996 1 1
1.00333110047212 1.00095348266797 1 1
0.996674869606902 0.993964133023915 1 1
0.9543607489667 0.951764158843434 1 1
0.964595554645914 0.961919624717727 1 1
1.01437984860743 1.01198045319737 1 1
0.962019325586514 0.95990603150886 1 1
1.02170351962259 1.01906619863972 1 1
0.99521656044055 0.992951299526283 1 1
0.965589210415431 0.963216895614584 1 1
0.981642220665541 0.979298374856846 1 1
1.02812725914489 1.02529803117317 1 1
1.02104990991129 1.01867560158206 1 1
0.994585127141329 0.992279428717824 1 1
0.981532315758651 0.978857112674331 1 1
0.965686210208242 0.963213541385128 1 1
1.00630363537326 1.00377524758011 1 1
1.00513846661397 1.00237706648818 1 1
0.971687444398029 0.968819631076557 1 1
0.976523664120399 0.974313209441521 1 1
1.01333102082591 1.01024741389921 1 1
0.965206323460954 0.962687406255316 1 1
0.973628913746124 0.970736642601186 1 1
1.03371545264288 1.03107808934989 1 1
0.97221577109587 0.969500545568912 1 1
0.992347777985806 0.989926101510751 1 1
0.967470148890491 0.965057034716642 1 1
1.02490432134616 1.02246201658658 1 1
1.04715912339702 1.04418724221036 1 1
0.990895021967986 0.988700174639648 1 1
1.01871882364284 1.01610159850134 1 1
1.0222434131716 1.02001854815162 1 1
1.00558784293707 1.00313847469771 1 1
1.02684281890824 1.02455912917652 1 1
0.96101615038764 0.95836414930926 1 1
1.02122887618465 1.0189849292217 1 1
0.981991570851231 0.97945111870966 1 1
0.988674692133778 0.986285314459622 1 1
0.99038197445464 0.987801699956341 1 1
1.01418774132139 1.01152176328869 1 1
0.978546560189948 0.976340689037103 1 1
0.994157129763628 0.991384925997403 1 1
0.987407579062023 0.984833359413577 1 1
1.03503910875331 1.03239486834337 1 1
0.989204126501991 0.986368328785652 1 1
0.95903588840286 0.956579966787701 1 1
1.03123051151218 1.02849050185476 1 1
1.02497449075686 1.022383853428 1 1
1.00968152964487 1.00712940846507 1 1
0.963224039379852 0.960527359951907 1 1
1.01984500815327 1.01723421024498 1 1
0.999656724138301 0.997392616740796 1 1
1.01661506068201 1.0141897227157 1 1
1.00974494161679 1.00674781561674 1 1
1.02385483155461 1.02095602385849 1 1
0.984668320033847 0.982452600016444 1 1
1.03066102844395 1.02847983582635 1 1
0.940241796496605 0.93757714608756 0 0
1.01947204839057 1.01689529899282 1 1
1.00793217929993 1.00552423345972 1 1
1.01678751496706 1.01459131190352 1 1
0.976648543881325 0.974287929774264 1 1
0.978723485653594 0.976393551393116 1 1
1.00104323806811 0.998441207298519 1 1
0.998921187056035 0.996223492195836 1 1
1.01764745842854 1.01532004106662 1 1
1.00188733730838 0.999161775909582 1 1
1.00074714830149 0.998439392627691 1 1
1.02111356821391 1.01846497774898 1 1
1.01538982968216 1.01285041030685 1 1
1.03269403171451 1.02959067976285 1 1
1.03428752560331 1.03191318638497 1 1
1.01631793512671 1.01357830394721 1 1
0.984708023458145 0.981889793699824 1 1
1.03235544753491 1.02963979096515 1 1
0.969223613561348 0.966737669757224 1 1
0.985296125940282 0.982956598273694 1 1
1.01962825085087 1.01661776631406 1 1
0.97658044879939 0.974175561422169 1 1
1.01127732947619 1.00862604700969 1 1
0.992571156712567 0.989971565891012 1 1
1.04919749254885 1.04646344513789 1 1
1.0014009765893 0.999033364895821 1 1
1.01654621909902 1.01439930756629 1 1
1.01593703755004 1.01340572575781 1 1
0.987349462023993 0.984829457320706 1 1
0.992136228382307 0.989233064063945 1 1
0.976783042617003 0.974595884418574 1 1
1.06559020158981 1.06295535763809 0 0
1.0299511883237 1.02774294116467 1 1
0.945919791182754 0.943589845990617 0 0
1.00657395623585 1.00409128771562 1 1
0.999068881852665 0.996270041367411 1 1
1.02231101655435 1.01993183541633 1 1
1.00440398046458 1.00190593431898 1 1
1.0000464746842 0.997597024294735 1 1
1.01073267036633 1.00801193544889 1 1
0.985787335005896 0.983380561529428 1 1
1.00847897470379 1.0062199577825 1 1
0.970174265161943 0.967691916262737 1 1
1.02153702390302 1.01882691410419 1 1
1.0303483338283 1.02789032281724 1 1
0.962514927083464 0.959544920673784 1 1
0.963572613782046 0.961192798052194 1 1
1.0059651102359 1.00339816480855 1 1
0.944960650666752 0.942980052242501 0 0
1.04848226284267 1.04585184242452 1 1
0.946815844935497 0.944658356090316 0 0
1.03024593506737 1.02763678171884 1 1
1.02462529329355 1.02202009024037 1 1
1.00017431159813 0.997742263078718 1 1
1.00141006788753 0.998923598692354 1 1
0.980950587231524 0.978333375731369 1 1
0.991306015445346 0.988521678075497 1 1
0.962167155629213 0.959809123310511 1 1
1.00533015233387 1.00271099416189 1 1
1.01512278601633 1.01240682586172 1 1
1.01210952747475 1.00916545624557 1 1
1.01111170671581 1.00863035778257 1 1
0.968447816878481 0.966018358107035 1 1
1.01060211980602 1.00802718115689 1 1
0.986745012019753 0.984232016395624 1 1
0.991671005409409 0.989285876710328 1 1
0.99979335105247 0.997551371463279 1 1
1.0308153859496 1.02795061345819 1 1
1.0100186642493 1.00695664036356 1 1
1.00397690179288 1.00160746560202 1 1
1.03265820780793 1.03007278869683 1 1
1.04645511096535 1.04362390750577 1 1
0.982622075853284 0.980165322416357 1 1
1.00257489481065 1.00009704786584 1 1
1.00381602752397 1.00105551498833 1 1
0.981656423613086 0.979096389137862 1 1
0.970973427395726 0.96825556118125 1 1
1.00805523664828 1.00539503659087 1 1
0.981169029192484 0.978921901708432 1 1
0.994657922032254 0.99192749041888 1 1
0.984391456618577 0.982000267499409 1 1
1.00061669466177 0.997749221304169 1 1
1.03132345195671 1.02894346935052 1 1
0.962905333341017 0.960655450466842 1 1
1.02012820816184 1.01773228192052 1 1
1.01166926672738 1.00907495235116 1 1
1.01074538175703 1.00834128170568 1 1
0.990285805639853 0.987809763239143 1 1
0.992974732310654 0.990875957500079 1 1
1.00612120065238 1.00364772820467 1 1
0.964095076942306 0.961495194684257 1 1
1.00725588265101 1.00460052316285 1 1
0.967811743487539 0.965193985548363 1 1
1.01211286946162 1.00957912529919 1 1
0.978860646031339 0.976317831376972 1 1
0.9899866365906 0.987041822709799 1 1
0.983650124830671 0.981425759884027 1 1
1.0166380833886 1.01423965543673 1 1
0.984195608906486 0.981680566543052 1 1
0.978207679877062 0.975670301055653 1 1
0.981488647517971 0.979230720894985 1 1
1.03653306937174 1.03455300769645 1 1
0.995409563051892 0.992993781885427 1 1
0.961352178541197 0.958479157525037 1 1
0.975354023274084 0.972928804312101 1 1
1.01607066347491 1.0136641750308 1 1
0.994578048907987 0.992134275964657 1 1
1.01499779258159 1.01243638634227 1 1
1.005059765626 1.00278175177835 1 1
0.971888223913117 0.969205021720334 1 1
0.969363590077723 0.966953374098461 1 1
1.01400832893779 1.01159873488215 1 1
1.10474610013077 1.10173959246194 0 0
1.01186122652466 1.00941644092518 1 1
0.987044344516642 0.984527199198616 1 1
1.01286496696009 1.01010675409812 1 1
1.00812452819124 1.00546345106958 1 1
1.03766499923114 1.0347195037922 1 1
0.998899114661687 0.996220750216565 1 1
1.05405896311965 1.05150673143008 1 1
1.00246370381219 0.999432513186018 1 1
0.968366637737521 0.965524168500131 1 1
0.958350948071318 0.955479735567556 1 1
1.01194596570813 1.00936148844549 1 1
0.995090351746388 0.992536133693603 1 1
1.01185076011622 1.00911164519293 1 1
0.952857637471804 0.950291393901553 1 1
1.00562671629746 1.00279602868956 1 1
1.00765189743233 1.00527639060467 1 1
0.989860741402185 0.987623364908859 1 1
1.00680748672085 1.00416318235286 1 1
0.994126317125094 0.991286153224489 1 1
1.02695336822675 1.02361073803393 1 1
1.03633787707299 1.03391000882516 1 1
1.00865243752941 1.00648496310232 1 1
1.02946330071413 1.0269602497369 1 1
0.983110641710676 0.980472254864923 1 1
1.00054451491686 0.997643614669138 1 1
1.02651607341838 1.02420559956737 1 1
1.01297552891301 1.01044987366215 1 1
1.04751573224533 1.04498901386422 1 1
0.985422356368973 0.982683107973223 1 1
0.985863295123189 0.98321312761832 1 1
0.980334449475608 0.977743549408553 1 1
0.94071882186955 0.938095483031986 0 0
1.03985958266974 1.03688308396387 1 1
0.98398469496381 0.981601633717495 1 1
1.03986080128124 1.03718645243214 1 1
0.964131978193694 0.961889822140844 1 1
1.03138418070134 1.02903552488538 1 1
1.00451456353061 1.0022001549254 1 1
0.927356278839136 0.924846190783663 0 0
1.02730064110779 1.02500242356167 1 1
1.00093151799028 0.998263579303976 1 1
1.03665393722535 1.03395659483056 1 1
1.0070027108012 1.00421841090885 1 1
0.962775526426178 0.960188868576453 1 1
0.984793201380404 0.982553070876911 1 1
1.03989306527508 1.03767468658614 1 1
1.01059067038895 1.00782566045508 1 1
1.01661975619267 1.01364635160728 1 1
0.940473171903332 0.938278254015634 0 0
1.04354676798143 1.04117796054452 1 1
0.953229058696496 0.950866580427565 1 1
0.988884836883475 0.986506555367153 1 1
1.01150320345399 1.00870599439562 1 1
1.01814081730375 1.01543738255099 1 1
1.01377443032424 1.01146805528505 1 1
1.03808198127666 1.03566372290449 1 1
1.00590308601126 1.0037097376678 1 1
0.982076760769059 0.979350365472955 1 1
0.983008893199485 0.980857813605569 1 1
0.992335351149363 0.989588257758767 1 1
1.01930635007972 1.01650948579419 1 1
0.998961588318489 0.99616681193019 1 1
1.00563943828516 1.00329458320409 1 1
1.00781188434011 1.00507204315106 1 1
1.03880032929076 1.03645512545326 1 1
0.95171514001605 0.949516142488144 1 1
0.964003615764488 0.96155229909184 1 1
1.02536747517793 1.02260133925438 1 1
0.990900416767189 0.988491368540177 1 1
0.989818563961236 0.987174311635178 1 1
1.00594707045196 1.00307195314024 1 1
0.981192182687516 0.978871980050281 1 1
1.01574567953787 1.01313065630674 1 1
0.978525471062356 0.976054463387417 1 1
0.980411544144032 0.977964401224833 1 1
1.03981600813492 1.03717843831134 1 1
0.983397980604319 0.98088979748606 1 1
0.992975350561072 0.99060048163752 1 1
1.01782599126083 1.01506653123363 1 1
1.04826152912735 1.04578346872321 1 1
0.98769614038115 0.984834265928226 1 1
1.01698662999195 1.01391294758961 1 1
1.0355819714018 1.03344999667278 1 1
1.00845220154644 1.00606210841023 1 1
0.99634259835331 0.993868014635484 1 1
1.05024224075032 1.04766330526788 1 1
0.961654228536662 0.959382528981144 1 1
0.986218296358708 0.983975008740743 1 1
1.03782306895775 1.03512127512235 1 1
1.00476809642876 1.00229518559706 1 1
0.979967718568763 0.977370928977561 1 1
1.02092803814593 1.01837627056968 1 1
0.994835264707566 0.992357977692866 1 1
1.04803820723475 1.04519693911799 1 1
0.993304101844122 0.99109109922479 1 1
1.02134659415616 1.0183957691357 1 1
1.02040549772976 1.01763529971782 1 1
0.984045186745808 0.981553084339804 1 1
1.02112035619253 1.01852560698837 1 1
1.02037224426135 1.01789170481433 1 1
0.997133726623103 0.994759350806254 1 1
0.991676295250363 0.989451980600329 1 1
1.01551830682495 1.01317177066401 1 1
1.02779792770234 1.0251440269273 1 1
0.970067382614135 0.96751803637295 1 1
1.0222984684573 1.01974697866005 1 1
0.985253183437424 0.983066166850679 1 1
0.999688215983455 0.996452683810503 1 1
1.01980683730211 1.01707515343322 1 1
1.02476747364161 1.02228899111605 1 1
1.02508002874719 1.02237899522317 1 1
1.02799071073676 1.02553849737802 1 1
1.04290738239571 1.04039892822623 1 1
1.03236525494591 1.0290728665807 1 1
1.04147875481675 1.03817301751581 1 1
0.990906071554737 0.988582868740026 1 1
1.00599937886358 1.00348264297993 1 1
0.976271730852412 0.973734983579675 1 1
0.986232479243762 0.983560262048246 1 1
0.978587925240022 0.976153306629656 1 1
0.98799161539784 0.985696772207668 1 1
0.999463864675763 0.996746217985848 1 1
1.06604821519466 1.06323269688055 0 0
0.983366651803733 0.98084780179624 1 1
0.989542672795493 0.987267761419897 1 1
0.985994990880719 0.98356695059685 1 1
1.04716438156859 1.04450204861657 1 1
1.00295230449877 1.00031852480283 1 1
1.00286917809108 1.00043922485485 1 1
0.959914313069299 0.957533789718462 1 1
1.01356254146815 1.01086108414738 1 1
0.976013516952498 0.973635725795995 1 1
1.01401954845563 1.01162051924351 1 1
0.937325086755476 0.934891570571348 0 0
1.01400331172259 1.01168130920658 1 1
0.984455933908095 0.982059554829097 1 1
1.03086292898964 1.0278643319836 1 1
1.02537371957427 1.02252550319385 1 1
0.99015249889872 0.987884005365692 1 1
1.01631636359192 1.01396445936272 1 1
0.960102685107325 0.957692200455388 1 1
1.05326685363076 1.05038921128728 1 1
1.02801367742845 1.02580054775238 1 1
0.958744434253287 0.956233378066193 1 1
1.0066778426914 1.00414172221035 1 1
1.05732221264196 1.05500332272028 0 0
1.02738028572764 1.02473673595588 1 1
1.04218405775317 1.03979720652188 1 1
1.00318308600883 1.0004189092002 1 1
0.985546971390661 0.983201027694583 1 1
1.01629660480566 1.01382926666994 1 1
1.02705791884233 1.02418999240372 1 1
0.999779697290683 0.99657784029789 1 1
1.03185390042557 1.02872756644075 1 1
1.01140847712164 1.00898022537854 1 1
1.00023454772305 0.997907114679691 1 1
1.00840188779286 1.00577565445726 1 1
1.04997581703804 1.04682737566287 1 1
0.98165750561378 0.979031942578107 1 1
0.999072722149225 0.996684155063567 1 1
0.982673187829182 0.98006742453344 1 1
0.988452704679171 0.9857136670491 1 1
1.02300792309518 1.02041192484809 1 1
0.97407185755467 0.971768502636587 1 1
1.00804616024403 1.00539942571481 1 1
1.00011983657739 0.997553571521356 1 1
0.955660318750312 0.953305189383966 1 1
1.04213902895338 1.03952371879122 1 1
0.963832983727615 0.961267084181364 1 1
0.992811806404689 0.989830284154793 1 1
1.02492198206667 1.02251230255281 1 1
0.951489074239494 0.949193883147736 1 1
1.00584952495656 1.00316895071011 1 1
0.980437826792328 0.977655521333143 1 1
1.02011919325713 1.01775971015175 1 1
0.940370330958701 0.937772908351421 0 0
0.977248752371599 0.975044188913613 1 1
0.979796655492719 0.977693198065925 1 1
0.957953914712571 0.955248569880837 1 1
0.963757414824904 0.960898831865076 1 1
1.07717726856777 1.07442597339954 0 0
0.944730552218056 0.942662481271545 0 0
1.01946751490855 1.01712971647313 1 1
0.958871471937727 0.956666093887843 1 1
1.05753178343185 1.05517981911245 0 0
0.980735015744963 0.977936639764012 1 1
1.00468570720515 1.00183108988377 1 1
0.965360229273354 0.962457987307447 1 1
1.01680268357143 1.01452333379443 1 1
1.00635928502502 1.00357079538278 1 1
1.04106184814031 1.0380673396794 1 1
1.01369980567953 1.01102142107928 1 1
0.968385372766775 0.966012555602131 1 1
0.997960358838708 0.995554084624755 1 1
0.985462027118856 0.982467193982269 1 1
1.0350286790305 1.03198638701685 1 1
0.993731697652542 0.991297249871807 1 1
1.01363849941241 1.01138310755667 1 1
1.02233440272811 1.01940736568336 1 1
0.928819391524501 0.926529691438087 0 0
1.00245011380451 1.00026002029604 1 1
0.979725204433305 0.977333861302831 1 1
1.04006611323509 1.03663973999505 1 1
1.04566470828871 1.04316019251555 1 1
0.9749242140067 0.972447864070584 1 1
0.930623014779165 0.928238033510132 0 0
0.939833545153486 0.93726213032044 1 1
1.03713418318354 1.03433157006575 1 1
0.990310678092878 0.987321461252845 1 1
1.02931620003669 1.02696457994705 1 1
1.01501483170413 1.01258798719609 1 1
1.02732186177354 1.02480060594358 1 1
1.01834704992488 1.01540137326591 1 1
0.990438806395174 0.987857802451655 1 1
0.966629101221027 0.964290069785985 1 1
1.00052798759573 0.99728986452822 1 1
1.04512472987744 1.04271807091961 1 1
1.01224107671591 1.00942724901923 1 1
0.968336284975036 0.965371964291382 1 1
1.01472772693703 1.0121806080823 1 1
1.04099739460557 1.03852631697873 1 1
1.00387207206974 1.00097779090388 1 1
1.00254692628045 0.99999977400787 1 1
0.9227709304134 0.920552557295079 0 0
1.02723141452348 1.02458066409976 1 1
0.978380512294924 0.976065804007013 1 1
1.0003413490213 0.998214799834473 1 1
0.977224875211772 0.974205877410883 1 1
1.01744902397226 1.01464494346486 1 1
1.04117983924256 1.03863902660294 1 1
1.06075077831535 1.05762908586807 0 1
1.01545043520996 1.01279377861501 1 1
0.982866252688717 0.979826517675427 1 1
1.01382394307434 1.01135210089202 1 1
1.03645522732853 1.03351179142698 1 1
1.00547301470055 1.0028667741089 1 1
1.01193730095702 1.0091019586472 1 1
0.990786091100532 0.98840881253963 1 1
1.03444631303419 1.03168884338275 1 1
0.978052851204749 0.975830053973417 1 1
0.984331448750795 0.981798128452096 1 1
0.964589745629456 0.9624218442298 1 1
0.990194612570925 0.987381959386746 1 1
0.964900121618824 0.962214765272315 1 1
1.01557808043157 1.01300466322408 1 1
0.951676584723841 0.94930568319297 1 1
1.03307021842023 1.0306708564171 1 1
0.980628654320468 0.977973486350041 1 1
1.06704279496663 1.06400197519001 0 0
1.03637251941342 1.03364594395768 1 1
0.964807034751028 0.961872659247242 1 1
1.03031299512902 1.02806177303713 1 1
1.028893410153 1.02585389169879 1 1
1.02426396844565 1.02204993462721 1 1
1.01374930853131 1.01081232638304 1 1
1.03645151549961 1.03401490718035 1 1
0.961483022647896 0.958903153535441 1 1
1.02262816788623 1.01943420202924 1 1
0.984968587692859 0.981926779181072 1 1
1.02193380579167 1.01938515501735 1 1
1.00695372084185 1.00455834641887 1 1
1.0345924751226 1.03191010448017 1 1
1.01444032853401 1.01119125455605 1 1
0.989255115278107 0.986774397325351 1 1
1.06367370715249 1.06010296306697 1 1
1.02705013774554 1.02416901450326 1 1
0.960925666854065 0.958804771776801 1 1
0.995200834817625 0.992709752459496 1 1
0.959135409649242 0.956631751204188 1 1
0.969392407823238 0.966926486611655 1 1
1.01416394229721 1.01168390206734 1 1
1.01279608722788 1.01035856640628 1 1
0.992479165655687 0.990023194301792 1 1
0.980348704463993 0.977761648581037 1 1
0.969341369620619 0.967169002069556 1 1
1.01152453467479 1.00889963394391 1 1
1.01940060686796 1.01659789995589 1 1
1.00682616724985 1.00464396676982 1 1
0.997432393452256 0.995234441169465 1 1
0.98423479250606 0.981988064011696 1 1
0.986076959602099 0.983362904062221 1 1
1.00534069696831 1.00296188680638 1 1
0.929962715989829 0.927564020884404 0 0
0.999484361812622 0.996955153356902 1 1
1.00124990580948 0.99847611178643 1 1
0.96803825176855 0.965782153226893 1 1
0.988835526657292 0.986263511126198 1 1
1.03185621539177 1.02937808150026 1 1
0.939625403244116 0.936678425015121 1 1
1.02446535794798 1.02207027986242 1 1
0.983829808339842 0.981556078915759 1 1
0.946632867757862 0.944377226897535 1 0
0.97196985273795 0.969256817663901 1 1
0.998458866625658 0.995617132896802 1 1
1.01599756651242 1.01358122507754 1 1
0.994836391178397 0.992147964775443 1 1
1.02244505844154 1.01976643756999 1 1
1.01844749491524 1.01583111764228 1 1
1.05260034850326 1.04894394681261 1 1
1.0155074383262 1.01298323032611 1 1
0.984871677449357 0.982734640593102 1 1
1.02382728303126 1.02069816645995 1 1
1.0166921575599 1.01406933644215 1 1
0.987382491411139 0.984915441241741 1 1
0.990350551718342 0.987844146358496 1 1
0.995781178358083 0.993518609835764 1 1
0.960800599546232 0.958179683408878 1 1
1.00618476181174 1.00357367802778 1 1
1.00927409595325 1.00702421936485 1 1
1.03727722318492 1.03467171667416 1 1
0.9841084783529 0.981776539514439 1 1
1.03810346030619 1.03562238985176 1 1
0.978440790692414 0.9756490651611 1 1
0.993915514993135 0.991636142051615 1 1
1.00720111528375 1.00449507943444 1 1
0.989783356785876 0.987441006113537 1 1
0.984738098236782 0.98243628778051 1 1
0.989737397115763 0.987465825623251 1 1
1.01509705529279 1.01252155541949 1 1
0.993468648258485 0.991213963201761 1 1
0.994750681871627 0.992384749501952 1 1
0.995549015360888 0.992803250987864 1 1
0.967282166388024 0.964807280460903 1 1
1.0623091832065 1.05952886178701 0 0
0.955139313415054 0.95276554704842 1 1
1.03891581652931 1.03575215118145 1 1
0.976823631909227 0.974343258584064 1 1
1.03629771926643 1.03373612493217 1 1
0.95922902746703 0.9568367095874 1 1
1.01869660461829 1.01580656464593 1 1
1.00978346652435 1.00701078841181 1 1
1.01876234396719 1.01663930947971 1 1
1.04767533937675 1.04483497698061 1 1
1.023508769509 1.02090986186398 1 1
0.983734388426596 0.980981525567094 1 1
1.02341622885895 1.02089170697224 1 1
0.969807862117854 0.967068225793824 1 1
1.02020631886354 1.01788930068069 1 1
0.986615024029803 0.984273254308932 1 1
1.03034404313746 1.02768059444538 1 1
0.972713724706715 0.970313037406087 1 1
1.010889138502 1.00837194083291 1 1
0.966339743448697 0.963761608273004 1 1
0.971484240873245 0.968679924243323 1 1
0.952314336143587 0.949716450570399 1 1
1.00778659890821 1.00547244844147 1 1
0.940259665487339 0.937945670448044 0 0
1.06426063744227 1.06161258587735 0 0
0.9996003465093 0.997057618389406 1 1
1.05569918428063 1.05287021213988 1 1
1.01622000800924 1.01332528689753 1 1
1.03688671474196 1.03391769549554 1 1
1.06012383304553 1.05783132535796 0 0
1.00492107381011 1.00250342028709 1 1
0.98508024846344 0.982306160424139 1 1
1.03355645555187 1.030925816545 1 1
1.04166510916171 1.03915529397368 1 1
1.01624123184705 1.01381258115854 1 1
1.01951785048493 1.01730247621274 1 1
1.00945874250151 1.00701276995748 1 1
0.971873171401528 0.969288165833907 1 1
0.98160158039773 0.979591525638724 1 1
0.975236000544642 0.972645475351158 1 1
0.987806296183386 0.98540668383573 1 1
0.959914293614012 0.957728860924123 1 1
0.987506421373453 0.984808552604572 1 1
1.0129584884472 1.01021506501306 1 1
1.01976969790341 1.01731354995141 1 1
0.960782444493442 0.95819570856507 1 1
0.977369731894021 0.974947784000365 1 1
0.973781240527441 0.971629425425862 1 1
0.976675538802568 0.974069679811002 1 1
1.00952006349289 1.00679171063898 1 1
0.986497254335631 0.983960599794802 1 1
0.969638665907212 0.967120198265109 1 1
1.00125424192335 0.998912717569088 1 1
0.976155030640613 0.973273184964556 1 1
1.05001847288206 1.04763290782903 1 1
1.01416737617708 1.01174474370528 1 1
0.967002706191389 0.964533197403546 1 1
1.01076194043805 1.00832769708119 1 1
0.995448597082026 0.993150435517815 1 1
0.960704378805327 0.958220105838282 1 1
0.960446581526641 0.95784013146055 1 1
1.00227966552118 1.00005029859194 1 1
0.905604580318136 0.903505674407124 0 0
0.978756023336032 0.976297996768264 1 1
1.03502882636205 1.031709457333 1 1
0.982193092976275 0.979386625146394 1 1
0.983399170947381 0.980900414161573 1 1
0.999306066414697 0.997238362843743 1 1
1.00318110801736 1.00021923458037 1 1
1.03039446543915 1.02790289330893 1 1
1.02615277374092 1.02347428722248 1 1
1.02113443802771 1.01863715475878 1 1
1.01262755199512 1.00992321010004 1 1
0.980586415711358 0.977860290555811 1 1
0.999742427083127 0.997405109827129 1 1
1.00258384389944 1.00040858839868 1 1
1.02631277032689 1.02369439447058 1 1
0.986075848824864 0.983951664776757 1 1
1.02777663625327 1.02520469489533 1 1
1.04003623331464 1.03715436182981 1 1
0.982817642026074 0.980355004251268 1 1
0.986374129594929 0.983911746935959 1 1
0.973058213094889 0.970300313435647 1 1
1.01572526437187 1.01323980982827 1 1
1.00048256028262 0.998085611959336 1 1
0.995900200319853 0.993455252408564 1 1
0.940621848771095 0.938108120375516 0 0
0.998149229258145 0.995172368691635 1 1
0.934721439406566 0.931437490495762 1 1
1.02723896003036 1.02470060111877 1 1
1.0084351911782 1.00586194117334 1 1
0.942664392940586 0.940366390362228 0 0
1.05693201972846 1.0543943987119 1 1
1.03438491094543 1.03183205940019 1 1
0.984607382749349 0.982228842910461 1 1
0.9717019530016 0.969061087966041 1 1
1.01114486085649 1.00858820791065 1 1
0.988579262557965 0.985923532611317 1 1
0.954259688783574 0.952095324498735 1 1
0.988192294538607 0.98590805598052 1 1
0.963252221320872 0.960796121179233 1 1
0.996852052140452 0.994099792085074 1 1
1.00723753672042 1.00392479657419 1 1
0.996017686916181 0.992873913760845 1 1
0.988183568031468 0.985500876654081 1 1
1.03578353977918 1.03292667394717 1 1
1.00993719767592 1.00748300147628 1 1
0.997291017341226 0.994853362687709 1 1
0.979611419018113 0.977173286502541 1 1
1.00443234777785 1.00141558877272 1 1
1.0043479491469 1.0018454087041 1 1
0.932800599425491 0.930252612228107 0 0
0.955735800750654 0.953108782405241 1 1
1.02729399373765 1.02466248756325 1 1
0.997008298774488 0.994747486702729 1 1
1.00746794165737 1.00524694801645 1 1
1.01296507916872 1.01043425450029 1 1
1.00008984261798 0.997551400182343 1 1
1.02170436704899 1.01929438789138 1 1
0.988101073973506 0.985842017550911 1 1
1.00688227246809 1.00430955760876 1 1
0.989983873895974 0.987192706557025 1 1
1.00975118144092 1.00737895713494 1 1
0.998512592351473 0.996059383589543 1 1
1.01840680564774 1.01617670356127 1 1
0.98816744796846 0.985535272367066 1 1
1.03157018058606 1.02910459308427 1 1
0.969654335160719 0.967543248593316 1 1
1.01624058953295 1.01368728877153 1 1
1.00118654970567 0.998469832973185 1 1
0.991821226737442 0.989427767810606 1 1
0.97204947556606 0.969243854728463 1 1
1.0062683888212 1.00380773992693 1 1
1.02502974470713 1.02259929521755 1 1
0.982242590688863 0.979594719609948 1 1
0.961018699812738 0.95875843053244 1 1
1.00651858600474 1.00417319905267 1 1
1.06966531109942 1.066690360168 0 0
0.982707443477269 0.980196968739484 1 1
1.00118873158306 0.998295414546947 1 1
0.96513983476162 0.962428175601887 1 1
0.980289199370157 0.977999500238729 1 1
0.950831458788025 0.94845752328199 1 1
0.975624329263895 0.972723328553439 1 1
0.994729160734687 0.992035797181726 1 1
0.937918754885357 0.935531368076912 0 0
1.01697105498372 1.01407282323121 1 1
0.980657460818723 0.978300079679169 1 1
0.978302016227215 0.975650185587482 1 1
1.02329947143845 1.02089557982606 1 1
1.01412241896911 1.01151417953618 1 1
0.995905266757795 0.993406728165874 1 1
0.979224771123032 0.976990208110914 1 1
1.04307145434543 1.04081632675825 1 1
0.966363666362435 0.963824907385501 1 1
0.992463246654599 0.989701276269971 1 1
0.98597002701297 0.983487886545837 1 1
1.00607841538436 1.00374363876803 1 1
0.996800514393492 0.994322017181303 1 1
0.999337340034534 0.997066858136406 1 1
0.999988540934367 0.997709930103615 1 1
1.04615217792266 1.04359430923445 1 1
0.978734329648812 0.976211359465731 1 1
0.994396261159584 0.991577317801258 1 1
1.02235823424483 1.0199985745361 1 1
1.01803452682263 1.01563173744227 1 1
1.02822004203636 1.02568483576254 1 1
0.9635918885965 0.961148777845034 1 1
0.985074059937899 0.982685942417457 1 1
0.965730528576149 0.9633280185893 1 1
0.984096636621219 0.981912681788844 1 1
1.00743573482757 1.00487378734482 1 1
0.994165317769094 0.991877403525804 1 1
1.02535053175487 1.02293437662029 1 1
1.02597484286298 1.02245636253821 1 1
0.992107303707751 0.989963555199748 1 1
1.01200802935594 1.0095812750994 1 1
1.02987702685975 1.02737040154968 1 1
0.996684906575387 0.994316476044065 1 1
0.987329326910412 0.98473362435403 1 1
1.01241988549759 1.01010295719014 1 1
0.983323391603102 0.980886399076681 1 1
1.01067578278036 1.00788467492993 1 1
1.04357596848682 1.04111510926474 1 1
1.01831121499678 1.01605668442709 1 1
1.024333633644 1.02130642070156 1 1
1.02975781388546 1.02637229691695 1 1
1.02579489174368 1.02292031569516 1 1
0.979793036618831 0.977433326850375 1 1
0.950815665857759 0.94852751732405 1 1
1.00210526268603 0.999911631706058 1 1
0.975833704898712 0.972935897012164 1 1
0.987188662786509 0.98424626882264 1 1
1.01077163216773 1.00805503873066 1 1
0.985673594334594 0.982953713612547 1 1
1.02262912629879 1.02027188579171 1 1
1.00327097243153 1.00089663251795 1 1
1.03417502663431 1.0316069479846 1 1
0.942644141272573 0.940286618892178 0 0
1.02004285309268 1.01736072721035 1 1
0.973885445167903 0.971188662952611 1 1
0.991495515870415 0.989023509365815 1 1
1.01948796946754 1.01704790270109 1 1
0.997128127021578 0.993989070033834 1 1
1.0001614198888 0.997838696056417 1 1
0.97785242179416 0.975434539826383 1 1
0.96960210518049 0.967367097408843 1 1
1.01161899692929 1.00931334732704 1 1
1.00171906401997 0.999194716024815 1 1
0.958370830945042 0.955775991010051 1 1
1.01904591615866 1.01612350395222 1 1
0.96309980755092 0.960562550715918 1 1
1.03817864071721 1.03529627344355 1 1
0.986097886155024 0.98383455313012 1 1
0.986889220868226 0.983734758646072 1 1
0.979262622030814 0.976816951639551 1 1
1.03529708298762 1.03305849370018 1 1
0.963989674369746 0.961758554529727 1 1
0.991961418628361 0.989714851037058 1 1
1.05704548760752 1.05464826883451 0 0
0.98153825592052 0.979164268803384 1 1
1.0202831001514 1.01734959342523 1 1
1.02703173448101 1.02423379419368 1 1
1.00031985555227 0.997833914146757 1 1
0.943476028073069 0.941315438096618 0 0
1.03912732828782 1.03649790757088 1 1
1.04300073844525 1.03998347101823 1 1
1.02300630456283 1.02062632127503 1 1
0.98342566433095 0.981143592248914 1 1
0.958092990181576 0.956008706920983 1 1
0.983682419095891 0.98094486057001 1 1
0.986139179249059 0.983553612982784 1 1
0.9810997624233 0.978506615688729 1 1
1.04849420961142 1.04571436573788 1 1
1.00633626070172 1.00396228816105 1 1
1.04849370162419 1.04576823239224 1 1
0.975214011200827 0.972570257781609 1 1
0.967715924654759 0.965392145533744 1 1
0.969877125639783 0.967582318509325 1 1
0.9752522514379 0.972884023485401 1 1
1.02667013703857 1.02429576532225 1 1
0.977942620225891 0.975560946671418 1 1
1.03229569351115 1.02948296839125 1 1
0.981563170145982 0.979234922317183 1 1
1.0457225302458 1.04308346921864 1 1
1.04093886468473 1.03836457355393 1 1
1.01768209527005 1.01512813240198 1 1
1.02889018567151 1.0260333878739 1 1
0.977044476168439 0.974657513354596 1 1
1.00261501324551 0.999854299305539 1 1
0.958646655318331 0.956332214317587 1 1
1.00024435490333 0.998003246790235 1 1
1.01722272666971 1.01467362350587 1 1
1.00365131690194 1.00109353504135 1 1
1.02638217386049 1.0236913031697 1 1
0.994821526679463 0.992266897823063 1 1
0.977757067369234 0.975730008422483 1 1
0.945340806073334 0.943135856252798 0 0
1.0158562658382 1.0129627850858 1 1
0.968821018070381 0.966246540008087 1 1
1.05758031506161 1.05494013193884 0 0
1.00732985400082 1.00463678270732 1 1
1.00904817902502 1.00668326658147 1 1
1.04759981960091 1.04484142589973 1 1
0.986102789892498 0.983835477912867 1 1
1.01136300737308 1.00872402755793 1 1
0.992664071658586 0.990172998983818 1 1
0.981614444131047 0.979139010758011 1 1
0.961420403837012 0.958718079248351 1 1
0.9968634249851 0.994477089542562 1 1
1.01658191382779 1.01367311381488 1 1
0.993567292114728 0.991189934927117 1 1
0.988719467365668 0.986321455588588 1 1
0.962515330230499 0.960216797245007 1 1
1.00562410499711 1.0032769098464 1 1
0.978726426106188 0.9761833704541 1 1
1.01239046418557 1.01010766784752 1 1
0.992343644518317 0.990116579615366 1 1
0.996646408984486 0.993820560680613 1 1
1.01348546387883 1.01108663650539 1 1
0.989795166589517 0.987336673049027 1 1
1.00881715164364 1.00649844701859 1 1
0.993065092915929 0.990495549742542 1 1
1.0385709802092 1.0359936616212 1 1
1.00895161173662 1.00680679131818 1 1
1.02828247441733 1.02567603118534 1 1
0.962087953961107 0.959683191675304 1 1
1.00363895997657 1.00091279654301 1 1
1.0088528867466 1.0059673385783 1 1
0.965304584833832 0.962753026698842 1 1
1.01950483131195 1.017233363915 1 1
0.998087970961678 0.995804770232761 1 1
1.03579642916054 1.03287883187187 1 1
0.9890232176894 0.986706197808874 1 1
1.00703604121576 1.00435834976258 1 1
0.994320725854189 0.991840625622493 1 1
1.03079813022108 1.0280334999245 1 1
0.969094497489481 0.967015222171436 1 1
0.986588230446121 0.984306902607616 1 1
1.01394390875147 1.01131993761604 1 1
0.998203654443419 0.995347955968327 1 1
0.96850947049394 0.966208095181547 1 1
1.02221895994205 1.01962871556143 1 1
1.04239853398931 1.04007663423859 1 1
0.964771535850403 0.962161993584836 1 1
0.99320585314587 0.990719075547983 1 1
1.00608202088673 1.00304004295161 1 1
1.02045550741194 1.01828767506434 1 1
0.998544344087611 0.996358186951388 1 1
0.963560211496103 0.961021229894807 1 1
0.98214667807964 0.97967154902493 1 1
0.967493725555942 0.965059502301201 1 1
0.966419602841734 0.963695014637413 1 1
0.991425866582509 0.988708176820124 1 1
1.04090489219546 1.03806405136858 1 1
0.942887106029492 0.940721565707517 1 0
0.980748200844801 0.978298887675078 1 1
1.01940775383006 1.01697212995649 1 1
0.986404891539261 0.984138285371559 1 1
1.02188062143866 1.01920239933122 1 1
1.0342576378319 1.03155490563889 1 1
1.01792424040992 1.01548589085237 1 1
0.992531164569635 0.989884433144796 1 1
0.993309901837198 0.990758303365561 1 1
0.974754826543308 0.972255772448018 1 1
1.01223629341301 1.00987733906513 1 1
0.976822318566331 0.974265388697761 1 1
0.996501473876263 0.993736471469474 1 1
0.952343783441513 0.949872627216336 1 1
1.02826803287549 1.02546801253468 1 1
0.984251039114712 0.981710520753356 1 1
0.997319180305745 0.994901502069097 1 1
0.998629119951268 0.995923556489772 1 1
0.984092863884606 0.981146715168014 1 1
1.00654654416022 1.00404596064055 1 1
0.985090579629118 0.98258877257997 1 1
1.04657338080581 1.04416911786922 1 1
0.955818209661184 0.95336376000414 1 1
1.00433873067618 1.00166536349023 1 1
0.999579860763226 0.996885579974202 1 1
1.02102951682157 1.01843896410319 1 1
1.00974120088465 1.00752022734344 1 1
1.01723251977572 1.01409657968793 1 1
1.00291586902238 1.00010581686844 1 1
1.00803019232274 1.00544868518951 1 1
0.986979665730351 0.984458549938259 1 1
0.943449797518817 0.941294979644669 0 0
0.979468554791289 0.976885650999623 1 1
0.986039160713395 0.983084351452815 1 1
0.958910701648445 0.956554813092657 1 1
1.00244837800945 0.999925614404115 1 1
1.01391351015368 1.01106072094348 1 1
0.956249194367224 0.953711375624072 1 1
0.996562718011533 0.993953837802424 1 1
1.01651673796383 1.01403816730081 1 1
1.02010240217124 1.01769634026206 1 1
0.984805809272925 0.982144489342905 1 1
0.984205920780951 0.981522398161576 1 1
0.965859110886368 0.963750631858573 1 1
0.997156404209177 0.994593778378724 1 1
1.04172455404118 1.03865792747319 1 1
1.01035236886795 1.00788142683595 1 1
0.961752460039776 0.959229553851248 1 1
1.01015084499862 1.00747273706073 1 1
1.01374329398464 1.01124772698544 1 1
1.05276198291879 1.04975107704799 1 1
0.977817907057634 0.975350252527246 1 1
1.05098766891741 1.0482465557544 1 1
0.954739134359791 0.952598731034624 1 1
1.03444631718199 1.03189313567017 1 1
1.03835515842847 1.03577819945525 1 1
1.01689496472803 1.0142073861256 1 1
0.959742385032188 0.957454194542336 1 1
0.985096001006435 0.98268304097897 1 1
0.968579045388855 0.966183371537808 1 1
1.0113105534606 1.00899374134348 1 1
0.955687170913584 0.95333459859435 1 1
0.985335691637684 0.982860351599336 1 1
1.03593313199801 1.03356147963044 1 1
1.013344394227 1.01092389060122 1 1
0.939376246345605 0.936949176204755 0 0
0.973695397113372 0.971181982027037 1 1
1.04049667579714 1.03804096019204 1 1
0.930690234847257 0.927788857863173 0 0
0.992838658282625 0.990454081159652 1 1
1.05135999807241 1.04873189292497 1 1
0.995051669753244 0.992549849610062 1 1
0.947639545254549 0.944765055617106 1 1
1.03114962790739 1.02820107785737 1 1
0.99676451827294 0.994491637298858 1 1
1.00870380735124 1.00634641333082 1 1
0.96590054967442 0.963466930970833 1 1
1.00745647951039 1.00495649397151 1 1
1.04958051992712 1.04677793361272 1 1
0.992572092348774 0.990287450794139 1 1
1.00386434161156 1.00127907948153 1 1
1.01086186319636 1.00791049040529 1 1
0.961204829729823 0.95901085281916 1 1
1.01784737679275 1.01542685629946 1 1
0.99042911072769 0.988064435740185 1 1
0.974054357769003 0.971666312299306 1 1
0.982206887689299 0.979592635715354 1 1
1.02694938117536 1.02445563569968 1 1
1.00456266880903 1.00209133671788 1 1
1.01755174677573 1.01515039950192 1 1
1.04938814728859 1.04690007957722 1 1
1.00368694839942 1.00078243254818 1 1
0.978026172497877 0.975296782057256 1 1
1.01651313959515 1.01404923460225 1 1
1.01921822639613 1.01643226656289 1 1
1.0186948854574 1.0157495517415 1 1
1.01879696832628 1.01628178623453 1 1
0.993925951026765 0.991455321457671 1 1
1.04435383973434 1.04191356570871 1 1
1.0002178978583 0.997332564017424 1 1
1.00900936411331 1.00648067723 1 1
1.02270060279766 1.02016314887391 1 1
1.01186161723665 1.00917289276384 1 1
1.00936217461212 1.00651951543095 1 1
0.990207059325538 0.987584283285125 1 1
0.970641585826005 0.968248617988402 1 1
1.01046546060278 1.0082668883162 1 1
0.968148787498411 0.965370364294665 1 1
1.00096941390622 0.998492916265292 1 1
1.01239731599234 1.01005491045044 1 1
0.96077630780505 0.958407801263642 1 1
0.988223166154059 0.986075290082674 1 1
0.98369453137763 0.980853864667824 1 1
1.01707820748348 1.01442068710119 1 1
0.996931956765516 0.994216422499686 1 1
0.970460214514687 0.96826961456003 1 1
0.967699864606698 0.965098196938358 1 1
0.992291819814276 0.989883053317507 1 1
1.02250275250097 1.02037720673719 1 1
0.992985486345491 0.99040213962377 1 1
0.982998890239153 0.979808440244681 1 1
0.992710819625006 0.99054796459076 1 1
1.05815965435315 1.05588076521775 0 0
1.00518527490737 1.00255116944339 1 1
0.95432126381026 0.95176210958625 1 1
1.03620229318879 1.03350675459531 1 1
0.954698367378102 0.952236074332725 1 1
1.02960397592276 1.02690438449306 1 1
0.993057418627814 0.990214341479192 1 1
0.963298740050009 0.960925864409742 1 1
1.03604114257305 1.03343359986054 1 1
1.00744912198727 1.0050255190972 1 1
1.02259122951454 1.02028932021773 1 1
1.06860541022139 1.06570786759065 0 0
1.01879403816969 1.01615370367645 1 1
0.974388376009231 0.971767428607047 1 1
0.9745510384873 0.97218114228491 1 1
1.0307235270007 1.02777421908817 1 1
0.981062970118125 0.978823185086282 1 1
1.00402617595222 1.00071501647136 1 1
1.05205929850239 1.04886753971944 1 1
1.00603513663267 1.00359528943824 1 1
0.984245960938732 0.981383388372056 1 1
1.03609213039133 1.03344169671589 1 1
1.0241630433166 1.02120749935325 1 1
1.00661697330141 1.0042556492779 1 1
1.02747850127179 1.02475609329555 1 1
0.923438960780006 0.920675053203905 0 0
0.980699290876177 0.977856448358484 1 1
1.00073766134799 0.998221321436802 1 1
1.00488999774437 1.00215145143873 1 1
1.0338584841774 1.03128526094446 1 1
1.01126400607436 1.0090020820307 1 1
1.02371751279204 1.02113301126152 1 1
1.06279445611214 1.06004216640969 0 0
0.980824836603045 0.977913363355756 1 1
0.992963504216439 0.989873038307343 1 1
0.993732775940089 0.991293701939477 1 1
0.988241412287976 0.985988478219129 1 1
1.02104284020011 1.01828907501324 1 1
0.99285177831617 0.990377487208128 1 1
0.993560670669331 0.990801850906726 1 1
0.966042756484038 0.963732819873873 1 1
0.996985969356704 0.994243866991151 1 1
1.03698411871508 1.03423609994241 1 1
0.953896951739706 0.951360043343244 1 1
0.954137464366335 0.951853057487702 1 1
1.0103756441307 1.00778982168629 1 1
0.991182382814175 0.988441315676188 1 1
0.972370333891082 0.970022669885676 1 1
1.00766052366356 1.00498953366647 1 1
1.01569383120361 1.01321983998438 1 1
0.958558786748318 0.956111493539615 1 1
0.995279894125637 0.992595671793839 1 1
0.98068347232385 0.978107996928454 1 1
0.989703586550863 0.987315709618695 1 1
1.00014811231592 0.997854598441228 1 1
1.02671096261212 1.02445774028292 1 1
0.951019458677621 0.948737486756858 1 1
0.993719391450868 0.991065404334624 1 1
0.975540129736805 0.973258753311558 1 1
1.01244075453762 1.00999531765356 1 1
1.00244654751982 1.0001711816449 1 1
0.977880512520243 0.97551209248283 1 1
1.0193419312042 1.0169705614205 1 1
1.00873226697392 1.00617646872501 1 1
1.01065583798079 1.00824107403221 1 1
1.0195611404895 1.01695235953861 1 1
1.0201612973896 1.01734867862413 1 1
0.92995915346687 0.927720707012139 0 0
1.02157476827596 1.01908499059751 1 1
1.0004347330962 0.997893706059544 1 1
0.988461859525446 0.985992817886606 1 1
0.972224977827867 0.969454589775211 1 1
1.01918948615219 1.01624925757936 1 1
0.976796844756708 0.974456580332634 1 1
1.00442936170779 1.00158057983949 1 1
1.01034008004777 1.00773472536456 1 1
0.972653835795798 0.969752082228392 1 1
1.01843387080746 1.01606421984532 1 1
1.03630942980322 1.03361519543295 1 1
0.985192163503452 0.982688421496282 1 1
0.972630007958529 0.96997906730555 1 1
1.01305918182475 1.01015693863247 1 1
0.997533936414883 0.995036738641244 1 1
0.960321166479759 0.957631020752872 1 1
0.971549845237149 0.969144654190572 1 1
1.02243772721013 1.01998804690486 1 1
1.02549359652147 1.02319979165041 1 1
1.02667351812312 1.02394754416602 1 1
0.995045612985674 0.992740881211344 1 1
1.06643751663348 1.06321722217655 0 0
0.968596999420406 0.965957147277936 1 1
0.980731527914272 0.978620435566872 1 1
0.992549924675616 0.9902641037867 1 1
0.978045619311711 0.975299207181937 1 1
0.999281826008723 0.99672850365019 1 1
1.00645471845173 1.00374573949479 1 1
0.977564457304264 0.975280748591469 1 1
1.01038986876743 1.00794524497067 1 1
1.01059628273346 1.00820131201443 1 1
1.04191260110142 1.03955553559506 1 1
0.97340629707961 0.971143334888216 1 1
0.984738993141755 0.982373624042303 1 1
1.0268905701798 1.02413315843156 1 1
1.05871733899998 1.05626279712186 0 0
1.00614028134879 1.00358955852228 1 1
0.96667967924089 0.964265415487925 1 1
1.02661387555495 1.02406457312509 1 1
0.959129721540845 0.956382442913472 1 1
0.998512204925641 0.995914234061319 1 1
0.982563326423012 0.980237921241535 1 1
0.966492864754808 0.964078523703129 1 1
0.993933363543106 0.991451834557161 1 1
1.03820089575611 1.03527125813997 1 1
1.04244318969335 1.03983007685544 1 1
1.00624338254444 1.00398495869822 1 1
1.00294777599881 1.00032893956581 1 1
1.01568765977263 1.01311970462696 1 1
0.996197593732815 0.993899289309935 1 1
0.964514547378469 0.962295669543339 1 1
0.970494980550494 0.968465124012489 1 1
0.945467692051956 0.942984006157481 1 1
1.00240732165183 0.999886725688431 1 1
0.968822398056197 0.966281831375038 1 1
1.03355816284805 1.03120090905241 1 1
0.986470902448076 0.983738202475823 1 1
1.01788207110977 1.01533782272269 1 1
1.00765447135749 1.0053325988524 1 1
1.00513747663545 1.00241892696323 1 1
1.00647230154497 1.00379657614195 1 1
1.00001139753853 0.997105518924522 1 1
0.941228725333595 0.938625715718449 1 1
1.01347510468437 1.01045480309325 1 1
0.976810383090298 0.974310652833003 1 1
0.992135570510723 0.989679236739409 1 1
1.03685512608366 1.03445639216955 1 1
1.07406248515626 1.07115708154233 0 0
0.99706088323652 0.994800792750635 1 1
1.01864945018535 1.01603384254008 1 1
0.994516861214889 0.992049767610687 1 1
0.981727886769331 0.979433363524272 1 1
1.03018627024923 1.02775179214945 1 1
1.00179551364239 0.999166793907138 1 1
0.98738687069104 0.985063335618295 1 1
0.996648318668183 0.994056823400594 1 1
1.01427733977895 1.01169598309504 1 1
0.966159014716756 0.963897326472922 1 1
1.01697875860531 1.0146043183167 1 1
1.01337882528416 1.01090605659796 1 1
1.02698694506567 1.0237501199789 1 1
0.986880657093314 0.983720475439022 1 1
0.983819143216353 0.981605898161198 1 1
0.980531840510271 0.978121925954654 1 1
0.982404962433781 0.979982433647918 1 1
0.987555530040159 0.985126569089202 1 1
0.990616697583678 0.987917683394936 1 1
1.01877897468515 1.0160919712061 1 1
1.06133178731959 1.05867543898541 1 1
1.00971770174381 1.00653911686341 1 1
0.934864058741308 0.93244032688997 0 0
0.964927299877269 0.962775752025166 1 1
0.999508614534051 0.996737022016048 1 1
0.992402922844812 0.990030422842808 1 1
1.00237725910607 0.9999511316211 1 1
0.990492268253154 0.987153395559491 1 1
1.01115320228 1.00878283957823 1 1
0.991779540018753 0.989087939542321 1 1
0.989835145741823 0.987362018301213 1 1
1.01360381871 1.01128969316759 1 1
0.9308274580487 0.928283809779001 0 0
0.975008136178688 0.972398407786007 1 1
0.934937499396053 0.932791930224537 0 0
1.06532955241281 1.06269358508624 0 0
1.02427587458964 1.02167088986844 1 1
1.00319504113045 1.00062211800956 1 1
0.994343197943851 0.991680970772412 1 1
0.971939576639163 0.96985922007527 1 1
1.02519227067647 1.02244699287768 1 1
0.980272921906415 0.977668673930756 1 1
0.968553545239059 0.965968037663277 1 1
1.05139136504366 1.04872067052293 1 1
1.02179345003239 1.01932827698024 1 1
1.01697341811396 1.01452296066559 1 1
0.99099424078553 0.988166438147552 1 1
0.966032185338053 0.963871598275992 1 1
0.977948818256329 0.975374803129061 1 1
1.06221137141372 1.0593373478061 0 0
1.01084757775156 1.00779662100818 1 1
0.970699977085635 0.968105049588377 1 1
1.01840974126698 1.01608929959926 1 1
0.937272041277212 0.934862694123199 0 0
1.00355645654761 1.00080797053478 1 1
1.03167084949736 1.02897456632938 1 1
0.950165099088074 0.94807884844162 1 0
1.04268603860201 1.04008727522172 1 1
0.999133905185741 0.996373021731547 1 1
1.00414843762204 1.00152409779523 1 1
1.05967405176898 1.05711020352342 0 0
0.917650725677934 0.914957458896444 0 0
1.02434808676222 1.02186211869064 1 1
0.97613353631332 0.973744112640696 1 1
0.998044974921842 0.995370409412844 1 1
0.979922325935765 0.97751349322367 1 1
0.982937407565827 0.98082672561592 1 1
1.01505370987233 1.01299132847454 1 1
0.963743513736569 0.961449614392269 1 1
1.00997926586376 1.00762464689245 1 1
0.981210428713533 0.978633014089273 1 1
1.04187594819782 1.03917657740882 1 1
1.00228400709744 0.999629497002673 1 1
0.93061178751284 0.92821895978638 0 0
0.980506487235477 0.977369344338656 1 1
1.02020214510296 1.0172520412331 1 1
1.0010176082686 0.998079354069085 1 1
0.984622978985052 0.982446843116333 1 1
1.01201658098632 1.00923979562335 1 1
0.98839418801719 0.985992261545771 1 1
1.0045593650478 1.00236489054844 1 1
0.983730675861542 0.981074506192738 1 1
1.02336914036641 1.02078451829518 1 1
1.02892547953606 1.0265467831298 1 1
0.981953285792216 0.979604808158978 1 1
0.97715476669654 0.974652643676669 1 1
1.0002262840428 0.997549499293735 1 1
1.00379767121253 1.00142794817613 1 1
1.00523029974919 1.00249817548855 1 1
0.979619272536242 0.977547780014401 1 1
1.03787745360149 1.03547527480173 1 1
1.0642299405221 1.06184660020265 0 0
0.935341608440303 0.932619323521684 0 0
1.00623517890713 1.00357291028391 1 1
0.989791056158271 0.987459504748719 1 1
1.01797223594748 1.01514450644989 1 1
0.994398884320455 0.991754238256383 1 1
1.04976698702565 1.04726329024223 1 1
1.00823554864715 1.00560095191055 1 1
0.991452536366015 0.98917148082736 1 1
1.01258841905347 1.00994606442681 1 1
1.03168345949411 1.02832256860892 1 1
1.06402909479182 1.06130865212763 0 1
1.0331776236737 1.03041540399986 1 1
1.0119632900105 1.00949102331179 1 1
0.995547307990564 0.993340986336166 1 1
1.00489314299499 1.00243538976427 1 1
0.988663914512823 0.986161632536178 1 1
0.976552101177589 0.973874313856014 1 1
1.04831565607773 1.04582226400833 1 1
0.994887227012734 0.992377547828917 1 1
0.964085526232578 0.961265936553496 1 1
1.00638047724344 1.00350203248568 1 1
1.02979176167555 1.02726911579145 1 1
0.985540644803233 0.983284740005122 1 1
0.992870284267929 0.990334920978587 1 1
0.980484713249933 0.977811044982545 1 1
1.03975615527147 1.03648984226636 1 1
1.00725182508497 1.00475486046904 1 1
1.03740864365721 1.03463304100866 1 1
0.971471403452829 0.968847401171781 1 1
0.96980554274993 0.967179401350599 1 1
0.974746544327842 0.971789664520374 1 1
0.974095350822902 0.971437133694496 1 1
0.992863505582452 0.990867272426992 1 1
1.01528727290406 1.01193617476953 1 1
1.00761684034474 1.00498656369169 1 1
1.01091886129943 1.00862925526688 1 1
0.985489053384972 0.983344732409 1 1
0.985727191251723 0.983077340029824 1 1
0.984087294056192 0.981522570983813 1 1
0.969518542548651 0.966889325261057 1 1
0.977859344117411 0.975024876262449 1 1
0.999047881203316 0.99634902594306 1 1
0.988377728292035 0.985866491779981 1 1
1.01092583136512 1.00834392426947 1 1
0.991139561886365 0.988636361119192 1 1
0.979089664672513 0.976835644928941 1 1
1.00475809888463 1.00225547645146 1 1
1.02953801083604 1.02712255770486 1 1
1.03674745428893 1.03398251587058 1 1
0.987383246261772 0.98520288800552 1 1
0.990583585411677 0.988261863941489 1 1
1.02458393706169 1.02185552725677 1 1
0.992086278301568 0.98969148970436 1 1
1.02656538852477 1.02394252088676 1 1
0.995664768507779 0.992923045219238 1 1
1.02265868733158 1.0202712068717 1 1
0.983732686812683 0.98115864389957 1 1
1.02035720423022 1.01811218607887 1 1
0.915207866307639 0.912767616953489 0 0
0.931993089934627 0.928933747562642 0 0
0.974874446643546 0.971990126494112 1 1
0.986797115758184 0.984172429206996 1 1
0.938837006123168 0.936468744809078 0 0
1.02590309740001 1.02324246460905 1 1
1.05269694795402 1.0499576932961 1 1
1.00913216818237 1.00669351335115 1 1
0.983084884600123 0.980495217773653 1 1
0.985776027179374 0.983322633473423 1 1
1.05049545225647 1.04791847451826 1 1
1.05313640248713 1.05033390835654 1 1
1.01593910360254 1.01357705015305 1 1
1.00285704008484 1.00030812242137 1 1
1.01760760524474 1.01490403816375 1 1
0.951692999558604 0.949155581705294 1 1
0.988138364676355 0.985838970202366 1 1
1.01395959124696 1.01133882552383 1 1
0.994441542949776 0.991608002602426 1 1
1.01441320633063 1.01206014186338 1 1
0.974255505736634 0.97207427139666 1 1
0.97327956155897 0.970580187270738 1 1
0.991294862535145 0.988760644761215 1 1
0.979643488755626 0.976669206795744 1 1
1.02907688372669 1.02667376951346 1 1
0.981130331557273 0.97849313302142 1 1
1.00396234469335 1.00128259987685 1 1
0.966346422329682 0.963969761993371 1 1
0.991601392163644 0.989043197577228 1 1
0.971770101073471 0.969415914801271 1 1
1.03568587055561 1.03284400773238 1 1
1.0285990098174 1.02630557270944 1 1
1.03620915182362 1.03351676711104 1 1
1.02310447797884 1.02066660385078 1 1
0.977164675793429 0.974987248823156 1 1
0.932429537063453 0.929718272177319 1 0
1.04533744938281 1.04293565219532 1 1
0.988403723354054 0.986047725781977 1 1
1.0592290419491 1.05600921342387 1 1
1.01496043661629 1.01241419700158 1 1
1.00651974366995 1.00393460607291 1 1
1.01032929549124 1.00737549060059 1 1
0.968947179665967 0.966385295217154 1 1
1.01499391620251 1.01275270153873 1 1
1.00029773805457 0.997718969043512 1 1
0.986743490433829 0.984405543700623 1 1
1.01682346592233 1.01390874078557 1 1
1.02126802927768 1.01872640884864 1 1
0.983159284989175 0.980906933297813 1 1
1.02792619276867 1.02477554495788 1 1
1.03977296047155 1.03714990793094 1 1
0.950252328083259 0.947960729688435 1 1
1.0497680841999 1.04716136098245 1 1
0.982786270942807 0.980674293103169 1 1
0.998125435551341 0.995840305237171 1 1
1.03177270888921 1.02898778778065 1 1
0.983693282618975 0.981149433647583 1 1
1.02531464435188 1.02217182831423 1 1
1.06174563587104 1.05901935944258 0 0
0.992655196780506 0.990290326059769 1 1
0.95396286184373 0.951258643224068 1 1
1.00567219845533 1.00307794159193 1 1
1.03120709690757 1.02850262732149 1 1
0.98908722899513 0.986802776907744 1 1
0.985841724828541 0.983102094316306 1 1
1.01609193234489 1.01375236778795 1 1
0.997250243647205 0.994676471909607 1 1
0.962165783755368 0.95908260465944 1 1
1.02018240395611 1.01739803497143 1 1
0.981842281343213 0.979552386991204 1 1
0.984458151035125 0.981706133039489 1 1
1.02703191276991 1.02451006464931 1 1
1.00625762534665 1.0039336033415 1 1
0.989774781904731 0.98692071066538 1 1
0.974278758297961 0.971476870336993 1 1
0.954176465536488 0.951688037190421 1 1
0.997896144927503 0.995338593579142 1 1
0.998202517791268 0.995794786654183 1 1
0.963777380342903 0.961264232432627 1 1
0.986269729396809 0.983519070500402 1 1
0.971632580495735 0.969135556190988 1 1
1.01535619163239 1.01282752418892 1 1
1.02811586492548 1.02540635077573 1 1
0.993720296852761 0.991331240200887 1 1
0.972438320319006 0.970010853619346 1 1
0.95693770371339 0.954431777991923 1 1
0.963337381988903 0.960811725056763 1 1
1.07022679337134 1.06754418262194 0 0
1.04102924452794 1.03828369083364 1 1
1.05323702609079 1.05083773689691 0 1
0.963135254223596 0.961033444120289 1 1
0.929566034091844 0.927228685642482 0 0
1.01287139143441 1.01042723878152 1 1
0.976202982844694 0.973651508068965 1 1
1.0155281946539 1.0131691857347 1 1
1.01227658460713 1.00963848937593 1 1
0.980313568509515 0.978079978115115 1 1
0.997042674535294 0.994764743027285 1 1
0.962907871818691 0.960780688130154 1 1
0.993393483858864 0.991038673946514 1 1
0.9982749647485 0.995528916184162 1 1
1.01952642603351 1.01711001437142 1 1
0.977529025511624 0.974688751049496 1 1
0.997874400812171 0.994327210083045 1 1
0.99134669173209 0.989199398270261 1 1
0.998572002360665 0.995819672968946 1 1
0.953976169092316 0.951608234266218 1 1
1.01851058578996 1.01584822556341 1 1
1.03460718950529 1.03190793994872 1 1
1.00718519903616 1.00481300010908 1 1
1.00834309058756 1.00608198341742 1 1
0.994214749478571 0.991848029940655 1 1
1.06714058874918 1.06468788771663 0 0
0.97864565002116 0.976052432574407 1 1
0.993483268559935 0.991011910389752 1 1
0.973359387278547 0.971285881541665 1 1
1.0462150988322 1.04368979571472 1 1
0.990154616112349 0.987654984585411 1 1
1.00530548048167 1.00274935839348 1 1
1.01087640804978 1.008169603835 1 1
0.958923398957124 0.956523916044753 1 1
0.969834996042034 0.967482051418849 1 1
0.971638356100357 0.968889809989888 1 1
0.99834840251278 0.995978309789964 1 1
1.06279833300219 1.06018283758849 0 0
0.977555303565521 0.974982938071636 1 1
1.01843515838316 1.01553168552973 1 1
1.02511857516337 1.02275850640494 1 1
1.03676158553774 1.03412974234054 1 1
1.00430529575784 1.00183434819802 1 1
0.987657658908183 0.985035511235801 1 1
0.969128479092457 0.966394630403351 1 1
1.03334152367096 1.03053323793815 1 1
1.01112869891642 1.00874698517409 1 1
0.997977223712998 0.995546778478884 1 1
1.02225756080755 1.01966146795128 1 1
1.01635814469759 1.01380927755141 1 1
1.00834031653404 1.00580317641447 1 1
0.995047507557658 0.992671017832292 1 1
0.942404395007173 0.939367225283926 1 1
0.968853076175971 0.966362964406722 1 1
0.984003592452415 0.981070665978778 1 1
0.980401033437115 0.978158259285964 1 1
1.00176626030281 0.999014538936665 1 1
0.973300905665187 0.970887743252529 1 1
0.995027991271177 0.992868147947687 1 1
1.01548002685005 1.01304618565803 1 1
1.01190711985299 1.00907312147661 1 1
1.00871547206368 1.00619477477157 1 1
1.01818566707583 1.01527232694572 1 1
1.03234310433724 1.02973650438194 1 1
0.99454887516927 0.992069233805608 1 1
1.007505816414 1.00485436943536 1 1
0.980236132322163 0.977890499248811 1 1
1.0020941714322 0.999592929877404 1 1
1.01391839807474 1.01155919370509 1 1
0.987520442355004 0.98482825382644 1 1
0.998291413876241 0.996273321540674 1 1
0.982077373712069 0.979545651000525 1 1
0.990405058865006 0.98779491424236 1 1
1.01435760831791 1.01176493782451 1 1
1.0380063800362 1.03545376032448 1 1
0.973935336062078 0.971105532456869 1 1
1.0013213649391 0.999073864005324 1 1
1.00692002796792 1.00449708747032 1 1
1.04074821350051 1.0379709925895 1 1
0.959628150351705 0.956844105994344 1 1
1.01852152333964 1.0159862363551 1 1
0.966431671073785 0.963982304140473 1 1
0.96606894095105 0.963837297506127 1 1
0.985539970629502 0.982950789763921 1 1
0.98193499633162 0.97938830515788 1 1
0.975045717693775 0.972300815897957 1 1
0.990293363644078 0.98772832378459 1 1
1.0031675116935 1.00057108734521 1 1
0.988670834441072 0.986216178808574 1 1
1.04102781618844 1.03866455859787 1 1
0.988323789137323 0.985874200445136 1 1
1.02426005849576 1.02108429594038 1 1
1.00889366321885 1.00628495328029 1 1
0.991979319805509 0.989005733967422 1 1
1.01431061091531 1.01209799547145 1 1
0.963194722026713 0.960935725165156 1 1
1.03643789007087 1.03370202106238 1 1
1.02142441204801 1.0189081192001 1 1
0.96998914387414 0.967691361149168 1 1
0.97585989493101 0.972898200138642 1 1
0.977778089513783 0.975329900638271 1 1
1.02937609009687 1.02668909144744 1 1
0.983557503503957 0.981249934587955 1 1
0.989042873127121 0.986807838480937 1 1
0.960878368084872 0.958488396510412 1 1
0.966863876707706 0.964125690832314 1 1
1.01040575999668 1.0081163482931 1 1
1.02448125739199 1.02198203344027 1 1
0.96971829921538 0.967535380792346 1 1
0.976771809418578 0.97394740614709 1 1
0.98330350471091 0.980765075617924 1 1
1.02438815478095 1.02218006146852 1 1
1.00765539574617 1.00470730119615 1 1
1.00334171055695 1.00088543952484 1 1
0.994115102766996 0.991313103393939 1 1
0.955268286402217 0.952741772088938 1 1
0.982416630915251 0.979993389051602 1 1
0.972465932409597 0.969978547799494 1 1
0.957433846061737 0.954756896198666 1 1
1.02878248845294 1.02604102838763 1 1
1.00460869184846 1.00221734676065 1 1
0.978655714886182 0.976441280529375 1 1
1.01107930411696 1.00866259998767 1 1
0.977617902974828 0.975002321074332 1 1
0.980020820974164 0.977770818423476 1 1
0.946222185816758 0.943642064393837 1 1
1.01215734793972 1.00918321440625 1 1
0.94062598095028 0.937917445814305 0 0
1.01555480150175 1.01274871176088 1 1
0.968174199894475 0.965995117692862 1 1
1.04399723771331 1.04131312690673 1 1
0.958724560768802 0.956100526072556 1 1
1.01289781806823 1.01011316440434 1 1
1.01963983653302 1.01702585884017 1 1
0.968203902097004 0.965821971862651 1 1
1.02702432011573 1.02455466739324 1 1
0.988909175098005 0.986082935641573 1 1
0.950109155058767 0.947313985675302 1 1
1.00817321259018 1.00561039388051 1 1
0.997468515159867 0.99520628511974 1 1
1.02348841135685 1.02062588487503 1 1
1.01669770263913 1.01393219162494 1 1
0.956886044813716 0.954352280967274 1 1
1.03753153028981 1.03504207843315 1 1
0.95477706383579 0.952330711363559 1 1
1.05204570415289 1.04918673872695 1 1
0.967848074327775 0.965613407255613 1 1
1.00525497733122 1.00251667991361 1 1
1.01272163300889 1.0101680364977 1 1
0.999909212224257 0.99732399486826 1 1
1.03901840566491 1.03633579692897 1 1
0.968574566625195 0.966383204499611 1 1
0.98655027459797 0.984127170146559 1 1
1.02956812256101 1.02682541642707 1 1
1.02412527153192 1.02163755428337 1 1
0.945414775621524 0.942879455501413 1 1
1.0242997948274 1.02124493866426 1 1
1.02899880223993 1.02611018986273 1 1
0.972048993514709 0.969314465559516 1 1
1.02594870223337 1.02334428381491 1 1
1.00852212977819 1.00601860545298 1 1
0.964104911114808 0.961976285818596 1 1
0.985341179257964 0.983172948690305 1 1
0.984694561525489 0.982170619604597 1 1
1.01176373210074 1.00946861288038 1 1
0.976510276029922 0.973960463987401 1 1
0.983523918918177 0.981024394691966 1 1
1.01224996290256 1.00965575598711 1 1
0.9803016126004 0.978014424296412 1 1
1.00648821133598 1.00422423882978 1 1
0.993689809127056 0.990973708504277 1 1
1.02086022173127 1.01843226709031 1 1
0.978959789653806 0.976476412206498 1 1
1.01980848495761 1.01673712850434 1 1
1.06912620476943 1.06633448560666 1 1
0.987475466886347 0.984702998011216 1 1
0.963830683156878 0.961418623572444 1 1
0.984197606422019 0.981666307099483 1 1
1.01102685987325 1.00844795514915 1 1
1.01689530243659 1.01398564323159 1 1
0.971709444353325 0.969614808492593 1 1
0.969903382607953 0.96752946661774 1 1
1.00112421543527 0.998430399696193 1 1
0.977548558330432 0.975163999492746 1 1
1.00502912594953 1.00233022720059 1 1
1.02969653720277 1.02727702091907 1 1
0.989423386373511 0.987032022175941 1 1
0.979435818489104 0.97723773221138 1 1
0.932789212756274 0.930653968710484 0 0
1.01721948313735 1.01517196415677 1 1
1.00227313427039 0.999629075649986 1 1
1.05599000455115 1.05363304921484 0 0
0.960649100571211 0.958230596030025 1 1
0.986221366143743 0.983366786113468 1 1
1.05717762396955 1.05438732926131 0 1
0.977086490161134 0.974628573450856 1 1
1.00001593484184 0.997705450386547 1 1
1.01594431162116 1.01308086545088 1 1
0.990296811127501 0.987885641759406 1 1
0.978298103885515 0.975945525079455 1 1
0.997965861780652 0.995421164657245 1 1
0.976535250511034 0.973663920698369 1 1
1.00563543341289 1.00327576014525 1 1
1.04867824463854 1.04607387483058 1 1
0.974318261595217 0.972166590019956 1 1
1.00761448812579 1.00489481051242 1 1
0.970460332101248 0.968275818826067 1 1
0.991349234064246 0.988663360463266 1 1
1.02615491454336 1.02360692345019 1 1
1.01152691509661 1.00874355687758 1 1
1.03510216156101 1.03239396813692 1 1
1.04680438066566 1.04423543859247 1 1
0.978704729952508 0.976297636759104 1 1
1.00707185390825 1.00463358304611 1 1
1.0218375895697 1.01904026100949 1 1
0.95634735038653 0.953725588254215 1 1
1.02981216502127 1.02734798354299 1 1
1.02091900170594 1.01858702989448 1 1
0.972507887317906 0.969983961315419 1 1
0.992912763602224 0.990706117922479 1 1
0.94301933091788 0.940925021388249 0 0
0.961824988113467 0.959048909801322 1 1
0.974719165420857 0.972341850794195 1 1
1.01067851227208 1.00803572415164 1 1
1.00883959425203 1.00644252706252 1 1
1.00480578014727 1.00208729380425 1 1
0.97499916130667 0.972578271277938 1 1
0.998855963105705 0.996763201232698 1 1
0.967602945261859 0.965023806072103 1 1
1.00077171838722 0.998562149634504 1 1
1.02658853618583 1.02417612457138 1 1
0.981737830521847 0.979314512380265 1 1
1.00580787380802 1.00187704634205 1 1
1.03714965868067 1.03400980304312 1 1
1.03438330511339 1.03114155098964 1 1
0.991356036021598 0.989029581409241 1 1
1.01580060049155 1.0134227121613 1 1
0.95799774838751 0.95570462325939 1 1
1.02813344905568 1.02528354359243 1 1
0.979174022043075 0.976574258280864 1 1
0.989651977397629 0.986881296935514 1 1
1.00653914804357 1.00373489089574 1 1
1.06874698436253 1.06591645985293 1 1
0.978496094926507 0.976469294220885 1 1
0.992549859051549 0.990040183622967 1 1
0.995111501937448 0.992683893158611 1 1
0.999123518405452 0.996800631916313 1 1
0.981222100309311 0.978956968396932 1 1
1.02112577247283 1.0184943537164 1 1
0.970174993143676 0.96780368033578 1 1
1.01459975623511 1.01221307726334 1 1
0.990792836440991 0.988376211026714 1 1
1.01069097703542 1.00818923294848 1 1
0.995080380352454 0.992909747747241 1 1
0.974076056397011 0.971358583168641 1 1
1.01409475271346 1.01138869747202 1 1
1.04160540950061 1.03928208911207 1 1
0.95874334361943 0.955983793130494 1 1
1.01309488256706 1.01029171764742 1 1
0.98304044099415 0.98026797643353 1 1
0.99394660394734 0.990868678325989 1 1
1.04775350363665 1.04537007452836 1 1
1.0265570931773 1.02412537330667 1 1
1.01516427186399 1.01270478061001 1 1
0.979744282757054 0.977126807360857 1 1
0.973692590457934 0.970920752087412 1 1
0.971098094386081 0.968166141395025 1 1
0.984996948506746 0.982785109783782 1 1
0.986120340534341 0.983295589770141 1 1
1.03531248373725 1.03266180117001 1 1
1.0215448061954 1.01921372847873 1 1
1.00040922609276 0.998331538954894 1 1
0.998575074770865 0.995097082930473 1 1
1.03372220216347 1.03151907380977 1 1
0.993387612630834 0.990242447156491 1 1
0.966419700715415 0.964030599260667 1 1
0.999005368576235 0.99664687680545 1 1
0.962127144108044 0.959849356017335 1 1
1.04515244206864 1.0425423020922 1 1
0.954122783430422 0.952108829337043 1 1
0.96536219120094 0.962923913656294 1 1
0.969525527913625 0.967003057165309 1 1
0.983916885096134 0.981541968990213 1 1
1.05617706516949 1.05311233086047 1 1
0.990565171794164 0.98805641461073 1 1
0.993413204851138 0.991261474224613 1 1
1.02583407851399 1.02322960097766 1 1
1.04250873514767 1.0398832523075 1 1
1.02895268227086 1.0262253691744 1 1
1.0186430353629 1.01611294679927 1 1
1.02311993080088 1.02049768543407 1 1
0.970520218673341 0.967887228531789 1 1
0.967489151248159 0.96477915763365 1 1
0.973600825985626 0.970745626198698 1 1
1.01386307832807 1.01120251872679 1 1
0.975066201543611 0.972378971826233 1 1
1.04062468834843 1.03789414518167 1 1
1.05718731694324 1.05440482715233 1 1
0.98279956975163 0.980299302103438 1 1
0.986016079142424 0.983628580270902 1 1
0.983472634788563 0.980948395433792 1 1
1.01699242439459 1.01448631855354 1 1
0.990658106205279 0.988139932664483 1 1
0.980675085666541 0.977970724669101 1 1
0.985482456322267 0.983265858016124 1 1
0.97642203790746 0.97392228867 1 1
0.993582533505392 0.990964243698808 1 1
1.00650562524525 1.00400168808729 1 1
1.01026023156123 1.00768283743428 1 1
0.99110232608214 0.988779241372007 1 1
0.998247087523096 0.995915793006797 1 1
0.980041460864204 0.97706872089683 1 1
1.00224145070429 0.999843646440105 1 1
1.00002650423348 0.99751512903065 1 1
0.983599915442813 0.981216961028887 1 1
0.928352770123061 0.926035073807919 0 0
0.974271155998397 0.972043776773993 1 1
1.00915183050274 1.0064434412824 1 1
1.01773031606496 1.01521497481883 1 1
0.993713771261924 0.991490976951336 1 1
1.01693538176114 1.01425456772971 1 1
0.998130333179386 0.995789926537273 1 1
0.996504566556196 0.994150620517949 1 1
1.04915782697142 1.04650934237068 1 1
0.973589435095853 0.971372453281216 1 1
0.995359403024003 0.992685655213809 1 1
0.95656458256664 0.954028242917367 1 1
1.06272407690484 1.06021563018029 0 0
1.06018395693027 1.05721005881708 1 1
1.00900272006326 1.0065315599107 1 1
0.999409071168534 0.996913898975899 1 1
0.965957747887874 0.963546362969912 1 1
0.963882380130458 0.961235510111455 1 1
0.967844509874066 0.965106256657235 1 1
0.983628793517609 0.981607321899411 1 1
1.01762806393555 1.01481884682775 1 1
1.00047705234932 0.998223972076568 1 1
0.986575057273383 0.984083645678477 1 1
0.989216437700619 0.986952855049469 1 1
0.999816728303209 0.997011326240784 1 1
1.00704748747608 1.00397910437494 1 1
1.06331304182631 1.06060026282717 0 0
0.941499393533355 0.939402301833633 0 0
0.950041659606251 0.947575665298001 1 1
0.991529895452214 0.989305244971334 1 1
0.988387749284012 0.986109103790545 1 1
1.0174166825758 1.01491466087355 1 1
1.02665063815734 1.02401197031112 1 1
0.994457314182861 0.992286445111357 1 1
0.969844758513858 0.967482594426436 1 1
1.03177011813612 1.02905430772967 1 1
0.970819176890699 0.968489559797552 1 1
1.04260471201047 1.03972831876271 1 1
0.980482973231193 0.977939163896914 1 1
0.973309646589186 0.970790380290552 1 1
1.00369323383969 1.0010345394651 1 1
1.07579139802901 1.07326054204988 0 0
0.949704435807735 0.947236799395964 1 1
0.987594000083412 0.984959543373501 1 1
1.04783487837127 1.04506043922664 1 1
1.01832071071735 1.01567139343406 1 1
0.99696470038413 0.994437366808741 1 1
0.969922062480016 0.967503507934477 1 1
