# Supplementary material for: Bias caused by sampling error in meta-analysis with small sample sizes
Source: PLoS One. 2018 Sep 13;13(9):e0204056. doi: 10.1371/journal.pone.0204056 (PMC6136825; doi:10.1371/journal.pone.0204056)
Supplement: S4 File — (ZIP) [file pone.0204056.s004.zip › results N = 20 theta = 1 tau = 0 sz = 20-30.txt]

"cohen.dl.theta" "hedges.dl.theta" "cohen.dl.cp" "hedges.dl.cp"
0.954716435262432 0.92693050096495 1 1
1.01154505008624 0.981335828253324 1 1
0.891536892885103 0.866586631990244 1 1
0.937835632533671 0.910332908062936 1 1
0.850719985068701 0.826972203013266 1 1
0.964713086932405 0.937465148486054 1 1
0.978138141455047 0.950015073710047 1 1
0.983455388616896 0.954849606975185 1 1
0.999489731407478 0.968314819952856 1 1
1.01729628086716 0.986989534587443 1 1
0.855812284764512 0.829287644221164 1 1
0.970584301201494 0.943612445541771 1 1
1.17914652747289 1.14405731023277 1 1
1.10413044900551 1.07269285716517 1 1
0.89955692002211 0.873608606913848 1 1
0.911070485281792 0.883220697716116 1 1
0.954165290025611 0.924099480745997 1 1
0.958863941212076 0.930156065508858 1 1
1.01095680926831 0.981297909387624 1 1
1.07619826396438 1.04445087120048 1 1
1.17008490531425 1.13863966685096 1 1
1.11626605278059 1.08257677287378 1 1
1.07864304717794 1.04481817858597 1 1
1.1290120901446 1.09559119334259 1 1
0.959118625980819 0.931439014005937 1 1
1.220943293578 1.1828534193527 0 1
0.970200591482558 0.941124525257073 1 1
0.899611001979423 0.87370164000518 1 1
1.01231132088598 0.982792379392445 1 1
0.914461341898487 0.888533505236176 1 1
0.752469264980852 0.731492317558413 0 0
1.05150758969388 1.01991635236285 1 1
0.904341064286533 0.877183381030951 1 1
0.98447146626695 0.95689354554635 1 1
0.95914637675377 0.93094921739696 1 1
1.0324456957036 1.00154204205605 1 1
0.933437876051899 0.908314845879089 1 1
0.918054051963481 0.889469997488343 1 1
1.05004342901598 1.01954367094274 1 1
1.03700772674676 1.00599243300857 1 1
0.898320691251221 0.871062031439539 1 1
0.983803989730208 0.954873952664961 1 1
1.12069740741582 1.08476435178086 1 1
0.963687353677319 0.937048951731501 1 1
1.23023024289192 1.19476431281695 0 1
1.00551279059946 0.973786717420714 1 1
0.960582533202791 0.933020445018552 1 1
0.84433376394688 0.821345876585755 1 1
1.02701214823619 0.996194494084545 1 1
0.967127622622851 0.938541090261258 1 1
0.963141429942615 0.935610492710708 1 1
0.882118111854676 0.85483549099838 1 1
0.86943086956518 0.845831226464257 1 1
0.78479759717454 0.763701201822724 0 0
0.895249135364879 0.869234341228286 1 1
1.07750175181161 1.04524796117828 1 1
0.900466206794949 0.875737837387184 1 1
0.965246887374332 0.938031259596217 1 1
1.06353007888069 1.03198794249611 1 1
0.973610385829942 0.94486467830656 1 1
0.816266210918249 0.793210948193258 0 0
0.952133331344173 0.92378332980939 1 1
1.18006591347939 1.14517055928281 1 1
1.12845647429953 1.09629372191925 1 1
0.928012591826035 0.90071293333763 1 1
0.974727289663756 0.945859750252352 1 1
1.02455503720359 0.992224999120476 1 1
1.01008962155365 0.980242643561184 1 1
0.857541623713915 0.828505851606872 1 1
1.01942256236167 0.989044016213848 1 1
1.064002671106 1.03091354510153 1 1
0.997739054012722 0.970681362033418 1 1
1.22793461740435 1.191488923469 0 1
0.880917447069485 0.853157472449256 1 1
1.02706509787723 0.997473206205505 1 1
1.0557171361509 1.02633618940666 1 1
0.898575654299843 0.870920340306631 1 1
1.03529822488079 1.00441593477155 1 1
0.861212830613113 0.837754464105177 1 1
0.934061860169766 0.908281493838042 1 1
0.937775477170203 0.909913332857362 1 1
1.04561489504332 1.01523260248323 1 1
0.974114577890168 0.945136578356758 1 1
1.04385795891918 1.01446862378266 1 1
1.08891539265103 1.05486623508834 1 1
0.804197741300408 0.781100323115463 0 0
0.864498175739287 0.83992754662125 1 1
0.866737700328811 0.84177797001041 1 1
0.97542502284922 0.947399215416452 1 1
1.0377617407737 1.00904628799283 1 1
1.11683540730806 1.08405759284129 1 1
0.804921954184288 0.782191989912312 0 0
0.893227463377685 0.868355356222376 1 1
1.00183631774088 0.974248303906551 1 1
0.904366470946784 0.879105818252978 1 1
1.16983125854344 1.13580670717413 1 1
1.05479786151499 1.02436671998838 1 1
0.972962564904168 0.942432873077772 1 1
0.866260538501795 0.841886149000218 1 1
0.943196303475154 0.915050490159249 1 1
0.862491910111337 0.837792016440719 1 1
0.991012285770896 0.961969184046822 1 1
1.088829220616 1.05654841113099 1 1
1.05152660864338 1.02102739782092 1 1
0.947432224953418 0.918878604457288 1 1
1.05195620225955 1.02146092162866 1 1
1.16990270578251 1.13426764982018 1 1
0.998268756416133 0.970067105788747 1 1
1.04107201022209 1.01029107141099 1 1
0.826882132309551 0.803006158576129 1 1
1.07167182035045 1.03965739155742 1 1
1.17426518770643 1.13997225870348 1 1
0.906263523865319 0.878886905560398 1 1
0.940418934296569 0.914346572578617 1 1
0.935242170773384 0.907913455500127 1 1
0.847494341409139 0.823186705202169 1 1
1.00230374855695 0.974791508000632 1 1
1.07719086803415 1.04599934840379 1 1
1.02340934088965 0.994153505095981 1 1
1.30254488842641 1.26592416184436 0 0
1.07845958991702 1.0440136753431 1 1
1.11418048416616 1.08167804426856 1 1
0.914322894354473 0.885790991733039 1 1
1.18774758355101 1.1516934815845 1 1
1.01496380168339 0.985413590011217 1 1
0.795064915690722 0.771114996193073 0 0
0.873741762883765 0.849030382611607 1 1
0.952438286088002 0.92406484735869 1 1
0.989075336330022 0.959640215569472 1 1
1.08437229393637 1.05255920143369 1 1
0.806768683889391 0.781028656822541 1 0
1.08417738498596 1.05218994996114 1 1
1.00517277697584 0.975956029486931 1 1
1.09683466013333 1.0638788865557 1 1
1.00649269487053 0.978664606002481 1 1
1.04856383932172 1.01751178452763 1 1
0.963499688145832 0.93572909380695 1 1
1.14099278598284 1.10814121982648 1 1
0.985125095635658 0.955769373096342 1 1
0.832720745029374 0.808551903060733 1 1
0.969457887472466 0.941402208402937 1 1
0.943836776418525 0.91793125389016 1 1
1.17710559773076 1.14311094271629 1 1
0.87951049070166 0.855493112803117 1 1
0.827567853201343 0.803302208941579 1 0
1.13458844866102 1.09970209488937 1 1
0.919492819682189 0.892099368686702 1 1
1.02349801027276 0.992868010712862 1 1
0.946108247622132 0.918830183017352 1 1
1.10107804917284 1.0681192396597 1 1
0.962244978469824 0.933383592628125 1 1
1.10606966753669 1.07387254409186 1 1
1.32558933393362 1.2863733811433 0 0
1.01783320293294 0.987647372404981 1 1
0.874099234444671 0.848075195066753 1 1
0.989331912689854 0.960083160343526 1 1
1.02759857972698 0.998487623853155 1 1
1.0124488422196 0.983312146426386 1 1
0.977817803891324 0.947706827171999 1 1
1.15883216422366 1.12268732723497 1 1
1.14040269743576 1.10886994372122 1 1
1.00406511252165 0.975764492744367 1 1
1.12236345917651 1.08741478966376 1 1
1.01364993219812 0.9852872852297 1 1
0.778133908185181 0.754626145665835 0 0
1.04915222427249 1.01802618803103 1 1
1.16743985415526 1.13443748537911 1 1
1.16117238740851 1.12759152549429 1 1
1.12529899566454 1.09163652265379 1 1
0.879177950191542 0.852250767174802 1 1
1.04540971412666 1.01458243034736 1 1
1.05836098148774 1.02779444130931 1 1
1.00300525602115 0.971731060683334 1 1
0.971415714880971 0.944588651498181 1 1
1.1388741259317 1.10644836200511 1 1
0.932306988178388 0.903542927430076 1 1
0.932305011075712 0.905235347323819 1 1
1.01644968577087 0.985472880506762 1 1
0.968725384673638 0.941436093034786 1 1
0.874216772221339 0.848853919650952 1 1
0.951452379604912 0.923435420397419 1 1
1.04293717346634 1.01083642560479 1 1
0.947015553205054 0.918555716651765 1 1
1.04799090904216 1.01629469742801 1 1
1.10919849206699 1.07768059332223 1 1
0.867889879106933 0.842395579862114 1 1
1.10634518958228 1.07386914244229 1 1
1.0377343824825 1.00666428781487 1 1
1.0882759024466 1.05600077597912 1 1
0.905719576121489 0.878683962243839 1 1
0.992329006144541 0.963311879351166 1 1
0.922437332996023 0.896478149561654 1 1
1.00847854700021 0.980165385379365 1 1
0.993456000930788 0.965325011878801 1 1
1.0104293953154 0.980565436974467 1 1
0.860135093471 0.834624199610967 1 1
0.797499015390521 0.774702496298923 0 0
0.960946841265265 0.933224513350503 1 1
0.96926869889812 0.941042578469541 1 1
0.851297477954125 0.828476601851655 1 1
0.807327405475289 0.783482087221923 0 0
1.12019340830584 1.08706748069709 1 1
0.949079919501198 0.923420886856519 1 1
1.06775068552933 1.03547577866365 1 1
0.9632400063626 0.934615931385749 1 1
0.903201956341676 0.876853997501335 1 1
0.945031877459501 0.917241165087703 1 1
1.02673194883223 0.998241404318332 1 1
1.04175624982839 1.01291534080168 1 1
0.943462662037092 0.91448118878084 1 1
1.14364944969431 1.11187963907158 1 1
0.924748901005588 0.897780122078162 1 1
1.0208156708737 0.99088982891617 1 1
0.773710298495929 0.751599296926045 0 0
1.04849588102978 1.01755645385371 1 1
0.77612593083382 0.75254634201925 0 0
1.04010191941136 1.00835893311348 1 1
0.904428761792748 0.876837199250403 1 1
0.848763970094586 0.824442169593795 1 1
1.13836252457208 1.10832289808717 1 1
0.93648752612222 0.910075206159257 1 1
0.93901908722116 0.911878453046258 1 1
1.10475209638232 1.07081463024532 1 1
0.931415551882358 0.904839368656861 1 1
1.07433483295096 1.0412022760277 1 1
1.07564834864594 1.04071812605384 1 1
0.965690111099796 0.939101150869156 1 1
0.979487991882457 0.951205303565046 1 1
0.97009009283423 0.943278837591659 1 1
0.913091956326124 0.886417017127827 1 1
1.00036948482124 0.971793775405399 1 1
0.958774838923603 0.929904560612376 1 1
1.21121644722728 1.1773818844608 1 1
0.981936874303355 0.952955997754645 1 1
1.04503237346324 1.013596747616 1 1
1.01573545107823 0.985228335260962 1 1
1.0380384783112 1.00812305305886 1 1
1.1317775306464 1.09872370563983 1 1
1.14894297948301 1.1167620789995 1 1
1.01853734787288 0.989527942295112 1 1
0.978318441675461 0.948888883089908 1 1
0.958350936966755 0.929340971251012 1 1
0.86465613867218 0.840126331799098 1 1
1.01722796788692 0.986797737070898 1 1
0.913621525220394 0.885679393691666 1 1
1.13544389120565 1.09975110355409 1 1
1.0578480216285 1.02761966043176 1 1
1.00145014513092 0.971470589410033 1 1
1.15654870195871 1.1210443989578 1 1
1.23302112262509 1.19594312286343 0 0
0.943606180103302 0.915470222102654 1 1
1.11585308290467 1.08278102286857 1 1
1.02025820846694 0.989956405675356 1 1
1.14160580570906 1.10925544251899 1 1
1.03143421063018 1.00247999230379 1 1
1.02209118360307 0.990682941263725 1 1
1.1774179598194 1.14176453913757 1 1
1.07974426721919 1.04713249869066 1 1
1.04812683231575 1.01816049844324 1 1
1.11332005979367 1.07882573108803 1 1
1.03553157841608 1.00215293950873 1 1
0.791203647912666 0.769941939960929 1 0
1.01477972866729 0.987119673040834 1 1
1.047580262549 1.01678410658346 1 1
0.861975531191218 0.836315384161592 1 1
0.967482278902113 0.93745824360687 1 1
0.931233257795429 0.903608771228729 1 1
0.930558716677194 0.90322943367062 1 1
1.04986309391677 1.01719647765531 1 1
0.975453238167818 0.9452897586511 1 1
1.11091701286529 1.07808607008501 1 1
1.07534155618325 1.04287071461161 1 1
1.02427652482413 0.994719384236372 1 1
1.07562979190329 1.04482302696472 1 1
1.05529867858565 1.02325545909798 1 1
0.826685380471726 0.801801166592232 1 0
0.911605830758123 0.885632971823435 1 1
0.938917583246471 0.910634662601242 1 1
0.977822594757619 0.949691843541968 1 1
0.907942445441621 0.882349245428379 1 1
0.854907797554433 0.829901424527508 1 1
1.02556751461931 0.994372255761047 1 1
1.01135007063324 0.983857328730739 1 1
0.894254446864277 0.866217942592683 1 1
1.02595062428205 0.994888189459297 1 1
1.1355650733987 1.10105786612376 1 1
0.949867211755923 0.923638438655793 1 1
0.961358136258199 0.933449717708752 1 1
0.979528889331836 0.950371849275202 1 1
1.07882010310471 1.04618741524534 1 1
1.02133646850289 0.990447705564097 1 1
1.17701791752472 1.14354600462622 1 1
0.956678441823429 0.927670996064136 1 1
1.00209871594166 0.971147163211241 1 1
0.90099804058741 0.875323023035306 1 1
1.05053974712822 1.01747119124576 1 1
1.0145158443879 0.983214346426677 1 1
1.02136904726327 0.989158480457607 1 1
0.952626450557159 0.923698188607516 1 1
1.10158823885941 1.06869458876723 1 1
1.06895726840943 1.03917034143556 1 1
0.943380096845485 0.914960227177391 1 1
1.10244612355417 1.06825820568739 1 1
1.010816071783 0.98163235490258 1 1
1.08734029725783 1.05450418920717 1 1
0.989036602327461 0.959822044232167 1 1
1.17382275667436 1.13963297501008 1 1
1.00761744597155 0.977764170183105 1 1
1.07996656664658 1.04558710253696 1 1
1.05445430510911 1.02412200516785 1 1
1.00238388479329 0.971556142979298 1 1
1.07794358304854 1.04748465932747 1 1
1.05658428581953 1.02451003330703 1 1
0.948081426528949 0.919433565252889 1 1
1.09533616534563 1.06360871063415 1 1
0.97531666142206 0.945515531810601 1 1
0.989705462479379 0.959327480368138 1 1
0.924785138860613 0.898344500772709 1 1
1.01414665117012 0.983948845884657 1 1
1.08893437701348 1.05602149023847 1 1
0.969318477808437 0.940987796709386 1 1
1.0122411834813 0.980212098539133 1 1
0.996867710372727 0.966275722977022 1 1
1.03165937867469 1.00009317672554 1 1
1.0158520555262 0.987328526714271 1 1
1.01741629832858 0.988054660879761 1 1
0.942017531196537 0.914708879864985 1 1
0.919545491589791 0.893043592378906 1 1
0.924995122764816 0.898378276775594 1 1
1.01384755520491 0.984850280046297 1 1
0.98078071370185 0.952479154964139 1 1
0.924058613751285 0.897149521991946 1 1
1.06795792735304 1.0330302207018 1 1
0.930314762265769 0.904062128870533 1 1
1.14972246780253 1.1146418091747 1 1
0.955563277540853 0.928942205829112 1 1
0.976841870268912 0.948969452274804 1 1
0.984912098297899 0.957160016593148 1 1
1.13858266112256 1.10413904484971 1 1
0.901330754487698 0.874074283595626 1 1
1.02280484014547 0.991482001337997 1 1
0.874883844510882 0.848614448778368 1 1
1.04267183729829 1.01155504129245 1 1
1.00067985526328 0.972672431105597 1 1
0.968753902949005 0.941883459711013 1 1
0.983848175320818 0.954982788984931 1 1
1.0601648788921 1.02882883727434 1 1
0.858902739578453 0.832451365082713 1 1
1.01232253920789 0.980752237257413 1 1
1.05136328803209 1.02052190452026 1 1
0.88852729686485 0.864373623175186 1 1
1.16518206750302 1.13014262469055 1 1
1.1425759513172 1.10841949490059 1 1
1.04494802927992 1.01351256179981 1 1
0.835391202106961 0.810968895049299 1 0
1.14060695395968 1.10783555007646 1 1
0.956265590366981 0.929904206683217 1 1
0.902496762060376 0.875232116179539 1 1
1.00614199944052 0.976815769114741 1 1
0.951885863688794 0.923898330472745 1 1
1.04431914711839 1.01614228638487 1 1
1.20523721505547 1.17032674042985 1 1
1.09118375704324 1.05914503612137 1 1
1.1454138607173 1.11411134386108 1 1
1.08399741510183 1.05242770893628 1 1
0.912259590030748 0.886211304562882 1 1
0.994027919340164 0.96624344319617 1 1
1.05276262539855 1.020608819314 1 1
1.00330979600689 0.97454333138899 1 1
0.843934404836628 0.819552341982608 1 1
0.900449172915944 0.875882550843843 1 1
0.905370881798653 0.877973443863166 1 1
1.06445593085377 1.03563645616959 1 1
0.89495271547383 0.869259459668624 1 1
1.00370117812024 0.973610370746258 1 1
1.0649362813623 1.0330043947483 1 1
0.879538452874883 0.854857174019453 1 1
1.04130826663842 1.00950692958867 1 1
1.0035969244484 0.973635954907769 1 1
1.04991121645868 1.01974719191423 1 1
0.902069133764912 0.875509109390558 1 1
1.09302906957574 1.06151868450539 1 1
1.0674694893513 1.03686831940687 1 1
0.91458439702029 0.887937119686784 1 1
0.966445211714462 0.937213428011244 1 1
0.971614028344165 0.94346769196798 1 1
1.0435783489321 1.01222384585403 1 1
1.02594686665931 0.996118624899539 1 1
0.907735726220095 0.879687453017178 1 1
0.983576836220378 0.956015545118218 1 1
0.942167461953274 0.91453774848592 1 1
1.01877430323376 0.990075583012335 1 1
1.07949628493675 1.04852547209871 1 1
0.888978086108284 0.861550622708316 1 1
1.1397840191787 1.10595347228229 1 1
0.957387392073623 0.928097060690022 1 1
1.15898227213441 1.12493039511932 1 1
0.970592002071257 0.941956184041106 1 1
1.04403098480542 1.01502782837368 1 1
0.916487413204049 0.890100124718773 1 1
0.967618110203761 0.940476487094633 1 1
1.03156470041355 0.999845916065039 1 1
1.02305626633927 0.991787632513861 1 1
0.904269137882247 0.87688204996503 1 1
0.980674949028548 0.951458620826968 1 1
0.902574973027028 0.875838867871711 1 1
0.988971456659166 0.95841826233091 1 1
0.912551252812823 0.886765895014642 1 1
0.932694570232085 0.905966349378797 1 1
0.96682786708233 0.941119226434583 1 1
0.953092346037556 0.924912488138151 1 1
0.952234857112764 0.925459126354951 1 1
0.903213941151616 0.877205997073123 1 1
1.20273001046015 1.16664030085941 1 1
1.14504235121103 1.11356228453526 1 1
0.911063411245258 0.882878218535394 1 1
0.992137297361769 0.963128521646268 1 1
0.919261614218997 0.892245293231196 1 1
1.05577560809719 1.02371389854816 1 1
1.11257119095286 1.07913341518433 1 1
0.914008737419713 0.887570861545685 1 1
0.956882717533377 0.930162936481721 1 1
1.16009445034612 1.12867417160026 1 1
0.949662926769747 0.922092058534399 1 1
0.74173175067106 0.718797618036004 0 0
1.15094722056443 1.11778553744823 1 1
1.09277156825939 1.06345586541297 1 1
1.09552158987951 1.06174558043196 1 1
0.895791225330532 0.87060575249011 1 1
1.08052914252503 1.04972138907831 1 1
1.05456105477601 1.02368841447388 1 1
0.894876673807326 0.868232450559641 1 1
0.981538298961285 0.952391923632325 1 1
0.918096473788891 0.891737785257906 1 1
0.97915507242365 0.950096305709221 1 1
0.968576311787646 0.937506127201402 1 1
0.921559126616412 0.893282657145954 1 1
0.906286767964765 0.879800063141983 1 1
1.05152755214756 1.01958196107899 1 1
1.04262770704585 1.01207163841306 1 1
1.13287109557293 1.09943662562062 1 1
1.07373290433076 1.04130320021753 1 1
1.07840684231189 1.04564307199145 1 1
1.08894887087546 1.05407806192651 1 1
1.11457582633763 1.08100165504861 1 1
1.04776067340886 1.01628876410148 1 1
1.04076080108603 1.00955613501954 1 1
0.882946823488444 0.857026626854732 1 1
1.08293733233767 1.05233811396226 1 1
1.16231282058884 1.12908799073219 1 1
1.02728976228558 0.999374080142983 1 1
0.892161163787848 0.864655413475045 1 1
1.05896877394565 1.02776582152058 1 1
0.89122500262543 0.864969173308938 1 1
1.15517966746757 1.11969931923449 1 1
0.929710545837742 0.901654235100742 1 1
0.912981355872483 0.885455703088923 1 1
1.08338860857413 1.05146907590388 1 1
0.937020396872534 0.909182000184573 1 1
1.00204063911107 0.973785023647244 1 1
1.15773844348417 1.12317267465164 1 1
1.00825741867351 0.980068649486592 1 1
1.01520501580687 0.983841259354385 1 1
1.11900886009138 1.08391045550795 1 1
1.11343820219216 1.08268598300214 1 1
0.939085831319864 0.912457866290833 1 1
1.04570137246438 1.01373054036721 1 1
1.16974941749134 1.13297986090699 1 1
1.02776611005586 0.995768747835864 1 1
0.973720777890874 0.943524902812626 1 1
0.890356434998012 0.863272547299218 1 1
1.08898942791835 1.05739127181565 1 1
1.12273975476593 1.09125790285211 1 1
0.854858941244004 0.829873697436294 1 1
0.929729114034048 0.90276175734666 1 1
1.12405137793664 1.09077045208925 1 1
0.87279603706281 0.847876709222237 1 1
1.10367258906754 1.06994547700025 1 1
0.958439214401018 0.92904165989717 1 1
0.900618808175083 0.874945841801654 1 1
1.09044259308507 1.05767176236094 1 1
0.762123263857291 0.73948084798464 0 0
0.853245436155942 0.828969198979139 1 1
1.15926374956805 1.1232716020495 1 1
1.07314107645598 1.04243164655341 1 1
0.998797047376213 0.970699747791804 1 1
1.07641500529879 1.04505879731197 1 1
1.16249423923558 1.12871907020715 1 1
0.991787450880831 0.962680834487518 1 1
0.91019240869983 0.883128865741261 1 1
0.891545657363646 0.865429750265896 1 1
1.0401369970598 1.00819143531325 1 1
0.998037712678114 0.969200236077536 1 1
1.09483964425045 1.06372401907669 1 1
0.954254302173796 0.926961720850275 1 1
0.874810135133 0.849768473485552 1 1
1.03448112640014 1.00386069512474 1 1
1.08943310282481 1.05679355157209 1 1
0.941125288976211 0.910462239375661 1 1
1.06462545422954 1.03197960390135 1 1
0.996749173772484 0.967769454474573 1 1
1.07246313793518 1.03848299716682 1 1
0.931287224434008 0.903108735162778 1 1
0.9654426831737 0.936568517333012 1 1
0.892171430178627 0.865542144419262 1 1
0.954138694084458 0.925972514323658 1 1
0.967006617562027 0.939857627526354 1 1
1.08397891947173 1.05251773458431 1 1
1.03533303273588 1.00379682493397 1 1
0.945888977079424 0.91863171343673 1 1
0.940565395619215 0.912948089647677 1 1
1.16336524307706 1.13034964337843 1 1
0.986950133509976 0.955617698997441 1 1
1.12042587243402 1.08755917532791 1 1
0.910478484154562 0.883598343641624 1 1
1.03450425585995 1.00545609513757 1 1
0.979601048644945 0.951057534367863 1 1
1.05105399451617 1.02089406922963 1 1
1.03608916874514 1.00555195988033 1 1
1.03167442517423 0.999712685383779 1 1
0.925576735310446 0.900086153227649 1 1
0.920911855726536 0.893630556239822 1 1
1.06488286164578 1.03460321950492 1 1
1.05016665527348 1.01806598880853 1 1
0.981369115923951 0.948880032326482 1 1
1.05084579946408 1.0221403351471 1 1
1.09710580990333 1.06291602344109 1 1
0.974590624661203 0.946056784581147 1 1
0.938897758411922 0.912580224168942 1 1
1.08222118677885 1.05042926408609 1 1
0.997648376882724 0.96676390568591 1 1
0.835049763452093 0.811764580578911 1 0
1.04851638440864 1.01818500043948 1 1
1.01259811971486 0.98291545644544 1 1
1.0312498851221 0.999243888491309 1 1
1.01199321155702 0.979673020993711 1 1
1.1012073159837 1.06763917270933 1 1
0.886736474503908 0.860768658460736 1 1
0.881389492477998 0.855002382277567 1 1
1.02462814648263 0.993520319170273 1 1
0.883165881914405 0.856576828243427 1 1
1.04450246942215 1.01331837988783 1 1
1.15974373528064 1.12502037463855 1 1
1.03828643881767 1.0085901920771 1 1
0.941038538064725 0.913879638064448 1 1
0.979968881427751 0.951375927186199 1 1
0.966649764008372 0.938854855479418 1 1
1.27083690495835 1.23379486838371 0 0
1.07329006699669 1.04085517035496 1 1
0.929034946951519 0.902610750277551 1 1
0.728410254531868 0.707789687022885 0 0
0.948941920809015 0.922688908412176 1 1
0.872373356078725 0.84702938256422 1 1
0.977987818783468 0.948551306074332 1 1
1.09628330217827 1.06323756959157 1 1
0.874553320393605 0.850016328032837 1 1
1.07030229443606 1.03979951717669 1 1
0.91653572978211 0.890666487527928 1 1
1.01819488992248 0.987518650301527 1 1
0.911523461499157 0.88567127315149 1 1
0.923697181865539 0.896594205557337 1 1
1.07476538617732 1.0458427801357 1 1
0.89820439710949 0.871407954821824 1 1
0.99813064145733 0.968890269767906 1 1
1.03802643773711 1.00760243217962 1 1
1.10505632189312 1.07078497241892 1 1
1.06256393598204 1.03042175586252 1 1
0.986894695515055 0.95904181276953 1 1
1.03058466367276 1.00125275776063 1 1
1.17235124469303 1.13787904635499 1 1
1.10849540052532 1.07539429366977 1 1
1.25023913468402 1.21090059723456 1 1
0.867232697758394 0.840730746203074 1 1
1.29352994607075 1.25365727103881 0 1
1.09187747651256 1.06221580394641 1 1
1.0505430290773 1.02112336505101 1 1
0.951432639844483 0.924301830309543 1 1
0.92520825847267 0.897398977392287 1 1
0.894219602506212 0.866817676400196 1 1
1.19492226121246 1.15910439875352 1 1
1.05276291445146 1.02108747935426 1 1
1.08736426126335 1.05644728598753 1 1
1.13897370034843 1.10444499781489 1 1
0.912013559381482 0.885690663423215 1 1
1.01819113304056 0.987765353145108 1 1
0.952213903240922 0.924154526616822 1 1
1.11487033903925 1.08011933424039 1 1
0.75026371633763 0.728435140234869 0 0
0.890475796750612 0.864020835479264 1 1
1.0770491262811 1.04548489759825 1 1
0.862106934369453 0.837726697700988 1 1
0.947917072021092 0.918623625860876 1 1
0.969063135880202 0.939545461000879 1 1
0.993077175911685 0.965277455924284 1 1
0.90552971717185 0.880323194711626 1 1
1.16688536382498 1.13385604870053 1 1
1.05855895210439 1.02604128291797 1 1
1.01669497865367 0.984546675240415 1 1
1.13498226621463 1.10186451843737 1 1
0.878477406607051 0.854032085749224 1 1
1.07174043501635 1.04031227753717 1 1
1.10362902032432 1.07082902965298 1 1
1.09380582288297 1.06258864455956 1 1
0.95197106152235 0.922460585260726 1 1
0.845967412562167 0.82073403193812 1 1
0.9686041191521 0.941478707225493 1 1
0.914577383127057 0.88938863761197 1 1
0.905566473184895 0.877751483987353 1 1
0.982384284763788 0.953680047256055 1 1
0.972746590831653 0.943519752105819 1 1
1.04043109462693 1.01020913380191 1 1
0.991559788090709 0.963294700844756 1 1
0.953071635435795 0.924679330903371 1 1
1.00090825843822 0.970593722475372 1 1
1.11393837699693 1.08041696363372 1 1
1.06680597492174 1.03592712009446 1 1
0.970839350525487 0.942498133379984 1 1
1.00718455197858 0.976628376276072 1 1
1.02390270420562 0.993679648477609 1 1
0.884421429868411 0.858385872645713 1 1
0.817298945384965 0.792079215413563 1 1
0.984003758034995 0.954916052246362 1 1
0.895073118077023 0.870208424909674 1 1
0.829033007285503 0.805389226043081 1 1
1.02875382624176 0.999777999221782 1 1
0.880924973128473 0.856902901898667 1 1
1.15790692937117 1.12445534434814 1 1
0.963281491297494 0.934607797335048 1 1
1.04790817750384 1.01617713966543 1 1
1.07515570182782 1.0421905656642 1 1
0.947407750318744 0.918287137097143 1 1
0.943987436267697 0.916789104389403 1 1
1.05029552856792 1.02090676397824 1 1
1.02101084270358 0.99323351581537 1 1
1.00955212179005 0.980544905970385 1 1
1.11888047171648 1.08678907728977 1 1
0.911422882248143 0.88540957005467 1 1
0.955866421202745 0.926712460321276 1 1
0.864915425867064 0.840863547991509 1 1
0.931948901790734 0.904078407528159 1 1
0.867454228013757 0.841279444469301 1 1
0.968361155197366 0.939246032337158 1 1
1.02249928473827 0.992972809886602 1 1
1.16855728097237 1.135254306094 1 1
0.986691921508545 0.954900850170648 1 1
0.956889711739541 0.928982972092004 1 1
1.07130441703632 1.03965893003806 1 1
0.947794752160542 0.919925923582741 1 1
0.996378742061083 0.96813442285884 1 1
1.01439866490911 0.985346732944821 1 1
0.902232857790251 0.876659953717725 1 1
0.977454720545342 0.949671236716292 1 1
0.993504940915625 0.963628900552801 1 1
1.06560178562869 1.03379982909568 1 1
0.95306722212332 0.925791043462482 1 1
0.964834074089376 0.937198679177617 1 1
0.843920744711275 0.819980529606513 1 1
1.1386398973078 1.10457868368813 1 1
0.894396494883621 0.868597160269265 1 1
1.05111545101272 1.02172860240671 1 1
1.0754911635954 1.04329643144658 1 1
0.826381752579757 0.8013562842264 1 0
0.972469040326406 0.942771611502381 1 1
1.09170164836575 1.06034823024406 1 1
0.838000074069994 0.813473355930079 1 0
1.13572920640854 1.10279225537426 1 1
1.25229819140595 1.21528051147438 0 1
1.06117592261452 1.02809351769066 1 1
1.08888600573477 1.05838107586015 1 1
1.07660930779955 1.04347329028008 1 1
0.966880665014602 0.938445857969938 1 1
0.985391561986491 0.956222260729067 1 1
0.794715596538084 0.771415927340868 0 0
0.930400016319289 0.902320054540759 1 1
0.982932753939056 0.954409947154813 1 1
0.995454491496183 0.967722821567177 1 1
0.966368270800214 0.937016010307845 1 1
0.905248022599114 0.879367829324843 1 1
1.11984367574946 1.08645088345573 1 1
0.880089575712064 0.855503846481193 1 1
1.13741051005083 1.1035837836335 1 1
0.990967860795067 0.961842255144625 1 1
0.965988823084803 0.93863977516981 1 1
0.851184189373326 0.826140786774357 1 1
0.908389022724433 0.882760415163642 1 1
0.992263609482493 0.963987953021482 1 1
0.890779121439646 0.864338587376467 1 1
0.993310230302317 0.963554200134866 1 1
0.888997819924983 0.86134050008712 1 1
1.01730223384507 0.987160034973222 1 1
1.06939823634311 1.03825381270276 1 1
1.14169510170862 1.1080290173254 1 1
0.998192489705196 0.971065937150783 1 1
0.891012866963918 0.866482578221692 1 1
0.816921541418993 0.792517116172363 1 0
0.733761231175672 0.712090130103171 0 0
0.812084659950036 0.788457067895919 0 0
1.0146946489795 0.985876228381315 1 1
0.937895151638413 0.908721125999693 1 1
1.08707141906691 1.05399570123901 1 1
0.92960549218929 0.902981091937558 1 1
0.938888477700526 0.912731628478136 1 1
1.02952207664541 0.999384594679293 1 1
0.871374087497943 0.845893794087509 1 1
0.90530534287687 0.878953403570092 1 1
0.962316912882962 0.935560562793583 1 1
1.10953853333436 1.07707762290674 1 1
1.10000966829355 1.06644969812654 1 1
0.91470498130975 0.887691840281941 1 1
0.881864411088092 0.858644776844621 1 1
1.04549650468822 1.01637224307701 1 1
1.01066760813208 0.980500530140307 1 1
1.04296830975039 1.01272044503186 1 1
1.05593190226943 1.02500873253095 1 1
0.947113489454331 0.918784649994137 1 1
0.961163078969992 0.934124621435321 1 1
0.90358771898686 0.87487918257996 1 1
1.06213713147009 1.03238516012365 1 1
0.947321061091332 0.920764154701934 1 1
1.10125321690829 1.06709325731808 1 1
1.11857349476769 1.08528190011295 1 1
0.825654321133652 0.800665031020941 1 1
1.13458775946063 1.10006147139964 1 1
1.03149011290366 1.0014326301154 1 1
1.01127840332908 0.983667291151063 1 1
1.00624601528028 0.976000939159591 1 1
1.01040207329335 0.980103864902247 1 1
1.01447631852107 0.982729570823787 1 1
1.20969042934626 1.17507193797121 0 1
1.14322374403278 1.1089024876208 1 1
1.2319683971572 1.19349914994255 0 1
1.12690643758937 1.09450015247351 1 1
0.901438353893693 0.875317362546338 1 1
0.99378216000147 0.964919756500018 1 1
1.13180215939607 1.09786041723942 1 1
0.980125370291955 0.949780553963044 1 1
1.00308964621033 0.974775558306715 1 1
1.0411390834562 1.01000181586963 1 1
0.848949427763694 0.822951834497846 1 1
1.07960946857281 1.0470803570429 1 1
0.913753726547529 0.886236184672516 1 1
1.01805820655186 0.989037046695983 1 1
0.974920108647677 0.94619712013424 1 1
0.829192054243101 0.804106558122578 1 0
0.998702566363388 0.968712916517888 1 1
1.1853663968763 1.14945522253397 1 1
0.906937882710671 0.881818679081886 1 1
1.00180790957956 0.972353034811734 1 1
0.83843053375832 0.815682906409065 1 0
0.8940084721408 0.868785062916442 1 1
1.03749184315128 1.00462232350581 1 1
1.00603326263247 0.977327024678108 1 1
0.918782085631826 0.891711983602068 1 1
1.02726672954047 0.997455187253682 1 1
0.847401172757606 0.822702775339982 1 1
0.869811059600837 0.844590220793841 1 1
0.96130430221865 0.933242112670411 1 1
1.06190602987587 1.02916072770569 1 1
0.95892351696616 0.9319410613016 1 1
0.979612247748333 0.951147100276622 1 1
0.931158840732859 0.903681740887485 1 1
0.916855219871693 0.889213477307179 1 1
0.96827104145375 0.940165835566016 1 1
0.975084696978396 0.948497410876114 1 1
1.03096902589077 1.0015262036611 1 1
0.897091066406697 0.87128579423677 1 1
0.998373413232355 0.968407330321124 1 1
0.891703162034286 0.867029126642825 1 1
1.00769518597359 0.977038953533979 1 1
0.975448583624436 0.948938153065061 1 1
1.15735698583619 1.1239748554762 1 1
0.958982408332848 0.929908171862792 1 1
0.954147612084025 0.926501595294014 1 1
0.895049318801286 0.868134375013009 1 1
0.983080166235404 0.952771229122452 1 1
0.917600615715443 0.89104975536219 1 1
1.08398245722819 1.05068716478606 1 1
1.00934710951289 0.979972819724882 1 1
0.96327006099557 0.934673585548431 1 1
0.890970832025604 0.864464919773371 1 1
1.04841237594583 1.01699293171122 1 1
0.951395935045535 0.924164190159517 1 1
0.99792308155919 0.970164473422637 1 1
1.05326207133969 1.0223782599682 1 1
1.039075996876 1.00973400601524 1 1
1.17616672643578 1.13896703495497 1 1
1.12006772174505 1.08712422628738 1 1
0.970013936867453 0.942052642766626 1 1
0.816713352938804 0.793558752953755 1 0
1.11472936304101 1.08345211561091 1 1
1.00163210274831 0.973136682093318 1 1
0.950787999437999 0.922262112773445 1 1
0.981679191226774 0.954155007286205 1 1
1.12405056554974 1.0940635744985 1 1
0.984343757419507 0.956152973108631 1 1
1.04368692828981 1.01311655799356 1 1
0.922610692663645 0.89563798859881 1 1
0.904665161155143 0.877172591593133 1 1
0.915195177238511 0.886778283060178 1 1
1.02511445885268 0.994710975203051 1 1
0.978466090205794 0.949930434372562 1 1
0.832907029348932 0.807695257168838 1 0
0.914491249541247 0.887128833399296 1 1
1.02312868759692 0.995108106393494 1 1
1.08690227228744 1.05282376688121 1 1
1.00766240977777 0.977288966679559 1 1
1.00994088658456 0.981029742649433 1 1
0.868467246457123 0.842741139849587 1 1
1.13812342065127 1.10506159939022 1 1
1.0785214988937 1.04974026917829 1 1
0.962800820733085 0.935295346735898 1 1
1.0227898591923 0.993286667956075 1 1
1.10414999852658 1.07361662269832 1 1
0.956879341649033 0.92649336296453 1 1
0.961892622483515 0.934554810112446 1 1
0.980044988950437 0.950257905045664 1 1
1.05487921920085 1.02415518680175 1 1
1.11749107227977 1.08503713962249 1 1
0.98128136753749 0.950247144593806 1 1
1.12266893157838 1.08985309985767 1 1
1.01848165993025 0.989966705229395 1 1
0.920139782414929 0.892768236204031 1 1
1.07889712950813 1.04631744796194 1 1
0.789041185253423 0.766099481153371 0 0
0.911337776585984 0.883886155149655 1 1
1.05139509640079 1.02237227867483 1 1
1.03444266464399 1.00419708381991 1 1
1.14023556648742 1.10749303976963 1 1
1.04321946150115 1.01201744797735 1 1
0.973251565877477 0.944729962310726 1 1
1.10156232052935 1.06725652737467 1 1
0.85905715397279 0.834103940334451 1 1
0.934205123689508 0.905028828256406 1 1
1.02572727148349 0.996392571975187 1 1
1.04086389335238 1.01064470028598 1 1
0.919427456336377 0.893595404555074 1 1
0.804590285115332 0.780676670528311 0 0
0.87623839369123 0.850572190162563 1 1
0.924263726265035 0.897687602082081 1 1
1.04895075823106 1.01683579479154 1 1
1.03896181615028 1.00928765477546 1 1
0.982199089312478 0.953197318710318 1 1
0.951325116230487 0.924150421543362 1 1
0.839651880157383 0.814165093832895 1 1
0.994875982904118 0.965272075962146 1 1
1.09566694990484 1.06299833966394 1 1
0.959166316742258 0.930401556178507 1 1
1.12634059850277 1.09150066903131 1 1
1.19624772643839 1.15854072760171 1 1
0.927599117993053 0.900901280372494 1 1
1.00595167753377 0.977668444707347 1 1
1.15245851091977 1.11619164487793 1 1
0.94144659945355 0.912088494536221 1 1
0.90229773199941 0.876411444890826 1 1
0.834350914870088 0.81155293530227 1 1
1.18463130952939 1.14837237727556 1 1
1.12636449638825 1.09090087293096 1 1
1.09921373545468 1.06553674655639 1 1
1.14242750590712 1.10811506231222 1 1
1.11718248943103 1.08608025078587 1 1
1.09939551925396 1.06578920834933 1 1
0.977980911011134 0.950292653074429 1 1
0.788952310914406 0.765499952619352 0 0
0.991289024403787 0.963132781068658 1 1
0.944822521187922 0.91589694805667 1 1
0.891211342425364 0.865185326682027 1 1
0.96975026764791 0.941824206559222 1 1
1.01106279711249 0.984039955223083 1 1
0.899079229952432 0.873905477916467 1 1
0.980932774615001 0.953586961620982 1 1
0.922394345359422 0.896270947028081 1 1
0.97383110489198 0.945889653466663 1 1
0.947438967280539 0.920033745818434 1 1
0.951040576868496 0.923632155500677 1 1
1.08260629401902 1.05223154343014 1 1
1.022268159513 0.992118342578531 1 1
0.923866884417154 0.897359652630767 1 1
1.05398476756763 1.02055776406345 1 1
0.981966494163468 0.952135281616838 1 1
0.991456349120425 0.962089320097438 1 1
1.04831864147691 1.01874219826285 1 1
1.1695760668536 1.13234233239384 1 1
0.931574879747074 0.905055505461392 1 1
0.927718066326441 0.899146989269653 1 1
0.999558410048478 0.970223223731175 1 1
1.00238966864372 0.972490255322512 1 1
0.948477002108682 0.918958119060877 1 1
1.06478175271918 1.03604365885988 1 1
1.01660406092742 0.986341166236773 1 1
0.983934563738123 0.954773139297404 1 1
0.924109981676098 0.895220309308228 1 1
0.932549360974093 0.907317286375031 1 1
1.10325795708984 1.07171935592836 1 1
1.00554709981536 0.97684350439863 1 1
1.06818562047883 1.03745748119139 1 1
1.07866520820407 1.04479467269291 1 1
1.00723583373869 0.976356352221648 1 1
0.95280387556069 0.92417079599665 1 1
1.06496836771835 1.03612332570608 1 1
0.872597833052396 0.84597727169834 1 1
1.07559573583194 1.0435223090163 1 1
1.01451973772718 0.985568808431292 1 1
1.10246553314116 1.07052778955816 1 1
0.864844867590863 0.837509167334973 1 1
1.06039881011411 1.02967714766545 1 1
1.2058752532224 1.17078584886409 1 1
1.12272089500874 1.09007774645252 1 1
0.903626890815489 0.878697992099709 1 1
1.17145532301806 1.13762945647121 1 1
1.00517047942233 0.974777933504731 1 1
1.06219904251185 1.02954400870379 1 1
0.973343484703047 0.945860379073761 1 1
0.852337534882774 0.827764817372227 1 1
1.10617527196436 1.07330479185323 1 1
0.909374336693135 0.882656088629281 1 1
0.944668323462956 0.918774229884159 1 1
1.08790694152393 1.05451877374888 1 1
1.08557273638615 1.05311793667994 1 1
0.961474768846855 0.933120330160741 1 1
0.978440276438218 0.950598683530524 1 1
0.919360969026447 0.891049163273947 1 1
0.849677128206007 0.825966714595552 1 1
1.0787350639311 1.04992012384734 1 1
0.883553387383457 0.858101405602934 1 1
0.905630872516379 0.879770089140308 1 1
0.988765374360629 0.958425566258449 1 1
0.932662538397115 0.904782913763613 1 1
0.918577557324207 0.891790770603124 1 1
0.876603676408151 0.849595116308627 1 1
1.0267362500423 0.996640477661906 1 1
0.854688103193456 0.829259006362672 1 1
0.982210964248009 0.954067762744989 1 1
0.976324211905454 0.948800935814984 1 1
1.02250144404261 0.991869276627868 1 1
1.00226104879912 0.971773797576009 1 1
0.936272378985693 0.910917872358795 1 1
1.0091569176562 0.979893078206783 1 1
0.914590522499202 0.886625156176781 1 1
0.818070473992818 0.793699392210895 1 0
1.14674239176774 1.11226839951068 1 1
0.916301968573144 0.890702817207724 1 1
0.816997493944046 0.792156761202184 1 0
0.972406395979779 0.944026402172777 1 1
0.908429416312458 0.882229854806303 1 1
0.845903472870383 0.821462793742722 1 1
1.02486370226027 0.995906360747661 1 1
0.912299739052759 0.886329915948954 1 1
0.769539221378739 0.748065278091428 0 0
0.985431244109774 0.95706564388409 1 1
0.920053759839701 0.892087837458431 1 1
1.08135249149266 1.05107819662391 1 1
1.13089731179949 1.09842309362475 1 1
0.907412887578342 0.881127492571214 1 1
1.13124085608167 1.09729687444778 1 1
0.889644478137266 0.862659642241037 1 1
0.915636804367737 0.889300723797642 1 1
1.10660044701842 1.07442391230994 1 1
0.998006638991947 0.96664603531754 1 1
1.01750620928608 0.987623323855668 1 1
1.1883134543557 1.1529836935816 1 1
1.04532210820692 1.01422560281783 1 1
1.19513925550477 1.16133405909498 1 1
1.21947654434987 1.18144580127928 1 1
0.93401974658862 0.90837371163359 1 1
0.965623090123592 0.936170466646521 1 1
0.974290326898301 0.946179390136575 1 1
1.1672297074964 1.13105748661836 1 1
0.892601617033891 0.866723255182625 1 1
1.09606953389486 1.06379339638609 1 1
1.01633392510315 0.986533896544939 1 1
0.926977496841406 0.898778396841275 1 1
1.01469433545288 0.985631726123663 1 1
1.04753837140146 1.01736310359663 1 1
1.22012671595903 1.18638067692904 0 1
0.979254326532635 0.951933676240501 1 1
1.00298029298693 0.97346663926745 1 1
1.0630672858438 1.03186430994651 1 1
0.916055482066655 0.889949331645038 1 1
0.90658858273134 0.879234710964895 1 1
0.91781992079115 0.888907436229673 1 1
0.989153000516537 0.961216646497103 1 1
0.954217423063884 0.927512181551105 1 1
1.08146001257993 1.04957919731956 1 1
1.04300324383477 1.01173447262324 1 1
0.961134099868413 0.932947434985702 1 1
1.05496835063516 1.02393152892435 1 1
1.00805435769565 0.978824867776205 1 1
0.822786461675623 0.798661728239159 1 0
0.970356592453498 0.9420733426807 1 1
0.999464097681604 0.971371096434649 1 1
0.855660684147725 0.830930373880573 1 1
0.977193172067991 0.947911353821656 1 1
1.0081201896107 0.978314557906285 1 1
0.84316030824215 0.81711928240316 1 1
1.11365106661594 1.08124459961354 1 1
0.83628499387022 0.812571594585831 1 1
1.01464375973221 0.985019146631212 1 1
0.899055344049224 0.872317965149725 1 1
0.935866006783546 0.908535718581991 1 1
0.972380316361216 0.94168488188745 1 1
1.02915041794171 0.999785195307173 1 1
1.00682350001308 0.97912337013113 1 1
0.97091491523127 0.94076116321518 1 1
0.903548525190792 0.874287146838274 1 1
0.98707640221199 0.95913840757358 1 1
1.09580202735888 1.06190650931282 1 1
0.876219626023538 0.85079520040299 1 1
0.916336866158104 0.88924372255721 1 1
0.96735001902577 0.940502389727981 1 1
0.992459227733787 0.964079240989317 1 1
0.912430065933883 0.886106569280198 1 1
0.945390034462904 0.917851613166479 1 1
0.902228259182392 0.876216297398367 1 1
0.890842432278979 0.863370646684212 1 1
1.09614098315808 1.06422813294759 1 1
0.976629620854495 0.948739599194541 1 1
0.770192888219695 0.747021255485241 0 0
0.891687375020317 0.866626161089999 1 1
1.14867826593877 1.11279683168241 1 1
0.965241916646572 0.937595929814469 1 1
0.996294674204568 0.967899260442819 1 1
0.886905479011854 0.858951527635155 1 1
0.956826700645971 0.928776454419384 1 1
0.886561199994694 0.860256997785055 1 1
1.13382522404185 1.10103248194181 1 1
1.00929835496323 0.977039025469578 1 1
1.10725541042657 1.07462144906043 1 1
0.944248076151664 0.917042714491563 1 1
0.879392504747158 0.852688708500754 1 1
0.824609988025588 0.801173902727893 1 0
1.07660292639763 1.04594247918683 1 1
0.910622329630144 0.886233452623815 1 1
0.971871035938653 0.944333222957892 1 1
1.09522159077351 1.0630353436731 1 1
1.03477286003052 1.00347549339795 1 1
0.917298265007799 0.89211301661329 1 1
1.01183701785134 0.982526790605831 1 1
0.985473319396635 0.954063040729871 1 1
0.873406784134281 0.848879477035573 1 1
0.946517082789604 0.916405153285712 1 1
0.898682725084358 0.872666757393297 1 1
0.753412064627762 0.731827340450306 0 0
1.04795946445993 1.01692973794793 1 1
1.02464445409113 0.991505673337919 1 1
1.07459356210577 1.04307629497281 1 1
1.07704723607367 1.04476098395019 1 1
1.12944830470422 1.09853323033775 1 1
0.98965064041211 0.960180867269947 1 1
1.0134904968463 0.985716042105324 1 1
1.13599263676187 1.10096941854883 1 1
1.08735371923955 1.05552012679384 1 1
1.08471516151986 1.05423882392623 1 1
1.09213693772645 1.06087916324282 1 1
0.970441552982628 0.941767239540227 1 1
0.957880325232145 0.928913502538131 1 1
1.20230135906916 1.16576700965119 1 1
0.897274030503732 0.870063711294761 1 1
1.04306234341307 1.01232203511674 1 1
0.909914038066995 0.882738424468866 1 1
0.979763407076354 0.951357439080467 1 1
1.09422071992473 1.06280766911314 1 1
0.999838521127057 0.969113462321233 1 1
0.878282346174635 0.851808083729191 1 1
0.994550541805947 0.965207272334219 1 1
0.951694627584524 0.923752109635569 1 1
0.91692695852716 0.891879632156241 1 1
0.880285605020303 0.855105136364132 1 1
1.03779041411144 1.00616297343954 1 1
1.0875518892907 1.05391731718641 1 1
1.03918154590576 1.00415882003698 1 1
0.979292369394996 0.948992377312702 1 1
1.14512949588347 1.10944868147722 1 1
0.925366020862206 0.89739591451637 1 1
1.02618934337535 0.996172560137945 1 1
1.03643632923555 1.00609075409386 1 1
0.950200496132383 0.92000234357267 1 1
0.97499566534359 0.948365663781867 1 1
0.912727758300958 0.887117390199798 1 1
0.94547892850135 0.91652881719469 1 1
0.894994009198628 0.870022596137966 1 1
1.00776265100322 0.980215731505672 1 1
1.01862531155087 0.988181586504033 1 1
1.08909838290592 1.05471636117477 1 1
0.927914722580804 0.900202389102224 1 1
1.00842106046335 0.978501960897697 1 1
0.853953799368665 0.829062082294132 1 1
0.91421540272939 0.888300596872281 1 1
0.905953055582534 0.880681908732159 1 1
1.09360398895079 1.06341737825734 1 1
0.945409678035077 0.918494766730462 1 1
0.853832746011692 0.826317116877648 1 1
1.00778608124996 0.980055914911087 1 1
1.16200112681027 1.12768620155339 1 1
0.915849779347938 0.889752530093046 1 1
1.12652952731825 1.09191858058947 1 1
0.926071899865229 0.900526083395298 1 1
1.05199208630875 1.0209988365066 1 1
0.842811851774237 0.818236795670765 1 1
1.16237731894637 1.12847845027363 1 1
0.979197598497572 0.948074923258291 1 1
1.1671279936014 1.13350849219759 1 1
0.94219092086404 0.913730031649272 1 1
1.01492945009473 0.986007669073659 1 1
1.11738232079669 1.08509760599953 1 1
1.00741973404559 0.977409982213895 1 1
0.90913402919839 0.883186106961843 1 1
1.06433837629475 1.03127900537362 1 1
1.00852626795305 0.974907743014083 1 1
1.12510710723928 1.09175677532165 1 1
0.981398598537629 0.953494510874372 1 1
0.818651755783049 0.794979594685423 0 0
0.985579743840651 0.957288746279564 1 1
0.905133750342499 0.879978460237208 1 1
1.24011905222388 1.20212609045988 0 1
0.928716836915545 0.90319292778457 1 1
0.961895122565955 0.934349303516324 1 1
1.02788196732133 0.997822701509482 1 1
0.98202037891078 0.949346785650501 1 1
1.00778707350986 0.976557008603589 1 1
0.918592737900848 0.892905233735945 1 1
0.891953255773708 0.864793046256579 1 1
0.92399707589623 0.896758774019697 1 1
1.03396008549073 1.00325952769161 1 1
0.742083296030927 0.721783908010373 0 0
0.92652388811901 0.899236028608814 1 1
0.889953260539078 0.863222146013466 1 1
1.01007382158631 0.980420448905237 1 1
1.09974683729357 1.06717029177906 1 1
1.14939230303435 1.11725532196321 1 1
1.10296360806228 1.06938453341183 1 1
1.09607497931837 1.06316503856495 1 1
1.08317032786964 1.05085154543062 1 1
0.943373276810714 0.915146722917281 1 1
0.891816466427235 0.865623393116301 1 1
0.953254415172758 0.92599511815308 1 1
0.972469742582595 0.945429942109508 1 1
0.924275864450258 0.896255264314423 1 1
1.22024688481797 1.18379673078956 1 1
1.15307949304716 1.11730440280175 1 1
1.10107740057062 1.0680170844588 1 1
0.989937049399692 0.95905397416927 1 1
1.03152464134883 1.00100170209636 1 1
1.01848098778794 0.988932279148902 1 1
0.852613312038007 0.828885470798859 1 1
0.943826488891955 0.914870795519527 1 1
1.06344966801331 1.03382851236205 1 1
0.956647247867011 0.927633420692514 1 1
1.09327505897233 1.06102692227453 1 1
0.910552176463816 0.882665133058746 1 1
0.91630171669872 0.889139676786673 1 1
0.911758535839095 0.885101592223095 1 1
1.04190239594936 1.01133216244064 1 1
1.15517728681266 1.12190462172844 1 1
0.91199762982842 0.888083398616605 1 1
1.02187079281837 0.995044873554414 1 1
0.995273453536499 0.966503890604479 1 1
0.936617592518514 0.908309837906588 1 1
0.898497294595824 0.873501316413765 1 1
1.03152804395969 1.00322456327776 1 1
0.875080176167518 0.848336141801439 1 1
0.864261552652782 0.840806483970151 1 1
1.09292438790767 1.06122203459983 1 1
1.1053944921261 1.07420614052879 1 1
1.16265058304246 1.1283514774095 1 1
1.03048115530448 0.998806335310014 1 1
1.03514716077535 1.00682238131414 1 1
1.05858178629123 1.02725380868588 1 1
1.006185109353 0.978963178705932 1 1
0.979278884221248 0.94823159015715 1 1
0.847664279623128 0.823881345182891 1 1
0.933582853415079 0.905660161550519 1 1
0.992971274642327 0.964028782413155 1 1
1.09183297555527 1.05972327769257 1 1
0.953838367390405 0.925370549532622 1 1
1.12297654568182 1.08983023665719 1 1
0.956277494419251 0.927659856776605 1 1
0.839016047965613 0.814436769525748 1 1
1.13794019841918 1.10191005102331 1 1
0.892611626591449 0.865877828097249 1 1
0.938701097044416 0.912955085907541 1 1
0.874538087755096 0.847757658926499 1 1
0.947289235631691 0.919809013340359 1 1
0.907850284890097 0.88255416714357 1 1
1.08867006478019 1.05597647065789 1 1
1.06768731649248 1.03497878078503 1 1
1.09593955427559 1.06495581342393 1 1
1.10085188722917 1.06924327653346 1 1
1.03232351258691 1.00325228034298 1 1
0.988220573354816 0.959566658605139 1 1
1.10823232412048 1.0768982518336 1 1
1.02999105680745 1.00032541824078 1 1
1.0208703971607 0.989003543406045 1 1
0.958973911211679 0.933032352696447 1 1
0.882995907120958 0.858025321541168 1 1
0.941997394887825 0.915876121051301 1 1
0.911318464725491 0.884478238099217 1 1
0.909831633493141 0.883671193166616 1 1
0.960796175840625 0.932772242873874 1 1
1.05778124948016 1.02755378784535 1 1
0.964773819566464 0.936691871264041 1 1
1.07627309546086 1.04485797024337 1 1
1.05759743634867 1.02487159829475 1 1
0.835018029981932 0.810474501932809 1 0
1.03030060471868 1.00020386476095 1 1
1.08437587866264 1.05385690673434 1 1
1.00456691815697 0.974561975271906 1 1
1.16025541516797 1.12451484242749 1 1
0.993877947587185 0.964231644929255 1 1
0.993446198430281 0.96374293282658 1 1
1.02426654831133 0.991535140669888 1 1
0.885430019967432 0.860038460258716 1 1
1.01062688932075 0.982522888889351 1 1
0.85891685547664 0.833624805024165 1 1
0.99053758125329 0.962313313879033 1 1
1.09788011231063 1.06488828163305 1 1
0.945882440375738 0.91924119108585 1 1
0.890495863536938 0.864670629959803 1 1
1.08127293402302 1.05004618160088 1 1
1.15798727084048 1.12316020685204 1 1
1.04600210360819 1.01404832453918 1 1
0.773422200276584 0.750055403443435 0 0
1.13806643360282 1.10681280611705 1 1
0.848527911385855 0.823525018077309 1 1
0.882972044191955 0.857630646312697 1 1
1.09265002872541 1.06249405090618 1 1
0.942938165460308 0.915562052091052 1 1
0.886165525978942 0.858347808883542 1 1
1.10859474964824 1.07606520636904 1 1
0.884072913167122 0.857454819861615 1 1
0.833738949360824 0.806766735477499 1 1
0.803194319061402 0.779327321930337 0 0
1.13240561134337 1.10012111305501 1 1
0.992314999024231 0.965515870335768 1 1
0.936492672162164 0.906211166917534 1 1
0.984016895159265 0.954211815724715 1 1
0.962140782817717 0.935276344838888 1 1
0.942578453485698 0.915506603980306 1 1
0.902116083532895 0.87662907355943 1 1
0.958528278931963 0.929624892128043 1 1
1.03066608766481 0.998590590593527 1 1
1.00681704820405 0.97640949554399 1 1
1.05358957291848 1.02372589482551 1 1
1.15575757292779 1.12312657436869 1 1
0.917892327866952 0.892155463628058 1 1
1.08095620207599 1.05029440659848 1 1
1.10625152693004 1.07388566529418 1 1
0.879157759407965 0.85274870930608 1 1
1.14985464324154 1.11607163973295 1 1
0.840088211576524 0.815375559284747 1 1
0.947102902587674 0.918934753717243 1 1
1.05653468863075 1.02449357789967 1 1
0.910892257192837 0.88398698237322 1 1
1.09673117085672 1.06629458970717 1 1
0.985544739896214 0.956108407119246 1 1
0.956274386361177 0.926803860202614 1 1
1.03997231242428 1.00819680722784 1 1
1.0603656465533 1.02891923042729 1 1
0.93185730646551 0.904101623047063 1 1
0.901184212123847 0.875081017852436 1 1
1.02332709041247 0.992819291673386 1 1
0.794574585078614 0.769995431212662 1 0
1.14419944865409 1.11117082068607 1 1
1.10152354188516 1.0697646926391 1 1
1.09604845632462 1.06462077458779 1 1
1.06242411533595 1.0318687729923 1 1
0.987765439016563 0.958727837385512 1 1
1.02905533886111 0.996921472029333 1 1
1.06785817122108 1.03704774611897 1 1
0.853223542356619 0.827182160193905 1 1
1.01298375461249 0.983026470055741 1 1
1.0303818156869 1.00088931204104 1 1
0.941750616255704 0.915033966951796 1 1
1.14611960850393 1.11247229768407 1 1
0.984142313121175 0.955423946519275 1 1
1.04346766222249 1.01247926026701 1 1
1.00299842500171 0.971374169890827 1 1
1.00931941384048 0.979522149028183 1 1
1.04721535584621 1.01688990098886 1 1
0.825427307982481 0.80070986914345 1 0
1.02510000903305 0.99589865488922 1 1
0.981952795733812 0.953379385569181 1 1
0.952600405759322 0.923458211726672 1 1
0.903587925630861 0.876249314374819 1 1
1.03764862026983 1.00612875459749 1 1
0.959207902603829 0.933315411108024 1 1
0.977562819410612 0.950668607624085 1 1
0.971390811622143 0.943766036096859 1 1
1.08063576630169 1.04857834990013 1 1
0.871730337168122 0.845875266110741 1 1
0.786926469561697 0.762148197725169 0 0
1.22500904664103 1.19002791415354 0 0
1.05363307514648 1.02521326702949 1 1
0.895598315452723 0.87001971679957 1 1
1.00754700793223 0.978404311830777 1 1
1.11851207138224 1.0834449349492 1 1
0.975088366341365 0.946528218243218 1 1
0.863163200499909 0.838423011029886 1 1
1.00302578614329 0.973405064138147 1 1
0.954166431778564 0.927290778584845 1 1
0.949626780608823 0.922685654994431 1 1
1.06300335157177 1.03271441940384 1 1
0.918237732540641 0.890028308769564 1 1
1.02302366258496 0.993247384397623 1 1
1.04734529643563 1.01556441997664 1 1
1.04768766328851 1.01881045516045 1 1
1.00518748402195 0.977079394440131 1 1
1.09891226951186 1.06829904143652 1 1
0.969732951303445 0.940763596214622 1 1
0.968738856648934 0.940583127830701 1 1
1.01783307258219 0.989125436030351 1 1
0.967464116130322 0.935398418123596 1 1
1.13521262572473 1.10169461141071 1 1
1.02910268098721 1.00052206405218 1 1
0.975031025901494 0.944461036549037 1 1
1.06121960870106 1.03019852197746 1 1
1.07339369924041 1.0418933581377 1 1
1.13232818039476 1.09745691181209 1 1
1.22115992986133 1.18286126509379 1 1
1.10340775626201 1.07047560211617 1 1
0.947843809805527 0.92097199385217 1 1
1.06784881431783 1.03580651256724 1 1
0.842205417296114 0.81706921175646 1 1
0.944065317804306 0.917628553297636 1 1
1.05884494264445 1.02671104274105 1 1
0.874968620556227 0.848570300932826 1 1
0.993397287222968 0.964086393648802 1 1
0.918392354858104 0.889442095849694 1 1
0.928286378587494 0.902726261861291 1 1
0.989025851983333 0.957708059282713 1 1
0.881336092286361 0.856404636691967 1 1
1.0366473824621 1.00614222573487 1 1
1.0958662416016 1.06431052297366 1 1
1.04186965091477 1.01084567371942 1 1
0.919097834872237 0.893394636938675 1 1
0.893941826208423 0.868560480513942 1 1
1.06696820671659 1.03638724389551 1 1
1.00899479497581 0.97845642775614 1 1
1.06446411324355 1.03128165274032 1 1
1.01320282964964 0.982899055742155 1 1
0.806280005757774 0.784001042833517 0 0
1.02050203599797 0.991192782603821 1 1
0.894776737869436 0.868748382794663 1 1
0.976704079428563 0.947711118121414 1 1
1.02032656033492 0.991471048043955 1 1
0.896809395281503 0.870977496257383 1 1
1.0706387388469 1.03617555697901 1 1
1.13706873499703 1.10393935307187 1 1
0.994082937078334 0.96503886540784 1 1
1.07987614815398 1.04984326333622 1 1
1.02988735648924 1.00018820243497 1 1
0.905930424891024 0.8795098436834 1 1
0.95241672397906 0.92496290166555 1 1
1.10878698433041 1.07596752586712 1 1
1.06709897793794 1.03522841069623 1 1
1.03543036671025 1.00529251921155 1 1
0.829418306856763 0.803517781807839 1 1
1.07747415919412 1.04603530235975 1 1
0.874968858831745 0.848710801745314 1 1
0.904128686066871 0.876209140062161 1 1
1.01836189878514 0.987396837777531 1 1
0.949315571044679 0.921642415400988 1 1
1.15878612895939 1.12522684667525 1 1
0.767006250136188 0.746314908394157 0 0
1.05737358644352 1.02510932919157 1 1
1.05088394298082 1.02158596124366 1 1
0.877748689532071 0.849740373332007 1 1
1.06402793639491 1.03142088925454 1 1
1.02702943311111 0.995851638082699 1 1
1.04418567070859 1.01301655750973 1 1
0.943417523303799 0.915010647970905 1 1
1.01534298436148 0.986703808887047 1 1
1.02582787541318 0.996580602711638 1 1
1.059244443182 1.02666054938365 1 1
1.05322576538226 1.02370629268587 1 1
0.9356219356341 0.907785391320395 1 1
1.16565597500266 1.1332927038862 1 1
0.986946035305455 0.957631260393125 1 1
0.837187699494997 0.814086978121983 1 0
0.998014282346455 0.968257156930585 1 1
0.95990623088616 0.933485545583136 1 1
0.919719965257747 0.894984733883367 1 1
1.05621631044483 1.02591112181874 1 1
1.14410774237482 1.11301990255614 1 1
1.08903228438851 1.05477652367562 1 1
0.956920002503424 0.929922958205056 1 1
1.05972846715467 1.02636150381473 1 1
1.05179353694946 1.02180816293794 1 1
1.07134637628283 1.04049897211262 1 1
0.995093694947611 0.966041752445192 1 1
1.14375628865959 1.11138266731985 1 1
1.1413044278287 1.10690257583561 1 1
0.86602599641277 0.839519583459739 1 1
1.15712509398559 1.12028344474989 1 1
0.959624619852821 0.933011978387925 1 1
0.951118274600341 0.922971485598427 1 1
1.07076056943229 1.04100469412712 1 1
0.980137674306727 0.95258429570832 1 1
0.80139300941553 0.778192626790723 0 0
1.01497456923002 0.986073400345834 1 1
1.11835111937102 1.0850277298688 1 1
1.00437341521203 0.973661809460012 1 1
1.01208553819378 0.978800334636051 1 1
1.13310455814891 1.09759640379241 1 1
1.02395674703419 0.995184531188003 1 1
1.16775656614437 1.13296101685842 1 1
1.10452830047616 1.07059018074578 1 1
0.759781756143 0.737395182517845 0 0
1.02961202781618 0.998228694662397 1 1
0.982883063507309 0.953762064657235 1 1
1.04054222687391 1.00865979155748 1 1
1.08132508425676 1.04734061465737 1 1
0.957062360589536 0.929417159731792 1 1
0.96360524356132 0.935206344876778 1 1
0.816080642020585 0.794094686436404 0 0
0.979177298205136 0.950206329487695 1 1
1.06269435223931 1.03208234090555 1 1
0.974208697529197 0.946622816664048 1 1
0.999921053560207 0.968884225457811 1 1
0.861237174538276 0.836129345673485 1 1
1.00134041131659 0.971961686629766 1 1
0.920573524614017 0.893499648419045 1 1
0.95821207093171 0.930405437361414 1 1
0.929883114728768 0.902436812179277 1 1
1.16936074074093 1.13635865633999 1 1
0.917250812315878 0.891377518355313 1 1
1.03157998488039 1.0006712135554 1 1
1.03298060954801 0.99915876083251 1 1
1.03017082576642 0.999750999314895 1 1
0.991434598354835 0.960726542431269 1 1
0.981404137987081 0.953389914820326 1 1
0.94910465006658 0.918804129867549 1 1
1.01331481713964 0.983647442689438 1 1
0.807322218300203 0.780705307514971 0 0
0.909041496101975 0.880629349781324 1 1
0.952037234043072 0.924837374805236 1 1
1.05068244225103 1.02078580534134 1 1
0.971365726072348 0.943682726945697 1 1
0.99007169831499 0.961141311052434 1 1
1.0128024191503 0.982963519342299 1 1
1.00078440548137 0.972616745990055 1 1
0.921067609297313 0.893568305560598 1 1
0.897171252992241 0.872610546858321 1 1
1.09296381263202 1.06102259384067 1 1
0.935187979015353 0.908926211408685 1 1
0.928154505139479 0.900542774598812 1 1
1.00930972268789 0.979278708427363 1 1
0.875500042782346 0.849050507927623 1 1
1.02172828366162 0.992979281144825 1 1
0.81561015838316 0.790355178405158 1 0
1.08303387083251 1.05176312339399 1 1
1.07162044120591 1.03963478073328 1 1
1.0562967363049 1.0255057339176 1 1
1.21304401371296 1.17687563094723 1 1
1.00111214876683 0.971436001636041 1 1
1.0129267554085 0.982847276730322 1 1
0.853579408764582 0.829735199319094 1 1
1.1839287703679 1.14733328837779 1 1
0.990540942728501 0.96128088849046 1 1
0.881306360859176 0.855641570424449 1 1
0.855309568172047 0.830113181246218 1 1
1.09813610144644 1.06483190073159 1 1
1.0205336240999 0.987954650706543 1 1
1.04745720667034 1.0164846782976 1 1
1.00081182102002 0.971660017028104 1 1
1.12195071324501 1.08740696932283 1 1
0.987741408457761 0.959433631493629 1 1
1.026491131522 0.997759051141494 1 1
1.1262872715413 1.0937651494791 1 1
0.996266964164107 0.966388137164791 1 1
0.903174663395911 0.87712762780573 1 1
0.847982373029312 0.823949074489446 1 1
0.891392126720799 0.863070398761566 1 1
1.00342424828558 0.972976267704873 1 1
0.825767726622792 0.802058621170228 1 0
0.977612320883284 0.948948637163941 1 1
0.960492380565435 0.933457833050584 1 1
0.977542357644434 0.947809375077376 1 1
0.862985056679908 0.837395646929442 1 1
0.885838852652892 0.859518674101808 1 1
1.00583207661582 0.973472537755536 1 1
1.08939969885473 1.05664449125971 1 1
1.08571565389643 1.0556775280511 1 1
1.0200355640035 0.991056473354215 1 1
0.905610765860992 0.879138733872955 1 1
1.06515677889951 1.03094678360549 1 1
1.10248898902862 1.06920935079101 1 1
1.12099518484237 1.08857590831125 1 1
0.961063699374653 0.932039248572975 1 1
0.992388855523289 0.962639219916749 1 1
1.06234756399831 1.03102564633095 1 1
1.10071083835116 1.06916089892582 1 1
1.07577565977395 1.04589214568964 1 1
0.886625639552726 0.860806998370766 1 1
1.03367927048865 1.00423508723807 1 1
1.16931123164221 1.13530901413178 1 1
0.875686448307567 0.849072208628289 1 1
0.885554648059786 0.859188273881715 1 1
0.989339120962758 0.960499449530428 1 1
1.00551210290839 0.976723231457022 1 1
1.02342479273405 0.993295670958298 1 1
1.19597829428983 1.16127026602772 1 1
0.986427998867226 0.957529961630321 1 1
0.72969230572932 0.709835979204579 0 0
1.17560403458468 1.14155867544394 1 1
0.973288138975624 0.945065062243333 1 1
0.940352012191952 0.913369489231297 1 1
0.908888319212429 0.883545266273118 1 1
0.995675211120179 0.968114222896631 1 1
0.986828145802241 0.958771577455337 1 1
0.97126223444862 0.942163527045452 1 1
1.00938432093212 0.978112359515157 1 1
1.08499825024525 1.05228252239207 1 1
1.13981656865217 1.10693950668567 1 1
1.00156578676843 0.97293531586517 1 1
0.975230753275389 0.946646289090152 1 1
1.01426547101499 0.985982164470112 1 1
0.87544286903924 0.848466818094294 1 1
1.06995902555605 1.03989436960641 1 1
1.11884320634608 1.08602292464636 1 1
0.908735131871033 0.881078523410179 1 1
0.848288868430603 0.824184200985695 1 1
1.01193266596909 0.98282874852337 1 1
0.933475594340845 0.906223234416945 1 1
0.947021163779238 0.919553135703377 1 1
0.883326426679942 0.857731375696656 1 1
0.944372112878868 0.915617743922651 1 1
0.93148474038567 0.905469938255617 1 1
1.10144887011923 1.06952576502625 1 1
0.990637583983415 0.960906598623662 1 1
0.940392066966899 0.914351204002711 1 1
0.981835123939221 0.952857962990991 1 1
1.04422024710097 1.01390514799711 1 1
1.10950169067367 1.07592678364666 1 1
0.981837910265269 0.949710477619528 1 1
0.908618683875735 0.881518631993296 1 1
0.919062099683677 0.892983323200352 1 1
1.01702448847089 0.987657304643858 1 1
1.02402131252587 0.995589422939726 1 1
1.06205969059597 1.03039505280232 1 1
1.01532513739729 0.985642518636342 1 1
1.07515467967904 1.04230976276453 1 1
0.902641075293101 0.877274515982638 1 1
0.932126487004759 0.906764075537148 1 1
1.17098110096049 1.13655193556773 1 1
0.941891753775757 0.917155656692136 1 1
0.827192952143084 0.80432993463179 1 0
1.09527295390057 1.06433669273556 1 1
1.03005327324256 0.9996974569398 1 1
0.897999156223413 0.872710558891186 1 1
0.90032056294271 0.87525255953311 1 1
0.932245011951607 0.905251716797236 1 1
0.943838611013195 0.916777596395583 1 1
0.987312308005685 0.958571760754133 1 1
0.941997726417638 0.914568950319971 1 1
0.975905391394117 0.948163412482528 1 1
0.809631454518528 0.785146067420615 1 1
0.9032054032062 0.878583937304279 1 1
0.982067126520274 0.953829020894636 1 1
1.02770211231835 0.996760690511415 1 1
1.01460129094861 0.98466231212234 1 1
1.07550666769412 1.04630622890865 1 1
0.981745347770486 0.951981274779585 1 1
1.12295047301347 1.09199257929054 1 1
0.968328838504733 0.938737981027778 1 1
1.16426156478129 1.12869429508234 1 1
1.18164407566655 1.14613440209747 1 1
0.961833060553856 0.934016083415105 1 1
1.05942241303621 1.02813710234191 1 1
1.08556598146725 1.05522155322317 1 1
0.999630794989812 0.969697410829394 1 1
1.04429815756026 1.01480425081404 1 1
1.0697688939094 1.03801902319312 1 1
1.09459249816051 1.06157539908689 1 1
0.835460627027076 0.812152039710681 1 0
0.949280725070537 0.92125029039639 1 1
0.893572579933281 0.869287287155542 1 1
0.969899809262772 0.941289891020976 1 1
1.10405526848312 1.07159501294676 1 1
0.939673869054814 0.912900607225763 1 1
0.853690212612595 0.829448471983617 1 1
0.875952658567794 0.847830130781342 1 1
1.05144519682118 1.01954709798451 1 1
1.10659996041838 1.07250562849104 1 1
0.8802426542031 0.853441374613682 1 1
0.995393066889538 0.966855069401227 1 1
1.0855807740265 1.05283873656259 1 1
0.901055623304684 0.870971530924116 1 1
0.950466396344468 0.923254382759311 1 1
1.0414155860845 1.00920062765937 1 1
0.896096724621028 0.869887530416054 1 1
1.01797577687722 0.988233684018478 1 1
0.828794226611539 0.803323224527109 1 0
1.08895709904223 1.05928578084705 1 1
1.03078863676535 1.00056172781641 1 1
0.836717277645795 0.809928264450493 1 1
1.03471963783063 1.00521930725331 1 1
1.03705034137854 1.00632773381621 1 1
0.736447064057029 0.714986965534779 0 0
0.946678454671987 0.917021530402365 1 1
1.06750134765744 1.0361602864848 1 1
0.916785829675181 0.889680360161687 1 1
1.03491394438313 1.00345582204333 1 1
1.02074930994478 0.991822017064915 1 1
1.00990761201291 0.979320431227124 1 1
1.00902366234338 0.98126941240919 1 1
0.994887051236609 0.966031019448858 1 1
0.971804977435375 0.945028851681116 1 1
0.893928806736154 0.867385408269952 1 1
1.02460475623931 0.995197567147109 1 1
0.779758050800237 0.756979193816087 0 0
1.00507376652934 0.972625214865779 1 1
0.97313498014527 0.942872040904046 1 1
0.880580405880454 0.854380000988494 1 1
0.841612285746067 0.81797084819935 1 0
0.995651819767194 0.96663359029689 1 1
1.08168360656 1.04978514594999 1 1
0.920159630521667 0.892519296854635 1 1
0.969479796316941 0.943201500362312 1 1
1.01617162270335 0.986007510610539 1 1
1.10024642668007 1.06841051431551 1 1
1.02667548144284 0.997093940364336 1 1
0.969726712059596 0.942784129836547 1 1
0.984870494769574 0.952946335340687 1 1
1.13184601531576 1.09932727599431 1 1
0.995501780021405 0.968066183728527 1 1
1.0669877169057 1.03680215865188 1 1
1.16378405066455 1.126515401377 1 1
0.857056650130302 0.832231140646566 1 1
0.96458979487263 0.935480822917044 1 1
0.96002006082529 0.93293760453454 1 1
1.00658325068725 0.978417077573766 1 1
1.08463430177025 1.05106994442982 1 1
0.977949159594723 0.947917143473998 1 1
1.02153204134502 0.990273659084913 1 1
0.935663731166144 0.908572876686479 1 1
1.02425059356059 0.995570360442503 1 1
1.01966545388726 0.990872307899226 1 1
1.107801971326 1.07500015063613 1 1
0.842637237920016 0.817935895196882 1 1
1.04721039117414 1.01632234913476 1 1
0.814046511102139 0.789899215723665 1 0
0.908320939408335 0.88134393533951 1 1
1.05959919066561 1.02816901894297 1 1
1.08583582599095 1.05402723858973 1 1
0.840218048310084 0.815765161721861 1 0
1.06959051430015 1.04000690616269 1 1
0.972723533012913 0.943605259199223 1 1
1.07307111107911 1.04133054876832 1 1
0.96817689960653 0.942266015099344 1 1
1.01758138579256 0.987254775795286 1 1
0.925956662746985 0.900605539920232 1 1
0.941749182623253 0.913477306314026 1 1
1.09983557065748 1.06803106701129 1 1
1.06555124281581 1.03474009005314 1 1
1.03755011127676 1.00798757700402 1 1
0.744089967379811 0.723936811348483 0 0
0.985396816732084 0.955745378569753 1 1
1.08598997441646 1.05356719551067 1 1
1.1260443064931 1.09334662247736 1 1
0.863273033943926 0.838286093863192 1 1
1.16817430660548 1.13347247860036 1 1
0.924373371792151 0.898121840657291 1 1
1.00181955825676 0.972857060608819 1 1
0.966817142013309 0.938785197234297 1 1
0.991333008406794 0.961009758176474 1 1
0.974958809822996 0.947752536581766 1 1
0.906702900809138 0.877978465193463 1 1
1.09780110625767 1.06724033342111 1 1
0.945461547617211 0.916543273259674 1 1
0.99808012143114 0.967785454294493 1 1
0.849832758136238 0.825559606023609 1 1
1.19733202285481 1.16420603478543 0 1
0.960063153777675 0.932381341505509 1 1
1.09729510640713 1.06579666965571 1 1
1.02319225454199 0.992941861976382 1 1
1.00743539642899 0.978403891136583 1 1
1.11173592753785 1.07959840258344 1 1
1.06998565544183 1.03913468437598 1 1
1.08174552255228 1.05126541173615 1 1
1.01862558931521 0.989554749136575 1 1
1.02294658033171 0.992339243661845 1 1
1.13735705360792 1.10344874080443 1 1
1.01875303597187 0.988797066725337 1 1
1.07430316102178 1.04404771293055 1 1
0.98705704477101 0.958312829712735 1 1
0.948056148827353 0.921170000087 1 1
0.965376725819955 0.935984898645983 1 1
1.05435878714782 1.02524422551671 1 1
1.05294411896953 1.0204851436075 1 1
0.963564861102131 0.93276058307342 1 1
1.077182409774 1.04555990387686 1 1
1.01508978530177 0.986439162580442 1 1
0.817787322438098 0.794810323944774 1 1
1.00937544121839 0.981813197268741 1 1
0.933402798311581 0.906171621151555 1 1
1.06705192549931 1.03636274706007 1 1
1.09156850731761 1.06026479311058 1 1
1.04399454866975 1.01474293737409 1 1
0.963215324262329 0.935619849981395 1 1
0.814397921202417 0.789300613491395 1 0
1.07137868211156 1.04049550682937 1 1
0.938282939514857 0.911474388705753 1 1
0.96027720730222 0.931423351671334 1 1
0.99035502923254 0.961787431751285 1 1
1.11269177601118 1.08130327064271 1 1
1.10224308553718 1.06843935466887 1 1
1.1080905818475 1.0729296129155 1 1
0.780123256326093 0.756488848081376 1 0
1.07270533863741 1.04122267963929 1 1
1.03618914958997 1.00350095427575 1 1
0.822235575576218 0.799038848232498 1 0
1.17566177122895 1.14001189285671 1 1
0.881142154489762 0.857190316736318 1 1
0.946197699884437 0.919929123728491 1 1
1.06632775955741 1.0336945214002 1 1
1.03973496535081 1.00933892876257 1 1
0.956238440619326 0.929523803862121 1 1
0.912684399562067 0.886955545042178 1 1
1.14829283464048 1.11442751400722 1 1
0.943709844999507 0.915458754361202 1 1
1.06478728655383 1.03335324609822 1 1
0.955281945037598 0.925721010674109 1 1
1.18402255779745 1.15060056946727 1 1
1.06719142909752 1.03330631914604 1 1
0.982536297755054 0.955479616001476 1 1
0.919609991245337 0.889724953133669 1 1
1.05805703176796 1.02515224020467 1 1
1.08810665434441 1.05658161031413 1 1
0.859240471717882 0.832278642228296 1 1
1.12174594831922 1.08915924718512 1 1
0.986492180028248 0.958218987261796 1 1
0.965211394590785 0.936699936504084 1 1
1.00557435773344 0.977096595686345 1 1
0.923644514013754 0.896726494711789 1 1
1.07304844107588 1.03996835018545 1 1
0.989920761346922 0.960995510826586 1 1
1.08297776035392 1.05218469229573 1 1
0.873821928863442 0.846307499799647 1 1
1.02890924369175 0.998416570129373 1 1
1.01757066016825 0.988603500846637 1 1
1.18169008270586 1.14782961656105 1 1
0.992005012188547 0.96275665694041 1 1
0.843699164322948 0.818765675010435 1 1
1.02480428796059 0.993276963932638 1 1
1.03151263255289 1.00070744331669 1 1
0.921673054227756 0.895677619091762 1 1
1.12762385481483 1.09547931296653 1 1
0.886228660771188 0.85977295699014 1 1
1.07969315010147 1.04975372846049 1 1
0.954349441934797 0.92794747822604 1 1
1.0786731901339 1.04524199732539 1 1
1.04498867540732 1.01417893671968 1 1
1.01850975723611 0.987251041326928 1 1
0.837583005936647 0.814728657024907 1 0
1.03269303945215 1.00291402824898 1 1
0.906777905141689 0.881063863371854 1 1
0.908523249046445 0.88254240040511 1 1
1.09500592942659 1.06302645741454 1 1
0.949423112692918 0.91984349464241 1 1
0.837923018596796 0.813251881921812 1 1
1.19617075643149 1.15978547419905 1 1
0.934389559568026 0.906176714645453 1 1
0.962265701354697 0.936327776098734 1 1
1.03442154413349 1.00419459215612 1 1
1.00106398924227 0.97263722536754 1 1
0.984585127779746 0.95556131746441 1 1
0.990808637570419 0.963327892095381 1 1
0.973478511284883 0.943723078875041 1 1
0.934817568150206 0.905867821020617 1 1
1.03977695698027 1.00767810203814 1 1
0.840439590785669 0.815025654988719 1 1
0.935643868792074 0.90908387615539 1 1
1.00684912980957 0.978561938982094 1 1
0.997427495400069 0.967347972970088 1 1
0.985085012466636 0.955251546027938 1 1
0.914654025932915 0.887942619560587 1 1
1.04261702758206 1.0119747586497 1 1
0.914242134552744 0.887812184945531 1 1
1.07061680042698 1.04010488555469 1 1
1.04654187328365 1.01231753850623 1 1
1.0388480454218 1.00972723793502 1 1
1.12462965262405 1.09283809227256 1 1
0.99245855545721 0.962137822552683 1 1
1.13742362988712 1.10514416212234 1 1
0.825299102931761 0.802361887420039 1 0
0.940918638126623 0.915080636074833 1 1
1.17276205881745 1.13625497413728 1 1
1.20194558628077 1.16808457375384 1 1
1.0228557013558 0.993126480663733 1 1
0.836404439139081 0.811021432558092 1 1
0.990632078722522 0.961186587041064 1 1
0.983394922991093 0.955265986840789 1 1
1.10045477985392 1.06889680269798 1 1
1.02250258823661 0.992113582361609 1 1
1.00948392956827 0.979330869874236 1 1
1.05278424684904 1.02274552542603 1 1
1.03654780072854 1.00687520258618 1 1
0.959959095031275 0.930954623545041 1 1
0.928963041737608 0.903031090776464 1 1
1.05234372986555 1.01824401377549 1 1
0.847834079252104 0.824087245839507 1 1
0.809976383235186 0.787332253678312 1 0
1.11463052786919 1.08165479792012 1 1
0.980817829324575 0.94963809048804 1 1
0.7434101303296 0.721247643383444 0 0
1.10150928475528 1.06929010679151 1 1
0.884565837011341 0.857147775088151 1 1
1.07750798648771 1.04521693109023 1 1
0.731416350161882 0.71152703223533 0 0
0.966452160916627 0.937815695876164 1 1
1.12427520006084 1.0894345796109 1 1
1.02132710593481 0.993280787372667 1 1
0.99225110390788 0.963602190940539 1 1
1.0206467584251 0.99167296509209 1 1
1.01362144286677 0.985104967765029 1 1
0.887678243919382 0.860408210659207 1 1
1.05108388483329 1.01987527092389 1 1
1.03425960810913 1.00276971472098 1 1
1.01386857765602 0.982942014137349 1 1
1.12096810137344 1.0880760852823 1 1
0.934931212109498 0.906802815866405 1 1
0.934253797280515 0.905986366658143 1 1
0.881184919775711 0.856006674873748 1 1
0.922448895835806 0.897001258358543 1 1
1.32802968934441 1.28716476336781 0 0
0.928521337161561 0.900278219097 1 1
1.18882558818952 1.15494440618039 1 1
0.775325934537782 0.752488523395399 1 0
1.04353248886995 1.01499362760156 1 1
0.922300826836691 0.89267090271524 1 1
0.947263180097556 0.919910461073278 1 1
0.822174207549722 0.795542467364069 1 0
0.807129677257791 0.78035072210286 1 0
1.18339408008055 1.14892997699022 1 1
0.91140435437689 0.886042200506191 1 1
0.893983938617977 0.868199597609253 1 1
1.13972072162358 1.10387551699938 1 1
0.980301571825121 0.952226565518592 1 1
0.784237018445184 0.759466286474716 0 0
1.14632827289888 1.1120583628683 1 1
1.13744966586249 1.10350153356457 1 1
1.0560160797283 1.02244750057749 1 1
1.05360625172288 1.02297929421427 1 1
0.926776917911761 0.898696768422334 1 1
0.949033485556044 0.921367976951603 1 1
0.842553792726219 0.818041210962992 1 1
1.08887357062674 1.05779385725718 1 1
1.06075824210086 1.02762525007836 1 1
0.974058969907527 0.946732813459445 1 1
0.951908380106262 0.924445552771707 1 1
0.989349604903822 0.962199037221473 1 1
0.926917534455 0.898911281338212 1 1
1.07052140025138 1.03989358252194 1 1
1.01599876776776 0.985421823528551 1 1
1.0660107414659 1.03373603473104 1 1
1.21424699820832 1.17747294164245 0 1
1.13287344515799 1.10007305023773 1 1
1.11843899193089 1.08606681026307 1 1
0.838031812309479 0.81503282224914 1 0
0.948171331092262 0.921233564138413 1 1
1.0293100338867 0.997381969559317 1 1
0.953691479030672 0.925344287125404 1 1
1.09716050628451 1.06703244295122 1 1
1.09813720915342 1.06483986848505 1 1
0.982503728145923 0.951908003708032 1 1
0.963320741696597 0.934864467222216 1 1
1.21444320953545 1.17744660744073 0 1
0.863871396216902 0.839696269591527 1 1
0.866562097906508 0.840132855867367 1 1
1.26027491463983 1.22161724378819 0 0
0.995492060279097 0.967749655009555 1 1
0.950289684133132 0.922406668793422 1 1
1.03922426257883 1.00858505268238 1 1
1.04323899356027 1.0114837010349 1 1
0.903600842132659 0.875752603739519 1 1
0.963553063273828 0.934126495005961 1 1
0.925723211159041 0.900198930779812 1 1
1.14370645214439 1.11223328431836 1 1
0.916158509131414 0.888803393035874 1 1
1.04028594009331 1.00984020712922 1 1
0.81515574028831 0.792653653556624 0 0
0.742610206399556 0.721593122656127 0 0
1.01276144655052 0.982906421484548 1 1
0.990776144756855 0.962125219055264 1 1
1.2083583463455 1.17060350567778 0 1
0.879957454257882 0.854692845535119 1 1
1.12760840269607 1.09335365816416 1 1
0.77721545185001 0.75358046388504 0 0
0.944832363983448 0.915027119140186 1 1
1.13183615787053 1.09853236254025 1 1
0.9672276623065 0.936514106896753 1 1
1.03720664271028 1.00617202999124 1 1
0.874916946678725 0.847283407566562 1 1
1.12577776479858 1.09366453690577 1 1
1.03231903889073 1.00227971203933 1 1
0.881230289435912 0.857168158241906 1 1
0.894650478535724 0.86695401304291 1 1
1.04935909000017 1.01917219217547 1 1
1.10415513109866 1.07289836094802 1 1
0.880233609977673 0.85410488361617 1 1
1.04171628449441 1.00900345811755 1 1
0.918485740563126 0.893162989884679 1 1
0.949813512058191 0.921094506362865 1 1
1.12012619001264 1.08620194705586 1 1
1.14389635350978 1.11137443096454 1 1
1.11340671734138 1.08013595294899 1 1
0.881039223394829 0.855621303279278 1 1
0.866189984344062 0.841416657550868 1 1
1.14695623204451 1.1137649932436 1 1
1.07835850591079 1.04636502270792 1 1
0.937923885628177 0.910751755283879 1 1
0.970007727296574 0.941940519218122 1 1
0.828036219334034 0.806101628299477 1 1
0.869930286142145 0.844055093575938 1 1
0.753545004480879 0.730649688698697 0 0
0.936206295048668 0.908367113066946 1 1
1.11376247936186 1.08105114313448 1 1
0.963209953988466 0.937362820932801 1 1
1.05670798199752 1.02471866290987 1 1
0.932281197592047 0.902049493598979 1 1
1.03895245630921 1.00754723641634 1 1
0.899973951834845 0.872171050097148 1 1
1.05219388729324 1.02056598466002 1 1
1.02391830628541 0.994913971652816 1 1
0.802870044360322 0.7781033305801 0 0
1.01481253277448 0.983731196334552 1 1
1.08558608124354 1.05271243112911 1 1
0.859944436742013 0.834117196585763 1 1
0.874252109439199 0.848082235653675 1 1
1.09222156857459 1.06110845111377 1 1
0.877494596434997 0.853703947745611 1 1
1.00000414902999 0.9682689780596 1 1
0.935454537531656 0.908179049573879 1 1
0.835058582482404 0.808682229636177 1 1
0.976719709550433 0.947847333135458 1 1
0.95086041728922 0.921188502785936 1 1
1.02691891565936 0.995788952663559 1 1
0.914711747827836 0.888324522141989 1 1
1.04128588063137 1.00970237933062 1 1
0.971937948592647 0.942391480313326 1 1
0.979673478345067 0.952095967521083 1 1
1.01893917675977 0.987142078918275 1 1
0.90189447237734 0.87588434357636 1 1
1.08603485641303 1.05292997369991 1 1
1.16289030991217 1.12940161197277 1 1
1.18397287561728 1.14979305534661 1 1
0.940777737109659 0.911959624766181 1 1
1.02907699571449 0.999036637927995 1 1
0.92036207267539 0.895438777922527 1 1
1.04874924811231 1.01812176851271 1 1
0.835357031879924 0.811471306586113 1 0
1.05217359159366 1.02093603737148 1 1
0.862828296374064 0.838355310485338 1 1
0.796575382951304 0.769901521323916 1 0
1.00308092646323 0.974725084918295 1 1
1.04263814649779 1.01210012457956 1 1
1.0444942615634 1.01255486116514 1 1
0.969815051333002 0.939962202488728 1 1
0.814708640222052 0.790967517171299 0 0
1.01732807684682 0.987120557381557 1 1
0.807401583755401 0.782327881795877 1 1
1.04033977222927 1.01230811516151 1 1
0.751327158414775 0.73074220812978 0 0
1.12460408875439 1.09011456303265 1 1
0.906099766449784 0.878135681236253 1 1
0.935953993500375 0.908773213219692 1 1
1.16118264331362 1.12686441165012 1 1
1.05844197954342 1.02738738877522 1 1
0.878594480101998 0.853414735086579 1 1
1.12180418822337 1.08881032646651 1 1
1.07598221887243 1.04418825906297 1 1
1.09273085672722 1.06179782001747 1 1
1.11851556608904 1.08528726185448 1 1
1.02310002625038 0.99239509971424 1 1
0.913404323506127 0.887997052441198 1 1
1.08746247386742 1.05664161672588 1 1
0.939820403223596 0.91313696592617 1 1
0.938439415933506 0.910623205294752 1 1
1.09595591203893 1.06350352234687 1 1
1.04600558414733 1.0161260203722 1 1
0.977194228108033 0.946327817271786 1 1
0.923142182437709 0.895295336285225 1 1
0.988465573035298 0.959414954829823 1 1
0.990898862886873 0.961490824221196 1 1
0.906000336948436 0.880783791789283 1 1
0.971337388846852 0.94202481901448 1 1
1.06868193049522 1.03678082496828 1 1
1.00391565487968 0.974644571670007 1 1
1.10841381741262 1.07687212533513 1 1
0.996139798205926 0.966964472973068 1 1
0.864605276285868 0.838493790880056 1 1
1.08760434568944 1.05405090516824 1 1
1.03178859193297 1.00252088638698 1 1
0.992217396809752 0.964091187411576 1 1
0.848097988192848 0.823497588911659 1 1
1.2075345159482 1.17114342276896 0 1
0.96431818202162 0.937480768562441 1 1
1.14189535811169 1.10815228160736 1 1
0.888996318516158 0.863156868245963 1 1
1.05062135857575 1.02107329810328 1 1
0.94190737384452 0.913378215945523 1 1
1.14511457612083 1.11234798876984 1 1
0.935422036874055 0.908494591806737 1 1
1.16479631112821 1.13080295790098 1 1
0.833738261778403 0.807856446761337 1 1
0.99298449834476 0.964913210054362 1 1
0.887820036718696 0.861641143469243 1 1
1.01313462174302 0.985808163056713 1 1
0.876582087469245 0.851668736728564 1 1
0.997653175194989 0.967949234716718 1 1
1.07659098812723 1.04529285549951 1 1
0.910354650598641 0.883259039418542 1 1
1.04517380285185 1.01607479142829 1 1
0.937921577784338 0.90984210500129 1 1
0.766302255331773 0.743895080824324 0 0
0.96093973879522 0.933582456137897 1 1
1.01744834527442 0.988304629066279 1 1
1.10210963544073 1.07121724241812 1 1
0.952596729183444 0.925367650449463 1 1
1.07061820913731 1.03952098458045 1 1
0.765917858855989 0.742321878862559 0 0
1.0355447171661 1.00452268176865 1 1
1.19485212248412 1.15872988063841 1 1
0.997452733757183 0.969308148765146 1 1
0.93666667402215 0.907983067755143 1 1
1.17973290362684 1.14391066404055 1 1
1.0617469270957 1.03150691347542 1 1
0.879575618939155 0.853686108270581 1 1
0.967741811882949 0.939034252267192 1 1
1.08652882133124 1.05397862031143 1 1
0.931161474686116 0.902951334534127 1 1
0.905547721757929 0.883485708927875 1 1
1.0115834166304 0.981236406581458 1 1
1.01645947888064 0.986054881105197 1 1
1.17071449784967 1.13631770961953 1 1
0.886704205338301 0.858855852529414 1 1
0.994579885273112 0.965196092884546 1 1
1.0492091924039 1.01818579024946 1 1
0.904473727018332 0.878027964995243 1 1
0.981581194979375 0.953879514090681 1 1
1.02555405180976 0.994918152583627 1 1
1.13951833902455 1.10478330607555 1 1
0.933794976408308 0.907825671540016 1 1
0.886160820429789 0.860277359094264 1 1
0.937236258082831 0.90889994574654 1 1
0.883397122006097 0.85617632424233 1 1
0.973470462464558 0.945205822152423 1 1
0.997852217657408 0.968925519234791 1 1
1.02378301948058 0.994077619300227 1 1
1.14643952393891 1.11278225092229 1 1
0.889499406923113 0.864310786496766 1 1
0.891677330936981 0.866932913050125 1 1
1.03269011812886 1.00310372956116 1 1
0.992147263636659 0.962507371822327 1 1
0.970216139236085 0.941016983197903 1 1
1.07318921897738 1.04219802773102 1 1
0.982053035810628 0.953255303596481 1 1
0.868437827687664 0.841843263539491 1 1
1.10480883499033 1.0721468453421 1 1
0.99659596699869 0.966673832532301 1 1
0.904048806103074 0.877290234827128 1 1
1.08687316676318 1.0560948932165 1 1
0.990374707962904 0.959801635406458 1 1
0.862463608393361 0.836954684621966 1 1
1.03483791293031 1.00359846844021 1 1
0.880064738927638 0.853799957080923 1 1
1.21606119749273 1.18058426933751 0 1
1.06455795146913 1.03470452179951 1 1
0.905564991987734 0.87819039920154 1 1
0.867908529993907 0.844317180086541 1 1
1.15173382210506 1.11957441611715 1 1
0.972341239590363 0.943158342094924 1 1
1.08241800447036 1.0485098779553 1 1
0.854651470272612 0.829139961215117 1 1
1.20794370755814 1.17368264548601 0 1
1.03808353679243 1.00858346075932 1 1
0.918786649940434 0.892881721398981 1 1
0.94367842970288 0.916876185605307 1 1
1.11728119962403 1.08409445573796 1 1
1.08576162042199 1.05623339973304 1 1
1.11105033477586 1.07722467632834 1 1
0.871810528546504 0.845156128701706 1 1
0.919652133443394 0.892759759539364 1 1
0.985163545499445 0.954336220431273 1 1
0.835996678400662 0.811137945449233 1 0
1.10915792819143 1.07614368633966 1 1
0.869250977632329 0.845366423204801 1 1
0.95090240819823 0.922765918889772 1 1
0.862121507304254 0.836381130086442 1 1
1.02440253059718 0.995870695529793 1 1
1.10577556299017 1.07139564679549 1 1
1.03198589804189 1.004481802722 1 1
1.01794145450522 0.98769312817039 1 1
1.092095005116 1.05928206721823 1 1
0.944941290466651 0.918948288744388 1 1
0.772363596608241 0.750063834046411 0 0
1.05757222002983 1.02568651229503 1 1
0.816956169212498 0.794157713974126 1 0
1.04427523395022 1.0144346990557 1 1
0.99490995369431 0.966534815575055 1 1
0.913870877801742 0.886748605178997 1 1
1.18182523005213 1.14787431570727 1 1
1.01401633076041 0.982229899084547 1 1
0.981943116304989 0.954681842694257 1 1
0.952219581669578 0.924966638943073 1 1
1.00008141827424 0.970676803701466 1 1
1.01379302436731 0.985357580743778 1 1
0.921983870451407 0.89446330364916 1 1
0.914033837746828 0.886664086587028 1 1
0.910119495605191 0.884782238608362 1 1
0.986958191101544 0.957301102880465 1 1
1.05711052414689 1.02469380814819 1 1
0.949716087657882 0.92230196961384 1 1
1.00230585188231 0.973975161376665 1 1
1.01766098553011 0.988849189727722 1 1
1.15137394731001 1.1159506919191 1 1
1.07217345027389 1.03974735716707 1 1
0.822677683535119 0.798795095064595 1 0
1.02193934887251 0.992753940537329 1 1
1.01806157314393 0.989729653834742 1 1
1.12972221703359 1.09585030545308 1 1
1.0058416853317 0.976969791904599 1 1
1.02759418883804 0.998829072806867 1 1
1.04831441130279 1.01536956145558 1 1
1.07276146588635 1.04306748751113 1 1
1.06192552766614 1.03098648938401 1 1
1.10474236530109 1.07282747200887 1 1
1.02708606532363 0.996517325023783 1 1
0.815881403989478 0.792157257054781 1 0
1.01035026965782 0.97962429443473 1 1
1.05518148344251 1.02299659958856 1 1
1.01985785664353 0.990486368010948 1 1
0.829663923884839 0.805324520485772 1 1
1.09793271710063 1.0660890320618 1 1
1.08661446318942 1.05456008381382 1 1
0.910715124581967 0.885076774871328 1 1
1.03528020693118 1.00488631923619 1 1
1.07433848001268 1.04342922646484 1 1
0.93118678395926 0.904020412616419 1 1
0.922929003450614 0.89723480416342 1 1
0.818705455704053 0.794593047547909 1 0
1.10988853035667 1.07732765254416 1 1
0.870330537687042 0.845008014425637 1 1
0.904270683103891 0.876984049471854 1 1
0.962133563320212 0.934543279425712 1 1
0.972868333060348 0.945115790072138 1 1
1.02835497475562 0.996866528284005 1 1
0.861836448572268 0.836072668822465 1 1
1.22452002488884 1.1888358411137 0 1
0.905100163655827 0.878338254697025 1 1
1.06009105022215 1.02778681914385 1 1
1.03636092975734 1.00742569440167 1 1
1.01869622509395 0.989151675645027 1 1
0.878128225170028 0.852841723223313 1 1
1.11004357412833 1.07604758126387 1 1
1.00576468428168 0.974744050279221 1 1
1.07488602853607 1.04083349469988 1 1
0.968035646155177 0.941042635390562 1 1
1.03957524691835 1.00696170313291 1 1
1.011979581487 0.982579226704238 1 1
1.17293196704357 1.13873961696181 1 1
0.921660866223525 0.89635786971226 1 1
0.930044810523957 0.903642118637035 1 1
1.11515258976326 1.08141173135104 1 1
1.05974888483232 1.02943386865258 1 1
1.06804723565555 1.03613785418956 1 1
0.858750937618802 0.834550968189901 1 1
1.10468872817801 1.07261476933598 1 1
0.781324516303939 0.759893319003656 0 0
0.945824136826823 0.917921562871764 1 1
0.947769761338389 0.920401932850248 1 1
1.20109712497442 1.16334448208672 0 1
1.02928149080085 0.998366830095087 1 1
0.929038061837477 0.902557513116108 1 1
1.01682960206254 0.986169191893676 1 1
0.956230128463908 0.925764454486015 1 1
1.03122634735573 1.00118330835912 1 1
0.897232674937404 0.869193097293185 1 1
0.864738304464546 0.839433744744752 1 1
0.757516460671196 0.73496096256533 0 0
0.949814878170288 0.921140357762968 1 1
1.04908446000852 1.01862423144114 1 1
0.937316281805326 0.909243408771267 1 1
1.08225385499601 1.05264135704735 1 1
1.03142655358057 1.00008952157117 1 1
1.01183981952554 0.983234041915869 1 1
1.05539487299973 1.02618393951441 1 1
0.943168751034848 0.915414651273768 1 1
1.15231749745446 1.11846265052937 1 1
0.966216231828497 0.938075124584661 1 1
1.05402872996166 1.02273444080288 1 1
0.998416879162749 0.970498207845649 1 1
0.997812407840761 0.969171579094038 1 1
1.14049929568965 1.10636610276052 1 1
0.956390123855927 0.92829937233598 1 1
1.04073738198759 1.01072111220378 1 1
0.917089221675831 0.889450713165317 1 1
1.00662307728418 0.977396933666822 1 1
0.957977792909203 0.930494986938132 1 1
0.881388109011243 0.856650128431259 1 1
1.01448049561019 0.984638075767362 1 1
0.980257784453237 0.951067140891281 1 1
0.986134221698375 0.957249238695712 1 1
1.03312341264599 1.00344197862753 1 1
0.92817283224091 0.899417014700058 1 1
1.03360108687051 1.00332430911096 1 1
1.10305755379797 1.06987135618805 1 1
0.868197092265898 0.840967874849586 1 1
0.850784903311778 0.827578596460072 1 1
1.14943730154236 1.11522532885319 1 1
1.0185565474284 0.987118939120162 1 1
0.886749598334524 0.862916682279501 1 1
0.984894411486138 0.957447319451517 1 1
1.05315809743126 1.02114659913145 1 1
0.852811596000487 0.827246243489252 1 1
1.03032177078848 1.00139487753033 1 1
1.18479103424378 1.14963557576092 1 1
1.02906804592773 0.997383349637526 1 1
0.944065758554019 0.915826737189979 1 1
0.897775161033089 0.871363391193746 1 1
0.896897484402024 0.869861555612248 1 1
0.859582171906011 0.833221764883812 1 1
1.03687114254774 1.00774327788381 1 1
0.992877004530146 0.964856817884534 1 1
0.923227915532612 0.897554968254675 1 1
1.10388255038829 1.07323015687673 1 1
0.94961458325024 0.9218120188194 1 1
1.08306601150371 1.0509594380607 1 1
0.911090814408408 0.886426624304185 1 1
1.15635520213118 1.12227879661735 1 1
0.7317080861946 0.710461422543441 0 0
0.988624814210937 0.959239842562988 1 1
0.916393821091332 0.888189060492459 1 1
0.915532060409594 0.888911408953929 1 1
0.950857491086764 0.922343823446411 1 1
1.02571132559776 0.99520630547726 1 1
0.997525881515116 0.968203795711721 1 1
1.07874708328018 1.04780929616283 1 1
1.00647567764269 0.975815507583627 1 1
0.95848418478534 0.930154783275503 1 1
1.00491582244868 0.976863659232369 1 1
0.992899149580746 0.962461735588711 1 1
1.0671463882102 1.03603806129805 1 1
1.05232951589532 1.02167538873049 1 1
1.01059259806447 0.978219409942668 1 1
1.03273393494026 1.00158545391142 1 1
1.10437550877831 1.07211052669977 1 1
1.13402701271831 1.09869166993079 1 1
1.00724000367933 0.977490066635888 1 1
1.08669735792196 1.05546569045058 1 1
0.768441948054679 0.745328656314422 0 0
1.1116302327612 1.07601246889467 1 1
1.19575522690428 1.16025140685584 0 1
1.00032486527769 0.970779201735969 1 1
1.14367480731466 1.10885279359783 1 1
0.832084271429067 0.807780009756345 1 0
0.772544569218815 0.750106449534114 1 0
1.10625425529258 1.07286348104274 1 1
0.917263659568346 0.890576009686145 1 1
1.2016742761095 1.16641752434245 0 1
0.993095686743359 0.965705724319007 1 1
0.940948297705674 0.911339672077329 1 1
1.11848516123827 1.08223821967197 1 1
1.05339713360651 1.01915824865634 1 1
0.993802794750487 0.961814146463263 1 1
1.06754815359043 1.03401585460412 1 1
0.866374168208746 0.842268807295877 1 1
1.01900882349535 0.989923005924592 1 1
1.16129781017878 1.12537403382388 1 1
0.965318941573321 0.93701096346723 1 1
1.10401625976542 1.0732189659548 1 1
1.24544909542741 1.21105899061138 0 1
0.939356390102346 0.910978716006837 1 1
1.06430173293678 1.03277071193254 1 1
1.22171437771554 1.18442278280058 0 1
1.12506994309473 1.09211369097787 1 1
0.998797019946489 0.970447854098872 1 1
1.08046872600813 1.04987948478435 1 1
0.871782568725574 0.846869973945712 1 1
0.92961621720963 0.901952496188282 1 1
1.03080894445185 1.00087257430591 1 1
0.979687838527886 0.948789457408307 1 1
1.06291956468088 1.03172168883524 1 1
0.92164359289264 0.895886336651475 1 1
0.918962277715841 0.892391195742911 1 1
1.08916645623291 1.06007729166764 1 1
1.07026554122832 1.03915932946825 1 1
0.984190848946846 0.953235600438797 1 1
1.00663523382364 0.977374177342422 1 1
0.918249380056961 0.892425489402477 1 1
1.07845296030909 1.0473745238175 1 1
0.943199635947233 0.916389649724356 1 1
0.953922910943814 0.927752545271458 1 1
1.02321154063579 0.992170250471171 1 1
1.11291094945613 1.07846833956243 1 1
1.09224211221442 1.06177261165501 1 1
1.10209682559156 1.0695140956744 1 1
0.864947316256378 0.83826765164835 1 1
1.05436096568771 1.02237895618231 1 1
1.09021385870752 1.05741515863318 1 1
1.05730812698267 1.02426278852682 1 1
1.02327672327787 0.993323479546061 1 1
0.962865703297061 0.932885351367564 1 1
1.06168285783011 1.03110667398438 1 1
0.997500662349591 0.966683475648438 1 1
0.916123682919809 0.886621481036707 1 1
1.02622017656258 0.995169213225173 1 1
1.05855513577801 1.02767623631725 1 1
0.91831522077507 0.891201055501905 1 1
0.918284476961919 0.890883277754021 1 1
0.95087996503685 0.922618451571347 1 1
0.951046782589876 0.924085404307558 1 1
1.06830744353912 1.03852135615625 1 1
0.861087169037872 0.83417440063028 1 1
1.18037432661663 1.1446244658605 1 1
0.915058166094208 0.886926158337728 1 1
0.935737104412465 0.907464707151253 1 1
1.01485995014331 0.986451715909996 1 1
1.17273463965495 1.13982862207389 1 1
0.902190892435632 0.874470991412016 1 1
0.921600693345053 0.895604100064356 1 1
1.02432908963005 0.993974026503134 1 1
0.950548498717026 0.923400970220335 1 1
1.08012720563594 1.0484290569111 1 1
0.992907095123283 0.964405291005423 1 1
0.941138917291295 0.913766737693091 1 1
0.819341994011138 0.797119830565479 0 0
1.02152435951278 0.991062558928575 1 1
0.953667957124168 0.924920002316612 1 1
1.08575104014801 1.05292209518976 1 1
0.900573776700696 0.875908181220974 1 1
1.20573161686589 1.16875298053184 1 1
0.994646709099852 0.964721256033748 1 1
0.901632175413146 0.873408789790236 1 1
1.07407223598215 1.04134039281124 1 1
0.961219614356393 0.932094178545592 1 1
1.0543754339647 1.02320321317264 1 1
1.00767336301135 0.978556427018281 1 1
0.870669471717123 0.845212093503536 1 1
0.974207910815674 0.946099176235893 1 1
0.953130059523575 0.925055076565094 1 1
0.890545960394301 0.862457514901834 1 1
0.788195673087901 0.765303831652763 0 0
0.94997969399021 0.923131847943647 1 1
1.02476901174054 0.993545910722697 1 1
0.832227454969233 0.806227016180928 1 0
0.899648479140154 0.871743571975101 1 1
0.861576024967055 0.835112282152128 1 1
1.00762231081291 0.980564660460246 1 1
1.01561222239425 0.984866407055055 1 1
1.06037887245089 1.02901537780776 1 1
1.04497941835898 1.01431758849443 1 1
0.991745708432348 0.963488007589433 1 1
1.00450302268057 0.973855994841457 1 1
1.07867598873454 1.04816904357039 1 1
0.961307151697952 0.933634293262984 1 1
1.07460402424524 1.04438919879239 1 1
1.04730221143985 1.01705973537447 1 1
0.81997762407062 0.795885691037352 1 0
0.828072812888161 0.805302992757284 1 0
0.884129797198092 0.858893902924679 1 1
0.870686257358734 0.845196356295573 1 1
1.05509544196698 1.02181561516984 1 1
1.09618633974347 1.06584570833188 1 1
1.09871931131282 1.06769525104816 1 1
0.96609888286611 0.938854522066988 1 1
0.780279942195192 0.756309488291603 0 0
0.92868031987811 0.902112646140946 1 1
0.874784631309072 0.849055813631286 1 1
0.940312286465606 0.913054933757775 1 1
0.950441538178066 0.923284369538147 1 1
0.946141143632571 0.918629928649409 1 1
1.01887538487878 0.990264127991984 1 1
0.989641556243666 0.959929185572727 1 1
1.03197597479134 1.00063440038204 1 1
0.970025749424759 0.942886565433955 1 1
0.862039489402299 0.835698975903522 1 1
1.02195563359149 0.990168346880902 1 1
0.936837811409381 0.910632284424579 1 1
1.01833165934309 0.989390297051683 1 1
0.904550582590579 0.878207453524886 1 1
1.0096764392868 0.977007455237234 1 1
1.0377820252733 1.00729004352395 1 1
0.762233140075437 0.737831032551678 0 0
0.825257153643546 0.80046132389278 1 1
0.970979633718421 0.942272918738527 1 1
0.955085884724771 0.927224984575435 1 1
0.962442247660831 0.933807787999654 1 1
1.10133976361648 1.06920490513907 1 1
0.999426842577606 0.971250090075673 1 1
0.931920867529388 0.904331707493535 1 1
0.936955853690809 0.908543360151529 1 1
0.866303839829571 0.841766765685137 1 1
0.894452304698608 0.868265088083381 1 1
1.0122732603636 0.983870936680447 1 1
1.03204810109633 0.99976232390105 1 1
0.975169988478158 0.948342672113441 1 1
0.966904952154337 0.938277948892835 1 1
1.14758221320397 1.11413952323913 1 1
0.90682025476919 0.881037129479198 1 1
0.99123331757963 0.962083427732939 1 1
1.14585729592791 1.10853062353605 1 1
1.08357972277992 1.0518877791638 1 1
1.0323506740726 0.998734110600896 1 1
1.02840140794947 0.999013145114812 1 1
0.967563905582524 0.939263344028912 1 1
1.1113974428112 1.0799012889285 1 1
0.953810424505023 0.925545305051968 1 1
0.887699398683797 0.859789258217775 1 1
0.999463425762305 0.969910551931118 1 1
1.01069411401722 0.982629723504219 1 1
0.900204210106504 0.872492221834176 1 1
0.962824853635032 0.934959428174143 1 1
0.847097938975335 0.82106845455767 1 1
1.08325344547033 1.05040573717145 1 1
1.01507630934531 0.983629332641832 1 1
0.84302045913108 0.819450574132251 1 1
0.954220735100335 0.925549181032192 1 1
1.03723175844841 1.00750896066249 1 1
1.10506064665056 1.07331336282306 1 1
1.05527036839617 1.02560250880755 1 1
0.959159828714577 0.931977936018696 1 1
1.03940847407513 1.00883635455215 1 1
1.01272719552373 0.982094779076301 1 1
1.10587426727519 1.0728507550493 1 1
0.942696818281009 0.914976160941782 1 1
0.973517478319904 0.945552169349868 1 1
0.937099183648067 0.9091668843889 1 1
0.999384990178112 0.970324518814436 1 1
0.927773058185986 0.90168621904375 1 1
1.0403125886901 1.00990975500675 1 1
0.935769506563541 0.907804272276458 1 1
1.10432318244479 1.07281227944856 1 1
0.823374587319223 0.797784368519811 1 0
1.03445664682485 1.00245369190209 1 1
1.19703787344263 1.16210771873159 1 1
0.976587107995342 0.949227457164104 1 1
0.83168686505283 0.80768631623985 1 1
1.1018623261786 1.06874007155657 1 1
1.14184544721129 1.10885209263603 1 1
0.901494638450584 0.877131886426741 1 1
1.03209134522042 1.00135972865576 1 1
1.10164417321999 1.06983161571274 1 1
1.15843239188892 1.12515954769245 1 1
1.03543432142066 1.00460668869893 1 1
0.823724374056035 0.800787376071682 1 0
0.947456826914623 0.918681033779471 1 1
0.93772618648479 0.90922809956469 1 1
1.04459998246271 1.0138799592522 1 1
1.07525609375138 1.04192757787071 1 1
1.05333691998755 1.02219064872642 1 1
1.1401345675834 1.10446778294624 1 1
0.921787450962779 0.894511237829442 1 1
0.921434590045511 0.893993618826789 1 1
1.04811653625792 1.0187330396127 1 1
0.896425804462491 0.870928987020985 1 1
0.864200981873061 0.83853370274279 1 1
1.01381869551084 0.983914013332351 1 1
1.06501593316173 1.03402559800211 1 1
1.25980638619859 1.22459804791867 0 0
0.97513259585044 0.943339742796161 1 1
0.752669047193713 0.72932901611731 0 0
0.902816109264083 0.877316068347126 1 1
1.03837812261958 1.00796139695179 1 1
0.996284213622304 0.966058754041468 1 1
0.948726457323348 0.921704214189265 1 1
0.936741027285179 0.908986611594677 1 1
1.22058830327605 1.18604886518997 0 0
0.999920927629703 0.969900990470129 1 1
0.93976527918354 0.912372592244222 1 1
0.932672630039587 0.905772471286902 1 1
1.13110705170491 1.09609527118654 1 1
1.0305610440266 0.99979561705511 1 1
0.940356711543724 0.914669425963065 1 1
1.25829930628525 1.22332847866333 0 0
1.02646793732782 0.99749247876064 1 1
1.15734767928538 1.12314150033102 1 1
1.0330811819647 1.00148885424081 1 1
1.01337765112921 0.983318963269482 1 1
0.996475868941252 0.96594031269469 1 1
0.942589798764479 0.914313636855461 1 1
0.970219134023094 0.941582235414235 1 1
1.19458693988415 1.15651452869916 1 1
0.929243662997433 0.902342485639527 1 1
0.927151958992079 0.901718084786595 1 1
1.04330741376808 1.01374746040887 1 1
1.04589943913663 1.01447557386351 1 1
0.91742947886781 0.891640934081114 1 1
0.813237549458411 0.790830840125589 0 0
1.09674640266637 1.06294642992128 1 1
1.11420619128218 1.08297621209559 1 1
1.03290371220797 1.0010239130644 1 1
0.949136568681111 0.921123318897105 1 1
0.864186608874985 0.837144396977093 1 1
0.941821244424414 0.914744450746086 1 1
1.09562322811796 1.06203306018436 1 1
0.806576320598165 0.783465643559721 0 0
0.996911991372877 0.968052766897446 1 1
0.960239836379192 0.933091690411304 1 1
0.949659739948324 0.920315375544792 1 1
1.10381329677665 1.07029062873846 1 1
1.12952516778326 1.09526126308674 1 1
0.965351147390844 0.938066724529814 1 1
0.975082229943797 0.947791903442683 1 1
1.09159422212443 1.06055502646619 1 1
0.947929185031522 0.921504948728619 1 1
1.04288541621227 1.01270855215015 1 1
1.09275717504431 1.06007593095718 1 1
1.1197024477384 1.08685265434185 1 1
1.00004993446437 0.969171512108556 1 1
1.00047626214445 0.970866669139411 1 1
1.08930635455306 1.05865741918259 1 1
0.876526904499969 0.851248030067048 1 1
1.25105057288021 1.21578172646622 0 0
0.954104594189766 0.926932045601106 1 1
0.866321845306207 0.842297532429671 1 1
1.0194426558795 0.988972248317459 1 1
0.920062973090323 0.893527159674038 1 1
0.727047176514195 0.70595500399426 0 0
0.956978826335245 0.926600486123177 1 1
1.02079384562262 0.990880074118367 1 1
1.03237287710475 1.00117899834533 1 1
0.985512205344177 0.957106737943624 1 1
0.968097195137068 0.937588671372723 1 1
0.97727086405732 0.948800073969692 1 1
0.969938769212206 0.940888940528406 1 1
1.13716061461865 1.10476461757659 1 1
1.02884694457472 0.997816268421328 1 1
0.869998757757856 0.843077344139648 1 1
0.940141326256487 0.911616669030007 1 1
0.94504427105162 0.91803863830175 1 1
0.956118690136367 0.928921362027047 1 1
1.14266916315234 1.10884055309902 1 1
1.05275105867426 1.02198556792954 1 1
1.05509404558124 1.02531191263737 1 1
1.29530643755247 1.25731883607416 0 0
1.10598662565096 1.07501875682711 1 1
1.06735796713895 1.03817934546578 1 1
1.01763590237556 0.987861897817758 1 1
0.837636098168607 0.813658060806985 1 1
0.867184278207805 0.84067052607604 1 1
1.07751279952917 1.04504019036993 1 1
0.961443831634326 0.933086580700934 1 1
0.972946227620698 0.943888842965804 1 1
0.969900548113336 0.942801479549226 1 1
0.995423696054178 0.966360214205842 1 1
0.967613205934217 0.940754777621385 1 1
0.821953089558831 0.797730812524704 1 0
1.06165586749563 1.02934827662198 1 1
0.941057912373975 0.914287035479571 1 1
1.13540423677108 1.10294766362684 1 1
1.1155645602283 1.08325839167773 1 1
0.964450706223353 0.936420114077035 1 1
1.01299818347543 0.984121020782895 1 1
1.02792794715698 0.997072699783479 1 1
1.10196895439818 1.06799264631589 1 1
0.94045714798289 0.912390442709919 1 1
0.9451299456695 0.918583020179346 1 1
0.944367481115198 0.918191678399098 1 1
1.03300461599247 1.00222651902716 1 1
0.890438525983413 0.863350625816002 1 1
0.847643933532411 0.824690410208841 1 1
0.923569340367985 0.89704865240639 1 1
0.978987296598081 0.950039675923126 1 1
1.04973091789403 1.01631919404054 1 1
1.01322985703109 0.984628922943647 1 1
0.949947406463359 0.922185947502434 1 1
1.10041514545902 1.0665260395726 1 1
0.972285207000231 0.942067094543248 1 1
1.16108886230911 1.12692344345974 1 1
1.07748334688701 1.04570486012805 1 1
0.901361347820902 0.874230030926131 1 1
0.914688964217903 0.888328644496473 1 1
1.05983545319441 1.03014702057999 1 1
1.04660077990556 1.01613534552973 1 1
0.947134283420474 0.921483801180141 1 1
0.956071672969088 0.927787208761114 1 1
1.07469469468055 1.04184395166215 1 1
0.924689215957244 0.89823536383888 1 1
0.961736494422997 0.934035392105069 1 1
1.03043287945506 0.999636339122916 1 1
1.08603222595157 1.05516937155389 1 1
1.03476808358533 1.00653486916895 1 1
1.01633079060499 0.98485579561674 1 1
1.07535097247823 1.04394132271142 1 1
1.18493355742595 1.15051074402658 1 1
1.01044556213853 0.981887684881864 1 1
1.02573730273923 0.993735899474395 1 1
1.06511732687287 1.03448255448749 1 1
1.03519884500183 1.00454599480169 1 1
0.960841063558553 0.933463145395814 1 1
1.10831827931614 1.07563178007931 1 1
0.900289179621625 0.874014161749398 1 1
0.984274078779414 0.956473966997351 1 1
0.893800765445582 0.86566112158367 1 1
1.03269331374948 1.00219200496832 1 1
0.886271333246149 0.860007097307534 1 1
1.17264593439496 1.13702353488027 1 1
1.10698708332838 1.0729489230581 1 1
0.931094318546436 0.905478828236384 1 1
0.908602410008958 0.882641111838318 1 1
0.944646574143504 0.916704020481506 1 1
0.903451256591197 0.878057510878624 1 1
1.11269405091359 1.07986652860136 1 1
1.10895644164518 1.07466729580788 1 1
0.83023845736302 0.805083274362523 1 0
0.96733755227473 0.93857002204941 1 1
1.01441134549092 0.983036042431773 1 1
0.831391864745562 0.807492703319655 1 1
0.995002118423987 0.965613939145641 1 1
1.01636818271228 0.985950007626901 1 1
1.15758774136129 1.12357237287286 1 1
1.06955091769406 1.03690934207286 1 1
0.903347696016908 0.878798916886124 1 1
1.03340283753491 1.00351026574583 1 1
0.909651785240707 0.883862084129524 1 1
0.981483087341509 0.953291352537592 1 1
1.079978736043 1.04665600826958 1 1
0.990679989984684 0.960816916078026 1 1
0.943170444279066 0.916634345929923 1 1
0.908627872731983 0.881871674916187 1 1
0.776689305949566 0.753946551609207 0 0
0.975262358404067 0.947731184116054 1 1
1.05024513043792 1.02138158449045 1 1
1.01863605200165 0.988404324715828 1 1
1.11375948781997 1.08347940363841 1 1
0.830038158333163 0.805942918351382 1 0
1.05096978180187 1.02104265272684 1 1
0.916894157688386 0.890340353721406 1 1
0.953646435933557 0.92670340720861 1 1
0.889485813464831 0.862848555846536 1 1
1.13029082652807 1.09856420453074 1 1
1.07079654394516 1.03790369925648 1 1
1.11256273054207 1.07997024214068 1 1
1.03800471984659 1.00593957824216 1 1
1.03774623021005 1.0074586163317 1 1
0.990165258866273 0.961646822727541 1 1
0.962483780487275 0.935012710011224 1 1
1.02686627982284 0.995432614486781 1 1
0.950886939849683 0.923294000430805 1 1
1.01015562302085 0.982612916578225 1 1
0.852773700005324 0.828388581409871 1 1
0.98711241488748 0.958758480363029 1 1
0.905997606382671 0.879816138766169 1 1
1.09828166376509 1.06834859620725 1 1
1.02116659445292 0.992177201168323 1 1
1.11401755157062 1.07930314385752 1 1
0.970518232689161 0.94024009397615 1 1
1.12045754556006 1.08858384515151 1 1
0.97110718925697 0.942660678980969 1 1
0.962671242476309 0.934065774545668 1 1
0.90160527659662 0.875186556123202 1 1
1.09273321878859 1.06004772912945 1 1
0.969976582969295 0.940124995112788 1 1
1.01500127392634 0.985563556634067 1 1
1.04282831226049 1.01031319795383 1 1
0.953088607479585 0.923897460402975 1 1
1.17508148607453 1.13971553010436 1 1
0.858032206577892 0.832922969604109 1 1
0.973812038661195 0.945643429274484 1 1
1.00501412124602 0.977968146818725 1 1
0.956004080646175 0.929243653617532 1 1
1.04558019917262 1.0159205050301 1 1
1.03535246360889 1.00459079081331 1 1
0.94930639121295 0.921047129039093 1 1
1.18480630959352 1.14840169285922 1 1
0.975467980104452 0.946477532123064 1 1
0.8685244939415 0.841919028081772 1 1
1.16811703425124 1.13485320000034 1 1
0.940533194124014 0.914218666316721 1 1
1.13771063630051 1.1049446735091 1 1
1.12852504407546 1.09636682758941 1 1
0.960338334394217 0.932563799814065 1 1
1.07830594497725 1.04886749375289 1 1
1.09492905310004 1.06250420610357 1 1
0.888416585888487 0.861943722121758 1 1
1.15911686519804 1.12385353824581 1 1
1.15794601359778 1.1224778962711 1 1
0.964085053676521 0.935385308371589 1 1
0.900599760434628 0.873959071115316 1 1
1.00286575076105 0.974687229383795 1 1
0.850363155085891 0.827427872292741 1 1
0.980319453501028 0.953009180964106 1 1
1.16892418602726 1.13245376944332 1 1
0.946928594660487 0.919661497019387 1 1
1.0702014888138 1.03738211658458 1 1
0.930527277365493 0.904016032708028 1 1
1.02668340331044 0.998062931667256 1 1
0.964175825844814 0.937830740060767 1 1
0.962478832090142 0.933958361386624 1 1
0.930457423104442 0.903753928791497 1 1
1.10199598603319 1.06994397684569 1 1
1.01837549743345 0.988158939658748 1 1
0.888639259258075 0.863219601063834 1 1
0.772100948511452 0.749746326222097 0 0
0.95304146694532 0.925841016526543 1 1
1.19124228159325 1.15767106035266 0 1
0.987346604558399 0.958205996903621 1 1
1.047202154949 1.01598228116169 1 1
0.790416609946967 0.767404205029218 0 0
0.860966427351058 0.836489116145981 1 1
0.87658457239132 0.850751548707771 1 1
0.89980141927662 0.870381270399264 1 1
1.12107602713028 1.08622037719523 1 1
1.09971384973035 1.06834907660967 1 1
0.974703798773088 0.944819614446188 1 1
0.947390818777779 0.921098430439527 1 1
1.01775592739904 0.986831519538407 1 1
1.05055482778505 1.02019344171786 1 1
0.825803127603035 0.800526634166806 1 1
0.996107765611299 0.96795444865981 1 1
1.10781698720591 1.07515484108896 1 1
1.11400012272648 1.07954580001042 1 1
0.942021714105627 0.913879707928232 1 1
1.05273372807873 1.01937801022427 1 1
0.861133267257245 0.835798715348896 1 1
0.996365638631127 0.966907722495631 1 1
0.966703649688768 0.938270784447512 1 1
0.953806359906005 0.926918976408857 1 1
0.869300009140517 0.842870763540331 1 1
0.922993614222527 0.896251693185478 1 1
1.04780332443097 1.01637531680062 1 1
1.06352017158564 1.03108736595575 1 1
1.07794379685001 1.04523130204052 1 1
0.834426614208697 0.809123999692727 1 1
0.878938485949881 0.851677853696434 1 1
1.14584354668183 1.11111440148326 1 1
1.01729038014556 0.986165609638559 1 1
0.962775403020803 0.935092409917881 1 1
0.931768068123574 0.903787390669129 1 1
0.979949499222373 0.95097389201911 1 1
0.963253876596627 0.935586729615744 1 1
1.14488922720614 1.11123101879318 1 1
1.02419900298819 0.993703199979462 1 1
1.02766155682668 0.998425514261361 1 1
1.01416624053179 0.983730875180155 1 1
0.920821206599039 0.892422013908572 1 1
1.13708639149553 1.10437597495543 1 1
1.13579456449585 1.10315933927867 1 1
0.925042991969441 0.897238833806404 1 1
1.07257256429528 1.04037081185066 1 1
1.00689948523082 0.978633155699142 1 1
1.06990941012974 1.03837243947693 1 1
0.939850765965313 0.910961137405336 1 1
0.957098275648008 0.931240069121304 1 1
0.979027359533214 0.949241262987255 1 1
1.2040436421812 1.16971707338484 0 1
0.920100951603105 0.893491040223407 1 1
0.973324900494423 0.944971474978713 1 1
1.01484524978626 0.984651011854683 1 1
1.02215291123145 0.993035922431729 1 1
0.96851629427774 0.938698523035525 1 1
0.92590196192862 0.898520352705832 1 1
1.17202040819409 1.13745584903427 1 1
1.06038455576978 1.03062988332818 1 1
0.916959762506006 0.890387721957464 1 1
0.914460981135487 0.887383068091716 1 1
0.940887008677593 0.912545546577926 1 1
0.953407734867544 0.925892696760704 1 1
0.983886711407019 0.954697242068288 1 1
1.0430979974539 1.01277075340465 1 1
0.971148922077407 0.942648511844008 1 1
1.01654304469902 0.986837977696833 1 1
1.01598719396237 0.986399444392339 1 1
1.12903108950219 1.097019607509 1 1
0.976642138163007 0.949106917811799 1 1
0.957388982162359 0.929146635999735 1 1
0.897174341266295 0.871171110305551 1 1
0.915910539958202 0.88799509229743 1 1
1.17681913419851 1.13860970795415 1 1
0.98588992894612 0.957039197311741 1 1
0.98703280782646 0.958303624785184 1 1
0.838011931526958 0.812997398335535 1 0
1.0030437071338 0.970914953868871 1 1
0.906039513592962 0.878399233225493 1 1
0.992248884438743 0.963279452946085 1 1
1.16727150989844 1.13294968187348 1 1
0.980355332546783 0.952105460890812 1 1
0.987643803093303 0.960781740962096 1 1
0.822041937132527 0.798907484708605 1 0
0.969679028006597 0.940648890573167 1 1
1.07979279508163 1.04591147386927 1 1
1.07080161968487 1.04042622164359 1 1
1.20253331971643 1.16709216270756 1 1
1.04656583060346 1.01756340300872 1 1
0.873696547565385 0.847782155207011 1 1
1.16356827680665 1.12775477870237 1 1
1.17786656768541 1.14316064315554 1 1
0.831595302438018 0.807403599034442 1 1
0.947092906267285 0.920138184246829 1 1
1.0781337797299 1.04742711613811 1 1
1.02650533903747 0.999529198976168 1 1
1.06386909830465 1.03123835499765 1 1
0.900405321282214 0.875705188495481 1 1
0.939177262756214 0.910151224561497 1 1
1.12405006223999 1.09192044352355 1 1
0.972097035344488 0.944374722667112 1 1
1.12022920577575 1.08589337944874 1 1
1.11031004972429 1.07593455472834 1 1
1.06017447280475 1.02860347048193 1 1
0.785508616742306 0.762340919091312 0 0
1.19937854742417 1.16245881702076 1 1
0.871377279459631 0.847464886611981 1 1
0.920720235097412 0.893818094489994 1 1
0.935369734447856 0.908969009994799 1 1
0.859252877161909 0.835084900195259 1 1
1.0050486384782 0.972847919558366 1 1
1.04427756125026 1.01312292185106 1 1
0.92904439102695 0.901474369236657 1 1
0.947026983495081 0.918995784677496 1 1
0.917694647103256 0.891473379040138 1 1
0.973713206861142 0.946100398806036 1 1
1.01874951469764 0.988176286141334 1 1
0.907152939034398 0.880002301193322 1 1
1.04488031203035 1.01307988271199 1 1
0.981729569606286 0.954465721568518 1 1
0.873364052464426 0.847191504523812 1 1
0.95875454153312 0.927772550896505 1 1
0.717050558041109 0.696924994681454 0 0
0.956149788809742 0.92820719307449 1 1
0.979968175810633 0.951025742880169 1 1
0.91975635933135 0.894793215917858 1 1
0.896658514553725 0.870316881651461 1 1
1.06359867440301 1.03317166668432 1 1
0.98754880343141 0.958838495094301 1 1
1.20744720638769 1.17242095457404 0 1
0.998025097166049 0.970208327600642 1 1
1.08662397887359 1.05439975282589 1 1
1.00121367438451 0.972592417747338 1 1
1.05740210316529 1.02760834101279 1 1
1.08389032337615 1.05407664334415 1 1
1.11081853482318 1.07798692416645 1 1
1.11708857846321 1.0830564530909 1 1
1.18928011779178 1.15354373188139 1 1
0.92433869460006 0.898753388998653 1 1
0.978494089769135 0.952135474271726 1 1
0.961751632224844 0.931878288517507 1 1
0.829022517707896 0.804920484089136 1 0
0.776739938651438 0.754896399893374 0 0
1.16078980462191 1.12562751599337 1 1
0.976411008286686 0.94927313640037 1 1
0.908671989249021 0.882169601148875 1 1
0.811525216227634 0.78949730366528 1 0
1.02823274040746 0.998503507203955 1 1
1.02499252914418 0.994977753871041 1 1
0.889205026403689 0.863711546207691 1 1
0.758091173783195 0.735159417804361 0 0
1.05479325106201 1.02631258240211 1 1
1.05019565172813 1.01974228448686 1 1
1.07291962864964 1.03792812255872 1 1
0.847939132410378 0.823578152603042 1 1
1.04535932424053 1.01459359211102 1 1
1.02536640796253 0.993984630653866 1 1
1.08299750499375 1.05034564084296 1 1
0.998408057656441 0.969663923495017 1 1
1.00891842658157 0.978955769609657 1 1
0.957194567890052 0.927583664689755 1 1
0.917839961966859 0.891739466818085 1 1
1.09953504318769 1.06801449037106 1 1
0.894422707431362 0.868465851087329 1 1
1.05449181030986 1.02275761119987 1 1
0.972820136997583 0.945784187645416 1 1
1.00336653348098 0.975070755497512 1 1
1.11112751779442 1.07779857079684 1 1
1.01750826963141 0.987177954315407 1 1
1.23031444525536 1.19602531492588 0 0
1.1842939234151 1.14854679506992 1 1
1.0639428184142 1.03281840258658 1 1
0.930138772914006 0.903131260934406 1 1
1.00038862278554 0.971188558958909 1 1
0.875076762345913 0.849564075592554 1 1
0.886372113644183 0.858332277494895 1 1
1.04572279815074 1.01446369187039 1 1
0.991746819198817 0.963208166958677 1 1
1.03729089744838 1.00501332203521 1 1
1.01851412512989 0.989375567581008 1 1
0.949625187567163 0.919990497184057 1 1
1.06746545572998 1.03543725289576 1 1
0.819609435486966 0.794002574284124 1 0
1.0064640569903 0.97734830181305 1 1
1.0370389746721 1.00528362547054 1 1
1.04986988436884 1.01752528592256 1 1
0.983143828024602 0.954816992562461 1 1
0.964278492852857 0.936087656512229 1 1
0.932045680572885 0.903486363846022 1 1
0.963290426745282 0.935442989670353 1 1
0.870818874950642 0.845978074326293 1 1
0.773078115338141 0.748770492365031 0 0
1.093494273677 1.06169383290966 1 1
1.04932838599071 1.01979136275888 1 1
1.0110976284947 0.981495663472918 1 1
0.976352358098523 0.947655077304982 1 1
1.04729191477972 1.01818145212132 1 1
0.829968138328759 0.805804831489117 1 0
0.989299268616232 0.959152888479765 1 1
1.16205242367707 1.1282596156973 1 1
0.950431052244821 0.922800094368975 1 1
0.952195717021162 0.923562055077604 1 1
0.963779398682056 0.936367012226585 1 1
0.911200296956418 0.885130651665601 1 1
0.921496679594276 0.896081104039679 1 1
0.96009684307874 0.931059832383323 1 1
0.950386766774868 0.92135954903525 1 1
0.917155263370508 0.890698447839414 1 1
0.942704602887937 0.915923002109317 1 1
1.07045416895273 1.03982137474502 1 1
1.06670073100023 1.03371069087094 1 1
1.06487759249942 1.03452733662488 1 1
1.05984673990705 1.02873080116955 1 1
0.990870303127817 0.961721864998377 1 1
0.978475581861402 0.950843395120977 1 1
1.09176271810013 1.06006810300787 1 1
1.06951086969924 1.03646079026144 1 1
1.04977389508349 1.0192399293597 1 1
0.826631528146916 0.802966666109346 1 0
0.975667619527447 0.947788243834012 1 1
1.09107162316702 1.05993481254117 1 1
0.999847935919881 0.971286900985311 1 1
0.809819288044162 0.786223569451075 1 0
1.02028751583519 0.990049396416818 1 1
0.85143115435261 0.827538978945352 1 1
0.939481281383367 0.912980242295716 1 1
0.885607987081509 0.860065371195286 1 1
0.773327416836336 0.749632423857586 0 0
0.933041474468184 0.906581646772453 1 1
1.04223406271215 1.01218322357777 1 1
0.793267229200323 0.769577973087703 0 0
0.834922931165073 0.810574582729448 1 0
1.01989372643702 0.990295667625314 1 1
1.05396432053506 1.02399280556262 1 1
1.09455347142069 1.06017685816563 1 1
1.07648699420171 1.04489023992887 1 1
1.02070769658887 0.990100183984847 1 1
1.10177232317456 1.06980714034349 1 1
1.0566947409391 1.02609150797002 1 1
1.11102205514729 1.07882731445889 1 1
0.955212917951199 0.927136238282553 1 1
1.07922414338456 1.04852614509899 1 1
1.0272442675002 0.997025528119235 1 1
0.883237385346486 0.855591708335729 1 1
1.10473696386342 1.07019351823878 1 1
1.00087834904883 0.970900990691769 1 1
0.880979512934308 0.856351510988089 1 1
1.01598888021905 0.987082695273904 1 1
1.07959922432554 1.04855129998584 1 1
0.940349245704814 0.911597802254494 1 1
1.06156210426722 1.03122863471162 1 1
0.906821131785436 0.879109861892554 1 1
1.0536893311491 1.02212965707741 1 1
0.847797326563711 0.824187663489311 1 1
0.94565805742659 0.918941034451168 1 1
1.05503958569119 1.02285404089686 1 1
1.16614503921687 1.13270577777829 1 1
1.04806001645919 1.01646857267571 1 1
1.07764165230522 1.04662825060765 1 1
1.04763451768367 1.0181450738643 1 1
0.978935139118532 0.949106866138348 1 1
0.838974495248016 0.814678046914086 1 0
1.02413652204809 0.994446569377892 1 1
0.92729552520059 0.89806403321068 1 1
0.915326628231921 0.888486296988106 1 1
0.895487944496568 0.871117383387027 1 1
1.02630079693134 0.997573715513995 1 1
1.21948395846223 1.1828211521689 1 1
1.02522753471129 0.995892348158945 1 1
0.924805884613407 0.898265097552791 1 1
0.843291442322938 0.817362527475634 1 1
0.999784304812684 0.969866130845471 1 1
0.870265242299716 0.84533719011786 1 1
0.915234442014815 0.886913900422579 1 1
1.07144791253003 1.03735193814352 1 1
1.11539422114006 1.08278990862499 1 1
0.989301210407616 0.962398221234718 1 1
0.955940441059226 0.926699064588207 1 1
0.965414467283184 0.936936987877106 1 1
1.11990639324589 1.08543002260192 1 1
1.00442554504265 0.976676930294943 1 1
1.03890241395677 1.00888954094637 1 1
0.947952291920494 0.920694159438838 1 1
1.09142635741407 1.05913783384211 1 1
0.983984422582163 0.954873294491755 1 1
1.00327758174533 0.974126911171657 1 1
1.0325817102468 1.00169520864574 1 1
1.07933190835194 1.04801549499121 1 1
0.877414153869841 0.850089068401495 1 1
0.967711422336925 0.937369669377622 1 1
1.081006551729 1.04684686865139 1 1
1.1207510522273 1.08728234720495 1 1
1.04381852036854 1.0120605819069 1 1
1.02197731210302 0.990953584683031 1 1
1.06457984670597 1.03367266943396 1 1
0.982584792542777 0.951092729720936 1 1
0.982054314357407 0.952322530183435 1 1
0.925040470200446 0.89741291594911 1 1
1.16843840538891 1.1337125241696 1 1
1.07209174006361 1.04174190961448 1 1
0.979644314942963 0.951346858778545 1 1
1.08452951132205 1.05356852689466 1 1
1.07836778326322 1.04399973209283 1 1
0.952512407833764 0.925057395852337 1 1
0.899360008260861 0.872003588527778 1 1
1.00926869659514 0.978183542578792 1 1
0.953844628142 0.926388911012976 1 1
1.16401812589248 1.13164777564257 1 1
0.972139532991863 0.940796581329584 1 1
1.10636005721489 1.07440999620598 1 1
0.906102247302201 0.878647623120075 1 1
0.9975380342455 0.968835867463831 1 1
0.941039222605911 0.914006355313923 1 1
1.08215516993056 1.0506643914661 1 1
1.0308525320642 1.00014190233867 1 1
0.934125669103494 0.907971435341861 1 1
1.01158011349117 0.983018208229625 1 1
0.833724524588063 0.810193229710588 1 0
0.92335814326588 0.896987965726167 1 1
0.980198373632356 0.947572351067943 1 1
1.19382351183968 1.15948230766408 0 1
1.10175851654744 1.07095167210354 1 1
1.04430478131323 1.01456418231488 1 1
1.19124138056872 1.15616324861768 1 1
1.00219309366414 0.973527884075774 1 1
0.810640448271069 0.787544959958196 0 0
1.16291333177369 1.12812385458476 1 1
1.22303264085273 1.1861919033938 0 1
0.935115368164219 0.908188012881767 1 1
0.920964658514676 0.893852882386717 1 1
1.07506744096604 1.04279301986404 1 1
1.0406782568801 1.00949435349357 1 1
0.905117022943356 0.878606681988751 1 1
1.06811063915604 1.03829574830991 1 1
1.05973360413475 1.02775620019804 1 1
1.03913853256694 1.00839629649685 1 1
0.98824443675065 0.959981637897373 1 1
0.947810589780371 0.921464973412152 1 1
0.992377170080615 0.963184400736157 1 1
1.09802235100765 1.0667993022708 1 1
1.08724605645253 1.05625745479601 1 1
0.892714394895102 0.866943941214466 1 1
0.967980007479527 0.939145221988256 1 1
0.896981670958093 0.869688157794063 1 1
1.13411680598553 1.10043194561476 1 1
1.06916479992196 1.03626150538209 1 1
0.925870413503782 0.89939871460375 1 1
0.854264411781151 0.828459716668497 1 1
0.956995571339419 0.927336663373546 1 1
0.980379376310326 0.953180178076586 1 1
0.848247154227058 0.823826610782702 1 1
1.06526801081791 1.03348992399761 1 1
0.835076311288888 0.809184358234321 1 0
1.0322208013751 1.00123432426296 1 1
1.22787933692468 1.19112468935144 0 0
1.04213075305879 1.01267386575887 1 1
1.16576155305789 1.12916450296861 1 1
0.900121468492334 0.873882943872746 1 1
1.03199634246721 1.00085082872984 1 1
1.13289619358767 1.10000100950051 1 1
1.03867904917234 1.00628222469036 1 1
0.920310465274567 0.894096327238074 1 1
0.993918699535472 0.965137629152068 1 1
1.01329509106652 0.982166313518528 1 1
1.06265433090612 1.03056415255626 1 1
1.19817470836329 1.16429870625884 1 1
0.890015663552677 0.864406809252075 1 1
0.961772170166218 0.930951394471118 1 1
1.10858078116011 1.07452089415337 1 1
1.14591990156808 1.1138516418444 1 1
0.937105847672159 0.909718605916229 1 1
1.05316836553405 1.02147707937326 1 1
1.05159985941387 1.01949085333162 1 1
1.14052272974371 1.10845306024694 1 1
0.85698336309038 0.833147461642788 1 1
1.01926643648438 0.990968395339661 1 1
0.946078797724125 0.9184493860047 1 1
1.12658150917511 1.09125084407757 1 1
1.06442937484523 1.03161891532698 1 1
0.945359493309589 0.917468274828511 1 1
1.04196120304929 1.00895670712426 1 1
1.0325480825853 1.0001322613983 1 1
1.10251442076437 1.07065659540785 1 1
1.00252517039281 0.973594712516251 1 1
1.03853097481218 1.0081917134676 1 1
0.91274059560849 0.885769121266436 1 1
1.1136378771211 1.07795675873417 1 1
1.12091287646354 1.08703617641504 1 1
0.901502817248883 0.874853219549214 1 1
1.13288406196545 1.0994091895951 1 1
0.777923365715471 0.753675195658884 0 0
0.962612547109265 0.934756351903707 1 1
1.03927443051101 1.00909186549102 1 1
1.03729228921618 1.0069566179074 1 1
0.996997183633428 0.968743355032761 1 1
1.05006786999088 1.01985880483071 1 1
0.96590013698405 0.935979899860833 1 1
0.875801869689072 0.850113733633746 1 1
0.942886531682953 0.917921213737178 1 1
0.895591752015454 0.867003943770871 1 1
0.977084740246044 0.948357427204039 1 1
1.01741739938296 0.988506021443806 1 1
0.907992735349356 0.881456448600767 1 1
0.911517080214804 0.884158501918086 1 1
0.953741541878824 0.926110649716968 1 1
1.03323260588061 1.00138830232822 1 1
1.10832492000777 1.07580338309594 1 1
1.11329532325821 1.08052800023828 1 1
1.00431367499686 0.974349923046093 1 1
0.820659894909943 0.7949586505301 1 0
1.10997985749728 1.07875044585212 1 1
1.07155744412143 1.04168846038176 1 1
0.939519731803371 0.912397384940724 1 1
0.982641356960773 0.954904525417933 1 1
0.909342516531401 0.883701824788039 1 1
0.818237464547722 0.795326150504141 0 0
0.934567650727929 0.907616197945398 1 1
1.13575122779891 1.10154907048694 1 1
0.909556313628164 0.882571452153961 1 1
1.12578884116048 1.09100077412551 1 1
0.897822069421662 0.871824440382653 1 1
1.06308185827243 1.03120810464395 1 1
0.917599843888917 0.891364237534203 1 1
0.918751291616498 0.890490600865609 1 1
0.984599003714395 0.95701165108743 1 1
0.824405852066731 0.80134252483271 1 1
1.03085382854446 1.00113420124245 1 1
1.02134777826627 0.990503691793477 1 1
1.01061825863427 0.97778811543615 1 1
0.927130665137312 0.898622767152147 1 1
1.05718553878223 1.02750586984495 1 1
0.971693168253077 0.942845436556505 1 1
1.07767617469662 1.04653843162145 1 1
0.905739861030608 0.878751287408372 1 1
0.990086390005209 0.962358076665635 1 1
1.08478776534696 1.05245997730077 1 1
1.0441659395288 1.01151509125578 1 1
0.981773999145581 0.954652546213444 1 1
0.936024654118196 0.909067670979542 1 1
1.00570763135446 0.974889162947055 1 1
1.21109653978555 1.17814518649424 0 1
0.940367631292236 0.912106413836783 1 1
0.818056336055921 0.795560015404349 1 0
0.829399007931627 0.805266662380354 1 0
0.820769376912549 0.79569755456493 1 0
1.06576258120318 1.03312937799308 1 1
0.963700201909623 0.936038092389156 1 1
0.909600423789298 0.884105991603999 1 1
1.09871784569938 1.06668186385764 1 1
0.951401480671508 0.922349963394214 1 1
1.01669407057776 0.986353888102327 1 1
0.987421021580087 0.960621833686169 1 1
0.987965353220651 0.957503184100779 1 1
1.04641234600029 1.01584466403799 1 1
1.12028820405307 1.08773596171066 1 1
0.960478803467119 0.932721127758383 1 1
1.01394857353056 0.98368249000574 1 1
1.06484475822247 1.03206490296795 1 1
0.953338880693614 0.923150524519876 1 1
1.041141216842 1.01052293445474 1 1
1.01668726755326 0.985937349487098 1 1
0.848749408012129 0.823933605436538 1 1
0.978291508604982 0.951327788126125 1 1
1.03413970603574 1.00183274359308 1 1
0.948945217572109 0.922403792396672 1 1
1.02239329977889 0.992819788236896 1 1
1.01732253825775 0.989516404084782 1 1
1.07654612155921 1.04496567246806 1 1
1.07453261299515 1.04330377252765 1 1
0.972741853693812 0.944864683648303 1 1
1.08970220909437 1.05734491637432 1 1
0.775179390413154 0.750123164522771 0 0
0.863756083151415 0.837442990345253 1 1
0.90159389837154 0.874136323745406 1 1
1.11776172069781 1.08411630654286 1 1
1.09985257830495 1.0687075608386 1 1
1.00000018120225 0.969220143938448 1 1
1.09319716500201 1.06272054845811 1 1
0.936445144870436 0.909669881318894 1 1
0.952958369824955 0.924922145157223 1 1
1.05527359443996 1.0248957713206 1 1
0.917520848808751 0.892433526927249 1 1
0.755177730673511 0.733483607598062 0 0
0.856204161966487 0.83190769317545 1 1
1.07968364381266 1.04737838400517 1 1
0.982529468626333 0.956542768223974 1 1
1.05417602683918 1.02554775660369 1 1
0.895695389941795 0.866507097245056 1 1
0.910459573448319 0.884062171596183 1 1
1.03137065554892 1.00128504018889 1 1
0.995598912992244 0.965727375275247 1 1
1.07421973624333 1.04225435453907 1 1
1.00206258725217 0.973099868940607 1 1
0.86460384034385 0.838939265371887 1 1
0.895908805553446 0.870192466142896 1 1
0.88306258794847 0.856197240925236 1 1
0.960938810434116 0.932814023281447 1 1
0.925163542211939 0.897036516471321 1 1
0.892533902989642 0.867251423388485 1 1
0.834718458490023 0.809358459884434 1 0
1.03420359329297 1.00437824453202 1 1
1.05387095290254 1.02276193263767 1 1
0.945694942806092 0.917741110503202 1 1
0.993526748544037 0.963737306170879 1 1
0.699652691749474 0.678765815936981 0 0
1.04181561383757 1.01039265865955 1 1
0.928754327576507 0.902066433595299 1 1
0.927995466134596 0.900390543038022 1 1
1.10131153873144 1.07044484859361 1 1
0.935941108960786 0.908863340906917 1 1
0.918415886926921 0.890841656633436 1 1
0.865184353792955 0.840974014060285 1 1
0.960125722125592 0.931531116742327 1 1
0.973410637674591 0.9441790352763 1 1
0.959460583563562 0.933579599066436 1 1
1.04812360735765 1.01831813623163 1 1
0.992553636036457 0.964867423630111 1 1
0.996292121657763 0.965210533881874 1 1
1.07394098674957 1.04274730579388 1 1
0.930099425942081 0.901648393215245 1 1
0.917742837122327 0.890281489297244 1 1
0.927092809685138 0.899513525377642 1 1
1.04306353477488 1.01316840075018 1 1
1.05451002667892 1.02268001268239 1 1
0.906601447816793 0.880869492834146 1 1
0.967488887294174 0.938560480387244 1 1
0.909514710744184 0.884747030724532 1 1
1.2683285400014 1.2293517202693 0 0
1.08589140046106 1.05428775366743 1 1
1.06941450821116 1.03755782605368 1 1
1.04144110863382 1.01071863272481 1 1
0.969392913921676 0.940384474303597 1 1
0.908356894317276 0.881340162222495 1 1
1.05609163846275 1.0256381028902 1 1
0.893030987564621 0.86619310708772 1 1
0.869975535146533 0.84654768761619 1 1
1.08896177377619 1.05643946143181 1 1
0.827128133421805 0.801764906961472 1 0
1.12779949038616 1.09243340366391 1 1
0.928562881834246 0.901194910306368 1 1
1.08931049532144 1.05575932663494 1 1
0.873120980080767 0.847322284247815 1 1
0.980406357961203 0.950610920346425 1 1
0.858150375207061 0.831745296070841 1 1
1.24142806619585 1.20478915456313 1 1
1.02939374540949 0.997178409252061 1 1
1.17354963605558 1.13812216145211 1 1
1.02973879017713 0.999878304576717 1 1
0.920319407686619 0.891743708008053 1 1
0.847555014959373 0.824232210608544 1 1
0.760302014335705 0.73838031093801 0 0
1.04172339834583 1.00891358121682 1 1
0.857135837107546 0.829154203264656 1 1
0.957225590522267 0.929327982628473 1 1
1.00538922470242 0.975716953760354 1 1
1.04656127022043 1.01473369254787 1 1
0.842890981493134 0.818341842639463 1 1
1.21061179878578 1.17383680692529 0 1
1.16692488515368 1.13147444945314 1 1
0.940942180448673 0.912182808251766 1 1
1.13687793924247 1.10294081168661 1 1
0.94302473879995 0.915851717258897 1 1
0.927383002216318 0.901740154633484 1 1
1.04187052348063 1.00913975040936 1 1
0.901330652565168 0.874343670896994 1 1
0.863891760332939 0.836384089680174 1 1
0.813355051416717 0.789845608166345 1 0
0.937011979743901 0.908363263086649 1 1
0.939679933365376 0.91353620047564 1 1
0.807707679047615 0.785128432826543 1 1
1.08200447576605 1.04815574823071 1 1
0.827200737382792 0.803773888794086 1 0
0.972902387048299 0.942999567196579 1 1
0.877358902852608 0.85282927481345 1 1
0.920793126711875 0.893531662104865 1 1
1.03606398768569 1.00570201552598 1 1
1.08971063314201 1.05510960494743 1 1
1.03906157762539 1.00697032526168 1 1
0.787922665718056 0.764547184814916 0 0
1.18218873878713 1.14828535622208 1 1
1.08839444967329 1.05697012688175 1 1
0.984747235512437 0.954701305118454 1 1
0.940480551788059 0.915255786944003 1 1
0.942812926528001 0.914791063751933 1 1
1.01474767740524 0.985231672254728 1 1
1.02449384771765 0.99162549722465 1 1
0.952383986579213 0.924563984676918 1 1
0.911943948787683 0.884303682417437 1 1
0.97880633024388 0.949387903879455 1 1
1.06343906454127 1.03202918974403 1 1
0.932652618669266 0.905009384775572 1 1
1.08668650482911 1.05681739075616 1 1
1.07531774115912 1.0415952357758 1 1
1.07144089814619 1.04151230201371 1 1
1.06533365920613 1.03422296954067 1 1
0.950925515764147 0.925857334801708 1 1
0.829936422441972 0.805393141406374 1 0
1.04251048573215 1.01178044355106 1 1
0.865360531631347 0.840927132126648 1 1
0.917983997028236 0.891339352237135 1 1
0.954923297602971 0.928031546289965 1 1
1.05611574355462 1.02200249830723 1 1
1.0591662601397 1.02899500808222 1 1
0.942233430390352 0.916163632476494 1 1
1.04019774838217 1.01140752533228 1 1
0.9494273121663 0.921145600648849 1 1
0.942333829281881 0.913011619469931 1 1
1.02655151622893 0.996334157909192 1 1
1.11327019818365 1.08000866436208 1 1
1.07226793574971 1.04050906987119 1 1
0.886996974976673 0.861202336610055 1 1
1.01964764049342 0.988846050591504 1 1
1.10686475940823 1.07494750828114 1 1
1.16910681739189 1.13348087764432 1 1
1.07993795219854 1.04760370747447 1 1
1.07764335248325 1.0428437588139 1 1
1.00265451055527 0.9730050938327 1 1
1.04250591082569 1.01211197094757 1 1
1.09497552628052 1.06239373232589 1 1
0.900525107293643 0.875739913539139 1 1
1.09431500329754 1.05987269594557 1 1
0.879851632746089 0.853767777964976 1 1
0.989674032057136 0.960113117995231 1 1
0.890364555504434 0.866016935582368 1 1
1.05935032705494 1.02821230879405 1 1
0.83972781411919 0.816837157472875 1 0
0.988939979323727 0.960853245003057 1 1
1.09157077063676 1.05955687513795 1 1
1.26695650247659 1.22989667694788 0 0
0.981827319555166 0.951954121105764 1 1
0.801165052278041 0.777714383599297 0 0
0.964336179357788 0.935982285188072 1 1
1.06063046155319 1.02926369209331 1 1
0.885118945001462 0.860260316701393 1 1
0.874643562788309 0.850865984779141 1 1
0.839194519877659 0.815435025081279 1 0
0.981942086644832 0.952920377417536 1 1
0.981501031232814 0.954415120892785 1 1
0.970505074659005 0.941459229584989 1 1
0.957764330272505 0.930217916991704 1 1
1.07744193485354 1.04810630874098 1 1
1.09208966576073 1.05962018440636 1 1
0.93201333033078 0.905835050429953 1 1
1.00191110565361 0.970935616744075 1 1
0.852318831953156 0.826409477066035 1 1
0.989215406504114 0.95886486420692 1 1
0.999884685505798 0.968838897216064 1 1
1.05983203621926 1.02747986322345 1 1
0.953414666727786 0.929144639069415 1 1
0.928546568345689 0.901459488771909 1 1
1.07866774942771 1.04612713055541 1 1
1.00069845127702 0.971298612483834 1 1
1.15973920250518 1.12450028650947 1 1
0.844255893126625 0.821259517555556 1 1
1.00274919599896 0.97383951350913 1 1
1.14896672489975 1.11667754079544 1 1
1.07566267565415 1.04234873889947 1 1
0.936895330900734 0.91100169696956 1 1
1.02225392381933 0.991787294333473 1 1
1.16319303752932 1.12655766973536 1 1
1.07348596681799 1.04230727314115 1 1
1.00081318476239 0.971844884916721 1 1
1.00406308054587 0.975232129879444 1 1
0.914870180326425 0.887742129030772 1 1
0.916294941309974 0.889719997311407 1 1
1.099285547109 1.06697201814514 1 1
1.02857133010739 0.998711998228764 1 1
0.984169873166145 0.953317418254353 1 1
0.786442838623258 0.762830006395012 0 0
0.928304631721383 0.902384593622152 1 1
1.03670449412147 1.00612541487352 1 1
0.92358941697181 0.894728476996385 1 1
0.938305618888179 0.911131408116022 1 1
0.808107199584934 0.783637932516168 0 0
0.874407568350836 0.850163937323177 1 1
0.875682676458151 0.850561025504993 1 1
1.11351411641249 1.08090419594945 1 1
0.81379395837942 0.791915161052234 0 0
1.05323748262666 1.02086899509106 1 1
1.10588984113436 1.07458983873875 1 1
0.962745871066107 0.933130754691555 1 1
0.941316138492492 0.912487944749375 1 1
0.921691054577744 0.896550670543175 1 1
0.937233853450526 0.907845406000488 1 1
0.726194941968909 0.703862613278265 0 0
1.01185706338122 0.983081868121698 1 1
0.989771283081306 0.959256263392103 1 1
1.01434030159299 0.985041334330921 1 1
1.05103705172907 1.02124235451919 1 1
1.07927075199268 1.04690489766712 1 1
0.988430238098666 0.960162626395299 1 1
0.90222361630087 0.87351298412923 1 1
0.892248998189235 0.866433109579565 1 1
0.981924919898213 0.95254347348491 1 1
1.05315414675375 1.02250111214418 1 1
0.924721504640553 0.896887419915206 1 1
1.017107164477 0.985693190070697 1 1
1.05308786170221 1.02258527773287 1 1
1.11791570451082 1.0828329133778 1 1
0.996463111076895 0.966259538060489 1 1
0.978931136042904 0.952118735666344 1 1
1.08661580839926 1.05349572084229 1 1
0.88471243221016 0.859853369827152 1 1
0.895301749317034 0.870137561448206 1 1
0.945539170747807 0.920438891487779 1 1
0.920428669483384 0.893576934568303 1 1
1.03961543837721 1.01153073905855 1 1
1.04625568113493 1.01638319299337 1 1
0.85101314212942 0.824386410226313 1 1
1.02708408258393 0.994933899906737 1 1
0.980324913722401 0.953495448120768 1 1
0.908331821478602 0.881255431214682 1 1
1.07006289012179 1.03871553596734 1 1
1.02541724120554 0.995014885132926 1 1
0.92971120588512 0.9025879064821 1 1
1.11752260453024 1.08449693496965 1 1
1.09371387426789 1.06231030579979 1 1
0.96342140849685 0.936131607546833 1 1
0.85683274461629 0.830112868570185 1 1
1.0147998114933 0.984113413158279 1 1
0.904579802551885 0.877562951795692 1 1
0.991915253191985 0.963015597423166 1 1
1.01079684315751 0.981025993408409 1 1
1.10333698966223 1.07258443702175 1 1
1.04445513294041 1.01537560532397 1 1
0.978732976888556 0.95148444411481 1 1
0.946176727227761 0.91948209532498 1 1
1.0436980970179 1.01371551610855 1 1
0.940868329876493 0.912313061036332 1 1
0.917255479649185 0.888663870122939 1 1
0.861392141161444 0.837322583607101 1 1
1.13884121476907 1.10437745496645 1 1
0.784296340335095 0.762531555263652 0 0
0.916480175581155 0.889605282991089 1 1
0.99442775850576 0.963596513814676 1 1
1.10465164013933 1.0689078442382 1 1
1.05366270601113 1.02108670078793 1 1
0.85450140431471 0.828267389355987 1 1
1.14994384120926 1.11651878120487 1 1
1.07145828485651 1.04018075665382 1 1
0.900769920093044 0.874133729631809 1 1
1.03492834397971 1.0051900588462 1 1
1.0217736248449 0.992750499468458 1 1
1.0506312793266 1.01910678138512 1 1
1.03358739420014 1.00568711839646 1 1
1.05093199252371 1.01986998873885 1 1
0.847451332882935 0.824602808405716 1 1
1.13708988639828 1.10240528691021 1 1
0.931745162709392 0.905387622995765 1 1
0.916014258479177 0.887272304265969 1 1
1.10893051686897 1.07780422848239 1 1
1.01529405366749 0.988427517273451 1 1
0.875932674354422 0.849337468903417 1 1
0.967179520642725 0.939818053468268 1 1
1.00420117692873 0.974843718035753 1 1
1.00658480772156 0.975971373971071 1 1
1.12708491402374 1.09423432431988 1 1
1.15690416110453 1.123510436585 1 1
0.943274932680292 0.916257407295868 1 1
0.988230933779919 0.959185446476626 1 1
0.952419927196596 0.926678080037471 1 1
1.00034523682929 0.970256166620767 1 1
1.13155075195947 1.09594450031593 1 1
0.952621635511373 0.925211378413598 1 1
1.06787552435381 1.03569398967168 1 1
0.943018463624392 0.914233860215492 1 1
0.90236240568783 0.875275921088192 1 1
0.887708401925606 0.860846692516351 1 1
1.05269801072944 1.02064856481159 1 1
1.09095871660314 1.0599860782148 1 1
1.07978905771986 1.04840645694524 1 1
1.05078180802243 1.02018519181557 1 1
0.958891207207374 0.931294087790099 1 1
0.955950843102489 0.92604130594462 1 1
1.06437618952936 1.03253921287282 1 1
0.823631006253264 0.800063795806214 1 0
0.915505085825419 0.887826500202653 1 1
1.02696117055345 0.997284772949533 1 1
0.962856982524958 0.933256548744334 1 1
0.870637563980874 0.845071435956631 1 1
0.98671280856074 0.958188022557414 1 1
0.95936476081684 0.930780673035122 1 1
0.990184747119161 0.961610147510112 1 1
0.91122030807812 0.885062527303781 1 1
0.852800103646373 0.827868625327684 1 1
1.05556497940852 1.02498757493668 1 1
0.942399162072134 0.91549607407277 1 1
0.989372135079693 0.959772312525082 1 1
0.975632617994739 0.945683289592865 1 1
0.902409912249485 0.874418264374338 1 1
0.983830001517422 0.955647624584438 1 1
1.01297789057954 0.983433849364802 1 1
0.928275501729748 0.901277451901504 1 1
0.969250701852954 0.941692810168614 1 1
0.972110149403486 0.942798365696891 1 1
1.11466328273911 1.08195324856551 1 1
1.07552662368292 1.04388625810383 1 1
1.07474750246163 1.04204659041176 1 1
1.06846748874322 1.03671008265163 1 1
0.799131077618286 0.774788216826542 0 0
1.03127241662478 0.997492631866092 1 1
0.99529351934571 0.964758481106311 1 1
1.03115934096961 0.999534902229066 1 1
1.00478541397517 0.973091737964858 1 1
0.989282833915581 0.961560498868782 1 1
1.12634397762961 1.0934625153575 1 1
0.869281682272819 0.842883649317325 1 1
0.950482984872285 0.921904138073926 1 1
0.896200281741919 0.870636418431824 1 1
1.00520200249689 0.976827697934697 1 1
1.019123609447 0.991350767327849 1 1
1.02855413299387 0.998031819379591 1 1
0.859171321220235 0.835262901990877 1 1
0.974861015521542 0.94558273290322 1 1
1.09184064051351 1.0615468159719 1 1
1.10914517774248 1.07502449054534 1 1
0.808652553245229 0.785536067535154 1 0
1.06147842181336 1.03038429812484 1 1
0.879301024691053 0.854420757733735 1 1
1.09290066549361 1.0597276720325 1 1
1.0418950624766 1.01164987859239 1 1
0.861534119485171 0.837134823005993 1 1
1.23761998455973 1.19874989374544 0 0
0.779330719548675 0.756836370144343 0 0
0.890684051509486 0.86367695826717 1 1
0.924591635010076 0.896482353032301 1 1
0.956925913990817 0.929141536468443 1 1
0.946129812199954 0.91817875803991 1 1
0.881955110594655 0.857196543189759 1 1
0.95898846224721 0.931727160114393 1 1
0.89470716520536 0.868421569317194 1 1
1.06382727298098 1.03180236329019 1 1
0.955900994621021 0.92815371283719 1 1
1.03951887005665 1.00630268477015 1 1
1.10111051403915 1.0688563681093 1 1
0.915537061818531 0.88853935781707 1 1
0.980571819755793 0.951367030313043 1 1
0.96076015547618 0.932769383860674 1 1
1.06876530166572 1.03733676217529 1 1
0.867854361155799 0.842569080203815 1 1
1.1656868652305 1.13148188158414 1 1
1.04997931227197 1.01758805362984 1 1
0.879254552926153 0.851747131023009 1 1
1.1956450870058 1.15998938093582 0 1
1.07860002646409 1.04612858194886 1 1
0.923708927452708 0.8945176889363 1 1
0.934355828627417 0.90896075974577 1 1
0.934456189981539 0.906798896632575 1 1
1.02497222978916 0.995660577257384 1 1
1.07505817289436 1.04434854394471 1 1
0.921919093207562 0.892686561250249 1 1
1.06297835358689 1.03135674505973 1 1
1.01415972035827 0.984889540328682 1 1
0.882013214498764 0.856873762883193 1 1
0.962573203385029 0.933779300082944 1 1
1.10542710078725 1.07215822197425 1 1
1.00387897428508 0.972350796704246 1 1
1.03141912406076 1.00233292785837 1 1
0.950333982983177 0.923571718991625 1 1
1.1421622187967 1.10736859083368 1 1
0.91456474447433 0.888807168915501 1 1
0.883913214932479 0.856850089443661 1 1
1.19173262755455 1.15734829237295 1 1
0.986459630929255 0.958909402018982 1 1
1.04244051527062 1.01390177777202 1 1
0.847317398063292 0.822378876745974 1 1
0.930349549329938 0.903018307446413 1 1
1.11434226880939 1.08131744969819 1 1
0.928246295265763 0.900257564668869 1 1
0.900081350345394 0.872813328959532 1 1
1.0307609298892 1.00176491146819 1 1
0.928203919662137 0.90095265665541 1 1
1.00452842473359 0.975262857312998 1 1
0.966230013313438 0.939081622267261 1 1
0.769625925465673 0.748126334494026 0 0
0.914489455077456 0.888231697882161 1 1
1.11462360919535 1.08281883467924 1 1
1.05756754656001 1.02525398656107 1 1
0.92821001254121 0.899010526351783 1 1
0.79509576703765 0.771602251646158 0 0
0.957145550169827 0.929399310391276 1 1
1.09246020716854 1.05714623181731 1 1
0.965945187760392 0.938232177276199 1 1
0.930678678810671 0.901571426192838 1 1
0.890855288507226 0.864134195159428 1 1
1.04886251476022 1.01786048244397 1 1
1.07545405944531 1.04339062483065 1 1
0.918467131872615 0.892909818268153 1 1
1.1954443606608 1.16120317135359 0 1
0.9617883558421 0.933451129346201 1 1
1.0180441216534 0.988851658289788 1 1
0.900722694731303 0.874735180704911 1 1
0.901482088365674 0.876375205538062 1 1
1.10640875061128 1.0724441825219 1 1
0.979350581405878 0.950604011494351 1 1
0.93618775909689 0.909066950797275 1 1
1.15142987122515 1.11802626808856 1 1
0.927542395388566 0.901786961501499 1 1
0.919121552420644 0.892684007801883 1 1
0.915516777087198 0.888883810262097 1 1
0.967188910824314 0.939426034495999 1 1
0.82150852585444 0.79792681378042 1 0
1.20912093085517 1.17290594531747 0 1
0.895349233064368 0.870270424559101 1 1
1.02921009646478 0.999571505997513 1 1
0.934619327546625 0.90621742345991 1 1
0.989914750278515 0.961789824681612 1 1
1.00613761010714 0.976133779593867 1 1
0.90317437697597 0.875856497101472 1 1
0.85364024030184 0.829013806364165 1 1
0.836458559529736 0.811794995604637 1 0
1.0211093438361 0.991463671021208 1 1
0.814015197920609 0.789855096388371 1 1
1.1938529163972 1.1567341131278 1 1
0.907953398275244 0.880346087822612 1 1
0.899927794068315 0.872683762330741 1 1
0.967265631812243 0.939242417457388 1 1
0.989424760604972 0.960223553037257 1 1
0.939263231806044 0.910626468421734 1 1
0.832803973949242 0.808038804878431 1 0
1.0439669715928 1.0142450303186 1 1
0.935831181583037 0.906583543871887 1 1
0.91171013049285 0.886593246849586 1 1
0.999010140378009 0.970824241543844 1 1
1.02033088770257 0.989486119031345 1 1
0.9915183384018 0.962266535398249 1 1
1.07113405747421 1.03760697065479 1 1
0.870362975847089 0.846146371967547 1 1
1.04133358551401 1.00810416592261 1 1
0.89898808058336 0.871822273435617 1 1
0.90880895598827 0.880621031927066 1 1
1.21560322952713 1.17809925389045 0 1
1.00764362236223 0.978517420259084 1 1
0.901095300054081 0.874129110646097 1 1
1.23375292183239 1.19792855210973 0 0
1.04248976718497 1.01253380047158 1 1
0.823704945136604 0.800522506985205 1 0
0.96831422946309 0.940745208950324 1 1
1.03532953555368 1.00544974588605 1 1
0.977893576372252 0.945528766218022 1 1
0.926366042861924 0.899307667302911 1 1
0.972006629394211 0.94356998874925 1 1
0.864880859000804 0.839380035052734 1 1
0.91181268718318 0.88409264530261 1 1
1.02986693621173 1.00102638599961 1 1
0.963489275855713 0.935438502843725 1 1
1.0005223944489 0.970670816460122 1 1
0.839748888236287 0.813435829972183 1 1
0.955977682378018 0.927810041313328 1 1
1.06874143184222 1.03598329748888 1 1
0.855437136554276 0.831553727438121 1 1
0.794090465744035 0.76889214079233 0 0
1.11314151756849 1.07994664284363 1 1
0.946334793649162 0.918042362136809 1 1
1.13452000255153 1.09797180241723 1 1
1.10836688456723 1.07564093782958 1 1
0.95398815202038 0.924543500858329 1 1
1.01885381577775 0.987509597734453 1 1
0.916437864943929 0.888713142268592 1 1
1.17488192652276 1.1400073975636 1 1
1.07939274407164 1.05031829809854 1 1
0.946675520978037 0.919941446537059 1 1
0.966378121641848 0.935446832192099 1 1
0.799591692662057 0.776768788200484 0 0
1.05794877187329 1.0281227204022 1 1
0.943721939608132 0.916849792029109 1 1
0.857235782364426 0.831410790821136 1 1
1.10954560500728 1.07652368431511 1 1
0.900066266290258 0.873548569948321 1 1
1.01287227768556 0.984800844228857 1 1
0.99048505201092 0.962980105229225 1 1
1.0577268159283 1.02530204861329 1 1
0.921511951029636 0.895326341010316 1 1
1.09490553763657 1.06166175829129 1 1
1.00693936705149 0.978087678376882 1 1
1.03475094662848 1.00327100015173 1 1
0.93328032467332 0.905575249572173 1 1
1.12331833294412 1.09151876906451 1 1
1.09349630040511 1.06114019088719 1 1
1.02153682390725 0.992114582252499 1 1
1.01587286832726 0.984442819367312 1 1
0.975532295186126 0.947174564799391 1 1
0.996710416258019 0.96792617493119 1 1
0.931680033446772 0.90570266104634 1 1
0.851426500592864 0.825933370785239 1 1
1.00590537660876 0.976375316126248 1 1
1.16918281815867 1.13341836170598 1 1
1.02465399355741 0.993298131531845 1 1
1.06416341692023 1.0335488805259 1 1
0.959295866752079 0.932364465057505 1 1
0.989537989366233 0.958608435282144 1 1
0.915266112051462 0.887087906176962 1 1
1.09108567599292 1.05783075233548 1 1
1.13575587581098 1.10347395722889 1 1
0.946096966377485 0.918501695889634 1 1
1.01325011525536 0.984313520028271 1 1
1.06477628982091 1.03217042069663 1 1
0.996987091753191 0.967330049944305 1 1
1.16570129229151 1.13114524739634 1 1
1.02607327584275 0.995738919765344 1 1
0.956560669654671 0.929251679957275 1 1
1.01615032924162 0.986216275947897 1 1
0.957039559132665 0.928640467391254 1 1
0.877966894248441 0.851969748240852 1 1
1.17551568737786 1.13874498961526 1 1
1.10292572536579 1.0718352805976 1 1
1.13043416605441 1.09729134822423 1 1
0.931342869019435 0.903657834992665 1 1
0.999830148188296 0.972552590124354 1 1
0.916209755813293 0.890421883425697 1 1
0.76531913862296 0.743654738846945 0 0
0.9864751817983 0.959267667551081 1 1
0.920339388320379 0.892015351965593 1 1
0.991295931199144 0.958861092352432 1 1
1.23467165351784 1.19819397924121 1 1
0.990975432126029 0.961577977954018 1 1
0.919908501597003 0.895035274352768 1 1
1.07890893642069 1.04817432509598 1 1
0.887805612251214 0.858559214552875 1 1
1.02943646424283 0.998253207383608 1 1
1.08046949020292 1.0483840108391 1 1
1.05925046862029 1.02589729766102 1 1
0.99522275024525 0.965808011928574 1 1
0.979702105197405 0.951905799816484 1 1
1.07309518496859 1.04217902467007 1 1
0.841814490373394 0.817007924650023 1 0
0.927269920841012 0.900967296045257 1 1
0.964227439309481 0.935333648467253 1 1
0.966752442700728 0.939592788457202 1 1
1.05478488254939 1.02410728451648 1 1
1.09985712860424 1.06692671689806 1 1
0.874962574391446 0.850585467791218 1 1
1.12142908079545 1.0898014060606 1 1
0.947158274694532 0.91855071136629 1 1
1.04967183602753 1.02069566393437 1 1
1.07577954568729 1.04504148498382 1 1
0.906250871912119 0.880797784883212 1 1
0.866898276912505 0.840568834713177 1 1
0.88807281738057 0.862470665413441 1 1
1.0041653442404 0.973870781326939 1 1
0.971856931835737 0.941270732547468 1 1
1.09050795313375 1.05716285170171 1 1
1.04940131794034 1.01857286676089 1 1
0.908954832188192 0.883187431209125 1 1
1.05621784761909 1.02666034904524 1 1
0.961786122688071 0.935208308245627 1 1
1.06246336418435 1.03061130129353 1 1
1.14699717763953 1.11344673167538 1 1
0.970523002972004 0.943940065748548 1 1
1.13421233294872 1.10123296751037 1 1
0.851421716697324 0.826057007545832 1 1
0.970255350184656 0.941439216838347 1 1
1.16601047618038 1.12960094810269 1 1
0.941397092639987 0.913421566501504 1 1
0.998847626317393 0.970218144023834 1 1
1.16384336495568 1.12910144929464 1 1
1.00388727240642 0.974013344669751 1 1
0.991012769954035 0.961259204220349 1 1
0.767776812033055 0.744874438097251 0 0
1.00149491584359 0.972765951139407 1 1
1.00431880900887 0.974161499983254 1 1
1.02202252217092 0.993031754219208 1 1
0.964330170329947 0.936934862197664 1 1
0.921442651722101 0.8923842191754 1 1
1.06938089828997 1.03740864753361 1 1
0.96501798628479 0.937152238959029 1 1
0.842221820038275 0.818472408027304 1 1
1.01736295148514 0.989159458063336 1 1
1.09609998061197 1.06456321423337 1 1
0.882428020907758 0.857688395211453 1 1
0.906616555040927 0.879902856881809 1 1
1.09668931703563 1.06560556300712 1 1
0.965633580545509 0.938322527950789 1 1
0.924778921848877 0.895864235785804 1 1
0.913340124893718 0.888073940914764 1 1
0.929247926178951 0.901561632623696 1 1
0.970218737240377 0.941784817664569 1 1
0.978768814601991 0.9501670780455 1 1
1.11300595292749 1.07956898787236 1 1
0.869010346010521 0.841813610082867 1 1
0.926611644750406 0.89942262543013 1 1
0.924589698049288 0.896565802801888 1 1
1.26816342344184 1.23124258668883 0 0
1.10791819643894 1.07481056379293 1 1
0.866580310641127 0.839974112025311 1 1
0.987601985404437 0.958126156973428 1 1
1.11175488433553 1.08021167818478 1 1
0.93024627654504 0.900608579978911 1 1
0.967103938612754 0.938333914768193 1 1
0.78564433055366 0.763306925602335 0 0
0.931524992208695 0.902637327348001 1 1
0.833334806420314 0.808300656517583 1 0
0.914243281103063 0.887926355239625 1 1
0.987024840978394 0.958727561123087 1 1
1.02616950753442 0.99406732365006 1 1
0.916426936946666 0.889331508402895 1 1
1.00792808452596 0.978742772478391 1 1
0.910652783464737 0.882137771067805 1 1
0.855236362165071 0.83058171090613 1 1
1.05854646770635 1.02590488569316 1 1
1.15617135000721 1.12324337945222 1 1
0.95300780589146 0.926284284543424 1 1
0.912846260787101 0.886242889926328 1 1
1.02015234830773 0.989121549344045 1 1
0.900250095309744 0.874110432513189 1 1
1.05807308443094 1.02636094804334 1 1
0.819975402223785 0.796661234688597 1 0
1.02071799927684 0.991429504761111 1 1
0.902582109594034 0.874717700591566 1 1
1.03271918490072 1.00364556658482 1 1
1.0817694598147 1.05042615930634 1 1
1.04760652649483 1.01483448460389 1 1
0.993716688396553 0.964005062190196 1 1
1.09716983638047 1.06661557909709 1 1
0.859908183370521 0.835202237691476 1 1
1.04078667431661 1.01002316592474 1 1
0.832464262125832 0.807131883146902 1 0
0.976574559921575 0.949890422431275 1 1
0.901413558698839 0.876667837614661 1 1
1.01035508148803 0.980836212954235 1 1
1.17541996397706 1.14067981862924 1 1
0.960415267335823 0.930617821627611 1 1
1.17531292298819 1.1424940111354 1 1
1.09375514178021 1.06006872244546 1 1
0.907955651162466 0.881506776617483 1 1
1.08176030795721 1.05138804928886 1 1
1.05748196219039 1.02614030867375 1 1
1.06872522959246 1.03662172957928 1 1
0.86688934726625 0.840872981883897 1 1
0.846989626369071 0.822320768084092 1 1
0.917397663070646 0.891542132809094 1 1
1.05395956000725 1.0256911527516 1 1
1.06808802604634 1.03551342278585 1 1
0.896211153444171 0.868317682995765 1 1
1.0253671619252 0.993839051268152 1 1
0.952538993464579 0.926812943967086 1 1
1.05928057663472 1.02610542275297 1 1
0.930106766098325 0.901798316163627 1 1
0.997007560930013 0.9652690192537 1 1
0.877546294930254 0.852043693781484 1 1
0.983006404296282 0.955143659024169 1 1
0.937708036673629 0.910945357972185 1 1
1.02813009162642 0.997720332069676 1 1
0.892998258432452 0.865246871047942 1 1
0.95550250382028 0.928520818391526 1 1
0.966333419778281 0.938691174603308 1 1
1.02949538568324 0.998504385362382 1 1
1.13843546649997 1.10462195367217 1 1
1.06100142847443 1.02888908114324 1 1
1.11836811723942 1.08601770116077 1 1
0.938468398170045 0.912470495319235 1 1
0.897654419287278 0.87134440705783 1 1
1.02737428605213 0.994554560562167 1 1
0.87196066680793 0.845044892451974 1 1
1.11696974299056 1.0857164836407 1 1
1.031087705326 1.00015408650031 1 1
1.02131162110045 0.991438105810565 1 1
1.19690128720153 1.16244168655084 1 1
1.12602347724568 1.09326403616023 1 1
0.874284026306884 0.847663676968975 1 1
0.891470245693671 0.865457850691042 1 1
1.1035090321052 1.07194133452162 1 1
0.975110990241162 0.947010977522418 1 1
0.992505537357267 0.962566276728566 1 1
0.894087183589265 0.868184955600803 1 1
1.0391322848981 1.00643315635196 1 1
1.02138458143354 0.990483422785171 1 1
1.09495056914873 1.06271937577294 1 1
1.11154241248763 1.07803116483354 1 1
0.910331760394858 0.88415370208957 1 1
1.09150289568404 1.06158344768569 1 1
0.945293450852686 0.918148998739846 1 1
1.14711130078666 1.11211282322564 1 1
1.12764287063292 1.09405121214578 1 1
1.02786992936348 0.9964633260379 1 1
0.917845558580866 0.890108858423003 1 1
0.888597359768507 0.861112764543346 1 1
1.07118703459325 1.04002586206117 1 1
0.991820038172255 0.962234895400273 1 1
0.992375932832118 0.965275779490359 1 1
0.929157053104359 0.902065038803847 1 1
1.10557571499537 1.07317047797412 1 1
0.970308086573746 0.942393351040786 1 1
1.00735729039084 0.978421780128402 1 1
0.913250073028752 0.885567630060103 1 1
0.921485287211277 0.89345149593783 1 1
1.01701581393897 0.987578231325153 1 1
0.897613014853872 0.871549795243752 1 1
0.974936689745704 0.947479407204698 1 1
1.07988195452416 1.04858034079374 1 1
1.01723237077095 0.988551250938131 1 1
1.03052451306558 1.00167945820523 1 1
0.837240721780512 0.813090437052238 1 1
1.00365869185896 0.973464741921842 1 1
0.967890837179945 0.940254554192474 1 1
1.1389721422855 1.10559802363748 1 1
1.05423665284616 1.02300151910677 1 1
0.882069696538975 0.855570965987749 1 1
0.938807992906404 0.913385610227674 1 1
1.03570461072588 1.00655144740813 1 1
1.23905522945849 1.2013842314995 0 1
0.97065225219965 0.941262020178322 1 1
1.01020986820119 0.980248375471587 1 1
0.974693189382566 0.946558446292476 1 1
0.945672814501642 0.918483047913477 1 1
0.998185138681093 0.970386082389151 1 1
1.06462647832326 1.03401627627229 1 1
1.06788538881341 1.03682069584244 1 1
0.988972457571112 0.959690383267375 1 1
1.02379281385807 0.995838975485357 1 1
1.03752462290208 1.00691223231837 1 1
1.00934595736938 0.97982165878657 1 1
1.05101588944732 1.02045485515269 1 1
1.02087763426999 0.99256235792104 1 1
1.04281033339825 1.01363712281143 1 1
1.06948693109138 1.03817745552561 1 1
1.00721043627294 0.976729609988946 1 1
1.09295426461023 1.05989627037367 1 1
1.02485551934809 0.995398272477369 1 1
0.873827135601137 0.847089587950386 1 1
0.978865642370428 0.952699053697748 1 1
0.9730217318881 0.944125256072198 1 1
0.943290631686733 0.916815565068312 1 1
1.04450726757161 1.01241669592044 1 1
1.00782430295076 0.979333156111105 1 1
1.10381451206332 1.0734585000717 1 1
0.972976962284741 0.945046584899201 1 1
1.01270091663307 0.982806016959014 1 1
0.766743688988332 0.744054626359782 0 0
1.15952297816546 1.12405856407406 1 1
1.13243472829214 1.10083799735499 1 1
0.908793709334024 0.882877532392326 1 1
1.16791371377851 1.13178936583603 1 1
0.989471554428932 0.95962941084668 1 1
1.02062130336924 0.990374167362327 1 1
0.938622671672433 0.912171278269199 1 1
1.15155623423985 1.11622289921493 1 1
1.11884909379658 1.08650327563718 1 1
1.13248444657975 1.09950601915112 1 1
0.883047276644021 0.858667923439906 1 1
1.07364257636758 1.04283998572416 1 1
1.05759034346497 1.0253885793125 1 1
0.976957505705743 0.946389220289848 1 1
1.06511729288074 1.03351263613619 1 1
1.02771715041596 0.995440803187093 1 1
0.987266720740035 0.958002335581794 1 1
1.16558981692315 1.13278973521915 1 1
0.893648807133956 0.868739789783382 1 1
1.04135600150107 1.01176968854888 1 1
0.807964933485945 0.783836004922415 0 0
0.866673475227568 0.841554002498461 1 1
1.10018092701147 1.06858207771125 1 1
1.013938237998 0.983454247849638 1 1
1.19690606649369 1.16259080081958 1 1
1.05401991889909 1.02435309601553 1 1
1.02133413279299 0.989824812196459 1 1
1.12013018844109 1.0865729807626 1 1
0.872133019789087 0.846698111582587 1 1
1.16679768668344 1.13365675255776 1 1
1.12199125172495 1.08825893018639 1 1
1.11514680346584 1.08235429763404 1 1
0.928609709162726 0.901059533741865 1 1
0.961902205321583 0.934121203602176 1 1
1.0065264424684 0.979834798577777 1 1
1.12876459993249 1.09667527797376 1 1
1.04451487672896 1.01316752746302 1 1
1.05243560951123 1.02029574920863 1 1
1.01272048373387 0.984668405702506 1 1
1.07279930327056 1.04130621552399 1 1
1.04557587110742 1.01500235661069 1 1
1.00508082905982 0.974487904154212 1 1
1.03496100659957 1.00492699603523 1 1
0.984436828432669 0.956323976636099 1 1
1.03347393070365 1.00204040464934 1 1
1.11622133470032 1.08198504330823 1 1
1.00711318445246 0.976440342283582 1 1
0.89105871828651 0.863468219410256 1 1
1.07431448845587 1.04032654906033 1 1
0.74361769206865 0.721347291272195 0 0
1.00191002479128 0.972006161350106 1 1
0.95901646671872 0.931830364787396 1 1
1.05947541637323 1.02730785944599 1 1
1.07203075873871 1.04165106505136 1 1
0.843950543427933 0.818558404365653 1 1
0.993684980503279 0.963251556413546 1 1
0.936913568561308 0.908440449062459 1 1
1.02783444245098 0.997081588372935 1 1
0.884762358905663 0.859573258681663 1 1
1.06759374446303 1.0350756683533 1 1
1.10128256951979 1.06937536425254 1 1
0.825343264477069 0.80112692613126 1 0
1.04213842647094 1.01251048985248 1 1
1.17442820035013 1.13956078637356 1 1
1.08091760368726 1.04900355181459 1 1
0.942609479032878 0.915454861462693 1 1
1.0854411707951 1.05415455874605 1 1
0.990024396311058 0.959602465792516 1 1
0.900667663333062 0.8739484404786 1 1
0.813153991969501 0.788280878813668 1 0
1.05768925213075 1.0242755072192 1 1
1.12697802558875 1.09354934997377 1 1
1.1047129104426 1.07322755467544 1 1
1.05392939846408 1.02225183915481 1 1
0.882847006745029 0.857999461214954 1 1
1.11585247219029 1.08474151271042 1 1
0.948897573137445 0.917781298026532 1 1
0.950683221229716 0.922798079611797 1 1
1.06307331773519 1.03064304972687 1 1
1.02875091687155 0.996301856043775 1 1
1.06049385797225 1.02864182339483 1 1
0.990544908708803 0.961951135675441 1 1
0.882018190172795 0.856828944685913 1 1
1.16110257202348 1.12770637570525 1 1
0.903339918842824 0.876626957571489 1 1
1.05455460720669 1.02411796444745 1 1
1.00193842967628 0.974773413273296 1 1
0.939717228469537 0.911392585622344 1 1
0.823236710277251 0.798724061215119 1 1
0.955719424548954 0.926369276600258 1 1
1.03870806569459 1.00710598116637 1 1
1.00450107933467 0.974714327207788 1 1
0.886810573646681 0.860458931650499 1 1
0.897035667595416 0.869817606559094 1 1
1.05146777339371 1.02093273610722 1 1
1.09589361453965 1.06447535083787 1 1
0.999343767213585 0.971774332770318 1 1
1.08924457538843 1.05819361761492 1 1
1.11510834394828 1.07914371211492 1 1
0.930056824015213 0.90185046000249 1 1
1.02853001329756 0.997172216019005 1 1
1.02017371945183 0.990070608768496 1 1
0.970921398281254 0.940340910450694 1 1
0.956385433011097 0.929537617147545 1 1
0.942976837661028 0.914843578367176 1 1
1.10512224171724 1.07139494037414 1 1
1.09531318723225 1.06358080266698 1 1
0.984117626992697 0.954425433911828 1 1
1.26463273881034 1.22543338367422 0 0
0.989988164614363 0.960922107899105 1 1
0.831594101083654 0.808735379499704 1 0
1.15065127670284 1.11751116379706 1 1
1.11704558020886 1.08604686399474 1 1
0.998146459791901 0.967489271571687 1 1
0.977886244356514 0.95106615997981 1 1
0.864484944970449 0.838513192143781 1 1
0.880047169930326 0.856322510664245 1 1
1.05608853523633 1.02627397148324 1 1
1.07971184635144 1.04551730421559 1 1
1.2472159819217 1.21219822379027 0 0
1.01232751237273 0.982665016970027 1 1
1.12429895604256 1.09138931772643 1 1
1.01907417181983 0.990938919887713 1 1
1.04020549854187 1.00802879737653 1 1
0.974670368947112 0.945326381492897 1 1
0.866109819600091 0.840231667228208 1 1
0.91580507114639 0.890429063234876 1 1
0.784806257975233 0.761883652775594 0 0
0.968010801638849 0.940490473640127 1 1
1.05489630146833 1.02567172063242 1 1
1.11701386034323 1.0833757996721 1 1
1.08032655071878 1.04793289489075 1 1
0.910368672544704 0.885595876844413 1 1
0.962776354019373 0.935248736077736 1 1
0.77889182425263 0.756840048924567 0 0
1.09042049904063 1.05863175335557 1 1
1.11172676985461 1.08050248164806 1 1
0.919547810170203 0.893867538265278 1 1
0.986138368036142 0.958479423568344 1 1
0.972850807540878 0.943606160149105 1 1
1.03830216284936 1.0074158431296 1 1
0.898375953118851 0.872201528367021 1 1
1.09915224045407 1.06650114672983 1 1
0.972063349447333 0.943204273723991 1 1
0.965845009126008 0.937640956613036 1 1
1.08145313925872 1.04937752301077 1 1
0.744193696300345 0.720892566727278 0 0
1.05059712207915 1.02207992357447 1 1
0.937051117685895 0.911741676425115 1 1
0.839138562695571 0.815917431287433 1 0
0.960385873471898 0.932300849083692 1 1
0.939505040853857 0.91264567109243 1 1
1.02586340837871 0.997737074312598 1 1
0.917091345379696 0.891794351318686 1 1
1.01556821274232 0.985007111073308 1 1
1.02465095858114 0.994622521782674 1 1
1.00035861237685 0.970986747550911 1 1
0.880553093940271 0.853838046423857 1 1
0.979023767956772 0.950659715684754 1 1
0.908186961284713 0.882023518276029 1 1
0.9727795595782 0.945825792326064 1 1
1.01468858333046 0.984364457827131 1 1
0.916146127880622 0.887746291028599 1 1
0.96117249548934 0.932965296244534 1 1
0.871123569477115 0.844742175313764 1 1
1.02235013479347 0.991883594189609 1 1
0.913281781470346 0.88784236048189 1 1
1.14035109980877 1.10474100061413 1 1
1.15009744692012 1.11524612379478 1 1
0.959983662381891 0.932048721272631 1 1
1.13017774713717 1.09667784062168 1 1
0.989709418386891 0.959263581175471 1 1
1.06531887881535 1.03228975159225 1 1
0.91110360737845 0.885682552130773 1 1
1.03929653506154 1.01022116712672 1 1
1.01423448448168 0.985397960821998 1 1
1.1085545620407 1.07601969737595 1 1
0.925451509492234 0.897793844467288 1 1
1.06955993860471 1.03733056738417 1 1
1.02507422818438 0.996318999206951 1 1
1.03192644088609 1.00202823035494 1 1
0.902650782281194 0.875559143942802 1 1
1.04642957458292 1.0153456678133 1 1
0.809401294738795 0.786815498658846 1 0
0.907392682103855 0.880963647857489 1 1
0.891537172134696 0.866959362527989 1 1
1.05017289550331 1.02053610074055 1 1
1.11065213510495 1.076897737982 1 1
0.894871379487396 0.869628763744545 1 1
1.11067515813573 1.0794761866075 1 1
1.12823834855405 1.09511662228853 1 1
1.16000202952599 1.12765716538992 1 1
1.06162834011141 1.02979174464076 1 1
0.92235106774205 0.895151546465094 1 1
1.00149654016638 0.972026854991664 1 1
0.859577348431567 0.834252557248113 1 1
0.930378726598393 0.900678493064231 1 1
0.919338318710715 0.892257603564711 1 1
1.05052280114937 1.02042805021144 1 1
1.04723406188331 1.01691489415445 1 1
1.06629570207722 1.03654528105392 1 1
0.982322953976427 0.9545616798771 1 1
0.904373452546493 0.878814120283539 1 1
1.05180738796804 1.02132407435906 1 1
1.14246930720684 1.10511395242779 1 1
1.01858905082373 0.986791626229745 1 1
0.900190331405398 0.873944164257769 1 1
0.946976379579637 0.91887026437183 1 1
0.935553722331968 0.906383038158486 1 1
1.05175413556084 1.02144130305479 1 1
0.929350054354216 0.899966268278735 1 1
0.942817651317364 0.916854346341291 1 1
0.992244616659502 0.964814059256393 1 1
0.854703301432979 0.830824635692624 1 1
1.13318635084089 1.10076354202165 1 1
0.974171669716184 0.943566076295769 1 1
0.98225274996209 0.953260417766918 1 1
0.898802807409491 0.871503407528371 1 1
1.19634640576051 1.15944965533029 0 1
0.976968176386449 0.949589955944299 1 1
0.89706240139595 0.870628560421944 1 1
0.904421100580554 0.87682746013471 1 1
1.16918341381967 1.13440593447281 1 1
1.04774806537417 1.01699978800183 1 1
1.01338071011285 0.982279242933203 1 1
0.940488530009766 0.913499247698968 1 1
1.07386483697373 1.04372791466318 1 1
0.924404838980514 0.897140699621239 1 1
0.964756588970924 0.932977638667939 1 1
0.989714510619249 0.959318211495225 1 1
1.07051339708709 1.03968760232487 1 1
0.920511933033132 0.894978935969638 1 1
0.970673087108517 0.939857280216003 1 1
1.04682162270575 1.01659160687206 1 1
1.11039567546461 1.07819418890559 1 1
0.885320927066331 0.857017380140155 1 1
0.997114751701515 0.967091116855983 1 1
0.884565724270291 0.85799786329439 1 1
0.909507442987535 0.881529370250247 1 1
0.889641074838524 0.864225146737281 1 1
0.991446304680636 0.965567745593105 1 1
0.958508639627961 0.930087144187538 1 1
0.780789194822758 0.757422264618041 0 0
1.13724383402953 1.10314919608727 1 1
0.925360784408935 0.899847323959205 1 1
0.968302329888513 0.939663045774305 1 1
1.09501260356364 1.06473704061889 1 1
0.874230168589038 0.848615379922333 1 1
1.12059095366166 1.08803025402288 1 1
1.11479772075276 1.08137111324167 1 1
1.11216200555439 1.07800154936208 1 1
0.987191259458698 0.956302456129424 1 1
0.966397608180665 0.93904574066195 1 1
0.97977385518429 0.950310625580848 1 1
1.04682440230627 1.01824343941365 1 1
1.0591837637303 1.02818027818495 1 1
0.971362087319151 0.94120497751965 1 1
1.06201792495464 1.02975883221387 1 1
1.04589961085756 1.01609715946938 1 1
0.89427569831271 0.8689812229629 1 1
1.10684963885278 1.07524417325522 1 1
1.0163933362147 0.985939836514923 1 1
1.10718916269928 1.0743511601099 1 1
0.92141276862277 0.894340851123029 1 1
1.0073274518638 0.976976880704816 1 1
0.888878968722816 0.863386595509239 1 1
1.15309369947336 1.11952643271384 1 1
0.974833850602054 0.947246023222683 1 1
0.939950309579678 0.914881577417119 1 1
0.941303624088064 0.91252310252641 1 1
1.00996868787024 0.979168186787616 1 1
0.920115572310898 0.891839635606418 1 1
1.11223810402816 1.07895031105557 1 1
0.938191326968424 0.912157028435543 1 1
0.93767210237797 0.910211174878831 1 1
0.89209833272366 0.865757596268349 1 1
1.01565214735171 0.98617394481647 1 1
1.19215863061216 1.15780522952248 0 1
0.878828710190696 0.852513848128886 1 1
0.90188142842651 0.875921400844156 1 1
1.00668805055728 0.978991623891 1 1
1.02844290323031 0.99775710474794 1 1
0.899091277804281 0.87329731249522 1 1
1.01473895141599 0.985224246445448 1 1
1.13171357796362 1.0953381517176 1 1
1.05209700474935 1.02008963167072 1 1
1.15467022847142 1.11858484330273 1 1
0.953527372239288 0.923114556776579 1 1
0.931600448641925 0.905232786318598 1 1
0.967055604448548 0.93817590537136 1 1
1.00907474362879 0.979489851555736 1 1
0.904648081165711 0.878612595848735 1 1
1.02088356669712 0.989890734393837 1 1
1.03009385074842 0.99967393116867 1 1
0.962352083298918 0.934026744923498 1 1
1.01377505393257 0.986253565113935 1 1
1.08940977572112 1.05691489939308 1 1
1.06347408147908 1.03261378133437 1 1
0.997756793360345 0.970332026209651 1 1
0.916932306564187 0.889355637730919 1 1
1.11064691964736 1.07803356554044 1 1
1.16754874169738 1.13403254431652 1 1
1.06006543305093 1.02758603161651 1 1
0.972111974221346 0.942937467156315 1 1
0.926714895296814 0.901348796387195 1 1
1.02824250077912 0.99734791121848 1 1
0.946565041604773 0.91717524535033 1 1
0.967475295019165 0.939386562061418 1 1
0.924047807229347 0.897044612900552 1 1
1.1585835456205 1.12508358136644 1 1
0.954381422567961 0.924237839901076 1 1
1.06219207714349 1.03204077156195 1 1
1.03376806881315 1.00378271380201 1 1
0.875344692621391 0.849464421293541 1 1
1.09253361981012 1.0590708471222 1 1
0.981578857350193 0.953648297332126 1 1
0.997018447849103 0.966506043942956 1 1
1.02748691174457 0.997485798676047 1 1
1.13534205871595 1.1021600507513 1 1
0.982926085784361 0.95387011712177 1 1
0.955904678386591 0.927763233016793 1 1
0.980934713050761 0.951150142456492 1 1
1.17210489017006 1.13640041003296 1 1
1.09427573064561 1.05876147837197 1 1
0.953040082846365 0.925172427146703 1 1
0.937472718478224 0.910538763905281 1 1
1.00542190204668 0.974468033513882 1 1
0.708405370457822 0.686334941096257 0 0
1.19496315937001 1.16034978220418 0 1
0.897595887694368 0.872448006553868 1 1
1.05298611042634 1.02072294340694 1 1
1.21329031366508 1.17664983248802 0 1
1.02263750038169 0.991691353166924 1 1
1.05011178476043 1.02236305522441 1 1
1.01880302544422 0.987224172684838 1 1
1.04054902887485 1.0118352045756 1 1
0.981941277421383 0.9522422912911 1 1
1.06634545322559 1.034715937991 1 1
1.0262488683902 0.995920312339309 1 1
1.03258839052552 1.0041156603891 1 1
1.05537591922105 1.02461811136007 1 1
1.00685402463202 0.977928573803297 1 1
1.02228910822847 0.993412780993225 1 1
1.05618315185042 1.02633478267759 1 1
1.10200157717674 1.06922901061808 1 1
0.950770771943467 0.923584885190056 1 1
0.844472369338073 0.820064722451192 1 1
0.887488353455216 0.861471340207233 1 1
0.991840003977195 0.964127778217819 1 1
1.09961939567646 1.06811926877113 1 1
1.00649896456168 0.97658652320233 1 1
1.09653680936874 1.06275345247995 1 1
1.07872666208879 1.04576183144213 1 1
1.09100693692395 1.0592698338165 1 1
0.967269674591158 0.93865069063257 1 1
1.03810597432879 1.00563533546735 1 1
0.921652324402224 0.894959273887707 1 1
1.29874088745224 1.26113663549712 0 0
1.04943477327375 1.01702152548325 1 1
0.983175347177525 0.955776964493282 1 1
1.02539394857899 0.996395250776343 1 1
1.13950085063715 1.10682497828332 1 1
0.889603270299729 0.864010191174484 1 1
1.10864440717736 1.07762749222437 1 1
1.05487937735867 1.02371822386296 1 1
1.16222331562377 1.13100646376234 1 1
1.02443736774712 0.993509314019945 1 1
1.03863037473223 1.00606988380398 1 1
1.01843149635324 0.988347746204418 1 1
1.08067965490233 1.04972268307359 1 1
1.11048272788709 1.07667396524453 1 1
0.931854409901132 0.904960653390113 1 1
0.989705749880884 0.960942720526538 1 1
0.910632376807573 0.882724080498619 1 1
0.971418937461054 0.942399069701157 1 1
1.02556546417288 0.996240271082917 1 1
0.947435424892315 0.919993744965609 1 1
1.12407836584957 1.08981149096955 1 1
1.00849145643959 0.978165795000934 1 1
1.05891096540108 1.02663922441722 1 1
0.877350989079258 0.852041274054873 1 1
1.02569666094335 0.994779715282016 1 1
1.01136856118245 0.982066597125943 1 1
0.946349393728734 0.919148997698816 1 1
1.0106221928126 0.98079890426663 1 1
1.00348518103952 0.975543715733397 1 1
1.00050980558933 0.972867527664743 1 1
1.08789494929339 1.05410652002202 1 1
1.04411777577161 1.01355472254022 1 1
0.988941034850643 0.960390938324848 1 1
0.954821504654934 0.926916996917253 1 1
1.16610906286366 1.1313857465401 1 1
0.871029687465866 0.847216493519003 1 1
0.851566892906805 0.827667286693552 1 1
0.904003202727778 0.878808814794928 1 1
1.06680168940018 1.03453291359908 1 1
1.03819268769878 1.0062394955965 1 1
0.999905387828991 0.970660387213807 1 1
1.01922656965349 0.990218086282692 1 1
1.06648080327575 1.03186740063965 1 1
1.07359396554123 1.04216312678221 1 1
0.95884729776061 0.930070311849106 1 1
0.92831189982093 0.902262845326404 1 1
0.998020649663041 0.966870499377904 1 1
1.06975257454311 1.03872351057993 1 1
1.01860280968525 0.989182770062792 1 1
1.01063772655194 0.982822845766147 1 1
0.88537275791878 0.859190338693359 1 1
1.01863456831972 0.987841581340994 1 1
1.20992753977929 1.17382643101316 0 1
1.16755232305236 1.13366741295979 1 1
1.0078117439197 0.978477380939177 1 1
1.09176424661518 1.05993575998194 1 1
1.19857121501033 1.16228199576674 0 1
0.987912521870164 0.959117976422809 1 1
0.989780456178412 0.960936337797 1 1
0.988602883792941 0.960600675261093 1 1
0.914661385980499 0.888652525301572 1 1
1.07062841938907 1.039241275424 1 1
0.969281501313503 0.940641633671687 1 1
1.06467972727245 1.03178513215276 1 1
0.899504365095136 0.872298445570367 1 1
1.01992609940183 0.989796368215282 1 1
1.01937403757764 0.988103982836718 1 1
0.911188106808474 0.884264615402372 1 1
1.0210280272667 0.993192485735564 1 1
0.819948007889372 0.796239716431251 1 0
0.93389241165326 0.906608258328449 1 1
1.00542198061933 0.976884747219542 1 1
1.08542867795396 1.05332807740331 1 1
1.02933521179435 0.998347078167619 1 1
1.0448099061341 1.01376958510863 1 1
0.884195012793114 0.859571911454741 1 1
1.00577218449564 0.976613123865076 1 1
0.918973124649122 0.892392505522349 1 1
1.03386855438903 1.00049737718474 1 1
0.945159497913556 0.917858418551744 1 1
1.01293298914946 0.984254457327191 1 1
0.811911838753539 0.788595710271645 0 0
1.22474746619875 1.18741763344566 0 1
1.07948919862081 1.04782165871151 1 1
0.948699617729303 0.919689328513734 1 1
0.928779078840831 0.903841349399995 1 1
1.06075604443178 1.03065838606907 1 1
1.02328531195641 0.994273680437121 1 1
0.820749484533072 0.796471515455357 1 0
0.833729818293741 0.81034719651533 1 0
0.986199148683482 0.956195127155506 1 1
0.92216622539681 0.895594013235608 1 1
0.924790371278884 0.895734156421948 1 1
0.875476190895349 0.848921945915859 1 1
1.12843323657713 1.09380536019746 1 1
1.10900170011921 1.07647965314797 1 1
0.945166911043285 0.918001831470073 1 1
1.00559888959917 0.975047644223693 1 1
1.01765467617298 0.987661397953862 1 1
1.05993558038855 1.03013732591337 1 1
0.9565638242088 0.929131654048493 1 1
1.02724801554158 0.998639778360308 1 1
0.787367497229378 0.765177502731944 0 0
0.940794832331759 0.914893566656761 1 1
1.11085064426067 1.07858052312737 1 1
0.903809135327271 0.878358495375341 1 1
1.1688732706144 1.13359996326935 1 1
1.19041452821035 1.15345173207215 1 1
0.997812531293861 0.967326172671424 1 1
1.10898643311503 1.07552019247861 1 1
1.02615391181852 0.995626265600704 1 1
0.984797471291594 0.955601375452318 1 1
0.975504760569402 0.943470285188206 1 1
0.907779371359907 0.883528224821637 1 1
0.926095629913181 0.897629690703636 1 1
0.911776597614936 0.886425899081486 1 1
1.19425243336584 1.16000691783749 1 1
1.12235812851557 1.08964203893483 1 1
0.997144591280522 0.968144094583122 1 1
0.880739942741198 0.854240137961853 1 1
0.832061739098961 0.806441713654525 1 0
1.10053387334969 1.06840845816101 1 1
0.954964622936697 0.926073047929431 1 1
1.15409296425629 1.12037202110702 1 1
0.958502445192231 0.932564319553755 1 1
0.825019047419429 0.801929163558066 1 0
0.92558384509481 0.899015031050802 1 1
1.02041275969265 0.992056356986209 1 1
1.11037835735534 1.07706126966352 1 1
0.960713459930931 0.931595845508526 1 1
1.02894496464059 0.996969368488763 1 1
1.14365147539608 1.11105487189651 1 1
1.05622029537467 1.02712542648022 1 1
1.0314619539009 1.00208477047849 1 1
0.982452169769557 0.953029289448492 1 1
1.12214628979678 1.08951216570227 1 1
0.895594931257033 0.868795464680913 1 1
1.11456135425561 1.08006693529929 1 1
1.07656501782945 1.04370487064715 1 1
0.849512927121015 0.825016606941336 1 1
1.20369647318522 1.16855230599369 1 1
0.948675790368412 0.918924936655913 1 1
0.987101410948434 0.95976507685541 1 1
0.955390153582807 0.929050205662398 1 1
1.0203142170594 0.990863777400635 1 1
0.973993022066316 0.945560913057925 1 1
0.911634539398237 0.883533519934402 1 1
0.917588660578354 0.892121816849297 1 1
1.03204014330059 1.00080169345084 1 1
0.853406435310857 0.827275176283054 1 1
0.983942927489224 0.95498331128006 1 1
0.999324768478715 0.968158323777806 1 1
1.03122720108206 1.00269447495494 1 1
1.11361899592883 1.07832537283877 1 1
0.926093971198564 0.898223939592447 1 1
1.10901119250169 1.07534843348962 1 1
0.988102015468764 0.958686359766759 1 1
1.12492763252998 1.09024551254725 1 1
1.03053746941711 1.00174079294862 1 1
0.986838015897511 0.957815310083553 1 1
0.923639985764026 0.895021235451106 1 1
1.04406281289264 1.01232656676439 1 1
0.959445008569082 0.930300887871691 1 1
0.909212154506125 0.881827018450231 1 1
1.01875073439845 0.990425364611564 1 1
0.896501132113654 0.869850172538019 1 1
1.2252201219378 1.18834063572029 0 1
1.15038093169964 1.1173318337094 1 1
1.01102469371376 0.98269124195295 1 1
1.0994855453478 1.06702511063436 1 1
1.12672877910244 1.09345321421859 1 1
1.07575782327171 1.04330082504602 1 1
0.949745508649244 0.923684796691709 1 1
0.902404371936915 0.873974936952772 1 1
1.0138137535965 0.982815225278205 1 1
0.866812689554617 0.843250918270549 1 1
0.910933274036061 0.884129505719136 1 1
1.0938552014067 1.061867873676 1 1
0.959059224256 0.930175106581067 1 1
0.890201423677214 0.863211535852801 1 1
0.915132939505907 0.889018315793486 1 1
0.899048220789207 0.874604250647557 1 1
1.10315121479003 1.07072338105534 1 1
0.880381557094805 0.854829083229846 1 1
1.01462514739521 0.984556052198311 1 1
0.966348520203066 0.939239157693664 1 1
0.94608486145555 0.918004117748026 1 1
0.992517600942996 0.962666190298865 1 1
1.01742458614768 0.988164989601047 1 1
1.00802726288606 0.979244518409934 1 1
0.970987059235544 0.943224557355172 1 1
1.05044311079501 1.0203635043419 1 1
0.94203633832251 0.913793915395433 1 1
1.10463590804888 1.07228470959365 1 1
0.871718513903076 0.845482216100066 1 1
1.0115676134694 0.984193152920362 1 1
1.01465196920144 0.983312024278724 1 1
1.07484650994207 1.04454185639502 1 1
1.13443180262375 1.09970941887336 1 1
0.907365331886833 0.879219595503357 1 1
1.045333472267 1.01599610144635 1 1
0.843399583599659 0.818761700176114 1 1
1.14052465054551 1.10458856528538 1 1
1.07059921319947 1.03774295179383 1 1
0.918119614459095 0.892686108784625 1 1
0.77650051590063 0.753288738570731 0 0
0.868970568985204 0.844537309367172 1 1
0.964579001505324 0.937266886647809 1 1
0.743612550360241 0.721399557893316 0 0
0.874147213043696 0.847871840577264 1 1
1.02252770576241 0.993609740029301 1 1
0.894507970221776 0.869032043096885 1 1
1.03481302098138 1.00313659689341 1 1
0.741475360610405 0.719915993722741 0 0
0.994598001550268 0.964806766053639 1 1
1.06611808056371 1.03419537481606 1 1
0.990126700035079 0.961896463199501 1 1
1.04101212348742 1.00951917145816 1 1
1.10831685727425 1.07526905391524 1 1
0.961730918934138 0.93392129287831 1 1
0.857479984170177 0.832137130528637 1 1
0.917378745002943 0.889840512480604 1 1
0.894252461348621 0.868020894696276 1 1
0.971909241486197 0.944345144497114 1 1
1.03775070347195 1.00732821497424 1 1
1.06233225636818 1.03176767603145 1 1
1.00308357252186 0.974303593399851 1 1
1.02894204456313 0.999637523205783 1 1
0.931261069595792 0.905346725995632 1 1
1.12805865814032 1.09386183223814 1 1
1.04573215634296 1.01717154117439 1 1
1.01476208333807 0.98621430260804 1 1
0.87819191116395 0.852375189738951 1 1
1.00946335971012 0.980945195167455 1 1
1.14532724351154 1.11305376371959 1 1
1.0880978092131 1.05617506808039 1 1
1.09087207976539 1.06074872200714 1 1
0.896701267311308 0.870281795582743 1 1
1.01214967976544 0.983717294968577 1 1
1.11132811450076 1.0783678416282 1 1
1.25169773254692 1.21500540333933 0 0
1.0124636910592 0.981871201899674 1 1
1.01988310559626 0.989923714193987 1 1
0.973106247682572 0.945101325395235 1 1
1.20187330740511 1.16862056853958 0 1
0.937357142875924 0.907412388740134 1 1
0.995085637744318 0.965156177488836 1 1
1.03350532635573 1.00244980719958 1 1
1.07242982973352 1.04194552604191 1 1
1.00142582604087 0.972500915984369 1 1
0.942404105705767 0.914876552274492 1 1
0.967530483747986 0.938812814045512 1 1
0.749412180472561 0.727412543579627 0 0
0.903558306479942 0.877646221507263 1 1
0.864182322592978 0.838818382349291 1 1
0.954551911890657 0.92566821426012 1 1
0.899282168464793 0.871651052851751 1 1
0.981139256411922 0.951100916639551 1 1
0.866216570336279 0.839986485847189 1 1
1.16607298308811 1.13408427374196 1 1
1.01287111926871 0.982006316061082 1 1
0.959267097616891 0.932167735628844 1 1
1.0999547778508 1.06507576935258 1 1
0.883569163094651 0.858171469825553 1 1
1.06316707227107 1.03415198546387 1 1
1.10593908460334 1.07557424634584 1 1
1.06606382820696 1.03261352945808 1 1
0.918011342419289 0.889721097043199 1 1
1.07078190068428 1.03860453662631 1 1
0.909964684745544 0.883526669000821 1 1
1.05855509519938 1.02504353176547 1 1
1.16064135701958 1.12747207546951 1 1
1.00276936723509 0.974324398811701 1 1
0.998023053978238 0.970433563718508 1 1
1.03046072544895 0.998401071491424 1 1
1.09720256844891 1.06519143608218 1 1
0.973572909971779 0.945394339562388 1 1
1.00466992172403 0.975606102514414 1 1
1.01222116155713 0.981069040515183 1 1
0.921111461611549 0.892329529676541 1 1
1.00518150528108 0.974954038368258 1 1
1.0874898827484 1.05581859598983 1 1
0.96367067569029 0.936306148212439 1 1
0.948620663445368 0.920900376594159 1 1
1.15826769238665 1.1245775232378 1 1
0.749086196120866 0.72730356168036 0 0
0.889853854975867 0.864885633381354 1 1
0.775930369803279 0.7531143699221 0 0
0.919585473142852 0.893251444016845 1 1
1.00159578867844 0.971924351093864 1 1
1.02890500136626 0.999442750494893 1 1
0.894240190481925 0.867278173567373 1 1
0.990949503453503 0.96269487929613 1 1
0.881113932305902 0.856419647000113 1 1
0.855169930378166 0.833604277805037 1 1
1.02493067629598 0.994810769300519 1 1
1.07041063295771 1.03861127180627 1 1
1.17454148628097 1.14108075770277 1 1
0.975746294989401 0.948528692399989 1 1
1.08879116234791 1.05525195380082 1 1
1.02175494836855 0.991465499816731 1 1
0.965309217587906 0.937580470862033 1 1
0.961690460578607 0.933577647507275 1 1
1.0679163047884 1.03872597482465 1 1
0.891186482599051 0.864649186082979 1 1
0.945264162956875 0.916045457473334 1 1
0.900191063791035 0.874078226310341 1 1
0.892285663145179 0.867235934651404 1 1
0.880801555845568 0.853783365683409 1 1
1.11864124917091 1.08544813874374 1 1
0.905824942385651 0.879842535977136 1 1
0.994408848937298 0.966990782577463 1 1
0.962466655814713 0.934829565609328 1 1
1.09549657786772 1.06388278507817 1 1
0.935037741330113 0.905233618271583 1 1
1.09286275492583 1.0602071035791 1 1
1.00507984461707 0.976882677069174 1 1
1.1488323835429 1.11539412175543 1 1
1.02122015702667 0.990948594781287 1 1
0.929662648776053 0.902082850823436 1 1
1.06126129869648 1.03023657500417 1 1
1.06966194792078 1.03945161500723 1 1
0.801530192676535 0.779362972653589 0 0
1.04796078731509 1.01838353148403 1 1
0.86506695787301 0.840797625182516 1 1
1.0868857403297 1.05468671071374 1 1
0.972554200948862 0.944438988934809 1 1
0.952481041271882 0.923690781336763 1 1
1.08959559778928 1.05721277719604 1 1
1.0661132917653 1.03349184589432 1 1
0.880694557096053 0.855126401416307 1 1
1.07643999762001 1.04575369141052 1 1
0.903721193687515 0.87748975049571 1 1
0.941354383682337 0.915528626814841 1 1
1.00552109350689 0.975538263181187 1 1
1.16908005210136 1.13384278549931 1 1
1.14385504944323 1.10880015839282 1 1
0.90801706099322 0.882891614465893 1 1
0.969756666633717 0.942254470105342 1 1
1.06176827569453 1.03080456718108 1 1
0.995271116174263 0.964253695698383 1 1
1.02176085784911 0.989713389522519 1 1
0.8581500158796 0.833246201518991 1 1
0.946328546114975 0.918835982253633 1 1
1.12069437496043 1.08934466392563 1 1
0.960904325411271 0.931331894049776 1 1
1.16971078464885 1.13530121404093 1 1
1.11328480621866 1.081676020192 1 1
0.800363721295929 0.777049957804322 0 0
1.05299529268578 1.02280207247559 1 1
1.10942569267306 1.07842837019876 1 1
1.11903252520634 1.0854096116606 1 1
0.912162460828954 0.884789676210683 1 1
1.16772863460097 1.13338711674786 1 1
0.877682682594163 0.849758732012185 1 1
0.906516377566647 0.879669161893686 1 1
0.959976153989526 0.932587104998299 1 1
1.0354607478385 1.00476808045669 1 1
0.916220516388613 0.887983921538788 1 1
1.0899084321255 1.05997661030297 1 1
1.008896345375 0.979570475782157 1 1
1.11230197741173 1.08012702413915 1 1
0.998767064119087 0.967227385593175 1 1
0.879649454891316 0.855633832115415 1 1
1.06380099989478 1.0337717181127 1 1
1.09327358946612 1.05933821545257 1 1
1.01870870272695 0.988100021919594 1 1
0.932388955587461 0.906555701054636 1 1
0.845696015356565 0.823146118945687 1 1
1.11972171523276 1.08712028324289 1 1
1.0696985141869 1.03828201453396 1 1
1.10663209823487 1.07489520522768 1 1
1.01875501380808 0.989711934849407 1 1
0.87721448986503 0.851486504858824 1 1
1.10489333760321 1.07134572287407 1 1
1.05484455283916 1.0228759658387 1 1
0.908977006112715 0.881952988047091 1 1
1.12490148093797 1.09387422561388 1 1
1.03723670673152 1.00517776374146 1 1
0.961724912806134 0.933434654298677 1 1
1.05670419166624 1.02467273588524 1 1
1.0348440742254 1.0048073393515 1 1
0.976010462131411 0.947063917748256 1 1
0.846681616355145 0.822363462340338 1 1
1.03890409584868 1.00858196841213 1 1
0.993449401831767 0.962703187546544 1 1
1.11260752988788 1.08075356461938 1 1
0.83752025159682 0.812468641556569 1 1
0.956707654569486 0.929241380675741 1 1
1.08658888230168 1.05581521957689 1 1
0.905233872950275 0.878924890288151 1 1
1.08209710279377 1.05056988690737 1 1
1.15377678075076 1.11924066380958 1 1
0.871174726056651 0.845992374734 1 1
1.07352456027353 1.04115841975388 1 1
1.00338491478095 0.974445289402805 1 1
1.06749245331111 1.03638447313784 1 1
0.982616164315457 0.952261255505893 1 1
1.12359781930719 1.08847633707738 1 1
1.10141541534479 1.06956360141667 1 1
1.0452493496446 1.0144533453998 1 1
1.06195620446194 1.03036035303928 1 1
0.970721440324148 0.942847200334881 1 1
1.01145921044218 0.979861789422836 1 1
0.920637687442187 0.892354862346553 1 1
0.974229173249398 0.944835719163998 1 1
1.10414195563673 1.07106588225677 1 1
0.942283400713764 0.914605865579266 1 1
0.962044806688078 0.933938802513672 1 1
1.02154573268248 0.991429085477689 1 1
1.10529911856076 1.07301781875429 1 1
0.862830506405769 0.836168588347736 1 1
1.04593719189582 1.01416202069462 1 1
1.11457545671853 1.08051562067582 1 1
0.82955878055834 0.805261562246055 1 0
1.04830728945458 1.01939898148843 1 1
1.1495660067162 1.1172624552914 1 1
1.05012205036135 1.01782298444946 1 1
0.923264870120062 0.896859565196135 1 1
1.00041717673772 0.972028778821683 1 1
1.02023328001488 0.992266506745313 1 1
1.29424739209539 1.25984572916092 0 0
0.857299132163253 0.832230556863076 1 1
1.03135202086503 1.0007203136094 1 1
0.959650179015109 0.93115248731439 1 1
1.02519416639014 0.9951144500458 1 1
1.07969212193199 1.04824644559881 1 1
0.996314329171138 0.968144024754124 1 1
0.950475361581122 0.922927804249168 1 1
1.03136996433653 1.00216816664975 1 1
1.10830147342601 1.07283817064572 1 1
1.1473473225908 1.11425226812279 1 1
0.972263907656773 0.944064576693249 1 1
1.08512141412898 1.05326284368177 1 1
1.06636011098987 1.03623775986937 1 1
1.03111714024462 0.997725416807174 1 1
0.935094355526444 0.908969982392928 1 1
0.997390546933606 0.968675841261357 1 1
0.893838723602163 0.868260832288389 1 1
0.941532544219479 0.914022063999075 1 1
0.900575037367388 0.873828976993491 1 1
1.04760155847613 1.01503090673648 1 1
0.870923056634068 0.846015640501185 1 1
0.885532564407338 0.861387882495039 1 1
0.954620742809022 0.923945456707717 1 1
0.94737245315162 0.918414433688434 1 1
0.825498630921477 0.801126394169168 1 0
1.10450639168175 1.07165490483138 1 1
0.97310779048587 0.941895902675973 1 1
0.928383925030712 0.901876276109042 1 1
1.07681043956535 1.04300866317124 1 1
0.897670490237115 0.870599805026595 1 1
0.90279945159956 0.876523042599568 1 1
1.03152678640865 0.999467871181018 1 1
0.979963063181187 0.951591157751543 1 1
1.02371600021695 0.991188951255757 1 1
1.00632952613394 0.975845884492925 1 1
0.852783763556568 0.827698759826424 1 1
1.06425205213124 1.0319151895158 1 1
0.860443413858831 0.834644806589438 1 1
1.08194771166647 1.05010667938475 1 1
0.923547308169115 0.897206172542524 1 1
0.925587705435114 0.899002007112071 1 1
1.05582480090848 1.02417378337859 1 1
0.899933829456513 0.874684743033355 1 1
1.06384884675613 1.0319584181893 1 1
0.958398383190562 0.932417412592987 1 1
1.16545990305131 1.13001011540418 1 1
0.820347135759089 0.798031343348694 1 0
0.852257900936817 0.827372258120085 1 1
0.939312543019618 0.912390273375119 1 1
1.16900075008387 1.13345924124017 1 1
1.04499012958729 1.0159398458501 1 1
0.922010265475029 0.89405604041209 1 1
1.00551982164032 0.976770894310194 1 1
1.06460133444084 1.03340958973546 1 1
0.966830671125385 0.937662025294274 1 1
1.1114688104492 1.08034180637435 1 1
1.08633771634906 1.05374869403621 1 1
1.00919735436489 0.978049329974202 1 1
1.02162242519777 0.993387524221392 1 1
0.969880939523497 0.941651382762712 1 1
0.992100749990314 0.962023336019938 1 1
0.859377144310514 0.835184143758201 1 1
0.955271515156492 0.927050438018744 1 1
1.11094792149071 1.07825337619646 1 1
0.845845802688304 0.822818923089871 1 1
1.13050713777429 1.09882040941032 1 1
0.970788700002611 0.942120095597256 1 1
0.816698517280865 0.793856555069188 1 0
1.01494380036142 0.985752170217051 1 1
1.0044265303848 0.975804023032756 1 1
0.817785481590596 0.794881688496264 1 1
0.994617853820911 0.965898304530544 1 1
0.913151096106093 0.884037653532319 1 1
1.01151175164244 0.979273678338187 1 1
0.862957994465382 0.836626646239168 1 1
0.918803045010477 0.89139149914839 1 1
1.12751576138929 1.09381131392584 1 1
1.05960282485254 1.02980602299108 1 1
1.16187254718628 1.12706917603258 1 1
1.03994818412803 1.01019718865934 1 1
1.09895196615546 1.06767283513638 1 1
1.03196508140367 1.00180364783672 1 1
1.10444232457458 1.07155424336099 1 1
1.00077001842518 0.971173171632931 1 1
0.956703998828374 0.930306629388229 1 1
1.04492393565767 1.01302597004963 1 1
1.00971105668673 0.979674931540117 1 1
0.973928402054872 0.945470372384162 1 1
1.19291184978707 1.15789898444849 0 1
1.00741898225182 0.979521357462978 1 1
0.993351476340982 0.963697146294626 1 1
0.998466877886414 0.969791550432798 1 1
1.02575267197358 0.994432171440307 1 1
1.05260284298707 1.02420737628976 1 1
0.962562504382229 0.934048663005935 1 1
0.846468263784452 0.823141740931397 1 1
1.15571252453835 1.12004580129169 1 1
0.913324267102692 0.887259619416483 1 1
0.929794716297982 0.901545083334336 1 1
0.947756929786669 0.920579146919647 1 1
0.998704176213013 0.968910534956639 1 1
0.954092919989165 0.926010250580533 1 1
1.06050326133174 1.02829348226858 1 1
0.914579453252241 0.887009034934788 1 1
0.837863578594728 0.814990201569633 1 1
0.922301965474839 0.894662643688821 1 1
0.877446466921326 0.853047415204446 1 1
0.868865097281057 0.841016819827824 1 1
1.21113278502967 1.1761693734377 0 1
1.11604326639549 1.08447358504098 1 1
0.908194918876002 0.880548075821481 1 1
1.04174993464151 1.00983380608172 1 1
1.02777704384759 0.997636387323795 1 1
1.01679864149407 0.987403824488447 1 1
1.0314205671268 1.00110682175813 1 1
0.991462102713274 0.960622274201792 1 1
1.02049077728245 0.990568304752742 1 1
1.0257136112217 0.994590488732448 1 1
1.20947043787344 1.17161243976596 1 1
1.02923728234932 1.00070859487635 1 1
1.01638607089058 0.986607788634175 1 1
0.961262582283073 0.932219595355572 1 1
1.1263621237437 1.0948587891144 1 1
1.2124740713542 1.17390112752588 0 1
0.873746614945841 0.845991309189412 1 1
0.88104548303376 0.853985430711551 1 1
1.00329832367245 0.973572387022145 1 1
0.97644118150308 0.947985518491853 1 1
1.00973680130161 0.978331416033581 1 1
1.00392112338663 0.972863619912419 1 1
1.06489707634178 1.03508222576886 1 1
1.01723507096842 0.986403492312793 1 1
0.840978124061254 0.816439756752496 1 1
0.943935708657374 0.917585102072308 1 1
1.06030113746891 1.02967206197933 1 1
0.850862194316508 0.827630551470183 1 1
1.03876110566802 1.00862142957977 1 1
1.03187335072146 1.00236618617831 1 1
1.02010410128807 0.990428088456056 1 1
0.915638256708006 0.889676905079393 1 1
0.984009441782753 0.9537683767983 1 1
1.01213072060067 0.980129434515628 1 1
0.944981185962172 0.917618934989916 1 1
0.95608946028902 0.928424654083326 1 1
0.921235543929365 0.893240876394903 1 1
1.05746014904371 1.02616159713342 1 1
1.12919309401603 1.09484902492893 1 1
0.959869704621055 0.932197152547993 1 1
0.952289952429546 0.923251260098107 1 1
0.924647922691706 0.898623646594408 1 1
0.912789185076925 0.884505168886037 1 1
1.25841507044888 1.22114606834108 1 1
1.13361148157775 1.09925935071041 1 1
1.07562865170002 1.04181424226004 1 1
1.09687271667902 1.06439301836786 1 1
0.759129491904285 0.732936965959331 0 0
1.03146437028178 1.00111643741714 1 1
0.960709818985824 0.933031532297189 1 1
0.877336564839623 0.852953539485123 1 1
1.09088567301097 1.05755300254238 1 1
0.994911368568921 0.966858032538866 1 1
1.04173601596101 1.01145553126441 1 1
1.07587666769135 1.04594970213052 1 1
0.774351864179922 0.752359873910299 0 0
0.863563756081543 0.835992875361635 1 1
1.02313876098348 0.993551893258835 1 1
0.997106660158239 0.968041776256386 1 1
0.981179292204411 0.952845795427234 1 1
1.03369650350141 1.00534067294671 1 1
1.07924845627957 1.04595878856855 1 1
1.00515075586357 0.974505424161219 1 1
0.905240787838996 0.878781528372448 1 1
0.809167456865072 0.783980333962716 0 0
1.15908306724741 1.12564853543452 1 1
0.880342741164142 0.855478913473471 1 1
1.04869170929035 1.01905459829731 1 1
1.0928468898334 1.06149898199623 1 1
1.13493792276225 1.10182512653362 1 1
1.0557562580764 1.02647061985846 1 1
0.926659017453322 0.899969505377463 1 1
1.16782212971829 1.13189453821998 1 1
1.17675051773822 1.14191006601705 1 1
1.03081195340855 1.00132866149722 1 1
0.944949606922159 0.917089963489056 1 1
1.00568192447098 0.976843098920956 1 1
0.959117568399635 0.930612264996819 1 1
1.08474189981717 1.05180697194058 1 1
1.04060654618611 1.01059120729147 1 1
1.08732150767047 1.05337439372276 1 1
1.0062834411829 0.97732216877092 1 1
0.896860179148172 0.870591196269612 1 1
0.923803800928787 0.895425276411974 1 1
0.889818998321701 0.862924697664731 1 1
0.980774479534322 0.951389751750411 1 1
1.07408050032898 1.03981473766444 1 1
0.849415212846436 0.824396844519896 1 1
1.11069599234988 1.07612722615435 1 1
0.932992998116676 0.904002097847827 1 1
1.01880707666732 0.989409139197841 1 1
0.791814614598782 0.768942754320621 0 0
1.09324284383327 1.06051120854898 1 1
0.848224899492826 0.82158894711388 1 1
1.03494692015297 1.005366144623 1 1
0.906378212732118 0.878325258136231 1 1
1.06553495087275 1.03281978101609 1 1
0.852378137989367 0.82776340207306 1 1
0.865707686343231 0.840465023696992 1 1
1.06105524516654 1.03015556755499 1 1
0.974033064406949 0.94641873169787 1 1
0.985132557186754 0.957217499501284 1 1
1.08537208483097 1.05225648271953 1 1
0.921898665987227 0.894407898338119 1 1
1.02296752050186 0.99386932598167 1 1
0.887696623843222 0.862679848572146 1 1
1.03082518300452 0.999566816224618 1 1
1.06717868607288 1.03813633932716 1 1
1.00128379498636 0.972799008474895 1 1
0.869949105790623 0.844497699602643 1 1
0.953294176292006 0.924812130249569 1 1
0.876281969481639 0.851107098047297 1 1
0.987773598574111 0.959402414395331 1 1
1.12778537323968 1.09472089363253 1 1
0.933780532998804 0.907066054510137 1 1
0.918496751093345 0.891218575605809 1 1
0.935922706987905 0.909916549934209 1 1
0.919355114822731 0.892887194982107 1 1
1.0142197065735 0.982710578858302 1 1
0.780991982972447 0.759058388647526 1 0
0.779630895877435 0.756430833951524 0 0
1.11991494895781 1.08239468536949 1 1
1.05996206905017 1.02938327249376 1 1
0.992633262241185 0.963521267081905 1 1
0.95759760864789 0.929990413117199 1 1
1.11665037418265 1.08300182202127 1 1
1.15805186104212 1.12341800046803 1 1
0.957268365999058 0.930304557990535 1 1
1.13311315041269 1.09825601707083 1 1
1.07404440453164 1.04209323437238 1 1
0.813695526682288 0.790005033281326 1 0
0.857619422610116 0.832234273905084 1 1
1.08996758408609 1.0586184823027 1 1
0.949798371495257 0.92357622582024 1 1
1.12035981401566 1.08798782861346 1 1
0.965030509691085 0.936392264928586 1 1
0.922023152300984 0.897402866050754 1 1
1.07065876325399 1.04059708195397 1 1
0.911246282430878 0.884211603266016 1 1
0.936072686608806 0.910142776992805 1 1
0.904366536907274 0.878087052679488 1 1
0.928423128134701 0.902124912735158 1 1
0.961798065586147 0.9354530927498 1 1
0.885933906736618 0.858602318568491 1 1
0.971377599724391 0.942704575218273 1 1
1.05125649780814 1.01850460057318 1 1
0.834037651042694 0.80852294134788 1 0
0.968123897829447 0.937829763985843 1 1
0.946755934846838 0.919581338746854 1 1
0.859178432742196 0.8337383311613 1 1
0.96639023770898 0.940191953860722 1 1
0.809221536394273 0.785658691576406 0 0
0.825579235666439 0.802189252068219 1 0
0.912955585872704 0.885100079420319 1 1
1.0385065980709 1.00933578679794 1 1
0.937480778142359 0.910003042067389 1 1
1.04511695083313 1.01248470805771 1 1
1.00558043735174 0.976444345459617 1 1
0.891276139624529 0.864989468817477 1 1
1.23587992933777 1.19937699159783 0 0
1.05102004039841 1.02015665212415 1 1
1.07362058204327 1.04138246619548 1 1
0.820497219205221 0.796924086230383 1 0
0.815948828409286 0.790315413708607 1 0
1.13456869236701 1.10102729360865 1 1
1.06848459144314 1.03651889052457 1 1
0.955396177752099 0.927926707999643 1 1
1.06956429805093 1.03966043658121 1 1
1.01527549416921 0.984825738036632 1 1
1.04719596792773 1.01617937984653 1 1
0.905480418769983 0.878274448561368 1 1
0.93075925379155 0.90505469261584 1 1
1.07271415932242 1.04159526584412 1 1
1.04100059192264 1.00744899662004 1 1
0.848302069384877 0.822952975472767 1 1
0.972182105675242 0.944267243598176 1 1
0.953791198260181 0.926628269123399 1 1
0.895204532736993 0.869298394558276 1 1
1.13702263536585 1.10233861862354 1 1
0.989282331968576 0.961059910926983 1 1
0.805049117015566 0.780529830262317 0 0
0.99325282872479 0.964617076664225 1 1
1.06592335227233 1.03444969969658 1 1
0.970432858820565 0.94212519733729 1 1
1.01857558610862 0.988439761919149 1 1
1.10459475306585 1.07154370925149 1 1
1.08020830785697 1.05026004646243 1 1
0.858972780286301 0.833703543180303 1 1
1.03149182441879 0.998892498307146 1 1
0.906299628544041 0.879357133685615 1 1
1.00428909705637 0.972602555498067 1 1
0.985780749702346 0.957035465603532 1 1
0.9842664342959 0.955488266074084 1 1
0.982985580265069 0.955246807134488 1 1
1.05659541868973 1.02437199970597 1 1
1.00650806278797 0.978444262645946 1 1
0.919547394612254 0.89155587510832 1 1
1.06638727649092 1.03514544759902 1 1
1.01151467883788 0.983594916611684 1 1
1.07018689070369 1.03544732401033 1 1
1.02056032488562 0.990649862979922 1 1
1.02800421659804 0.997550535387343 1 1
0.994750181993739 0.965826719078047 1 1
0.96231958992719 0.935203594554395 1 1
1.00116348606878 0.973017547107908 1 1
0.973719997580612 0.946559041639869 1 1
0.933339599890671 0.90686759844657 1 1
1.01042446739498 0.981013807200831 1 1
0.897438051244612 0.870779940450508 1 1
1.05994928071088 1.02804602895622 1 1
1.05380445020725 1.02255627619556 1 1
1.02880572202978 0.999517171038213 1 1
1.08564782946408 1.053983071096 1 1
0.970743174281642 0.94146533787417 1 1
0.892722120798524 0.864998866405209 1 1
0.985784808722023 0.956609884789674 1 1
0.981229999086702 0.951373004834231 1 1
0.926266515128344 0.900043439963275 1 1
0.968404952633654 0.937822835496507 1 1
0.947190340613503 0.919212814625772 1 1
0.961385658006781 0.934278396912547 1 1
0.958168914716901 0.930143476499373 1 1
1.01250891977392 0.983342883923979 1 1
1.13110955347572 1.09886658045933 1 1
1.02215626031747 0.991950454159576 1 1
1.00693853503566 0.974948729776283 1 1
1.03302758354985 1.00239786173156 1 1
0.96458384394749 0.934735821239289 1 1
0.904128834166933 0.877452809989516 1 1
1.02886549995526 0.999134488794273 1 1
1.06226546950501 1.03003731180929 1 1
1.03336076299454 1.00393172400855 1 1
0.980572865823958 0.952973166248644 1 1
1.02380056690735 0.994101817407432 1 1
1.16029686294336 1.12778081878987 1 1
1.0577884886738 1.02846212130144 1 1
1.17455468900569 1.1390278191448 1 1
0.819272195602511 0.793562927352165 1 1
1.12632502398764 1.09394983639284 1 1
1.01164525084579 0.982733868038167 1 1
1.07168725488656 1.03947253417763 1 1
1.02632412049153 0.996898722628671 1 1
1.08868275911606 1.05601960699954 1 1
1.00905196442892 0.979729640623592 1 1
0.848348059115872 0.822604501899357 1 1
1.08374327426578 1.05342037042499 1 1
1.16471046090403 1.13108865007202 1 1
0.921294203219289 0.892881068618278 1 1
1.0104592288883 0.980946415660281 1 1
1.02553765809775 0.995053380548359 1 1
0.992678856864393 0.965238825255345 1 1
1.05839777476901 1.02675122916502 1 1
0.930211953552914 0.901914447820298 1 1
0.968815217912544 0.941541525866439 1 1
0.935859996282857 0.907935496192166 1 1
1.08064484049938 1.04914263372688 1 1
1.07983960098665 1.04946955955002 1 1
1.14019543229922 1.10647088455194 1 1
0.825911926338311 0.800819587699922 1 0
1.07660281079226 1.04442548749717 1 1
1.09952037765001 1.06689561258626 1 1
1.18358717693972 1.15066170304003 1 1
0.939866029132876 0.912281545776829 1 1
1.00534143638623 0.976699388377405 1 1
0.879887250034592 0.85306839518796 1 1
1.030311846954 0.999825982851423 1 1
1.03529915568261 1.00315563730382 1 1
1.07003669136268 1.03742207363669 1 1
0.969098909884869 0.942218743055799 1 1
0.953331783856252 0.925986884225766 1 1
0.930814608337379 0.903077445861122 1 1
1.03861420459672 1.00875006613817 1 1
1.09129128774824 1.05995424311787 1 1
0.871800463781668 0.846403251102346 1 1
0.972058330093494 0.943511613965969 1 1
1.09135717807667 1.05767698997435 1 1
1.12147356016994 1.08994066865355 1 1
0.945591482591781 0.917428675325636 1 1
0.961158192285866 0.93314110541009 1 1
0.96690158877559 0.938356653424687 1 1
1.05929018659215 1.02926580290538 1 1
1.02594640824922 0.995700543193942 1 1
0.888187472453441 0.861762599083613 1 1
0.875166555983491 0.849504308399343 1 1
1.05138423330935 1.0217449552397 1 1
1.09200976672626 1.05944977412307 1 1
0.959269744566932 0.931863342968327 1 1
0.991163982816542 0.96232949104255 1 1
1.01230571920926 0.982578503265375 1 1
0.888915229777144 0.861154532940821 1 1
1.03521518478935 1.00530103507497 1 1
0.894661470606125 0.866816040325103 1 1
0.897636088126392 0.870128545221419 1 1
0.791425508666918 0.767457726555477 1 0
0.994584572964655 0.966672317572597 1 1
0.91632643989474 0.888525177090914 1 1
0.78186928803632 0.756901011641453 0 0
1.12125445942851 1.09108602503676 1 1
0.926710802959262 0.899968479322264 1 1
1.02476041272456 0.995489790908318 1 1
1.00324965680353 0.973111253229676 1 1
1.08746448188663 1.05705893976183 1 1
0.887268857048359 0.85959727240422 1 1
0.935871645119695 0.908598587128027 1 1
0.929399511630523 0.900839901566948 1 1
0.881062876614146 0.85416040536469 1 1
0.990181148424809 0.962272758535235 1 1
0.965593755398226 0.937847984836609 1 1
1.07894925535821 1.04638899442019 1 1
0.997958261554377 0.968891442821999 1 1
0.980300567081145 0.950571397966282 1 1
0.915479704335037 0.889082503010553 1 1
1.08249011373286 1.05159180518946 1 1
0.885352402456086 0.85969340612832 1 1
0.996113762862721 0.966173758994171 1 1
1.05030654018259 1.02001647865509 1 1
1.13126225673049 1.09865737396255 1 1
0.996062658167354 0.966465671327225 1 1
0.832868664787472 0.808385667165678 1 0
0.992275228730124 0.96308201609229 1 1
0.985505170752381 0.957382255855927 1 1
0.973392014902382 0.945421791497764 1 1
1.00911597947162 0.980255573864193 1 1
0.968354904495746 0.939745311419134 1 1
0.982251725250713 0.954866325102919 1 1
0.930698198418035 0.905762901741809 1 1
0.950849068356781 0.923930683443108 1 1
0.976132503756425 0.946309378813142 1 1
1.18801524908507 1.15062839839213 1 1
0.98579481311863 0.957279535740371 1 1
0.93296555454388 0.905491202469601 1 1
0.915636070088565 0.887491841059517 1 1
1.06367836531777 1.03263702476434 1 1
1.12912279179294 1.09581283320682 1 1
1.04690899479013 1.01318485306681 1 1
1.18086785595095 1.1454295195883 1 1
1.11072155979636 1.07423006606298 1 1
1.05456953987919 1.02162700282869 1 1
0.962334939022756 0.934744681664529 1 1
1.17670477640236 1.14158317608401 1 1
1.06342688027757 1.03394280893832 1 1
1.08318229631865 1.05384643185873 1 1
0.819410249517368 0.796014523024708 1 0
1.29439343297875 1.25313807800342 0 1
1.01306656606459 0.981608638195386 1 1
1.05358745819326 1.025129548211 1 1
1.04976531981012 1.01884843863154 1 1
1.04438396845344 1.01383749454187 1 1
1.12773413866732 1.09252590697829 1 1
1.0806604022912 1.04843032416624 1 1
0.944582645218561 0.91706829101722 1 1
0.95391994395917 0.92578048001327 1 1
1.07484971605011 1.0429831944926 1 1
0.913885366731176 0.884299510100186 1 1
1.03070376854824 1.00106473324585 1 1
1.03856107942243 1.00849641712789 1 1
1.01206393278509 0.984009283767722 1 1
0.992874118244136 0.964447262456683 1 1
0.939831963605604 0.912666514950679 1 1
0.909268068737182 0.884606429607407 1 1
1.02885819761025 0.999429657569024 1 1
0.865068961442483 0.841149808957402 1 1
1.19804740911869 1.16228301784662 1 1
1.02588253135077 0.995352368834773 1 1
0.881327045703045 0.855342293281166 1 1
1.08703138217533 1.054408821025 1 1
0.896931156096069 0.870300740663166 1 1
0.91427696141536 0.887125362640504 1 1
1.13633092095997 1.10401693973723 1 1
1.02939674356846 0.997359159204557 1 1
1.04605166503019 1.01465191257253 1 1
1.20939516524565 1.17258559907352 1 1
1.05814741828238 1.02561914981232 1 1
1.20194338749152 1.16692535927198 0 1
1.18169675439866 1.14708459366153 1 1
0.963963103540399 0.933820938689174 1 1
0.740632197063431 0.719207999238912 0 0
1.12904012696654 1.09536050316018 1 1
1.05838056682281 1.02674391640364 1 1
0.931429661082192 0.904644761044776 1 1
1.05524130045518 1.02569216257707 1 1
0.96417807125037 0.935705237589392 1 1
0.803878785378497 0.780865026425866 0 0
1.05315408618445 1.02169367721224 1 1
1.0566562237716 1.02422719415615 1 1
1.18044634677612 1.1471006097894 1 1
0.869124462070898 0.842853677098201 1 1
1.08230732950471 1.05126598928892 1 1
1.10595949396782 1.07332869876942 1 1
1.19310053462592 1.1585494090447 0 1
1.06814797435983 1.03613834601722 1 1
0.933355251322386 0.907360249218769 1 1
0.993800653028279 0.963226069877226 1 1
1.15088761493649 1.11708045028424 1 1
1.13427899775999 1.10094909462597 1 1
1.05698765938486 1.0267200627465 1 1
0.903053006996249 0.875630159632496 1 1
0.916721359605105 0.889292195582212 1 1
1.05963838755955 1.02778926672087 1 1
1.01229269218073 0.982292015519166 1 1
0.955731776473022 0.927229441329001 1 1
0.886057592853994 0.860708609930122 1 1
0.934886899502795 0.907106758413429 1 1
0.842406283082452 0.819198006451731 1 1
0.899557057925165 0.874881039493674 1 1
1.00580032713619 0.976142471076686 1 1
0.900129793201753 0.874217759243457 1 1
1.11253871596156 1.07945919406006 1 1
1.01009623511308 0.982172660458196 1 1
1.05436895939422 1.02538803214954 1 1
0.81604346260997 0.791085338897669 1 0
0.946387401924584 0.917866793932967 1 1
1.0417469184868 1.00995117665564 1 1
1.10925644290243 1.07527313540343 1 1
0.894639935701877 0.868341640535878 1 1
0.827277913596099 0.803406107310395 1 0
0.956368168443011 0.929641496038829 1 1
0.966966630087262 0.939595952799339 1 1
0.939257373062664 0.90927584148471 1 1
0.845802807585956 0.819856357207702 1 1
1.02604213180422 0.997005744915829 1 1
1.05636199065892 1.02530671570447 1 1
0.9089627721173 0.882303211346639 1 1
1.08860478393097 1.05694942733374 1 1
0.890143989327595 0.864001478846021 1 1
1.12213418306177 1.08738752031439 1 1
1.02180743949642 0.991819299469323 1 1
0.9463332218532 0.917363477714887 1 1
1.07371469592491 1.04219106718227 1 1
0.931405787221032 0.905240348205569 1 1
0.939830894476565 0.91400780176298 1 1
1.09044339288143 1.05863742069006 1 1
1.21445630593565 1.17756990323781 0 1
1.09497063091228 1.06334972902755 1 1
1.15724578549215 1.12378211474941 1 1
1.0498506180361 1.01946578552091 1 1
1.10248464137156 1.06951801213591 1 1
0.984933482569603 0.953322026644495 1 1
0.958088704584132 0.929455052172112 1 1
1.08422052045331 1.05352716217227 1 1
1.18779778696141 1.15267877366054 1 1
1.00571387744665 0.975810199378855 1 1
0.974796990581815 0.945734533320623 1 1
0.863582971760417 0.836924573656587 1 1
0.997943497837206 0.97019050792401 1 1
0.997012086378405 0.968786098693839 1 1
0.971870719462454 0.944284001203787 1 1
0.955082711332212 0.92667693999254 1 1
0.995865962173072 0.964794790789906 1 1
1.19836249297155 1.16322775666215 1 1
1.04969959291751 1.01988908502831 1 1
1.04089443901308 1.00872431869574 1 1
0.948119991585112 0.921103630360342 1 1
0.987166306275673 0.95849868665635 1 1
0.802999376261547 0.778158799817208 1 0
0.902394987575079 0.875827132605053 1 1
1.03677144467626 1.0059035041545 1 1
0.985093836928209 0.957011139522244 1 1
0.972701909961936 0.94437323727755 1 1
0.919376491468163 0.892773929234334 1 1
0.920283887861801 0.891679611077769 1 1
0.965846303697059 0.9359988174488 1 1
0.970162793284138 0.941730439091547 1 1
0.965973891437048 0.93681890362221 1 1
0.938320286731129 0.911083197304208 1 1
1.09437525652292 1.06116249743949 1 1
1.06467468765386 1.03297303974811 1 1
0.952575633797378 0.927541616560637 1 1
0.973438785435947 0.944995344056853 1 1
1.28996392958439 1.24964902885217 0 0
0.891256988488922 0.865809054816555 1 1
1.12897853136613 1.09443879318723 1 1
1.05004969128607 1.02011597534041 1 1
1.1134481663095 1.07762770996744 1 1
1.0164241106554 0.985428282513128 1 1
1.20885617648692 1.17515201086046 0 1
0.951455951541594 0.923499653456123 1 1
0.974120825364654 0.94500620618132 1 1
0.862940893752336 0.837857766510964 1 1
0.965291826864536 0.937230140089172 1 1
1.06750264295466 1.03658490226322 1 1
0.985544410766697 0.955030868672515 1 1
0.875292813664035 0.849449570723986 1 1
1.05986198341174 1.03001649042876 1 1
1.26233339368869 1.22401391830953 0 1
1.20032447235947 1.16608721097599 0 1
0.985167297376688 0.955404134479885 1 1
0.933015766695568 0.905131038357566 1 1
0.975498076911807 0.943517467601167 1 1
0.984181707064119 0.957276908966269 1 1
0.996905046358362 0.967519035476355 1 1
0.840119381662776 0.814865835793217 1 1
0.963041018890115 0.932369614899086 1 1
1.03656184677953 1.00436544464012 1 1
1.03247901801023 1.00138279026603 1 1
1.00278310138506 0.973945011489689 1 1
0.960455903859451 0.933115511625685 1 1
0.856123671341436 0.827962647218478 1 1
0.928684326030373 0.901580115235622 1 1
1.11228019138365 1.07999894438094 1 1
0.992833862228161 0.962487340539508 1 1
1.16191504579985 1.13022502115213 1 1
1.08921699237161 1.05647458865737 1 1
0.972720507858909 0.945327502385304 1 1
0.92296494607064 0.896777351711666 1 1
1.00474012842524 0.975154735620625 1 1
1.07069314043191 1.03979597605808 1 1
0.980088199687979 0.952371182313303 1 1
1.10612639368114 1.07420549613631 1 1
0.958225608896596 0.928797254591623 1 1
0.833026152289679 0.808607290139592 1 0
0.968405748922505 0.939986222560974 1 1
0.976024389699338 0.944982125027013 1 1
0.957959992195694 0.929617068572896 1 1
1.0394124078547 1.00816575619799 1 1
0.933323876011879 0.903820727637987 1 1
0.824938355777601 0.800011371718121 1 1
0.762431015173196 0.740173687571646 0 0
1.04280980826812 1.0133901265974 1 1
0.946139782618994 0.917569630861978 1 1
0.950252809927514 0.91965302735168 1 1
0.964524951935382 0.937325751580716 1 1
1.02412385720926 0.995836426845681 1 1
1.00719860183419 0.97804199977676 1 1
1.08461190877645 1.05167321655417 1 1
0.870102388409927 0.845114378775808 1 1
1.06334361053498 1.03354387976207 1 1
1.0106238808989 0.979197268433032 1 1
0.942105669158906 0.913981257726557 1 1
0.969760863473663 0.94194164646537 1 1
0.94354355533552 0.916822819829343 1 1
0.860565744708302 0.835478035751091 1 1
1.09424494707252 1.05968422224766 1 1
0.984990204798741 0.955360846960041 1 1
0.928139667834801 0.901684087388008 1 1
0.916800639751028 0.889793034952596 1 1
1.06027080816959 1.02788446988017 1 1
1.01931504306403 0.989226834997347 1 1
0.819094030442715 0.794215057010471 1 0
1.14899924715183 1.11538479345327 1 1
0.868160673699223 0.844497775313353 1 1
0.8546224923976 0.830513820077164 1 1
0.99940299599682 0.970573518577654 1 1
0.900667535646385 0.872761102101447 1 1
0.886952722264012 0.85956960616332 1 1
0.905263249830443 0.879453260663132 1 1
1.01310560055119 0.982308989588375 1 1
0.912361963149946 0.885600132895087 1 1
1.0204337915414 0.990587520519394 1 1
1.09365165714899 1.05967050939316 1 1
0.867776453174407 0.84353329770282 1 1
1.05962202167102 1.02913482438137 1 1
0.983359366531509 0.955172096640713 1 1
0.962413408160909 0.93466932698861 1 1
1.11186942256974 1.07946605729003 1 1
0.932951412167229 0.905036313135151 1 1
1.14545487407952 1.11290710588225 1 1
0.931188917603349 0.905656255775357 1 1
1.09238777280926 1.05829009600595 1 1
1.10109008223248 1.06881687252564 1 1
1.04200063708746 1.01318352905562 1 1
1.14765446904573 1.11502077733042 1 1
0.959403263991319 0.930093328056104 1 1
0.947750644594772 0.919416702406242 1 1
1.089234885642 1.05677584012218 1 1
1.05984187507489 1.0268422298371 1 1
1.03788860421161 1.00834385367854 1 1
0.880998015634848 0.85314003089491 1 1
0.979396603425779 0.947290456776729 1 1
0.941193938577027 0.91354558722184 1 1
0.988443206759555 0.958723048495253 1 1
0.929140171902011 0.90078354736831 1 1
1.13730348476427 1.10272141230884 1 1
1.07518262274462 1.04451404767721 1 1
1.0033014736192 0.974700458902714 1 1
1.11372759006751 1.08216931686627 1 1
1.03159897329332 1.00223232166227 1 1
1.0291189378846 0.998967027927326 1 1
1.02735276172442 0.998180984683578 1 1
1.04893375840372 1.01975732555665 1 1
1.17522055077939 1.14140459573612 1 1
0.924870573889392 0.898060817056423 1 1
1.00728727428407 0.978189009704816 1 1
1.04101598863074 1.00825900345499 1 1
0.968172378536272 0.939430797007015 1 1
0.946170151739954 0.91903783564496 1 1
1.042696443489 1.01210823551817 1 1
0.769975495261539 0.748292270325104 0 0
0.914943203088434 0.889343380491593 1 1
0.887677393327275 0.86229986390907 1 1
1.11556193987757 1.0810616158059 1 1
1.03987477172396 1.01108477997032 1 1
0.929445873853091 0.901272913402205 1 1
1.08909794904455 1.05504795422159 1 1
0.880506865378617 0.855430293244575 1 1
0.92863785770085 0.899378000998168 1 1
0.969167567528095 0.940432267142159 1 1
0.948198284525672 0.919420314152943 1 1
0.910233625436091 0.88419340377437 1 1
0.844120102949336 0.81836395144445 1 1
0.900949843883767 0.874545212452793 1 1
0.980416592181166 0.9518026719992 1 1
0.89040815163232 0.865099901540891 1 1
1.0080756161034 0.977233963493716 1 1
0.864030439526006 0.839000563284177 1 1
1.03345404519225 1.00200798434691 1 1
0.930320944098421 0.902587499353567 1 1
0.912204803498904 0.886242708217166 1 1
1.00926065543297 0.979166302933732 1 1
1.08720889498695 1.05765583483997 1 1
0.929506692353935 0.902436923221474 1 1
1.12988458750751 1.09528612011843 1 1
1.09313420495365 1.06194582255693 1 1
0.990210478473081 0.961660575745483 1 1
0.896561877388272 0.868041505159934 1 1
0.995519837290337 0.966512789887123 1 1
1.08552688519005 1.05498266766488 1 1
1.05905544218233 1.0250932517779 1 1
0.912710983979454 0.885747795421913 1 1
0.940111792176091 0.911182026083658 1 1
0.930553107762406 0.904282067578412 1 1
0.927128274743061 0.89861248042675 1 1
0.837178584032334 0.812090005404953 1 1
1.01760441352278 0.98884640531438 1 1
1.12527862312467 1.09445662675474 1 1
0.857703059586198 0.833839132685797 1 1
1.02904796489786 0.997805333865378 1 1
0.935641163131244 0.910043054913815 1 1
0.829852022474975 0.805534474232006 1 0
0.96504641895412 0.937421710760664 1 1
0.945293689582187 0.918074120525839 1 1
0.879897632155951 0.853363410916965 1 1
1.02080490625087 0.988180532247732 1 1
1.038890902261 1.00632066151145 1 1
1.09853494087902 1.06410401043653 1 1
1.19604011555192 1.16182208574503 1 1
1.02149514611457 0.989804568789214 1 1
0.767162163488424 0.744945665072634 0 0
1.22459932817061 1.19020268223628 0 0
0.944775767542641 0.917803687325022 1 1
1.15327144470094 1.12057314739011 1 1
1.03618172999686 1.00559759221395 1 1
0.938671803727472 0.911944923746165 1 1
1.05739056934375 1.02667333889385 1 1
0.91195297069571 0.885579563299709 1 1
0.937402788620257 0.908293485904902 1 1
0.966205315027004 0.938692858359872 1 1
0.869867395752457 0.844258148522947 1 1
1.07627443857742 1.04388378907682 1 1
0.982810071235708 0.954343170809308 1 1
1.06004369813347 1.02832618172115 1 1
1.12355388008366 1.09009392207659 1 1
0.957350493459152 0.928241580764952 1 1
1.12477669626433 1.09274138924804 1 1
1.06863773239289 1.03883111554442 1 1
1.10396526379195 1.0699404418369 1 1
0.942526168304538 0.915920788938039 1 1
0.971116287896971 0.944264358330619 1 1
0.846557437240689 0.820194015186846 1 1
0.959132996095981 0.930970687984506 1 1
0.780953689980236 0.759425492017494 0 0
1.09157097505748 1.06067089179927 1 1
1.00462291488123 0.974809047719138 1 1
0.803718956772991 0.781707638746272 0 0
1.23041366245061 1.19003775932269 1 1
0.969615685397218 0.941226181407496 1 1
0.993824220306039 0.965883309464332 1 1
1.0349435814664 1.00427108645761 1 1
0.953006960989966 0.924226452718075 1 1
1.1125718864991 1.0797372372591 1 1
0.905005869099891 0.879648856291608 1 1
0.95538082404157 0.926934556385251 1 1
1.01227272450538 0.982676382179311 1 1
0.916883224290873 0.889850557160611 1 1
0.902687389741181 0.877058428644566 1 1
1.1394039411046 1.10721321913879 1 1
1.15946117078423 1.12681356413714 1 1
1.03936506347847 1.00878540657686 1 1
1.14554529724723 1.11201588530854 1 1
0.985738355890506 0.957909751041705 1 1
1.07663291179653 1.04416645905994 1 1
1.028338336782 0.997456418174272 1 1
0.943734009946285 0.918564015665445 1 1
0.915909452714203 0.888562506858438 1 1
0.982141099504817 0.954978460521212 1 1
1.10554428797752 1.0727305457463 1 1
1.14900874268876 1.11437947574561 1 1
0.963666824762233 0.934156995608664 1 1
1.13910748448006 1.1085142667864 1 1
1.07728952948861 1.04437451127394 1 1
1.16363330182574 1.12878617302018 1 1
1.18692410927887 1.15161488774372 1 1
0.980149374925452 0.95204865350954 1 1
1.09152411730747 1.05901090521452 1 1
1.02323205257314 0.9908154713404 1 1
1.0690082023493 1.04012722652356 1 1
0.924051812005511 0.896770772894418 1 1
1.1072943059619 1.0758553071625 1 1
1.08750565161244 1.05514358577931 1 1
1.04669701149941 1.01604893324957 1 1
0.905047426229558 0.87572312140957 1 1
0.827630581082111 0.802242704653698 1 0
1.00248754813638 0.971755820275023 1 1
0.976387159414565 0.948069683238617 1 1
1.13112551111878 1.09787524477042 1 1
1.14192585389737 1.10739139600276 1 1
1.02319375391971 0.99311379815078 1 1
0.863567176567381 0.8385215015648 1 1
1.02878667747949 0.999493152449668 1 1
1.2690054976077 1.22979520876609 0 1
0.917038887236341 0.890541192619935 1 1
0.978264302009955 0.951073693147241 1 1
0.884793311331981 0.860457042054724 1 1
1.01527057399541 0.984621052695442 1 1
0.899838197904648 0.873100807018941 1 1
0.995085770160764 0.964576140016233 1 1
0.91393876162744 0.88738523796165 1 1
0.910969992109797 0.884789924836145 1 1
1.06706919301425 1.03635221998995 1 1
0.962783655027935 0.935459934863407 1 1
1.11911771977371 1.08680669837376 1 1
0.946365063204161 0.919328265792607 1 1
1.05742457403171 1.02690035640039 1 1
1.04028112020694 1.01210626401569 1 1
0.993971906158606 0.965897362487101 1 1
1.02811119627286 1.00010569730816 1 1
1.14280411724251 1.1074486334008 1 1
0.975812835621139 0.948217508507393 1 1
1.07132967284473 1.04084771320754 1 1
0.895408762707847 0.870247763743625 1 1
0.936639903587578 0.910298881605256 1 1
1.03617733165753 1.00655631551422 1 1
0.944668297760247 0.919684522031715 1 1
0.956015668998168 0.927450939510539 1 1
0.85732203535633 0.833599103987311 1 1
1.15183128831999 1.11674539804557 1 1
0.920852992107807 0.891848862518549 1 1
1.02955755056848 0.999581708578981 1 1
1.02329267706142 0.993638606734842 1 1
0.994998248299076 0.9664149017853 1 1
0.963198190963613 0.934358975834879 1 1
0.899128756684063 0.8736586916373 1 1
0.929020698722194 0.901472465576507 1 1
0.963665681984172 0.936413919323655 1 1
1.12162120036378 1.08750849987316 1 1
1.09019426519527 1.05775315407553 1 1
0.983657883116448 0.9555902455062 1 1
1.06790258256018 1.03844971441266 1 1
0.994315857089022 0.964194116573717 1 1
0.905844035150653 0.879204380728671 1 1
1.0754154289667 1.04495340782086 1 1
1.03851104949956 1.00942585701199 1 1
0.999640721835605 0.970591651282888 1 1
1.23654264758188 1.19751950032258 0 0
0.976884729360002 0.947446079218178 1 1
1.05633001610908 1.02607600789791 1 1
0.866768650589834 0.842524895145975 1 1
1.17516673486412 1.14050160846741 1 1
0.989177347866776 0.958616006396383 1 1
0.93691387443978 0.909338666701446 1 1
1.07084285831234 1.03856093623324 1 1
1.14323228604246 1.11015462870622 1 1
0.979660983213501 0.949954012490717 1 1
0.994337720217416 0.964336195601897 1 1
1.12449921266588 1.09211979950254 1 1
1.20692965590758 1.17296268683479 0 1
0.914709744309717 0.88755083374504 1 1
0.91640409540106 0.889152474314486 1 1
0.854212286861134 0.829801548977154 1 1
0.86710813233726 0.842492441658575 1 1
0.986700645399402 0.958939607163186 1 1
1.01189825062095 0.981104651147164 1 1
1.06778945073934 1.03763829652473 1 1
0.931238246795947 0.905317571084501 1 1
0.817061218525535 0.790820618226887 1 1
1.05200106386533 1.02187364434174 1 1
0.937182851566655 0.909888189598176 1 1
1.00000724509156 0.96906393172057 1 1
1.02232897747652 0.993609242127067 1 1
1.06914587436868 1.03635507899075 1 1
1.02092741274426 0.991305758682954 1 1
0.971836368000883 0.943661637649615 1 1
1.04906520541675 1.01856092558939 1 1
1.11029692223458 1.076397327522 1 1
0.963330414211576 0.93786585695565 1 1
0.982662077516048 0.955487368928134 1 1
1.04713190433693 1.01667514303306 1 1
1.15975859450038 1.12342987894511 1 1
0.897987710964825 0.870041395613605 1 1
0.811727236390821 0.788445576742676 0 0
0.94799001942403 0.920205478373222 1 1
0.795486927276975 0.772267758841766 0 0
0.885433977652427 0.859168231776254 1 1
0.911486349657985 0.885112022753814 1 1
0.860227631486898 0.834646083644619 1 1
0.921026600098895 0.894542190367282 1 1
0.98553637435914 0.956210280967499 1 1
0.929549237765352 0.902296746733286 1 1
1.11570065672931 1.08525152994919 1 1
1.09732889505781 1.06423065001024 1 1
0.995778085188772 0.966362115806248 1 1
1.08973310613248 1.05701967338885 1 1
0.90121998640102 0.876094565177382 1 1
0.976792933828926 0.948226945545267 1 1
1.01458108163928 0.985096990866837 1 1
1.01955874464416 0.991046388273401 1 1
0.905765895670086 0.879896025812326 1 1
1.08688760684255 1.05287379229768 1 1
1.05498874114444 1.02364162355242 1 1
0.991922024048246 0.962701976350826 1 1
0.909432504311362 0.883446559763032 1 1
1.12870322607999 1.09585135519556 1 1
0.980158234652096 0.950180806425977 1 1
1.01922657726503 0.989039995723824 1 1
0.943572526840876 0.914308972495083 1 1
1.10570057518057 1.07273117176764 1 1
1.08945406391697 1.05716347367823 1 1
1.00884855923299 0.980172685842504 1 1
0.817348778257014 0.792961657329121 1 1
0.974203251533411 0.946819618504146 1 1
1.16135383538844 1.12818841522097 1 1
0.991881600707984 0.96246142174958 1 1
0.727092830981941 0.706853003899648 0 0
0.921163986870937 0.894609609706874 1 1
0.971922792747852 0.943873550976428 1 1
0.970190366903065 0.940575790142878 1 1
1.02085283634561 0.990623193874544 1 1
0.875287397993333 0.847073069388746 1 1
1.00978891467466 0.97905056353788 1 1
1.08307522937752 1.05258770614854 1 1
1.04682004477742 1.01735814135293 1 1
1.12902812893394 1.09606182433879 1 1
1.01161087628547 0.982473984657375 1 1
1.08505854738613 1.05265841387943 1 1
0.997392197849247 0.965795489074109 1 1
0.945658650873977 0.91865416350412 1 1
1.04420879395642 1.01331495088753 1 1
1.00598385913966 0.978075949097772 1 1
1.00346230827128 0.971969770086195 1 1
1.21494945615669 1.18002682511857 0 1
0.931316177656841 0.905035579210783 1 1
0.940390821734277 0.91348633181063 1 1
1.01374441606898 0.984026366163055 1 1
0.918296397496462 0.891615797203752 1 1
1.06224598899796 1.0311433398624 1 1
1.04749246183744 1.01673474301459 1 1
1.05640294666134 1.02533014968302 1 1
1.02569460311207 0.995317949929507 1 1
1.10064321132134 1.06943552448292 1 1
1.12404026372816 1.09041829135053 1 1
1.01140213300444 0.981967107689971 1 1
1.02809627078448 1.00253009030982 1 1
0.950926195044539 0.921905589450785 1 1
0.877403954470155 0.852395798934582 1 1
0.913206014487723 0.88736933243341 1 1
0.992668766052182 0.964608151253032 1 1
0.960468743704251 0.931108797151157 1 1
1.19020120329454 1.15619062224552 1 1
0.910992756178516 0.884375569395203 1 1
0.97620825635129 0.947469354327499 1 1
0.918331228568776 0.892172233553367 1 1
1.13859648124045 1.1034169575135 1 1
0.991303898099634 0.960039419324421 1 1
0.942323934908289 0.913907580204434 1 1
1.02677685623854 0.996663152765895 1 1
0.931933172456288 0.904251337092588 1 1
1.2222175681438 1.18663939773724 0 1
1.03603278120972 1.00468501066586 1 1
1.21107701019839 1.17372515280037 1 1
0.951107905401597 0.92163444798944 1 1
0.954102135592331 0.925740778227663 1 1
1.06438448786117 1.03218245135131 1 1
1.05946488910205 1.02990594602252 1 1
0.936939541733039 0.91046484740366 1 1
1.18090911872285 1.14660930826008 1 1
1.02437613750039 0.993495488222933 1 1
0.9224861928891 0.895561071574321 1 1
0.992743677176378 0.962725565752013 1 1
0.913596624544659 0.886804953867765 1 1
0.938689343952724 0.91189757091766 1 1
0.901844072660085 0.875757784261103 1 1
0.932838549442021 0.908998627845771 1 1
0.900926810361403 0.87487510419395 1 1
1.00682125030831 0.976435515945481 1 1
0.967384527651936 0.937902640210369 1 1
1.18645340775774 1.14971336049795 1 1
0.8611046734561 0.837134095350171 1 1
1.09840691899033 1.06680330007516 1 1
1.00020046753903 0.969486721867064 1 1
0.838176446446149 0.813668218328869 1 1
1.0846464039831 1.05278027850566 1 1
1.05596236689621 1.02539196125059 1 1
0.967467224295618 0.938300600200399 1 1
1.02253868224956 0.993820773141876 1 1
1.08711430547565 1.05427968456632 1 1
1.00047614346822 0.970487955964388 1 1
0.878834258876912 0.85382974794458 1 1
1.08500065240709 1.05192793980109 1 1
1.00603463677862 0.975346391942085 1 1
1.00953744843993 0.979720221505472 1 1
1.10055190472432 1.06973139804028 1 1
0.976384877832219 0.948211930551939 1 1
1.01998266608766 0.985970473333876 1 1
1.00156709452871 0.969571588579321 1 1
1.05619429604153 1.02591645366151 1 1
1.03161407328417 0.999319464563492 1 1
1.10249518527877 1.06878965943409 1 1
0.91851874287393 0.890229647920202 1 1
0.91621443642195 0.889793348157577 1 1
0.968672996194415 0.940838166462095 1 1
0.945960154487213 0.919124417021993 1 1
1.04593215640595 1.0156931611068 1 1
1.00423201354324 0.973689763524313 1 1
1.1125134663792 1.07873236603739 1 1
1.0057212598955 0.976552717878209 1 1
0.968974986404764 0.939074087167502 1 1
1.0114653890812 0.980476546367337 1 1
0.765355336706053 0.742615941591186 0 0
0.977026206651708 0.951204155775196 1 1
0.998112870508938 0.969779888115513 1 1
0.971177104183072 0.941861602469397 1 1
1.0683376745345 1.03726939964258 1 1
1.09201452227326 1.05967387159915 1 1
0.842896945254778 0.817702782113016 1 1
0.906230899025962 0.878777600028653 1 1
0.957619500211781 0.929582245365667 1 1
0.958578306360563 0.92777363032808 1 1
0.988239866803153 0.957593258272134 1 1
0.954721714989354 0.926821260373883 1 1
1.01807217184603 0.988374723088845 1 1
0.822570826469511 0.799583814984373 1 0
0.822623300360833 0.799473470347925 1 0
0.978210652085496 0.948781503084114 1 1
0.998852482562217 0.970667575103087 1 1
1.05419986562354 1.02202742241224 1 1
0.954692413380131 0.928155383962091 1 1
0.905606724633784 0.879166553863261 1 1
0.996520958461965 0.965600212186625 1 1
1.03842327820391 1.00687419798119 1 1
1.17079193705071 1.13813036270862 1 1
0.984841184144928 0.956997221528397 1 1
1.13425077183185 1.10177778787619 1 1
0.787183746325648 0.763287695981545 0 0
1.00709127491576 0.976957254309909 1 1
0.994620649055227 0.966085014165745 1 1
1.15946423450307 1.1279995293173 1 1
0.955697452777994 0.93084986956138 1 1
0.978065403775548 0.946971065566576 1 1
0.884844602692509 0.859499734882321 1 1
1.26643555551911 1.22925649903173 0 0
0.919135534467245 0.891343428867099 1 1
1.15282867577468 1.11867632775351 1 1
0.816928659350202 0.792816871032218 0 0
0.934550192352077 0.906493903821928 1 1
0.973162170990493 0.943339195402102 1 1
1.16669502585839 1.13191362570861 1 1
0.870946576640704 0.846034123267938 1 1
1.03639359255764 1.00390609358476 1 1
1.0213766301604 0.992417121604983 1 1
1.04075213604792 1.01286903389462 1 1
0.995629355216211 0.966843966310073 1 1
0.943105894567603 0.914185985055015 1 1
1.14328848964793 1.10840586433575 1 1
1.08030034691434 1.05044105927817 1 1
1.00370955334824 0.973706205753641 1 1
0.889889981755615 0.863822872180254 1 1
1.06344202999388 1.03134458579246 1 1
1.06143740121196 1.02790703958353 1 1
0.977841440429397 0.948239185470779 1 1
1.05729016028806 1.02791174022194 1 1
1.10195045289389 1.07038022778211 1 1
1.04679474476861 1.01663288677526 1 1
0.901187354522922 0.874260056323469 1 1
1.08583980570404 1.0541689181014 1 1
0.971562849137718 0.942724894134167 1 1
0.961504127700412 0.934179637629675 1 1
1.00874668616611 0.980001022044294 1 1
1.0800311991731 1.04742965810327 1 1
0.97428860105238 0.94563780900458 1 1
0.994382241154155 0.965034004767806 1 1
0.884616180155751 0.855528598919372 1 1
0.986280105378168 0.957282372637203 1 1
1.14552078818799 1.11300017449762 1 1
1.03931136869897 1.01007243837851 1 1
0.9824265948199 0.954137998504104 1 1
1.00731524410832 0.9774741589408 1 1
0.898735131255265 0.871967611743113 1 1
0.953908033654587 0.926278121723213 1 1
0.874448510306906 0.847134966950382 1 1
0.975259988866701 0.947827108345134 1 1
1.12303966444265 1.09081728146909 1 1
1.05796329002605 1.02568367194728 1 1
0.820650681781917 0.797826783863425 1 0
0.904409216182899 0.877550018341402 1 1
0.941209171244906 0.91351450311313 1 1
1.04867820536223 1.01691428725261 1 1
1.0279517465808 0.998032100642321 1 1
0.98910885539524 0.961305878585829 1 1
1.086442874173 1.05385577561234 1 1
1.00814090423437 0.977591302330143 1 1
1.11472299976817 1.08027870342917 1 1
1.10855092662459 1.07505492822826 1 1
1.01793300155602 0.986544301543141 1 1
1.01582694301865 0.986915122920673 1 1
0.958042122405246 0.929642370298577 1 1
1.04025993619785 1.01084017693229 1 1
0.922685634598457 0.897985631300292 1 1
0.860037282278673 0.834342337350941 1 1
1.22811522759962 1.19416754962536 0 1
0.975670762151563 0.947009068511237 1 1
1.05032716626067 1.01960797609158 1 1
0.830808928840207 0.806996315889957 1 0
1.10888298043376 1.07572363632187 1 1
1.09314249291062 1.06029855144546 1 1
0.952863526162346 0.924248063090898 1 1
0.807785331044597 0.786223952740251 0 0
1.06874632691529 1.03629955861626 1 1
1.15682325840238 1.12250080236215 1 1
0.884923335385588 0.857184339106967 1 1
1.05383364524429 1.02422081035559 1 1
0.976285713447334 0.948974016023928 1 1
0.99042230456202 0.961630801979606 1 1
1.12348335412029 1.09200994169386 1 1
0.979994190101639 0.952173698315054 1 1
0.975356460636147 0.949112598300434 1 1
0.905829497183006 0.877205943644831 1 1
0.921493601421761 0.893712236541984 1 1
1.07086797801052 1.03877906439438 1 1
1.02334167511559 0.993939870432 1 1
0.969582699972283 0.939820559826701 1 1
0.935074778971368 0.905879458838064 1 1
1.02620685524682 0.995651272955995 1 1
1.08172328703129 1.05151034293107 1 1
1.03961931865711 1.0084775478502 1 1
1.05348861477653 1.02157131936488 1 1
0.961728316169017 0.933881184066361 1 1
0.892141567996511 0.864983874789182 1 1
1.13223024690333 1.10004087834095 1 1
1.07668946234184 1.04382574181882 1 1
0.834804040192742 0.812431134210292 1 0
1.03993261546441 1.01153248516706 1 1
0.905238334178199 0.87851030111379 1 1
1.0903190866069 1.0587611494889 1 1
0.942048525256981 0.914938227057703 1 1
0.982619734623358 0.954236897744532 1 1
1.05790321128486 1.0261851469725 1 1
0.932151092938508 0.905664021544029 1 1
1.00223097684242 0.970351304075724 1 1
1.14766812191167 1.11480908297217 1 1
0.917714448619435 0.891601911859015 1 1
0.952103263257462 0.925318358062251 1 1
0.878479867148507 0.85339859678057 1 1
0.934306475090551 0.906679350871457 1 1
0.941115945604579 0.914327665433178 1 1
1.03006905722637 1.0009127114482 1 1
1.1087959717816 1.07661854641595 1 1
1.01928455993914 0.988355287671077 1 1
1.10249891900158 1.0709659551067 1 1
1.05031310375921 1.01999677245806 1 1
0.991020316299088 0.962676147146752 1 1
0.843291634189646 0.819438354588283 1 1
1.11644986746149 1.0832958060343 1 1
0.873818528130029 0.848158648182115 1 1
0.921978248833075 0.895160468603993 1 1
0.981672289026573 0.95224017830964 1 1
0.957623429865115 0.931049214654582 1 1
0.969997261377671 0.938941913457764 1 1
1.10283554586016 1.06869629926763 1 1
1.15600115616064 1.12291769620233 1 1
0.939466546559069 0.911556767889333 1 1
1.00598322948272 0.977055281502795 1 1
0.832570127516507 0.811062409094778 1 0
0.860945974864766 0.835736853528091 1 1
0.955675701043296 0.926619849481241 1 1
0.978848173907851 0.950508378144392 1 1
1.08534601473126 1.05400566427491 1 1
0.986917100205379 0.958895808394841 1 1
0.977711966763496 0.949756663724709 1 1
1.00266277993465 0.969911784073725 1 1
0.86929141340081 0.842642033417329 1 1
1.04239812150798 1.01140553360003 1 1
0.955728719489851 0.926967559504918 1 1
0.978876501109145 0.950371124289281 1 1
0.810981833722654 0.789498066138253 0 0
0.938993795688845 0.911856183453418 1 1
0.911069969573076 0.883972571295293 1 1
1.06637531232405 1.03458081927491 1 1
1.05358763561454 1.02358176316577 1 1
0.885873572564449 0.859428386535691 1 1
0.893886608721145 0.868308976196832 1 1
1.0397983434908 1.00925050231944 1 1
0.867468258460547 0.842591319786337 1 1
0.953424746475751 0.925210902719635 1 1
1.13263986421235 1.09941148821379 1 1
1.06196963569938 1.0294534213307 1 1
0.968029870737799 0.940394951136586 1 1
1.01257476122143 0.984120261851946 1 1
0.890470532862351 0.863742125871988 1 1
0.995567616986119 0.966708364669265 1 1
0.832541306628299 0.808826555079537 1 0
0.951487545004516 0.923334453693731 1 1
1.04325237061741 1.01245725709002 1 1
0.972190920928394 0.944313221992434 1 1
1.06898436163978 1.03811078413142 1 1
0.936754030082556 0.909633016633527 1 1
0.897859101415962 0.872572380517467 1 1
0.954296280211903 0.925240426749591 1 1
1.01869842101142 0.989830246080967 1 1
0.93441045671313 0.908033066609296 1 1
1.11311763574748 1.08116005240991 1 1
1.04308968421953 1.01269338151661 1 1
1.19866523609948 1.16144402443247 0 1
0.951779886333913 0.923374545631739 1 1
0.879680419547306 0.853341386187386 1 1
1.14516703074617 1.11211453338245 1 1
1.06990771115331 1.03916235524167 1 1
1.13464604140037 1.10095935887415 1 1
1.02803739024476 0.999422162911063 1 1
1.00866611773555 0.978779073254121 1 1
0.832887473501356 0.808199543589047 1 1
0.910166695561683 0.882786785444652 1 1
1.11128352045513 1.07803543307895 1 1
1.04761251669416 1.01747912684808 1 1
0.926310725860684 0.900828230127426 1 1
0.904191230911593 0.880159422383745 1 1
1.09840964053934 1.06668971740394 1 1
0.907881583976401 0.881186251032844 1 1
1.25804975180416 1.21942943802313 1 1
0.923083706146839 0.892626359584197 1 1
1.06830516543875 1.03575394314193 1 1
0.952925905808096 0.92535807212069 1 1
0.875972249422991 0.849074430910693 1 1
1.1879739944559 1.15369839781493 1 1
1.05267141747436 1.02237553171661 1 1
0.954446778641155 0.92710681271252 1 1
0.855302484722048 0.831984578718712 1 1
1.098470671648 1.06720455858987 1 1
0.889133540345067 0.862780980225369 1 1
0.841101954034518 0.816019029343576 1 1
0.978781748782485 0.9510028305879 1 1
0.896930008373078 0.869299587757809 1 1
0.890036395795555 0.862606196185204 1 1
1.09858300110193 1.06610177480091 1 1
1.07296414149002 1.04253688618678 1 1
1.09478561399268 1.06348421632528 1 1
0.962286296019943 0.934430554313062 1 1
0.89653978759015 0.871882441272876 1 1
0.877671041448455 0.850932227728877 1 1
0.908404729284965 0.883317592343255 1 1
0.984804493342539 0.95730709527196 1 1
0.86256487310397 0.836985876759975 1 1
0.996744695811754 0.969814523567137 1 1
0.968838021595496 0.939975917838095 1 1
1.07275343268186 1.04207960077136 1 1
1.06924224909593 1.04126637557631 1 1
0.903494117457244 0.878243921912374 1 1
1.00150396725448 0.972074497700849 1 1
1.0305828866937 1.00056475948634 1 1
0.822316421259512 0.797373201497361 1 0
1.15900355193734 1.12521241949186 1 1
0.836846860016109 0.812682419986273 1 0
1.08886536124172 1.05551639299839 1 1
1.00955164268129 0.979852272827351 1 1
1.00956889125036 0.978861174547945 1 1
0.897206027007414 0.869409282931039 1 1
0.807771427131758 0.78420396861766 1 0
1.0506376763579 1.02035571485669 1 1
0.859484388516526 0.834514081196132 1 1
0.87543628552786 0.849426337812806 1 1
1.11750215407412 1.08573257128221 1 1
0.985988618744188 0.956012045619135 1 1
0.952891361659709 0.924413562292827 1 1
0.860724176376123 0.834144920584643 1 1
0.97891690632788 0.948905391962001 1 1
1.00336202067838 0.975000514630416 1 1
0.986325309539262 0.957014052069991 1 1
0.993232969662502 0.961423614331269 1 1
1.01066343336459 0.980781601594648 1 1
1.02269357908321 0.992708221897616 1 1
0.903547389276989 0.876349897665502 1 1
1.01613650792184 0.987422350251397 1 1
0.978626279102344 0.950313497205236 1 1
0.928937274697531 0.902342042836152 1 1
0.963310415793104 0.935844588809248 1 1
0.952743510910773 0.925064253067658 1 1
1.07079118079543 1.03969624838964 1 1
1.04828809110854 1.01555938456147 1 1
0.915144232660444 0.890061414406094 1 1
0.918090067987884 0.892772494498279 1 1
0.977531107179662 0.948351613654383 1 1
1.09113745485328 1.06036836269354 1 1
0.905958851884848 0.87939255198496 1 1
1.08821519898026 1.05397657413726 1 1
0.911688672422306 0.88523319455809 1 1
0.941659384050871 0.915528183178541 1 1
0.824141467606232 0.800336695608195 1 0
0.965648996596332 0.938065388079977 1 1
1.13320696121064 1.09993358456318 1 1
1.16258508617055 1.13054003222238 1 1
0.921647047521749 0.895982068019068 1 1
1.22575173437304 1.19051790053791 0 1
0.944359019142179 0.916688859613741 1 1
0.912099554535931 0.886597349132888 1 1
1.16059772221549 1.12697142989783 1 1
0.816453508088302 0.792051985087303 1 0
1.00068869817274 0.970676159450495 1 1
0.975622058163406 0.946617524375983 1 1
0.924653891117829 0.898486814937709 1 1
0.874239270387055 0.849860136584744 1 1
1.09949454726399 1.06882675137313 1 1
1.06096287837423 1.02867868057522 1 1
1.10891928767633 1.07454985784038 1 1
0.922188504971708 0.89504401572945 1 1
1.04311858584833 1.01061719216443 1 1
0.952440135187116 0.925071876923196 1 1
0.878748622139308 0.852167730768959 1 1
0.978612698185761 0.948223003245535 1 1
0.985036619667086 0.957564456952774 1 1
1.02047780824185 0.990418722295774 1 1
0.887044366695868 0.862967706325243 1 1
0.817175872305354 0.793822490718076 0 0
1.06034900008249 1.0275576207223 1 1
0.960879830588076 0.932479702093803 1 1
0.969316374130037 0.941147106168776 1 1
0.978041934576324 0.949380806417169 1 1
0.919469533136566 0.891965483477098 1 1
1.024114959736 0.994127309172449 1 1
0.900178679961053 0.876050102803129 1 1
0.93897733172507 0.912573951075135 1 1
0.881727543197651 0.855431638866704 1 1
1.15147075059315 1.11864729061405 1 1
0.910852276647386 0.884853950798608 1 1
1.0510496340715 1.01774680563064 1 1
0.878238775001542 0.850299058026283 1 1
0.903509646746897 0.878218175136187 1 1
1.14416107723089 1.10943488441862 1 1
1.08004791458199 1.04771779999749 1 1
1.0333808872191 1.002499085114 1 1
0.951820175342114 0.923834903517466 1 1
0.959222323501334 0.933082704985992 1 1
1.03551247862353 1.00489177609044 1 1
1.00601276213639 0.978214553259307 1 1
1.05422836857098 1.0241117229335 1 1
0.879926870761968 0.854565860803631 1 1
0.975386432922316 0.945756709619262 1 1
1.00058151468982 0.972752422564372 1 1
1.02050819809266 0.991111163380735 1 1
1.07834453435989 1.04626341044488 1 1
0.931263318964604 0.904320370961112 1 1
1.08467540666838 1.05162017136397 1 1
1.06935277867918 1.03812444422871 1 1
1.14910781782922 1.11488662594719 1 1
0.970845998372752 0.943909196127982 1 1
0.894725037309145 0.867925511610109 1 1
0.905831411474175 0.880254746626882 1 1
1.03379712450222 1.00383044294609 1 1
1.04614118054473 1.01643704900057 1 1
0.964460693084616 0.934406351376934 1 1
0.951991433884229 0.922050815046744 1 1
1.02514547580664 0.99364915537783 1 1
1.0588171770829 1.02849976715966 1 1
0.925940865762377 0.897048748211909 1 1
1.06702077667638 1.03509883555678 1 1
0.861501952792474 0.834035427296413 1 1
0.929406396407097 0.902928421384304 1 1
1.01531704820735 0.986916762096492 1 1
0.932565213410602 0.907309035665486 1 1
1.17422850245442 1.13721441434104 1 1
1.0380948640445 1.00697980220106 1 1
0.804247298203553 0.781403766490891 0 0
1.03690339503799 1.00373460883045 1 1
1.17857776551581 1.14520247966153 1 1
0.826268231795339 0.801577856666417 1 1
0.814430634064987 0.790876866870455 1 0
0.917808240693453 0.889276458734354 1 1
0.956724225776309 0.928490390900754 1 1
1.17132161616016 1.13591852451389 1 1
1.02486593140308 0.995191432410463 1 1
0.817919336026516 0.793927241615441 1 1
1.09783289304882 1.06615993201749 1 1
1.03198408092149 1.00155787395495 1 1
1.0529153037147 1.02094054096692 1 1
1.02164388314742 0.992179237686216 1 1
1.12157573946068 1.08958452992372 1 1
1.05175138944605 1.02143604862454 1 1
0.831597774395115 0.806876053721275 1 0
0.948157314383691 0.919422068010634 1 1
0.977165003415969 0.947696503247988 1 1
0.887754600157897 0.861986741018482 1 1
1.18290070023753 1.14854904256657 1 1
0.876563517896762 0.850664275660125 1 1
0.880705631966511 0.852395858276298 1 1
1.06982123116753 1.03730431294486 1 1
1.13638665875998 1.10129251670053 1 1
0.926024911070878 0.899030333713635 1 1
1.14707652128783 1.11251573188223 1 1
0.976943210490103 0.948135069354121 1 1
0.853457042994468 0.829091499136034 1 1
0.893491408405147 0.868056210249638 1 1
0.92105893256652 0.893754851705175 1 1
0.815858138495052 0.792675088911788 1 0
0.973258760272622 0.942999434131882 1 1
0.972309701903114 0.944432235786896 1 1
1.0763048722636 1.04653354986788 1 1
1.04366795557028 1.01566871018585 1 1
0.931772789906362 0.904429145128901 1 1
0.981718136208491 0.952914598479098 1 1
0.908785118103431 0.883906183622027 1 1
0.90103540497417 0.87451321390783 1 1
0.930239355423859 0.901842809030254 1 1
1.00806766587139 0.976236036598469 1 1
0.968636742032968 0.940033303333319 1 1
0.983413567983927 0.954869554827707 1 1
1.13313607506532 1.10023703036941 1 1
0.861249015557693 0.835387590031782 1 1
0.847561875142083 0.822592154858268 1 1
1.08151714727429 1.04897552773763 1 1
1.02664787899095 0.996560363443532 1 1
0.933325020203206 0.906792790526989 1 1
0.99399875241373 0.96495894516772 1 1
0.90839059610362 0.879809608718151 1 1
1.11227157379906 1.0796457362641 1 1
0.956870301191005 0.929699949310561 1 1
1.10036223840042 1.06825626646679 1 1
1.0323305144228 1.00177852481176 1 1
1.18188435646318 1.14720354345641 1 1
0.899067849232329 0.873520256882422 1 1
1.10988993194627 1.07681018042911 1 1
1.06198257322953 1.0309326638546 1 1
0.969966174963106 0.941384795409351 1 1
0.760905269321465 0.740070074481339 0 0
1.05602578516399 1.02564269310248 1 1
0.947381127650547 0.92100278962357 1 1
1.01446312774885 0.985056265678311 1 1
0.872326277746237 0.844624541834698 1 1
0.862577204935129 0.835922262978179 1 1
1.0567507863995 1.02617711315144 1 1
0.969872799890887 0.941463479619118 1 1
0.7832501857886 0.760658039436006 0 0
0.922586995716003 0.896129058713139 1 1
0.98103008718691 0.949880319901349 1 1
1.08540003808163 1.05366852100382 1 1
1.14855221843127 1.11634674386736 1 1
0.888066516905374 0.862788371191281 1 1
1.08956797294912 1.05629514114899 1 1
0.975820062829001 0.948684720467952 1 1
1.07779624441516 1.04648170086579 1 1
0.850697857971276 0.825697468088766 1 1
1.03357531326156 1.00295558776069 1 1
0.944630549017418 0.91844229006362 1 1
1.08211295405228 1.05132348240806 1 1
0.900435735220994 0.87406962320931 1 1
0.860496772406945 0.834754184938523 1 1
1.10076552947889 1.06901672621152 1 1
1.00138612990784 0.97303160213838 1 1
1.02613319505523 0.998087332881012 1 1
0.8814442802707 0.85586456424039 1 1
0.905415583306892 0.878591610904414 1 1
1.04200266367039 1.01342297057418 1 1
1.00591071974247 0.976302263888796 1 1
0.915150357503303 0.886914782061319 1 1
0.978076633233493 0.949077866488885 1 1
0.992190017962628 0.962521465677674 1 1
1.03285531186772 1.0029882892841 1 1
0.871001421326083 0.845500776690367 1 1
1.06592876596139 1.03460622614744 1 1
0.905653963027689 0.880402402027293 1 1
0.957694698199262 0.929237820950938 1 1
1.11334800235492 1.08165482313488 1 1
0.996678475788474 0.967361299191103 1 1
0.846283969925762 0.822702930671594 1 1
1.09860540438349 1.06323205215682 1 1
0.906763590006566 0.879178627659057 1 1
0.928495464854247 0.902023953955014 1 1
1.06384853017425 1.03168583104354 1 1
1.20065612257255 1.1673276518494 0 1
1.0246998728862 0.994486713638189 1 1
0.829960941010894 0.804586739347064 1 0
1.1491624575848 1.11494684927123 1 1
0.991006605385203 0.963619064001143 1 1
1.01170968886116 0.983530109502164 1 1
0.917530521435391 0.890770912991422 1 1
0.869622484744532 0.843133827992371 1 1
1.02496300253295 0.994266705200705 1 1
0.989194702284116 0.960407581274816 1 1
1.09337597962493 1.06252066771781 1 1
0.778533439228699 0.755810570780614 1 0
1.07506347316556 1.04337609730723 1 1
0.94985441831475 0.919797933792368 1 1
0.878312618354175 0.853107553033253 1 1
0.894410664039116 0.870275285107525 1 1
0.868622296835326 0.843885065820999 1 1
1.04700032938904 1.0183250231187 1 1
1.03174038283089 1.00192023938713 1 1
0.97614005657269 0.948740146828863 1 1
1.17409444427526 1.14144056455983 1 1
1.08946521576289 1.05839721846508 1 1
1.04938321865186 1.01909843385783 1 1
0.999005677437471 0.969598744282988 1 1
0.928684417336719 0.900871883435629 1 1
1.3039812251102 1.26714387376679 0 0
1.01652182934189 0.986803100907872 1 1
0.817192937839264 0.793552365011792 1 0
1.09885737177378 1.06546137749757 1 1
1.04437596061723 1.01496336831098 1 1
1.03412263301446 1.00349896752414 1 1
1.0679732284125 1.03723675354205 1 1
0.966784786684491 0.939690741489432 1 1
0.963735517125482 0.936474680040084 1 1
0.902207293384009 0.87890906601007 1 1
0.969759125454819 0.938668820628203 1 1
0.913266234940733 0.887877173905127 1 1
1.01813354700276 0.988189553643443 1 1
0.986200783704052 0.95634009743888 1 1
0.981217433051792 0.950184468215827 1 1
1.0681488028682 1.03716501649584 1 1
1.01922174359131 0.985847755332763 1 1
1.06667228502833 1.03292336374189 1 1
0.858734854676885 0.833241736934428 1 1
1.02405122664894 0.992476221202184 1 1
0.995018061143913 0.965221746699808 1 1
0.832527286208079 0.807404644261899 1 1
0.84596379554623 0.82276410952148 1 1
0.937599982918245 0.910250067293486 1 1
1.00489099308706 0.975090793445211 1 1
0.946725655172004 0.919632142567925 1 1
1.07285097058114 1.03987874314563 1 1
0.940031350373867 0.913959328728117 1 1
0.981085821265226 0.952114115557412 1 1
1.18387130178756 1.14856729572728 1 1
0.997190054759621 0.967170169873354 1 1
1.07683168133445 1.04650467254556 1 1
0.996240400764852 0.966238640125786 1 1
1.00857929073572 0.979220141699031 1 1
1.13592575423084 1.10190482322637 1 1
1.00319499296742 0.974250849542073 1 1
1.18668080056404 1.15319201832766 1 1
1.09140535194988 1.05884676956102 1 1
1.00733153833057 0.978704791235301 1 1
0.964680854945226 0.935516353323732 1 1
1.04820239084337 1.01924333414566 1 1
0.961085303876005 0.934287340114054 1 1
1.07883872370813 1.04740844830582 1 1
1.06768040015775 1.03523405420464 1 1
1.04211315948833 1.01220509538258 1 1
0.912785311016576 0.887004677874315 1 1
1.01165385114146 0.979238882566512 1 1
0.974461235993703 0.946103149870149 1 1
1.01755157022775 0.985539652649585 1 1
0.781942092006706 0.758234519768886 0 0
0.951349868921008 0.924384292920962 1 1
0.97318526705421 0.946330003517494 1 1
1.03523649139986 1.00627902526153 1 1
1.06352809381075 1.03176669077385 1 1
0.780803055326572 0.758152029847442 0 0
1.05697679498029 1.02531962927309 1 1
0.992363274470727 0.964249884427961 1 1
0.85797756037653 0.833356081821555 1 1
1.0205172012316 0.989411133183062 1 1
0.964710350927255 0.936999609909925 1 1
0.90860403910448 0.881132296036274 1 1
1.06198740824499 1.03008788091682 1 1
0.692423201371199 0.66929289735201 0 0
1.1730418759125 1.13784340665097 1 1
0.981086181162515 0.952152155011535 1 1
1.07390189205447 1.04286346685128 1 1
1.03303694889507 1.0024733512773 1 1
0.994437625889503 0.963548402995033 1 1
0.935177427934458 0.909594855002826 1 1
0.930060588509008 0.902954047410258 1 1
1.0755528833806 1.04500373424197 1 1
1.07201247039497 1.04066037948496 1 1
1.00741308565037 0.979093443421694 1 1
0.809225871178734 0.785592786222805 0 0
1.07721265466006 1.04531830633097 1 1
0.906326412831102 0.878698083808499 1 1
1.02683388976976 0.994608546823011 1 1
0.905470158788529 0.877985645361858 1 1
0.857048775211616 0.830455391040132 1 1
1.14066275506505 1.10656971181233 1 1
0.831056862705795 0.806884295857932 1 0
0.968119967843528 0.938926355363462 1 1
0.929521672442954 0.903855236943438 1 1
1.09928641929153 1.06763048107462 1 1
1.02159591110963 0.993462874644186 1 1
1.0440979448447 1.01316745628051 1 1
0.886837578143231 0.858400171444591 1 1
1.11606715664529 1.08324728846737 1 1
0.776413890540402 0.753227979213549 0 0
1.028645141709 0.996997801005312 1 1
0.966982180947876 0.938205985167203 1 1
1.02012625049523 0.991491556828552 1 1
0.975170054700132 0.944790526443346 1 1
0.987014061552617 0.95768491813224 1 1
1.04404457876421 1.01393075514102 1 1
0.922493937738602 0.892162949016624 1 1
1.06680948392527 1.03220604776008 1 1
0.95761325506214 0.927965430801315 1 1
1.06188006982099 1.03046848355756 1 1
1.0156287072095 0.987153164874678 1 1
0.939243507794281 0.911765816234509 1 1
1.05998118183141 1.0292838055457 1 1
1.12849704653071 1.09585686379021 1 1
1.07605409437559 1.0450332783573 1 1
0.89781037109304 0.870884509623319 1 1
1.06462000377824 1.03192425227633 1 1
1.07087883936601 1.03917078380276 1 1
0.95133704596594 0.923580264261744 1 1
0.861935973026432 0.837165517829707 1 1
0.988409038837658 0.958433922200167 1 1
0.832692530891589 0.807788865778557 1 1
0.895231903089274 0.868663825410775 1 1
1.01176142026882 0.983762721696315 1 1
0.992202192637732 0.964076749416358 1 1
0.979793840022871 0.949815155913392 1 1
1.00008665551541 0.972116600648392 1 1
1.07881530920332 1.04656268742879 1 1
0.958941568352759 0.933009229685355 1 1
1.02497281474 0.993962904091229 1 1
0.864986745922705 0.838905530287992 1 1
0.865179508941711 0.838514263507738 1 1
1.09827595420442 1.06607283805192 1 1
0.883897093627115 0.856472581731487 1 1
1.06372380754465 1.03435216581588 1 1
0.956271715952643 0.927471614197673 1 1
0.960839985291177 0.933498567096457 1 1
0.903705199117112 0.878870038702348 1 1
1.24757483903679 1.2121106730678 0 0
1.00123106451522 0.969951248564499 1 1
0.965477034964377 0.93727861392254 1 1
0.910256616020596 0.884482059547618 1 1
1.14823576673828 1.11388432269375 1 1
1.12287385898351 1.0893994339906 1 1
1.25260028069748 1.21501180801946 0 0
1.08901035772058 1.05820506873466 1 1
0.980699532721826 0.953055140670976 1 1
0.982096518744161 0.951731598919895 1 1
1.09484390544228 1.06282005607712 1 1
1.02722916953313 0.996727509940887 1 1
1.08806651637554 1.05330312883354 1 1
1.04076837077483 1.01076153013905 1 1
0.903309472634689 0.877633027228498 1 1
0.969252493507424 0.942645522452749 1 1
1.09237264266355 1.05917923560945 1 1
0.901701687149837 0.875935469977561 1 1
1.05738868029392 1.02722254844663 1 1
1.09385872656113 1.06332958001835 1 1
0.948391287054895 0.921042264556822 1 1
1.09046041953679 1.05870278960826 1 1
0.988888419986617 0.959816498643213 1 1
0.971116843291808 0.943836982518482 1 1
0.969095960571333 0.94209310969896 1 1
0.925156561319892 0.898184036754913 1 1
1.12193961422518 1.08960895758862 1 1
1.11279245046413 1.08074108369177 1 1
1.0797913310724 1.04919558513263 1 1
1.11540845117612 1.08056008826885 1 1
0.908934865717245 0.884487019978995 1 1
1.10229437389551 1.06893560736954 1 1
0.953760365128261 0.926263252532106 1 1
1.23279031120745 1.19382141686414 0 1
0.878458436749282 0.853136792779148 1 1
1.17687719411409 1.14025500652444 1 1
1.08155894139664 1.05147710769327 1 1
0.982106418546203 0.953473585747589 1 1
0.858428592341668 0.832002411233471 1 1
0.865195536524922 0.837328700744658 1 1
1.10158125266009 1.06636680683872 1 1
1.17241214073757 1.13594660418329 1 1
1.0529977601731 1.02212445768519 1 1
0.894694315995679 0.869311185280505 1 1
1.16900261228848 1.13466416928694 1 1
1.0307730583776 1.00018776337435 1 1
0.838274774280118 0.811504855562041 1 1
0.97193196645155 0.945234433992345 1 1
0.929267731635482 0.901410402286323 1 1
0.994906968806965 0.966082729622561 1 1
0.897937177888785 0.87199336061305 1 1
0.978679980593904 0.951347600838668 1 1
1.08065218119842 1.0486458014175 1 1
1.00635290642328 0.978276492190436 1 1
1.08403722020079 1.05309902197094 1 1
0.896618818892751 0.870080172038813 1 1
0.979878960009627 0.95145780299887 1 1
1.01357211543218 0.983668488909178 1 1
0.893944913026761 0.868194711586898 1 1
0.812482994704802 0.787401721817077 1 0
1.05508930043438 1.02492513607275 1 1
1.06953854129849 1.04001861747601 1 1
1.05360674190338 1.0201525557711 1 1
0.828469636231311 0.80436259107851 1 0
1.03426721812825 1.00255846199974 1 1
1.21750302829715 1.18059524142173 0 1
0.948532853560658 0.921360915058606 1 1
1.12078535214774 1.08874339493863 1 1
0.990300150800284 0.962055573116454 1 1
1.00102769748113 0.970918317309836 1 1
0.90585055919803 0.876219691734652 1 1
1.141676706199 1.10771065668165 1 1
0.944714370352039 0.915583339693398 1 1
0.809293026121314 0.784105314587837 1 1
0.979132944718107 0.949222605576694 1 1
0.842219613364768 0.817173223343413 1 1
0.995038494159912 0.966468640688167 1 1
0.903258702889992 0.878363089340525 1 1
0.956232118647679 0.929787436463197 1 1
1.07258328211778 1.04026034933353 1 1
0.892234385375534 0.865555445856834 1 1
1.13649540371736 1.10298311109396 1 1
1.04727387691772 1.01818170960871 1 1
0.868126238322311 0.843590644421839 1 1
1.01012477865642 0.981575170926848 1 1
0.923514722210569 0.896929611042751 1 1
0.857632342310615 0.833285871098681 1 1
0.872221289450134 0.847857460627907 1 1
1.10647288594552 1.07401596930255 1 1
1.06421193540035 1.03317040462437 1 1
0.880644447501511 0.853019799575363 1 1
0.974746949581324 0.944992245909348 1 1
0.987687693012317 0.959062860333573 1 1
1.05032676665083 1.01826681686042 1 1
0.875509650292407 0.849735405419769 1 1
0.984064045983651 0.955651913200171 1 1
1.00492711326183 0.97465045028099 1 1
0.806060229916758 0.782285830227092 0 0
0.98079380998518 0.950871988757284 1 1
0.980287903073517 0.951528029378894 1 1
1.05636804520847 1.02604699562992 1 1
1.07878447183621 1.04527712620374 1 1
1.0414255858982 1.01057160388015 1 1
1.01648594904192 0.985420038755981 1 1
1.05336153234566 1.0224926189729 1 1
0.955699027146182 0.926056695297882 1 1
1.19964956114815 1.16470130944741 1 1
0.906309553044737 0.879504592267389 1 1
0.90482457574332 0.877806053401036 1 1
0.88405936053468 0.857970870556828 1 1
0.917614835016171 0.890683933702119 1 1
1.03362073758569 1.00131330183691 1 1
0.859451279024736 0.835745455597941 1 1
0.970407050036792 0.943007625250944 1 1
0.955763137554356 0.928778161407759 1 1
0.927210094532644 0.899940203835704 1 1
1.0664123316155 1.0349665382816 1 1
1.01476073506048 0.985846040672383 1 1
1.15262851744281 1.11553643846664 1 1
1.04939217313442 1.02033413875227 1 1
1.06565462998975 1.03554483903103 1 1
1.04330175727039 1.01450810627038 1 1
1.01916711241245 0.989115143785986 1 1
0.866896366040055 0.840892598368836 1 1
0.88825050326109 0.861833223320255 1 1
1.07554927908976 1.04431278867039 1 1
0.897015958988686 0.870502693000152 1 1
0.95401464078499 0.92624827149778 1 1
0.947831231304336 0.920896363438702 1 1
0.972135199422598 0.942226456215863 1 1
1.00510370003965 0.977212350847042 1 1
1.20046245276292 1.16339330297175 1 1
0.799101479703408 0.77611500183358 0 0
0.978501326907771 0.949460150316674 1 1
1.0620735807537 1.03133898964315 1 1
0.902347813165642 0.877027304342903 1 1
0.913808743807456 0.884402808524435 1 1
0.990151917367881 0.961058803514292 1 1
0.933789456151385 0.906412985562731 1 1
1.05312252253494 1.02196670738101 1 1
1.16221764345716 1.12839798678453 1 1
0.977574477463833 0.947241790044644 1 1
1.16781898688323 1.13426759471588 1 1
0.997828148658195 0.968912455128941 1 1
1.00751733689078 0.978576099308139 1 1
0.920462537732188 0.892612506483972 1 1
1.12866130637555 1.09591572706463 1 1
1.01513806873624 0.984946693718297 1 1
0.925065576087828 0.896102735737283 1 1
0.926844353272321 0.89876743545008 1 1
0.921794362626411 0.895243822419362 1 1
0.917140917182538 0.887469291540323 1 1
1.05471136933861 1.02409239482778 1 1
0.815174473599013 0.790955300193855 1 0
1.04141473117248 1.00870365975348 1 1
0.990085168494988 0.962620244274057 1 1
0.79538769749283 0.771713019372082 0 0
1.22566887475422 1.19046909342884 0 1
0.810869729023492 0.788500511516535 1 0
0.99545184494434 0.965869839626794 1 1
0.997214609518632 0.964852051840407 1 1
0.940663717307981 0.913316364476807 1 1
0.963447189556018 0.936106017265293 1 1
1.09098410649759 1.05975933625052 1 1
1.03745547796485 1.00453010992955 1 1
0.916657097595164 0.887615833766674 1 1
0.96352564706935 0.93544334787417 1 1
0.990220620941463 0.960323540765821 1 1
1.02595793413453 0.998443846933311 1 1
0.921829672985221 0.894364810368199 1 1
0.962499270732638 0.935697144864022 1 1
1.00682737015971 0.97681811568726 1 1
1.0799650124598 1.0456693210966 1 1
0.822903822760693 0.796689721686712 1 0
1.18270976806143 1.14651257991435 1 1
1.18247021388434 1.14428914528146 1 1
0.888321527413754 0.860883945307061 1 1
0.801094953798905 0.778382208041071 0 0
1.0054606093672 0.97538542724431 1 1
1.10589483311597 1.07235866280644 1 1
1.10339086471299 1.0725567404516 1 1
0.867096673090667 0.841316939703154 1 1
1.03849171711057 1.00901539088344 1 1
0.838074386261835 0.813235310175267 1 1
0.923823196985782 0.896909118270717 1 1
0.924494024944129 0.896512541205199 1 1
1.03829824019485 1.00937015488068 1 1
0.979773049656675 0.951608300614067 1 1
1.14653025681971 1.11545165787253 1 1
1.06034900200333 1.03063347238774 1 1
0.870227674178771 0.844392414614564 1 1
0.921179646554076 0.894377761212999 1 1
1.02934653444076 0.998730180011249 1 1
0.937790912547584 0.911263377726666 1 1
0.815806279203359 0.791958871645666 1 0
1.05809522046646 1.02918840755181 1 1
0.929608545292947 0.903516557755645 1 1
1.11044199442047 1.07430950507858 1 1
1.06105144760549 1.02914831839151 1 1
1.01906419760094 0.990655951533041 1 1
1.00899674927543 0.980014985523918 1 1
1.0979031183968 1.06563665802294 1 1
1.08523091877574 1.05211759340063 1 1
1.02770940624006 0.997994762970636 1 1
1.06694935110607 1.0366112031181 1 1
0.918821671207965 0.891991587731215 1 1
0.890137014136113 0.864035070107965 1 1
0.803135598245368 0.779097228330994 0 0
0.930419100446907 0.902413160354029 1 1
0.962745575604041 0.934562557639557 1 1
0.967391722466392 0.939863235461934 1 1
0.711434751709419 0.691108735011157 0 0
0.889907110314152 0.864668432169942 1 1
1.07994857597843 1.04536432253303 1 1
1.03520929117069 1.0052287961828 1 1
0.955611233111041 0.927990319732051 1 1
0.907042455612453 0.882698449533963 1 1
1.05325154722342 1.02437935663584 1 1
1.07493002901861 1.04389747981155 1 1
0.994768289087922 0.965370138400314 1 1
0.949892213743388 0.923862414392266 1 1
0.820958662331878 0.797518831364493 1 0
0.928043509351614 0.900918846756493 1 1
0.920786859413085 0.892225369569762 1 1
0.905788917488584 0.879631205327019 1 1
1.1408346111894 1.10872714352122 1 1
0.929313513175439 0.903854363985459 1 1
0.788659352352189 0.763735200138346 0 0
0.917016819566661 0.890039723181929 1 1
0.941145097501597 0.914312370086081 1 1
0.868523154337876 0.845048484299313 1 1
1.10611260406322 1.07370627228288 1 1
0.987323419997125 0.956766849368485 1 1
1.04030133343451 1.00917621781989 1 1
0.843149710312607 0.817456573577578 1 1
1.04192614317007 1.01157263522056 1 1
0.936811464148321 0.908866491845198 1 1
0.992533240575352 0.962796965207839 1 1
0.892569443564144 0.866887326272628 1 1
0.996242298019012 0.96743764342226 1 1
0.970167469886858 0.93795998339497 1 1
0.903728043753999 0.876452121028117 1 1
1.04858391220239 1.01696141094385 1 1
1.1807186348206 1.1450190975831 1 1
1.01798572734297 0.988117547892007 1 1
0.965726389270739 0.937135579616359 1 1
1.08423232979459 1.05365728249962 1 1
0.973957945171515 0.946979980977215 1 1
0.879126502792028 0.853054647857933 1 1
1.01757915804792 0.988049927174037 1 1
1.0646189714632 1.03271135178821 1 1
0.958832010478775 0.932503957274947 1 1
1.1314790118448 1.09952099984656 1 1
0.934535385613387 0.907654314759161 1 1
0.896977480621759 0.869599959821909 1 1
1.03232711171726 0.999595285866765 1 1
1.12490774012797 1.09056826412294 1 1
1.00313561232383 0.974130793483596 1 1
0.866668376393384 0.841893590987893 1 1
0.918589803184352 0.892237635478685 1 1
0.797692342982527 0.774196047717983 0 0
1.01952054718382 0.987514112867352 1 1
0.979704268768951 0.950320006065277 1 1
0.857160051542966 0.832372488256002 1 1
0.967657118018097 0.939310186203917 1 1
1.07643136165398 1.04571117372098 1 1
1.03350945862963 1.00112421349871 1 1
1.09756349949441 1.06651280931203 1 1
0.930095649343233 0.902172776484279 1 1
0.851899965776705 0.825585988566863 1 1
0.911682829578836 0.885126675941663 1 1
0.948953898701707 0.923180085806269 1 1
1.09533388697013 1.06109687087226 1 1
1.06901381664464 1.03923819258674 1 1
0.965312824976459 0.937256208111822 1 1
0.918108691971063 0.890243502795445 1 1
0.974644528967316 0.946351727961867 1 1
1.20833191578142 1.17128906912627 1 1
1.06279714436825 1.03095535543896 1 1
0.941241150200609 0.915082696911146 1 1
0.978680613197442 0.951223936777476 1 1
0.910112228625225 0.883536601917486 1 1
1.14384839636192 1.11085737348769 1 1
0.933709246890056 0.906953265302045 1 1
1.01265732954639 0.982902322430403 1 1
1.16167741298896 1.12790029697054 1 1
0.927337943420393 0.899964248090418 1 1
1.05902102320935 1.02721428132779 1 1
0.944251257887267 0.91781766895499 1 1
0.902229689965406 0.873361857400234 1 1
0.89244761473386 0.866822819571622 1 1
0.978161680200752 0.950066799260011 1 1
0.819395933519013 0.797282043903763 1 0
1.0226836447928 0.994630919933292 1 1
1.07400541642694 1.04130987393801 1 1
0.9818296310165 0.954085940901062 1 1
0.992802172434389 0.96288608163994 1 1
0.925606364979467 0.898694499280637 1 1
0.926489068980931 0.897270129579776 1 1
0.949354081940442 0.921487540332944 1 1
0.895139767772183 0.867647013503848 1 1
0.945108846429808 0.917867540880352 1 1
0.931812689274022 0.903896955727261 1 1
1.02277016075228 0.992662455968926 1 1
0.999005103685499 0.967969568197619 1 1
0.951891468806113 0.924188004347599 1 1
1.02401780920807 0.995460763083929 1 1
0.823398413468791 0.798882719125598 1 0
0.973035165529381 0.945352694923688 1 1
0.877013137765161 0.851161454287766 1 1
0.842772099638477 0.816682351715661 1 0
1.04942212799429 1.01843908006211 1 1
0.99671967450218 0.966670604482738 1 1
0.956112860607625 0.92672718919664 1 1
1.1019404385752 1.06785749165144 1 1
1.15577055485745 1.12092095137802 1 1
1.08489174156075 1.05262407688143 1 1
1.11306050003489 1.07907848751842 1 1
1.06726056761101 1.03575305376298 1 1
1.02290065006625 0.994095690715462 1 1
0.884405321268212 0.857898074185619 1 1
0.951149232266027 0.923978945132061 1 1
1.12640989726304 1.09168008119242 1 1
1.079322617588 1.04807254023304 1 1
0.941679764655919 0.915099004002235 1 1
1.13146169408783 1.09804293894295 1 1
0.992466662721788 0.964797172370229 1 1
1.01902960046643 0.990417868489906 1 1
1.08220783641049 1.04862986214598 1 1
1.0468305153901 1.01629809329336 1 1
0.832816021743646 0.808070856081897 1 1
1.23566701086514 1.20106393481631 0 0
1.00291719845402 0.975127790492749 1 1
1.05297545092368 1.02429572925465 1 1
1.07918111935507 1.04640375732244 1 1
0.897139171717737 0.871129452863413 1 1
0.9228788937911 0.896994753275517 1 1
0.885883753578302 0.860990606668569 1 1
1.00557621005626 0.975670921647485 1 1
1.10706644893576 1.07548619257662 1 1
0.86247717601649 0.835881608108594 1 1
0.955327197482223 0.928493422157803 1 1
0.901987955232142 0.874778883650832 1 1
0.999020996359336 0.971305783674398 1 1
1.07846103081993 1.0481420280416 1 1
0.981472927038172 0.951986136703459 1 1
0.860633774580709 0.836041428541901 1 1
1.00096467764023 0.97067069671631 1 1
0.890099436489959 0.866261446930691 1 1
0.963733426926814 0.936537730310309 1 1
1.00100182375879 0.97058753538685 1 1
0.825560530739309 0.800461477651728 1 0
0.887409477807944 0.86120375566687 1 1
1.20286125568217 1.16801668877952 0 1
0.892606451588371 0.868406906632056 1 1
1.22434238197992 1.1878703559926 0 1
0.802689025137736 0.778461057358227 1 0
1.00014218791153 0.971009267640207 1 1
1.00161381611863 0.972067159430081 1 1
0.867987476468375 0.842827416192312 1 1
0.848912370414128 0.824713033171755 1 1
1.01268212724043 0.981768716797438 1 1
1.09871169458323 1.06710629983325 1 1
0.936021997779189 0.908314422115615 1 1
0.950313783660706 0.923166665128531 1 1
1.067299354048 1.03687175056356 1 1
0.929920489195494 0.901017815292157 1 1
0.947615914610559 0.920163079955754 1 1
0.924125249266484 0.895793073200381 1 1
0.990584368484223 0.961254679424777 1 1
0.956035205876433 0.92857519153679 1 1
0.917060867445242 0.89199206020795 1 1
1.14603499637375 1.11080537728622 1 1
0.766378829303884 0.742224458590633 0 0
0.836708872467656 0.815020757121091 1 1
0.962559085199061 0.931932376615056 1 1
0.965088709421766 0.936746531238257 1 1
1.04304348304941 1.01428775204772 1 1
0.977400394777575 0.949346532749308 1 1
0.996213082992501 0.966471661522329 1 1
1.06485745627986 1.03412640146716 1 1
1.07489698586027 1.0412668805707 1 1
0.991260234930596 0.960520711114903 1 1
1.02641928092055 0.996303286311316 1 1
1.01360176739624 0.982033432589809 1 1
0.79441272022549 0.770723837582252 0 0
1.01983536000158 0.986075146015408 1 1
0.997749769735407 0.969122503260621 1 1
0.906947111747844 0.881922390402736 1 1
0.988612308573507 0.960935259642307 1 1
1.07541630091975 1.044831555401 1 1
1.11600204465612 1.08256426700709 1 1
0.928509999874645 0.902479118895422 1 1
1.0099425806095 0.980426724186889 1 1
1.08134127911055 1.04831791167751 1 1
1.01837678880424 0.989311232400993 1 1
1.0811436290245 1.04920349637652 1 1
0.933829500680928 0.907606022670578 1 1
1.09344473635539 1.06198529518368 1 1
0.995748751147231 0.966602770943305 1 1
1.02341107013832 0.993339323004897 1 1
0.867972630547608 0.842931153488591 1 1
0.919519946487845 0.890946591234603 1 1
0.890064942573867 0.865633212545568 1 1
1.09787172643859 1.06787463128974 1 1
0.86219854050616 0.836581646535422 1 1
1.0670868719288 1.03757378249706 1 1
1.03157267506512 0.999612166795721 1 1
1.01561626006772 0.985545711167665 1 1
1.06897664889719 1.03694361412365 1 1
0.94111936290543 0.911466555372335 1 1
1.13771231635285 1.10474272749306 1 1
1.08641256952721 1.05738802715775 1 1
0.952630128816981 0.924464508372324 1 1
0.952119351541476 0.922865814439851 1 1
0.883097508869612 0.859610965074637 1 1
1.01701758625088 0.986386752186485 1 1
1.05639218046752 1.02515876778502 1 1
0.954972112733761 0.926724781929336 1 1
0.863904153513967 0.837638362787717 1 1
0.935808188406802 0.90805106982807 1 1
0.942080460503425 0.915118903923885 1 1
0.833338857435097 0.808838901995576 1 0
1.1360093918547 1.1017335756334 1 1
1.02255175577141 0.993654590967356 1 1
1.12722468838964 1.09660368338778 1 1
1.00016701336886 0.971517120775984 1 1
0.977158494228426 0.950244828865263 1 1
0.996537950714237 0.967631571830995 1 1
1.08957778241343 1.05736115204654 1 1
1.10055053502544 1.067488487986 1 1
1.01624311403562 0.987718867461039 1 1
1.16940499869622 1.1342561137302 1 1
1.18074401913944 1.14615059315673 1 1
1.04127099720141 1.01045054886743 1 1
1.05770941534187 1.02795782506414 1 1
1.11315208556842 1.08097223900236 1 1
1.0001444199406 0.971937167462456 1 1
1.18373890629241 1.15001866914128 1 1
0.966685698154745 0.93570695873442 1 1
0.997700812409186 0.966881408572839 1 1
0.974480727965468 0.947087424757116 1 1
0.976609835936577 0.947844335195409 1 1
0.95638130235257 0.92910662507769 1 1
1.03767928011988 1.00675637848553 1 1
1.0943099667736 1.06329698665209 1 1
1.00584571130613 0.97687069491853 1 1
0.897185421090305 0.871643818997035 1 1
0.960224494440187 0.932318944923831 1 1
0.997825712470387 0.968816034555083 1 1
0.969408966878085 0.941120161573595 1 1
1.00882184184972 0.97758414252789 1 1
1.02746423057254 0.997168561587623 1 1
0.939625144241557 0.909785830323822 1 1
0.909538827638494 0.883816976492182 1 1
1.0349394052437 1.00534020553527 1 1
1.15776347142743 1.12490694978676 1 1
1.10517548490218 1.07102492301919 1 1
1.03026793668093 0.999307525044113 1 1
1.05227036479827 1.02154990240616 1 1
1.08040399035152 1.04639056258725 1 1
0.933086305335328 0.906341045621061 1 1
0.972489640969457 0.943276007729956 1 1
1.06312645351882 1.02618328193711 1 1
1.1384837372483 1.10595221351272 1 1
1.03536937089041 1.00545619353672 1 1
1.10740746772845 1.07381799482371 1 1
1.23711433171812 1.19915279525934 0 0
0.832895977977266 0.809877142052051 1 1
0.984915013435837 0.955843669937334 1 1
1.08493480051285 1.05362099603738 1 1
0.943559416876862 0.917583527709819 1 1
0.937793198456591 0.909157757546052 1 1
0.995076139450634 0.966898790363548 1 1
1.00117481402978 0.971925636176849 1 1
1.06584704098039 1.03449574675396 1 1
0.989944671855155 0.962065735028378 1 1
1.1354584353253 1.0989611311388 1 1
1.04599853705316 1.01269599319618 1 1
0.992696242646275 0.96295487510776 1 1
0.94479813552439 0.917120565138005 1 1
0.991602972604894 0.961579213167665 1 1
0.920789074433759 0.895326233927292 1 1
1.03935398177727 1.00876995969313 1 1
1.16134618827731 1.12842491649831 1 1
1.10029593441034 1.06978024217457 1 1
1.02513141196066 0.99610432302156 1 1
1.11994706750993 1.08691907059246 1 1
0.937355495409424 0.91172121026614 1 1
0.974936713950899 0.947512550196046 1 1
0.958529956641476 0.929694014544437 1 1
0.928093000102758 0.902325212651087 1 1
1.07634341429484 1.04418292151751 1 1
0.961513791011829 0.934424787617086 1 1
0.895140607144571 0.86844781156935 1 1
0.886540994274018 0.859935697951869 1 1
0.977722466559562 0.948691933614826 1 1
0.987126049624578 0.958870236793568 1 1
1.14529070286199 1.10763446599321 1 1
1.06265877072674 1.02931125688034 1 1
0.90265941460539 0.876634522419418 1 1
0.950084915107063 0.922582687959375 1 1
1.01654351670045 0.985600262811074 1 1
1.0273940111827 0.998671182620997 1 1
0.856731986360948 0.832547451818847 1 1
0.812355024833296 0.789447690249098 0 0
0.985904087203555 0.95853843719753 1 1
0.945093393354168 0.918306407062326 1 1
1.12589686797068 1.0918436320478 1 1
0.987338911115239 0.958171321702426 1 1
0.974140311087233 0.946205216165875 1 1
1.16017934847071 1.12768505496214 1 1
1.03828849030056 1.00926938280841 1 1
1.16470422861145 1.13052423043554 1 1
1.04358843402407 1.01422847844043 1 1
0.990944981774819 0.960808866654876 1 1
0.856610325362273 0.832549990000097 1 1
0.988956050436862 0.958207074418478 1 1
1.02485788111215 0.994584502068251 1 1
1.20911722516243 1.17129625911238 0 1
1.04284600018741 1.01217759780777 1 1
1.0218734913373 0.992994139677502 1 1
1.06318238749433 1.03030889208305 1 1
0.725707803031043 0.702488982745176 0 0
1.02554112418652 0.995214895386688 1 1
0.957522377443796 0.930340922861338 1 1
0.999864080529984 0.971786935295906 1 1
0.965047584658139 0.935088041663409 1 1
0.952971539548181 0.924846021349242 1 1
1.05532403976223 1.02551693695073 1 1
0.939588662050074 0.911833937547507 1 1
1.04334960012408 1.01347637771307 1 1
1.11458644470754 1.08353905867362 1 1
1.20527625749057 1.17111407232523 0 1
0.964143747066781 0.934640181808829 1 1
1.07282130758472 1.04125063630656 1 1
1.20969029531068 1.17444738040023 0 1
1.26292923331966 1.2263997260396 0 0
0.981570287465105 0.953147152238998 1 1
0.952951408208998 0.926295203526432 1 1
1.0501290316021 1.01642574670228 1 1
1.00259586573908 0.973222837465821 1 1
1.10882814602463 1.07709410443912 1 1
1.31393857936459 1.27298302173231 0 0
1.14236198284325 1.1077616632287 1 1
0.99959029413892 0.970195382131911 1 1
0.931211994150725 0.903079709755879 1 1
1.00043661469542 0.973001003814254 1 1
0.860063919528451 0.835331229106506 1 1
1.00749254789585 0.978125462494174 1 1
0.892270228924457 0.866799988970654 1 1
0.944388363372127 0.914972161572491 1 1
0.889144983629607 0.864235150870924 1 1
0.906682750816201 0.880001129281972 1 1
1.0379003213158 1.00641778833042 1 1
0.965461697665186 0.937038809529309 1 1
1.01915203450857 0.990409399807401 1 1
1.03213805140074 1.00122216005834 1 1
1.08056207003803 1.04799007793428 1 1
1.01947010600732 0.989783490553687 1 1
0.998148918269892 0.968744300937832 1 1
0.926931860502987 0.89939219205935 1 1
0.978895836886816 0.950361213571777 1 1
0.929089139734834 0.90351185324857 1 1
0.908720775689125 0.882538035045077 1 1
1.23014707117769 1.1916508048732 0 1
1.1198741734174 1.08831694961038 1 1
0.971717127829025 0.941481045676114 1 1
0.806056210787688 0.781533001827213 0 0
1.09029768725368 1.0563229838452 1 1
1.13850814595231 1.10564992850511 1 1
1.02950703452569 0.999318347871379 1 1
1.19288286217235 1.15740932842317 1 1
0.911390365068438 0.885433470260822 1 1
0.985946429055721 0.957921677498275 1 1
0.957491717986982 0.93059547535902 1 1
0.94651681593593 0.917031717244642 1 1
1.08825357949995 1.05453651123064 1 1
0.973210215440593 0.94598497619364 1 1
1.06780722968214 1.03382700659962 1 1
0.994515229054499 0.96390744620133 1 1
0.934889623003418 0.90781074962188 1 1
0.923538186056921 0.895716647261057 1 1
1.02047511740291 0.991433551251831 1 1
1.04526266507107 1.01466513391132 1 1
0.842739607103723 0.817634877032765 1 1
0.891133049212555 0.863217464112973 1 1
0.969078454426914 0.940620256283405 1 1
0.984436314965895 0.956517484937137 1 1
0.846473195808217 0.822660288186441 1 1
0.921673673853149 0.895802750594779 1 1
1.01688032032103 0.985746427972116 1 1
1.0284418501217 0.998466890001379 1 1
0.91693592049231 0.891029922962838 1 1
1.10433578050986 1.07173539583249 1 1
1.04193521444518 1.01200401646969 1 1
0.994870880440638 0.96645883040589 1 1
1.1723320458093 1.13527279507527 1 1
0.987151820752488 0.958874135469579 1 1
0.91867743941349 0.890963571701553 1 1
0.794064240125246 0.770723753001814 0 0
0.88058358694854 0.854329310835931 1 1
0.991198742722699 0.963605172224411 1 1
0.969791630952723 0.941808798390539 1 1
1.03430666507092 1.00477340003836 1 1
1.09674691277577 1.06458016531305 1 1
1.09780238022897 1.06526216873669 1 1
0.938719270878574 0.911359884531688 1 1
0.879708326666755 0.855006304562329 1 1
1.10388406840405 1.07003289866199 1 1
0.94411802461428 0.916712263369045 1 1
0.975051865848527 0.947141199007768 1 1
0.949282044601064 0.921273429928375 1 1
1.03283137521101 1.0025393340556 1 1
0.912817179013844 0.884396278061923 1 1
1.08802670351492 1.05352717717428 1 1
1.0053685253685 0.973824610037484 1 1
0.873079253975831 0.846683492553807 1 1
1.05661084507124 1.02619929895498 1 1
0.995250456111524 0.965855517281206 1 1
1.00080652567586 0.970960067660601 1 1
0.8396848510619 0.81591616412842 1 1
1.04420906458002 1.01277650893214 1 1
0.986907742539352 0.957597242665069 1 1
0.977183105994024 0.949028783126728 1 1
1.01979810330575 0.990933432808719 1 1
1.06466950577313 1.03298980949243 1 1
0.911203991215278 0.885125426708739 1 1
0.895928787045391 0.869339444091084 1 1
0.993343294504181 0.964064093974519 1 1
0.98204948205302 0.95313693834116 1 1
0.912953407870104 0.887597313535318 1 1
1.02825664523688 0.995732631291767 1 1
1.1557641227254 1.11959840257463 1 1
0.955398090171865 0.925884375630449 1 1
1.00303100061257 0.972337407424796 1 1
0.769212487756812 0.747577161650669 0 0
0.786402565471681 0.762935652310316 0 0
0.959023019483063 0.930239041392947 1 1
0.964670064825098 0.93646723910095 1 1
0.810182799250167 0.785973661842088 0 0
1.05236299038201 1.02221294080744 1 1
0.903020754493385 0.87571700861562 1 1
0.995690411140691 0.966961432441799 1 1
1.05043234289138 1.02016441929784 1 1
1.01208651175888 0.984743195839208 1 1
0.89970497984588 0.871415494464457 1 1
0.982200983100145 0.9542692934101 1 1
1.06923521360273 1.03954576722176 1 1
0.925531016889453 0.897803301910327 1 1
1.06325016933617 1.03027418138335 1 1
0.884356796424389 0.858519958448516 1 1
0.867216780075932 0.842580947280064 1 1
1.0421533683259 1.00977235289368 1 1
0.98092518772969 0.951427591159031 1 1
0.942387102970649 0.91606634910903 1 1
0.882367468574239 0.857021591817297 1 1
1.04849709139743 1.01921916557019 1 1
0.929233835975414 0.902361810196882 1 1
1.0127840557477 0.98514863623766 1 1
1.02759144083996 0.995854854198543 1 1
1.14122001600463 1.10684320161617 1 1
1.12248191048158 1.09007639409842 1 1
1.06065168450832 1.0288491263176 1 1
0.836832364295064 0.813038147228056 1 1
1.06704705559085 1.03537005708452 1 1
1.06077075474742 1.02905187298519 1 1
0.878260276055893 0.852797244126781 1 1
0.976886121082201 0.947904940786966 1 1
1.02506366710333 0.994926013731271 1 1
0.958046571555869 0.931190173410721 1 1
0.929182438917409 0.901341120070775 1 1
1.04483176886441 1.01497585435445 1 1
1.11165235284471 1.07929659776598 1 1
0.913589376430541 0.887687695711742 1 1
0.978681117726215 0.950112939629688 1 1
1.11563931878422 1.08032862040872 1 1
1.03841705941684 1.00766430247452 1 1
0.834551461731 0.809761520882379 1 0
1.08108258847402 1.05026872414769 1 1
0.895999016288606 0.870373464130551 1 1
1.06481985840586 1.03297664352166 1 1
0.922177995958285 0.895219888038388 1 1
0.941841070171303 0.91483628025949 1 1
1.06397554646682 1.03311507924027 1 1
1.12417334906167 1.09162770518853 1 1
0.959359308615009 0.930387877563551 1 1
1.02838605783087 0.998189126998976 1 1
0.934301792083085 0.904381630743173 1 1
0.919237994233609 0.893005794543784 1 1
0.927369139683412 0.903065034889937 1 1
1.05664468743608 1.02724311921378 1 1
0.894654944929736 0.86852967178409 1 1
1.13579419278467 1.10393902841915 1 1
1.00761938803986 0.97882253502332 1 1
1.03744768039012 1.00661960873723 1 1
0.95114827751169 0.925316338983124 1 1
0.790846618627399 0.769161811192086 0 0
0.905806856681178 0.879096959910998 1 1
1.04530626723132 1.01381864173619 1 1
1.0104872622445 0.98155188238635 1 1
0.944634675256476 0.916887888501193 1 1
1.01571425617087 0.985198645292782 1 1
0.86802892944341 0.843124630064721 1 1
0.970405985144229 0.93877673460836 1 1
0.996181167999911 0.967689545089516 1 1
0.857463076602825 0.833030954519075 1 1
1.07795336946606 1.04572031538697 1 1
1.02824465113721 0.995590829633152 1 1
0.887958486961247 0.862889320275391 1 1
1.06104265220124 1.03063453732442 1 1
0.886458699746055 0.859090281809772 1 1
1.06158839401763 1.03188497696438 1 1
0.945862961368003 0.917319494075498 1 1
1.0362245269389 1.00671465190535 1 1
1.02142352624075 0.990785298548458 1 1
1.10718799591717 1.07520568508441 1 1
1.0008842957975 0.970961700990052 1 1
0.964201356900503 0.935767911815668 1 1
1.05486652203717 1.02299653098327 1 1
0.983772755462379 0.953771202793721 1 1
0.903386970365452 0.876267189673964 1 1
0.914338185905929 0.888957336411914 1 1
0.880946034013517 0.854497250091468 1 1
0.952797077742188 0.925083337293752 1 1
1.04681048110404 1.01530419157098 1 1
1.06018906830382 1.02888990261295 1 1
0.807396934099022 0.782746277708425 1 0
1.13783102507635 1.10432414724155 1 1
1.09794477300821 1.06723153902406 1 1
0.971649780823836 0.941827992421809 1 1
1.02138886794214 0.98978609032093 1 1
1.03970340232939 1.00751426598795 1 1
0.895247767256854 0.869222599110963 1 1
1.05441543888305 1.02349919736443 1 1
0.953074633023721 0.926532196961142 1 1
1.05749273983188 1.0272040354976 1 1
1.00916466111286 0.980286816942211 1 1
0.914866349860037 0.88802575768383 1 1
0.88553013349813 0.860181021847671 1 1
1.12371318597428 1.09068887086903 1 1
1.05930418702591 1.02963654578121 1 1
0.92617002924226 0.899566917066739 1 1
0.994825523825262 0.965662822113555 1 1
0.865298434401696 0.841323648419356 1 1
1.15498816364539 1.12290852075761 1 1
0.91663553741855 0.888257665171999 1 1
1.04406330376714 1.0124637145693 1 1
1.03003482698217 0.999230874027747 1 1
0.92102788920806 0.893909628549601 1 1
0.892617736347191 0.86464084475365 1 1
0.927165324888515 0.900369264327127 1 1
1.02544445978155 0.997013025639319 1 1
0.924189541540317 0.896298330700832 1 1
1.16924234314689 1.13675780874458 1 1
1.05988559668587 1.02754211739228 1 1
1.09947501917094 1.06484070357761 1 1
0.899393949054016 0.873467092393302 1 1
0.914905029700614 0.887409356931619 1 1
1.0875398702499 1.05568249194837 1 1
0.949561625959753 0.921483301693259 1 1
0.961936577528065 0.935597249898424 1 1
0.965019428950028 0.936381120351719 1 1
0.99965006567161 0.970727297318013 1 1
1.11854521088548 1.08616593980109 1 1
0.916563886357795 0.89009634489646 1 1
0.998477470487784 0.968789005285013 1 1
1.13083286588355 1.09563771564671 1 1
0.995786862718725 0.963870212151831 1 1
0.984536843075969 0.955265364644616 1 1
1.01523131172681 0.986115429835375 1 1
0.917115067501886 0.889919420760354 1 1
1.07450038905321 1.04133726889784 1 1
0.747363841975687 0.725266105148612 0 0
0.758731102735936 0.736861458521069 0 0
1.07951949750673 1.04789571567006 1 1
1.12216339456866 1.08891163101372 1 1
0.832185612891999 0.80857055603355 1 0
1.06649845665655 1.03379440800273 1 1
1.06787820581501 1.03585480574538 1 1
0.972827749511556 0.943415479584334 1 1
0.992570419529104 0.963259246780265 1 1
0.999771128045406 0.970973629797262 1 1
1.09716327816269 1.06524636423677 1 1
0.964151186592779 0.932917615957715 1 1
1.0137368067245 0.982824801608097 1 1
1.07831344322044 1.04714805161374 1 1
1.00161911462249 0.972510622597587 1 1
0.927345234445316 0.900676129188965 1 1
1.12870106005162 1.09622236201032 1 1
0.958021548017251 0.929661695855219 1 1
0.803628159263753 0.782076103555983 0 0
0.932426273882547 0.9031617463625 1 1
0.854812819239995 0.829953562441774 1 1
0.889735405839363 0.864177843911279 1 1
0.827150198501935 0.802065333262782 1 0
0.997935945776836 0.970647305582165 1 1
0.884341575451975 0.857964622480484 1 1
0.959203720624851 0.932514080164852 1 1
0.824876675922988 0.799695636111699 1 0
1.12497809719512 1.08987036423881 1 1
1.00502635890956 0.975840121444088 1 1
0.880018158265834 0.854603780624357 1 1
1.15938214206969 1.12850875236 1 1
1.2788021492 1.24205218352907 0 0
0.903336561143519 0.877223280486754 1 1
0.956009125332961 0.928698766656768 1 1
1.09189342525022 1.06067105777129 1 1
1.05802734592963 1.02823970089395 1 1
0.988487377480834 0.960811871205436 1 1
1.18783628608553 1.15418557429785 1 1
0.834818203442926 0.811361086566653 1 0
0.887926915296798 0.86245590558294 1 1
0.92732743715453 0.900438964954266 1 1
0.904588588869948 0.877613106832385 1 1
0.899116273129801 0.873240379054308 1 1
0.891883496486781 0.864373000659083 1 1
1.02952814651277 0.998831869907909 1 1
0.982652630871045 0.953056895558761 1 1
1.0330352808584 1.00366969145747 1 1
1.10576769070867 1.07547972444454 1 1
1.06261481550693 1.0313011793744 1 1
0.902657292466393 0.877822553719317 1 1
0.907940933496483 0.878022059537674 1 1
0.966186205312882 0.937584558886362 1 1
1.06602359181655 1.03525118239684 1 1
0.912755464303233 0.885152383713096 1 1
1.04964585229342 1.01886435772492 1 1
1.08739730315533 1.05781824066559 1 1
0.791191821073964 0.767902584231312 0 0
1.17001175374185 1.1332939995342 1 1
1.03766305416513 1.01039431535355 1 1
0.935470665195571 0.908021846751332 1 1
0.87817367171313 0.853323530647119 1 1
1.12828472437156 1.09533762699368 1 1
0.982249006641676 0.952014514593506 1 1
1.02958524582639 1.00014374847147 1 1
0.856922683451142 0.830993892950807 1 1
0.92125672705395 0.894768701048481 1 1
0.906234911866756 0.87944500146576 1 1
1.06898313064072 1.0357692683684 1 1
0.980560973248079 0.951759262302433 1 1
1.17851837600569 1.14420418909207 1 1
0.977100154757299 0.947241199021625 1 1
0.855726279010742 0.830497716405408 1 1
0.974036880184112 0.943257164580496 1 1
1.15521952572273 1.12210844801179 1 1
0.928029940907958 0.901467421059458 1 1
1.05386003904877 1.02413724371265 1 1
0.863752395473394 0.838196930333124 1 1
0.875949940559465 0.850031669781729 1 1
1.12506106829919 1.09156907371951 1 1
0.960073037101879 0.931996583990769 1 1
0.988585094940138 0.958674794118682 1 1
1.05280596674371 1.02192364083224 1 1
0.907293156271688 0.880088021956749 1 1
0.996418986170357 0.967273440329364 1 1
0.842240556916708 0.816122176859696 1 1
0.957473605001731 0.929569701399296 1 1
0.962198734243698 0.933472046541151 1 1
0.815050032528568 0.789889563918056 1 0
1.12783131814581 1.09431663952347 1 1
1.06573405815798 1.03514646173745 1 1
1.10324637803313 1.0701518218909 1 1
0.987501166481739 0.958850702148313 1 1
0.908237605137283 0.882480728412923 1 1
0.929860145722108 0.903784258830958 1 1
1.02741570250578 0.99705705670032 1 1
0.872793294182026 0.847650976182742 1 1
1.04543246956581 1.01370978006624 1 1
0.877135289458649 0.8501446335603 1 1
1.14366630866742 1.10986754220831 1 1
0.981612907546127 0.953384748470327 1 1
0.725672641616038 0.705021342434779 0 0
1.05662629128163 1.02568207614455 1 1
0.922997378984375 0.897020818284505 1 1
1.08397994475378 1.05048684978719 1 1
0.962590163154815 0.934420377644183 1 1
0.943186636151883 0.914137227313521 1 1
0.946926772108506 0.920248426523767 1 1
0.956899992094797 0.928275972106464 1 1
0.963731044886367 0.934650541148062 1 1
1.03473752627143 1.00517996781487 1 1
0.965118776852204 0.936939902836902 1 1
0.95525030291073 0.927847332778365 1 1
0.95981639403771 0.930169153792602 1 1
1.04801303577695 1.01832861990157 1 1
1.10322825101054 1.07058466118941 1 1
0.948558270168865 0.919155981252503 1 1
0.888271372636077 0.863989587451286 1 1
0.82811846655349 0.803787299061415 1 0
0.984660342888585 0.956277547688941 1 1
0.981254189645804 0.95265435848807 1 1
0.893045868096653 0.866961170509393 1 1
1.08713508151621 1.05519220124356 1 1
1.00057558642759 0.972858323395 1 1
0.80828120308659 0.784575160567686 0 0
0.888145717920309 0.862981406667701 1 1
0.744021688390349 0.722429894781094 0 0
1.12437392734059 1.09119578228355 1 1
1.00718203259705 0.977098511206537 1 1
1.13788282044363 1.10269398114788 1 1
1.11911065499241 1.08865233095565 1 1
0.867360185049046 0.84263665765585 1 1
0.973263626160942 0.94461592362878 1 1
0.909463573761775 0.882665146911691 1 1
1.16378657650504 1.12919730547582 1 1
0.877096930842023 0.850936990890891 1 1
1.02393237962606 0.994068560812762 1 1
1.12791539228577 1.09611605901288 1 1
0.79359221898842 0.770543008509853 0 0
1.0629504735212 1.03044484470068 1 1
0.887435533405886 0.861741453862023 1 1
0.986873219035249 0.959050884356932 1 1
0.890492327646189 0.86489663796461 1 1
0.937707969946257 0.909657261171846 1 1
1.0913233119091 1.05817295216711 1 1
0.872955743604924 0.846631418685606 1 1
0.822328754873288 0.797342998372462 1 0
0.886712034443256 0.860006853758141 1 1
1.1046286372534 1.07326779029547 1 1
0.884178111256145 0.85886240763792 1 1
1.08343067749965 1.05222896220718 1 1
0.849602618629118 0.824418802544206 1 1
1.22650431431177 1.19230817239995 0 1
0.965757876017743 0.935983788275682 1 1
1.1164077011451 1.08377360223086 1 1
0.982058149056039 0.954168479260787 1 1
1.25684901331787 1.21919366304088 0 1
0.969338696185734 0.941216195359814 1 1
1.08792455470942 1.0567260571377 1 1
1.09212009542914 1.05900198140322 1 1
0.921563765942524 0.892908838434387 1 1
0.878812333372964 0.851073346810955 1 1
1.06887164081748 1.03696668259073 1 1
0.934440510011098 0.907613740199358 1 1
1.01111518500657 0.982075183665874 1 1
0.995046774012487 0.965902990533087 1 1
1.05870304620216 1.0279049771208 1 1
1.03662859182508 1.00627813924691 1 1
1.02187593712597 0.992146053688033 1 1
1.04663189733079 1.01462668137234 1 1
0.947744787330524 0.920337688532049 1 1
1.07937906426227 1.04363707654426 1 1
1.06648674453662 1.03320711122554 1 1
0.96583169960177 0.93579009420339 1 1
0.917925494768267 0.891620645271079 1 1
1.12910896769242 1.09547479547247 1 1
0.761381623438523 0.738095093348327 0 0
1.0156426925114 0.986777992819568 1 1
0.937277730021714 0.90925498986756 1 1
0.997067633731258 0.968410818655771 1 1
1.13588109651909 1.10142160331219 1 1
1.09184898463367 1.05923413584791 1 1
0.806772719796638 0.784078428824073 0 0
0.955290488765247 0.928148308739686 1 1
1.02295117967484 0.992964997188131 1 1
1.01620694297388 0.987904274914996 1 1
0.908222206809843 0.881967414709342 1 1
1.06994104286683 1.04044587245645 1 1
1.04543189836896 1.0151849715392 1 1
1.09339104994415 1.06148689165721 1 1
0.92636997117087 0.89860427427729 1 1
0.756436093011226 0.734317764129371 0 0
0.957699414916464 0.929679967416993 1 1
1.05242402369387 1.01990167711556 1 1
1.04700449804656 1.0165764227594 1 1
0.999506931244851 0.969671010494932 1 1
0.89773610456526 0.871803119430977 1 1
1.12502598250853 1.09441749807441 1 1
1.06919450295871 1.03790408940443 1 1
1.05335986932551 1.02210388053451 1 1
1.00639518749599 0.978411552579633 1 1
0.930698158754902 0.904938065233471 1 1
1.12460808871892 1.09051078360824 1 1
1.03630075482708 1.00497617572038 1 1
0.965551827088965 0.936090381673123 1 1
1.02677685738479 0.997591905436327 1 1
1.0574477853094 1.02763526148587 1 1
1.03956389242134 1.01077913644832 1 1
1.02641383586972 0.997414821506588 1 1
1.04250366475867 1.01093271576808 1 1
1.08126909338086 1.04795106047189 1 1
1.17044867879024 1.13449424405181 1 1
1.07748036028476 1.0460881812667 1 1
0.97016711779177 0.941598022661381 1 1
0.973559735413141 0.945519650157961 1 1
0.979587059131674 0.950779602430815 1 1
1.15268314913479 1.11862655388943 1 1
1.06943205711726 1.03928834013296 1 1
1.03203722525494 0.998707694879966 1 1
1.11374014851142 1.0822578660236 1 1
0.97641093266795 0.948370732184613 1 1
1.08858620010966 1.05697357288652 1 1
0.939628583966302 0.913243955201097 1 1
1.05813895407974 1.02497022736209 1 1
0.836209480165606 0.811202656975081 1 1
1.07620863330255 1.04246511056918 1 1
1.14653658705244 1.10913835759803 1 1
0.85132274930393 0.826059137784417 1 1
1.12361115180432 1.0913022024165 1 1
0.910074760407181 0.881902199448824 1 1
1.09241079685525 1.05906467025976 1 1
0.973824048930822 0.944706406970184 1 1
1.03572124424603 1.00584790996718 1 1
1.07939541967417 1.04919397571561 1 1
0.96774894148442 0.940401511707971 1 1
1.00188341990522 0.971672429616217 1 1
0.921579848940227 0.894235441400333 1 1
0.939064876793536 0.909767019359328 1 1
0.94129636928689 0.914046195542695 1 1
1.15982406035823 1.12468169487803 1 1
1.10576408714339 1.07331473709212 1 1
1.00749595036311 0.979559128844684 1 1
1.01929014315539 0.988916220314632 1 1
0.991558191176615 0.962547512946557 1 1
0.957734925578243 0.930045707363087 1 1
0.939339727726783 0.912206642270075 1 1
0.923314674591256 0.897457648272687 1 1
0.946603052828493 0.918533248419438 1 1
1.0013415816395 0.972448204051912 1 1
1.19635987937893 1.16146100965018 0 1
1.03764443248615 1.00714205063843 1 1
0.941706646515354 0.913371910138229 1 1
0.889540271202319 0.863543863593573 1 1
0.885350561344784 0.86043202425852 1 1
1.00713255660055 0.978964145092842 1 1
1.04191171779199 1.01155506139791 1 1
1.09255020876787 1.06115765172531 1 1
0.819466486321405 0.796346833523145 1 0
0.887405787799078 0.863083659277214 1 1
0.747443421924313 0.725349079725966 0 0
1.02721277049088 0.996457851452422 1 1
0.961381817628186 0.934402623900662 1 1
0.860519041364723 0.834225804269914 1 1
1.26150527859787 1.22184366558979 0 1
0.900226037191507 0.871500071319803 1 1
1.14944028949834 1.11470904832534 1 1
1.10692795921776 1.0733625548095 1 1
1.03560350323415 1.00633235766966 1 1
1.02098532979904 0.99108719841228 1 1
1.24594351064536 1.21016153402861 0 1
0.986534301231488 0.958386809165855 1 1
1.08094390591873 1.04951546087202 1 1
0.953280659514109 0.926247287101056 1 1
0.775267047042017 0.751656842173362 0 0
0.917115756688658 0.890701410550164 1 1
1.01312649940239 0.983504851915198 1 1
1.01162025928996 0.980756695272873 1 1
1.00597602473491 0.976334335348969 1 1
0.95772961602034 0.929503092960212 1 1
0.991255683901542 0.961699301408988 1 1
1.02495634058099 0.994540113585976 1 1
1.08726430369828 1.05693663522847 1 1
0.986941900665776 0.959032915506888 1 1
0.964902660026274 0.937876581863158 1 1
1.10329130113666 1.07075038890301 1 1
0.884762763540052 0.857424225049634 1 1
0.951804056331479 0.92470683886691 1 1
1.03664677980127 1.00395281494023 1 1
1.04624364646847 1.01396998912688 1 1
0.796856634227328 0.773106533923687 0 0
1.16450072860177 1.13016550077175 1 1
1.05815764410065 1.02712762821001 1 1
0.98394070113706 0.95426630459306 1 1
1.16870973069374 1.13570353949789 1 1
0.87044703397262 0.845575400212255 1 1
0.762166381416552 0.739464539673325 0 0
0.886205361643598 0.861282026007786 1 1
1.06391057490179 1.03270687139909 1 1
1.08585408107769 1.05341844922975 1 1
0.99499179751316 0.963320989831146 1 1
1.03285196510824 1.00082603981918 1 1
0.955403551234025 0.926787984649326 1 1
0.780633346035195 0.756913098389857 0 0
1.0001732655642 0.971153143172764 1 1
1.09624019537909 1.06469723453167 1 1
1.14271643712357 1.10891692359514 1 1
0.985622895206604 0.956599536355755 1 1
0.999829307557637 0.9714246850371 1 1
1.063277580652 1.03010890697189 1 1
0.861116570765629 0.835778853140467 1 1
1.00081494553333 0.973533846421533 1 1
0.987167921186712 0.958344799573721 1 1
1.11834683185735 1.0839769238112 1 1
1.0197343413941 0.991443958612335 1 1
1.08806596096572 1.05620210267363 1 1
1.14440561519794 1.10896225380947 1 1
1.05543603755385 1.02549902920996 1 1
0.897256780161255 0.871914610438624 1 1
0.987390409000887 0.959257007295851 1 1
0.857304940631029 0.833034359913824 1 1
0.95171397125811 0.923046683547824 1 1
0.954484797247662 0.927348493778319 1 1
1.1360937512953 1.10289765527965 1 1
1.02166738279742 0.992541786244771 1 1
1.16380484769991 1.13061869966377 1 1
0.999282014285635 0.971841714518929 1 1
1.03354612036064 1.00407930946623 1 1
1.02240413258601 0.991881395060586 1 1
0.9152546734861 0.889111791148189 1 1
0.803220933110609 0.779627941341671 0 0
1.13922214978375 1.10471552247328 1 1
1.09151379891991 1.05997449356089 1 1
0.894925638092706 0.868412869280397 1 1
1.17919350799424 1.14488677437685 1 1
1.06537897635161 1.03481288449119 1 1
1.01097974565038 0.981772287861742 1 1
1.04708588828528 1.01635848861198 1 1
1.01378388478167 0.981035363553185 1 1
0.934524687991772 0.908201842767005 1 1
0.987790983802262 0.957938093753183 1 1
0.927608293925592 0.900646662655527 1 1
0.794104430641485 0.769942637471754 0 0
1.03217010373023 1.00281464357799 1 1
1.12699774546121 1.09191077677939 1 1
1.05121414031084 1.01955109985254 1 1
1.07206754813364 1.04000374157998 1 1
1.00125119006263 0.971635594556531 1 1
0.975023648516146 0.946412467692371 1 1
0.934683894991062 0.905045603499701 1 1
1.04920044266907 1.01892402013773 1 1
0.925516025587526 0.89971995511923 1 1
0.884076785469833 0.858964128357655 1 1
1.03774793873041 1.00906988458784 1 1
0.925428995521013 0.899031016812425 1 1
0.947870372293095 0.919499622919328 1 1
0.989826569191104 0.960427179987402 1 1
1.09729998179848 1.06487504734967 1 1
1.11578698709805 1.08219244642595 1 1
1.19821642394712 1.16304375570875 0 1
1.14942012215683 1.11638098298135 1 1
0.880902548983536 0.855096670563534 1 1
0.950021762150785 0.921920351021749 1 1
0.891180918482686 0.865271169893417 1 1
0.998983796086677 0.968626449325609 1 1
0.918730270611798 0.892401491248545 1 1
0.713512095731222 0.692600709633789 0 0
1.12129763568186 1.08579608629626 1 1
1.11717150611125 1.08350632798349 1 1
1.05038945096024 1.01994574066102 1 1
0.751144681463761 0.730295061126646 0 0
1.08194988401133 1.0514032497616 1 1
1.13412041941207 1.10188850602128 1 1
0.936939592159025 0.910250439176604 1 1
1.04105205157592 1.0077718669113 1 1
0.857541581908823 0.832845851307558 1 1
1.00697256901591 0.976887471432075 1 1
0.99472691135993 0.965275343580841 1 1
1.13305069503564 1.10015044532879 1 1
1.10828308085764 1.07537396776844 1 1
1.01939561609756 0.988889779710277 1 1
1.00839186408959 0.979306556034099 1 1
1.04740871216478 1.01792789100194 1 1
1.00890122219568 0.980372249224064 1 1
0.971657228332518 0.941957556494637 1 1
1.01342909546277 0.984302484328553 1 1
0.994896081719134 0.965518066575586 1 1
1.00703533854469 0.977730005205505 1 1
1.03250959557933 1.00222197908213 1 1
1.01083455092102 0.980054765126363 1 1
0.984563890397738 0.955836717065363 1 1
0.964653916072228 0.934810837941483 1 1
1.08561527551498 1.0545184189477 1 1
0.998493955368222 0.970728708144453 1 1
1.13058937076767 1.09944154616678 1 1
1.13497215227479 1.10161574703303 1 1
1.01938642173046 0.989955030667943 1 1
0.942747587234761 0.916303538313043 1 1
1.00899523650462 0.981865973902231 1 1
1.1519966284054 1.11747841944019 1 1
0.919457675491672 0.894803462801334 1 1
1.0317432916926 1.00073778747508 1 1
1.15192202017752 1.11611670985965 1 1
1.08565794441184 1.05434214755544 1 1
1.00643729341443 0.977446881131554 1 1
0.885970878395455 0.861291133213282 1 1
0.986809771317131 0.959210305117618 1 1
1.04670585425739 1.01510770861419 1 1
1.0246706126604 0.995956968936431 1 1
0.925665838811274 0.899122013596354 1 1
0.960462025711259 0.931681162829569 1 1
0.976497577663722 0.947734265517817 1 1
1.09910025880981 1.06655884336917 1 1
1.06081132995937 1.0313331542998 1 1
1.05685568358527 1.02528937020797 1 1
1.05381677921671 1.02150671789727 1 1
1.08837971125632 1.05751964868787 1 1
1.10310402257397 1.07110067061234 1 1
0.981785245053971 0.952725538866465 1 1
1.06756436993323 1.03362415041179 1 1
1.07525779087189 1.04206388025987 1 1
0.912695062069941 0.885527839211917 1 1
1.16804787031089 1.13416957531459 1 1
0.810293323348037 0.787033025308429 0 0
1.00481532016367 0.97685072223549 1 1
1.0290196309696 0.999515472277135 1 1
0.765230157263541 0.741171175516576 0 0
0.777124159285933 0.754672149440424 0 0
0.93762862223286 0.908400265153948 1 1
1.13574034975559 1.10267721924491 1 1
1.14197790376898 1.11093311416711 1 1
0.948838043421589 0.920086776639575 1 1
1.03541618486149 1.00391516999537 1 1
0.993323425761417 0.965219269176869 1 1
0.773871486427224 0.752733553486363 0 0
1.09619919584323 1.06495296305524 1 1
1.27914898027915 1.24189968522954 0 0
1.07675927912274 1.04296206514524 1 1
1.00080590749104 0.972281469208133 1 1
0.975816530241479 0.947018113530781 1 1
0.922630317382734 0.894199715575035 1 1
0.960539973185852 0.933233615760849 1 1
0.958105094087997 0.930783727287748 1 1
1.05014530981922 1.01930218083665 1 1
0.924430876784189 0.897117833820877 1 1
0.904764157429485 0.878402267674446 1 1
0.992142581253132 0.965444059458353 1 1
0.987967604019944 0.95935686479352 1 1
0.953395841666672 0.924524656539207 1 1
0.907553907677871 0.880328505059393 1 1
1.08018751378812 1.0473348745481 1 1
1.01409866342667 0.983962472991429 1 1
0.904370912641969 0.879134660466078 1 1
1.01762972355576 0.987306042014423 1 1
1.05981920662484 1.02894557866846 1 1
1.09838155328291 1.06623984936529 1 1
1.08007885411454 1.04638564920471 1 1
1.08769488882734 1.05636424095101 1 1
1.06321364760317 1.03484615390475 1 1
1.0456442855998 1.01497726695961 1 1
1.03462238522903 1.00485178069848 1 1
0.902801621029385 0.875573592463438 1 1
0.964072957943681 0.936888257486323 1 1
1.07999193731144 1.04682933512044 1 1
1.0320988959899 1.00283588518635 1 1
1.11957505492465 1.08684966261032 1 1
1.05617148044805 1.02331278219778 1 1
0.972250670094636 0.944473431246497 1 1
1.01243875556437 0.980960978301616 1 1
1.00631349388573 0.975196230970969 1 1
0.885317331742592 0.858962292811173 1 1
0.979393428473904 0.950874794790018 1 1
0.92395260112168 0.894763780407329 1 1
0.847586737921443 0.824849508913372 1 1
1.04559549082769 1.01588085755287 1 1
0.987112738894705 0.958996429916126 1 1
1.08531083175978 1.05523968356709 1 1
1.05000862719066 1.01952937193342 1 1
1.0741357654449 1.0414775915029 1 1
1.05901367624261 1.02679928212882 1 1
0.883952515190098 0.852951313485225 1 1
0.954680178540097 0.92763533206126 1 1
0.994359705679924 0.962772469981103 1 1
1.07168471308771 1.04001669389224 1 1
0.972103326809178 0.94555022166368 1 1
1.19150081088154 1.15755768592966 1 1
0.911978943700989 0.886396801391435 1 1
1.12266325731792 1.09110890340221 1 1
1.07646441767692 1.04605119786193 1 1
0.869051988355752 0.844969390212988 1 1
0.896092945919345 0.869757316006155 1 1
0.97621340302135 0.947427689287539 1 1
0.97929360349748 0.950254778850911 1 1
1.04568442052433 1.01521084924953 1 1
0.919173351102972 0.892733088422317 1 1
1.06214347282904 1.03204316540756 1 1
0.98033695403768 0.95249509089827 1 1
0.915125438993426 0.887906967868414 1 1
0.916719239447826 0.889415323204073 1 1
1.05490113515522 1.0240675262563 1 1
1.05938757871207 1.02714532571057 1 1
0.993889062459871 0.965765903852287 1 1
1.10909361768266 1.07722735376781 1 1
0.966784526614425 0.93961431950629 1 1
0.936856058426791 0.911351375479758 1 1
1.25717161659263 1.22047379254152 0 0
0.959300787794996 0.930914257624319 1 1
1.013026501395 0.983317869291615 1 1
0.965081486260564 0.936518187521153 1 1
0.961257859418552 0.932142067079698 1 1
1.03435858632148 1.00333354139341 1 1
1.00300690145299 0.973485184748479 1 1
0.845011813444156 0.821489369557717 1 1
1.20926891054555 1.17297058412483 1 1
0.823851138805798 0.799597257646836 1 1
0.982149407582637 0.953719338887013 1 1
1.01439848884886 0.983358297948885 1 1
1.07575969649953 1.04197977127786 1 1
1.04162040838585 1.01060153067059 1 1
0.92760649965843 0.900707659871866 1 1
1.01231512621518 0.981585308205916 1 1
0.828239920615612 0.80278300116632 1 0
1.07787883145446 1.04725260494057 1 1
0.980787722183697 0.951706334482858 1 1
0.880071190927329 0.855805777690137 1 1
1.24016819121335 1.20184909098302 0 1
1.19172022640096 1.15822527570557 1 1
0.73579566230351 0.711794144288504 0 0
0.983915981897336 0.953097249709569 1 1
0.841853116659949 0.817394221837701 1 1
0.804491231905519 0.781371896197044 0 0
0.981565890445627 0.95334995329429 1 1
1.07297220410039 1.04083618090507 1 1
0.978287156691235 0.948393294416308 1 1
1.12493937325938 1.09336051214788 1 1
1.0280316631756 0.99762830349414 1 1
0.93661976191692 0.908678521712149 1 1
1.08010833377619 1.04814814472096 1 1
0.847067554309823 0.822055323840223 1 1
0.92212994884615 0.895849339341433 1 1
0.939280080005517 0.912418267981723 1 1
0.85324961067586 0.829072042312546 1 1
0.791719907250919 0.769110499116225 0 0
1.2330863011813 1.19600012447058 0 1
1.10635679732112 1.07187756115283 1 1
1.02908598939322 0.998868692212575 1 1
1.04786224192898 1.01853872668543 1 1
0.944901654268949 0.916249251466893 1 1
0.982633242996189 0.955250052912977 1 1
0.89993290484498 0.874376806508991 1 1
1.02769970544077 0.99593427211569 1 1
0.947890051327186 0.91984382222249 1 1
0.892600148562748 0.867153299143668 1 1
0.916009416740934 0.889623977863572 1 1
1.22392664553297 1.18626160327254 1 1
0.872498524823144 0.847339467091594 1 1
1.24205164330828 1.20707237538841 0 0
0.956777459564988 0.926829337001652 1 1
0.881121546031522 0.854599381327376 1 1
0.898407500253206 0.872838180625365 1 1
1.11270614251796 1.08141458561689 1 1
0.880586827041566 0.854828648510613 1 1
0.831799726395472 0.808202376490782 1 0
0.981871797463799 0.954384287236748 1 1
1.05526380807167 1.02677338942894 1 1
1.01350914714112 0.984734127283926 1 1
0.976110077196051 0.948186357643855 1 1
1.0771802309186 1.04495360910935 1 1
1.08215539688302 1.0476135757104 1 1
1.043463828676 1.01310413932131 1 1
1.06060421242451 1.0296522128072 1 1
1.21099073144579 1.17391436768414 0 1
1.10672367931215 1.07309023675738 1 1
1.08776543789955 1.05626121930202 1 1
0.971929103287691 0.942836837205607 1 1
0.950478711475053 0.923804860335339 1 1
1.02252806613995 0.99228065490743 1 1
1.08534236326972 1.05264212016834 1 1
0.996138732994197 0.967537438637226 1 1
0.953634065767108 0.924606781720048 1 1
0.8843050987083 0.85668675512741 1 1
1.17721110651382 1.14130920905178 1 1
0.893078001275546 0.866479801892765 1 1
0.739844574354917 0.718640258954465 0 0
1.04649489470029 1.01689160293994 1 1
0.996358888009871 0.966054931726785 1 1
1.08822280088116 1.0569335840088 1 1
1.16138887092504 1.12770469821514 1 1
0.970290127997943 0.943461082060935 1 1
0.9093417432228 0.885073371108395 1 1
0.962419835407746 0.935873326814185 1 1
1.02493238625943 0.994599801140617 1 1
0.997457255571665 0.968190958021426 1 1
1.06682401014935 1.03454616887953 1 1
0.939901719024107 0.912766227567863 1 1
0.955834907888604 0.92749534918139 1 1
0.984013774541135 0.955568193238 1 1
0.904270864597756 0.878421262848608 1 1
1.13894968360911 1.10376780106703 1 1
0.935453746861221 0.909380999875154 1 1
0.881508043191618 0.857378518559819 1 1
0.918229303294667 0.890771768168877 1 1
1.05473911879703 1.02495568495061 1 1
1.02936076249102 0.999812815076924 1 1
0.943145506959262 0.916666195251664 1 1
1.10007476774974 1.06761882558144 1 1
0.970161818859189 0.941560092879445 1 1
0.866504565305058 0.839786279051295 1 1
0.958844015116322 0.930052152391429 1 1
1.06672223228929 1.03380922011055 1 1
0.880917922095751 0.854613963258405 1 1
1.07501752113431 1.04294546745936 1 1
0.881086971605689 0.855735796870569 1 1
1.00809475101359 0.978054366199167 1 1
0.824525179140736 0.799622390042101 1 0
1.0493055441738 1.01811410823375 1 1
0.910826114930668 0.885085818547188 1 1
0.953979922618131 0.924446621890659 1 1
1.05423856324804 1.02262565101266 1 1
0.980591099528097 0.952912738300648 1 1
0.957432032977379 0.929966532226556 1 1
1.12002540588375 1.09037446483543 1 1
1.0156443596249 0.987098138633091 1 1
0.962408180368208 0.93464929873378 1 1
0.837043330496501 0.812796717504311 1 1
1.08453619394184 1.05457242518894 1 1
0.963879642198295 0.933811740989035 1 1
0.929047217061625 0.902829423734839 1 1
1.17976164026737 1.14509762601748 1 1
1.06954183315934 1.03735496931098 1 1
1.16274242417953 1.12673168887987 1 1
1.06116436552098 1.02960845278574 1 1
0.918661446627207 0.892348311531449 1 1
0.820911892364854 0.797056002827472 1 0
1.0128685321691 0.984613810815435 1 1
0.858741807482583 0.831890817569905 1 1
1.21349276864477 1.17950655577354 0 1
0.950147445998624 0.92097917381272 1 1
0.943451136058992 0.915349992186959 1 1
1.01291009383415 0.984501013787712 1 1
0.998615892311705 0.968257316549588 1 1
1.04893847594577 1.01835820914623 1 1
1.13665898868236 1.10340811565618 1 1
0.929482567301499 0.902188267488408 1 1
1.12613792808241 1.09362135416694 1 1
0.850729398187078 0.826135873084902 1 1
1.01073952077571 0.980342621396683 1 1
0.890469048597452 0.865681057079405 1 1
0.849428305754749 0.82263084433932 1 1
0.838977876866516 0.815621611066341 1 0
1.02129775157983 0.991899607596441 1 1
0.951471138448094 0.923462929542224 1 1
0.966686463367867 0.940350455569665 1 1
0.86086950482272 0.834052939225176 1 1
0.992710084461664 0.964707590851491 1 1
1.06552234007028 1.03358151247259 1 1
1.06571700729445 1.03481121208178 1 1
0.952355812370926 0.924210278393499 1 1
0.884222571369075 0.857968255664799 1 1
0.938166995840894 0.910937113812985 1 1
0.88125617786603 0.854938061754947 1 1
0.978277017558693 0.949061415605704 1 1
0.910739005695739 0.884481205647162 1 1
0.894759751635647 0.868870712428577 1 1
1.10589262175313 1.07338830553572 1 1
0.773300844725692 0.751784040376289 0 0
0.951169795932594 0.924564295388282 1 1
1.09624179933261 1.06285060712903 1 1
0.931354824597558 0.904726551436831 1 1
1.01569179292149 0.984157712042006 1 1
1.08931688485447 1.05807340350989 1 1
1.04100174565731 1.0125595406714 1 1
0.822954829119027 0.799387692600312 1 1
1.2832935782083 1.24721255933977 0 0
1.01779894103621 0.988389485518556 1 1
1.15392946684893 1.12000460462543 1 1
1.09945794034285 1.06776697487772 1 1
1.07077121967094 1.04005069219198 1 1
1.05847059456526 1.02911590108266 1 1
0.989634911961427 0.960452226141226 1 1
0.96659182163098 0.937785363201345 1 1
1.04082062792468 1.01111473236395 1 1
1.07318183849514 1.0390646115633 1 1
0.8732212948722 0.847542966686435 1 1
1.0689387866903 1.03692212652526 1 1
1.09715594924079 1.06555567761236 1 1
1.12117786029939 1.08659376575206 1 1
1.02841442106439 0.998830065938053 1 1
1.03786534970445 1.00606940558379 1 1
1.07401877733161 1.04072441328213 1 1
0.947521761656974 0.920018787205694 1 1
1.11024715716805 1.07674717294777 1 1
0.940993019670054 0.912152412459063 1 1
1.00939172381058 0.980801849208527 1 1
1.27817416118334 1.23810339827676 0 0
1.06086420489557 1.02925245786396 1 1
0.862423424898114 0.837271078246138 1 1
0.934384508264354 0.906997916210599 1 1
0.943829863927796 0.917617331544619 1 1
1.03154065893211 1.00093684361746 1 1
0.846610176927353 0.821678955887808 1 1
1.14651890459127 1.11296280133612 1 1
1.05984355979065 1.02869430178511 1 1
0.832552798355138 0.809202489462627 1 0
0.903326324158159 0.877034490027794 1 1
1.08048327084791 1.04988989767914 1 1
0.89475598330346 0.867045845500354 1 1
1.06218868468525 1.03098434410647 1 1
1.02738706792697 0.996303825652215 1 1
0.912973336415323 0.88406312602363 1 1
0.905060611342822 0.878081179289186 1 1
1.05199801299398 1.01992622887194 1 1
1.04252227681372 1.01296741926508 1 1
1.02177082111017 0.991901604653073 1 1
0.850271554312 0.825766293834732 1 1
0.99351278583535 0.965009172783104 1 1
1.15013327983902 1.1156779597675 1 1
1.00225307996995 0.971738961781281 1 1
0.931097131830233 0.903631072866921 1 1
1.02098394728103 0.992967098882024 1 1
1.0125142648004 0.98420691650443 1 1
1.10115075283487 1.06883071190576 1 1
1.04218558080796 1.01216651104203 1 1
0.906894595379731 0.880230848097791 1 1
0.924544326148209 0.897602756839269 1 1
0.928696203386116 0.903352434926211 1 1
0.856776860490135 0.831048544445404 1 1
1.06703605500783 1.03632809244476 1 1
0.939921085980142 0.915273857489352 1 1
0.855852779812803 0.831878885164021 1 1
0.963354195197249 0.935127019140211 1 1
1.02760485699023 0.996539691178195 1 1
1.01699844463141 0.989265969389203 1 1
1.02979975382203 1.00097973471661 1 1
1.03927992078755 1.00798571019906 1 1
1.05795170878698 1.02695457397738 1 1
0.939432681364123 0.912165231697932 1 1
1.04743465832029 1.01862321808227 1 1
1.07788049987573 1.0476798288291 1 1
0.891918205889099 0.866437360755121 1 1
1.01761404258368 0.987605894251179 1 1
1.20588175952766 1.16929210404121 1 1
1.08272903515905 1.05079955990323 1 1
0.9044647032889 0.879072618841653 1 1
0.969050300584787 0.939354564285003 1 1
1.03231898975448 1.00208506911827 1 1
0.999911904002493 0.970855648609498 1 1
0.907826234904645 0.880854553132525 1 1
0.751754608715865 0.730896929088385 0 0
0.914641288129812 0.8882645756052 1 1
0.946572190374645 0.917728099389112 1 1
0.971995185313668 0.943652608533808 1 1
0.798924704408888 0.776805529582876 0 0
0.928274102283478 0.902231992025147 1 1
0.926683528690338 0.898924103535695 1 1
0.933055225825155 0.903702901740902 1 1
1.00684045201532 0.976762490565407 1 1
0.986750659975101 0.957820349924455 1 1
0.90271612058193 0.876144666789033 1 1
1.24584612793963 1.20872524714348 0 0
1.03058779111196 0.999327494419087 1 1
1.07537022864007 1.04316604696801 1 1
1.04848016433447 1.01761180200303 1 1
1.19968959490016 1.1666714065916 1 1
1.0210842267633 0.99225407640763 1 1
1.07213693779518 1.03997777987276 1 1
1.07881310213673 1.04874057059552 1 1
0.965271171936024 0.938869088129728 1 1
0.975420606591185 0.945084865114763 1 1
0.850075575769778 0.82561145407254 1 1
0.861325502866281 0.835471233628915 1 1
0.910882700001863 0.884577113980219 1 1
0.979760798751331 0.952238485111314 1 1
0.882743100463547 0.856336315658661 1 1
1.10561964597081 1.07379103925484 1 1
1.10942051050764 1.07640537474229 1 1
1.11189550879438 1.07870704803036 1 1
1.07732496566903 1.0475114884793 1 1
0.878561043271842 0.852100974453551 1 1
1.05634297508049 1.02483628218921 1 1
1.01882314172823 0.986384361489822 1 1
1.17791152831671 1.1454564520182 1 1
1.12283929191741 1.08982851941345 1 1
1.02415002677428 0.993546133898338 1 1
1.09480538901799 1.05953470507992 1 1
0.839618143847465 0.815340251384062 1 1
0.910007637872092 0.883370169280705 1 1
1.06716727663267 1.0337157941648 1 1
1.05331697785203 1.0225441603984 1 1
1.10908329632827 1.07718577877224 1 1
1.02929073590221 1.00096684151848 1 1
1.13223639633301 1.09851371184838 1 1
1.06194044644843 1.03160296975518 1 1
0.905342648753714 0.87818451644964 1 1
1.07685556787296 1.04661798403113 1 1
0.951355941485634 0.9232355205239 1 1
1.04611686883902 1.01497100975006 1 1
1.01400346829042 0.985128876062606 1 1
1.12046814097315 1.08959881456727 1 1
1.12107929875949 1.08712290110676 1 1
1.05447682615406 1.02209309644669 1 1
0.996922438168599 0.966620151895765 1 1
0.897809397525104 0.870614406829132 1 1
0.89960215788098 0.872676636926716 1 1
0.980304177447909 0.948805160072025 1 1
0.986464954037452 0.958548806654983 1 1
1.0433459416226 1.01225580994824 1 1
1.17020126527062 1.13665123098209 1 1
1.00653653454966 0.978908372350842 1 1
1.09779774414074 1.0641294835255 1 1
1.0394093343047 1.00935334491642 1 1
0.967934696705246 0.938691180244824 1 1
0.993041225744445 0.965744831246311 1 1
1.0136256510673 0.983331114872395 1 1
1.03133453031811 0.999244622203411 1 1
1.0305572092229 0.999585996382227 1 1
0.872513955904168 0.846921497697979 1 1
0.967823554542959 0.938687278106151 1 1
0.918911401729397 0.891558639819156 1 1
0.928513781057896 0.900966272313857 1 1
0.864983002095098 0.839854401329365 1 1
1.11272867945079 1.08105815807253 1 1
1.0508465619805 1.02073721955407 1 1
0.896933936577619 0.870004518818211 1 1
1.06838554553431 1.03419346741676 1 1
0.885911441348136 0.860908474513781 1 1
0.772070577440577 0.748401073289504 0 0
0.891435611680724 0.865144492222835 1 1
1.05359718995838 1.02265708519151 1 1
0.898922970132363 0.872066735884652 1 1
0.933442141154492 0.903918198672576 1 1
1.09074649183119 1.05754346176003 1 1
1.24876908519592 1.21213452760107 0 0
1.11434220252695 1.08074666023839 1 1
0.885789457778423 0.860482648240317 1 1
0.917287656825781 0.892116657497517 1 1
1.08098002657653 1.0483882889025 1 1
0.853369850106455 0.82774464481733 1 1
1.04023356742033 1.00727831588179 1 1
0.899261436369855 0.871312959112584 1 1
0.961460123043357 0.933778907082728 1 1
1.08354850573372 1.05155405374212 1 1
1.05871758646319 1.02723994473378 1 1
1.06629020458101 1.03530006147424 1 1
0.950628429263059 0.923577188370236 1 1
0.917027649940081 0.890952636312189 1 1
1.04896506575283 1.01886918461701 1 1
0.998878880768813 0.969445982587717 1 1
0.987272852720307 0.957588467734681 1 1
0.936881125638224 0.909626883513836 1 1
0.955789628965092 0.92771979385814 1 1
1.12673452998798 1.09638097922355 1 1
1.03252015316236 1.00010641008584 1 1
1.14137590959201 1.10884027779534 1 1
0.843562732463322 0.817558357314275 1 1
0.872693781192372 0.848574327057406 1 1
0.977325837044458 0.949392414613756 1 1
1.17070777607553 1.13358889266796 1 1
0.953709695888052 0.925347037214545 1 1
0.959484242970216 0.930850216668361 1 1
1.06728848211293 1.03796876989358 1 1
1.31801610708572 1.27871812412591 0 0
0.942965517556338 0.914067305469244 1 1
1.01001590333022 0.980932999598662 1 1
0.972666960506498 0.945463586291286 1 1
0.986867179855301 0.960129554953908 1 1
1.16370555963542 1.12953703330522 1 1
1.02528228972427 0.994572206671844 1 1
1.00638525427167 0.977084374656532 1 1
0.958080231917911 0.930550134028291 1 1
1.09603604527937 1.06441889857708 1 1
1.01478714587177 0.982234781625735 1 1
1.02025136606962 0.991443447763118 1 1
1.29848063236977 1.26004450475991 0 0
0.898347108455882 0.873684209300514 1 1
0.960275225942721 0.933020946359554 1 1
1.08599612247702 1.05493437375679 1 1
1.04665483714912 1.01387613274302 1 1
1.08294827823171 1.0517442598615 1 1
0.950797454977107 0.921014281927946 1 1
0.964153315725076 0.934763350870087 1 1
0.966543288476477 0.938741662243953 1 1
1.01036957413775 0.980400446737649 1 1
0.991523404233016 0.962110526648815 1 1
0.902540843458246 0.87808279672205 1 1
1.00040828829971 0.971225068863152 1 1
1.11586751883349 1.08340392479125 1 1
1.09794807850537 1.06440619652034 1 1
0.885582017624168 0.860689875421779 1 1
0.904519521916642 0.879466801042523 1 1
0.883679311835881 0.857446324889669 1 1
0.965832093891958 0.938113826627998 1 1
1.00733441613111 0.979118343992415 1 1
1.02051181106085 0.992378633835015 1 1
0.879973938373817 0.854836708130161 1 1
0.985439029747817 0.95690914228015 1 1
0.95555127592216 0.929127810941383 1 1
1.10089527001264 1.07003925268298 1 1
0.923771891414426 0.894926100989991 1 1
0.995745708522569 0.968239767083455 1 1
0.974737221526785 0.945561817723905 1 1
1.04969623030075 1.01862155920361 1 1
0.998780684423759 0.967975262908244 1 1
1.02185593894151 0.990018266906764 1 1
0.898675560052535 0.87326619073834 1 1
0.978238308693141 0.948892334866505 1 1
0.909390133185909 0.88223620383882 1 1
0.903358902576099 0.874123211553385 1 1
0.967629081247792 0.938683302307299 1 1
1.1471548211446 1.11410020090994 1 1
0.975121404649623 0.945518530287586 1 1
1.09067097218356 1.05919695525479 1 1
1.02148566017411 0.990269636245283 1 1
0.911481506377677 0.884925309115616 1 1
0.964055122738855 0.93566764119192 1 1
0.954680296981641 0.928658851548374 1 1
1.02486781715827 0.993858868803813 1 1
1.05518514773969 1.02424582385156 1 1
1.10293314952094 1.07030169410186 1 1
1.12535918841538 1.09385879930843 1 1
1.05788331943924 1.02737289766603 1 1
1.15181074353883 1.11782945299242 1 1
1.135093613627 1.10153593800751 1 1
0.961906924101097 0.933180416537504 1 1
1.14784221259518 1.1166015734994 1 1
1.02234420488309 0.992455689408516 1 1
1.00816873500709 0.977988169264217 1 1
0.903427856410958 0.876334495146094 1 1
1.0782262744037 1.04632411216523 1 1
0.925445897353629 0.897023408986986 1 1
0.881171710606077 0.855575046343313 1 1
0.986523833243279 0.958131163299556 1 1
0.991483605475728 0.961807460512829 1 1
0.970236060278419 0.943659163821168 1 1
0.923634783439435 0.895034662943159 1 1
1.06723804287507 1.03390489861887 1 1
1.02894077530487 0.999469400460616 1 1
1.04140247959314 1.0098708373491 1 1
1.08900864991703 1.05649650364766 1 1
1.12812285255894 1.09529445484489 1 1
0.920851790761129 0.893797356972409 1 1
0.969546233533617 0.942953690152076 1 1
0.91272117169202 0.886109692657685 1 1
0.924467856397157 0.895977640630713 1 1
1.07113054888658 1.03964385804427 1 1
0.976113657648742 0.948318643259062 1 1
1.00475584568208 0.976265146284011 1 1
1.05272161284363 1.02200483775122 1 1
1.03117235622808 0.999483123367073 1 1
0.806205886781432 0.783743140617681 0 0
1.11338289233604 1.08059561395063 1 1
1.11873793216475 1.08531224900998 1 1
0.812602418250755 0.789917048296133 1 1
1.07809598457005 1.04697278135341 1 1
0.996999328594251 0.968483776275562 1 1
1.01439377201364 0.985572175596954 1 1
1.09647330878442 1.06383742029373 1 1
1.07239571680715 1.04084797317165 1 1
0.889739498626879 0.861877769020557 1 1
0.763202289606488 0.741882538000652 0 0
1.04245285514817 1.01191851311491 1 1
1.06575965794739 1.03409258319712 1 1
1.03652853758614 1.00578745959995 1 1
1.01679261033936 0.985358143980044 1 1
1.02313753582027 0.991993283080045 1 1
1.03908816854843 1.00874463855356 1 1
0.978833430345937 0.950702344212351 1 1
1.10372029445797 1.07103806785928 1 1
0.88198917530689 0.856660866237798 1 1
1.14416640627658 1.11112005403072 1 1
1.0686308755596 1.03740548449117 1 1
1.07607596212134 1.04394076566563 1 1
0.954267192090962 0.926414334606895 1 1
1.02520893191274 0.993947814787227 1 1
0.827651422817314 0.802547424845485 1 0
0.935964301783676 0.907998504111251 1 1
0.971152102570869 0.941528934069596 1 1
1.07882348685627 1.04618907569725 1 1
0.976486028144788 0.948638232706016 1 1
0.897869155236445 0.873288516714157 1 1
1.03105907578596 1.00082733074385 1 1
0.913216595346951 0.886504753851614 1 1
0.737155269336503 0.715337845981278 0 0
1.0334267380555 1.00387597781477 1 1
1.09245436983382 1.05612580029397 1 1
0.97126515747714 0.943644976901148 1 1
1.112803431379 1.07982924871087 1 1
1.03045799720746 1.00011073045024 1 1
1.0472190175021 1.01414471185637 1 1
1.03373607511947 1.00431911350773 1 1
1.05391416292416 1.02257591291704 1 1
0.825916479898679 0.802337033878464 1 0
1.06422675643355 1.03519467284277 1 1
1.00672838497549 0.976635802982638 1 1
0.778035293031785 0.756042122379365 0 0
1.02833214931015 1.00023736350238 1 1
0.982298270980452 0.954078829453785 1 1
1.07778486718999 1.0448694941256 1 1
0.864754493224952 0.838187028391334 1 1
1.00222514787498 0.97100023007116 1 1
0.949506633516459 0.921690114228932 1 1
0.922504550963596 0.89560752143882 1 1
1.09563223159576 1.06466732448127 1 1
0.951092271475866 0.925033666619136 1 1
0.83504071307849 0.810622902703225 1 0
1.08339710088354 1.05132002514136 1 1
0.920648524469697 0.893917221925287 1 1
1.03749833738865 1.00750886916153 1 1
0.953011759922952 0.923041498930197 1 1
1.0087000127358 0.979329930770767 1 1
1.0658907611216 1.03456293215769 1 1
0.85321990653941 0.828872246341659 1 1
1.04622439448305 1.01715656553087 1 1
0.912472499285648 0.884332290967602 1 1
0.823947289799785 0.798289385193983 1 0
1.04960059335492 1.01732845850607 1 1
0.905528038642584 0.878168959530282 1 1
0.957385807268147 0.930426605478707 1 1
0.873222735119191 0.848477233343912 1 1
0.884985424866868 0.858561881590994 1 1
1.06948967241498 1.03559028423456 1 1
0.998385947733521 0.968772851610796 1 1
1.01627647033059 0.985116545552256 1 1
0.968936110351437 0.940710707536249 1 1
1.11701930135995 1.0846382534444 1 1
0.946696944879053 0.917445238877501 1 1
0.993784703369274 0.96569141794517 1 1
0.859899616986122 0.835738338001936 1 1
0.958435771183131 0.930655314543606 1 1
1.15183015779426 1.11602299808587 1 1
1.01082036921941 0.982261230155393 1 1
1.13674840655445 1.10128988793813 1 1
0.900060993215319 0.872780317032783 1 1
1.18063429498482 1.14613403196949 1 1
1.25590574926491 1.21494905466053 0 0
0.989489686212889 0.960885721552444 1 1
0.894438509581571 0.866393171213222 1 1
1.20436055556636 1.16786523772417 0 1
1.01139349180162 0.98119207103533 1 1
0.939930248615116 0.911424910621241 1 1
0.925089798078427 0.897565782247904 1 1
1.05147781737332 1.02129735196996 1 1
0.875522259494018 0.848549202040902 1 1
1.00876113063914 0.979815113282605 1 1
1.0457848448492 1.01397888972136 1 1
0.903415605459426 0.877993097343071 1 1
0.873604003937077 0.847668903431984 1 1
1.08165266031383 1.05088760224481 1 1
0.920149250140354 0.893567294765647 1 1
0.921746831656761 0.895852708569476 1 1
0.969473525436269 0.942315267573064 1 1
0.97761460422984 0.948342519208025 1 1
0.942205707331552 0.91499372064284 1 1
1.00540169404193 0.976751735000532 1 1
1.11739773712354 1.0853607398032 1 1
1.20479285349249 1.16867721316641 0 1
1.06198474351535 1.03239147175938 1 1
0.928435732297402 0.902149268266114 1 1
1.00376744612771 0.973497352513452 1 1
1.01042747354821 0.981114888910782 1 1
0.857354451056302 0.831730486301138 1 1
0.877330465951978 0.852055591913485 1 1
1.08150193677303 1.0507254560032 1 1
1.06268914414583 1.03036979656804 1 1
0.813271315427555 0.789387371633891 0 0
1.04140596754342 1.01064277836521 1 1
0.958955585605282 0.929055031557568 1 1
0.95571892691574 0.927291442627942 1 1
0.960442318404323 0.932712086853267 1 1
0.954828951002324 0.928130083144428 1 1
1.04866820859807 1.01903363232298 1 1
0.994008650599007 0.964226645017938 1 1
0.963860140085022 0.934007934167431 1 1
0.878866269708991 0.855212741948069 1 1
1.06658254628453 1.03446682651847 1 1
0.906532857231791 0.881476676955211 1 1
1.01974169620352 0.988142981638051 1 1
1.10256175623868 1.06991757126462 1 1
1.14232708432095 1.1072190095744 1 1
0.967065239524838 0.939436889708243 1 1
1.0295522803289 0.997061542315963 1 1
1.2572542039666 1.22119301143381 0 0
1.15253519656705 1.11939018747723 1 1
1.21999376637982 1.18329372126445 1 1
1.05545500115703 1.02500056343409 1 1
0.962432388619667 0.935470817105283 1 1
0.994986003585547 0.966467087274015 1 1
0.836179008019445 0.812884342504263 1 0
1.03503683029078 1.00472974553786 1 1
1.11546007150604 1.08175949223138 1 1
1.1899557793887 1.15587952179008 1 1
1.04797039663979 1.01655363521157 1 1
1.05215192411781 1.02354877009876 1 1
1.18569569786634 1.15129324196276 1 1
0.8391164579668 0.814814344046779 1 1
0.952002327550861 0.925116916238158 1 1
1.08556417258417 1.05463533679032 1 1
1.17177319305535 1.13464443987247 1 1
1.00262134360442 0.972303580832959 1 1
1.17231235804099 1.13762319089217 1 1
1.07959433145106 1.04787566355933 1 1
1.09599016456089 1.06175778194634 1 1
0.984692046501584 0.956869560831806 1 1
1.07024315115294 1.03870469023787 1 1
0.983073886810954 0.953132656412874 1 1
0.918669182323059 0.892413587919771 1 1
0.945533321667324 0.91934990167588 1 1
0.903031708580263 0.876005699139122 1 1
0.884952844202232 0.860603978430263 1 1
0.985313004515635 0.955629611554466 1 1
0.999216737174212 0.96885893822226 1 1
1.16340098390815 1.12836796740506 1 1
1.01868649166878 0.986425148336326 1 1
1.0587325804617 1.0251015362524 1 1
0.911371356808577 0.885356701153653 1 1
0.900258853355949 0.873390456350784 1 1
1.11409920453957 1.07986543230936 1 1
0.895078606402144 0.866349096578905 1 1
1.04151309383992 1.0092006353067 1 1
0.913188916715522 0.884303409681654 1 1
0.914666791342226 0.885657409197935 1 1
0.881209129180793 0.8548274257801 1 1
0.874274270035079 0.847644814119876 1 1
1.03197515498291 1.0024985766076 1 1
0.875696666453464 0.851397175051583 1 1
0.966869376673276 0.938025443446189 1 1
1.02061791019836 0.991644321907362 1 1
1.04986833933303 1.01881287060591 1 1
0.894444851091443 0.870473979080664 1 1
0.892167968042798 0.866265362761892 1 1
1.01532988508086 0.986549630238007 1 1
1.00464893796796 0.973750823406607 1 1
0.994285986636372 0.964642876210284 1 1
1.13572274445239 1.10347695681717 1 1
0.971847775760298 0.942122053010667 1 1
1.12578129307387 1.09361728173853 1 1
1.02794479381979 0.998242103462291 1 1
1.10606162117161 1.07336321841315 1 1
1.20318808207139 1.16743819583157 0 1
0.979169188396245 0.949067791114266 1 1
1.03661099653057 1.00609726257811 1 1
0.983218985048759 0.954900592817019 1 1
0.966716884341464 0.940701793083941 1 1
1.10811898445573 1.07625433014159 1 1
0.967314001205109 0.937980419889212 1 1
1.00268061541839 0.974674031893829 1 1
0.874569267987831 0.850090112742378 1 1
0.95524752743842 0.927560857859778 1 1
0.886614878723424 0.862062897747418 1 1
0.946335875383036 0.917275439674787 1 1
1.2328511297777 1.19606817976518 0 1
0.85833492572853 0.833980222654197 1 1
1.03777334607772 1.00762042774002 1 1
0.936629457872618 0.909888074429054 1 1
1.05670314085989 1.02522580360806 1 1
0.906655374303458 0.880041272935562 1 1
0.991002160777405 0.962023028608592 1 1
0.992637249204154 0.963908487225354 1 1
1.02315758774335 0.992993473608041 1 1
1.00064468159686 0.971724586143889 1 1
0.895408627100223 0.867641605772609 1 1
0.825171438721926 0.801933631891288 1 0
0.750018968261505 0.727248115414544 0 0
1.03933660156236 1.00904201927274 1 1
1.08415605975421 1.0528373032788 1 1
1.02954178465201 0.996027926318248 1 1
0.943467151734242 0.913763860320204 1 1
1.01872118860857 0.989457974146757 1 1
1.06397339318502 1.03137014688972 1 1
0.833453868673178 0.809060625236537 1 1
1.03350356571319 1.00196166416104 1 1
1.01770278576321 0.985952413369015 1 1
0.945773880811968 0.918326814765565 1 1
0.953320764102158 0.926831754903936 1 1
0.90190242364793 0.874711351967335 1 1
0.963408245686188 0.93461733785031 1 1
0.948618305256163 0.922180304845798 1 1
0.99624375184078 0.968058703779466 1 1
1.03791718169783 1.00907334826481 1 1
1.05181778393612 1.0227634091219 1 1
0.908298133624458 0.883082232254537 1 1
0.935459050647887 0.909205486051282 1 1
1.13437421525195 1.10138434705691 1 1
1.10819488446777 1.07479574414964 1 1
0.96736791904138 0.939880437728338 1 1
0.902794224803767 0.87762557519825 1 1
1.02169197308378 0.991526307980931 1 1
0.894921316963791 0.870541519133216 1 1
1.15367503326164 1.11801140278379 1 1
1.17653380735838 1.14096654935513 1 1
0.886666671216985 0.861471486946959 1 1
0.906525235503607 0.88131372147317 1 1
0.984142145653264 0.956797635293436 1 1
1.05483000692355 1.02195459150981 1 1
0.990952568993388 0.964042520793256 1 1
1.16194300040855 1.12949762017647 1 1
1.0070529123283 0.977468599652513 1 1
0.958249750948655 0.931526862246786 1 1
0.94588620553862 0.918644495004058 1 1
1.03231346577274 1.00129753682162 1 1
0.842855373864186 0.818995846484277 1 1
1.02175827981675 0.990664103611 1 1
1.16752131287338 1.13386889808064 1 1
1.09354350556791 1.06076683921747 1 1
0.943396675556034 0.915189659699915 1 1
0.963544198802015 0.934407974642736 1 1
1.07042739609839 1.03871989151696 1 1
0.874160897283507 0.848672215805671 1 1
0.922245168589678 0.894413469050773 1 1
1.03552654331988 1.00533987352136 1 1
1.13226470630104 1.09840952802194 1 1
0.977092675247857 0.949924776174406 1 1
1.08280203666127 1.05193349037516 1 1
0.887303262411425 0.859873522625109 1 1
0.984850976959854 0.95727287033488 1 1
1.03716934515374 1.0083778843452 1 1
0.876599044090665 0.85077262112328 1 1
1.09431061620974 1.06383042598424 1 1
0.745248814872654 0.723685052513054 0 0
0.870453950227523 0.845130171831988 1 1
0.908185985913459 0.883210023133958 1 1
1.06844713683008 1.03627499557784 1 1
0.977571115587113 0.947158498992711 1 1
0.960483338936619 0.930046294297637 1 1
0.959200846490512 0.931802399403134 1 1
0.917657158999218 0.892065917238464 1 1
0.974872254198197 0.94725095046743 1 1
1.00099123459411 0.972328077663794 1 1
1.00979929126361 0.979682160461939 1 1
0.877094074202956 0.851960116948385 1 1
1.0526492845664 1.02415934205322 1 1
1.02334286679375 0.991256174368266 1 1
0.868934298214559 0.843311744402985 1 1
0.956373536237507 0.928574556757311 1 1
0.972500760354712 0.944498387024012 1 1
0.837692591668476 0.813835705089687 1 1
0.913567590748335 0.887893697544848 1 1
0.987384188661293 0.960046406412449 1 1
1.04853067484445 1.01780427863638 1 1
0.866016511285977 0.841172814419117 1 1
0.973946181706522 0.945291835425507 1 1
1.06016658244219 1.03014072786964 1 1
1.11562876952705 1.07987169354016 1 1
0.987687814777629 0.959073524711727 1 1
1.03161125533123 0.999594804977307 1 1
0.981761048254559 0.954563499590019 1 1
0.929475728159356 0.901063057616829 1 1
1.10409344125046 1.07180675300204 1 1
1.10133027767647 1.06826718341864 1 1
1.10840995173135 1.07556206640193 1 1
1.07406712486294 1.04357400715757 1 1
0.924482349582554 0.898394278303557 1 1
0.938878935359456 0.91039399640512 1 1
0.816571931299081 0.79328855496001 0 0
0.895873263520385 0.870169685261813 1 1
0.901892187808396 0.878004290340171 1 1
1.14413866859497 1.11098992741286 1 1
0.928632545822643 0.901357121599186 1 1
0.993829068898954 0.96364771668379 1 1
0.921605923442918 0.896410217468365 1 1
0.754534914848798 0.733130997739616 0 0
1.1078807782595 1.07611260352898 1 1
1.11666928841529 1.08371198710295 1 1
0.800463664379629 0.777168680437315 0 0
1.08918546382251 1.0588735510265 1 1
0.94403167175286 0.916096174932557 1 1
1.01262322233263 0.982640098161362 1 1
0.965371342684722 0.937134459612427 1 1
1.04442963773526 1.01053219249588 1 1
0.868133622320277 0.841933730999109 1 1
0.723741997407492 0.702226263401889 0 0
1.07477409549946 1.04038799146816 1 1
0.938441327943516 0.912712479997207 1 1
0.937569086247971 0.910468651250734 1 1
0.987751617791588 0.957687566676529 1 1
1.09515484744186 1.0647556579817 1 1
0.958982846009019 0.930689380619163 1 1
0.943604021128775 0.914709132082221 1 1
1.16718793201787 1.13248366831113 1 1
0.908723916676839 0.883043916641459 1 1
1.07674096175526 1.04644650371713 1 1
1.02063403648949 0.990294492332053 1 1
0.866110424128342 0.841313591214639 1 1
0.902917927244648 0.877558787946878 1 1
1.02515118813201 0.997460791837074 1 1
1.00974545998342 0.980318125295337 1 1
1.09201806648154 1.06054551271554 1 1
1.11473738852145 1.08225845425459 1 1
0.937407235680599 0.908764053896799 1 1
1.08179971105954 1.05053680826111 1 1
1.02290160107293 0.993773132393044 1 1
1.02919366844056 1.00080977017595 1 1
0.922708731025746 0.896560721697142 1 1
1.11643487409183 1.08275558658897 1 1
1.020036616509 0.990317744986004 1 1
0.999613723771559 0.970867663835458 1 1
0.995775363336606 0.966172935160614 1 1
0.975842366038273 0.947310036610871 1 1
0.847868456863055 0.823460017353507 1 1
1.0683464509626 1.03862944893537 1 1
1.03905761735845 1.00979644274626 1 1
0.938829083512106 0.911079387031254 1 1
0.985429051441425 0.956994770453885 1 1
0.898098581301997 0.871997278650992 1 1
0.988955533509672 0.958021277506959 1 1
0.856887860986047 0.832946326737872 1 1
0.911235342534897 0.884256272437448 1 1
0.826282452494023 0.803392945003629 1 1
1.11467860523412 1.08312749954968 1 1
0.871961084439407 0.84716277023811 1 1
0.970295269888158 0.939655628455375 1 1
0.931484994094727 0.905151532462328 1 1
0.828811314611799 0.805048413594099 1 0
1.03023687176739 1.00160315995163 1 1
1.04274239975558 1.01179705505541 1 1
0.996841025094074 0.969078273832867 1 1
1.03941515406854 1.00693372854311 1 1
0.973284119586077 0.945127506872807 1 1
1.00876514987033 0.980354199730103 1 1
1.01373139142767 0.985499995618465 1 1
1.0226288272117 0.992379021806281 1 1
0.894360924527117 0.86851640170693 1 1
1.12298021151701 1.09110553106747 1 1
0.947368006789398 0.91977509175185 1 1
0.970569105518804 0.941591618812856 1 1
0.790574623735064 0.766412035363833 0 0
0.923034608829253 0.893127472534627 1 1
0.909209306930577 0.881442634276149 1 1
0.863070836174705 0.839407910371722 1 1
0.959560792125106 0.932531445450077 1 1
0.99517911109361 0.965584320378802 1 1
1.07125309493393 1.04121002284077 1 1
1.0853021057411 1.05194591209927 1 1
1.03680313746917 1.00688915293836 1 1
0.912190244973066 0.886966730878021 1 1
1.07097360483621 1.04022446306101 1 1
0.999749916632303 0.969002121948652 1 1
0.858071912765318 0.831426023461803 1 1
1.08714631675517 1.0553788161645 1 1
1.09658940856961 1.06472626191135 1 1
1.04178683215785 1.01089954380641 1 1
1.02295181464439 0.992523626180962 1 1
0.864503024072334 0.840825242314439 1 1
1.13690948083842 1.10170826448177 1 1
0.938503742685842 0.911682606600191 1 1
0.986704316507363 0.958164915492032 1 1
1.06463084665366 1.03384955867341 1 1
1.13920454712015 1.10572219245267 1 1
0.822665335234229 0.799470732416728 1 1
1.07716847172462 1.04312728290449 1 1
0.960678956625596 0.93099440967233 1 1
0.953777394976645 0.926485872207553 1 1
1.10800728025044 1.07591186321627 1 1
0.978043634688071 0.94883314243558 1 1
1.00566669502993 0.976037806735199 1 1
0.986644787624837 0.957400647437148 1 1
0.776139450187331 0.753576176084545 0 0
1.01057704058282 0.980652040120963 1 1
0.95558853922387 0.927395465949636 1 1
1.2119619501309 1.17709733445822 1 1
0.960500546516814 0.932085196255648 1 1
0.952414726028495 0.924799715047553 1 1
0.950951667300897 0.921650605856222 1 1
0.870526454213789 0.845686115354821 1 1
0.944281389956462 0.916634208659296 1 1
0.807740389354336 0.785378545761099 1 0
1.05400053236833 1.02342831333214 1 1
1.02936155861266 1.00011859795875 1 1
1.01602191917367 0.986650269133815 1 1
0.871535447924958 0.846766269878945 1 1
0.856865778181144 0.831925225758695 1 1
1.07573045609069 1.04417344315511 1 1
0.933409253392207 0.904778061524134 1 1
0.833178619977155 0.807678526398274 1 0
1.11774032955328 1.08698515722098 1 1
0.885748485900122 0.85926909804018 1 1
1.03482010282551 1.0016882160983 1 1
0.991373459525087 0.962260273288879 1 1
1.00074079503592 0.972737386015536 1 1
1.06673457674457 1.03573872202957 1 1
1.03860403999043 1.00688243249445 1 1
1.05866894500975 1.02947511487492 1 1
0.798503669657079 0.777744333692677 0 0
1.08833031568263 1.05577763406628 1 1
1.06872463562542 1.03700008394411 1 1
0.952371887123894 0.925058280451336 1 1
1.04096289434879 1.01028581555732 1 1
0.991199248224893 0.961497188214851 1 1
1.128394739118 1.09590485372109 1 1
1.07829978014952 1.04549070025595 1 1
1.02263838506815 0.990816253144181 1 1
0.9992455240049 0.969842408662245 1 1
1.01306606542132 0.983559107558474 1 1
0.941212574388688 0.91198396090541 1 1
1.05284604128884 1.02066981144722 1 1
1.08973115888311 1.05823733022529 1 1
1.11582517491096 1.08279165975083 1 1
0.958321898299873 0.930735304858579 1 1
0.829837878938703 0.805969299879736 1 1
0.909486267528558 0.883501487092664 1 1
1.13767780283487 1.10628949311237 1 1
1.10120890201205 1.06745851754347 1 1
1.10850757880145 1.07295032579372 1 1
1.05805440465304 1.02626585458587 1 1
0.994528501036981 0.964665485042262 1 1
1.10283293323844 1.0713827523281 1 1
0.948872379449022 0.921054696194188 1 1
1.09405403201521 1.06261253483152 1 1
1.03350038436418 1.00424137382593 1 1
1.09989046502878 1.06896592974003 1 1
0.972989505370835 0.946038566477408 1 1
1.15257247454034 1.12014072843345 1 1
0.708753554994559 0.68782802194412 0 0
1.1193188663705 1.08533754467096 1 1
1.06349976506792 1.03247387722433 1 1
0.956417300193328 0.930009609533765 1 1
0.988419625829722 0.96001131925435 1 1
0.957343593340613 0.929283747825561 1 1
0.975846474418536 0.94603546544284 1 1
0.756361571055528 0.73547439701459 0 0
1.0043839092276 0.975461528917036 1 1
1.1158113467359 1.08499340593326 1 1
0.845072080007049 0.819242200600994 1 1
0.996610564191271 0.968930086304233 1 1
0.921934248486606 0.894880697446722 1 1
0.872431397938465 0.8472274132476 1 1
0.969968084812371 0.941015832121674 1 1
0.872338837925021 0.847741013756958 1 1
0.83836508567943 0.812715369222593 1 1
0.885352101089243 0.860297299885394 1 1
1.00283877771877 0.974626940807367 1 1
0.94106006539685 0.913697549199937 1 1
0.991941183474989 0.962505614800963 1 1
0.843964808545712 0.820966814458928 1 1
1.18983102926734 1.15547002321417 1 1
1.06887217953138 1.03798444973899 1 1
1.07260013089412 1.0403991828109 1 1
1.00258735595963 0.974029362104153 1 1
1.14615383088043 1.11298207226282 1 1
0.783043866975009 0.761756027570158 0 0
0.842232364319421 0.816374047758461 1 1
0.941116618258619 0.912582206070324 1 1
1.04536554449937 1.01457345255338 1 1
1.03332627252847 1.00489748391494 1 1
0.824733720561391 0.801029091540896 1 0
1.04685271604172 1.01647059952398 1 1
0.904627350333864 0.874581690906531 1 1
0.922261397114942 0.894679141812759 1 1
1.11352345051382 1.08121286514976 1 1
0.977985268841547 0.951401614285895 1 1
1.03576965320298 1.00732706997557 1 1
0.855661083595348 0.830045380120379 1 1
1.01838832653581 0.989314777510664 1 1
0.985783135006058 0.956378811957488 1 1
1.04505601230583 1.01304966229207 1 1
1.10280335566714 1.07005107318602 1 1
0.855052061027514 0.831054234289987 1 1
0.876718119089046 0.849771430378325 1 1
1.08379140893393 1.05239601782184 1 1
1.06326637575815 1.03356867268509 1 1
0.962746959450443 0.93427113775695 1 1
1.02065709529937 0.989667853867573 1 1
0.940896616640438 0.913804963196254 1 1
0.999382517882672 0.969665624173142 1 1
0.827431206561348 0.803019649121151 1 0
0.916267087840612 0.889823932034614 1 1
0.798096831506777 0.77412349095683 0 0
1.08221129292296 1.05132179264092 1 1
1.10960829828712 1.07655937733072 1 1
0.982005078645209 0.952511974747797 1 1
1.0240158730676 0.993097895755676 1 1
0.999832738730488 0.970323110966925 1 1
0.944928968840584 0.917987106620317 1 1
1.05988193819442 1.02902933903245 1 1
1.0800033624749 1.04759803383328 1 1
1.16999169920447 1.1343920949541 1 1
1.02839672965574 0.999794142406216 1 1
1.10503124758953 1.07462952245773 1 1
1.01453790334079 0.98686813928578 1 1
0.861373982653652 0.835257916813507 1 1
1.02587052552749 0.997542312464746 1 1
1.06315119770468 1.0332782588827 1 1
1.12530761342017 1.0914065250912 1 1
0.88917679001148 0.863110960107535 1 1
0.92405047668523 0.897287993484033 1 1
0.859659249741072 0.834588708689178 1 1
1.07763146878321 1.04654215715858 1 1
1.12379618572467 1.09007515204218 1 1
1.04637406275198 1.01688707573278 1 1
0.940033198985468 0.909768740326758 1 1
1.0988855391771 1.06636166838939 1 1
0.965866424165331 0.93743390890239 1 1
1.10274038685577 1.0705687514291 1 1
0.986356946392236 0.956624950446716 1 1
1.15092383791174 1.11852682325189 1 1
0.909794009567587 0.88316912909826 1 1
0.981766396350368 0.953082937683834 1 1
1.09966619103849 1.06736854305513 1 1
1.11343523885426 1.08053788659077 1 1
1.0198357688482 0.991010591294611 1 1
1.12160497376542 1.08791688683737 1 1
1.06902290890274 1.03559389589186 1 1
0.922460681713845 0.895344269128803 1 1
0.967869294571263 0.938132988568031 1 1
0.814264853785257 0.79040763851359 1 0
0.960729363375816 0.932946649790252 1 1
0.985053935363941 0.957155974439758 1 1
0.973884975982902 0.943473071316237 1 1
1.04613234520341 1.01463724978928 1 1
1.01042914075 0.980918522103804 1 1
0.927689539495821 0.900698248427944 1 1
0.983544499091247 0.95528021254493 1 1
0.870817112803346 0.84468336240734 1 1
1.02385432475414 0.993975929219787 1 1
0.971217712286799 0.942109509108393 1 1
1.11384632215237 1.07872744954105 1 1
0.931439350907916 0.903957945486072 1 1
1.09400057456597 1.06041416825492 1 1
1.06343793611262 1.03296258631711 1 1
0.976873886892191 0.9483512037818 1 1
0.918542280818738 0.890586234940921 1 1
0.881385951976446 0.855766562430498 1 1
1.01023712790925 0.981628798417132 1 1
0.985124860347152 0.956086287563409 1 1
0.810092320465384 0.785973829041134 0 0
1.2453686146853 1.2095718011203 0 1
1.17557652361754 1.14151018746143 1 1
0.953426052910444 0.925768904882711 1 1
0.906734398155719 0.878808900150097 1 1
0.901739774578167 0.875479226024422 1 1
1.19449361504394 1.158447142196 1 1
0.974271432935956 0.945952445274364 1 1
0.89763894291091 0.871541905002742 1 1
1.21013995098395 1.17664562067433 0 1
0.820794431734971 0.796555859974175 1 0
0.994283044915485 0.964156662225329 1 1
0.833072133122072 0.810273407217072 1 0
1.05942962109245 1.02629534516535 1 1
0.910704256746002 0.883241772826483 1 1
0.851177614680055 0.827494381065452 1 1
1.1843805171861 1.1498957464854 1 1
0.977845364402829 0.949141578089907 1 1
1.03607552767123 1.00437203298995 1 1
1.00174461448027 0.973840039405536 1 1
1.07231538068788 1.04049321971762 1 1
0.975899683938434 0.947124130447848 1 1
0.997672098795486 0.967207046034076 1 1
1.11973177658951 1.08635687965415 1 1
1.06384946658039 1.0330818229955 1 1
1.02245703330508 0.993927863155214 1 1
1.04924308644887 1.01939558668876 1 1
0.914345726017763 0.887304776736493 1 1
0.934876342875851 0.907567212386904 1 1
0.949995596116893 0.923856464229403 1 1
0.978702400814451 0.949790132004371 1 1
1.04729879872898 1.01678404673453 1 1
0.981952170583097 0.953088030655873 1 1
0.96799395679173 0.941547825748275 1 1
0.986564151484371 0.957931542456696 1 1
0.821196457290693 0.796782244979621 1 0
0.975714649000011 0.946459648672881 1 1
0.826533662879097 0.804145543137602 1 0
0.977244590719571 0.947958559269767 1 1
0.959511051515282 0.930237945035536 1 1
1.13205381472415 1.09825956629657 1 1
0.905328786903644 0.879243593387123 1 1
1.02682278496364 0.99674054659751 1 1
0.995065926262885 0.965320743236037 1 1
1.00306072709225 0.974679491914683 1 1
1.11100692062356 1.07647438651204 1 1
1.05793258941346 1.02791224345991 1 1
1.07714685729211 1.0477346657937 1 1
0.907145220664612 0.88026698044818 1 1
0.850004749813742 0.823675285415566 1 1
1.09510043615489 1.06352273263658 1 1
1.14557315836455 1.11305313818343 1 1
1.16676229935054 1.1337273136244 1 1
1.06267370094019 1.0318876299162 1 1
0.947393503972611 0.92080624985248 1 1
1.15054884812119 1.11511852626998 1 1
0.894938504877929 0.866511380916888 1 1
0.939509172374029 0.911603959167162 1 1
1.07304628261684 1.04193329000902 1 1
0.911354221949942 0.885172299911657 1 1
1.02409370585867 0.993270554213902 1 1
1.15887782286885 1.12439547949254 1 1
0.830667854974423 0.806062822232619 1 1
1.13841069265655 1.10490535397737 1 1
0.903846751549008 0.875904162387519 1 1
1.24292043131032 1.20607778543372 0 0
0.942973676287743 0.914850267027645 1 1
0.931063651748654 0.904854097382638 1 1
1.10440692311432 1.06799180462026 1 1
0.950667983514766 0.921854560416028 1 1
1.04531947376506 1.01663777175112 1 1
0.983444061822981 0.95647364368151 1 1
0.963604060550591 0.933033376090313 1 1
1.02887619701456 0.998917541731018 1 1
1.05227691171757 1.02055489727138 1 1
1.18701731125202 1.15301299288328 1 1
1.13135686461965 1.09687382341239 1 1
1.05965321093467 1.029177840374 1 1
0.951266329067909 0.922043557190581 1 1
1.09009696834313 1.05959712179243 1 1
1.02790309774078 0.997429732707673 1 1
0.969168424118611 0.941386890297074 1 1
0.98626364687461 0.957126628488606 1 1
0.951262641340165 0.923731988873642 1 1
1.24305122867065 1.20745259171096 0 1
0.972124283772457 0.942993097280052 1 1
1.05088739409973 1.02079266788063 1 1
1.00757134974729 0.976530316390048 1 1
1.09284198366306 1.05952626901673 1 1
0.883302151683818 0.858667399281165 1 1
1.07271996926082 1.04263116978569 1 1
1.03785221767228 1.00627197667574 1 1
0.89425300574137 0.86899729932957 1 1
0.947843503915086 0.920956453802742 1 1
1.16948768018713 1.13437735781682 1 1
1.01249904384601 0.983560348270635 1 1
0.824208383525633 0.801603395550519 1 0
1.05115524350256 1.01957906233347 1 1
0.991119434216966 0.959584133707209 1 1
0.950374727548405 0.922729667815169 1 1
0.974844500917964 0.942753802241067 1 1
1.05337309036937 1.02321015343871 1 1
0.907817823624312 0.880356518050512 1 1
0.959028463857409 0.929130739066901 1 1
0.990474138897916 0.960795627278638 1 1
1.06212366275173 1.03062585377079 1 1
0.864517286365421 0.838843311864144 1 1
1.02935150545019 0.999516528148897 1 1
1.14097857373225 1.10765211319743 1 1
1.11198725447287 1.08027587441599 1 1
0.971996124392968 0.942391177011937 1 1
1.00205743364086 0.973553364101023 1 1
0.823958777860777 0.799579741544392 1 0
0.820699633689662 0.795435148531073 1 0
0.979878712802764 0.95041632703784 1 1
0.989402696926037 0.960093985502294 1 1
1.03553977454488 1.00717113339684 1 1
0.939176915069661 0.911193271030435 1 1
1.10694412634635 1.0727768082296 1 1
1.08946518816087 1.05619770007317 1 1
0.853891152032261 0.828586972214411 1 1
1.01287320790068 0.985091079797569 1 1
0.974109244347146 0.943678294550139 1 1
1.04250090187857 1.01346464915309 1 1
1.0245177600852 0.992565542673873 1 1
0.955526771233751 0.928042279610075 1 1
1.0190825678036 0.989368308216297 1 1
1.07387461393315 1.03725701736179 1 1
1.05288388641429 1.01869720234071 1 1
1.09574328267564 1.06413672082874 1 1
1.1894526407233 1.15575622115303 1 1
1.04256360311558 1.01045112731897 1 1
1.01845539637354 0.986898786364902 1 1
0.948900639181832 0.921746968044881 1 1
1.19386693512756 1.15442977625514 1 1
0.963170752385218 0.935859843498341 1 1
0.90916959740135 0.883576779670375 1 1
1.00349018123938 0.974783374176064 1 1
1.07125335514204 1.03973535693315 1 1
1.01071605157817 0.981248488858918 1 1
0.956335338463247 0.928404933613961 1 1
0.951100353670338 0.923820991203966 1 1
0.932472714910113 0.903315231715116 1 1
0.976634558852841 0.948079347308749 1 1
0.912352610431051 0.887361579026923 1 1
1.0065103021597 0.975919538116474 1 1
0.858777431945789 0.831627790118963 1 1
1.00920956279859 0.981268643774611 1 1
1.0077969466572 0.979691090667126 1 1
1.10522119526393 1.07220226681084 1 1
1.00088746723168 0.96981118741347 1 1
1.12034498638534 1.08724453773931 1 1
1.06587265414288 1.03589124771123 1 1
1.01878609800924 0.98845676757823 1 1
0.938278409335805 0.909701815165547 1 1
1.11485760105063 1.08269822408287 1 1
1.03711916357078 1.00812683132544 1 1
0.956190776757485 0.927911438256181 1 1
0.918957143656501 0.891021050405011 1 1
0.997617073391801 0.96966220113773 1 1
0.886318250305381 0.860288009842015 1 1
1.07337647347051 1.04216274699845 1 1
0.963467832359211 0.935496998546215 1 1
0.811249208951379 0.786142792323457 0 0
1.05146171060603 1.02115654350749 1 1
1.07465023256882 1.04477684934216 1 1
1.16141856490435 1.12627971538886 1 1
0.924577752485386 0.896588083543768 1 1
1.04824549024177 1.01591931356432 1 1
1.06414954102311 1.03350618284922 1 1
1.00626794613334 0.97798470285064 1 1
1.17536097975687 1.13876445145769 1 1
1.01481539491568 0.985252432356428 1 1
1.11347849195114 1.08029311392265 1 1
1.06650633368039 1.03586329536301 1 1
1.12790464380657 1.09618404170117 1 1
0.990729464811518 0.960861688354475 1 1
0.94732999633723 0.918531240630721 1 1
1.08442135293903 1.05329862948598 1 1
0.999834558471812 0.97028000602035 1 1
0.980361361719388 0.952846481786361 1 1
1.1132383422721 1.07924160556453 1 1
0.980947052836206 0.950755807649777 1 1
0.9800057367236 0.952240180788181 1 1
1.14215467870935 1.10798894922546 1 1
1.04247662949651 1.01310701369321 1 1
1.10636947989191 1.07666900128017 1 1
0.970982659918819 0.942907898291824 1 1
0.987641709413527 0.958931128997109 1 1
0.980985523448568 0.952919692508755 1 1
0.893699498169027 0.869199436948877 1 1
0.922003152806746 0.894471943194936 1 1
0.95844323079879 0.930767851717695 1 1
1.00428558050202 0.974385721604801 1 1
1.02204749940665 0.990937723491138 1 1
1.33059907386004 1.28886187357235 0 0
0.980163563461429 0.952766674012147 1 1
1.10957384997783 1.07816850637896 1 1
1.1767492127014 1.14287742668607 1 1
0.980946942022864 0.951922921764977 1 1
1.0856269957732 1.0527110711798 1 1
0.925891996099706 0.900923313337813 1 1
1.0318736855048 1.00180265787387 1 1
1.00126586516175 0.972443309279732 1 1
1.02586682797103 0.993995347897637 1 1
0.861491288867552 0.836973792211019 1 1
0.933237956753775 0.904607946600604 1 1
0.883666288881843 0.858445355668948 1 1
0.907668201712187 0.881669315029291 1 1
0.915826257528142 0.888686306998809 1 1
0.930941912721418 0.904069715392367 1 1
1.1313363353786 1.09849253789716 1 1
0.846728996862808 0.822268802976995 1 1
1.02151474584296 0.990610769717531 1 1
0.861387682853919 0.836448288959639 1 1
1.06144719200457 1.02949200431782 1 1
0.939820196674335 0.913081123486414 1 1
1.06430842728782 1.03373700470534 1 1
0.995542155555543 0.966037017617876 1 1
1.03909073831678 1.00830570024586 1 1
1.05724252498525 1.0247525560018 1 1
0.952682692496505 0.923784286700826 1 1
1.04654964926636 1.01753589433518 1 1
1.00774207800193 0.979767333352172 1 1
0.987746239369289 0.956275436459548 1 1
0.933751514117803 0.906672805530995 1 1
0.961748486895821 0.935217521420987 1 1
0.981809671069725 0.953146556565033 1 1
0.910572429887343 0.88427180177835 1 1
0.994235005435673 0.966566907285475 1 1
0.999712826681959 0.968239841473895 1 1
0.912009053493043 0.888196970435256 1 1
1.13021925159164 1.09740280445638 1 1
0.926703609631618 0.901416305544464 1 1
1.15481287006988 1.12214611781529 1 1
0.982900963864956 0.953030827209302 1 1
0.918691159879468 0.892154408095559 1 1
1.07677609432721 1.045312786151 1 1
0.873619871908731 0.84662326869792 1 1
0.857643329098211 0.831662278262465 1 1
0.959085618251726 0.930917452032166 1 1
1.0022354188099 0.972953714696829 1 1
0.921164106063278 0.893407116258052 1 1
0.983885474240162 0.955491991487032 1 1
1.09750238909066 1.06257119256628 1 1
0.939992799326359 0.913177407404792 1 1
0.83625830873034 0.81030147206441 1 0
0.909681823534271 0.882767458179029 1 1
0.898010183351702 0.871958927346389 1 1
1.04984062180744 1.01841897686734 1 1
0.975125213386596 0.945348765371628 1 1
1.01169543993372 0.982705094152966 1 1
1.02788071167792 0.997190653854844 1 1
1.05897916771025 1.02792277132244 1 1
0.889585113571609 0.863673930382971 1 1
1.12158680158794 1.08978839464119 1 1
1.0740173407178 1.0427037944435 1 1
0.946259110581847 0.916322466478915 1 1
1.13306707719505 1.09681973347398 1 1
1.10502445683171 1.07191442382582 1 1
1.0215450952217 0.994694060165233 1 1
1.20270568361283 1.1648078509974 0 1
1.01427377978425 0.985362813408613 1 1
1.07723604627916 1.04664808439542 1 1
0.870060018748913 0.844519664042342 1 1
1.04732228776552 1.01773576799931 1 1
1.15723413375854 1.12216929811217 1 1
0.934840714366509 0.90818139940591 1 1
0.824723637898188 0.802275888443988 1 0
1.08663557001737 1.05607034700091 1 1
1.09226078064609 1.06289883821869 1 1
1.1956666151728 1.16107687220611 1 1
1.06142326973877 1.0303730147061 1 1
1.06993780567151 1.03810531314043 1 1
0.897850826270965 0.873812458285617 1 1
0.886428998067446 0.861254168767804 1 1
0.950699903450864 0.923017854198994 1 1
1.06400010370602 1.03285196018962 1 1
1.10023116458265 1.06904481521887 1 1
1.0538471469158 1.0230649867952 1 1
1.2324656588745 1.19535459899984 0 1
0.927758215870013 0.897433973107501 1 1
0.890223457177202 0.864744896435359 1 1
0.96512656697372 0.937270589993543 1 1
0.914190946783629 0.886899978593196 1 1
0.880052625293954 0.855935640121241 1 1
1.00304055128084 0.97460227392275 1 1
0.964031795126046 0.936168271596101 1 1
0.956206262844281 0.928141371287955 1 1
1.04479935132443 1.00983620727795 1 1
0.922630222861061 0.895077563421745 1 1
1.04924815127974 1.01859978235303 1 1
0.907980227022229 0.881549678969996 1 1
1.06315362637842 1.03253138415674 1 1
1.00187974538142 0.972090047671952 1 1
1.09375454453484 1.05914986611249 1 1
1.01979183551325 0.985750057321439 1 1
1.04057564273551 1.00996013852665 1 1
0.940513021119342 0.912953681432521 1 1
1.11476937311486 1.0815098836117 1 1
1.15730789848937 1.12312600420306 1 1
0.842354495371592 0.818016926221127 1 1
0.884605967124562 0.858637572478092 1 1
0.950285643227304 0.92168088806139 1 1
0.890536736037207 0.864250494549654 1 1
0.829768364396541 0.804247539536924 1 0
0.945904432156021 0.916918310506553 1 1
1.06008271821464 1.03083275989865 1 1
1.09796275637782 1.0671494074731 1 1
0.754880125188198 0.732939444954345 0 0
1.098281912581 1.06542406838041 1 1
1.01955673885474 0.990810498313586 1 1
1.0452165593507 1.01670704673223 1 1
1.04813913721408 1.01690235456285 1 1
0.889519997910323 0.863342395433666 1 1
0.991354706266779 0.962383011341588 1 1
1.02732753498819 0.996100132596044 1 1
1.04926472373568 1.01881185542148 1 1
1.05377973758351 1.02307365928916 1 1
0.947879429539148 0.920529104167098 1 1
1.04376513813385 1.01395773780735 1 1
0.858241331974165 0.832439664550544 1 1
0.857950013070942 0.831611002750748 1 1
0.89111675085565 0.865906373790521 1 1
0.801354440549285 0.778028740911044 1 1
0.995801071834369 0.967833144893111 1 1
1.10269130934431 1.07163747828116 1 1
0.927743803240754 0.900048304776978 1 1
0.946146938357043 0.917806075506567 1 1
1.18868266926519 1.15562110814063 1 1
0.923495941758302 0.89633082331328 1 1
0.890406213201726 0.863792959433584 1 1
0.936346868119148 0.909230697659042 1 1
1.03930318530838 1.00565881156075 1 1
1.02642693591389 0.997375421741564 1 1
0.907135389192791 0.881070227691888 1 1
1.03120087016789 1.00025102651866 1 1
1.09334609725334 1.0612914509185 1 1
1.07292132310716 1.04024073871103 1 1
1.07077776061961 1.0385153424206 1 1
0.948240194356186 0.921013467415633 1 1
0.887258525080797 0.858421596365516 1 1
1.09423765773614 1.06181874296319 1 1
1.01199529549849 0.982272168678333 1 1
0.988639254330804 0.960601455198736 1 1
0.84732682475899 0.822982493419886 1 1
0.905369889330384 0.880652848679424 1 1
1.00227534797493 0.972456186769082 1 1
1.00305245750999 0.972623347869761 1 1
1.01118206530292 0.9818582632758 1 1
0.955969671624808 0.92980524909096 1 1
0.984007208860575 0.955792760654725 1 1
1.06055506112508 1.03080957170739 1 1
0.711731721451262 0.690420984496619 0 0
0.925425955568884 0.899078885777516 1 1
0.977085128165424 0.947363106505949 1 1
1.05309009962873 1.02026816499716 1 1
1.04631419624789 1.0174842875013 1 1
0.810118304544621 0.785539688281211 1 0
1.1537471711816 1.12153586658654 1 1
1.07481968610114 1.04469009922034 1 1
0.947298876840756 0.921053812983921 1 1
1.16149949041382 1.12761168100478 1 1
1.04318154205568 1.0142450179747 1 1
0.946008109376598 0.918087614505354 1 1
0.946361376325591 0.919454306324026 1 1
1.0466546186935 1.01458304878554 1 1
0.9511029963962 0.92224999683138 1 1
0.95636259584482 0.930843154987282 1 1
1.04310071122617 1.01369871865395 1 1
0.944170152023564 0.917148341243638 1 1
0.981523997690184 0.952587635793568 1 1
0.973802489542395 0.946770485812691 1 1
1.06058522925221 1.02973399919558 1 1
1.04804280768441 1.01819496797176 1 1
0.925966170066248 0.899166595640439 1 1
1.13162726670805 1.09967430361536 1 1
1.07513877029534 1.04433172464259 1 1
1.07389252009683 1.04091823286424 1 1
1.02277827656388 0.99046025890567 1 1
0.986999394139039 0.957067039365178 1 1
1.04489759963174 1.0140114688866 1 1
0.798176591207036 0.7748610955967 1 0
1.20329525175951 1.16894142284944 1 1
1.13415530103315 1.10096207968461 1 1
0.886554368322334 0.859418304758122 1 1
1.20635332464638 1.17077167989636 1 1
0.972407387244313 0.942916988459943 1 1
1.09521579733244 1.06393206478142 1 1
1.0520388398229 1.02207381013414 1 1
1.21151359359305 1.17676121143983 0 1
0.992438942803679 0.962201769204736 1 1
1.05457627350835 1.02499701519189 1 1
1.01821028188142 0.988141758567969 1 1
0.973280308031921 0.946048586187588 1 1
1.12555226256876 1.09262106974233 1 1
1.03807052195957 1.00680830742051 1 1
1.19148987300498 1.15748607091765 0 1
0.854098947249939 0.831462462719136 1 1
0.958839519268866 0.931154684610531 1 1
1.00011188901996 0.970753520034706 1 1
0.996181581832655 0.968955161477957 1 1
1.16515375886814 1.12964609785006 1 1
0.928414817620743 0.901031328838269 1 1
1.08816994102857 1.05386955833689 1 1
0.825217571398898 0.799017265839397 1 0
1.03793895587053 1.00918229427792 1 1
1.04321415852812 1.01152590637803 1 1
0.909486549169028 0.883519650592185 1 1
1.01407056110423 0.984985398060923 1 1
0.952029984783325 0.924099526627588 1 1
0.9543894199591 0.92725688100061 1 1
0.880760559283476 0.855759932209728 1 1
0.885863159431998 0.859813136332434 1 1
1.16260017925419 1.1295985014593 1 1
1.06410022172429 1.0331410621069 1 1
0.920195958766078 0.894060606730751 1 1
1.01284857319409 0.983640370182755 1 1
0.984957093728034 0.956259108565361 1 1
1.03797750085335 1.0049392223811 1 1
1.07170339109753 1.0418317536532 1 1
0.897125860612852 0.871154117081308 1 1
1.03198959991814 1.00340635017551 1 1
0.996668760217617 0.966924936393441 1 1
0.831407845666041 0.807544301675218 1 0
1.12731499796193 1.09423662971195 1 1
1.05489715211043 1.02439839277625 1 1
1.03518718959271 1.00586282027262 1 1
0.990730106410448 0.961590753002247 1 1
1.03999346010955 1.00848154342126 1 1
1.01539172193465 0.984411645137469 1 1
0.909633271466144 0.882324137007539 1 1
1.07321249753824 1.04261755673785 1 1
0.906034597570424 0.880180770309887 1 1
0.995453160743667 0.96704469817434 1 1
0.997493262269497 0.967707128799102 1 1
1.05206346169318 1.02136556494447 1 1
0.84813377023297 0.82423816991868 1 1
1.14902224644876 1.11492371782188 1 1
1.18014734923747 1.1442051516204 1 1
0.809995162730228 0.78505029857105 0 0
0.798919839796285 0.774211036839174 1 0
1.03498252395357 1.00374243053557 1 1
0.941043896375524 0.912936771278073 1 1
1.19784474406242 1.16388752882564 1 1
1.07461943010845 1.04300100126977 1 1
1.01944551912953 0.990276056627119 1 1
0.928000865665284 0.899578608298899 1 1
0.895979985113913 0.870020048163291 1 1
1.02027245170524 0.99186751996451 1 1
1.01448624387359 0.984847294183503 1 1
1.06287776890452 1.0287365735282 1 1
1.04449971459303 1.01284015393201 1 1
1.13736066261604 1.10591053222499 1 1
1.0647811848086 1.03269004539987 1 1
0.971883585272927 0.944273542806554 1 1
1.01716889591262 0.987774497896048 1 1
1.14705617762375 1.11405233265727 1 1
0.99489075761647 0.966387856218383 1 1
1.06066284150469 1.02999907279393 1 1
1.03191445911855 1.00133288582067 1 1
0.910539437226972 0.883532150143088 1 1
1.11722742984711 1.08499793023226 1 1
1.24023587426103 1.20287176995826 0 0
0.878224573207782 0.853677948546319 1 1
0.872725725940374 0.848824850228082 1 1
0.874335454675588 0.849282361896641 1 1
1.06966891837307 1.03798708567774 1 1
0.982358268502132 0.951895986365047 1 1
0.966230100608193 0.937062474229771 1 1
1.01912732448933 0.991115705650861 1 1
1.00492538916003 0.972030713638822 1 1
1.11197485782907 1.08090733868643 1 1
1.01177002288876 0.980784896096803 1 1
1.04425033185956 1.01493520006043 1 1
0.960913689451151 0.933472649128037 1 1
1.17077342475246 1.13643163188909 1 1
1.16473631897727 1.13298282610755 1 1
1.03397601450935 1.00352021175817 1 1
1.03521083543419 1.00555413357533 1 1
0.999945295820942 0.97124053821167 1 1
0.994788107153729 0.963045970081328 1 1
0.91644117415779 0.890484641769327 1 1
1.06352818901922 1.03287525546601 1 1
0.855116228616474 0.832013922962294 1 1
0.998613021762939 0.968097472770821 1 1
1.19465555020403 1.15905064319629 1 1
0.951302654240892 0.923278516927831 1 1
0.992723392219355 0.963678623840901 1 1
1.04506531578357 1.01362666581195 1 1
1.08111601552838 1.05105265195223 1 1
0.954006853851648 0.926554662867771 1 1
0.879649375423948 0.854741589700641 1 1
1.13893472966703 1.1044118423733 1 1
0.955340985460394 0.927592701020644 1 1
0.949958063320842 0.922425868926007 1 1
0.85527666721779 0.831305526077671 1 1
0.974344688308584 0.944435334167619 1 1
0.953847166736714 0.925739300150994 1 1
1.02138310317764 0.989808433316382 1 1
0.996064620872806 0.968977426933178 1 1
1.12125300612897 1.09062457311809 1 1
0.927781924764253 0.901183077632331 1 1
1.00861002944072 0.979767713213059 1 1
1.05527222146864 1.02373960498466 1 1
0.901648519416908 0.874702422948996 1 1
1.21979585593039 1.18465502195891 0 1
1.03673822929256 1.00644805822359 1 1
1.08159691719725 1.04961252224359 1 1
1.04308529862899 1.0110411177534 1 1
0.975398365556965 0.948416206152355 1 1
0.91827001755837 0.891083651943262 1 1
0.920798359897231 0.893606156276536 1 1
1.08316488569777 1.05201520017843 1 1
0.91815530070955 0.891326187936326 1 1
0.882230616416336 0.856193224676836 1 1
1.02354716130065 0.99351384887614 1 1
0.940070150405127 0.912079112182723 1 1
0.975905227792885 0.947587252722343 1 1
0.843279655489398 0.818338004492562 1 1
1.12135606190986 1.08782306087254 1 1
1.01030324974621 0.980052904215166 1 1
0.971777256850139 0.943325062761056 1 1
1.08091959635312 1.04867728688077 1 1
0.992995994296391 0.964172318977334 1 1
1.06482314197956 1.03213273141275 1 1
0.915237990936583 0.886517433528568 1 1
1.15230310051299 1.11677157852613 1 1
0.947893024752226 0.918989264638052 1 1
1.13627148498809 1.10338813554105 1 1
1.07132915723465 1.03996372007954 1 1
0.822077587289801 0.797041476926772 1 0
1.06862920325339 1.03697073732965 1 1
0.935440874653109 0.907815729530874 1 1
1.01926722253845 0.99157964250967 1 1
0.903353450229817 0.875647805461286 1 1
0.980597852510191 0.952099209453714 1 1
0.861651543253 0.836823214009357 1 1
1.10634962008265 1.0724008938932 1 1
0.962582624255747 0.934127119032768 1 1
0.959199488719097 0.931553009462571 1 1
0.959624282444855 0.929677459193994 1 1
0.970795880771552 0.941115932641062 1 1
0.959587473763074 0.929824043935546 1 1
0.943697218288155 0.915600120092352 1 1
0.960227010861966 0.930208579557306 1 1
0.994770949901317 0.963770110202469 1 1
0.736552758767243 0.715442537298084 0 0
1.05797539960554 1.02620654795051 1 1
1.10056266976541 1.06599986864889 1 1
1.03900150797742 1.00872948045782 1 1
1.11922155219004 1.08812436604802 1 1
1.07633177709404 1.04556601368904 1 1
0.948743240762846 0.918618385288165 1 1
0.884911869442955 0.859398959612873 1 1
0.911331899678916 0.884836146047198 1 1
1.14008885308655 1.10568771816614 1 1
0.954193550092136 0.92543000113993 1 1
1.1861369061762 1.15120441119486 1 1
0.971249822150438 0.943209170587178 1 1
1.1193725450931 1.0855415103101 1 1
1.19679510987996 1.16262650428308 1 1
0.995104025770962 0.967001012332175 1 1
1.13265326465758 1.10109189539927 1 1
1.01938971729437 0.988471569508122 1 1
1.01193518361382 0.981918350814008 1 1
1.06446504977797 1.03450334984224 1 1
1.03796665689206 1.00864981675829 1 1
0.946183039627897 0.920031623150243 1 1
1.05970012167561 1.02923283952334 1 1
1.03906320036806 1.00964732920356 1 1
1.0271663834223 0.998353382747429 1 1
1.14131607615234 1.10877734541018 1 1
1.0106090937279 0.980416983972603 1 1
1.01627947333731 0.986508703361188 1 1
0.919865393242029 0.895067876682561 1 1
0.954784882419948 0.927145275976143 1 1
0.898947614983859 0.873652201159251 1 1
1.09226896013202 1.06016534527715 1 1
0.995426823276157 0.965753098454636 1 1
1.0926019084427 1.05642028080212 1 1
0.935804662622088 0.90841155120441 1 1
0.912938308591753 0.887631796893287 1 1
0.906834461044301 0.881911036785915 1 1
1.01930965032249 0.989815653600286 1 1
0.773647423825958 0.751090843267545 0 0
1.01279106568242 0.982878960063205 1 1
1.02880213477918 0.998568825700271 1 1
0.920390159372491 0.894759257289564 1 1
0.881514154400544 0.856102221465445 1 1
1.0367005261191 1.0074637133601 1 1
1.08922421124767 1.05765546839778 1 1
1.13058257282959 1.09751812534346 1 1
1.07141368074638 1.03978118665261 1 1
0.852913939717947 0.826046182920991 1 1
1.07693415541533 1.04559709183413 1 1
1.04006721101242 1.01086913103408 1 1
0.961893720603881 0.934898637969019 1 1
1.07916501840552 1.04739739766814 1 1
0.855147845546663 0.827143584464972 1 1
0.794582479404323 0.769994984441729 1 0
0.973594657752607 0.945829237507374 1 1
1.03525941046604 1.00497917807397 1 1
1.01179333705956 0.981713686860687 1 1
1.0023731911632 0.973891996344626 1 1
1.06063531924724 1.02966236564677 1 1
1.06787529073903 1.03872387478523 1 1
0.887367911514332 0.860931868360443 1 1
1.00097032801169 0.971002643705547 1 1
0.961146462319134 0.933233283845607 1 1
1.05151076042313 1.02117945558094 1 1
0.862674588892846 0.836773173201019 1 1
0.99334132275215 0.963263228933767 1 1
0.998839632882264 0.970294993802261 1 1
0.903756214226416 0.878804231742652 1 1
1.12180475318464 1.08635805326295 1 1
0.931757852331109 0.904666255208309 1 1
0.992283428745241 0.964235027581977 1 1
1.17616290536514 1.14072528750201 1 1
0.958351509048889 0.931533475365807 1 1
0.981482676063003 0.951789975444784 1 1
0.935472723410837 0.908231714613174 1 1
0.914298157238733 0.886808020795501 1 1
0.962535579644921 0.935615550033688 1 1
0.856469543870439 0.829933906751217 1 1
0.924428250084882 0.898014121068916 1 1
1.02153191331705 0.99373051508031 1 1
0.970206839552451 0.941415977129139 1 1
1.08446753396223 1.05034874162571 1 1
1.10530979413131 1.07461032526527 1 1
0.920599176277962 0.896194489086662 1 1
1.0575001408773 1.02634985025001 1 1
0.991109629513348 0.961331443231966 1 1
0.794483303261917 0.770555424162662 1 0
1.00912954174737 0.980223517984828 1 1
0.968122449848934 0.938931309570415 1 1
0.927147835709956 0.899547448024499 1 1
0.947273651306836 0.921285274511374 1 1
1.13145606041816 1.09784586224369 1 1
1.15111422877928 1.11780835689053 1 1
0.91564047096685 0.89039656537127 1 1
1.03241028320298 1.00105666303507 1 1
1.06647122753613 1.03419621295112 1 1
1.07281269093514 1.03923044090248 1 1
0.850861094642791 0.825414158694747 1 1
0.922706335397527 0.893709246080807 1 1
0.878630829773523 0.852678549046198 1 1
0.930921353717669 0.901916383321318 1 1
0.926964298057253 0.897635314748686 1 1
1.11192468323705 1.07902912214458 1 1
1.08582314862498 1.05297215008266 1 1
1.00312444651072 0.974221867906407 1 1
1.00601488752954 0.975877034249849 1 1
0.903849418490489 0.878383463269833 1 1
1.20285488321092 1.16719114963167 0 1
0.817593027483144 0.793347010938604 1 0
0.919361454811905 0.891924958874061 1 1
1.13227587648832 1.10014985553165 1 1
1.06192747684601 1.03024593346624 1 1
1.07124970440878 1.0389795393721 1 1
0.95401290933629 0.925063944009655 1 1
1.13773149413955 1.10354477756288 1 1
1.07350206080367 1.0422162931855 1 1
1.0057414791452 0.974689234158339 1 1
1.03022273223798 0.998198810303165 1 1
0.991339352416308 0.962871285335093 1 1
1.01757794144192 0.988843689430001 1 1
1.04302836549508 1.01249082371637 1 1
1.03908007488505 1.00839917887146 1 1
1.16798306917289 1.13206161757593 1 1
0.906036091703202 0.880628250346119 1 1
1.04783198852183 1.01606232131437 1 1
0.911161482339006 0.885005058236062 1 1
0.95815770983348 0.930045131652839 1 1
0.977286184707166 0.94875237171235 1 1
1.00727016209403 0.978794324073854 1 1
1.11498647150882 1.08204774668144 1 1
0.924683742791209 0.898340115817625 1 1
1.02691567510959 0.997438967225019 1 1
1.10369759189279 1.07157936232388 1 1
0.952421960183067 0.923110893403558 1 1
1.16430658271035 1.12888212338703 1 1
1.10054587684203 1.06780972523361 1 1
1.05282958178111 1.02232551385302 1 1
1.03958605404057 1.00988171383531 1 1
1.0221254178309 0.99280898479196 1 1
0.944919478631374 0.917560096769207 1 1
0.897611281029287 0.870377553346694 1 1
0.955914048829506 0.927960947773898 1 1
1.01072425395777 0.980619551183839 1 1
0.890772669102591 0.865323663838031 1 1
1.04055054456117 1.00971923689692 1 1
0.998827108153748 0.971118042195551 1 1
0.951661763984016 0.925079394234798 1 1
0.967358352597059 0.940755062226438 1 1
1.11983766844342 1.08731462050283 1 1
0.962815286563532 0.932097636938726 1 1
0.900850711586295 0.87480067885213 1 1
1.07530874607925 1.04447252824349 1 1
0.9467247572614 0.918493974811982 1 1
0.827519248796409 0.804273587470619 1 0
1.0037161200525 0.973013493732056 1 1
1.09234564987687 1.05998760647896 1 1
0.807741484136063 0.784661963001036 0 0
1.09805066575624 1.06665566910681 1 1
1.04421897113129 1.01325779001666 1 1
1.01510465438686 0.984842900295942 1 1
0.954773669032779 0.927415493109 1 1
1.0928108973456 1.0612882998557 1 1
0.74104654752957 0.720652089356073 0 0
0.845397062246209 0.820431873590207 1 1
0.921566605669455 0.893316075002554 1 1
1.06358697752884 1.03126313994321 1 1
0.928977467759033 0.899755431441797 1 1
0.954520121352876 0.927233784261724 1 1
1.15364309161694 1.12084298375744 1 1
1.00919534222739 0.98071863936626 1 1
1.12286887553335 1.08868986337543 1 1
1.06110145774832 1.03197368115052 1 1
1.03152284158236 0.999668506433098 1 1
0.880277577725836 0.854166464555876 1 1
1.09519895056183 1.06378250285763 1 1
1.07811886285474 1.04801669219007 1 1
0.951836562564884 0.924521367653697 1 1
1.00865571847968 0.979587785609773 1 1
1.12245610885347 1.08730917945662 1 1
1.0155551959818 0.98724001561911 1 1
1.00673800513198 0.978445865448478 1 1
0.916234262480465 0.890593614675672 1 1
1.08812572633276 1.05702736013815 1 1
0.955363122183414 0.927797224736191 1 1
0.869085272615183 0.845051127274777 1 1
1.04168493187002 1.00968862806883 1 1
0.984351130544728 0.956143722166965 1 1
0.749123651670915 0.728429953933183 0 0
0.967749502476727 0.93935391086783 1 1
0.872784216514983 0.849035522711974 1 1
0.986335096555212 0.957208386292319 1 1
1.00439212002106 0.974666145992756 1 1
1.00302965017169 0.973872113046525 1 1
1.18999795645458 1.15517130762522 1 1
0.782578329662427 0.760083356583221 1 0
0.8898615490853 0.861887362884262 1 1
1.06177068468496 1.03047727493527 1 1
0.982650368961129 0.954252426464326 1 1
0.895859418123351 0.870303817021191 1 1
0.897289516662579 0.870601039669007 1 1
0.883635646043943 0.859397158124519 1 1
1.0706644462471 1.03956034985648 1 1
0.983447611894686 0.956934681673867 1 1
1.09769739621417 1.06415113900485 1 1
0.979198451919997 0.951131804283438 1 1
1.01224400388495 0.980560135744203 1 1
1.09277616340017 1.06100935362164 1 1
1.0785736358808 1.04505637504439 1 1
0.966545947397022 0.938102927791718 1 1
0.979512685705657 0.951903530141665 1 1
0.898059721193953 0.871846109822544 1 1
0.908092711878747 0.881067192615666 1 1
0.81956519103522 0.793407153561956 1 0
1.03220569176789 1.00042432614539 1 1
1.13066831586862 1.09400997175326 1 1
0.975718396005304 0.947755303213835 1 1
1.00884339055669 0.980081568872863 1 1
1.12811068456499 1.09356241466143 1 1
1.02066969797316 0.990789609764532 1 1
0.988769105309803 0.958982335673727 1 1
1.1571826672706 1.12360230440181 1 1
0.98477840409764 0.954785175292396 1 1
0.934884279928563 0.907613541527144 1 1
0.93324043811232 0.906274166684852 1 1
1.00118821897328 0.972905177981876 1 1
1.07849936915226 1.04712540541931 1 1
1.00671943343071 0.976997431174228 1 1
0.987942376682408 0.958315244140317 1 1
1.08427933887685 1.05303338962851 1 1
1.01707667929582 0.989192230126923 1 1
0.835479768863372 0.811714958074362 1 0
0.994292600318066 0.964719901121984 1 1
0.807593718821164 0.7835055567733 1 0
1.13791835836515 1.10580479722906 1 1
1.02742902929822 0.99727890230793 1 1
0.965018512363773 0.938000794739978 1 1
1.04369157457072 1.0144097788813 1 1
1.17561991200296 1.13909156921367 1 1
1.02530552476854 0.995690803686422 1 1
1.11376591270947 1.07993162339157 1 1
1.0655032606851 1.03308277685826 1 1
0.944011740673343 0.915491236886967 1 1
1.05818287270039 1.02785228012033 1 1
0.966395436850435 0.937442449641678 1 1
0.951363209571155 0.924226125815435 1 1
1.00590688638167 0.977002165090477 1 1
0.891751509711619 0.864929491707223 1 1
1.00246619670353 0.974603330277352 1 1
0.950801954738649 0.922027967542788 1 1
0.966031527461738 0.938410766272431 1 1
0.996027140257386 0.96596934222074 1 1
1.08758126839143 1.05500089989506 1 1
1.09653262234454 1.06428450263879 1 1
1.03432529726845 1.00423303632339 1 1
1.03193660134761 1.00322370965982 1 1
0.959373079616509 0.931095142521513 1 1
0.889074390896977 0.863328862649215 1 1
1.04614996670319 1.01468915584391 1 1
0.94664313504766 0.921413099310335 1 1
1.06520162703763 1.03410656777905 1 1
0.941156182406062 0.913735445490868 1 1
0.767528562720419 0.744628873984529 0 0
1.180883704584 1.14518107888684 1 1
0.973027416322411 0.943897421481729 1 1
1.02264253749471 0.99300898582604 1 1
0.919476395685398 0.891556390023082 1 1
0.682733203386935 0.663823493287001 0 0
1.00310085237008 0.974845384536424 1 1
0.914229882340974 0.886331978666638 1 1
0.918540750894662 0.890210007901756 1 1
1.02290607300339 0.992982654764388 1 1
1.05518571596183 1.02496264702857 1 1
1.00536342739838 0.97527463853155 1 1
0.981743050609957 0.953145870160686 1 1
0.855491725485396 0.829582430254498 1 1
0.910565058866382 0.885202248564652 1 1
1.06084398195547 1.03116937423209 1 1
1.07626627151008 1.04567676130817 1 1
1.13132213576087 1.09887924883669 1 1
1.01158051245656 0.981901982857864 1 1
1.00005218788004 0.968378790756693 1 1
1.12586932372289 1.09317980228007 1 1
1.04962508923674 1.01814429574013 1 1
1.18876042148403 1.15367437003304 1 1
0.832481364454982 0.808683831271477 1 0
1.08086084951123 1.05140659246411 1 1
1.05055599749621 1.02225452534584 1 1
0.975933552492156 0.948389330085459 1 1
1.03476087481768 1.00610235147904 1 1
1.14666231801498 1.11324185471132 1 1
0.851697981735341 0.825717849049056 1 1
1.06284033114022 1.03179911164259 1 1
0.9707025841647 0.939485017781802 1 1
0.954940013764524 0.925502642758159 1 1
0.987167857483935 0.956987725993386 1 1
0.902828058406808 0.876039399744484 1 1
1.11574210406258 1.08484307585086 1 1
1.03184114403779 0.999977742979701 1 1
0.93958867737428 0.914061835575441 1 1
0.991295569240587 0.962301641912651 1 1
1.1924502381167 1.15801342748007 1 1
1.09447335250755 1.06082624294782 1 1
1.1119347620785 1.08147417990493 1 1
1.02433050389111 0.99532552916601 1 1
1.06156785605751 1.02974885606731 1 1
1.0693073757578 1.03889928025892 1 1
1.10540724485253 1.07401406427418 1 1
0.961947313125788 0.933495993074579 1 1
0.970879461095342 0.944437724039566 1 1
1.01431918796801 0.986333290136649 1 1
1.10908857155356 1.07766676384116 1 1
0.98809530493759 0.957533543614464 1 1
1.24582010094378 1.20768499260948 0 1
1.03455901167603 1.0043286174639 1 1
1.09183012628333 1.05968873106123 1 1
0.997833639380648 0.966296312317908 1 1
1.06524842391208 1.03386207701343 1 1
1.07861687425462 1.04626437014002 1 1
1.00336363197398 0.973907433915823 1 1
0.931888479615432 0.903831705885571 1 1
0.768905115562341 0.744459344837556 0 0
0.861476966816288 0.837234477385867 1 1
1.02181150874693 0.991159235304392 1 1
1.03057334910364 1.00264805002612 1 1
0.811371373568916 0.788374140466675 0 0
0.856193621886042 0.832482973586693 1 1
1.18123794635226 1.14636305027217 1 1
1.03714654169384 1.00354169142871 1 1
0.953502044203673 0.924941030325046 1 1
0.984459233261246 0.956248097021364 1 1
0.946496749592135 0.917557838920548 1 1
0.986088976978846 0.956134427606667 1 1
0.930180125838037 0.902314912327907 1 1
0.974054633803173 0.946942192334685 1 1
1.07520132498828 1.04262924673838 1 1
1.00756923040229 0.976003845590397 1 1
0.91075857025797 0.8825700137961 1 1
1.08675753658672 1.05582704256189 1 1
0.983473657936514 0.951688747091308 1 1
1.0287497800299 0.997750529360523 1 1
1.01847222244202 0.988805233820954 1 1
0.918896643085107 0.890627478394052 1 1
1.04011212911739 1.01289778055881 1 1
1.1252724723352 1.09428034577854 1 1
1.00017051378402 0.969011162160909 1 1
1.03045446326646 1.00089348178494 1 1
0.851902014060038 0.827132470412781 1 1
1.06597137862333 1.03544650699356 1 1
0.963999774291907 0.936140718153829 1 1
0.958260844195712 0.930137275387715 1 1
0.863167936771179 0.839301749820457 1 1
1.00028391836964 0.969676958857617 1 1
1.05734082386643 1.02594873383764 1 1
1.19275856890675 1.15909272560378 0 1
1.06533911107447 1.03416089514372 1 1
0.872991192233473 0.847603405397404 1 1
0.927033645245435 0.90078910776753 1 1
0.941439373528453 0.914327985014128 1 1
0.895594447743918 0.870667825655271 1 1
0.922127501412652 0.895641756822881 1 1
1.001769724457 0.973943372970319 1 1
0.903436328710123 0.87716609031384 1 1
1.04307023164864 1.01179137952687 1 1
1.02431574173886 0.994611253312997 1 1
1.19988995439667 1.16487137135374 0 1
0.919939107373288 0.891349301552921 1 1
0.86489141935526 0.839739690994421 1 1
1.16357607831018 1.13004366375846 1 1
0.958743076273789 0.931364863723492 1 1
1.00618624538551 0.975228840576464 1 1
0.997677105940206 0.965392197863243 1 1
1.06797718498396 1.03371998567098 1 1
0.870556963425033 0.843804874961398 1 1
0.909458595583758 0.882797490941084 1 1
1.02616866159958 0.996694057180299 1 1
1.10517948341683 1.07378293762956 1 1
0.902753548605856 0.876290073400782 1 1
1.06923357802192 1.03652621198578 1 1
0.934040777217532 0.907185178566423 1 1
1.07136134108814 1.04204285939309 1 1
0.951899152105059 0.922841104084406 1 1
1.12555141198066 1.09415611911378 1 1
1.16377499672906 1.13052982139907 1 1
0.885871094219039 0.858667951227322 1 1
0.983157036604442 0.952812654637831 1 1
1.01388911992252 0.983524774087875 1 1
1.10460348601206 1.07293332504286 1 1
0.948137006401614 0.917737332816028 1 1
0.956281452094572 0.928626238351253 1 1
0.85453592102944 0.831046802293501 1 1
1.0282845904941 0.99743527074687 1 1
1.00863364279663 0.978765188540223 1 1
1.05115049296868 1.01840099539055 1 1
0.99940872886527 0.970724159996687 1 1
0.84984129905831 0.825024214212429 1 1
0.964036442376034 0.936419769930673 1 1
1.03767902064207 1.00859336259784 1 1
0.871416851871485 0.84555277913668 1 1
0.957398576463192 0.929530012352625 1 1
0.890277588906932 0.862941358159423 1 1
0.931562936076455 0.904921742956301 1 1
1.08671127204709 1.05403482187995 1 1
1.03361053901559 1.0042987693884 1 1
0.880799491913329 0.85595919171676 1 1
1.05222908903295 1.02151079787706 1 1
0.997771281599145 0.968172112715097 1 1
1.09595176012212 1.0648724104288 1 1
1.07789585853304 1.04402596537246 1 1
0.987173426785876 0.958377979836038 1 1
1.04974657015651 1.01851944081395 1 1
1.05202628305857 1.01774096903477 1 1
1.06803120418369 1.0366595391892 1 1
1.08399146312997 1.05310059126542 1 1
1.03285711892683 1.00202001267247 1 1
1.18779963580555 1.15346946793694 1 1
1.14374738502901 1.10776407980583 1 1
1.09940729788851 1.06780148387682 1 1
0.783083773583144 0.761277768430224 0 0
0.809444279477734 0.785763819724541 1 0
1.07744069556642 1.04687788277283 1 1
0.807171209435985 0.785008923857858 0 0
1.09174148992192 1.05949073678903 1 1
0.851045259748736 0.827246232541151 1 1
0.954844441900201 0.927021534187939 1 1
1.02874004830118 0.997534862729413 1 1
0.953176121132742 0.924888174498491 1 1
1.13375957421096 1.09738191759265 1 1
1.02927383229778 1.0000237288382 1 1
1.01194153253427 0.982631748071604 1 1
1.01333491677993 0.984725595639807 1 1
0.990264843226833 0.961973737537853 1 1
0.966568477020299 0.938576360144255 1 1
0.990066551028979 0.960951201742511 1 1
0.870068431562134 0.845368741625041 1 1
1.22175023753679 1.187336712433 0 1
1.08124417038079 1.04859223391149 1 1
0.829581904151653 0.803271489127622 1 0
0.767256623441172 0.744673173068324 0 0
0.911508973278961 0.885835466190111 1 1
1.1744357106669 1.13869831290375 1 1
1.01872503855469 0.98845544740292 1 1
0.995417225146584 0.96674457301252 1 1
0.864747778804822 0.837304939734629 1 1
0.935541566963862 0.906655649788625 1 1
1.0510853588977 1.02080549088444 1 1
1.06623983210831 1.03535485304261 1 1
1.00165043556823 0.973709996868466 1 1
1.12920234326313 1.09492645797628 1 1
0.942696086867066 0.912247987018958 1 1
0.937839100524109 0.908940709228382 1 1
0.996253244357055 0.965570883375536 1 1
1.11445848001438 1.08175673231752 1 1
0.905223498901361 0.878166868971483 1 1
0.986599839083141 0.958335217757939 1 1
0.946281388330012 0.918209378348657 1 1
1.03905370521332 1.00834803352748 1 1
0.980817755157819 0.953104889004547 1 1
1.12699626885455 1.09436800925157 1 1
0.874604730891406 0.850662888661594 1 1
0.997605387108397 0.970293976916167 1 1
0.972829074617244 0.94333973504773 1 1
1.09483414274454 1.06160472356347 1 1
1.06963883002895 1.03777397754179 1 1
1.01666909728842 0.986789267313132 1 1
1.01315269512204 0.982982723099844 1 1
0.894050602216005 0.869848770141647 1 1
0.870558485789083 0.846323807281417 1 1
1.06756787410365 1.03681364889333 1 1
0.982914523513841 0.954882907997514 1 1
1.10276647183766 1.06796119669004 1 1
1.06103113152301 1.0314855309851 1 1
0.843935028985488 0.817816866893 1 1
1.03556941816165 1.00376912241819 1 1
0.986596635643022 0.958694895210083 1 1
1.00010483139185 0.969551733486446 1 1
1.05444830039189 1.02285719526914 1 1
0.956353920645858 0.928589489946699 1 1
1.09822581226403 1.06554547497399 1 1
0.886511520190886 0.860552781658065 1 1
1.02484126468626 0.99452610540529 1 1
0.975523898413181 0.947520060632267 1 1
1.10795528874262 1.07660299589428 1 1
1.08604534551166 1.0543634721771 1 1
0.972720256526026 0.945902933723979 1 1
0.931037478463056 0.904687507097507 1 1
1.06394087128825 1.03378140118695 1 1
0.915671691157314 0.888488647019589 1 1
1.1294160136695 1.09629103800741 1 1
0.931686217252879 0.904140846010967 1 1
0.891018120880596 0.86607339682236 1 1
0.863554206899129 0.839680930334499 1 1
0.961369886033564 0.932489797489661 1 1
1.02927496914601 0.998954448635835 1 1
0.844227158313437 0.8192673677742 1 1
0.929824300380781 0.902536129400362 1 1
1.01355806462322 0.982843458571995 1 1
1.12087364392985 1.09000011711267 1 1
0.901704292310468 0.87589086778515 1 1
1.00916690907994 0.979403062993714 1 1
0.980221428927732 0.94968682998981 1 1
0.840535748004828 0.812064867637182 1 1
1.00796531305321 0.979186215354358 1 1
0.887486886812548 0.861845422847668 1 1
0.915947264335255 0.888942969816537 1 1
0.938165326919293 0.910778833897385 1 1
1.05587193263597 1.02589300993767 1 1
0.861244649098573 0.835876080587668 1 1
1.11313280277348 1.08137140439197 1 1
0.884316686929324 0.858344293629346 1 1
1.13717859008212 1.10336080145857 1 1
0.999476094682517 0.969801067589484 1 1
0.923093792960996 0.895933408696619 1 1
0.936682028841442 0.907689117524352 1 1
0.979979884180102 0.951333181983799 1 1
0.941694690841744 0.915580964140656 1 1
1.16281525797928 1.12858577521519 1 1
1.05763704467499 1.02591847675045 1 1
0.903280101104719 0.876483137674743 1 1
1.02784626303317 0.997301028837891 1 1
1.07385881338199 1.04237278416664 1 1
1.09975258501692 1.06813899564378 1 1
0.893395029723183 0.868124037544319 1 1
0.982576816769994 0.95282747465509 1 1
1.08003000193303 1.047918535969 1 1
0.862361640709577 0.837665886827749 1 1
1.08693871129822 1.05611575198259 1 1
0.895545701617322 0.871614580079038 1 1
0.949644087659072 0.921123011575717 1 1
0.975490555378038 0.946292467698095 1 1
0.94061732828167 0.911286999043297 1 1
1.07690670754829 1.04652510300555 1 1
1.01757265982848 0.986192602693001 1 1
0.999454780592605 0.968550760114232 1 1
1.07631812856578 1.04508067563652 1 1
1.05581670408204 1.02352187707397 1 1
0.952345182997372 0.924097133192058 1 1
1.01801404207632 0.989436005012687 1 1
0.885022981753884 0.858287472424815 1 1
1.06163199931616 1.03207312584457 1 1
0.979819297863499 0.95116314117762 1 1
0.861069365623271 0.835190854950956 1 1
1.12568995487856 1.09077734982153 1 1
1.02645803063306 0.995789914855326 1 1
1.05790670724939 1.02816592493468 1 1
1.07731101467488 1.0453158386413 1 1
1.06280836642494 1.03282804297025 1 1
0.943224553271109 0.915304817340787 1 1
1.13806801580267 1.1055645074441 1 1
0.884297879061729 0.85951443788905 1 1
0.940465725136743 0.911101584358867 1 1
1.01145191310249 0.982359150828351 1 1
1.03988787026514 1.00988445027764 1 1
0.924646307747283 0.896585280559328 1 1
1.02938731485047 1.00010719850884 1 1
1.17239618489927 1.13788235437416 1 1
0.840056579861238 0.816342745841328 1 1
0.971905320101028 0.942250109882705 1 1
1.04593964371296 1.01462495195279 1 1
0.969122232914782 0.942358112725626 1 1
1.00551745578036 0.975942023127797 1 1
0.817848946586764 0.795271064066668 1 0
0.982192686666429 0.952387419134181 1 1
1.01921765680667 0.987689633996304 1 1
0.903069520824742 0.875139958947516 1 1
1.02744007809917 0.997890790700345 1 1
1.02618026119029 0.99387785275037 1 1
1.21343817639653 1.17741129479126 0 1
0.851529339921016 0.827369488839756 1 1
1.12929131898816 1.09633176255528 1 1
0.903038744382157 0.876182551851221 1 1
0.949393923070633 0.921991728759004 1 1
1.06318505853413 1.03133980107068 1 1
0.973884086931911 0.946066502813767 1 1
0.820457646085794 0.797653526544093 1 0
1.14900041886243 1.11230725747002 1 1
1.02947464420304 0.999511345449645 1 1
0.876654036330419 0.850358502296473 1 1
0.954526308019951 0.928378260772438 1 1
0.785073290020894 0.763526481292754 0 0
0.954608464491507 0.925798816316674 1 1
0.957016627028218 0.930566626803563 1 1
1.07849085143384 1.04491205165381 1 1
0.928896486936177 0.900337505330554 1 1
0.970619893861489 0.940675638159983 1 1
0.856088091179366 0.828880520251661 1 1
1.03076154560686 1.0008384350129 1 1
1.02264629555943 0.992266158415743 1 1
1.00761838148252 0.976973324140575 1 1
0.994478594391442 0.963705358302681 1 1
0.8764133995829 0.850068014074353 1 1
0.988170141552774 0.959938293072614 1 1
1.00600897684009 0.976510048233432 1 1
1.04450856408699 1.01235500153639 1 1
1.06957202592781 1.03600415495795 1 1
0.911226729492113 0.882296825491502 1 1
1.02363915405239 0.995173601040711 1 1
1.00648348805275 0.975936790623101 1 1
1.01321870569229 0.983431911398929 1 1
0.968987816633343 0.941071849226533 1 1
1.06077343875621 1.03155440028439 1 1
1.09903821255443 1.06744706808921 1 1
1.15945020060645 1.12386800174292 1 1
0.980213634623065 0.95290064997935 1 1
0.904572587683775 0.878301477759 1 1
0.979436289363074 0.950866106122684 1 1
1.03395932414847 1.00306588365172 1 1
0.966912961024009 0.939993863127529 1 1
0.923856000495374 0.89600261642819 1 1
1.0083045793553 0.979755974571088 1 1
0.984493679811239 0.956770732962331 1 1
1.03941511842297 1.00967899737831 1 1
0.962914784441323 0.93351441345328 1 1
0.749263950349998 0.727136632575009 0 0
0.912841506274054 0.885456054162575 1 1
1.09130418764188 1.05860119006126 1 1
0.82356843877551 0.799524945547561 1 0
1.09545181497471 1.06322159219951 1 1
0.920624746197168 0.895430696113128 1 1
0.999423062661339 0.971430789324772 1 1
0.860620162612786 0.833018452081913 1 1
0.924843288125115 0.897770706490399 1 1
1.10560348184275 1.07273347392494 1 1
1.12478781828658 1.09200252920122 1 1
0.87703816113617 0.850960306625917 1 1
1.08430154459774 1.05260801002444 1 1
1.10981967381479 1.07873431584443 1 1
0.897016835212585 0.869433711869714 1 1
0.969697154894992 0.941569464881011 1 1
1.11741307160812 1.08452583918021 1 1
1.06445192658984 1.03316758983862 1 1
0.939078318428461 0.913070527500541 1 1
0.845809011338892 0.819014162222101 1 1
0.91316665501341 0.886418765047469 1 1
1.06787581416354 1.03600282341656 1 1
1.06189841703763 1.03168257678467 1 1
1.02232971801306 0.989660076152522 1 1
0.961254667302611 0.933912775766914 1 1
0.982744087363553 0.953985285524313 1 1
0.985664200811062 0.956923502861432 1 1
0.84113256365946 0.817549237912612 1 1
1.00552371685998 0.976490706979563 1 1
0.944603827662447 0.916451071814617 1 1
1.02450917841895 0.995300263920271 1 1
0.87163951116443 0.847861821991433 1 1
1.12610248851213 1.09396358778528 1 1
0.972361832260958 0.945385899090544 1 1
0.949028993787394 0.920895874083763 1 1
1.05970076970932 1.02859000926048 1 1
0.851216790967068 0.827087372710968 1 1
0.940870689441903 0.913005326364546 1 1
1.06914644454946 1.03757703457614 1 1
0.920803562055712 0.890900302796916 1 1
0.847765141486098 0.823905056457304 1 1
1.22975949922313 1.19293137623797 0 1
0.830211159538692 0.80648151479464 1 0
0.990355023022254 0.961370870864745 1 1
1.0020847988611 0.973352346513559 1 1
0.970459655506368 0.940133791945202 1 1
0.811534652322248 0.788976023405814 0 0
0.858701190243555 0.83405426240386 1 1
1.15639451783645 1.12373585265185 1 1
0.979030519551238 0.951032561893634 1 1
0.866406422688144 0.842040614148186 1 1
0.899315762938372 0.872728318540125 1 1
1.19136053434603 1.15464012509302 1 1
0.94917930015509 0.921052697118763 1 1
1.02547852727932 0.995892364312682 1 1
1.04630068967871 1.01697430101331 1 1
1.05617562700095 1.02658177214043 1 1
1.00831605844653 0.978936418762552 1 1
1.12595477325934 1.09186400367339 1 1
0.930626036861195 0.901265199038379 1 1
1.12227154263303 1.09042378370193 1 1
1.02117322295453 0.990972548920998 1 1
0.961868857489273 0.934253824662796 1 1
0.92541775219225 0.899695218703042 1 1
1.11026855476862 1.07921089252176 1 1
1.03585710433331 1.00625031245303 1 1
0.918979074148028 0.892274946178045 1 1
0.98540038158313 0.955664961032461 1 1
0.969492873547901 0.942475049214937 1 1
0.987823683627879 0.956318793731118 1 1
0.927224760008553 0.899653626106415 1 1
1.23084737442595 1.19698881001311 0 1
1.02824370805178 0.99857849169259 1 1
0.760107843236091 0.738550268260808 0 0
1.04350719619401 1.01366336132589 1 1
0.784026608844929 0.760833429205602 0 0
1.06947636279677 1.03566999102606 1 1
1.10429781309616 1.07091768788491 1 1
0.827453288253669 0.801233521860488 1 0
1.01833119094569 0.987822665620311 1 1
0.828804747422175 0.804499560305596 1 0
0.949254418442658 0.920929335533962 1 1
1.11812698402991 1.08472644611893 1 1
1.06535332597822 1.03250703838 1 1
1.00778939524422 0.977992596377502 1 1
0.974831622118224 0.944950246255508 1 1
1.05870902518374 1.027720541088 1 1
1.15639640891675 1.12458140169216 1 1
0.945088711879515 0.917050058293836 1 1
0.806446142977297 0.782789129918644 0 0
0.979855368459625 0.951315074372182 1 1
0.955482166092274 0.929547680954248 1 1
0.901630948364621 0.876156327162786 1 1
0.991651208302916 0.963022153915799 1 1
0.947631967505692 0.920660100829553 1 1
1.22597283198061 1.1901031285815 0 1
1.02131155056535 0.991699212770562 1 1
1.03002231780108 1.000033499747 1 1
0.732520491507854 0.710210330147612 0 0
1.14224958793997 1.10879716218058 1 1
1.05704802090587 1.02692409779719 1 1
0.973374705097362 0.945544082233645 1 1
0.831637813781738 0.807402898558363 1 1
1.08928065912368 1.05373872285903 1 1
1.06304405839041 1.02899804075885 1 1
1.02687948746492 0.997963905970819 1 1
0.995048462566097 0.966271663171668 1 1
1.01032192191226 0.980691469768039 1 1
1.1819311184626 1.14624000420585 1 1
1.09558412130246 1.06109133096424 1 1
1.05853233435635 1.02429166803103 1 1
1.01670874192652 0.987854334801964 1 1
0.96546675065772 0.937103424712785 1 1
0.872474642825213 0.847316113169999 1 1
0.912713111003192 0.888473568801639 1 1
0.817037957142534 0.795461732332737 0 0
0.876717867135831 0.848839113393972 1 1
0.951790099408791 0.924951562598154 1 1
0.905616523658409 0.878534767035458 1 1
0.983300272746969 0.955204773428656 1 1
0.960888597180224 0.934848797346984 1 1
0.788689475427677 0.766117521623174 0 0
0.894570309353249 0.869295604117343 1 1
1.11739242274804 1.08726715194844 1 1
0.900102794378327 0.873726616017539 1 1
0.866102573961743 0.840806121277564 1 1
0.92432545066521 0.896528653012775 1 1
0.921861990196067 0.894852943391668 1 1
0.886689015226566 0.861805188370197 1 1
0.940903425787029 0.914753602784254 1 1
1.05890483674207 1.02730288741375 1 1
0.795050244679172 0.771897125783514 1 0
1.0106465164007 0.980366010648265 1 1
0.926259719855832 0.900314882465469 1 1
1.19621950078915 1.16079686490565 1 1
1.04163887546382 1.00940295178879 1 1
0.971602875670371 0.94138208854158 1 1
1.04136281276659 1.00940585292128 1 1
0.939452704598881 0.911924030761736 1 1
0.967531269942114 0.939580957629057 1 1
1.08026998053163 1.04840556610221 1 1
1.18882857764916 1.15210340512203 1 1
0.94711731974406 0.918705478947205 1 1
1.00221542995499 0.973114762880237 1 1
1.13453404733959 1.10014825510173 1 1
0.998962974072808 0.968890318304011 1 1
1.00426755592323 0.973377951069424 1 1
0.942241474297257 0.913768528702072 1 1
1.08540162629293 1.05532913379341 1 1
0.91352710709968 0.887676258509086 1 1
0.874620351692113 0.848108626387683 1 1
0.965496151143117 0.935824183212381 1 1
1.10855425615635 1.07605030439778 1 1
0.960831939461482 0.931965026914181 1 1
0.933796887946168 0.905270817595719 1 1
0.997397819473083 0.967743542639735 1 1
0.918874223523017 0.893095420416653 1 1
1.01476920225057 0.986104468202429 1 1
1.1163098494276 1.08373626887193 1 1
1.05863201456724 1.02908511519855 1 1
0.893225053027179 0.867945534251197 1 1
1.06329863971692 1.0328173765066 1 1
0.906261713334174 0.880276837449403 1 1
1.04501906358889 1.01588179424965 1 1
1.09927313276313 1.06814491204706 1 1
1.06195286711115 1.03271997328316 1 1
1.09430322198814 1.06263356907742 1 1
1.08584266446295 1.05269580291138 1 1
0.899125796644744 0.873279623818618 1 1
0.903916817826499 0.87650620754572 1 1
0.886050127686707 0.860360960478133 1 1
1.04087759239053 1.01057333332491 1 1
1.04434612740436 1.01203343267974 1 1
1.11729711183008 1.08364419698778 1 1
1.03967915931173 1.00991082098639 1 1
1.04726280442555 1.01602667568951 1 1
0.994309404550271 0.964398694577579 1 1
0.839404679699838 0.81415442857753 1 1
1.0239401342971 0.997022708880196 1 1
1.10998945941665 1.07533587403504 1 1
1.03240208818329 1.0022268847746 1 1
1.13216092023925 1.09722212319837 1 1
1.03608143728363 1.00762132055702 1 1
1.13097857062069 1.09616521145278 1 1
0.969609170191547 0.938723261827799 1 1
1.07448806863978 1.04404091927427 1 1
1.21860285871538 1.18370078630747 0 1
0.98763255103414 0.959131040326049 1 1
0.954778707450939 0.927769050864323 1 1
1.02406113747686 0.995390494870645 1 1
1.00610804461355 0.976157950202393 1 1
0.947637404733986 0.91945155859091 1 1
0.895462763995651 0.870633153021559 1 1
1.03786728366449 1.00738819257955 1 1
0.85145074034495 0.825691040942528 1 1
0.953244128735479 0.926745225015436 1 1
1.10642512735206 1.07335822465718 1 1
0.934894532404679 0.908529850082383 1 1
0.916821883215846 0.889744747680499 1 1
1.09564251208576 1.06285600093342 1 1
1.10657667870828 1.07495549980489 1 1
1.04068011563649 1.00971587085261 1 1
1.06247780484343 1.03047196834175 1 1
0.944265861067223 0.915734496834117 1 1
1.04017116261422 1.00882955699009 1 1
0.907452788196675 0.882968617742829 1 1
0.851228098690192 0.825780421284011 1 1
