# Supplementary material for: Bias caused by sampling error in meta-analysis with small sample sizes
Source: PLoS One. 2018 Sep 13;13(9):e0204056. doi: 10.1371/journal.pone.0204056 (PMC6136825; doi:10.1371/journal.pone.0204056)
Supplement: S4 File — (ZIP) [file pone.0204056.s004.zip › results N = 20 theta = 1 tau = 0 sz = 30-50.txt]

"cohen.dl.theta" "hedges.dl.theta" "cohen.dl.cp" "hedges.dl.cp"
1.01303917087765 0.993975658083293 1 1
0.928114474206193 0.910435191968355 1 1
0.992392928554625 0.974678959165928 1 1
1.04625293647495 1.02692461641024 1 1
1.08718144387399 1.06668833791563 1 1
0.93965963633006 0.923157977374725 1 1
0.946012117677732 0.928246805957103 1 1
1.07333216017683 1.05104818776264 1 1
0.900762479079395 0.883525746498812 1 1
1.0578733973808 1.03762409215842 1 1
0.983296001963937 0.964365690966697 1 1
0.890181336055693 0.874782586096313 1 1
1.0428085128829 1.02261593521895 1 1
1.11465340630454 1.09344901533376 1 1
0.950958205551564 0.933890823558986 1 1
0.791662145990425 0.777237974630371 0 0
1.11411827709347 1.0928858412824 1 1
1.07506980981755 1.05546657772624 1 1
0.879555550734515 0.863313981272648 1 1
1.10322252548775 1.08300754308177 1 1
0.998328365701576 0.980493412382198 1 1
1.01389446862108 0.995288894447525 1 1
1.05611695187677 1.03691089547235 1 1
1.16467039311367 1.14270603274434 1 1
0.996767004261966 0.977884982323852 1 1
0.993998726964778 0.974097839907771 1 1
0.845777775465983 0.830163018805262 0 0
0.967456754443371 0.949486956745842 1 1
0.980016173527853 0.961507968156493 1 1
1.17156383592011 1.1506948754255 1 1
0.930269529385133 0.914630250817442 1 1
1.11211188320822 1.09111746871331 1 1
1.08539653748727 1.06523041317961 1 1
0.987592688184738 0.97017738932398 1 1
0.933725813479985 0.916424811481314 1 1
0.928088930379632 0.910668898825547 1 1
1.06355283570513 1.04435436271318 1 1
0.932351544006221 0.91518335854111 1 1
1.03986747468366 1.02039011747034 1 1
1.00342139464386 0.985119536000904 1 1
0.93835131445881 0.921663790609975 1 1
0.877917211202436 0.861564398178165 1 1
0.886135326475093 0.869280225749201 1 1
0.977976743543352 0.961515608777561 1 1
1.05608088359958 1.03735505573127 1 1
0.873797519902516 0.857381083202141 1 1
0.942135650157773 0.924745116149824 1 1
0.934319775155843 0.917730068692696 1 1
0.950756188479537 0.933089130041667 1 1
0.850218083070092 0.833200406932251 1 0
1.12387005770903 1.10344249269415 1 1
1.05305046813149 1.031399083655 1 1
0.914041723434083 0.898405654822834 1 1
0.970799335079466 0.953498592510182 1 1
0.863659805639089 0.847708875446283 1 1
1.11982976399859 1.0981100142664 1 1
0.977098168144525 0.95945992564912 1 1
0.949628479202654 0.932017988021911 1 1
0.849451935073544 0.83307904961943 1 0
0.921663188896031 0.905114135328321 1 1
0.917815472331802 0.900945508807183 1 1
0.999203551185024 0.981360083411421 1 1
1.03568605298415 1.01572036819072 1 1
0.995373763046661 0.976907828696652 1 1
1.01700428796042 0.99768771078552 1 1
1.01131912531262 0.993077624692492 1 1
1.07549676192891 1.05455602252307 1 1
0.947890092605672 0.93040668509167 1 1
1.14757445697434 1.12595430484583 1 1
0.85531976952011 0.83932513917217 1 0
0.960845026869008 0.941501693925332 1 1
1.06031809539744 1.04177308507088 1 1
1.00414648184427 0.985322441393432 1 1
1.12604193736996 1.10469595881771 1 1
1.08497087292994 1.06547979139192 1 1
0.998270211996892 0.979903602721336 1 1
1.09774982219027 1.07729501125376 1 1
1.14833092412916 1.12841001647702 1 1
1.07654504422125 1.05666102123409 1 1
1.03601363677887 1.01670754567641 1 1
1.12133597265799 1.10087897766417 1 1
0.984395842365218 0.965544371923458 1 1
1.060208299863 1.04088686699705 1 1
1.01933146072623 1.00068913007994 1 1
0.843381946977534 0.827414290394373 0 0
1.13410274692961 1.11303495585028 1 1
0.967259443415189 0.950249512711308 1 1
1.10711912070512 1.08736003204364 1 1
0.942857043883078 0.924401615217556 1 1
0.995759529724455 0.978061986139505 1 1
0.973121263132159 0.955199431266638 1 1
0.982705893076503 0.964535515529573 1 1
0.956151458150306 0.938320107253928 1 1
1.06079066966171 1.04148914720485 1 1
0.942942205383207 0.926392686396367 1 1
1.11284247707182 1.09243190475533 1 1
1.01036780032807 0.992420312582848 1 1
0.865628836376112 0.849066938109986 1 1
0.918417794785622 0.901997907938464 1 1
1.04672329497477 1.02603503178737 1 1
0.984870948537851 0.966381020366084 1 1
0.92245039812803 0.905091462364952 1 1
0.955513163057407 0.938403711940082 1 1
1.16462810003214 1.14345155841851 1 1
0.963330466376273 0.945773501049017 1 1
0.975050715404135 0.957447830009606 1 1
1.0150381011337 0.995650246945377 1 1
1.00412052212227 0.98598635737513 1 1
1.09088624286358 1.07063812235617 1 1
1.034747491621 1.01609964213397 1 1
0.969791818203195 0.950280331452512 1 1
0.972255949656251 0.95389606508362 1 1
0.919992119616787 0.903989595170883 1 1
1.01648097742414 0.998680461264584 1 1
1.10570027460406 1.08532254703551 1 1
0.998603576499412 0.981003629266743 1 1
1.00248903344991 0.984864414232636 1 1
1.00699568173052 0.988571445388938 1 1
1.01856916812912 1.00014181557224 1 1
0.987124542475837 0.96788059539854 1 1
1.02885652382839 1.00871099240103 1 1
0.975547570559844 0.957756128655051 1 1
1.02484257967421 1.00562110279264 1 1
1.06822310461781 1.04904298123205 1 1
1.10011718433675 1.07967206830145 1 1
0.956406084129033 0.938306696467879 1 1
1.089308815536 1.06923974710613 1 1
1.01872967707542 1.00011522959622 1 1
1.0486938537216 1.02934417996036 1 1
0.994295006201538 0.976537912802965 1 1
0.908460820311853 0.892003400299223 1 1
0.937590462328881 0.920601637954059 1 1
1.02192392804817 1.00205493194682 1 1
1.08366747337916 1.06187682954 1 1
0.974268082754107 0.956493243797355 1 1
0.960244892012434 0.943184639580197 1 1
0.978486325225153 0.960287253611416 1 1
1.15017153461952 1.12931947721517 1 1
1.12402871837504 1.10280658784971 1 1
0.868233120273592 0.852167275156388 1 1
0.939552699927975 0.92223727879676 1 1
0.99894038411682 0.981892650451187 1 1
1.0213546927786 1.00248334075588 1 1
1.04609658533965 1.02751315071449 1 1
1.06165546393327 1.04246395224381 1 1
0.864967705532641 0.849282834410612 1 0
1.05205654652732 1.032446756559 1 1
1.07789116471437 1.05783153424684 1 1
0.983306676040938 0.964616540365206 1 1
0.9725073895035 0.952547377650081 1 1
1.00801015147183 0.988720665319924 1 1
1.0212103515193 1.00226161885209 1 1
1.09296870229509 1.07255528926533 1 1
1.00910344591475 0.990209771792478 1 1
0.931088662910516 0.914090046468004 1 1
1.01339789227839 0.994076777436998 1 1
1.06572558520258 1.04644457922779 1 1
1.01499946611843 0.996189020778089 1 1
0.998331152264646 0.978436812458252 1 1
1.04566450171615 1.02491567853241 1 1
1.04251649006783 1.02436899527518 1 1
0.973535939451796 0.95526650771895 1 1
1.11440081048207 1.09316410400613 1 1
0.945300912691226 0.928361386591379 1 1
0.824869409309533 0.808334253872315 0 0
1.06587525483522 1.0461864076303 1 1
0.982657626340218 0.966185790820442 1 1
1.03341128011172 1.01396256942708 1 1
1.05441824074247 1.03587791255944 1 1
0.991606404942501 0.972831842645862 1 1
0.8916927719125 0.875256933555145 1 1
1.04068516135001 1.02118880760909 1 1
0.998970223954427 0.979957539482398 1 1
0.958919217357176 0.942197842522279 1 1
0.975707739792301 0.958369425346339 1 1
0.878904859832753 0.862876912180847 1 1
1.06303109373721 1.04340169738953 1 1
1.11199855853296 1.09069166248338 1 1
1.01651241931402 0.998059914055455 1 1
0.937256644662803 0.920309962848064 1 1
0.981428101262184 0.962404429088217 1 1
1.02991547827292 1.0107987651212 1 1
0.902294611615774 0.885415751337769 1 1
1.19722213501055 1.17583767160351 0 0
0.977548654885713 0.95910851951205 1 1
0.975091821145736 0.956619528052922 1 1
1.05546958409594 1.03630950752277 1 1
0.885883974721089 0.86983969970922 1 1
1.06886085417841 1.0492462256532 1 1
1.04821941758089 1.02892603231662 1 1
0.911376874569624 0.894872133360442 1 1
0.896898081111165 0.880857751189196 1 1
1.17355681246597 1.15029395813053 1 1
1.15393628651407 1.13314471641282 0 1
0.948836304479091 0.931476249227735 1 1
1.01167839640577 0.992265238032382 1 1
0.930321974479937 0.913244912008609 1 1
0.963642060134379 0.946002079429094 1 1
0.942122377842578 0.924948410413759 1 1
0.971360516982688 0.954483608220071 1 1
1.11318506368149 1.09146631744622 1 1
1.00703114428503 0.988028511223641 1 1
1.03430982545874 1.01556922715281 1 1
1.03760995949277 1.01677229770794 1 1
0.933583716194767 0.914656996758645 1 1
0.972777316228343 0.954705759703314 1 1
1.03825434177262 1.01835683704161 1 1
1.06193620791314 1.04274939344717 1 1
1.12903049611135 1.1088185414454 1 1
1.08811632696551 1.06770792183405 1 1
1.09033524534112 1.07093995167851 1 1
1.02851243273739 1.00904633510656 1 1
1.08003660036677 1.06035088789855 1 1
0.934810584703399 0.91731038081445 1 1
1.00917937323362 0.991330330536025 1 1
1.02032733790105 1.00029751842928 1 1
1.0910354566761 1.06998233527904 1 1
1.12735732083268 1.10565061600506 1 1
0.978705992281153 0.960764700246787 1 1
1.11136983883024 1.09265738663854 1 1
1.0261455730451 1.00795811508537 1 1
1.05525210452546 1.03690972292496 1 1
1.10900346141811 1.08779517566122 1 1
0.984579897205219 0.967109443194063 1 1
0.987806635165864 0.969508868050188 1 1
1.07787829618698 1.05676898300361 1 1
0.992954399869437 0.975615532475721 1 1
1.00627195297628 0.987764809422806 1 1
0.971721717954865 0.954801145917424 1 1
1.01971186725485 1.00047544964558 1 1
1.05387448910353 1.03392603972305 1 1
1.09990559354405 1.07970906049947 1 1
0.99875287900216 0.981031932149316 1 1
0.986296503031148 0.968498113997522 1 1
0.952212655157711 0.933989016007257 1 1
0.936936252251499 0.91880473088851 1 1
1.00040215350167 0.982518289549742 1 1
1.08063989308763 1.06107414534978 1 1
0.923393610668784 0.906861014656872 1 1
1.10707674048226 1.08596446190525 1 1
0.970150952158152 0.951344392092459 1 1
1.05790366118088 1.03819567463113 1 1
0.813273147506716 0.798772716334508 0 0
0.999861795725677 0.981828528488257 1 1
1.05736495466724 1.03773671096384 1 1
1.04488146886868 1.02472818902969 1 1
1.06327773260103 1.04390523221947 1 1
1.04886151328522 1.02942811077689 1 1
0.980266337661112 0.959943200484814 1 1
0.912067432565806 0.895026013511316 1 1
1.01471876438867 0.996246058928587 1 1
0.951009740164886 0.932815268029099 1 1
1.01391891831975 0.99479409973946 1 1
0.933691922850402 0.9170121937998 1 1
0.914426908600192 0.898172214650912 1 1
1.04521363835863 1.02491254016046 1 1
1.06635899224778 1.04627393398395 1 1
1.08404615367453 1.06349630719755 1 1
0.934657409527942 0.917678765997869 1 1
1.07163866947606 1.0507135545141 1 1
1.06849478256485 1.04811719151069 1 1
0.8349872688651 0.820374768199899 0 0
0.892857238414959 0.876967332652928 1 1
0.862667553763792 0.847140246686457 1 0
1.0030704276832 0.984637600077196 1 1
1.01530004590355 0.996394367073494 1 1
0.871741921497074 0.855831008265091 1 1
1.0404526690512 1.02098933673946 1 1
0.957337140240245 0.939413132259606 1 1
1.10192072347417 1.08140997286616 1 1
1.03632485473605 1.01673367241481 1 1
1.12321823687654 1.10200913072249 1 1
0.957383090539056 0.939430816766383 1 1
1.06525317712209 1.04555977751994 1 1
1.00030785405641 0.981043695271578 1 1
0.980534473553291 0.962904093658007 1 1
1.004324336933 0.98646291415726 1 1
1.02774058716904 1.00869132952786 1 1
1.02914914973404 1.01001027589673 1 1
0.943123182260554 0.926681373214658 1 1
0.958319828198203 0.939455558848355 1 1
0.982051137457457 0.965024352764167 1 1
1.02677424824719 1.00909446468795 1 1
1.11439098367112 1.09240900149568 1 1
0.92798170352156 0.909566941666935 1 1
0.925243338640381 0.90834015213852 1 1
1.05440441789225 1.03492342106259 1 1
0.936019420028304 0.918582958960997 1 1
1.05140729608151 1.03142414624542 1 1
0.961829305239633 0.942670875875107 1 1
1.11065333981784 1.08796700978444 1 1
1.02786577079735 1.01013476996868 1 1
0.851527420032771 0.835834851793034 0 0
0.98744418882624 0.969369142413961 1 1
1.08083293128853 1.06087273929702 1 1
1.04751266330858 1.02754659239213 1 1
1.04219250552538 1.02224897190508 1 1
1.05077509886563 1.03091298094435 1 1
1.06315649831449 1.04222354852265 1 1
1.04631853384099 1.0270069642403 1 1
1.02540414301888 1.00758968798776 1 1
0.883417479501845 0.86692869462946 1 1
0.978932047215277 0.960739804683918 1 1
0.937529559728122 0.920730711901836 1 1
1.05585774970876 1.03534992147033 1 1
1.07648200299329 1.0583466718681 1 1
0.910999109731024 0.894952821794515 1 1
1.02482031428966 1.00477693923931 1 1
0.985509106023374 0.965435132998189 1 1
0.982920310992637 0.964924085221129 1 1
0.904553031553986 0.887858577021624 1 1
0.972475857869919 0.955141663708948 1 1
1.07063187365252 1.04997645957677 1 1
1.0246016923812 1.00486362577094 1 1
0.862763806962484 0.846307612427844 1 1
0.963861606801722 0.945937862413741 1 1
0.919930946308277 0.902429814017329 1 1
1.00278058491728 0.984169013065926 1 1
1.12338205228188 1.10267456272839 1 1
0.890658193668902 0.873161232849517 1 1
1.03269950250024 1.01326182821964 1 1
0.978792939092191 0.959984954720424 1 1
0.91375304484784 0.896389092489728 1 1
0.94092523964941 0.923170352890663 1 1
1.05221075002304 1.03337708486506 1 1
1.05285194255305 1.03407409169466 1 1
1.04331841586038 1.02398847170228 1 1
1.03772471490932 1.01868565980614 1 1
1.10838455907829 1.08773618853506 1 1
1.07088340921699 1.05204698305936 1 1
0.985176135975157 0.966724075261655 1 1
1.0042294764792 0.985368637119991 1 1
1.06558178334447 1.04442439309608 1 1
0.910659794656332 0.894616063974181 1 1
0.960384054988434 0.942355262723236 1 1
1.03307366487007 1.01426024382453 1 1
1.06544254509997 1.04690339552765 1 1
0.955814158885181 0.938181724799886 1 1
1.06867708524247 1.04809740843871 1 1
0.928775938416639 0.911967934481937 1 1
0.908790918377343 0.891553690148856 1 1
1.13295066920398 1.11180508053355 1 1
1.09948063358283 1.07838100208909 1 1
0.992271086621546 0.97517487924092 1 1
0.987130327233449 0.969336322325551 1 1
1.11097342109736 1.09008327659183 1 1
0.913453691484379 0.896917753627894 1 1
0.974283431748596 0.954464097414371 1 1
1.11940347445461 1.09774687823884 1 1
1.0456774517246 1.02633915828174 1 1
0.809035449073308 0.795418913767709 0 0
1.0379970138841 1.0166774288075 1 1
1.02924680668247 1.00896639499404 1 1
0.823496495052709 0.808689659186912 0 0
1.12390168026648 1.10315603130202 1 1
0.979388109276378 0.960186680425775 1 1
1.08412069767494 1.06499796864903 1 1
1.04982057351346 1.02922729266988 1 1
1.0961959310955 1.07598755569894 1 1
1.03632300893816 1.01745552069291 1 1
1.02594548268936 1.00697182963225 1 1
1.07394201052029 1.05477154968001 1 1
0.893773006160556 0.877482059698158 1 1
0.957152094976903 0.940694076106554 1 1
0.847227972061223 0.832468757934394 0 0
1.14916120164191 1.12759391284078 1 1
0.888246956099951 0.87290839378119 1 1
0.912986048657322 0.895817012731925 1 1
1.14307599074998 1.12244450065541 1 1
0.97581540653927 0.957491994368637 1 1
0.768651476394709 0.75482929402331 0 0
0.917307904795592 0.89957599101374 1 1
0.875235851444019 0.85953270001593 1 1
0.973900378253764 0.956441206190174 1 1
0.915093380261504 0.898614293567311 1 1
1.06491114639089 1.04475486474561 1 1
0.978335962430381 0.959982470760474 1 1
0.985620260496141 0.96655379451228 1 1
1.08938174055343 1.06825355586729 1 1
1.08523005732394 1.06564331042459 1 1
1.0863346348436 1.06645432714513 1 1
1.02371137891099 1.00417075543322 1 1
1.02357508058582 1.00585546181615 1 1
0.895508524985013 0.877740029757064 1 1
1.05570078438978 1.03589375442974 1 1
1.20399439557254 1.18150615549901 0 0
1.05198209146937 1.03080653636464 1 1
0.815222650577831 0.800357483717352 0 0
1.02936520607807 1.00944058836675 1 1
0.94235352930586 0.925098255867044 1 1
0.936055199747048 0.918339122936865 1 1
0.903058874824759 0.886627499827756 1 1
0.990389369601614 0.971679913152725 1 1
0.925608905982369 0.908291887036533 1 1
1.11611630683449 1.09531941719204 1 1
1.01206772988951 0.992909137315568 1 1
0.991094160234909 0.972882239922069 1 1
1.04122175895339 1.02218466981101 1 1
0.952240277719475 0.936253728211257 1 1
1.14417448203734 1.12293741757707 1 1
1.09736599826809 1.07771262563605 1 1
1.13433408498659 1.11209314706706 1 1
1.0803898854414 1.0610487106802 1 1
1.12062800155182 1.09968404849029 1 1
1.00994864698901 0.99081226741489 1 1
0.988694822716841 0.969677785799129 1 1
1.05851868771947 1.03743546163783 1 1
0.883300935971131 0.867510329114746 1 1
0.885244960970325 0.868803794544193 1 1
1.08271067772417 1.0625612983538 1 1
1.02311322538188 1.0044760802816 1 1
1.04476517406385 1.02648871622012 1 1
1.04085960514641 1.01983084780714 1 1
1.0619293607818 1.04174508442525 1 1
1.00639886106775 0.988734973851 1 1
1.08930520063463 1.06915098911096 1 1
0.97223597486464 0.953501879207728 1 1
1.08989524000019 1.06879970983014 1 1
1.01275661685764 0.993567485528233 1 1
1.11954311198324 1.09714222219566 1 1
1.09040137784677 1.06971161594841 1 1
1.04352097232121 1.02496371859411 1 1
0.968419722274595 0.952080545437821 1 1
1.07106839929205 1.05087184253988 1 1
0.90446303962765 0.885672387774175 1 1
0.97993396179048 0.962297029829935 1 1
1.01454451558556 0.997029678175189 1 1
0.946280015123423 0.929444438003921 1 1
1.00852100644811 0.9895918372402 1 1
1.10500615490429 1.08480246086942 1 1
0.993760487057727 0.976076163822221 1 1
0.968508788494707 0.950094552444832 1 1
0.984613155782558 0.96523595711319 1 1
1.03515064988692 1.01575916748998 1 1
1.07394562179925 1.05378366461384 1 1
0.999056762892189 0.978792051772347 1 1
1.09967330010477 1.0776018963023 1 1
1.0112857876626 0.992162960998295 1 1
0.850206902188117 0.833684935284418 1 1
1.09176132580754 1.07071328518791 1 1
1.13579148411477 1.11379237514246 1 1
0.94523923350966 0.926643074506186 1 1
0.869982542331333 0.854644947379 1 1
1.00458882153998 0.985439763880073 1 1
0.979089962975171 0.960596117728736 1 1
0.961054550721968 0.941220188373746 1 1
0.877401505241895 0.860928785316205 1 1
1.0185899285329 0.99946391914362 1 1
0.931410622092328 0.914743670866161 1 1
1.04285533110369 1.02303878275559 1 1
1.04716886747851 1.02818200577405 1 1
1.10519320809823 1.08419747257373 1 1
1.00077866612593 0.983166582774333 1 1
1.06062633240546 1.03981487181335 1 1
0.984576528224826 0.966176078286687 1 1
0.966821423973552 0.949275946851691 1 1
1.06970796004677 1.04902260859552 1 1
1.03417475155288 1.0143337872953 1 1
1.09052286964195 1.07047612083565 1 1
0.94754914701993 0.930369086920654 1 1
1.07956254240016 1.05985934713141 1 1
0.968036890334201 0.950783018809709 1 1
1.06183485339332 1.04289552979039 1 1
0.905388997281709 0.888910849699542 1 1
1.03504666088682 1.0172957609 1 1
0.933652219586388 0.917085476347546 1 1
1.07251892787775 1.05242797096292 1 1
0.993751448170815 0.97415541349616 1 1
1.14076939666608 1.11917829787003 1 1
0.985080927938889 0.964312319571995 1 1
1.09007251394559 1.06721808022942 1 1
1.07490468991286 1.05518163125101 1 1
1.0302889917151 1.01148557509764 1 1
1.01217622726156 0.994156762147453 1 1
0.955686016084772 0.937693491450014 1 1
1.02653090838106 1.00662217003085 1 1
1.01887624227165 1.00018060528747 1 1
0.907654976432533 0.890477620059827 1 1
1.0147473848399 0.994620619781862 1 1
1.04085053068793 1.02227379894861 1 1
1.0782134621093 1.05895828543847 1 1
1.02919972072834 1.00980016902615 1 1
1.0571062611039 1.03789800344972 1 1
1.11693824048011 1.09613522198082 1 1
1.03850681208606 1.01915123382974 1 1
0.965260079591642 0.946859025396557 1 1
1.0316578591317 1.01242954111252 1 1
0.97020453565476 0.953052832092392 1 1
0.856734046418286 0.840764263451925 1 0
1.12183746648964 1.10116803750311 1 1
0.869662426496675 0.854349996603048 1 0
1.02748998218947 1.00783520640856 1 1
0.966855390839577 0.948653835073856 1 1
0.855821035764237 0.840820287420382 1 0
1.10524842714898 1.08515588761451 1 1
0.941093830235787 0.92385343442869 1 1
1.02353023807448 1.00405673588606 1 1
1.02564229955836 1.00617678547858 1 1
1.03824772194036 1.01847349020308 1 1
1.06594260864639 1.04561612917223 1 1
0.960912498481472 0.943871022049891 1 1
0.909988482968734 0.892381856368626 1 1
0.925519100115243 0.908448611447282 1 1
1.1716983109103 1.14987430434795 0 1
0.988595175067348 0.970163043294503 1 1
0.930915179806622 0.913422431192244 1 1
1.02339003400661 1.00527664506578 1 1
0.859837778006383 0.844614842820132 1 1
1.03783124764008 1.01844366252723 1 1
0.948841370407367 0.931555261618733 1 1
0.822738221433292 0.807651058699785 0 0
1.07002099652186 1.05075257548715 1 1
1.028079987361 1.00880080370825 1 1
0.914739631198831 0.897197261873954 1 1
1.06434838593746 1.04476823780467 1 1
0.956029778984504 0.939555944115193 1 1
1.19590303296542 1.17429835466866 0 0
1.05884225667181 1.0405105961292 1 1
0.919161819924024 0.903166880998883 1 1
1.08476112753957 1.06461712859741 1 1
0.934231226564483 0.917719295028433 1 1
0.882878925781046 0.866809677836023 1 1
1.04737690851303 1.02819219603107 1 1
1.06823065006473 1.04759132441086 1 1
1.06399511208553 1.04298244593006 1 1
0.912782093891707 0.896513093430111 1 1
0.980396736365584 0.962396437273991 1 1
0.89302288184032 0.876945727944021 1 1
1.06599177277353 1.04667186519275 1 1
0.869404037072243 0.853526349463451 1 1
1.00993150414261 0.990001712185049 1 1
0.93530330281856 0.918328666902783 1 1
1.0672781805662 1.04812548307962 1 1
1.08367484753367 1.06481487676971 1 1
1.02019428976397 1.00034848269396 1 1
0.996545197687912 0.978085876089061 1 1
0.907524174835333 0.89154384614018 1 1
0.886108757743227 0.869000307260752 1 1
0.917381644099411 0.899379726512413 1 1
1.00864842909889 0.990697445272727 1 1
0.963643337715627 0.945969362442896 1 1
0.977989879066284 0.960098699155137 1 1
1.06949448812457 1.05009760125122 1 1
1.07759096318516 1.0584731223975 1 1
0.928140287311742 0.911102418135493 1 1
1.0270695854055 1.00772330721126 1 1
1.03616063871806 1.01823895626148 1 1
0.979988353301115 0.961440239561144 1 1
1.25313830047523 1.22955381291502 0 0
1.01085746276813 0.992515216727977 1 1
0.949942507131596 0.931420490626788 1 1
0.95484744239232 0.938652137158699 1 1
0.99131628487616 0.973265116589453 1 1
0.976894845042683 0.959658377351621 1 1
1.05430869699753 1.03488504180154 1 1
1.03652797491294 1.01613556537818 1 1
0.893489009398468 0.877390307293726 1 1
0.88444045384896 0.868297618111367 1 1
0.958850887148555 0.941528880007065 1 1
1.06769957479789 1.04811973134009 1 1
0.918141156221342 0.901126421983882 1 1
0.985136989397463 0.967846749533915 1 1
1.06164591856145 1.04170652822933 1 1
0.947795212914456 0.930114205853989 1 1
1.03451557159479 1.01575272522917 1 1
1.01317940595457 0.993679603395819 1 1
1.00033825694483 0.981344012168629 1 1
1.03524340756861 1.0162559177752 1 1
0.940048167405888 0.924019713369788 1 1
0.978090445025193 0.959769257981452 1 1
0.991929325585289 0.973147283680049 1 1
1.03060441132101 1.01101232308986 1 1
0.868861297597534 0.853680703937227 1 1
0.914705434515026 0.897628391206667 1 1
1.05097278141193 1.03273745970863 1 1
0.943325174677151 0.926472940581041 1 1
0.893495201095008 0.876743722517743 1 1
0.993151988545715 0.974300508265925 1 1
0.880146352873166 0.86313616986824 1 1
1.16898506597027 1.14689353610311 0 1
0.975184982082719 0.956773799984058 1 1
1.13472763344158 1.11398727470591 1 1
1.01465197420179 0.995312146551993 1 1
0.953732112868658 0.935468567960637 1 1
1.00191783144766 0.983136409242847 1 1
1.00962455793563 0.990109142794121 1 1
0.996911928875522 0.977663574793792 1 1
0.924657153810578 0.907403061819644 1 1
0.990171802896127 0.971645716911134 1 1
1.06834867510665 1.04903760715626 1 1
0.976036124067273 0.959033483749261 1 1
1.0870831101347 1.06649396591894 1 1
0.991158314772145 0.97345865918035 1 1
0.976385855872246 0.958570219188961 1 1
1.17507994997381 1.1536924065956 1 1
1.01239259170773 0.994452137287393 1 1
1.0809881192726 1.06087905968112 1 1
1.06926260556374 1.04835796681752 1 1
1.07099401132905 1.05157520755084 1 1
0.981222468816124 0.963559357766874 1 1
0.959792692597556 0.942158675212958 1 1
1.0588527590557 1.03864220263311 1 1
0.908539000670301 0.892057809086442 1 1
1.04421496404934 1.02324438758629 1 1
1.13794186690144 1.11707275313559 1 1
1.00037265436705 0.98209068211255 1 1
1.20817799248952 1.18543773446801 0 0
1.04330412234808 1.0232659692763 1 1
1.01657871603186 0.998681019795797 1 1
0.963218205759141 0.945708723765298 1 1
0.916104524579572 0.899664286677823 1 1
0.970754167349825 0.953303130988559 1 1
1.03425164363431 1.01445288007339 1 1
0.963432031931059 0.945602333192169 1 1
1.04297649822444 1.02380238452998 1 1
0.809792397280386 0.794943718832445 1 0
1.02095308001372 1.00250995552219 1 1
0.946609263431254 0.929128924943956 1 1
0.933256143123022 0.915335696515884 1 1
1.03307227765128 1.01404957248821 1 1
1.03442232335313 1.01429751304735 1 1
1.0416078683126 1.02252872727776 1 1
1.04163406134149 1.02217745508112 1 1
1.08367549233491 1.06266052507605 1 1
1.04247297069173 1.02410362368756 1 1
0.88030885898723 0.865248779591431 1 1
0.992546259212877 0.97372030708735 1 1
0.963445127644443 0.945594107359674 1 1
1.01669701090995 0.998435291756495 1 1
0.897763327105573 0.881184666033902 1 1
1.08644066224167 1.06544012601393 1 1
1.06253105115716 1.04258188799191 1 1
1.09221967897201 1.07142830425689 1 1
0.874482138272505 0.858698502433349 1 1
1.0224569622111 1.00384015637877 1 1
0.954613559272894 0.936193031862587 1 1
0.967825110260883 0.949582910249756 1 1
0.851481038221407 0.835366450154429 1 1
1.12397849318798 1.1036372849114 1 1
0.958601738293639 0.941615974650416 1 1
0.951182090053909 0.932920579203502 1 1
0.873898182818143 0.85776279375669 1 1
1.0633160261668 1.04405375350783 1 1
0.997963027378722 0.98007596628602 1 1
0.939379979987792 0.922196954007151 1 1
0.871684998408023 0.855844913657416 1 1
1.11422543724606 1.09282100619776 1 1
0.937947702347766 0.921178155039739 1 1
0.901748741381286 0.885285358287711 1 1
0.975457018425097 0.958090259161762 1 1
1.02192534514691 1.00394426485951 1 1
0.9275143120937 0.910274653684613 1 1
0.960394451787996 0.941333873657035 1 1
1.10994133406906 1.08793704163862 1 1
0.915887009224482 0.898365539722931 1 1
1.05244778016735 1.03210048178088 1 1
1.09838657998292 1.07769769998794 1 1
1.1109082557059 1.08980162088234 1 1
0.913215089567232 0.897109424778153 1 1
0.934852536151961 0.918278994398252 1 1
0.998009035157448 0.980018229155577 1 1
1.08020665421179 1.06120022260145 1 1
1.20015684360674 1.17738973786843 0 1
0.98805547115789 0.970596970475538 1 1
1.0445336625455 1.02568018311913 1 1
0.851127300695228 0.835647841944853 0 0
0.96539880079189 0.94732418294174 1 1
1.08644629709937 1.0655572499324 1 1
0.992560921587875 0.974755480584265 1 1
0.957823685012614 0.939456482351689 1 1
1.04757878415245 1.02833178548635 1 1
1.0757450348399 1.05650352011644 1 1
0.927471342126988 0.9101295673732 1 1
0.930174298778601 0.912050066675279 1 1
0.818748112237592 0.803080053522631 1 0
1.06778419532718 1.04885089860969 1 1
0.863173105155458 0.845845642332693 1 1
0.933466913889248 0.916215493735492 1 1
0.879948529907707 0.863740497786495 1 1
0.814260946751488 0.799349152975622 0 0
1.01094173686449 0.991868153388469 1 1
0.967378682045023 0.949282173543643 1 1
1.10539867128281 1.08541422358431 1 1
0.882356725078475 0.86509558409034 1 1
0.85847414178048 0.843297974365109 1 0
0.988459450348223 0.970714382725524 1 1
1.04857610912315 1.02920377209013 1 1
0.961639141266883 0.9448155321621 1 1
0.99870823481042 0.979558024626786 1 1
0.99143501470251 0.972930772587654 1 1
1.11154891644975 1.09046432916285 1 1
1.03119138968616 1.01221255192281 1 1
0.951302093473346 0.93443864422227 1 1
1.00764071276746 0.988472941920328 1 1
0.881408660508024 0.865006575943511 1 1
0.969515608670736 0.950674191848837 1 1
0.967818123868063 0.949272113517197 1 1
0.936298477983152 0.919330778242007 1 1
0.909040503304236 0.892189954495758 1 1
0.907221604241097 0.889783268343356 1 1
1.0224234544461 1.00375669903596 1 1
1.02578662584648 1.00699347171932 1 1
1.12865353163307 1.10731766556885 1 1
0.97519247906658 0.957698182796395 1 1
1.07673272649252 1.05818869538609 1 1
1.13941422032419 1.11881358585136 1 1
1.01675464856836 0.99807337090943 1 1
1.07442137450967 1.05515592346371 1 1
1.06760234931834 1.04841172947721 1 1
1.04132215665737 1.02272224179804 1 1
1.01116592873372 0.991495980596008 1 1
1.05443068000729 1.03401553021224 1 1
1.04058619731462 1.02108273797921 1 1
1.00934095388642 0.991183146350058 1 1
0.950556938598264 0.932449860008859 1 1
1.08239394620661 1.06086642072541 1 1
1.04907850105214 1.0293758378002 1 1
1.01875230963089 1.00009750233319 1 1
0.94185911668047 0.924606127517378 1 1
1.0506509103639 1.03078084655522 1 1
0.986179436459357 0.968142403966187 1 1
0.945231502798181 0.926500576782381 1 1
1.02832633980653 1.00819943237537 1 1
1.04629838664627 1.02633072076308 1 1
1.02421268824663 1.00654723979792 1 1
1.05076979667545 1.03083117396466 1 1
1.03243585127699 1.01286539666536 1 1
1.00764278903831 0.988476202923191 1 1
0.973421132403995 0.955333505356407 1 1
0.997111808691264 0.978838734536225 1 1
1.09874068494132 1.07681601586413 1 1
1.11720938431387 1.09696986770315 1 1
1.03728878654905 1.01869843379853 1 1
0.967225568283002 0.949847376866196 1 1
1.00921603699319 0.989297857907138 1 1
1.0950774849752 1.07317231272554 1 1
0.874449102123156 0.858278788726899 1 1
1.06522062973344 1.04524588048239 1 1
0.954670934101907 0.937250881674773 1 1
0.948095255381477 0.930883696955369 1 1
1.02446624944469 1.00609208473693 1 1
1.13122986773328 1.11065241014666 1 1
1.00186336431032 0.983277564580216 1 1
0.94986436009012 0.932028649735419 1 1
0.946062741225902 0.928975102027181 1 1
1.08351570717018 1.06330543741719 1 1
0.974749421233927 0.956963978311051 1 1
1.00520270872781 0.986584609045299 1 1
1.02023063001089 1.0023720078038 1 1
0.979444421530749 0.96128037479067 1 1
1.07990693807674 1.05943631513946 1 1
0.941948689423032 0.924783323400352 1 1
0.94424320085837 0.926735766230888 1 1
0.940502625198523 0.923277860629465 1 1
0.989499393387822 0.971467813504065 1 1
0.976069266482526 0.957736200404487 1 1
0.882445915979517 0.8663289466746 1 1
0.909811148100652 0.892958751599875 1 1
1.04756630362511 1.02869233801737 1 1
0.87652737402945 0.860872770042616 1 1
1.02181639896627 1.00331129357646 1 1
0.989096535294687 0.970421250180173 1 1
0.977759587850238 0.96070632655692 1 1
0.968820247075022 0.952336943797538 1 1
1.0179781336256 0.999470205202885 1 1
0.994150351834583 0.975859052010977 1 1
0.913080660477796 0.896429469011562 1 1
0.946884856313252 0.929318833234966 1 1
1.13771407071394 1.11626388245925 1 1
1.04804744331726 1.02948646158714 1 1
1.06491539180025 1.0451417082566 1 1
0.870452549182569 0.854574517449672 1 0
0.938221741683983 0.920442394140314 1 1
0.999685436515931 0.981059345760422 1 1
1.09932890952865 1.07824563344214 1 1
1.02808856356021 1.00920507102095 1 1
0.96844858819092 0.949136201518476 1 1
0.944038968631092 0.925062020723813 1 1
1.06241742357946 1.04252018804669 1 1
0.971950764224919 0.953611723803156 1 1
0.956051835229932 0.937784209893843 1 1
1.06593543579511 1.04591108705703 1 1
1.00345948374083 0.985938306647966 1 1
1.08468414495848 1.06397249999403 1 1
0.959281961930624 0.941479493558596 1 1
0.905151338937766 0.88688765620677 1 1
1.01550991096103 0.996217958783048 1 1
1.00774820176211 0.990095155196151 1 1
0.951310598570667 0.932843663748856 1 1
0.963861499841247 0.946490746820631 1 1
0.986042187336025 0.967645168518432 1 1
1.00850985150176 0.989136859460409 1 1
0.963740176807016 0.946345155296323 1 1
1.08488974397551 1.06561752246296 1 1
1.08208295513574 1.06384031330216 1 1
0.859896938792279 0.844418010441663 1 0
0.754309208946958 0.740145666907428 0 0
1.00684081656228 0.987445847910248 1 1
0.969522509584198 0.950173309869814 1 1
1.03463182797048 1.01417432651829 1 1
0.930917848659678 0.914934718121638 1 1
0.89503356216374 0.878409030522975 1 1
0.961101562061699 0.943326202051027 1 1
1.04120979932805 1.02232780273441 1 1
1.04757882389795 1.02734193162171 1 1
0.947416087471241 0.930218608710591 1 1
0.865550930054547 0.849721173786446 1 1
0.961852067969622 0.943680246895826 1 1
0.891594641773112 0.875152592382849 1 1
1.05774303155248 1.03928932862439 1 1
1.00432585538765 0.986322600121262 1 1
0.795108457725533 0.780994098040632 0 0
0.869608675571333 0.854572963007685 1 0
0.918007538149769 0.900322895530833 1 1
0.902577498445983 0.886308704663815 1 1
1.08616898520851 1.06614187444536 1 1
0.919673258501841 0.902318520175337 1 1
1.00398358253475 0.98555092742734 1 1
1.07649774695766 1.05652345462975 1 1
1.04347859322714 1.02378525061569 1 1
1.0309129874493 1.01265081590638 1 1
0.873588242837417 0.858054199652212 1 1
0.996903860461536 0.977967186009375 1 1
0.925681556980878 0.909342388069174 1 1
1.04958853505351 1.02918952819152 1 1
0.991372923936757 0.973455571680192 1 1
1.03603322960412 1.01652807513197 1 1
1.01565426453201 0.996757323822609 1 1
0.851249445162538 0.83626350236757 1 1
0.934107483424698 0.916516187172036 1 1
0.957766368459366 0.938763086588081 1 1
0.929091502308615 0.912627008067822 1 1
1.08045539200638 1.0596124748977 1 1
1.03824649929574 1.01897981180343 1 1
0.836354909131051 0.820735305718936 0 0
1.06046052987336 1.04043136362989 1 1
1.07858803472568 1.05891269225496 1 1
1.00769067509096 0.988817900050316 1 1
0.921167612789405 0.904578140791477 1 1
0.944074381126269 0.925398286816072 1 1
1.10619781179509 1.08530976576512 1 1
0.956663724377836 0.939189285147199 1 1
1.02619120052926 1.00671106789299 1 1
0.911127490372021 0.892934918621188 1 1
1.09194985977646 1.07100245588633 1 1
1.01846045855744 1.00003948074168 1 1
1.1403552690766 1.11915658290291 1 1
1.23245797813098 1.20967076596963 0 0
1.03608488763814 1.01678094802925 1 1
1.04871964191673 1.02975259427708 1 1
0.98360318296995 0.965956532245334 1 1
1.09856315838512 1.07687167047565 1 1
0.992276621296437 0.974649795345732 1 1
0.993905359872884 0.975291366656033 1 1
0.962079809785516 0.945372893516812 1 1
0.940335978067406 0.922731214831115 1 1
0.946161858887989 0.927718208965432 1 1
0.998271193750586 0.979945624592322 1 1
0.912478804737085 0.896090652742799 1 1
1.02348470155091 1.00592340591708 1 1
1.10180877885818 1.08203013131999 1 1
1.1031823485408 1.08271922791954 1 1
0.976326726190279 0.958244627177428 1 1
0.967255568279801 0.94958133973762 1 1
1.0042598394478 0.986049724122521 1 1
0.892698301834308 0.876368718808362 1 1
0.888963154445397 0.871959902476816 1 1
0.92299046086085 0.906657500703479 1 1
0.993005787751246 0.975014780825543 1 1
0.936863006383701 0.919632774466761 1 1
1.04347545086485 1.02435032413422 1 1
0.975852521139926 0.957753562039738 1 1
0.939572498534175 0.923088792891183 1 1
1.00494286869741 0.986179241679366 1 1
0.942612290097705 0.924910763030468 1 1
1.08990661073194 1.06934281200127 1 1
0.934726303552795 0.918036117368798 1 1
0.915360993821473 0.897547863094607 1 1
1.08620237004267 1.0665322475495 1 1
1.02069698229954 1.00202032259353 1 1
1.06297377205753 1.04431202876757 1 1
1.12978750780668 1.10618093676607 1 1
0.844786384981512 0.829809173142533 0 0
1.0076200581658 0.988433097614529 1 1
0.98194243392331 0.963976474373316 1 1
0.949664690626872 0.932672821546868 1 1
1.00512425103864 0.986350317337353 1 1
0.901151318942928 0.885310211152272 1 1
0.912054413963021 0.894718579959175 1 1
1.0377203806729 1.01778983782743 1 1
0.894607226890812 0.87707261711004 1 1
1.05255619123965 1.03506700510952 1 1
1.03259647292339 1.01450524944584 1 1
0.867524746129243 0.851388278900226 1 0
1.06811944968834 1.04863116006915 1 1
1.07259036827689 1.0522535315889 1 1
0.998448756509968 0.97946917612362 1 1
0.980798713830558 0.963140388447537 1 1
1.09244548492278 1.07298843521788 1 1
1.00612331594303 0.987200871939855 1 1
1.00362106326972 0.985208562855628 1 1
1.10434695569702 1.08351056555156 1 1
0.90215984445875 0.885799868076402 1 1
0.914183667558237 0.896384526724205 1 1
1.00799585118754 0.989614071572251 1 1
0.868366774204802 0.852347917697079 1 0
0.972043779671835 0.953912386217882 1 1
1.03125104199738 1.01292500725076 1 1
1.09030810463768 1.06966507360833 1 1
1.05044874594854 1.03055706719889 1 1
0.922049545896533 0.904370057903736 1 1
1.05815517278053 1.03866063152749 1 1
0.888439366631104 0.872790872188477 1 1
0.952086123686709 0.933241289836526 1 1
0.978495980192891 0.959753322966226 1 1
1.00449549982513 0.986029915589784 1 1
1.03512100682604 1.01398232518263 1 1
1.01064047437343 0.992234460201526 1 1
0.896711033841299 0.879612901183508 1 1
1.05077665147196 1.03147076861298 1 1
0.870600220108324 0.855033390256339 1 0
1.10459419306625 1.08400326497517 1 1
0.878655961451134 0.863294865694157 1 1
1.04544047358952 1.02641446382721 1 1
0.918476850242553 0.901537744780639 1 1
0.919684791418433 0.902116499576782 1 1
1.04327076155918 1.02439497849797 1 1
1.04650135503303 1.02655942712633 1 1
0.976237936700442 0.958048096006224 1 1
0.914112113161674 0.896824082827053 1 1
0.988660125340244 0.970777197158243 1 1
1.05226605183354 1.03353317929902 1 1
1.00302471043135 0.984631935261228 1 1
1.02422264263555 1.0046512917209 1 1
1.09166899773944 1.07120129612238 1 1
1.18189848373906 1.16136611970795 0 0
1.09474709556498 1.07434902947001 1 1
0.864325585112569 0.848253473590478 1 0
0.997283100729387 0.97853495032091 1 1
0.906125288245252 0.888260344922224 1 1
1.03130698365753 1.01289170973414 1 1
0.928355652281739 0.910216139784669 1 1
1.03522925425138 1.01564392614619 1 1
1.04146371645104 1.02284065240457 1 1
1.06774415227147 1.04723734740006 1 1
1.02452843262512 1.00611548943006 1 1
1.11232957418967 1.09128717110243 1 1
0.938563771824471 0.921939719115394 1 1
1.08009230017572 1.06082334950654 1 1
1.02785821139978 1.00699639558623 1 1
0.995367936966167 0.977273218713638 1 1
1.12899556609583 1.10811213235322 1 1
0.894634766784823 0.87887256192345 1 1
1.06897390741862 1.04915765804429 1 1
1.06589045635524 1.0462497725152 1 1
1.03767958576453 1.01796142115691 1 1
0.968607240677485 0.95042765277423 1 1
0.987986877069398 0.968915096569829 1 1
0.95585650094822 0.938499350092452 1 1
1.09816350279398 1.07765994147191 1 1
1.10819506953211 1.08707863254077 1 1
1.03592716668977 1.01685241884409 1 1
1.08218793449566 1.06100571002811 1 1
0.827254598544386 0.813052521144205 0 0
0.985194006931262 0.96724262703895 1 1
0.953701301165736 0.936668165454657 1 1
0.910917385069165 0.894414130267156 1 1
1.0424029822334 1.02254934866896 1 1
0.885718128870914 0.869779788888272 1 1
1.12138130771045 1.09985821060925 1 1
0.996758549385679 0.978886933850063 1 1
1.03167058541696 1.01333125784919 1 1
1.04284506342533 1.0239098002926 1 1
1.00787907082992 0.990496317725503 1 1
0.960108395506775 0.943345730194198 1 1
0.968831399178824 0.949810051684973 1 1
1.00558426544786 0.988342973197127 1 1
0.965407785178317 0.947187507779529 1 1
1.08863074325358 1.06888835484813 1 1
1.00934993860301 0.989819113954692 1 1
1.13201827724826 1.11237456294167 1 1
0.846649218244039 0.831055556248887 0 0
1.07947114682221 1.06018571176186 1 1
0.952697935789936 0.933867115761043 1 1
0.990278062319551 0.973047373182118 1 1
0.979036590675905 0.960927802178603 1 1
0.956839823375266 0.93972123944962 1 1
0.820304034545512 0.804189146435545 0 0
0.962306628058513 0.944203493708705 1 1
1.0099951667268 0.990751596080825 1 1
0.973815305983902 0.955764321364976 1 1
0.881744286620848 0.864378171781412 1 1
0.912074943250457 0.894537363727842 1 1
1.0803067561563 1.06013447568941 1 1
0.949081441546237 0.931603492313173 1 1
0.999701036673776 0.981603495005216 1 1
1.07682762500352 1.05709884038054 1 1
1.03359575267092 1.01409450361512 1 1
0.973051805863783 0.954794927989314 1 1
1.07628343490212 1.05466852442137 1 1
1.07752145441812 1.05717463305837 1 1
0.929193562497311 0.911914562161944 1 1
0.975702595855862 0.956315198278833 1 1
1.08277945710592 1.06246504384681 1 1
1.00329987035576 0.984708442387655 1 1
0.914865008242286 0.896823216980781 1 1
0.991413072353746 0.973451072649306 1 1
1.0103768545934 0.990896096785779 1 1
0.888321220278479 0.871398673919596 1 1
0.981170565966149 0.96331021564549 1 1
0.909861500495595 0.892544674410037 1 1
1.01360774252721 0.995245419425826 1 1
0.854728051386857 0.839439023729676 0 0
0.991395634756159 0.973452092236973 1 1
0.948274236334625 0.930740961739664 1 1
1.04343638807892 1.02348641193623 1 1
0.932612956434717 0.915167556106298 1 1
0.959856175427549 0.942174518272379 1 1
1.0070542512948 0.988812080331249 1 1
1.00215984829573 0.98316039303245 1 1
0.903828250947669 0.888039010555276 1 1
0.994592328240256 0.97368551488092 1 1
1.03805791588272 1.01782811085261 1 1
1.04474186153964 1.024957970095 1 1
0.911668712299819 0.89583992285302 1 1
1.05864628733579 1.03845552290163 1 1
0.992087568759187 0.974123997831271 1 1
1.04650865980549 1.02672194859046 1 1
0.940550536805766 0.923378270328756 1 1
0.953979868698791 0.935797735365925 1 1
0.981218687665961 0.962967239281993 1 1
0.956501097634095 0.940296518711287 1 1
1.04145351076914 1.02299868171588 1 1
0.989022432161594 0.970183526605355 1 1
1.00161186417818 0.983455723411298 1 1
1.07090026046657 1.05203708294142 1 1
0.941816694762353 0.925124379046155 1 1
1.02434668846505 1.00474856887533 1 1
0.87898072113193 0.862873650405423 1 1
1.04158065177672 1.02033667134897 1 1
0.923882005764822 0.907099874664132 1 1
0.954380515470254 0.936988796779608 1 1
0.871136416674682 0.855009818264854 1 1
1.02254149766759 1.00271147251845 1 1
1.01678192741793 0.997711585867099 1 1
0.936222974511337 0.918865109286416 1 1
1.07470578331113 1.05592720853087 1 1
0.982483514578052 0.963386319059606 1 1
0.900073744929182 0.884101860401468 1 1
1.06285888984649 1.04300412020734 1 1
1.03598866476442 1.01576525947438 1 1
1.08429382069593 1.06618680525221 1 1
1.02282442375201 1.0038322022478 1 1
1.01764010846511 0.999356598273412 1 1
0.94933516722705 0.930452198412255 1 1
0.835544099536959 0.82017313941747 0 0
0.935115406333794 0.918704950001515 1 1
0.894078166917693 0.878208305228028 1 1
0.974977457343743 0.956582846813537 1 1
1.02028982898863 1.00165645090222 1 1
0.91432401022639 0.897403309174191 1 1
1.02335058663887 1.00355837849023 1 1
0.983752259114277 0.965663585439696 1 1
0.984893536535026 0.967068193194568 1 1
0.967986905569082 0.949977748100524 1 1
1.05837294716146 1.03909682715007 1 1
0.904265924996831 0.888192415827101 1 1
1.0327283294884 1.01335188578542 1 1
0.981986777467663 0.963587125617365 1 1
0.994313357406545 0.975712389048476 1 1
1.01729619337981 0.998919389951175 1 1
1.20444600321128 1.18158895155838 0 0
1.00734854815465 0.988975052910277 1 1
1.0531149633287 1.03427978730424 1 1
0.883514234773595 0.867638573536389 1 1
0.947591658615778 0.92797128337559 1 1
1.13348982865377 1.1143820312507 1 1
0.864567492108371 0.849011533113617 1 0
1.11783100727845 1.09573244509604 1 1
0.864919275959284 0.849315672508327 1 0
0.955512600391752 0.939565659487779 1 1
1.10120248961085 1.08061746304935 1 1
0.975694188834513 0.957483972026013 1 1
0.865772498778731 0.849924562126035 1 0
0.853076260044293 0.837356591281722 1 0
1.04815638901215 1.02819809607579 1 1
0.970892960229801 0.953785324135905 1 1
0.953790845569236 0.935736087254879 1 1
1.01112250342471 0.992969500304908 1 1
0.909164467234003 0.892719851102582 1 1
1.1543995130886 1.13248488439211 0 1
0.979389714054872 0.961986682434322 1 1
1.06579022006736 1.04640346284064 1 1
0.955461516662885 0.937336300999253 1 1
1.01573397887835 0.996035291901751 1 1
0.829095390442807 0.814462335122264 0 0
0.895908982481351 0.879675159817086 1 1
1.04757168601002 1.02853742328325 1 1
1.03692164238993 1.01825422926264 1 1
1.02035318779342 1.00133622147407 1 1
0.984553541718235 0.966629695676487 1 1
0.919949514364215 0.902553631681399 1 1
0.891587756026667 0.875653602533863 1 1
1.04392057410663 1.02510373014702 1 1
0.969482120413633 0.952037171796873 1 1
1.08046402060699 1.06103825039083 1 1
0.90528822173382 0.887942858922707 1 1
0.864484370264155 0.846989910073925 1 1
1.04227383004327 1.02382582942064 1 1
0.916497658806442 0.899916665125132 1 1
0.985250305178481 0.968014940998979 1 1
0.909767809751745 0.893567400216691 1 1
1.10284579037389 1.0816389585396 1 1
0.890752631625528 0.872914584377338 1 1
1.09460174407185 1.0745503472008 1 1
0.954566284849958 0.936335917985399 1 1
1.03800577512069 1.01871661423844 1 1
1.05282439125883 1.03286906309071 1 1
0.915332096956479 0.897569101460861 1 1
1.07768955411495 1.0579928461561 1 1
0.988149655309145 0.96903670220628 1 1
0.963962035325765 0.946328882673831 1 1
0.948085042650698 0.931084627182194 1 1
0.921578569004419 0.905435890054944 1 1
1.04611092904488 1.02785559744499 1 1
1.06754835974367 1.0468301413999 1 1
1.16662256684833 1.14408033848118 0 1
0.838040048439899 0.822641822019315 1 1
0.98515258527709 0.968139960391565 1 1
0.858559071170076 0.843011393798946 1 1
1.03866353093748 1.01879492797727 1 1
0.984628208217421 0.965559491410032 1 1
0.969760763015884 0.951351280955768 1 1
1.08733233876098 1.06646461398942 1 1
0.944311375781292 0.926894626239048 1 1
0.935619510806907 0.918493750202898 1 1
1.00777367252967 0.989575785852887 1 1
1.06293772643147 1.04406442795065 1 1
0.963081771652533 0.944935447739433 1 1
0.956778709619456 0.938884495559041 1 1
1.06423749170586 1.04353616848736 1 1
0.995693200026398 0.977338133170848 1 1
0.900605874616125 0.883771259735419 1 1
0.875058383214133 0.85933319820328 1 1
0.960681349457645 0.943091495569004 1 1
1.0160607680132 0.998038974243977 1 1
1.06873899965883 1.04881250155815 1 1
0.970251415418027 0.952483536613138 1 1
0.912408042106995 0.895073865528583 1 1
0.967878810151849 0.950050127136311 1 1
0.987549648663345 0.970120468825282 1 1
1.10849731143212 1.08822910133847 1 1
1.07007931067602 1.05016342831262 1 1
1.08095093602819 1.06275096003214 1 1
0.961266970658427 0.945086570798409 1 1
0.857642705271072 0.842486761410456 1 0
0.906660068848971 0.889117299204195 1 1
1.06847587778333 1.05027606332323 1 1
0.814820337011094 0.800308133363684 0 0
0.917672106692668 0.8990950070186 1 1
1.02443389272096 1.00627927769254 1 1
0.92335360510775 0.905789634717852 1 1
0.915222515813964 0.898079767449667 1 1
0.896443160399766 0.879616421746339 1 1
0.974997663456268 0.956766075882194 1 1
1.03392706623874 1.01571487278164 1 1
1.03345758851752 1.01456200632115 1 1
0.911596952114449 0.895815779628139 1 1
1.0075788331281 0.988440126385371 1 1
0.973938727554635 0.955861024566947 1 1
0.873444939581976 0.857299772822924 1 1
0.983461681379058 0.96493693312783 1 1
0.920661712924307 0.903798036186422 1 1
0.881217585455565 0.863897374158025 1 1
1.09212953510375 1.07072858960291 1 1
1.04078004012877 1.02105782978288 1 1
1.12290201887833 1.10205478774689 1 1
0.993725706580361 0.975383198278562 1 1
1.01259240709538 0.993486318355701 1 1
0.974294485410801 0.956985369664147 1 1
0.963480455020385 0.945584989314455 1 1
1.09396734634636 1.07411837968219 1 1
0.975308815511274 0.957173591630491 1 1
1.04969307758334 1.03045732635636 1 1
0.984267144963925 0.965806625419119 1 1
1.09507775457067 1.07444399151206 1 1
0.955447145824912 0.937158026621061 1 1
0.976706303262639 0.960184182138357 1 1
1.17008269958033 1.14849702400657 1 1
0.939309396272426 0.921701208308188 1 1
0.931085524802302 0.914294922546081 1 1
0.835075172168286 0.819123280148018 0 0
1.07366092331697 1.05436937305575 1 1
1.17946110769808 1.15759416452621 0 1
0.86585554856182 0.850829785008659 1 0
1.06893126592052 1.04842299008262 1 1
1.06586599712438 1.04586635397429 1 1
0.943557416510107 0.926319021113169 1 1
0.955225682621731 0.937004765863552 1 1
0.961156718674581 0.943650629890143 1 1
1.04846909652181 1.02889864642786 1 1
1.07544350836239 1.05356721483362 1 1
0.975514088372329 0.957442055971863 1 1
1.06988950073522 1.05032960432027 1 1
1.20163383392986 1.179812341243 0 0
0.86931033770504 0.853922125701439 1 0
0.956081242062366 0.938511862538499 1 1
0.821000362464244 0.805693873076733 0 0
0.953047323174762 0.935554224824194 1 1
0.843392310627811 0.826981318588767 0 0
1.07031302647091 1.05054435860226 1 1
0.990161725108718 0.972266297661186 1 1
1.03297596092552 1.01443820628969 1 1
1.02022550777726 1.00182054757872 1 1
1.01950381842763 1.00089072278 1 1
0.855004541449121 0.838990464416785 1 1
1.00056194844827 0.982166948930156 1 1
1.0500296043495 1.03112732779058 1 1
0.99799285794237 0.977843343339775 1 1
0.911378599367019 0.894447120241464 1 1
0.871121772681314 0.855189467853514 1 1
0.876011540101121 0.860598496140647 1 1
0.984004913562595 0.965233101118799 1 1
0.977030786154994 0.95989079250146 1 1
1.02829433724867 1.01044390381503 1 1
0.906974690286946 0.890834702928116 1 1
1.0826163333428 1.06253293219364 1 1
0.952741750287755 0.935537323066243 1 1
0.987833557247015 0.969637096363687 1 1
0.972015814428162 0.952846081529987 1 1
1.12217660571278 1.10173310980665 1 1
0.952971802279618 0.935062161239512 1 1
0.900344053273358 0.885152568352127 1 1
1.01371057236993 0.993501258937229 1 1
0.978156345423318 0.959862934221765 1 1
1.0455916528585 1.02716139331036 1 1
0.979434345691499 0.96071848851406 1 1
0.992822185833097 0.974843009631981 1 1
1.06887015054857 1.04908078686541 1 1
0.900715304689775 0.88280249074813 1 1
0.951440862855653 0.934525864019368 1 1
0.979513043869765 0.962394485182251 1 1
0.939760823880592 0.923002930668742 1 1
0.918132967241447 0.901912172239126 1 1
1.11544434868479 1.09584112338019 1 1
0.956280856850899 0.938517964455727 1 1
1.07628220623576 1.05674864137048 1 1
1.10600724234813 1.08533879085666 1 1
0.925081584164163 0.909292811441523 1 1
0.965303766762675 0.946863390148211 1 1
0.991327678971857 0.972237741324641 1 1
0.874655553714603 0.858840825011868 1 1
0.959963973720288 0.941378643745106 1 1
1.14317642506176 1.12128866405401 1 1
0.916252044208976 0.89860617115664 1 1
1.05012747155656 1.02880792968598 1 1
1.12328260827514 1.10232384143469 1 1
0.99964013583375 0.981001240106892 1 1
1.04800086093802 1.02862018944319 1 1
0.953977550598425 0.936346334054804 1 1
0.903310439488276 0.88580550501534 1 1
1.03014040163432 1.01168754890218 1 1
1.0398320610651 1.02055982899009 1 1
1.12177471803559 1.1008851934573 1 1
0.974060675992994 0.95678791667769 1 1
1.00172453257853 0.983663232651987 1 1
0.932144487788815 0.914220270769597 1 1
1.08888833011449 1.06827797042052 1 1
1.05659005529717 1.03785242340698 1 1
0.916526113655373 0.899157522443867 1 1
0.995236649981222 0.977503383108003 1 1
1.05063828064597 1.03207040862371 1 1
0.973874656333259 0.955198540075812 1 1
0.947264643443473 0.929590146073529 1 1
0.910788479929043 0.893664618778171 1 1
1.04747379364003 1.02768926226461 1 1
1.06414123037388 1.0455314982853 1 1
1.08967547874672 1.07041516695084 1 1
0.955991761355215 0.937984075343399 1 1
1.06225521992541 1.04266631464702 1 1
1.0374289197233 1.01845452273254 1 1
1.01473608846527 0.995481620877344 1 1
0.989585362034034 0.970799620284619 1 1
0.965862245362974 0.947667590588158 1 1
1.1123797820959 1.09228894806713 1 1
0.951897227558427 0.935454909085493 1 1
0.971248655294996 0.954136772501313 1 1
1.04407010477085 1.02449150725643 1 1
0.981312612913815 0.962606151757336 1 1
1.09029300139009 1.07102313292461 1 1
1.15010653923417 1.12915072670271 1 1
0.988385698061807 0.971147583855745 1 1
0.882549702057936 0.866174865041326 1 1
0.98234084194358 0.96416659401893 1 1
0.975607761880859 0.957067988133673 1 1
0.952874376736115 0.934940717301657 1 1
0.914685315051402 0.898066092025774 1 1
1.04001427627989 1.02047852368135 1 1
1.04987392199287 1.03133042654253 1 1
1.06500133025308 1.04553793859035 1 1
0.930853685457734 0.913738167594818 1 1
1.03040067850197 1.01057359727662 1 1
1.00737487383189 0.988503729352908 1 1
1.11993794862525 1.09870738036298 1 1
0.973089875028602 0.955736939175736 1 1
0.987440349338841 0.97010754844882 1 1
0.925583061907085 0.908987800811115 1 1
1.05339841945814 1.03342840564055 1 1
0.861449750223156 0.846157373734348 1 0
1.00605490664646 0.987783957387287 1 1
0.954487135064588 0.936235931985775 1 1
0.974977145772621 0.957370822017689 1 1
0.985781401495849 0.968595766678972 1 1
1.01260704259509 0.993503472426587 1 1
1.07239444309038 1.05146153037698 1 1
0.996623403012691 0.977746934478454 1 1
0.967310861574881 0.949235226285043 1 1
0.915263854528966 0.897712229199507 1 1
0.859596688012233 0.843207872114907 1 0
1.01639358991358 0.998654281200601 1 1
1.02075726844543 1.00250024479722 1 1
0.99307500938358 0.974802553331512 1 1
0.981657750758908 0.964817774052468 1 1
0.981924924315532 0.962838994261287 1 1
0.971246454607332 0.953351629290702 1 1
0.968591584803034 0.950884321221639 1 1
0.944924890545819 0.927924552325144 1 1
1.09446665938843 1.0747897356009 1 1
0.927761803796849 0.910554927136613 1 1
0.986670088992768 0.968012165717131 1 1
1.06650884628602 1.04744084752799 1 1
0.970520416265625 0.953745912450376 1 1
0.993581366316605 0.976189137791467 1 1
1.02709721050299 1.00814771089923 1 1
1.08750729194884 1.0674345774414 1 1
1.02819459943815 1.00884249877819 1 1
1.05244166906367 1.03264052557855 1 1
1.07253538842524 1.05270762375709 1 1
1.01586096827683 0.997655020972576 1 1
1.06396547751885 1.04475100222434 1 1
0.994299922786134 0.97668967753676 1 1
0.973333506657931 0.954306707814334 1 1
0.963173422450251 0.945766607933903 1 1
0.941333816053413 0.924538527989608 1 1
0.94474537342666 0.927615671714714 1 1
1.05948300990203 1.03903302938226 1 1
1.05304969012232 1.0340195910117 1 1
0.946420461776241 0.928510004358566 1 1
1.10278634991691 1.08340213139717 1 1
0.998745770752889 0.980474515329062 1 1
0.835699086657609 0.81941861658625 1 1
1.14270076043449 1.12157049884274 1 1
0.9637146472293 0.945590983485978 1 1
0.991402433768987 0.971296904107682 1 1
0.937568348464374 0.920930751414904 1 1
1.02082383894621 1.00057014243642 1 1
1.02404739143481 1.00464304588692 1 1
0.789610239113833 0.774926908917237 0 0
1.0592790976952 1.03851645460766 1 1
0.984085508188149 0.9653256447928 1 1
0.980188655718273 0.962627995132892 1 1
1.01785632186891 0.998956628156416 1 1
1.01554397233161 0.997271305976877 1 1
1.06551774591396 1.04578182978993 1 1
0.877231435088846 0.860577849758722 1 1
1.01932304763897 1.0004664229137 1 1
1.01954255023533 1.00045624080567 1 1
0.912181028275911 0.894360041630959 1 1
1.05144310473221 1.03220974541582 1 1
1.10058273388067 1.08001998350076 1 1
0.825420740181297 0.810317161619193 0 0
0.938196044458087 0.921503197636637 1 1
0.849766501870324 0.833564206705153 1 0
0.960775645932602 0.944144601081867 1 1
1.09757921877341 1.0783882119533 1 1
1.00961344113359 0.991375180206344 1 1
0.96779545627449 0.950284779738961 1 1
0.994418425795982 0.977449226724852 1 1
0.999093640350764 0.979283603224883 1 1
1.04905784842104 1.0299545281792 1 1
1.01446798313198 0.996244890767027 1 1
1.10502553887698 1.08426781718887 1 1
1.02793562314273 1.01018512320245 1 1
1.06170296849779 1.0407192081256 1 1
0.95293123094714 0.934985048369737 1 1
0.989865865498338 0.970090660610445 1 1
1.03583979902577 1.01769780082037 1 1
0.870267222641594 0.85543143605771 1 1
0.973875716815431 0.955579884878535 1 1
0.968492487323581 0.951471253279907 1 1
1.05639617205766 1.03751624319433 1 1
0.976153560304675 0.957355028855151 1 1
1.05708932451379 1.03605614227172 1 1
1.11943188259065 1.09859452407952 1 1
0.948007950066019 0.930702268539408 1 1
0.96527568605309 0.947884297134306 1 1
1.04661753441157 1.02810012670035 1 1
1.02912907135995 1.01033788672737 1 1
1.00028024786871 0.981780959139535 1 1
1.0024880379953 0.983699410841378 1 1
0.995794743554663 0.97727107186533 1 1
1.02259424429091 1.00162721527716 1 1
0.93584127101356 0.917154741701312 1 1
1.1420236039983 1.12169011966902 1 1
1.13473545492712 1.11384294441401 1 1
1.09609635317383 1.0762010735697 1 1
1.10521750670316 1.08452782924443 1 1
1.09436016898357 1.07392659581922 1 1
0.907447299893808 0.891241584997715 1 1
0.893622762973807 0.877399912169072 1 1
0.929745841846434 0.911918694365588 1 1
0.935127373850729 0.917711630036876 1 1
1.09163497379174 1.0715515863584 1 1
1.0174933808413 1.00010096220208 1 1
1.03452593241837 1.01513330107802 1 1
1.08122765411254 1.06086271243868 1 1
1.01678708625269 0.997743058271822 1 1
1.03712361359483 1.01733787816772 1 1
0.975502621195207 0.95761100188175 1 1
1.10946433816413 1.08825400089976 1 1
1.0340656693962 1.01591006316651 1 1
0.922138792243162 0.905691608600511 1 1
0.870619729218761 0.854904054883108 1 1
1.013925389087 0.996338018705757 1 1
0.94928034510883 0.932300241350372 1 1
1.06418901860191 1.04436254747549 1 1
0.958833654955498 0.93873414716792 1 1
1.06783973255054 1.04819606590744 1 1
0.970971384173305 0.95151010765607 1 1
0.95674104102833 0.94016055625616 1 1
1.05250473112492 1.0323493683271 1 1
1.00991239023392 0.990470115973066 1 1
0.950671438368402 0.931980671320225 1 1
0.942630336119064 0.924750558256129 1 1
0.998556011277305 0.98095320284417 1 1
0.9363321546958 0.920142770251544 1 1
0.937586518176199 0.920536052852945 1 1
1.02373869550619 1.00473305958378 1 1
1.03029883254835 1.01258235688419 1 1
0.915520081391422 0.8994385114322 1 1
0.913446712279256 0.896354118752646 1 1
1.13879442711841 1.11830009617883 1 1
1.01003793092469 0.991566658992102 1 1
0.973435986023787 0.955449763656129 1 1
0.999913134980138 0.980307281442227 1 1
1.09154006633316 1.07081521049576 1 1
1.04916807689166 1.02988216644761 1 1
1.08100169892625 1.06040832091528 1 1
1.14158894337819 1.11983365703839 1 1
0.951293811163544 0.934799966684398 1 1
0.923801534387042 0.906051533599297 1 1
1.02188134361225 1.00231618217436 1 1
1.07655653031472 1.05655413757723 1 1
1.02596985074944 1.00632157226614 1 1
1.1709341702645 1.14958030100983 0 1
1.07409525132815 1.05527091000004 1 1
1.12272683648352 1.09988188770968 1 1
1.03015323708015 1.01128768609618 1 1
1.02399937000146 1.00571846808113 1 1
1.00930546052877 0.991608512382655 1 1
1.03654718738565 1.01729839401687 1 1
0.989924248162684 0.970736998595308 1 1
1.1036377603356 1.0838986431488 1 1
0.922613311162393 0.906056693476136 1 1
1.00108323033326 0.981629215012657 1 1
1.02214817250527 1.00277169330029 1 1
1.02422695027648 1.00609713896418 1 1
1.01437672949195 0.996004254114589 1 1
0.935949695968337 0.918742449395232 1 1
0.986478754702915 0.967123776073119 1 1
1.07547304771628 1.05709372909888 1 1
1.00074674010277 0.981210625341787 1 1
0.963089934653954 0.945530758837532 1 1
0.932269731396911 0.914619087209925 1 1
1.00027024860267 0.981764716405362 1 1
0.928765603802612 0.911677981865698 1 1
0.984812368984757 0.967320571017293 1 1
0.93495624777946 0.918435349532654 1 1
0.998518907781955 0.980586626404797 1 1
1.0807531621587 1.0596118670221 1 1
0.85068957279613 0.834094787035883 1 1
0.971867532842022 0.954139034423531 1 1
1.21259769456013 1.1888544720695 0 0
1.05885286418506 1.03872924818755 1 1
0.940626712620868 0.922199411143192 1 1
1.11490153531969 1.09332804756809 1 1
1.03249224573336 1.01242846809383 1 1
1.02799295002803 1.00893357531407 1 1
1.04334244772815 1.02426136782005 1 1
1.159486550471 1.13895508639556 0 1
1.04910796247347 1.0300764601249 1 1
1.06542399790687 1.04541552739191 1 1
0.944016370375609 0.92605135389258 1 1
1.01791835872955 0.998953195278723 1 1
1.01828814813851 1.00001240155301 1 1
0.998529572296573 0.980248578321986 1 1
1.10236986569641 1.08020881061622 1 1
0.848075152778596 0.832177446976888 0 0
0.952830518106504 0.933372024744319 1 1
1.10172533743467 1.08231177747369 1 1
1.08483040896457 1.06527063567362 1 1
0.979252283925663 0.960908381995103 1 1
1.04537743387004 1.02614256687227 1 1
1.09055277674084 1.06993379283352 1 1
1.06480231481585 1.04469339803543 1 1
0.900755015169201 0.884047063282279 1 1
0.890095945869994 0.874094541533154 1 1
1.02061594007691 1.00308775949153 1 1
0.923836629679258 0.907197304153325 1 1
0.908752591509534 0.891636555964606 1 1
0.96099455087908 0.943163115618988 1 1
0.953236325292546 0.935303364410122 1 1
1.05693537104609 1.03751047243925 1 1
1.00524707628347 0.987395345770231 1 1
1.02232889029916 1.00344682819177 1 1
1.04125124452521 1.02356100784757 1 1
1.05428161118807 1.03520979594356 1 1
0.958636020629135 0.940719362366687 1 1
0.836780102804889 0.82129985506766 0 0
1.09473558575868 1.0720807762881 1 1
1.02965042003221 1.00997479836678 1 1
0.965632000190803 0.948441002733263 1 1
0.91523648998374 0.899151327736389 1 1
1.06176022615158 1.04296988662286 1 1
0.978648488139369 0.960670503777336 1 1
0.898330367241641 0.88030880336205 1 1
1.00311670271377 0.985154879011781 1 1
1.08392894316961 1.063805058359 1 1
0.993681533022904 0.975500822568327 1 1
0.931041261683575 0.914520576959757 1 1
1.2143918212475 1.19142386223076 0 0
0.940703113998338 0.922985960357848 1 1
0.942538519876441 0.92484680179379 1 1
1.13421816692928 1.11068592571655 1 1
1.05208158347875 1.03347588144397 1 1
0.928650045019648 0.910893101513713 1 1
1.06231749353177 1.04188872998328 1 1
0.956588075352322 0.939059788476938 1 1
0.996339519729511 0.977642903358502 1 1
0.869781512400558 0.853646190833349 1 1
0.939971065977485 0.922752328931455 1 1
0.987971874795169 0.970523403980784 1 1
0.876683374252405 0.860622587087087 1 1
0.921125025208809 0.903682514614312 1 1
1.00440659725387 0.985924703295211 1 1
0.96472725211902 0.947983510875406 1 1
1.07574982430857 1.05559221778254 1 1
1.01562511283388 0.995162670798928 1 1
1.00237257340267 0.984040286898722 1 1
1.02295272179126 1.00525738444634 1 1
1.04509204753508 1.02627991238299 1 1
0.972010498761607 0.954503445427857 1 1
0.964841802813158 0.947238376068924 1 1
1.14532603793989 1.12376008044479 1 1
0.895052720504954 0.87769735003541 1 1
0.982076135177934 0.963020666858962 1 1
1.18405807902106 1.16231902955124 0 0
1.04094059401334 1.022194429596 1 1
0.988931938716328 0.969602429467389 1 1
1.01201810393104 0.993592340769137 1 1
1.02001967939462 1.00206228788589 1 1
0.887258941718676 0.871640330182972 1 1
0.963648622925638 0.945846363569176 1 1
1.07498066483297 1.05500404413694 1 1
1.14609411526274 1.12428606077248 1 1
0.968881024032752 0.95177373986146 1 1
0.944664607340497 0.927151704161668 1 1
1.08694780993925 1.06731016190965 1 1
1.01346713018066 0.995352373622029 1 1
0.986663747222745 0.968482083166801 1 1
0.963146490432734 0.944672749332596 1 1
0.948967271512239 0.930784595224377 1 1
0.996682898716016 0.975462904515298 1 1
0.89437341208769 0.878985620574429 1 1
1.14801026352033 1.12613617069987 1 1
0.965995807164836 0.947775649878785 1 1
1.10030143098462 1.0811714291574 1 1
0.869616529901375 0.854103784878909 1 0
1.0599426328495 1.03966625373155 1 1
0.934933608929655 0.918307949561192 1 1
0.936863074216777 0.91954015996085 1 1
0.971000441239237 0.952878849031322 1 1
0.882565800335961 0.866422501494891 1 1
0.795599417338467 0.780645394283717 0 0
1.05738184760182 1.03813059305788 1 1
0.932761364034928 0.914377672388411 1 1
0.880519059750487 0.863274843433835 1 1
1.07593649022975 1.05567733762778 1 1
0.878213765813745 0.862029851268438 1 1
0.98155253247186 0.963444282064479 1 1
0.96592599627218 0.947223323570955 1 1
0.96400108834599 0.945072842106694 1 1
0.967817677782937 0.95035565537202 1 1
0.929722617328604 0.913090338096058 1 1
0.96269795186926 0.943414942659834 1 1
1.11679762371794 1.09636368025454 1 1
1.09975219374457 1.07991593908115 1 1
0.887310778689264 0.870099691615943 1 1
0.898530823436594 0.879893246705037 1 1
1.06542092323985 1.04532418226802 1 1
1.03211266221173 1.01249727954397 1 1
1.00665622437705 0.988189179283513 1 1
0.93858312971801 0.921383469224012 1 1
0.936654222822452 0.919044179332755 1 1
0.973676174137972 0.955875095581167 1 1
1.14569278012422 1.12380824531557 1 1
1.02648930176055 1.00797725864805 1 1
0.918094633583255 0.901055446244167 1 1
1.01180007936749 0.993516805297352 1 1
0.967531365492696 0.949735977215244 1 1
1.09590463071494 1.07481973062281 1 1
1.07280631915105 1.05202486788439 1 1
0.877417519181338 0.86072384346105 1 1
0.937525861025825 0.92038118811977 1 1
0.913451433330591 0.896461534024241 1 1
1.1124079449239 1.09099789669747 1 1
1.04438490213466 1.02533275163737 1 1
1.02361740338821 1.0063060189016 1 1
1.06506882810635 1.04621713804763 1 1
0.892473540396712 0.876253014315385 1 1
0.926045789236504 0.908957909918553 1 1
0.940468565277821 0.923437670846419 1 1
0.886725557178849 0.869853322932844 1 1
1.00077269887368 0.981388574595726 1 1
1.01037424436213 0.992258878489642 1 1
1.15483391714414 1.13368064235777 1 1
1.15574027024449 1.13250742541059 1 1
1.07105964643733 1.05017000632162 1 1
1.10847814883809 1.08792780481478 1 1
0.990909933118001 0.972328694346651 1 1
0.88507120855453 0.869465649476669 1 1
1.15753891420212 1.13467786157856 1 1
0.985383276648451 0.966503822281073 1 1
0.997345268728471 0.978346993156571 1 1
0.930158313947584 0.913328903183368 1 1
1.07268449303743 1.05307035260524 1 1
1.11039643118003 1.08983303945385 1 1
0.970659686728825 0.952101001972173 1 1
0.959067613285074 0.941723706810001 1 1
1.06436113247641 1.04419781903235 1 1
0.896977909079951 0.880357192301115 1 1
0.986347170997185 0.967807484601751 1 1
0.937719038835893 0.920449031188212 1 1
1.0724886665352 1.05338125491406 1 1
0.995714424139028 0.977782023877294 1 1
0.992681969201506 0.974640417386466 1 1
0.959323409663107 0.94113401095898 1 1
0.98522523522383 0.96749227160839 1 1
0.953855749167027 0.93661820453992 1 1
1.02286107696469 1.0040498447965 1 1
1.03204246451437 1.01329544024717 1 1
0.955371243679123 0.93758440246541 1 1
1.12147939181896 1.10053300045073 1 1
1.0952975854026 1.07508721961125 1 1
0.877343141076695 0.86189535910791 1 1
1.00951294635133 0.991264031796922 1 1
0.969425243992958 0.951613962912386 1 1
1.06719882656033 1.0475025238548 1 1
0.895729813219318 0.880166658871885 1 1
1.0548914431383 1.03587129788939 1 1
1.02107843650345 1.00133936204383 1 1
0.928278833658634 0.911171953628741 1 1
0.888026698551794 0.871171269978727 1 1
1.06276959904824 1.0432354730795 1 1
0.981946292213836 0.963619036496861 1 1
0.925697117398543 0.909567670185154 1 1
0.974704744269801 0.956407759591459 1 1
1.06840866420136 1.0493358962674 1 1
0.985197603689638 0.96709158454156 1 1
1.04453978850974 1.02298075895303 1 1
1.03098784166921 1.01217882111868 1 1
0.989912517464651 0.972987922135238 1 1
1.02626281828449 1.00743012753103 1 1
1.03449977844203 1.01571578836213 1 1
1.05383200006554 1.03418397480963 1 1
0.962331603761493 0.945398329826803 1 1
0.964903722807856 0.947154283237511 1 1
0.970595811626873 0.952902460402623 1 1
1.05010738800872 1.03113283925013 1 1
1.12818085162207 1.10766295790332 1 1
0.971301028520455 0.952370451981539 1 1
0.861140999975978 0.845476332986456 1 0
0.934849878340747 0.917847029477827 1 1
1.06235326802079 1.04384370741915 1 1
0.857307740127055 0.84118286538139 1 0
0.886109833123548 0.869183278727637 1 1
1.05663674024612 1.03643994543058 1 1
1.14300567222322 1.12215772647584 1 1
0.98832597591541 0.96947078114554 1 1
1.01683093057207 0.99709559104043 1 1
1.0014998011862 0.982522300566002 1 1
1.0772213410794 1.05854396141705 1 1
0.880855847611194 0.864468168827285 1 1
0.84682257648845 0.832095015697206 0 0
0.963798524647101 0.946398259778547 1 1
1.02522040704346 1.00615432087451 1 1
0.917384347473659 0.900379707413011 1 1
0.976390101520976 0.958724530792137 1 1
1.07861088846786 1.05899052956147 1 1
1.05774366447609 1.03661941993298 1 1
1.10220291492327 1.08142842027424 1 1
0.954520742383465 0.937194263697065 1 1
0.956125466001922 0.937752829783959 1 1
0.971889497589239 0.952947045144102 1 1
1.00666692018885 0.989173861521722 1 1
0.884048444578482 0.867239166940455 1 1
0.988149606070217 0.96920163119338 1 1
0.84464166102746 0.828595116055067 0 0
1.01814945690453 0.999240907621161 1 1
0.937014792723624 0.919228678936887 1 1
1.0840580439956 1.06405240959754 1 1
0.959511119885654 0.940303165589248 1 1
1.22310213476733 1.20088404896288 0 0
0.963479563534913 0.945534602581079 1 1
0.970579489358184 0.9525840424268 1 1
1.09583366015679 1.07619926456981 1 1
0.945025253735857 0.928125519513232 1 1
0.940980276592885 0.924476370783284 1 1
0.912482579022351 0.895321637212492 1 1
0.982597985984921 0.964002023822109 1 1
0.884870250512871 0.867987535855766 1 1
0.906488647914617 0.88887373222673 1 1
0.922064310200649 0.905335391134269 1 1
0.93854094986711 0.920932919923472 1 1
0.924111281131325 0.90776656932433 1 1
0.97089273628924 0.950416994570266 1 1
0.924784993798885 0.90752488021387 1 1
1.0042974962524 0.985365566787365 1 1
1.03725058066527 1.01690117895851 1 1
0.934133286935614 0.917044211066705 1 1
1.01881005466238 1.00081100983983 1 1
0.950634556053865 0.932633389485268 1 1
0.983823275295754 0.964575803877819 1 1
1.11098105209366 1.08999796552403 1 1
0.919379377402009 0.901542044127793 1 1
1.08203068854238 1.0619079076717 1 1
0.994898071992425 0.976598091415545 1 1
1.07853875399784 1.0591127592497 1 1
0.932602429497794 0.916001760418016 1 1
0.868901115349145 0.853907824456975 1 0
1.01538782512626 0.997025270506178 1 1
1.01129999180689 0.991142675224837 1 1
0.942356895746506 0.925247121938503 1 1
0.858722702324319 0.84222663013465 1 1
0.816581463153637 0.800898506922576 0 0
1.03602312980945 1.01769968875997 1 1
1.04538614834284 1.02630671516906 1 1
1.08508703372257 1.06452929347161 1 1
0.935741013954064 0.919179038651151 1 1
0.94941916258651 0.932244700863055 1 1
0.894719112297511 0.87707967535896 1 1
1.02448837285388 1.00565148895181 1 1
1.0677824838816 1.04770029697123 1 1
0.961025070024804 0.943592957995985 1 1
1.03037770738605 1.01193260838172 1 1
0.975101450752467 0.957310465073503 1 1
1.06714441958378 1.048063811959 1 1
1.02932614815776 1.01035851640617 1 1
0.896343660893365 0.879872602820281 1 1
0.947597252465543 0.929078184914303 1 1
1.10289109408625 1.08262325839179 1 1
1.11320340533164 1.09129412364582 1 1
0.981294356909683 0.964545427406773 1 1
1.1230442949981 1.10187446193438 1 1
1.00143764664028 0.983408187266281 1 1
0.907099740979089 0.890814253698822 1 1
0.852593388928151 0.837374160435268 0 0
1.03996693646153 1.0208386981618 1 1
1.04223973600353 1.02255897231974 1 1
1.10343980699371 1.08322434772221 1 1
0.989826447695743 0.969904883196375 1 1
1.12204636625944 1.10160403534029 1 1
1.02796263768341 1.00911203761912 1 1
1.04462346896458 1.02346338553488 1 1
0.971252142649759 0.953735768436807 1 1
0.979342991507818 0.961736931450714 1 1
0.97714721502924 0.959825260820801 1 1
0.824283822850003 0.809808070070626 0 0
1.06688896913617 1.04736687578658 1 1
0.927121778100194 0.90943126758312 1 1
1.07959478915927 1.05940966025127 1 1
0.975488625964767 0.957170866016621 1 1
1.08926339208262 1.06886541160175 1 1
0.995928343836724 0.977526221322814 1 1
0.928391297654767 0.911811872717847 1 1
1.03242108972546 1.01360597427025 1 1
1.06137769436079 1.04129361813001 1 1
1.03701152392641 1.01785566716388 1 1
0.978752061747649 0.960022922880224 1 1
1.02987828959465 1.01021738160126 1 1
0.936204413336306 0.918271902235176 1 1
1.08753586694794 1.0673386971124 1 1
1.09631379455492 1.07629429702728 1 1
1.00235694455463 0.984630169016728 1 1
1.09232346655554 1.07233460352244 1 1
0.969261664648836 0.952232301370764 1 1
1.11286881157377 1.09218872133997 1 1
1.06833797585753 1.04805230775884 1 1
0.965994124462643 0.949446536842258 1 1
0.911461108589875 0.894064997848343 1 1
1.06106599797917 1.04144534541022 1 1
0.99859453069395 0.980308245197496 1 1
0.95013108711925 0.931870440979905 1 1
1.00531127991347 0.986109576748984 1 1
1.01273288387182 0.994818687293444 1 1
0.837625608013027 0.822206987713509 0 0
0.973266782076507 0.954882101843547 1 1
1.05530757311443 1.0358589511388 1 1
0.916016409413137 0.898585714266583 1 1
0.970868916803047 0.952522644158149 1 1
1.05154066189078 1.03049674227406 1 1
1.07105198882466 1.05278862009631 1 1
0.967779066356097 0.949808789256822 1 1
0.87005905926492 0.853881712307192 1 1
0.993183451543072 0.975314075238999 1 1
1.0361795293015 1.01647310605612 1 1
0.970573362953945 0.951677720655248 1 1
0.946579825610193 0.927844495904742 1 1
1.04687833704183 1.02652265160048 1 1
1.00098316978712 0.98300968086294 1 1
1.01917906320132 0.999762859895402 1 1
1.10434696853326 1.08268779960994 1 1
0.97208116278118 0.954423259902665 1 1
0.929039733604908 0.912212989413162 1 1
1.03955075984218 1.01842656911477 1 1
0.998845068854609 0.980700385978977 1 1
0.98628164335003 0.968284988055788 1 1
1.06916423692705 1.04907241079666 1 1
0.975439753696475 0.957864406981162 1 1
0.903996487237486 0.886222382355328 1 1
1.05548043826227 1.03559483467674 1 1
0.786807911871252 0.771497244559048 0 0
0.944799680036975 0.925490531598328 1 1
0.937415865511191 0.920109758076174 1 1
0.879901216503815 0.865029489506685 1 1
0.982808678116024 0.965142907904685 1 1
1.08440369559493 1.06183353884921 1 1
0.85771313660693 0.841997672975371 1 0
0.903130240722635 0.886315709970913 1 1
0.929217348432301 0.911661040768121 1 1
1.11566732389934 1.09460963702674 1 1
0.876191290400332 0.858669427322924 1 1
1.07047128151773 1.05130263602211 1 1
0.987652469998616 0.968558992919026 1 1
0.97848156624856 0.960778088024934 1 1
1.07787511506358 1.05879672686796 1 1
0.993431467249278 0.97579119737261 1 1
1.03523473197732 1.01547436482876 1 1
0.873963944418482 0.857826544089486 1 1
0.939534714560078 0.922330556963626 1 1
0.976084311383051 0.958694164361866 1 1
1.03242209263725 1.01259577896947 1 1
1.01420676996708 0.995934240661397 1 1
0.776043871715682 0.761851676165386 0 0
0.903359368295934 0.887580203633447 1 1
1.08441699258023 1.06480357437647 1 1
1.04177247768575 1.02308314013563 1 1
0.894551415633898 0.877457218461436 1 1
1.0771401306472 1.05844688586024 1 1
0.893441805902024 0.877654015776801 1 1
0.976453525772072 0.957150109903238 1 1
0.924147048985853 0.907199663591767 1 1
0.99825339604407 0.979903806003442 1 1
0.921517451627025 0.904404427927685 1 1
1.02390040482897 1.00264818389159 1 1
1.01243551109137 0.993149506352944 1 1
1.03654003476911 1.01674731894504 1 1
1.08653048407224 1.06689727167346 1 1
0.995484081043344 0.9763362345348 1 1
1.12370850176833 1.10235149784329 1 1
0.996131871258256 0.9785849971312 1 1
0.979379053529052 0.961402573370651 1 1
1.04471505751924 1.02595201652425 1 1
1.06905544588321 1.04901613637511 1 1
0.840765050176857 0.824226760408457 0 0
1.03852311823133 1.01858753787989 1 1
0.903232945908405 0.886057220686742 1 1
0.982929218144419 0.965859476945961 1 1
0.881879608864393 0.864904230063828 1 1
1.0677736383956 1.04738320833903 1 1
0.894376434470283 0.877853969640729 1 1
1.00635624902312 0.987527874756776 1 1
0.962159290710093 0.944826584352691 1 1
0.889704915600356 0.87304687911289 1 1
0.934971053780289 0.917351766245156 1 1
0.932418022697242 0.914728764370013 1 1
0.920194687782204 0.902129390822283 1 1
0.92235147356479 0.904555712582989 1 1
0.972408467169374 0.953450474926115 1 1
1.09410127109904 1.07435163805081 1 1
1.11199476849911 1.09101802445616 1 1
0.951319908478511 0.933002481638652 1 1
0.867630899587641 0.850848604951044 1 1
0.989389398375551 0.971507415351208 1 1
1.10151904904286 1.08071189080243 1 1
0.897050215960932 0.881003360039597 1 1
0.986995199973041 0.966947579328539 1 1
0.944809674259194 0.926193987891563 1 1
0.876719887370538 0.860999896825482 1 1
0.999660192592649 0.981648921831591 1 1
0.907790349827605 0.889775720487141 1 1
1.0431396018525 1.02375366048612 1 1
0.909501963259534 0.892160681160897 1 1
0.924636899185376 0.907078135592525 1 1
1.01075679834966 0.991806342809076 1 1
1.02396379598666 1.00508570493726 1 1
0.972425339510675 0.954281296216952 1 1
1.07188845426587 1.05390278526773 1 1
0.871593420101454 0.85510216432475 1 1
0.948015362713065 0.931204252203826 1 1
0.971075165372721 0.954102248052322 1 1
0.954055381249937 0.937120250508658 1 1
0.980329631866382 0.962172396247881 1 1
1.06634312862456 1.04709634670921 1 1
0.895451829840289 0.879141626793686 1 1
0.91241563303203 0.894765414196164 1 1
0.960922018002901 0.943164388337058 1 1
0.946166035225292 0.929399652034286 1 1
1.08308764003007 1.06204011981368 1 1
0.91864725843392 0.900021411384666 1 1
0.959095279509595 0.94067016798363 1 1
0.99185090541969 0.972256266399545 1 1
0.95272920882821 0.935706865566927 1 1
1.16311765698194 1.14224885967164 0 1
1.0180917865121 0.998407641397565 1 1
0.941994080084426 0.924435104156179 1 1
1.00866775713729 0.989441801545086 1 1
0.837708670161622 0.822394319866059 0 0
1.12928446853027 1.1079616735236 1 1
1.04165769514131 1.02298895253747 1 1
0.976757968084306 0.959117836500571 1 1
1.00828477581001 0.988034280904772 1 1
0.975161745177558 0.95673919054366 1 1
0.956464755359737 0.938351276155712 1 1
0.982016053479007 0.963405091804695 1 1
1.01592201719173 0.996734054073955 1 1
1.0126479751074 0.992830659944578 1 1
0.942306998916517 0.925078243581432 1 1
1.05042062724669 1.03130296551602 1 1
0.907363270390144 0.890857905554129 1 1
0.912678056113704 0.896003097099071 1 1
1.02930857814101 1.00933554276654 1 1
1.03637598635817 1.01731119821905 1 1
0.985233559475955 0.966152711272533 1 1
1.06930073490207 1.05053423329603 1 1
1.07313138712625 1.05352395706331 1 1
1.01408471461316 0.995015152823201 1 1
1.09132011501325 1.07214653372655 1 1
0.919135156942776 0.902973032793518 1 1
1.00019071310495 0.981722405407648 1 1
1.14566493605937 1.12406844963065 1 1
0.880031372451265 0.863747996539211 1 1
1.06313108801273 1.04352604083519 1 1
0.971576065319351 0.952799821337556 1 1
1.01754380288228 0.998352471937935 1 1
0.990036707704927 0.970651132476043 1 1
0.928125639322449 0.910897764347328 1 1
0.93342547458347 0.914862882138414 1 1
0.862034569942856 0.846353343931608 1 0
1.07448513713889 1.0538494916523 1 1
1.01652743589458 0.996404995069999 1 1
0.994765976870718 0.97695827151151 1 1
0.893203394103766 0.876398718399723 1 1
1.09129377695498 1.07069249648974 1 1
1.00967061535561 0.989920916897628 1 1
0.955981055586837 0.938471441627106 1 1
1.09812425038013 1.07783368908541 1 1
0.97752584746012 0.95959132279047 1 1
1.05941360358772 1.04036876430595 1 1
1.00354963032709 0.985270922135545 1 1
1.04687027575381 1.0278461106801 1 1
0.931433073257126 0.915414716246163 1 1
1.11123268710571 1.09070323681886 1 1
0.978099199383901 0.959241894773122 1 1
0.911237456692622 0.895047787478029 1 1
1.13607268646731 1.11572000341139 1 1
0.98415542737858 0.96624844002536 1 1
0.954401293855825 0.936576173521337 1 1
1.03473706144575 1.01606265059735 1 1
0.869512862632189 0.854219825908812 1 0
1.10400825590206 1.08234048997058 1 1
0.778637630628253 0.76495210169599 0 0
0.967051765177654 0.94887229466115 1 1
1.0512996803622 1.0321478860064 1 1
1.01542631948051 0.99753323734779 1 1
1.01698275358925 0.998052442796031 1 1
0.976065971358183 0.958557311010784 1 1
1.034212653072 1.01533641004039 1 1
0.983902736618383 0.965849722731882 1 1
1.04410446582304 1.02545074057278 1 1
0.968986018494809 0.950629424243583 1 1
1.04547125947255 1.02581468850438 1 1
1.08700305321881 1.0661070767795 1 1
1.04382961712485 1.02434833463654 1 1
0.912804059943854 0.895479350688831 1 1
1.00873753481316 0.990897804625785 1 1
1.12511685271798 1.10589259644114 1 1
1.03682866066217 1.01765546527423 1 1
1.13724136073429 1.11565118813469 1 1
1.01397976264884 0.995935931925248 1 1
0.924361345719014 0.907704554201167 1 1
0.915452331774605 0.898686055731547 1 1
0.944270028951556 0.927276230319752 1 1
1.01136457709178 0.992577405459738 1 1
0.978917220965975 0.961046830506307 1 1
1.00727970281873 0.989566002685561 1 1
0.981758000486447 0.963826914811867 1 1
1.00691542538618 0.989594111375854 1 1
0.960302187468508 0.942883473135844 1 1
1.02601766393621 1.00735524169211 1 1
1.11650526686386 1.09490266546975 1 1
1.02517078818272 1.00558837501539 1 1
1.05382606409197 1.03447473584997 1 1
1.02257583817348 1.00264973480379 1 1
1.08532716788679 1.06381196839083 1 1
0.988304757523686 0.970404361907304 1 1
1.01105850118013 0.99222729220196 1 1
0.900343675482693 0.884980031744716 1 1
1.11908295562883 1.09763095758721 1 1
1.02854546702998 1.00906721450144 1 1
0.948503936380748 0.929435554471744 1 1
0.958801567566693 0.940806468857022 1 1
0.99355731364328 0.975138441599279 1 1
0.924745009332373 0.906886393497451 1 1
1.03394839307446 1.0142846008091 1 1
1.1098420407035 1.08883754748378 1 1
0.934037565638919 0.917424270084902 1 1
0.929907838732701 0.912411819763027 1 1
1.04836034100403 1.0298161619094 1 1
0.940017289171418 0.922518100138706 1 1
1.00982065616875 0.990571436770799 1 1
1.00979417714797 0.991216519294602 1 1
0.991216137904057 0.974292599328146 1 1
0.881780372760164 0.865942113362633 1 1
0.93907785284521 0.921898098542264 1 1
1.02847954540873 1.00808188820901 1 1
0.997013215111623 0.97897196457221 1 1
1.03414281552838 1.01359299414448 1 1
1.0933631646967 1.07371257345764 1 1
1.00041119384496 0.982725444543175 1 1
1.02191939406711 1.00326710011566 1 1
1.02814653521047 1.00954607222989 1 1
0.926649411603359 0.909626029478013 1 1
0.998894666751095 0.980603821079293 1 1
1.01582377089111 0.996585232959804 1 1
0.988363852258746 0.970195822914369 1 1
1.03337832456362 1.01501418899346 1 1
0.921015725868731 0.904400961568017 1 1
0.97110012117261 0.953169423945464 1 1
0.904888910152946 0.887978005158681 1 1
1.02886049739657 1.00982079503352 1 1
1.07528091749239 1.05520594729373 1 1
1.08889113147377 1.06816253178198 1 1
1.03677139847258 1.01665625907952 1 1
1.01995946938964 1.00133734069127 1 1
1.04444639312178 1.02534120087718 1 1
1.12750017708316 1.10642600415355 1 1
1.06744997367331 1.04671052761022 1 1
0.960860889381838 0.944454686080025 1 1
1.03410770214091 1.01537632578565 1 1
1.0485135012414 1.02998381563057 1 1
0.999945357135082 0.981602065798109 1 1
0.938922269944223 0.920409029492898 1 1
0.965918555639137 0.948627789778624 1 1
0.885394651022363 0.869260812912568 1 1
1.07485165557605 1.05522034595173 1 1
0.978460692994305 0.961189721700015 1 1
0.972479277359819 0.954312026078383 1 1
1.03102795830126 1.01145265520591 1 1
1.0587983710771 1.04082220263214 1 1
0.958057500891166 0.940612994177247 1 1
0.96878740440015 0.949938882965571 1 1
1.05076273508606 1.03032353089383 1 1
0.98839324152325 0.969604784897572 1 1
1.13672487845491 1.11567810063611 1 1
0.959129801846145 0.941800729076356 1 1
0.958740873503341 0.942132256430946 1 1
1.17225042978195 1.15077112213379 0 1
1.08337116485017 1.06296434963188 1 1
1.01963082452313 1.00164207464864 1 1
1.09217025015351 1.07130619441934 1 1
0.98298303391138 0.96587816997708 1 1
1.0059493885216 0.986787097299443 1 1
0.975201333283076 0.957150144749714 1 1
0.996560037453678 0.978800308316674 1 1
1.03909879571151 1.01960867588659 1 1
1.03452996679037 1.01653430143312 1 1
0.829401132518301 0.814016900275783 0 0
1.04666114129382 1.02839310280593 1 1
0.923321008989289 0.907115418100296 1 1
1.00813260413301 0.989357824692847 1 1
1.01628003137079 0.999123290083352 1 1
1.10233728694353 1.08062788975316 1 1
1.16193337885366 1.14034529443272 1 1
1.01462715511489 0.996192893974837 1 1
1.01320396393672 0.994802472474177 1 1
0.906919061455738 0.889800110455957 1 1
0.965293373191144 0.947523604830168 1 1
1.0256565384835 1.00707381713318 1 1
0.945392195980259 0.928703397977521 1 1
1.0152697920466 0.996370684233705 1 1
0.978873781976178 0.960486116920402 1 1
0.991500727759761 0.973456913690936 1 1
1.09244515444871 1.07388125833265 1 1
1.02075356720073 1.00240005779679 1 1
0.968889971708951 0.951891363732155 1 1
1.03990552802533 1.02179710575728 1 1
0.921856724198539 0.903547622140265 1 1
1.10297941522224 1.08261034709964 1 1
1.07862438988576 1.05883791868594 1 1
0.896851599213202 0.878694943823935 1 1
1.04646013786841 1.02664784167481 1 1
0.97067501951536 0.952382206445036 1 1
0.957160276387388 0.93883904608471 1 1
0.839293592152951 0.824973865992269 0 0
1.1124258892246 1.09279083364082 1 1
0.874307293058181 0.85716444165084 1 1
0.973653252097578 0.954503495244031 1 1
1.06657039809366 1.04758956815879 1 1
1.09970942233125 1.08015816644983 1 1
0.998775397520394 0.979478747683704 1 1
1.03038701545344 1.01095991348032 1 1
1.06739608061834 1.04826103344305 1 1
1.06708441135282 1.04726228833448 1 1
1.10212896069423 1.08157493283828 1 1
1.1083600708375 1.08710901825533 1 1
0.977200039947529 0.959047384644987 1 1
1.0119168815387 0.993337195923326 1 1
0.914926209631678 0.897547578938729 1 1
1.02984667850595 1.00932799324104 1 1
0.906214589715754 0.888783001895823 1 1
1.08677257105541 1.06694713766186 1 1
0.940828807346156 0.922306269524303 1 1
1.00886069041917 0.990362109540913 1 1
0.956768064389668 0.938933418949691 1 1
0.925901184594158 0.90915349712107 1 1
0.967718670095887 0.949865270310592 1 1
1.0246932959187 1.00619046856918 1 1
1.14032063302767 1.11990420483399 1 1
0.891446459890398 0.875793022508994 1 1
0.973119940092419 0.95412984297652 1 1
0.984505852123882 0.967587923841466 1 1
0.972499525461299 0.954966477685173 1 1
0.952756401771085 0.935068467918485 1 1
0.872400829852453 0.856513340795032 1 1
1.15079245742277 1.1303262982447 1 1
1.05904113555983 1.03910621512284 1 1
1.08104715653514 1.06020207476091 1 1
1.03000382577508 1.01060194017938 1 1
1.01819258901162 0.999697138996057 1 1
1.05585085318062 1.03529059939603 1 1
1.11952537619995 1.09968838332118 1 1
0.875570161369042 0.860705419458356 1 1
1.03421650723012 1.01570156897261 1 1
1.05309698578849 1.0330586870836 1 1
0.915154282035269 0.898174431789228 1 1
0.863020544110661 0.846354648604037 1 1
0.988539827587943 0.970837907722948 1 1
1.07019187444758 1.04986410044837 1 1
1.09390458270072 1.0739767956625 1 1
1.0378811251657 1.01824023725415 1 1
0.990537758610827 0.973256948206813 1 1
0.950496980567804 0.933819082251269 1 1
0.952525724084133 0.934294070245154 1 1
0.886750443844235 0.871264126423873 1 1
0.975731850247945 0.956301754888789 1 1
1.009693582404 0.991178700414563 1 1
0.878696948975077 0.863089640632123 1 1
0.898095263005239 0.882022464178974 1 1
0.947837005899961 0.931178487168365 1 1
0.924703828647039 0.907893058175369 1 1
1.11360782910135 1.09157415630103 1 1
0.948085318208259 0.93027547173683 1 1
1.07242227227005 1.05328876326916 1 1
0.948403585991559 0.931104203799952 1 1
0.990014891307547 0.971869989384152 1 1
0.991978209437537 0.973469988013052 1 1
1.1644302212675 1.14226105152563 1 1
1.02038821429157 1.0010530284837 1 1
0.980120297960134 0.962730768706635 1 1
0.979887855788006 0.959323474173512 1 1
0.904966690133144 0.888372244279064 1 1
0.879951292702124 0.864291692666335 1 1
1.16544673779018 1.14554642664588 1 1
1.11633627501195 1.09532285173777 1 1
1.08407457866076 1.06462704948703 1 1
0.899904256729215 0.88376671208817 1 1
1.1556686849528 1.13410106042421 0 1
0.954372906564733 0.937083070199088 1 1
1.00060241989491 0.982389150992684 1 1
1.05983145895596 1.04039347499841 1 1
1.06949975755126 1.05016549267973 1 1
0.974570599047081 0.956016769674076 1 1
1.0178801927582 0.998550338994181 1 1
1.17444812139809 1.15117820592779 0 1
1.11930241623511 1.09802945036624 1 1
1.07019657811665 1.05025192925665 1 1
1.00880938347671 0.989657278729032 1 1
0.866770397541771 0.851090366998818 1 0
1.03668077117199 1.01682500693305 1 1
0.993198425985404 0.974195614355095 1 1
1.07744929066263 1.05777886312607 1 1
1.0120969214686 0.993169628888359 1 1
0.986287648897083 0.967904340012998 1 1
1.00496456292354 0.985735254398011 1 1
1.00712331784733 0.988092250631447 1 1
0.9648725057287 0.946343941619225 1 1
0.95401124840907 0.93546049722732 1 1
1.00324944283102 0.985107372401792 1 1
0.939949467856944 0.922112000435925 1 1
1.08174766747009 1.06118718708332 1 1
0.901013017448615 0.885470852139149 1 1
1.06093567370372 1.04228334337568 1 1
0.869566127064556 0.852895655720751 1 1
0.929345361121992 0.912504177523408 1 1
0.911453691015911 0.895473248278447 1 1
0.973892568106287 0.955432512851611 1 1
0.95744533265165 0.938919895024881 1 1
1.00627147764945 0.988138547360768 1 1
0.889861905493654 0.87345846936079 1 1
1.01999773866244 1.00111470431079 1 1
1.03567192939334 1.01632501293515 1 1
0.917815705380126 0.900865892486065 1 1
0.951736000973621 0.933858222091836 1 1
1.01511716808007 0.997078813663229 1 1
0.986736504244538 0.96991102756168 1 1
0.994466228946194 0.976252770998701 1 1
0.97531269699817 0.957894846319134 1 1
0.800298580004449 0.785085688013546 0 0
0.965394981582864 0.946883103994095 1 1
0.967202188358981 0.948033817974667 1 1
0.997761792122219 0.97935380984238 1 1
0.978846830115348 0.959962986240706 1 1
0.926863380218923 0.908538861995623 1 1
1.11189765244252 1.0912431017944 1 1
1.02377536386439 1.00439774911277 1 1
0.956788931594339 0.938919759744817 1 1
1.01141927872437 0.991505417626715 1 1
0.922848354874535 0.906018050663949 1 1
0.922997511588954 0.906277519675325 1 1
0.948678594056115 0.931125229365016 1 1
1.10685712157258 1.08520520518514 1 1
1.00151024070488 0.983071125593904 1 1
1.10993230622701 1.08947004470088 1 1
0.853091483489328 0.836335372714347 1 0
0.956265103325231 0.937906217919681 1 1
0.923422521777083 0.906455706495106 1 1
1.05966532398596 1.03923289310071 1 1
1.04632964641679 1.02660968594664 1 1
0.964223259595029 0.946516362419348 1 1
1.11447220622163 1.0931620932596 1 1
1.04077062863122 1.02094726108518 1 1
0.994735584569025 0.975929190271238 1 1
0.988707457893395 0.971094225478495 1 1
1.09917139719821 1.07849078474635 1 1
1.01498408080519 0.995862305242266 1 1
0.918070055591921 0.901023439216173 1 1
0.96472507280793 0.947204971905068 1 1
1.0990862880981 1.07887418395321 1 1
0.965001826791915 0.946662595655452 1 1
0.947260954156856 0.930473077308817 1 1
0.925926855501795 0.908871970090529 1 1
1.06642691775883 1.04677369370136 1 1
1.07005531692735 1.04964612179137 1 1
1.09968916097209 1.07623384033303 1 1
0.828786912332087 0.812755290971403 0 0
0.938814824595843 0.921425204590236 1 1
1.06889095031661 1.04944752436828 1 1
0.900448252656729 0.883777940308567 1 1
0.926001194812483 0.909091904899568 1 1
1.03939652140563 1.02062386130241 1 1
1.1415499321045 1.12065745653843 1 1
0.899894122856661 0.883807656250903 1 1
1.01835101799246 0.999797276982396 1 1
0.981764997627968 0.962657277388988 1 1
1.15958725175173 1.13832561380281 1 1
0.932952875908102 0.916662149735315 1 1
1.01721293761611 0.997649601942154 1 1
0.953588886276481 0.937076804927486 1 1
1.10442528274853 1.08421477966947 1 1
1.00108895614373 0.982331318951983 1 1
0.967702096799746 0.948450419744408 1 1
0.979063984019113 0.961708930370824 1 1
0.950510763035679 0.933697691534111 1 1
0.97384418876918 0.956403856322312 1 1
1.05305820151279 1.03485800029007 1 1
1.16779906871213 1.14653850977364 1 1
0.953478514064192 0.93496875861058 1 1
1.0380343458866 1.01910394169015 1 1
0.94823160800257 0.930500999507177 1 1
0.922125018304331 0.904736034081063 1 1
1.11263237065893 1.09175483778173 1 1
1.00269231069216 0.984421900287415 1 1
0.896672853802501 0.879736721454264 1 1
0.956013414485208 0.936038629535411 1 1
1.06706066296869 1.04793466822078 1 1
0.949117726538911 0.931364378649259 1 1
0.951488248760123 0.933031392217555 1 1
1.01946176487266 0.999549577238339 1 1
0.924180045650888 0.905996896329623 1 1
0.997144871716115 0.978233569639783 1 1
1.10626832693442 1.086338087102 1 1
0.893192615380564 0.873889720050049 1 1
1.02187700069359 1.0037315883 1 1
1.03955798398104 1.02027002055775 1 1
0.910300240556529 0.892861252390499 1 1
1.13337875306117 1.11219834347087 1 1
0.971285641775662 0.953369845981994 1 1
1.10444874780914 1.08552526230436 1 1
0.807772829064366 0.793025057991641 0 0
1.0164976173651 0.997870657561009 1 1
1.0128771618275 0.994422179619658 1 1
1.0162581861516 0.998114790298449 1 1
1.0119247955062 0.993375540431222 1 1
0.924253138250501 0.907129630188079 1 1
0.990264427597882 0.971858299829614 1 1
1.05362850393776 1.03439428324504 1 1
1.06722519581954 1.04753101332856 1 1
0.99194422644779 0.974045574065644 1 1
0.889558300301552 0.872187300004463 1 1
0.840249553788159 0.824609260909002 0 0
0.979519186849384 0.960871944359007 1 1
0.94451568708178 0.927192429008044 1 1
1.08769860891159 1.06799000770712 1 1
1.06002751375303 1.03987430991299 1 1
0.962167761018924 0.944475675926312 1 1
0.931616494185868 0.915448456708373 1 1
1.24284634521379 1.21979401715658 0 0
0.852431053442643 0.835837858786921 1 1
1.05077659797906 1.03192556048767 1 1
1.11149692948276 1.09161059745737 1 1
0.894113915012995 0.87755411197693 1 1
1.02379839137492 1.0049852158394 1 1
0.966148651888248 0.947578492154695 1 1
1.07777269097476 1.05692143907318 1 1
0.993499008229664 0.974245401287209 1 1
1.11014674797336 1.08967911174592 1 1
0.948180075643696 0.930962197777028 1 1
1.03901549867512 1.02004259784501 1 1
1.02732027254068 1.00947688559755 1 1
1.0189269098914 1.00002275420157 1 1
0.993868012148427 0.975987556447217 1 1
0.899537255455816 0.882465579979117 1 1
0.911614244924198 0.894466432024562 1 1
1.00111312201532 0.981864471247663 1 1
0.947377006451345 0.929195055829153 1 1
0.942500255015847 0.924459620502144 1 1
0.928709991596403 0.91145207254076 1 1
1.03932611062296 1.0202677762046 1 1
1.10849602316285 1.08793129136 1 1
1.05725250600517 1.03652609947801 1 1
1.04187065090025 1.02296603020796 1 1
1.06085523680354 1.04125091457543 1 1
0.928249062667675 0.911850816770664 1 1
1.02235567957409 1.00368719273185 1 1
1.0533152306903 1.03406330215587 1 1
1.12220489910382 1.10153512526353 1 1
0.952912496686258 0.935003241779704 1 1
0.848497455885583 0.833512264202409 0 0
1.03907873266057 1.02095859570811 1 1
0.975271685634406 0.957007758916806 1 1
1.040785752344 1.0208041538521 1 1
0.987020404048716 0.968556704340447 1 1
1.10848488981242 1.08953100846041 1 1
1.02819167543209 1.00902104759905 1 1
0.956471478927021 0.939364724463231 1 1
0.946728797482076 0.92906111753988 1 1
1.12684396091703 1.10558820963874 1 1
1.01042066235578 0.99137049083172 1 1
0.967675019799531 0.949648121233879 1 1
0.901463905091091 0.884929472248316 1 1
0.867945442712479 0.851778567032257 1 0
1.03293726425165 1.01442777363036 1 1
1.10481314862212 1.08380305167186 1 1
1.05609167642048 1.03543994379574 1 1
1.05910355556113 1.04022186770512 1 1
1.03896763576316 1.0193501003732 1 1
0.980717111135777 0.961998759848138 1 1
1.03780024549289 1.01904513825254 1 1
1.04715881933466 1.02855192806888 1 1
1.04144451398499 1.02193279051277 1 1
1.00989397679053 0.990098322297368 1 1
1.01781093619985 0.998666226757001 1 1
0.956848039099725 0.93734876475758 1 1
1.02826105960554 1.00849368843988 1 1
1.00487659571105 0.98643328238082 1 1
1.00570813397788 0.987093251107746 1 1
0.996871778305303 0.978682337802614 1 1
1.0478256429601 1.02861149735233 1 1
0.94772775972765 0.930803272153866 1 1
0.933856764164926 0.916602322787813 1 1
1.05003078114138 1.02959010585666 1 1
0.927621407989231 0.910854888054503 1 1
0.95112875063 0.932929943459377 1 1
0.97121366916762 0.953466298078975 1 1
1.05417846122015 1.03352294737123 1 1
1.00053200948145 0.983119421341759 1 1
1.09145425639057 1.07236901794805 1 1
1.03924172490898 1.02084067626972 1 1
1.1144699086933 1.09438119567192 1 1
1.06198945757647 1.04172239399581 1 1
1.07398677438046 1.05340810206382 1 1
0.92147305906292 0.90427354586459 1 1
0.918871466701541 0.900819273733022 1 1
0.948298288490161 0.931642533458076 1 1
0.964021986000807 0.946540300631809 1 1
1.0781205883036 1.05859701445892 1 1
1.10425409789642 1.08433374174185 1 1
0.898681885042489 0.880782153563013 1 1
0.92238142934934 0.904487617628618 1 1
1.02121853040499 1.00293489450401 1 1
0.972491125844251 0.953157966543175 1 1
1.02244910410684 1.00466747263879 1 1
0.974571397273295 0.955986098196911 1 1
0.960564363365348 0.941346142117351 1 1
1.11986308520359 1.0987677777879 1 1
1.10357510708825 1.08179056864229 1 1
0.963311091689898 0.944735793197408 1 1
1.0208328336471 1.00189744874493 1 1
0.988805033019726 0.971051702180316 1 1
0.886828905275049 0.871034163263555 1 1
1.02231783522485 1.00370464098047 1 1
0.925537747589782 0.908518586628368 1 1
0.957991080707648 0.941097383530709 1 1
0.979484840397298 0.961458668457224 1 1
0.939921912156976 0.922123733032081 1 1
0.931560539950146 0.91327986002439 1 1
1.08691440680192 1.06639882149897 1 1
1.01562263611972 0.996894437247577 1 1
1.0698760840461 1.05062633427769 1 1
0.927630459625178 0.910851533429438 1 1
1.01102954460435 0.992202032270085 1 1
0.991866712695797 0.973087383632242 1 1
0.962152160829087 0.943844271128905 1 1
0.850789338273978 0.834184752725318 1 1
0.93807875523349 0.92001370835497 1 1
0.912064229505786 0.894736920007918 1 1
0.952593155501737 0.935427256854885 1 1
0.89049962891576 0.872684276577595 1 1
1.10472209791 1.0848718240507 1 1
0.981829783874672 0.964477238833855 1 1
0.909238592046986 0.891808457370501 1 1
1.06382152783321 1.04378375821072 1 1
1.0473508138907 1.02861805667613 1 1
0.985424540608336 0.967114905594867 1 1
0.875233776826367 0.858886508389658 1 1
1.0483968961769 1.0286865444494 1 1
0.894392823146477 0.876256629887746 1 1
1.14918676579991 1.12804062827642 0 1
1.07389049089918 1.05351662598901 1 1
0.879482114148636 0.863157872740459 1 1
1.03143514368891 1.01174226098994 1 1
0.899567010134273 0.883711795297039 1 1
1.03083881044175 1.01161079526961 1 1
0.969130003139543 0.951545134296661 1 1
0.958194204542389 0.940966827764552 1 1
0.878886288352203 0.862921386221303 1 1
1.02667513197068 1.00735309790252 1 1
1.09720906907284 1.07790532879301 1 1
1.09231594178933 1.0741159449993 1 1
0.946585016449474 0.927743636310594 1 1
1.04545467439664 1.02487215342015 1 1
0.958868429100863 0.941151984412848 1 1
1.09076019673675 1.06981628433575 1 1
0.993491761824708 0.975327097559125 1 1
0.999056765317235 0.980439259403546 1 1
0.983717291383759 0.965340066835034 1 1
0.952493453162432 0.936100064316588 1 1
1.03990844023722 1.02031317726593 1 1
1.05582196965357 1.03635589718942 1 1
0.87351403837911 0.858199688194655 1 1
1.05202894359657 1.03267509222211 1 1
1.04431962291748 1.02398474511123 1 1
0.935743339933491 0.919102975071988 1 1
0.923923074929612 0.907479284549837 1 1
0.962257081233855 0.944194589180522 1 1
1.10587162807748 1.08531295878381 1 1
0.982973778911701 0.964658252402581 1 1
0.91096767750172 0.894718987025838 1 1
0.919787818152316 0.902378687172745 1 1
1.06170829928179 1.04216974468849 1 1
0.993059346072516 0.974900801000449 1 1
0.92846854577415 0.91053473876483 1 1
0.870337803507099 0.854801557510583 1 1
1.14536566081355 1.12529819899177 1 1
0.95829643948736 0.940521116786507 1 1
0.969445170790408 0.951421353570784 1 1
0.967235008274052 0.94995250153118 1 1
1.09795111771357 1.07909310770352 1 1
1.0112397560602 0.990866007397095 1 1
0.944513484845605 0.927035803360351 1 1
1.0011699416916 0.982518726172892 1 1
1.02668233831095 1.00733540208895 1 1
1.10330385042099 1.08278773878856 1 1
1.06219933700108 1.04219927348142 1 1
1.0808840833424 1.0613947987002 1 1
1.01551166052898 0.996924397718691 1 1
0.975629528441848 0.957464999105728 1 1
1.07887397462137 1.05988256545317 1 1
1.07063805329293 1.04952191547033 1 1
0.986412819532836 0.967816499594246 1 1
0.939444688378008 0.921074807687625 1 1
0.873888306545231 0.858738843523633 1 1
1.14790258199083 1.12768951672487 0 1
0.986280296759894 0.968435639601617 1 1
0.926992617263562 0.911237004653316 1 1
0.956297902445772 0.939206235569204 1 1
0.938761279830118 0.921742740343821 1 1
1.00689816468336 0.988867668151225 1 1
1.16966220231016 1.14615887282567 1 1
0.959674995509519 0.942210099144332 1 1
1.06032426308697 1.0409145478515 1 1
1.00650892063808 0.987340766480181 1 1
1.03458407341888 1.01529865890979 1 1
0.894929683957083 0.878729363106296 1 1
1.11729879455708 1.09571629965622 1 1
1.04700533189895 1.02732434446555 1 1
1.04088942018642 1.02169112019417 1 1
0.868019920025649 0.852596853656332 1 0
1.03901863038116 1.01871319454853 1 1
0.979105564588591 0.960031583047721 1 1
0.913343803359215 0.896782000184223 1 1
0.956520367873712 0.938636079366704 1 1
1.17922408757537 1.15587446356428 0 1
0.954425607765127 0.936732666507165 1 1
0.990768320641777 0.971974598967839 1 1
1.05776162335036 1.03878303031896 1 1
0.983456708016448 0.964275540807079 1 1
1.02490913554291 1.00481067869531 1 1
1.04268788006848 1.0235207978439 1 1
1.01381902161594 0.995181605678266 1 1
1.17409042352459 1.1516083414488 1 1
1.09491102977031 1.07422802835465 1 1
1.0380020011545 1.01880260167017 1 1
0.867806955917374 0.852427886002489 1 0
1.0277252046051 1.00896162687038 1 1
0.923531771482538 0.907578440198453 1 1
1.02990713266779 1.01133490356387 1 1
0.896090970893044 0.879012300528266 1 1
0.915550956065683 0.898364927185345 1 1
0.964880678629954 0.946931237276033 1 1
0.878657707959643 0.862145779730272 1 1
1.06478881976618 1.04439774893854 1 1
0.929738396105834 0.912682331708826 1 1
0.912340268166603 0.895788794383639 1 1
0.962832915331361 0.94560503167966 1 1
0.999109484336538 0.981690034310041 1 1
0.916752962288953 0.900334161341519 1 1
0.992039631040287 0.972133883250372 1 1
1.01890659341405 1.00040422960505 1 1
0.979696897273567 0.962081010505421 1 1
1.07317722446362 1.0538224186989 1 1
0.940677138068516 0.922988768164247 1 1
0.921232223055437 0.905330909992595 1 1
0.984253386429262 0.965760693047417 1 1
1.05059487568732 1.03166798309271 1 1
0.917233335507056 0.900602616137817 1 1
0.938073463200181 0.921525137845127 1 1
0.980550052234031 0.962603478665292 1 1
1.06397862455009 1.04457801784606 1 1
1.07158241661807 1.05083008533015 1 1
0.936243092921821 0.918917303323243 1 1
1.0288046642516 1.0099813395082 1 1
1.09083693992096 1.07026040666595 1 1
1.06474476848192 1.04423581204712 1 1
1.03255954037155 1.01469891765199 1 1
0.988118312890505 0.969962176756422 1 1
1.02029245280849 0.999673621546112 1 1
0.798156015173354 0.782697133485436 0 0
0.947738145767719 0.929040827860362 1 1
0.951617386954508 0.933542629203847 1 1
0.946211025286667 0.927623423928082 1 1
0.879380984819509 0.863721370974522 1 1
0.886223899829235 0.870877595489747 1 1
0.985462275024173 0.966525948053287 1 1
0.995680313468491 0.978622545946743 1 1
1.09322518285546 1.07277426414193 1 1
1.14061462437404 1.1179320882846 1 1
0.998513513893829 0.980607368146643 1 1
0.806749801786432 0.791150313149645 0 0
1.05122674647967 1.03239583190767 1 1
0.959316923362363 0.941648551506526 1 1
0.960642261269073 0.943174980924808 1 1
0.964135016661847 0.946511533050414 1 1
0.985589164937438 0.967140993208211 1 1
1.03734688751843 1.01870632470966 1 1
1.00290739287572 0.983461138149906 1 1
0.885980180542097 0.868770130043267 1 1
0.975515168781851 0.95771104149889 1 1
0.996779975281118 0.977719740112369 1 1
0.933767028576386 0.916941022161007 1 1
0.872840655531516 0.856120508083414 1 1
1.00760379794635 0.988353740517909 1 1
0.907523862654899 0.891662111175918 1 1
0.883202793856891 0.866240120041343 1 1
0.990040277868188 0.97237825665284 1 1
0.957004835868777 0.939343358669634 1 1
0.952992732635685 0.935551220613344 1 1
1.0300842370834 1.01119874308267 1 1
0.864799478740398 0.849294117342761 1 0
1.01855991796173 1.00005502398477 1 1
1.00311323785121 0.984634248396546 1 1
1.04368452173211 1.02480178668701 1 1
0.999855738833296 0.981448452887922 1 1
1.10452744002896 1.08305886652687 1 1
1.07088697921018 1.05122756931339 1 1
0.924965700816972 0.908292777320694 1 1
1.03018711825956 1.01124800695897 1 1
0.988491335404639 0.970892701525434 1 1
1.02667964016312 1.00810150125283 1 1
0.937598668894554 0.921005563560137 1 1
1.03658580566374 1.0172249815543 1 1
0.917516224839085 0.899991208214312 1 1
0.951973508663925 0.935083418925441 1 1
1.04000408056192 1.02146715254148 1 1
1.07451664266146 1.05570491718511 1 1
1.08506221253434 1.0646562309467 1 1
0.934683152207994 0.916550437372135 1 1
1.03287210527777 1.01386342823118 1 1
1.06231363477198 1.04379085867958 1 1
0.975701810697305 0.957695328692518 1 1
0.919138403667786 0.902597085731977 1 1
1.03999659870463 1.02153678843142 1 1
0.910721918155094 0.894178354458491 1 1
1.11963689249206 1.09836447682993 1 1
1.06456563831146 1.04613511455141 1 1
0.897012388980658 0.880475593528234 1 1
1.10451366108268 1.08421211699093 1 1
0.920990234943996 0.90381865415452 1 1
1.003914591346 0.984521581991745 1 1
0.988142828299554 0.969648490749426 1 1
0.97871814388489 0.961074748596943 1 1
1.05568657404945 1.03562039515736 1 1
1.02251325328905 1.00363812489196 1 1
0.938451997595784 0.920762597820028 1 1
1.0655574803448 1.04627333020896 1 1
0.975241814093933 0.956937342371096 1 1
1.04493883435627 1.02546128197513 1 1
0.924879749173843 0.907948611923695 1 1
1.07751510184754 1.05749379942273 1 1
0.941897610115776 0.925517604196813 1 1
0.979151661730046 0.960722131479857 1 1
1.0431300498565 1.02411563195997 1 1
1.11203538562077 1.09092504956928 1 1
0.925686987130999 0.909904232657864 1 1
0.974229035382676 0.956696527339977 1 1
1.10446972679756 1.08324662487867 1 1
0.99878241253074 0.979424033663692 1 1
1.00498930888645 0.986400525964363 1 1
1.01039051146489 0.991644941163315 1 1
0.912673852313251 0.896157377251261 1 1
0.934046749636717 0.916409658355021 1 1
1.05332920968648 1.03298165877335 1 1
0.990347548662386 0.971096445053059 1 1
0.981908373885437 0.964062941702083 1 1
0.982079513126103 0.963201350383612 1 1
0.924407760347554 0.906646001763885 1 1
1.08781502550103 1.06835203362156 1 1
0.941290276764702 0.924400287670482 1 1
0.986762856937836 0.967531824458664 1 1
0.89654191975657 0.881156192388034 1 1
0.857004450833741 0.842115942531384 0 0
1.00722403411448 0.989343578503431 1 1
0.99369988205711 0.974679098103046 1 1
1.03250583716756 1.01336091661196 1 1
1.08933079189452 1.06961139452588 1 1
1.03550269386511 1.01451073281356 1 1
0.888910881289291 0.870731145150362 1 1
1.05143064726577 1.03256371720633 1 1
0.988414793718999 0.970067410404978 1 1
1.18053674095051 1.15859897089536 1 1
1.22665460544617 1.20354787911117 0 0
0.907931410823951 0.891101470104137 1 1
1.01262361624527 0.994722701988482 1 1
1.03618424741775 1.01695030032902 1 1
1.04713455975908 1.02829483891402 1 1
1.00322428809025 0.983713749211248 1 1
0.964056186788392 0.946242184015387 1 1
0.966366971266137 0.948791195733019 1 1
0.910685817493182 0.89379951097132 1 1
1.01303688517389 0.993697705638018 1 1
0.881539618973197 0.866768590523413 1 1
1.01068749309014 0.993359246128122 1 1
0.927412055857648 0.910398799676018 1 1
0.939560103255408 0.921674205169863 1 1
1.00482159688419 0.985679953694208 1 1
1.03929936581238 1.01866713962999 1 1
0.948773164670594 0.932488919066541 1 1
1.02815998322004 1.00939567387058 1 1
0.967448169908083 0.949965981480977 1 1
1.00488345100631 0.986572493424835 1 1
1.00965184635853 0.990468177621624 1 1
1.02941426155261 1.00961311553181 1 1
0.971795792810774 0.953814486628483 1 1
0.872397533114976 0.856860778214356 1 1
1.07765132427912 1.05887248608277 1 1
1.05815770769537 1.03961546581501 1 1
0.996324904021475 0.978112477312085 1 1
0.910924805287405 0.894264533833242 1 1
1.06033024941844 1.03943704012744 1 1
1.0338767261045 1.01511318756419 1 1
1.03675726365584 1.01730928542357 1 1
1.01820498779286 0.998735607986156 1 1
1.01082860076953 0.991196220565924 1 1
0.943699687558928 0.926485938948279 1 1
1.0382447269795 1.01852234813711 1 1
1.10452254648313 1.08475705403742 1 1
1.04025680584233 1.02120862486458 1 1
0.926274833949185 0.909591638986432 1 1
0.86103680390253 0.844171521959861 1 1
0.967513277426025 0.949978819972089 1 1
1.05924313655802 1.03933644916267 1 1
0.944812675588226 0.9271257481372 1 1
1.07202950330321 1.05239317676299 1 1
0.932216137249774 0.914662084896472 1 1
0.885722193038983 0.869486685887097 1 1
0.962847699306309 0.945211589741913 1 1
0.991371622868169 0.972100956094768 1 1
1.09963054649701 1.07973149013178 1 1
0.878982541306804 0.862208172938472 1 1
1.04624292644475 1.02660374813698 1 1
1.11215685685946 1.09089411698658 1 1
0.958983668872693 0.94016195389233 1 1
1.07211387538513 1.05258056666206 1 1
0.977406950722175 0.959759453450848 1 1
1.0242743838615 1.00497645092327 1 1
0.968552796610652 0.950587409291708 1 1
0.92891372133098 0.910561105745312 1 1
0.915602550374457 0.898094044129548 1 1
1.02129777057582 1.00220573948344 1 1
1.00759640246235 0.989174743697742 1 1
0.948149139716494 0.930750910411591 1 1
0.886265787407942 0.870103046780281 1 1
0.987236097066793 0.968804886357633 1 1
0.940970034926519 0.923675090814526 1 1
0.933759444843227 0.915915509024418 1 1
0.884126532857727 0.867138712329382 1 1
1.06764002715648 1.04876630909207 1 1
1.09027751948747 1.0686629520723 1 1
1.12417754551567 1.10265190073007 1 1
0.986279424760564 0.967929395261537 1 1
0.918819265326505 0.901487333316744 1 1
1.03263509367468 1.01427740684508 1 1
1.05757872561034 1.03741107678762 1 1
0.997965032158435 0.979679968165364 1 1
0.854486113276063 0.838721919468943 1 1
0.895392476215944 0.879210556087761 1 1
0.982765654563588 0.965194513203335 1 1
1.03095151473634 1.01154558192743 1 1
0.91937582932889 0.902559021145125 1 1
0.973678521162883 0.956021340801037 1 1
0.938384931856131 0.921174417889439 1 1
0.956450690554284 0.939015951627753 1 1
0.960868844610285 0.94306594361143 1 1
1.05270315193953 1.03292947457264 1 1
1.05011862522259 1.03046139142179 1 1
0.86337833235123 0.847700165602675 1 0
1.04101662470763 1.02189335554932 1 1
1.04867816768099 1.02951219733504 1 1
0.989089866412029 0.970704908485829 1 1
0.98993587341318 0.972719445843069 1 1
0.987340602357384 0.970201074520967 1 1
0.882878897896067 0.86627830239503 1 1
1.0483984711332 1.02856929893932 1 1
1.20294847375051 1.18215884272718 0 0
1.00255225838198 0.984488994055813 1 1
1.12743096825651 1.10735986080519 1 1
0.927588205615711 0.910101555745494 1 1
0.991980238556524 0.972458871644023 1 1
0.935822649291963 0.917351239795221 1 1
1.02688436964904 1.00810842473839 1 1
0.951272422933163 0.933273040426833 1 1
0.980028350913054 0.962133554305239 1 1
1.10024827534351 1.07827456102557 1 1
0.924491575352504 0.907898950547948 1 1
1.02570652853539 1.0079479112545 1 1
1.01351266546168 0.995941193233775 1 1
1.08804777455248 1.06854699534046 1 1
0.934737830823479 0.918110614922493 1 1
0.93158330184736 0.914633618385538 1 1
0.973073493204766 0.955371308309733 1 1
1.11431531369946 1.09377286492811 1 1
0.99664181924306 0.979367514173772 1 1
0.926929013732217 0.908953151666609 1 1
0.984730890728797 0.967291357232649 1 1
0.976289052478661 0.95856032181079 1 1
1.0309816341706 1.01197691115689 1 1
1.04813586643598 1.02868735663242 1 1
0.997392168293119 0.978595069221044 1 1
0.887459467469064 0.871210782283085 1 1
0.919301099380032 0.901618907741318 1 1
0.958348382935051 0.941792999166897 1 1
0.990014356538066 0.971553756975128 1 1
0.894288067013532 0.878863035865441 1 1
0.934735934136867 0.917294843376867 1 1
1.01702898525999 0.998813146419854 1 1
0.99846150274755 0.981139143541931 1 1
1.08288328341235 1.06266386275013 1 1
1.03063046181275 1.01140077964736 1 1
1.0898975644341 1.0688359330681 1 1
0.914256660511396 0.897623807703679 1 1
1.02168036725265 1.0027737489606 1 1
0.954490631403092 0.937330198397514 1 1
0.978175577143979 0.959553676815397 1 1
1.01626893395933 0.99763593415962 1 1
1.08190001821367 1.0618403662208 1 1
1.08647523366282 1.06604264556474 1 1
0.932552721375592 0.915195960736123 1 1
0.971044541334788 0.953499568720101 1 1
1.04958203570606 1.03038454868343 1 1
0.988561036337993 0.969793433879807 1 1
0.898081836279362 0.882008515560288 1 1
0.934433581855832 0.916900467418587 1 1
1.06828754213769 1.04935791979377 1 1
1.00089973650213 0.982369903699321 1 1
1.05018247889675 1.03044792606191 1 1
0.984602778970058 0.965888901022641 1 1
0.986440153021539 0.966609258904524 1 1
0.782581325225601 0.768725957256378 0 0
0.734668537699329 0.721749392802404 0 0
0.941884009011802 0.924681159229903 1 1
0.912588347873218 0.897415178324383 1 1
1.11446109461319 1.09318553185861 1 1
0.973616232270433 0.955183875558581 1 1
0.869032380217515 0.852621187501115 1 0
0.863718967806376 0.847797759851793 1 1
0.919869568790568 0.903335778404393 1 1
1.0084944899479 0.989521403914913 1 1
0.864359854143937 0.849088358241425 1 0
1.09829675644834 1.07915143616199 1 1
1.0423531488824 1.02402937422405 1 1
1.02560011322508 1.00696478302094 1 1
1.01099109200773 0.991548948797254 1 1
1.01205545155759 0.992163045234716 1 1
1.0316626767657 1.01355586038803 1 1
1.03536579313437 1.01750091534975 1 1
0.992116597479619 0.972527677416013 1 1
1.01620664159399 0.997280626049186 1 1
1.01628547436442 0.997567072400253 1 1
1.06951268132996 1.05014560698565 1 1
1.11346437349122 1.09374722076334 1 1
1.01155924256899 0.992444517691799 1 1
0.984119678059982 0.966869272828502 1 1
1.03697657319839 1.01890164477643 1 1
0.955963345207326 0.937871368913755 1 1
0.847415933847377 0.832927503643795 0 0
0.879313687176298 0.86265197636692 1 1
1.0717128148937 1.05372160925774 1 1
1.08658032596429 1.06583459374512 1 1
0.959704144804492 0.94156327526374 1 1
0.970784100597435 0.953078672466565 1 1
0.890477554963336 0.874089746861263 1 1
0.949045694408489 0.930117281993419 1 1
0.99732031313868 0.978407072927647 1 1
0.966183336829901 0.948051858741473 1 1
1.03885733375789 1.01856709044276 1 1
0.976308159559494 0.958672548831208 1 1
1.02132951158178 1.0013192648992 1 1
1.08669908204757 1.06754174437944 1 1
0.925421391352785 0.908423112482052 1 1
0.950774111447075 0.933572202302595 1 1
1.08901736564213 1.06969459178503 1 1
0.947556260457453 0.930754260610377 1 1
0.989115011828023 0.970929965240682 1 1
0.978096375133895 0.959256601353723 1 1
1.05264368314229 1.03305926985691 1 1
0.906515731923058 0.889666166866565 1 1
0.929731452356785 0.912751704161657 1 1
0.913013801077041 0.895426719103764 1 1
1.04716156357403 1.0272078855435 1 1
0.955511107711499 0.937047900085547 1 1
0.878792478899896 0.861910120464871 1 1
0.918937752002239 0.90212699374285 1 1
1.07859478073723 1.0595559920917 1 1
0.983263379720354 0.964204478540178 1 1
0.992741145832614 0.975611865198241 1 1
0.94674822234623 0.928674830394569 1 1
0.943081132828556 0.925016501831508 1 1
0.977768462604463 0.959300099657997 1 1
1.01509025107817 0.995861160419482 1 1
0.953287303756999 0.935646354806665 1 1
0.828658485196778 0.813303160965301 0 0
0.972401739412774 0.954227882826266 1 1
1.1053556352191 1.08524103957055 1 1
1.1096478536104 1.08852475206007 1 1
0.946707568420169 0.929402038152822 1 1
0.956538240729953 0.938721499908415 1 1
0.980741943478168 0.960552136573485 1 1
0.960335949566577 0.942569297113857 1 1
0.976751127960119 0.959924626058679 1 1
0.915733664489751 0.89864879767809 1 1
0.938317338936693 0.921764880436587 1 1
0.94766022330908 0.930038235932536 1 1
0.882902320156217 0.867561100238543 1 1
1.09230541905283 1.07124851869678 1 1
1.1284583978951 1.10764174114056 1 1
0.955713615501144 0.938009658459879 1 1
1.06152190166353 1.04151262518933 1 1
1.1665051034794 1.14613077089977 1 1
1.10249960807533 1.08127498213732 1 1
1.03927713103141 1.02074407905769 1 1
0.971657575454744 0.953674439972687 1 1
0.960859836512706 0.943485136961739 1 1
1.01470871562947 0.995718681392875 1 1
0.917228554571332 0.901336270615189 1 1
1.12523705519733 1.1046104167782 1 1
1.0588240365242 1.03866648341234 1 1
1.03508327156897 1.01558621169989 1 1
1.04710313335898 1.02834715144421 1 1
0.944950359436841 0.926787892607728 1 1
1.14794147847174 1.1274950690846 1 1
1.08916085499409 1.06910095395522 1 1
0.987383869706778 0.968378495582634 1 1
1.11394854717957 1.09440990537608 1 1
0.991903900060742 0.972970518561217 1 1
0.984837685602419 0.966360855377334 1 1
1.02019964629749 1.00189025737023 1 1
0.988408625798759 0.970266569106922 1 1
0.928297294282894 0.91172294389733 1 1
1.08237194723457 1.06329008478856 1 1
0.980972155240616 0.963908453420998 1 1
0.95406431050202 0.936099876779205 1 1
0.993250801810098 0.97612348703612 1 1
1.04874413144722 1.02881404071977 1 1
1.18232506053621 1.16160412229109 0 0
1.0027769943111 0.984735907653978 1 1
0.947537244665866 0.930182399176378 1 1
1.08950336120005 1.0703525199226 1 1
0.803682919751026 0.788993085181814 0 0
0.913260714940123 0.896703858260072 1 1
0.976931296982037 0.95833674494975 1 1
1.04872386230491 1.02806894067651 1 1
1.08470203362832 1.06444929573879 1 1
0.964783702797193 0.946400301473091 1 1
0.941448874007057 0.925072312696496 1 1
1.06372077162902 1.04456812355164 1 1
0.902501875057312 0.886402062063187 1 1
0.947949286493708 0.930090349334822 1 1
1.03047047407915 1.0111302818598 1 1
1.02756704660564 1.00684603712184 1 1
0.977265060020998 0.958763550434041 1 1
1.01341423027286 0.994926821574946 1 1
0.927955015543643 0.910027045423061 1 1
1.02551634774148 1.00678259985431 1 1
0.960491634895344 0.942668501050904 1 1
0.886923969124651 0.869920669408277 1 1
1.03741184455009 1.01839848300942 1 1
1.03959436924244 1.02160694644251 1 1
0.81103547269649 0.796177306180583 0 0
0.918747002436395 0.902350788539314 1 1
1.00749762908619 0.990269442597503 1 1
0.922387773503521 0.905133840734621 1 1
0.974922819814099 0.956909526112491 1 1
0.99129314106195 0.972783710417073 1 1
1.22611102678408 1.20201353229177 0 1
0.958173909143627 0.941312951001554 1 1
1.01089505517617 0.991863007005847 1 1
1.00775647790642 0.988686068942057 1 1
1.04238988685126 1.02319328509755 1 1
1.00402368205878 0.985365036894615 1 1
1.06001700002333 1.03992481923485 1 1
0.953113250020841 0.936476705942483 1 1
1.09281664798024 1.07360262985884 1 1
0.997090469363498 0.977022951120383 1 1
1.0741006660613 1.05586230562846 1 1
0.853172141489354 0.837939289067283 0 0
1.0270105732811 1.00704118564891 1 1
0.927820025456741 0.910586514946405 1 1
0.98100341864105 0.96268830802073 1 1
0.877821664917459 0.86128342789001 1 1
1.13408457270302 1.11189697349628 1 1
1.14598796439507 1.12407606614834 1 1
0.990635105014367 0.972548417047681 1 1
1.06096937995455 1.04051269883997 1 1
1.01871108586572 1.00044061632013 1 1
1.03515162948713 1.01466935998016 1 1
0.994517172784406 0.976506253921001 1 1
0.920257660707038 0.903612056535003 1 1
0.927138912957357 0.909421307082093 1 1
1.02976288826504 1.0111980276516 1 1
0.87859524676964 0.862249515562705 1 1
0.973623728119803 0.955521496738965 1 1
0.885436913616624 0.868976164225403 1 1
0.966963758719446 0.949160496090626 1 1
1.00859507087189 0.989115138887346 1 1
0.951803577147395 0.933823342526332 1 1
1.13516833802384 1.11321789159986 1 1
0.986265489525981 0.967751551622024 1 1
1.07744687431173 1.05755108729587 1 1
0.93275655850641 0.914492410068488 1 1
0.875885409643343 0.860714737010034 1 1
0.993166695240272 0.973839744428859 1 1
1.08663713246714 1.06691128991826 1 1
0.943282483249432 0.926252450270645 1 1
0.988484621216933 0.971131340320867 1 1
1.03289939373394 1.01404640795075 1 1
0.986791919618263 0.969190899158534 1 1
0.957564170391218 0.939351578502167 1 1
0.877613475710774 0.860604998690923 1 1
0.910681357675909 0.893144583739588 1 1
0.864888458063451 0.848762550144623 1 0
0.899979273853852 0.881829404686343 1 1
0.914459668271215 0.898231562951869 1 1
0.872845111567849 0.856840632923213 1 1
0.989031741989693 0.970308564380817 1 1
1.02650021554405 1.00782445412256 1 1
1.11776526797036 1.09594324758952 1 1
0.882635619486403 0.866217288593234 1 1
1.19937349836504 1.1766024038753 0 0
1.01923373905477 1.00094447450791 1 1
1.00224006840525 0.982907146206006 1 1
1.02634077556827 1.00743182708849 1 1
0.983572209719914 0.965838315035788 1 1
0.862330821727729 0.846124742479546 1 0
1.04207707199086 1.02297556067696 1 1
1.01665605866483 0.996928461947487 1 1
1.01770545309587 0.999636693545968 1 1
1.01973642233599 1.00182006850739 1 1
0.950551000724083 0.934270003374688 1 1
0.990381334064181 0.972823828356836 1 1
0.919852003032268 0.902623637051826 1 1
0.946532235144732 0.929247302838643 1 1
0.933491442244882 0.914751890951057 1 1
0.97669756840955 0.959079536676809 1 1
0.969579356964736 0.951563702475132 1 1
1.02200550313474 1.0030557626676 1 1
0.984226055325752 0.965474001037533 1 1
1.04147908229452 1.02283294733966 1 1
1.1168692278682 1.09377853250487 1 1
0.893215534957274 0.877776800360649 1 1
0.9934245559697 0.974858097747083 1 1
1.12507700108508 1.10299000529111 1 1
1.05338275916921 1.03339599490666 1 1
0.895704135508018 0.880456723398726 1 1
0.907288931981704 0.890779340957374 1 1
0.968996893447719 0.950932122063559 1 1
0.959451959269316 0.941815355651286 1 1
0.953267205931404 0.935592570717921 1 1
1.05621322410182 1.03499994557483 1 1
1.10984773865336 1.08903165486059 1 1
0.978237637560677 0.959527297181001 1 1
0.900649337770157 0.883001339502923 1 1
1.01535412923936 0.997239030557386 1 1
0.791518854207552 0.775448973573974 0 0
1.06703058246428 1.04671672186446 1 1
1.00995589757867 0.992195008357564 1 1
0.985612887837189 0.967107918116049 1 1
1.05673831267179 1.03596742999649 1 1
0.860663950156818 0.844824592505709 1 0
1.02753541185552 1.00794290808691 1 1
1.00741267915209 0.989364719052981 1 1
1.02954704877531 1.01176130323075 1 1
1.08884084305452 1.06693834718217 1 1
0.90550858958577 0.889704665505594 1 1
0.855440940806753 0.839191026920726 1 1
1.09457127205071 1.07462778781848 1 1
0.986859666561497 0.967698131094122 1 1
0.874195057035461 0.858378270927434 1 1
0.968861372866884 0.950886080267427 1 1
1.01996655087208 1.00100555647807 1 1
0.858916147210319 0.843278573322686 1 0
0.913270927363689 0.896939579080683 1 1
0.923971280717833 0.907391174457418 1 1
1.20569031720223 1.18230101347644 0 0
0.924927574836077 0.906343308941348 1 1
0.964944583097157 0.94758496019882 1 1
0.895017209270218 0.878650604015029 1 1
1.14817688797253 1.12642221530329 1 1
0.974129669094032 0.954790451277423 1 1
0.995749558497627 0.978315149963097 1 1
0.996223478741708 0.979359968454477 1 1
1.1104152219955 1.08986648760438 1 1
0.834645054101088 0.819502968679648 0 0
0.954122205933865 0.936139184401184 1 1
0.846381605235255 0.830704728859389 0 0
1.11864153713634 1.09769837577823 1 1
0.951751070278787 0.93334616954309 1 1
1.0303431834233 1.01005231635231 1 1
1.02296654064756 1.00434047249528 1 1
0.935774667786022 0.919557141817986 1 1
0.973358575885915 0.954999537755285 1 1
0.95967207226563 0.941485872140617 1 1
0.965729029068322 0.947529753478651 1 1
1.10686045680215 1.08515340293961 1 1
0.894646238969672 0.877381796691048 1 1
1.02246309462202 1.00319320778754 1 1
0.981822525402225 0.963599478538011 1 1
0.889289784227126 0.873307853238527 1 1
1.13971900241916 1.11852918601664 1 1
1.09475982169129 1.07543442683421 1 1
0.987516644069042 0.97059540216852 1 1
1.00642641849842 0.98820643267248 1 1
1.07199562026844 1.05220216275762 1 1
0.98105321196155 0.963202641575023 1 1
0.920593537536537 0.905105126872785 1 1
0.993214523667971 0.973723373460217 1 1
1.02821801003505 1.00913856842661 1 1
1.05070431562074 1.03190590847718 1 1
0.984963358609923 0.966320964288514 1 1
0.99289969689907 0.975207365120935 1 1
1.02348323536726 1.00584581587579 1 1
1.00635714060145 0.986197048903612 1 1
0.861600177446452 0.845572751711014 1 0
1.0343432011234 1.01607475385702 1 1
0.968714899099779 0.950326269562362 1 1
1.00212486320267 0.982775322642236 1 1
0.983964476412469 0.966325990075683 1 1
0.971877621424253 0.954445729350713 1 1
0.966875763778868 0.950162465579121 1 1
1.08625924162689 1.06743713870439 1 1
1.02750732017476 1.01019173995976 1 1
0.89389996238669 0.878208810581529 1 1
0.945317778399798 0.928045030336381 1 1
0.978303414519219 0.960310276353322 1 1
1.01541784975623 0.9978348239623 1 1
0.988330750550893 0.969700550977422 1 1
0.944196478805319 0.927025226644254 1 1
1.06090712643189 1.04002196174483 1 1
1.01649175598517 0.9973826875517 1 1
0.931126758003463 0.914011592278336 1 1
1.03037957067997 1.01211553161268 1 1
0.988084030400604 0.969398417501314 1 1
1.10065950058949 1.08147034273776 1 1
1.01060600213614 0.991078937670411 1 1
1.07972042486273 1.0590307892558 1 1
0.956552435949528 0.93735637290849 1 1
0.921937668797598 0.906191818029723 1 1
1.14106982869272 1.12059207113835 1 1
0.966167994986018 0.948708610709068 1 1
1.02134305492755 1.0031725747011 1 1
0.908834736865629 0.891139712537257 1 1
0.96641056127048 0.948845740796141 1 1
0.946769780531614 0.929810108552398 1 1
1.06728695225834 1.04873962509491 1 1
0.94717840717435 0.929312376256369 1 1
0.950976615124083 0.932006132197665 1 1
1.17144387920907 1.15030631879653 1 1
1.00539766117803 0.985579973175503 1 1
1.10795524083279 1.08800177744721 1 1
0.998607676680259 0.979877407108691 1 1
0.886058871801686 0.869911212148792 1 1
0.966745858202039 0.948643466589753 1 1
1.03163565651888 1.01233107278339 1 1
1.08601938626121 1.0664299828549 1 1
1.10622670182822 1.08539263452365 1 1
0.917691577630131 0.900567333242633 1 1
1.01681787983427 0.99754512143758 1 1
1.00881387357701 0.989755856882268 1 1
1.02086408908078 1.00108841219828 1 1
1.02045313268987 1.00127410469344 1 1
1.13404353580765 1.11298855932821 1 1
1.09460420218181 1.07550016162939 1 1
1.05695944089054 1.03710031756435 1 1
1.06517015370192 1.04451043809774 1 1
1.03740377923227 1.01726297122532 1 1
0.979259470106415 0.961024357091476 1 1
1.00170695315738 0.983417122305176 1 1
1.00309772221917 0.985274009499158 1 1
1.10925391727394 1.09050077555264 1 1
1.05145969473705 1.03047234135912 1 1
1.03309156108402 1.01421998102058 1 1
1.09595704367262 1.07587081173723 1 1
0.81338884489618 0.7987764758232 0 0
1.08265916559972 1.0616930657113 1 1
1.08784797444512 1.06796584238061 1 1
1.0996586809047 1.07830979814118 1 1
0.940828601068289 0.923831160667142 1 1
0.952320586718241 0.934243093897574 1 1
0.975728609327541 0.957808433981503 1 1
0.844557069683354 0.828344355373304 0 0
1.09358675615369 1.07355858860323 1 1
1.10415529904182 1.08358878040264 1 1
0.998433897072876 0.978524127586614 1 1
1.00569719235182 0.98735910420496 1 1
0.986767193973437 0.969002994536099 1 1
0.923190594893751 0.905006450037641 1 1
0.992302896681891 0.975208782550751 1 1
1.00811669495017 0.99030144695753 1 1
1.0233823411729 1.00486445388729 1 1
1.01501937516748 0.99594053116633 1 1
0.907701119637584 0.890202831421878 1 1
1.0647243799997 1.04594540591257 1 1
0.900972364503059 0.885170558241996 1 1
0.857389817960861 0.841198747049639 1 1
0.964661204738807 0.946587569274318 1 1
0.833255326575596 0.817757525142772 0 0
1.07212076150985 1.05155631504262 1 1
0.974438023967031 0.957792694240405 1 1
1.00391901774419 0.985552989055182 1 1
1.00190186037364 0.983226776819831 1 1
0.912428384323133 0.895919212121819 1 1
0.93350481079803 0.915316186930399 1 1
0.969698095631746 0.95210837591029 1 1
1.06490662870426 1.04503826092931 1 1
0.957047972602077 0.939160060117533 1 1
1.14910563351302 1.12686884369243 1 1
1.0644751235202 1.04436796685719 1 1
1.08859333856737 1.06832407174221 1 1
1.06447313623681 1.0439470651212 1 1
0.986609658758248 0.967318756531488 1 1
1.00650969850848 0.988264491986951 1 1
0.887422411712633 0.870352029388058 1 1
0.960159047205571 0.942817335821986 1 1
1.01985940202182 1.00078513493504 1 1
1.03652204280459 1.0183337469282 1 1
0.919322657139812 0.902361712473222 1 1
1.02928773701266 1.01071383642726 1 1
1.02321181819291 1.00489222937624 1 1
0.895824076610446 0.878788341979883 1 1
1.01628975074971 0.997519590987615 1 1
1.17604012216877 1.15538192728174 0 0
1.09658870377274 1.07741594226451 1 1
1.15548419977945 1.13413402944268 0 1
0.96319090727314 0.945873898948242 1 1
1.07113936440499 1.05139885288827 1 1
0.914923480853842 0.897631152547578 1 1
1.01694207540955 0.999160714912345 1 1
1.01734915051908 0.997478615209659 1 1
0.964861485442588 0.948028074488942 1 1
1.09969940390943 1.07768506135012 1 1
0.996017986206305 0.977753721523169 1 1
0.997425831045811 0.978767330010291 1 1
1.03038614985108 1.01156849290149 1 1
0.931516023646973 0.91341988442541 1 1
1.07148910965032 1.05292393152506 1 1
0.959286623105587 0.941554456769876 1 1
0.968638387432642 0.95060370367643 1 1
0.987028544420542 0.969042261493143 1 1
0.871041011480481 0.855374469333712 1 1
1.01791646361151 0.998847134320175 1 1
0.948508427916526 0.928816684527774 1 1
0.958681159321152 0.941386230512564 1 1
1.04079831310889 1.02099008132436 1 1
1.1185831165778 1.09853057523662 1 1
0.896503850116397 0.87916161861017 1 1
0.966489665150675 0.949590001983948 1 1
1.08266690812679 1.06136633168894 1 1
1.14027197949093 1.11940113719279 1 1
0.983265980679018 0.964477901740421 1 1
0.98058632901603 0.962529484493797 1 1
1.04537480617388 1.02543391173689 1 1
0.924584929177123 0.907174271483766 1 1
0.842856832055988 0.82775836172851 0 0
1.01704699038498 0.9982457356369 1 1
1.16504218618436 1.14368130643456 0 1
0.899427969348896 0.883944490596989 1 1
1.15026810401009 1.13001514050977 0 1
0.876603301720413 0.858969756722852 1 1
0.97325770377775 0.954520093100613 1 1
0.946419078028358 0.92702874364653 1 1
1.00414407060761 0.986227404831582 1 1
0.913408920103594 0.896651551164376 1 1
0.95937689118133 0.941755815143876 1 1
0.841866612488968 0.824749824217056 0 0
0.970225611911813 0.952462231822054 1 1
0.85022256221104 0.83457694134161 1 1
1.1432188936727 1.12260414319681 1 1
0.994825056262213 0.976688148319299 1 1
0.985704349301309 0.968183980906174 1 1
0.887562681344224 0.870557963351457 1 1
0.93205408158943 0.914956868458854 1 1
0.911288050299186 0.894497618992024 1 1
0.864295202588795 0.84737948362616 1 0
1.09275673049289 1.07275469881816 1 1
0.997498081738228 0.980226561866581 1 1
0.958552926906386 0.941174761243024 1 1
0.897681660613969 0.880293721099389 1 1
0.996278633555817 0.977595331528173 1 1
1.0908193987391 1.06984008407259 1 1
1.0567550194845 1.03737599504682 1 1
1.00341392607148 0.984051289769786 1 1
1.00789926403322 0.989132717279765 1 1
0.966788662181582 0.949673713267969 1 1
0.930987260263936 0.913591164712258 1 1
0.884850688444226 0.867119791503263 1 1
0.936092003647367 0.919188433668664 1 1
1.01353082573077 0.995731595637092 1 1
0.983163643975565 0.96470259854983 1 1
1.02501479712069 1.00677036304085 1 1
0.922868509298468 0.906138697872168 1 1
0.955691511512681 0.93917062285387 1 1
0.914908952154175 0.896765132383796 1 1
1.03188285288089 1.01378265347516 1 1
1.07240000979013 1.05265095969378 1 1
1.06581405183362 1.04536012366176 1 1
1.05364621168607 1.03524210493364 1 1
0.998853967546405 0.97973336059437 1 1
1.08154174125766 1.06238544844983 1 1
0.940737729017698 0.923212358052345 1 1
0.998112130097389 0.980782129107869 1 1
1.09503865877015 1.07474502417283 1 1
0.848305454911305 0.833919235487463 0 0
0.970831134701487 0.951629865616356 1 1
0.878799695505663 0.86190607030108 1 1
1.08344709629507 1.06485702806981 1 1
0.989818655598108 0.969692937965039 1 1
1.00165510818701 0.983496737732698 1 1
0.978449521781662 0.959318305115081 1 1
0.842929099900407 0.827673090841758 0 0
0.960949548683079 0.944021921714905 1 1
0.983546797485853 0.966641772997076 1 1
0.943564072292264 0.925685331897418 1 1
1.09500923555141 1.07450450528469 1 1
1.15385035661111 1.13249223345052 0 1
0.990501646666183 0.972625726396509 1 1
1.02856461588784 1.0100159872744 1 1
0.988145393391218 0.970188548644473 1 1
1.00951253623071 0.988187489867254 1 1
1.04307805015602 1.02464273532249 1 1
0.896659394156479 0.879358356985796 1 1
0.939790729947642 0.922841849424508 1 1
0.924461733710812 0.906765889969472 1 1
0.981875771517647 0.963502223986102 1 1
0.994388121243211 0.974863697317524 1 1
0.939370750891387 0.921395988842337 1 1
1.09552293089409 1.07608145506152 1 1
1.00487192170363 0.986640295624061 1 1
1.06076264648178 1.04052337321132 1 1
1.13534696427312 1.11430615995449 1 1
1.08503552313824 1.06565162053463 1 1
1.01404258247658 0.995575748552834 1 1
0.916491788795418 0.90041148281564 1 1
1.00238164457569 0.983972032141694 1 1
1.02408890833873 1.00497917887516 1 1
0.945117439599809 0.928406702972101 1 1
0.988773895949234 0.970150568959888 1 1
0.972749282932374 0.954978597557604 1 1
1.08591144685144 1.06596815778415 1 1
0.922727968119995 0.905873847757772 1 1
1.06810651592385 1.04808332194277 1 1
0.970215735621742 0.952914722319048 1 1
0.939780677064313 0.923163827284841 1 1
0.942549768836394 0.924974620731573 1 1
0.959329975535132 0.942367425602166 1 1
1.04303849013395 1.02298533685579 1 1
0.917601051501158 0.901013198761708 1 1
0.989902324007116 0.97320237318815 1 1
0.937397531708188 0.92031984319848 1 1
0.961175713240769 0.944400350990579 1 1
0.983687558575109 0.965658759607282 1 1
0.934804771721727 0.91729684629721 1 1
1.02291390792874 1.00315427578823 1 1
1.09143281109247 1.07045033666113 1 1
0.941535506292242 0.923927684991118 1 1
0.879271563453953 0.862898695962903 1 1
0.940163865193463 0.92293422648446 1 1
0.904662671528278 0.886834704690091 1 1
1.04078540800601 1.02232991384723 1 1
1.09492435310599 1.07403642622326 1 1
0.894879136863956 0.879117174568305 1 1
1.0367286865803 1.01831937653027 1 1
1.03688298398475 1.017726280303 1 1
0.946708501303008 0.928820331487579 1 1
0.949393239143994 0.933757672236225 1 1
0.992598364301542 0.974780115647111 1 1
0.921955772553844 0.903126806517146 1 1
1.04578239588933 1.02498794783 1 1
1.04237024373342 1.02202435165766 1 1
0.913975450334242 0.897423248129308 1 1
0.963086331788534 0.944965893664156 1 1
1.05256247943956 1.03367966143017 1 1
0.830056507695944 0.814470355967108 0 0
1.07023072915121 1.05054916166242 1 1
0.910520293892104 0.894272985517618 1 1
1.04144496352435 1.0221132291731 1 1
1.12775581369252 1.10874395207652 1 1
0.948244518356645 0.93011692611925 1 1
1.13488850749985 1.1134752878628 1 1
0.910879889122988 0.892300053041889 1 1
1.03496346471177 1.0149758770877 1 1
0.99918770546895 0.98176909232817 1 1
1.12000979186412 1.09928650303072 1 1
0.951526803669275 0.934230165441119 1 1
1.1017382682431 1.08130485708691 1 1
0.949842325559397 0.930724922406331 1 1
0.995391187918249 0.977164279660445 1 1
1.03569417703985 1.01525076232807 1 1
1.06165775043388 1.04230168674602 1 1
0.91328485648849 0.897688960986345 1 1
0.97572949070955 0.955883349118261 1 1
0.801417340682163 0.786986818701965 0 0
0.960416926622965 0.943099931039404 1 1
1.10285576830202 1.08224040161761 1 1
1.04930517690638 1.02964818700888 1 1
1.00598895283699 0.988298472239881 1 1
0.985180200312139 0.96729408872708 1 1
1.1302966239701 1.10981085333298 1 1
1.11610594698472 1.09301063742853 1 1
0.941516107016679 0.923652313465348 1 1
0.881883599888927 0.866205044919935 1 1
1.12094070598203 1.09996794747059 1 1
0.890197481929016 0.873256199991778 1 1
1.04036976798953 1.02134532426059 1 1
1.07260148533156 1.05275787498863 1 1
0.941820162762697 0.921862352378069 1 1
0.946362924759662 0.927817932862991 1 1
0.989327515816362 0.971616544276227 1 1
1.03363233455428 1.01459824590268 1 1
1.06229895738605 1.04323053436931 1 1
1.057278686237 1.03753715044845 1 1
1.16509060430566 1.1446725443937 1 1
1.06085596793108 1.04071237113817 1 1
0.988699727831325 0.971421733414394 1 1
1.0710490192416 1.0508193159397 1 1
0.915723600749347 0.899196998623836 1 1
1.12810747927827 1.10729210790418 1 1
1.05548160527258 1.03716984221044 1 1
0.950695447008289 0.933443769448475 1 1
0.97653388255602 0.9581671330458 1 1
0.97312058029452 0.955800324126986 1 1
0.8900980267698 0.87469813644276 1 1
1.05569430128898 1.03493507206659 1 1
1.08784278768663 1.06871569865873 1 1
0.942440841132391 0.924632750977045 1 1
1.06620408594751 1.04639463395097 1 1
1.00662576269698 0.988789134986196 1 1
0.962993988339863 0.945433252561409 1 1
1.06796694311621 1.04848268353608 1 1
0.991775429214402 0.973691879998948 1 1
0.978170532372722 0.960514699367294 1 1
1.11018044338102 1.09095163426181 1 1
0.967428082480718 0.950201215355019 1 1
1.01362215056826 0.995852203640453 1 1
0.958924628834739 0.941689330775251 1 1
0.959446241575987 0.941813597747672 1 1
0.955305201452085 0.937773030333695 1 1
0.951165976804826 0.934220150670419 1 1
1.15443606610979 1.13387171489581 0 1
0.967063090915839 0.948663050430473 1 1
0.940712254385395 0.924120583478178 1 1
0.988762175161386 0.970578206426546 1 1
0.99668375259281 0.976997788342039 1 1
1.01726697092227 0.997991010625307 1 1
0.901690130371354 0.884957155153142 1 1
0.966424553720133 0.947968688973745 1 1
0.911417751482269 0.894200639438216 1 1
0.971774068705292 0.954345532016863 1 1
0.975705359483164 0.957577949611043 1 1
1.02271778361147 1.00439205490241 1 1
1.00457526713997 0.986097065462328 1 1
0.957985508752111 0.941708032572698 1 1
1.06727954449448 1.04698953479429 1 1
0.986281868258045 0.96838077196476 1 1
0.914325490572607 0.896283085483446 1 1
0.913768256503783 0.895684389056902 1 1
1.03203759170643 1.01235588786072 1 1
1.08901649579413 1.06904013946656 1 1
1.05734408891948 1.03938393878346 1 1
0.975587870107122 0.95683035616796 1 1
0.928913353243981 0.912611819826554 1 1
0.956725523753644 0.938284660059751 1 1
0.989733326725075 0.971168677788934 1 1
1.06646912916847 1.04704375892977 1 1
1.04483374199344 1.02563815070258 1 1
1.05544756296205 1.0370151202618 1 1
0.860372731321147 0.844682084761214 1 0
1.06984452892594 1.05055563196144 1 1
1.11533158500108 1.09491907231217 1 1
0.950133723856905 0.931924799845066 1 1
0.986521430018024 0.968108177863234 1 1
0.960034511603931 0.942866245626309 1 1
1.01985515300092 1.00059284970171 1 1
1.06871199875408 1.04803770940118 1 1
1.03072528869115 1.01138617984876 1 1
1.06713672560452 1.04722620381057 1 1
1.04611014467173 1.02702948415055 1 1
1.19255580171187 1.17053441736562 0 1
1.10199298569319 1.0820983050871 1 1
0.834051498084375 0.818144525752021 1 0
1.0078541147548 0.988860846260497 1 1
1.09177914440529 1.07211222763951 1 1
1.06685382950991 1.04771415520027 1 1
0.976926857636468 0.957699211022908 1 1
0.949362170771389 0.93226654123186 1 1
0.956443594472073 0.937449211124576 1 1
0.993840645767405 0.976117333406889 1 1
0.990110872760722 0.972153199494083 1 1
0.966526906495024 0.94802686542577 1 1
1.08020588292834 1.06071535791249 1 1
0.878583299186092 0.861967628866785 1 1
0.981798516249756 0.964333378533845 1 1
0.929713078479885 0.912388347122497 1 1
0.940716446326233 0.92341264386322 1 1
1.05064044069696 1.03116685067639 1 1
0.932030227955214 0.914838596101829 1 1
0.825980492306823 0.810193207393561 0 0
0.936372708392037 0.919743269567472 1 1
0.999587779603612 0.981283675078404 1 1
0.983895319879811 0.965339091764805 1 1
0.987215764739197 0.968338284454198 1 1
1.01315851935558 0.993941672927033 1 1
0.980314187446388 0.961915885289373 1 1
1.07747425498212 1.05588070572121 1 1
0.957127597149011 0.938733039737985 1 1
0.99917994683746 0.979897489373143 1 1
0.874297306721111 0.858496094604542 1 1
1.08073850640514 1.05933899441212 1 1
1.01734871738434 0.999040054897311 1 1
0.915499120599031 0.897855627491149 1 1
0.918263978905916 0.901257245348709 1 1
0.899498702195036 0.882835020424554 1 1
0.985906510157532 0.967060704267556 1 1
1.04464097319593 1.02563235547766 1 1
0.852767100080896 0.836027388329047 1 0
0.976506419622581 0.958005460924951 1 1
1.00921923253765 0.990475799673921 1 1
1.04897075222206 1.02996651550588 1 1
1.08463182445875 1.06418198628341 1 1
1.08886587079277 1.06862043223655 1 1
0.947162029415546 0.928920986918604 1 1
1.0377202204662 1.01977426827733 1 1
1.00997960194014 0.990432066370786 1 1
0.886631389209711 0.871052440389549 1 1
1.07109249127876 1.05079799913479 1 1
1.02925876761619 1.01003376211167 1 1
0.820958630991035 0.804535259844873 1 0
1.00224583322326 0.984460279705334 1 1
0.885795210862637 0.869572820995781 1 1
1.0503950151914 1.0303096705641 1 1
1.11200635723828 1.09046770275941 1 1
1.02615697223224 1.00662682964282 1 1
1.07388511194096 1.05370827236836 1 1
0.950079491587994 0.932514238695344 1 1
0.970835518012097 0.952911051348183 1 1
1.06122310924061 1.04146704639409 1 1
1.02942218263802 1.01118569342209 1 1
1.11247524605409 1.09293401313432 1 1
0.930853622864405 0.913064298757168 1 1
0.981265583296251 0.96377465896831 1 1
0.95868294636425 0.940487432619725 1 1
1.02826318384678 1.00879143318598 1 1
1.07312199113545 1.05227856731197 1 1
0.943179175382664 0.924654607772613 1 1
0.870847585385669 0.854223029981444 1 1
0.950684063045687 0.932694385498525 1 1
1.04305281238378 1.02340145169786 1 1
0.965001956937615 0.946826014302312 1 1
0.874398530170665 0.85685411408808 1 1
1.00056672957996 0.981456133084615 1 1
1.06205336008703 1.0429635093455 1 1
1.03104809288779 1.01073611629507 1 1
0.942500507101981 0.924780865274288 1 1
0.92274789498019 0.907050186252925 1 1
0.95021306063776 0.933254354325978 1 1
0.953971145864376 0.936478759415383 1 1
0.982530435071645 0.963138705032995 1 1
0.960220297241758 0.941870344765835 1 1
0.964451071371679 0.945902882671073 1 1
1.02842248414058 1.01039926447535 1 1
0.974024370572749 0.956173996801502 1 1
1.04647634925624 1.02708493092557 1 1
1.11077704378567 1.09022277102028 1 1
0.931009570872707 0.912898326417271 1 1
1.07564610019374 1.05540707787489 1 1
0.915348876240569 0.898936075449868 1 1
1.08289420187084 1.06241221561287 1 1
0.926872698614253 0.910655575369112 1 1
0.958412360956802 0.939179848709519 1 1
1.09494964665383 1.07572321472847 1 1
1.03052632053171 1.01159211436004 1 1
0.854846687003923 0.840122605496015 0 0
0.940968248286913 0.92307499351137 1 1
0.957721637230295 0.939867889079581 1 1
1.01160141905239 0.992841893256895 1 1
0.975603679411727 0.957912119215035 1 1
0.931793826285033 0.913318573170464 1 1
1.02083365952016 1.00238321680581 1 1
1.11210827333445 1.0911057014952 1 1
1.04603493494119 1.02665641637349 1 1
1.13156556744458 1.11159288227078 1 1
0.945698535095993 0.927539754297264 1 1
1.00204966990322 0.984656607398937 1 1
0.965955769345097 0.946961278064747 1 1
0.988391358356722 0.970009222243394 1 1
1.07195100423684 1.04919425845918 1 1
1.04151757193478 1.02192989168444 1 1
0.981759188157209 0.962948806679234 1 1
0.994879467582199 0.976340081720894 1 1
1.06445534982565 1.04466287696767 1 1
0.980944895126613 0.962824608206733 1 1
1.04682902628468 1.02555457850869 1 1
0.983571896921199 0.965523216815017 1 1
0.984248789346895 0.966524364545072 1 1
0.900074089042637 0.883743834611481 1 1
1.0545594619294 1.03584219972796 1 1
1.02413573592261 1.00517531693971 1 1
1.05698414895298 1.03729900244819 1 1
1.02250470837856 1.00484670315543 1 1
1.07940984452931 1.06002075102133 1 1
0.981020128724052 0.962886963096046 1 1
1.08040365930991 1.06028962485181 1 1
1.10637689968823 1.08563035657436 1 1
0.920785403700433 0.904008377515105 1 1
0.973487756820722 0.955340429478763 1 1
0.957286705321935 0.940064032426673 1 1
0.954141143629106 0.936436379435708 1 1
1.03790325291098 1.01976690881356 1 1
0.948035201357787 0.930333812978103 1 1
0.920384720109647 0.903174890793845 1 1
0.93717138067456 0.919710685520599 1 1
0.88155514269511 0.866060818012127 1 1
1.07696444524229 1.05664676972392 1 1
0.962802539428741 0.945680443802088 1 1
1.00491326586606 0.985047635358867 1 1
1.02508039497785 1.00545930668149 1 1
0.975557630706224 0.957739321210089 1 1
1.01297529428717 0.994295383718776 1 1
0.863962753311093 0.847654514662923 1 1
0.95539618261257 0.937201124965137 1 1
1.07402208440469 1.052972058548 1 1
1.07502989316474 1.05451583803833 1 1
0.996935097368251 0.9776495435313 1 1
0.964145129554311 0.946995577067408 1 1
1.0046794672169 0.984821169363894 1 1
0.962643288896725 0.944892054675543 1 1
1.0837696784105 1.06435969955658 1 1
1.02055048528502 1.00218449984424 1 1
1.03110800258945 1.01195276579754 1 1
1.05382452032226 1.03506050698511 1 1
1.08436397598421 1.065226637875 1 1
0.861136846716954 0.845016917879913 1 0
0.90726803851316 0.889304910499022 1 1
1.12688194149278 1.10423301371857 1 1
1.11365338313008 1.09382877117574 1 1
0.963811234787222 0.94539630064793 1 1
1.05631255401653 1.0369615821856 1 1
1.06361938506853 1.04333291923828 1 1
1.02073901859905 1.00100901946967 1 1
1.00501939015124 0.986527011765856 1 1
0.917290128908941 0.900333959165342 1 1
1.07229601145539 1.0519935990435 1 1
0.912703451894891 0.895730953970165 1 1
0.949001524880168 0.931056032392631 1 1
1.02381912090223 1.00501095133271 1 1
1.18673237906178 1.16453112869957 0 0
0.879551636810398 0.861744684542629 1 1
1.03909108683624 1.02118201582212 1 1
0.91546192121969 0.899029696487567 1 1
1.04499417077665 1.02569945122651 1 1
0.986438085795555 0.966769862949264 1 1
1.05324016368431 1.03390431378127 1 1
0.92377879673935 0.906784372785598 1 1
0.978418043144327 0.960910018126139 1 1
0.964965089733079 0.946529157277603 1 1
1.07931402398236 1.05992429428376 1 1
1.03858660023219 1.01807272997026 1 1
0.903049948974569 0.886143943040796 1 1
0.977596615510474 0.959056871749654 1 1
0.964430306354752 0.946504728829143 1 1
0.956546771755553 0.938571914247649 1 1
1.00466272540855 0.983726250999053 1 1
0.968072461417702 0.950173607350739 1 1
0.922097062121805 0.904465474137214 1 1
0.925262085188028 0.907630355825674 1 1
1.09148051010908 1.0699522915935 1 1
1.00949601263648 0.990482155920864 1 1
0.982438148404176 0.964540867025281 1 1
0.862273541314172 0.846835718922008 1 0
1.02154986246915 1.00176683585026 1 1
0.864019716508112 0.848800203333111 1 0
1.03528844763662 1.01652417753982 1 1
0.916922566971798 0.901515591988038 1 1
0.834173409431235 0.81877185752695 0 0
1.04049012377098 1.02038399669023 1 1
0.942266665549853 0.924206465330083 1 1
1.06264039877897 1.04364286853886 1 1
0.978043616327822 0.961099335621592 1 1
0.976414225024207 0.957387559374589 1 1
0.954070134516632 0.936310347194326 1 1
0.989040866988746 0.969757849935643 1 1
1.02070681515133 1.00125914427392 1 1
0.953839627173165 0.935634374584458 1 1
1.16013164268162 1.13877168928585 0 1
0.96318041939354 0.944829229101646 1 1
0.937089632572556 0.919355680782834 1 1
1.09713195086654 1.07714141230183 1 1
1.14603314336186 1.12420852027425 1 1
1.1091124196154 1.08794753502441 1 1
0.908016681776511 0.891199501043732 1 1
1.09919861051847 1.07988321454257 1 1
1.04460608252809 1.02436129273439 1 1
0.960694395392103 0.941661308532869 1 1
1.10186714538632 1.08189741077194 1 1
1.00643898832154 0.986915884125745 1 1
1.03375862011264 1.01475271968883 1 1
0.942480478621625 0.925276747323184 1 1
0.934519104995672 0.916596947963385 1 1
1.0855800978442 1.0637278172719 1 1
0.918817796247031 0.901353520755624 1 1
1.021754659636 1.00424159796712 1 1
1.00663868324717 0.987487733884047 1 1
0.85843426004508 0.843718609083407 1 1
1.01930689083554 0.999768103011825 1 1
0.906243308718771 0.889944147205959 1 1
0.962603120431955 0.944051706176683 1 1
0.962105469629023 0.944320783817077 1 1
1.08590810945368 1.06592110445796 1 1
1.13290245539277 1.11195324472595 1 1
1.00119768512937 0.982382909140433 1 1
0.997448725969559 0.978653346175419 1 1
0.991997982627772 0.972678827716434 1 1
1.04227925860708 1.02306431099911 1 1
0.922812208370203 0.905587701255306 1 1
1.02012384998211 1.00067668361919 1 1
1.01801883928001 0.999907347261593 1 1
0.969363280265238 0.951441915926012 1 1
0.988954241038449 0.971366701036038 1 1
1.07351774025049 1.05432539137137 1 1
0.899753963145444 0.882347484446497 1 1
1.07992990136416 1.05944958778832 1 1
1.02950190421768 1.01025789671202 1 1
0.878105198061885 0.861379741478214 1 1
0.931826533270376 0.915954474555701 1 1
0.931294442567115 0.914170419331035 1 1
1.04646829458241 1.02425001439448 1 1
0.957661762803395 0.939567615661385 1 1
1.03046022666274 1.01143160223808 1 1
1.01612816359197 0.996721694274072 1 1
0.942791990940076 0.924913935137376 1 1
1.03800594451727 1.01898143931352 1 1
0.945177300293178 0.928301938038585 1 1
0.938423857295208 0.921332511090585 1 1
0.988017661742007 0.970231946594421 1 1
1.10533072033017 1.08492646799665 1 1
1.05916108284933 1.04021425872195 1 1
0.978190668203499 0.959935597934944 1 1
0.956409207502616 0.937872237759863 1 1
1.06916878268045 1.05016722305634 1 1
1.01341374983185 0.995742907843564 1 1
0.994450117772375 0.975879987162735 1 1
0.918529658795451 0.901851526090793 1 1
0.902047534710452 0.88573014605383 1 1
0.878511615744783 0.862011574970344 1 1
1.05917656009094 1.03967345432479 1 1
1.0714516286605 1.05116737447553 1 1
1.01865647328162 0.998733971954882 1 1
1.0990972601045 1.07697704287265 1 1
1.13871669268346 1.11767952396231 1 1
1.083665954025 1.06320427427052 1 1
1.01276040030212 0.994481090544281 1 1
0.90749888983296 0.891116696150194 1 1
1.0383001331268 1.02001335507925 1 1
0.875139921260923 0.85773287300286 1 1
1.00032590715746 0.982330996518845 1 1
0.981604456535979 0.963712367141486 1 1
1.02184582297836 1.00281669004224 1 1
0.962297670360473 0.944930115209913 1 1
0.9631278519873 0.944915286932495 1 1
0.920359811281571 0.9031067302275 1 1
0.937346292326048 0.919463542961037 1 1
1.29238709817118 1.27054513256937 0 0
0.949212492839224 0.932306759679721 1 1
0.889566926890314 0.873493412182725 1 1
0.977725589794347 0.959782385852768 1 1
1.01515715266536 0.996937758740399 1 1
0.962706951459156 0.944810534118654 1 1
0.989270463642881 0.97047026975218 1 1
0.969210116328559 0.95232333038433 1 1
0.981397768746228 0.96380334227155 1 1
0.931699233954055 0.913581078985575 1 1
0.984729864119825 0.96617739146713 1 1
0.922219960570049 0.904633920073191 1 1
1.06189411302778 1.04320864258375 1 1
0.967443628918729 0.95030581229424 1 1
0.994682756268335 0.977609129577453 1 1
0.864449927914513 0.84913026498715 1 0
0.946024284739973 0.928798646823974 1 1
1.18525298841651 1.16404000744744 0 0
1.01796079410733 1.00023522442712 1 1
1.09147721412594 1.07040896289804 1 1
0.986908725867125 0.969398575582483 1 1
0.981686444270144 0.963125416957249 1 1
1.14594918501044 1.12382959076822 1 1
0.971205433921032 0.953906367204291 1 1
1.02749073387088 1.00775637206698 1 1
1.05150415527655 1.03061429151106 1 1
1.10905012005989 1.08811800743669 1 1
0.98525353375476 0.966767197552941 1 1
1.00200302463227 0.98239089624678 1 1
0.968369754536362 0.95029812106149 1 1
0.941905332135128 0.923793349881578 1 1
0.955757580722299 0.937551492766901 1 1
0.93988863141972 0.922648295137088 1 1
1.06537553264782 1.0440866177378 1 1
1.02033757671137 1.00112090826194 1 1
0.950837827454049 0.932538103423014 1 1
0.898728086465818 0.881950182781301 1 1
1.08220515672015 1.06225793632 1 1
0.907517625173955 0.891983276996358 1 1
0.907538774179933 0.89096894583355 1 1
0.936831767413392 0.918574749030503 1 1
0.860954307381921 0.845579118477646 1 1
0.89290612045874 0.876274783013671 1 1
0.979071013549751 0.96128501238298 1 1
1.02726167450103 1.00868815352721 1 1
0.966033804000104 0.947130942335105 1 1
1.04197109108665 1.02377847453008 1 1
1.04491724050145 1.02732087671133 1 1
0.966928806966118 0.948064479106446 1 1
1.05257471837883 1.03309695334229 1 1
0.944699785017055 0.927443926250604 1 1
1.0058837013074 0.986855738582825 1 1
1.06634082131573 1.04672904406122 1 1
0.888812108784326 0.872819183317339 1 1
0.978192065112094 0.959258096499471 1 1
0.869502201159582 0.853798039635388 1 0
1.00948729218857 0.991393971473408 1 1
1.01258260581394 0.993196122393871 1 1
1.01040732707067 0.991842612236741 1 1
0.923534365677512 0.907377062257581 1 1
1.12083073500131 1.10074875143938 1 1
1.02110758252594 1.00247083454777 1 1
1.06433939565424 1.04478705197477 1 1
0.947494153293006 0.931119220451062 1 1
1.10420067299333 1.08387091801752 1 1
0.981567636225348 0.962973943669406 1 1
0.973176204291555 0.955110498109046 1 1
0.998829915775679 0.97923788803109 1 1
0.960194005183822 0.942761967585946 1 1
0.799540687158656 0.784549304003066 0 0
1.05555087547077 1.03605820182309 1 1
1.02130923929462 1.00307021040463 1 1
0.996837591897729 0.978599790050753 1 1
0.924668214800412 0.907058139748218 1 1
1.08083894740317 1.06011921344608 1 1
1.02484390764884 1.00664453895463 1 1
1.02799773540998 1.00968695071042 1 1
1.04166753075634 1.02350328276697 1 1
0.968724694530125 0.949717957776225 1 1
1.00382682883927 0.984584193811633 1 1
0.968245849104351 0.950443144853279 1 1
0.980390059424529 0.96359053035602 1 1
1.01428656952608 0.994423889394747 1 1
0.922838436723629 0.905936499647504 1 1
0.98342452785382 0.962785548776327 1 1
0.931602313699436 0.913751352411713 1 1
0.904442507545179 0.886945492261809 1 1
1.05679380967376 1.03811247282834 1 1
0.99394969962143 0.974213100563391 1 1
0.952106526121247 0.932773637854992 1 1
1.14289509202366 1.12258250974434 1 1
0.978048904090604 0.960664558863004 1 1
1.01500627354099 0.99676740900579 1 1
0.941010880353377 0.923733538603491 1 1
1.00576405186841 0.987805746332071 1 1
1.06224174061325 1.04266518154073 1 1
0.802192173140072 0.787562724143845 0 0
0.977063854048075 0.959746903916804 1 1
0.992475821063574 0.97399610141228 1 1
1.03132684058707 1.01213303797557 1 1
0.960918699257442 0.944084339607793 1 1
0.800199186709874 0.78608267097648 0 0
0.97694631897509 0.959968859313602 1 1
1.03355063388656 1.01442316252706 1 1
1.07159282835329 1.05220828303624 1 1
1.08411249795915 1.06487757895132 1 1
0.971987326541221 0.954189485844589 1 1
0.985333327525146 0.967557274882108 1 1
1.06743444617114 1.04595588250282 1 1
1.03250599214491 1.0129295903582 1 1
0.884229924964073 0.867779521628987 1 1
0.938210276336166 0.919910907356365 1 1
1.05755153078587 1.03784263458716 1 1
0.984632511663331 0.966108566616798 1 1
1.02524937590152 1.00610777260594 1 1
1.06747249530712 1.04834771795925 1 1
1.02335045314713 1.00512065912253 1 1
0.902445739410074 0.886144419184067 1 1
1.10006214255743 1.07846641384401 1 1
1.0777156266376 1.05766690041282 1 1
0.944456029959433 0.926721002978014 1 1
1.18612371436354 1.16435083709392 0 0
0.96412355012227 0.946126834829007 1 1
1.00266935796013 0.984527789840319 1 1
1.02223599839112 1.00233714660797 1 1
0.933789472408094 0.917445114818959 1 1
1.02066655291857 1.00138273571605 1 1
0.952073889539705 0.934718622782578 1 1
1.0531143458489 1.03383143828369 1 1
0.975442330785617 0.957947867313901 1 1
0.89645435596573 0.880324489726313 1 1
1.11990477973228 1.09963129135416 1 1
0.88921848061621 0.871979747069513 1 1
0.970739204826583 0.952031721457439 1 1
0.939050015308963 0.921499675757991 1 1
1.09114849986139 1.07211493454167 1 1
1.05670093618148 1.0377307233227 1 1
0.986699608784004 0.969101157125178 1 1
1.02374458305574 1.00535624558729 1 1
1.03239501479844 1.01244607998919 1 1
0.967792424774682 0.948416355453492 1 1
0.838588094714833 0.822529999916236 0 0
1.02368410903435 1.00425437757014 1 1
0.993525002320349 0.974746371241894 1 1
1.13657231046414 1.11619043965265 1 1
1.00294164509239 0.984408081511052 1 1
1.00843108507575 0.989640295405235 1 1
1.03076762884686 1.01126577822309 1 1
0.903988264840215 0.887031151625379 1 1
0.911690571390245 0.89455545334558 1 1
0.914446048845633 0.898251643895066 1 1
1.18017850031326 1.15933819297136 1 1
1.01910388560891 1.00093048523445 1 1
0.933325075092342 0.91674980589246 1 1
1.01622955018583 0.996087896305466 1 1
1.09584457068581 1.0755029531469 1 1
0.998553561352111 0.979841933769047 1 1
1.02975228332965 1.0110152232994 1 1
1.05716041771068 1.03802524284193 1 1
0.981735291490679 0.964587464889627 1 1
0.929975085960369 0.913365411372937 1 1
1.00599209758512 0.987318205790345 1 1
0.99931371118613 0.979235436197713 1 1
1.0260845450363 1.00601214627734 1 1
1.0581572693588 1.03834129934067 1 1
0.906313380082751 0.889366653718483 1 1
1.03006098514551 1.01126034873511 1 1
1.07675369035368 1.05629714253193 1 1
0.919673599132307 0.903808292548564 1 1
0.826966930676485 0.81054396849086 1 0
1.01672865095624 0.998590672995524 1 1
1.11849411977962 1.09897848270089 1 1
0.873854884282106 0.85814923315026 1 1
0.938810156515127 0.921477269782414 1 1
0.874440064461038 0.857887158082491 1 1
1.06036963180534 1.04109362391783 1 1
0.965575129644104 0.947941583330311 1 1
1.03285535792289 1.01412569832787 1 1
1.02229060115324 1.00343868890494 1 1
0.971144278607959 0.953117367646835 1 1
0.967333385811855 0.949011996465635 1 1
1.12398388849463 1.10315421594841 1 1
0.974791311828842 0.956752722928617 1 1
1.04831820391244 1.02834808608983 1 1
0.954359696908802 0.936525557879855 1 1
1.07122357518841 1.05229228409217 1 1
1.06536986661327 1.04569529579078 1 1
1.00426250040426 0.98491518565392 1 1
1.13891735560483 1.11647595997205 1 1
0.963287644362155 0.945361799167697 1 1
0.97381494699394 0.95455908348012 1 1
1.01808814236191 1.00010059025901 1 1
1.06609732604624 1.04735727917984 1 1
0.963494174992435 0.946015282488243 1 1
1.00807158308007 0.990156970274984 1 1
0.979829267701099 0.960940505310252 1 1
0.8349390031577 0.820039568409673 0 0
1.03121044348185 1.01319670278861 1 1
1.04913244121999 1.03009860635512 1 1
0.983472270716075 0.965570725336755 1 1
1.06732680737135 1.04843784054798 1 1
0.990805410072724 0.972790354657294 1 1
1.10110794755678 1.08066159691458 1 1
1.05376867294351 1.03439985709791 1 1
0.916626506651428 0.899238267322288 1 1
1.1204833796417 1.0998471444936 1 1
1.03415242351799 1.01518442741792 1 1
0.924664518120181 0.907838154820411 1 1
1.05441113055709 1.03496561257885 1 1
0.960448908181652 0.944205243307186 1 1
1.06880022237139 1.04898267835546 1 1
1.09009281552787 1.07002937491976 1 1
0.972306194141571 0.953797357653916 1 1
0.924801337325339 0.908826130910354 1 1
1.11277074958571 1.09210753691454 1 1
0.986449151073934 0.96837165808205 1 1
0.999977339294526 0.981841664501344 1 1
1.05939134629564 1.03771484299942 1 1
0.980312824193105 0.963273866741586 1 1
1.02777998787761 1.00898565775564 1 1
1.13202799053987 1.11175180937983 1 1
1.03851177662292 1.01897624079195 1 1
0.980060764243721 0.960993099304274 1 1
1.02645772802485 1.00615134306446 1 1
1.07833529431736 1.05747179947366 1 1
0.930018269282995 0.912706605170589 1 1
1.00545690621098 0.986174136118214 1 1
1.01077629128339 0.991970405205273 1 1
0.977369392513243 0.959568584907898 1 1
1.04456007410937 1.02428707348588 1 1
0.889557242678254 0.872632677436745 1 1
0.948686691036633 0.932127998249472 1 1
1.01342185612099 0.993826807000171 1 1
1.01763305847705 0.997950987000519 1 1
0.871667753596386 0.854727496559783 1 1
1.07218586362147 1.05134364753493 1 1
0.941893327105141 0.923016503575932 1 1
0.996327526438742 0.97859655307742 1 1
0.925718580291631 0.908139443960613 1 1
0.909606000839029 0.892311186793687 1 1
1.11402247354641 1.09289622761652 1 1
1.02014103606672 1.0010216961783 1 1
0.960916018826982 0.941127136313749 1 1
0.948115170445383 0.930169697228086 1 1
0.870223698958681 0.854268150132371 1 1
1.02188302607467 1.00204843427204 1 1
1.22456045841742 1.20127679814402 0 0
1.08596545677874 1.06678448173105 1 1
0.914762328546711 0.897830268662743 1 1
0.972212701183189 0.953906195603238 1 1
1.05753071486709 1.03770252924834 1 1
0.948368923436905 0.930226684456032 1 1
0.867748230576976 0.850297314143864 1 1
1.03285972970265 1.01192332863641 1 1
0.987265068777206 0.967805107283925 1 1
1.14528232952843 1.12402445217999 1 1
0.999784105247656 0.980826847892144 1 1
0.894084373417034 0.877887760482136 1 1
0.980449150758368 0.962970046527712 1 1
0.855137653867924 0.839229413541174 1 0
0.916541636330432 0.899299498781015 1 1
0.913675726286068 0.897430624504391 1 1
0.885122511813575 0.869242349427823 1 1
0.917851374845237 0.901490002349828 1 1
1.01052873159436 0.991938901696527 1 1
1.03050730488276 1.01190629078558 1 1
1.0731909577574 1.05355661455011 1 1
0.932702507320815 0.915290413468187 1 1
1.04910971699251 1.0295609163299 1 1
1.00900372580039 0.990117371832704 1 1
1.13618699473336 1.1147039799529 1 1
1.08029852648946 1.0611689245125 1 1
0.953480056276968 0.936817080753666 1 1
1.03675625981585 1.01683311632966 1 1
1.02987873352129 1.01068721488204 1 1
0.955783027701025 0.938295614149651 1 1
0.923439090789897 0.906091224001927 1 1
0.91297309060573 0.895294265442222 1 1
0.868185885470108 0.852966368980829 1 1
0.991641388766133 0.972827946601676 1 1
0.918259396442445 0.900300951859522 1 1
1.02863769672653 1.00878186597822 1 1
0.982743959101041 0.965130072947606 1 1
1.02220485687942 1.0025975652187 1 1
1.00171736171778 0.984073779024334 1 1
0.978453990772135 0.961608778931221 1 1
1.00245182442533 0.98477652703085 1 1
1.02841722784992 1.01113355508982 1 1
1.13195720399044 1.11010336988029 1 1
1.00843958919066 0.990022505155182 1 1
0.987571988012468 0.970062270009781 1 1
1.0152544552816 0.996426614576965 1 1
0.953063150707986 0.935862907258797 1 1
1.05543224255088 1.03529867124537 1 1
1.083116219439 1.06390707281152 1 1
1.00513003121029 0.985678237332703 1 1
1.23523731542181 1.21172451140999 0 0
0.936108774013802 0.91939584801964 1 1
0.943294409306469 0.925075265718513 1 1
1.1028150149798 1.0821252594781 1 1
0.989988951357314 0.970671454745806 1 1
1.10533489980912 1.08506862080178 1 1
0.968512440706836 0.951005077560797 1 1
0.930257513243388 0.914533299815261 1 1
0.949696238917848 0.933285585965864 1 1
0.968220580727345 0.949690453727781 1 1
1.01345890738626 0.994381018961802 1 1
1.10295625181973 1.08398074799988 1 1
0.96127593108746 0.943767439785165 1 1
0.954009244574564 0.936837357973472 1 1
0.859803348864843 0.844908042361451 1 1
0.873785671012189 0.858009255512975 1 1
1.0325250760583 1.01361226544545 1 1
0.888999205237498 0.872681536100982 1 1
0.809464627838495 0.794212062471651 0 0
1.06276353323296 1.04234080347431 1 1
1.02316869355162 1.00402487732844 1 1
0.971175260879678 0.95320849126552 1 1
0.986806631929016 0.968006032390122 1 1
1.05797809332793 1.03824355107341 1 1
1.02482601802457 1.00563752869997 1 1
1.14288184312275 1.12116455172746 1 1
0.968457561486904 0.95166662021846 1 1
0.973524831838581 0.956245237102743 1 1
0.968295280779087 0.951431248762785 1 1
0.920366968928303 0.903532332703621 1 1
1.11291573318006 1.09380254715698 1 1
0.937251528824069 0.921852265419326 1 1
0.952519453004243 0.935149776159841 1 1
0.896556056095588 0.879834552555859 1 1
0.927486338068319 0.910467788148327 1 1
1.06341508640616 1.04381625543382 1 1
0.963848031945616 0.946327469137302 1 1
1.05678262152236 1.03806416917158 1 1
1.06142009090452 1.0424599149167 1 1
0.91003197986078 0.89449787615221 1 1
0.99551870161869 0.977033396700558 1 1
0.899498838004557 0.881995031708749 1 1
0.938880371287402 0.921549720957235 1 1
0.998568732911888 0.979897590834768 1 1
0.991116281469585 0.97313394248066 1 1
1.04591842461 1.02717445059055 1 1
0.872849841331451 0.855960416987571 1 1
1.09072889791798 1.07072385753301 1 1
0.974255418422024 0.957042119283269 1 1
0.981378518626987 0.963086770180262 1 1
1.01322153415245 0.992134392983257 1 1
1.17413741545835 1.15098709951001 0 1
1.02791515859644 1.00987877863213 1 1
0.891622097111439 0.875844404686428 1 1
1.13854256207871 1.11893974680338 1 1
0.923325339285396 0.905935272932513 1 1
0.873180543416132 0.856970925125596 1 1
1.02912296795488 1.01035921539157 1 1
1.03809536137766 1.01947632770996 1 1
0.950287821073499 0.933249813483024 1 1
0.969430453379263 0.951266141626205 1 1
1.11983168745803 1.09921759617676 1 1
1.13763738990332 1.11657305412649 1 1
1.02765229185317 1.00684135794813 1 1
0.95034894692311 0.93395624602175 1 1
0.728970273034876 0.715023341329926 0 0
0.981750982068858 0.96352859172304 1 1
1.02111087956236 1.00287934318215 1 1
0.982916041341553 0.965143166701111 1 1
0.991272264221991 0.972710589934906 1 1
0.942293440263162 0.924992397806544 1 1
1.07446037099706 1.05486577693157 1 1
1.13431683531967 1.1137154069954 1 1
1.03501611925474 1.01484090648543 1 1
1.04035549149495 1.02135191186148 1 1
1.12320778786867 1.10264087210012 1 1
0.942547299022116 0.92539345042214 1 1
1.03082711587607 1.01167898978455 1 1
0.963738318181593 0.946292816231272 1 1
0.969304977718248 0.952544297935626 1 1
0.913948582002212 0.896726406200159 1 1
0.979676482121789 0.961443258994271 1 1
1.04209880019688 1.02354943610064 1 1
1.01403874822437 0.992833317809802 1 1
0.999565431254177 0.979198365110464 1 1
0.965089762937293 0.947385640917721 1 1
0.978029862133466 0.960171725755598 1 1
1.04888098154417 1.02895015074601 1 1
1.0551836522745 1.03537947795654 1 1
0.988645229727122 0.969207508427087 1 1
0.922321902219521 0.90606763848762 1 1
1.07148515950611 1.0529547831201 1 1
1.01821630009758 1.0001090665607 1 1
0.939112034126469 0.922197609553108 1 1
0.865146138343023 0.848337552099598 1 1
0.924271718187722 0.906824804035099 1 1
0.879303339881965 0.862901028107904 1 1
1.05522361922014 1.03460353240854 1 1
1.05795430764629 1.03954904370361 1 1
0.958046606600901 0.940215950428197 1 1
0.932809981225174 0.91449419608583 1 1
0.929267005789151 0.911895751408921 1 1
1.00933995983151 0.989194737953327 1 1
1.02184041716407 1.00237320159528 1 1
0.943287079169251 0.926102970855461 1 1
1.05810012742956 1.03841837033273 1 1
0.998138065675867 0.978393836041038 1 1
1.03166458874349 1.01206229709739 1 1
0.894753995632286 0.875644293282528 1 1
1.0011076830226 0.983365777449459 1 1
0.783339221162971 0.768405166666574 0 0
0.935238185081087 0.917439673933139 1 1
1.00427623472346 0.986152369124037 1 1
1.01459516718474 0.99546840138455 1 1
0.896867405205081 0.878844065776854 1 1
1.0735418581807 1.0518837064557 1 1
0.938195981282267 0.920917819973951 1 1
1.06787192397878 1.04752906217364 1 1
0.73005354171613 0.716309293297385 0 0
1.03520459176211 1.01755086013656 1 1
1.01138782949812 0.992869863938112 1 1
0.99936489452156 0.981566047277597 1 1
1.07675751181975 1.0568256121697 1 1
1.0853196638023 1.06647615106896 1 1
1.00921817942447 0.99084064055593 1 1
0.926265987267468 0.909800752793405 1 1
1.03404905945684 1.01470623485472 1 1
1.05103246976598 1.03243888092542 1 1
0.9985094606341 0.979673440028102 1 1
1.06969396845834 1.04983448997619 1 1
0.927497440724655 0.908342399332158 1 1
0.929690122039922 0.913370186788749 1 1
0.875054653086386 0.859736055946004 1 1
1.02192696856008 1.00436869652496 1 1
0.921097847317377 0.90471528794397 1 1
1.10603882833346 1.08489398825982 1 1
0.954955319910691 0.937296195996666 1 1
0.983990155517853 0.966275906604295 1 1
1.09419501166458 1.07389766404493 1 1
1.01292398657878 0.995489135538793 1 1
1.03111208512816 1.01061907643325 1 1
1.01197854099951 0.993288742159903 1 1
1.01642411593933 0.997895220244903 1 1
1.10973252128757 1.08845463927006 1 1
1.09610263969163 1.07585687873208 1 1
0.996316354412665 0.978848998752452 1 1
0.977653113164634 0.959623769357162 1 1
1.09137375529631 1.07209087122895 1 1
0.94319071235161 0.925023330767159 1 1
1.0092481231483 0.990441006503896 1 1
0.987506987200048 0.968212529421948 1 1
1.03547042711301 1.01589012853171 1 1
1.01338291908471 0.994335049251627 1 1
0.912708922769254 0.895418603237306 1 1
0.802134102054878 0.786997457241723 0 0
0.95494228719443 0.937010800707493 1 1
0.986362938838745 0.968978129091336 1 1
1.05245242194755 1.03312575155074 1 1
1.0433925765799 1.02394204205544 1 1
0.998215383607577 0.980755256791422 1 1
1.07672702864736 1.05743724939136 1 1
0.873044418590142 0.857400842449243 1 1
0.896751364262213 0.88067263591058 1 1
0.931678995740587 0.914429042575359 1 1
0.922535683744854 0.90532275011946 1 1
1.05348024050846 1.03299208578174 1 1
0.961314649734903 0.94297702656754 1 1
1.00296261742413 0.984715556316441 1 1
1.06089011199232 1.04079954349499 1 1
0.974923656503153 0.956731252540659 1 1
0.987665118408511 0.969951844161133 1 1
1.02801022937834 1.00901202429936 1 1
1.11096878705751 1.09109374784816 1 1
0.92593948969519 0.908996431289133 1 1
0.918923427209723 0.902036759245449 1 1
0.948736699686721 0.930102424118347 1 1
1.06092223941272 1.04156959367119 1 1
1.02254654805735 1.00411873222434 1 1
1.09887360044692 1.07859999632269 1 1
1.0858927995184 1.06618467069543 1 1
1.16686999126911 1.14565771349913 0 1
0.978987637994312 0.9611880100285 1 1
0.975823708878702 0.957218608627599 1 1
1.00574543909919 0.988152167179957 1 1
1.16141147139474 1.13863354285486 1 1
1.03815466796816 1.01883226486346 1 1
1.04956529794061 1.02978955937482 1 1
1.07521237458755 1.05511373138459 1 1
1.08930401998092 1.06969656870792 1 1
0.882021947425121 0.86482524402416 1 1
1.04246753920124 1.02408771828108 1 1
0.917062212328053 0.900786164767413 1 1
0.891776300818105 0.875623645471772 1 1
1.0725271482905 1.05246755422359 1 1
1.04298762864366 1.02403888380437 1 1
0.999948331128873 0.981165789228222 1 1
0.974451637266336 0.956105411308596 1 1
0.935315261760406 0.918873882697524 1 1
1.07493536503362 1.05492974559946 1 1
0.937721851309382 0.919939223020622 1 1
0.894124224181358 0.87744532602964 1 1
1.15815934166994 1.136460611006 0 1
1.15337375169608 1.13091236452712 1 1
1.03447806603575 1.01564976225337 1 1
0.987420210331019 0.969895777097881 1 1
0.888545235787418 0.871853411399381 1 1
1.00453456918019 0.985398176342288 1 1
0.915723071314158 0.898436950335588 1 1
0.955651241492557 0.937197550863788 1 1
0.881699707823932 0.86555459506038 1 1
1.0053804656532 0.986789960502358 1 1
1.00952058513309 0.990946351103597 1 1
0.995376734508102 0.977443144023308 1 1
0.941597181187554 0.923987632568139 1 1
1.14922006142816 1.12892262634186 1 1
1.00894516635051 0.989168198126699 1 1
0.961727642687131 0.943859366010995 1 1
1.04380603094575 1.02399435483043 1 1
0.907695205188206 0.891132120124196 1 1
1.10590477658161 1.08497668623722 1 1
1.04947102812732 1.03119829491663 1 1
1.13238509694306 1.11132648087861 1 1
1.0444472421913 1.02477862266001 1 1
0.942811046541112 0.925723431604938 1 1
0.889242068193824 0.873100649883081 1 1
0.952644506882153 0.934025321898431 1 1
0.971764261462512 0.954163867691933 1 1
1.09067526856163 1.07100455660049 1 1
0.981306246091934 0.962948236401237 1 1
1.02953868769591 1.01050491476434 1 1
1.04543634254465 1.02475964411911 1 1
0.956065544796619 0.937623839053296 1 1
1.00845331572213 0.989450137118754 1 1
0.967295478277442 0.949317249450705 1 1
0.987579755931158 0.968404178040852 1 1
0.955800799322328 0.938345418342896 1 1
1.03655141868272 1.01825742171174 1 1
1.14807676970841 1.12601462043277 1 1
0.825760422428296 0.811321589865679 0 0
1.09708389469741 1.07745130811386 1 1
1.08668729332472 1.06738669784701 1 1
1.01526594793478 0.995937273017485 1 1
0.927766542844382 0.911101110464472 1 1
1.01840074496927 1.00027086357668 1 1
0.900703197896336 0.884720565400937 1 1
1.01552960619469 0.996596906532058 1 1
0.982993420655657 0.964948113301209 1 1
1.02108733533153 1.0029011793278 1 1
0.886847634702025 0.870856346521023 1 1
0.882970166773288 0.86602971514041 1 1
0.976310086695582 0.95863081325205 1 1
1.06481118458521 1.04570764558162 1 1
0.952711009017501 0.935164689334346 1 1
1.06316938558529 1.04267382691639 1 1
1.16234488027657 1.1414108827866 0 1
1.04032374816203 1.02232839782203 1 1
1.02015998335313 1.00196010584826 1 1
0.896078735862393 0.879903486506968 1 1
0.951560398160339 0.9341355771456 1 1
1.09039361576635 1.07025894101387 1 1
1.09444570661896 1.07390678745131 1 1
0.988399574045993 0.969472653193616 1 1
0.993107510265517 0.974713382318137 1 1
0.986359096717262 0.96846217701761 1 1
1.10842685815671 1.08818806199775 1 1
1.09131428811319 1.0706479787059 1 1
0.850036183984376 0.833593326173495 1 0
0.924914639552319 0.907660271260037 1 1
1.02890819658308 1.01012134879047 1 1
1.10552835331616 1.08490717028671 1 1
0.856303275012214 0.840242498000628 1 0
0.962559646812371 0.945247088698685 1 1
0.950283424349943 0.931947605620502 1 1
1.01066847702598 0.991997718180535 1 1
1.00786032112119 0.989799190331506 1 1
0.929577793693296 0.911824466724625 1 1
1.07318584319306 1.05270898944666 1 1
0.970535229389176 0.953128212372365 1 1
1.00076278007186 0.981320646810198 1 1
1.03047587701438 1.01115916804718 1 1
1.00108479047325 0.982270022199047 1 1
1.00747071484931 0.989559889205781 1 1
1.04257079797944 1.02364474530956 1 1
0.970124343305819 0.95203962317865 1 1
0.966238681554702 0.94874773270273 1 1
1.08625359631804 1.06604589417485 1 1
1.04390149694519 1.0243154271095 1 1
0.900209816983295 0.883441220932305 1 1
0.974180088378739 0.957225118507981 1 1
0.904757472045822 0.887906278211501 1 1
0.986427127673262 0.967665592568803 1 1
1.07350315077801 1.05440231722952 1 1
1.07608654726238 1.05531136056891 1 1
0.995731120251151 0.976209097081289 1 1
0.970889501576508 0.952834608746919 1 1
0.962747308670019 0.94575852501468 1 1
1.0130096660236 0.994004189824838 1 1
0.914808078238085 0.897307121927058 1 1
1.18240187674797 1.1604300997217 0 0
1.12239885962611 1.10093555046223 1 1
0.90584332420008 0.889108865027528 1 1
0.926723317623979 0.909568891546652 1 1
1.01128762335603 0.991271052602255 1 1
1.15219425899816 1.13098767400446 0 1
0.929536331527222 0.91302606055263 1 1
0.945934884499486 0.928257353384539 1 1
0.889941210774472 0.873356765873668 1 1
0.982370424238194 0.964779462122734 1 1
1.06102553355628 1.04261711407084 1 1
1.0708821273827 1.05097141071912 1 1
1.01031161955937 0.991791062219946 1 1
1.05385339817575 1.03489497264278 1 1
1.07334580979024 1.05360779488842 1 1
0.941688709146814 0.925023253391987 1 1
0.851287958455098 0.833536961515655 1 1
1.04690233788907 1.02724079614625 1 1
0.972256521002021 0.955441608893823 1 1
0.875524036050194 0.859680872844301 1 1
0.977717240293291 0.95966473545686 1 1
1.05173913659256 1.03188183401582 1 1
0.996359169563468 0.977205799024655 1 1
1.15113440108114 1.13088680867679 0 1
1.07546595966584 1.05550303706728 1 1
1.2077475573763 1.18427233200874 0 0
1.02477113601551 1.00539291766157 1 1
1.00679719999971 0.988980933783195 1 1
0.969923229333304 0.951305741227188 1 1
1.0266700775877 1.00844122330449 1 1
0.910700816377025 0.892775910156077 1 1
0.940019963643676 0.922374673342157 1 1
0.95051888646106 0.932604364318154 1 1
1.08750012422977 1.06633978903979 1 1
0.903447034051805 0.886941265355975 1 1
1.03760617727373 1.01684599787678 1 1
0.831427088940715 0.816225907069158 0 0
0.90313152736039 0.886444976798851 1 1
1.011518688298 0.993219274346463 1 1
0.958380267064656 0.941528928317785 1 1
1.03680164990756 1.01764431215895 1 1
1.10285328244209 1.08367632098141 1 1
1.11041680786405 1.09010834372381 1 1
1.10869725849692 1.08821789970081 1 1
1.05076207007488 1.03014267769874 1 1
1.00385967151387 0.985646057772581 1 1
0.92906631167455 0.91224684161917 1 1
0.954961448955502 0.937320462119656 1 1
1.03554016901439 1.01703049453753 1 1
1.02066873522425 1.00185261068456 1 1
0.885790489369236 0.867566774736616 1 1
0.884376219875908 0.868956752670481 1 1
1.03105521032328 1.01208349423361 1 1
0.987834127367323 0.968769361595881 1 1
0.971289668679617 0.953830472720019 1 1
1.12691216421908 1.10577432100672 1 1
1.03303080911593 1.01422090803779 1 1
0.857959983150769 0.842832687768362 1 1
1.14842928369674 1.12595577565213 1 1
0.948959706410257 0.932379534409254 1 1
0.994982857449545 0.976451649021576 1 1
0.967964099872844 0.95035084883997 1 1
1.09296726071911 1.07316665009557 1 1
0.890180015970049 0.873951257368269 1 1
0.962472333067479 0.945100470844269 1 1
0.943940751458367 0.926811618920561 1 1
1.10456469372617 1.08352453371718 1 1
0.961858482380048 0.944508195927589 1 1
1.1010989552001 1.08107484682826 1 1
0.902409889174088 0.886101096800643 1 1
0.842672906336251 0.827312341944062 0 0
0.973234105229476 0.956098292325962 1 1
0.84162459653792 0.826071895396338 0 0
0.909179936027483 0.891910914967583 1 1
1.09357015418967 1.07259468131828 1 1
1.00095741511116 0.982515814824121 1 1
0.959868672785199 0.94135925682485 1 1
1.01664359493368 0.997317435103281 1 1
0.844361421061149 0.828279051622182 0 0
1.01812656536104 0.999336598882131 1 1
1.14177002240996 1.12055020288648 1 1
1.09790416509155 1.07934048605673 1 1
1.00840186041216 0.989824123520494 1 1
0.882513499680799 0.866398108839086 1 1
0.924004410233433 0.90526147812101 1 1
0.944218222529264 0.927772542995647 1 1
1.0698710695577 1.04986097657217 1 1
0.98207110565841 0.964421194896261 1 1
1.10026270035484 1.08025645846337 1 1
1.08093200529336 1.06024429421926 1 1
1.00668616023818 0.989526968924342 1 1
1.10151710461227 1.07970293175169 1 1
1.0439529693583 1.02408244189278 1 1
0.993093328522675 0.97538928119562 1 1
1.02116826682354 1.00203634699554 1 1
0.92608172781849 0.908441990819281 1 1
1.11255960897864 1.09216621280246 1 1
0.918329142134212 0.901829165278373 1 1
0.986120580883543 0.967249156565179 1 1
1.02690328137122 1.00759630866532 1 1
1.01129741465554 0.992440102945812 1 1
1.09011696980591 1.06994761447364 1 1
0.97901260723405 0.961521181204667 1 1
1.16785899697665 1.14571480866741 1 1
0.925679875527288 0.909287136568594 1 1
0.906174015765512 0.890218657313526 1 1
0.93141137764559 0.914434941329969 1 1
0.990516185029268 0.971560094275899 1 1
0.967830263680864 0.950636989440279 1 1
1.09989673810809 1.07803482446984 1 1
0.873368283346075 0.858522294783635 1 0
1.10480165920136 1.08262239104913 1 1
0.977072426538651 0.957534621821345 1 1
0.947200927251153 0.931085776887459 1 1
0.92779449375595 0.910596856616107 1 1
0.903640711541686 0.886697304071898 1 1
0.972505313928423 0.953708590664788 1 1
0.956038511667207 0.936889450921141 1 1
0.915793550844 0.899748094303021 1 1
1.11251394132276 1.09127449670046 1 1
1.07115309869866 1.05112655410911 1 1
0.962196370921448 0.944345062787645 1 1
1.03340553955686 1.01433867794489 1 1
1.00607333593987 0.987848299727861 1 1
1.02601984747579 1.00720571213476 1 1
1.08087031010238 1.06079963882958 1 1
0.928870219299142 0.911573535174389 1 1
1.08372463686386 1.06361516876053 1 1
0.891953769889147 0.875883012001239 1 1
0.835558192341774 0.820095207297827 0 0
1.08830843160644 1.06728046178463 1 1
0.951924681034911 0.933551470432167 1 1
0.902660457889266 0.886228360964749 1 1
1.0170297496473 0.999049648332207 1 1
0.964333100226217 0.944825440269319 1 1
1.00157233101977 0.984076288524851 1 1
0.977552116494826 0.959050492551965 1 1
0.978469745319225 0.960470974760347 1 1
0.830341865409192 0.81475154808001 0 0
0.911640610927749 0.895721631475914 1 1
0.967860826522177 0.948328376046232 1 1
0.970377065170642 0.952110207566042 1 1
1.02346440092143 1.00473790991522 1 1
0.864556264275395 0.848065441255418 1 0
1.03991884589311 1.02123251608368 1 1
0.941689787879099 0.925115348902103 1 1
1.07704742409911 1.05653543080088 1 1
0.991752966158504 0.972362553482177 1 1
1.1687351670667 1.14763606104525 0 1
0.921340119980071 0.90499611380058 1 1
0.995977314828461 0.976534733675949 1 1
0.861837210315182 0.844885310563909 1 0
0.981385931372636 0.962846960143851 1 1
0.937267516722359 0.920504018631183 1 1
0.841392416028548 0.82585596391372 1 0
1.02177826373801 1.00299612066916 1 1
1.05478735572226 1.03602663640719 1 1
0.98733717979448 0.968563004336075 1 1
0.906297229006391 0.890012226463608 1 1
0.936702534701337 0.918967248324398 1 1
0.992500803148279 0.974226550182454 1 1
1.02771194910174 1.00965877393986 1 1
0.960540505229091 0.943338181654758 1 1
1.04395651597071 1.02444366137743 1 1
1.04404711892877 1.02439717114456 1 1
1.16360417719258 1.1425942910569 1 1
0.969792736912618 0.952911758141594 1 1
0.875783864361755 0.860065512498556 1 1
1.04799449779554 1.02973185911874 1 1
1.07816506597784 1.05840335459243 1 1
1.0298299353734 1.0099726239047 1 1
1.10059243005684 1.07989527683517 1 1
0.994246046499284 0.975940198191 1 1
1.02709300537961 1.00861619533746 1 1
0.906702880829027 0.890159650617647 1 1
0.938389005403352 0.921181522184866 1 1
1.06913192119577 1.04919011848354 1 1
1.06145514217451 1.04176485072822 1 1
1.11228050546814 1.09209716290641 1 1
1.05870959708786 1.03940364153703 1 1
1.1300877035349 1.10880713917583 1 1
0.989240977623066 0.971012013876241 1 1
1.05030827713535 1.03189478323006 1 1
0.942438268654443 0.924928884408998 1 1
0.961827358432278 0.943572910697435 1 1
1.0513095789377 1.03081138980189 1 1
1.00482865856587 0.986959121683281 1 1
1.0630515712535 1.04310307540012 1 1
1.06779184590901 1.04851692165028 1 1
1.11243822230088 1.09217859669058 1 1
1.08564220535609 1.06536039082704 1 1
1.16230173850678 1.13987060059114 0 1
1.01810893926489 0.999840801059985 1 1
1.21088823282354 1.18716376298568 0 0
0.963763312969953 0.945991468160601 1 1
0.995725372633576 0.977550121396331 1 1
0.937754940595386 0.91974134479357 1 1
1.01980700968041 1.0027474181973 1 1
0.918603818536194 0.901227310917985 1 1
1.10348644667495 1.08443110301496 1 1
0.971120185647409 0.952076358133275 1 1
0.924474597495398 0.908360094325744 1 1
0.963863832652657 0.947587331231456 1 1
0.990238720774439 0.972516592028949 1 1
1.0017480468557 0.983029715468738 1 1
1.18377577390622 1.16094346013426 0 1
0.875034189630194 0.858359449344136 1 1
0.995386987925308 0.976131362649013 1 1
1.04824068532985 1.02822431000501 1 1
0.925547139342378 0.908253057910088 1 1
1.01967513086366 1.00085238385406 1 1
1.04257995982045 1.0244638184645 1 1
0.927495277396858 0.910407190351896 1 1
1.08467434194098 1.06446123444184 1 1
0.974441585668998 0.956940248500768 1 1
0.946574327433265 0.928744467925308 1 1
0.931564044751301 0.913433240486894 1 1
1.12110135365971 1.09998536144312 1 1
1.06805566072517 1.0469361112255 1 1
0.875205464093077 0.859218449518684 1 1
1.08992724075036 1.07070756241754 1 1
0.920798435868815 0.903504852933861 1 1
0.985025063675503 0.965770603359363 1 1
1.03602412335696 1.01690192613017 1 1
0.945190724761054 0.928283102653634 1 1
1.08403949419273 1.063281407612 1 1
0.89595872606898 0.879892296998193 1 1
0.991315249655225 0.973007569096835 1 1
0.962612760410231 0.945649544203323 1 1
1.1005327282288 1.08102772890517 1 1
1.00364766646592 0.985326005174317 1 1
0.852918560646196 0.837008748717947 0 0
0.93204885077297 0.916095760699103 1 1
1.17638906786533 1.15436689615486 0 1
0.985229489472635 0.966084028532649 1 1
0.989325382205488 0.972561186493437 1 1
1.02482090805519 1.00554325681472 1 1
0.969624275455912 0.951996391162818 1 1
1.10492639506304 1.08441338652526 1 1
0.855570341491119 0.839857658974427 0 0
1.13727467692723 1.11569432626198 1 1
1.00860149419788 0.991239428413962 1 1
0.925714915121261 0.908316070250162 1 1
0.996559236559559 0.978046257515424 1 1
0.836547263751866 0.820717783126699 0 0
1.00705316687642 0.987908338826595 1 1
0.950203898402168 0.932542347833286 1 1
1.00094850900035 0.98115759487602 1 1
1.06653420355547 1.04722347502065 1 1
0.944021280402438 0.926668577071907 1 1
1.07725271542218 1.05628748173719 1 1
1.05774366972726 1.03766346488611 1 1
1.0759210077348 1.05473924546217 1 1
0.976989877949857 0.958026699100957 1 1
0.978040765599082 0.960031733194257 1 1
1.15987129080695 1.13848458695083 0 1
0.906538036209531 0.889690653935411 1 1
0.891388994584696 0.875131686350739 1 1
1.06326933371463 1.04369838243312 1 1
0.99763137388242 0.979435288662554 1 1
1.01035719541163 0.993108370260546 1 1
0.942123182852376 0.926216540234551 1 1
0.907559597031478 0.891435265483626 1 1
1.0274996533042 1.00911690071004 1 1
1.15958372353637 1.13857629693321 0 1
1.05713896280781 1.03723179843496 1 1
0.898813293784655 0.882722991287784 1 1
0.895605435698392 0.879491058509824 1 1
0.971045289580903 0.952742764737197 1 1
1.05016823082566 1.03064289192301 1 1
0.998708489452653 0.9804424580014 1 1
1.00141898510034 0.9844175663989 1 1
0.984418747486462 0.966568667429191 1 1
1.0136311239609 0.993251995086946 1 1
1.06896097198512 1.04762068090338 1 1
1.02044787308895 1.00249600697397 1 1
0.822979463320259 0.80837420309465 0 0
1.05985153655793 1.04046718996355 1 1
0.95199406387866 0.933321592440381 1 1
0.95908465429409 0.941068565157823 1 1
0.918910489504671 0.9014657929825 1 1
1.11518092205865 1.09436301663122 1 1
0.983306935039515 0.965753597903102 1 1
0.949021169831044 0.930482961257225 1 1
0.920595910644276 0.90435775316554 1 1
1.0412140136143 1.02158362568228 1 1
0.869483327416987 0.853930219670084 1 0
1.00066442887332 0.982217791217491 1 1
1.00872550521884 0.989908102097069 1 1
1.01851438225028 0.999518385932818 1 1
1.00714273288877 0.987213773891068 1 1
1.09952552477171 1.0798575551334 1 1
1.0227127830274 1.00127774327851 1 1
1.00924417632328 0.988564412071208 1 1
1.01862070579026 1.00048087290668 1 1
0.957968573121703 0.940925199472138 1 1
0.940040731320881 0.92163764913498 1 1
0.974933384840859 0.957686109901433 1 1
1.14308614444829 1.122741092791 1 1
1.00700201070087 0.988457052276121 1 1
1.02633111388992 1.00738849866347 1 1
1.07964065958283 1.06072165674183 1 1
1.11718204757256 1.09686308604105 1 1
1.05314618639745 1.03306675658601 1 1
1.06940200753475 1.04870566612997 1 1
1.01704000838731 0.998374941268409 1 1
1.08289523114841 1.06449098399248 1 1
0.936565055061255 0.919326432433377 1 1
0.981776948062913 0.964309143970772 1 1
1.0037589341609 0.984899425161212 1 1
1.0186892075111 0.999576086465871 1 1
0.994565490698901 0.975872459684711 1 1
1.04098184796639 1.02049964070726 1 1
1.03731723619213 1.01699812173729 1 1
0.917768108895094 0.899764011592253 1 1
0.938161755751646 0.921310178716102 1 1
0.991400861012312 0.973384503386096 1 1
1.06726430093631 1.04759252362596 1 1
0.990838386904781 0.972599286881177 1 1
0.962516871727441 0.945064247878436 1 1
0.992347312697693 0.973173824964038 1 1
1.09191774324636 1.07195416139829 1 1
1.07228419628583 1.05170844692702 1 1
1.08886156916294 1.06804167429199 1 1
0.979513251222089 0.961631388088623 1 1
0.94843416082748 0.931311502269623 1 1
1.01051949987737 0.992779655108934 1 1
0.999765367233258 0.980982085136634 1 1
1.0807981855002 1.06081684637149 1 1
0.842140193237872 0.826956412317661 0 0
1.06227689095097 1.04309897792193 1 1
0.96816805279105 0.950952906167948 1 1
0.902676880566507 0.886931646910286 1 1
0.983980476048478 0.966499061629641 1 1
0.954400149041124 0.936716554798147 1 1
1.14344783051015 1.12202210846778 1 1
0.85673646379837 0.839794007494233 1 0
1.08231097963898 1.06327598925677 1 1
1.00877264599057 0.989012069031114 1 1
0.930585550422195 0.913023488070779 1 1
0.920118100952332 0.902704219386586 1 1
1.06529658612758 1.04471986072121 1 1
1.03278354624126 1.012845723039 1 1
0.942839257434374 0.924512537481999 1 1
1.07043860927374 1.04951399949438 1 1
1.06682583554889 1.04740462850889 1 1
0.885574743424528 0.869175791026952 1 1
1.04470888157205 1.02501713634951 1 1
1.03896638979143 1.02063733871779 1 1
0.996069597329477 0.97664292350399 1 1
1.07036702221049 1.05066394401554 1 1
1.06115496265941 1.04128883478399 1 1
0.926784045723836 0.908856288553736 1 1
0.928887801275665 0.912263558261147 1 1
0.96653189068402 0.949022655848553 1 1
1.06463194909686 1.04432932166427 1 1
1.10840468455069 1.08831232342256 1 1
1.11597154097115 1.09486988208024 1 1
0.97338428519606 0.956063650018812 1 1
0.963022549579448 0.946924469471197 1 1
0.90648285376513 0.890000727819446 1 1
0.969421340590309 0.952459727547479 1 1
1.07064609143398 1.05090377662685 1 1
0.962740766344695 0.944843853008095 1 1
0.930201758991903 0.911839418340466 1 1
0.913497872753511 0.896378907817369 1 1
0.892981945856024 0.877044012484772 1 1
0.946513493365095 0.929564427345057 1 1
0.963092337944664 0.943111560063087 1 1
1.0508486150537 1.03074056634142 1 1
1.03670743243696 1.01825316691347 1 1
1.02083353586576 1.00253489789432 1 1
0.859243059036679 0.843800492108252 1 0
1.08487673866013 1.06486197315095 1 1
1.05474715297408 1.03493514077656 1 1
0.983618682910286 0.964967489316424 1 1
1.01100225931514 0.991933036427594 1 1
0.883410627110495 0.866949567025507 1 1
1.02478659233572 1.00491009052206 1 1
0.926147230390349 0.90798464243445 1 1
0.99593634484987 0.977890983131304 1 1
0.920222420667263 0.903724324711512 1 1
1.01455732918488 0.99478540494768 1 1
0.964987711257081 0.946937271736184 1 1
1.07766486627635 1.05790142385412 1 1
0.849447307996494 0.832624997869048 1 0
0.99149623898523 0.973453798958652 1 1
0.98763356151469 0.970028857985287 1 1
1.06124873910797 1.04073426180941 1 1
0.989002629606477 0.970516257573491 1 1
1.02832488147769 1.00991041333744 1 1
1.07067607407546 1.0499343493282 1 1
1.03617528214378 1.01622089923029 1 1
0.952467972945825 0.935424140825675 1 1
1.12218330914676 1.10175009609237 1 1
0.98697154192541 0.968793502900803 1 1
0.985064017948 0.966525945562321 1 1
0.887534990438946 0.87128025261616 1 1
0.877531904159113 0.861359598014086 1 1
1.08360033198321 1.06449326427465 1 1
1.01111842729459 0.992882547357658 1 1
0.954709130291219 0.937402327503967 1 1
1.08167897273274 1.06112809272192 1 1
0.986256392212271 0.967262054075346 1 1
0.989079260839076 0.971745432338011 1 1
1.03058114255795 1.01150591217373 1 1
0.999404026260757 0.981866443960718 1 1
0.996930860062454 0.977806867700302 1 1
1.07216842712216 1.05190228421446 1 1
0.89287390812228 0.876851467841316 1 1
1.0785182461708 1.0585850726375 1 1
1.04398845932009 1.02495253471421 1 1
1.00837496999499 0.98937741940037 1 1
0.926052816930028 0.909381351004239 1 1
0.897920930651133 0.880730432067127 1 1
1.13503736357681 1.11524362393509 1 1
0.965725747696196 0.947683598523482 1 1
0.985290139337531 0.966370060662753 1 1
0.90327647436364 0.886565931146219 1 1
0.988419850269541 0.970429897991937 1 1
0.886032755328378 0.86840242984951 1 1
0.973861647870342 0.955979917248071 1 1
0.97999163193189 0.961931123571489 1 1
0.910463507805036 0.893518189423926 1 1
0.991285116125791 0.973820140147508 1 1
1.06444387381725 1.04485457437355 1 1
1.07088050589235 1.05153099937757 1 1
0.883150151636503 0.866232988446115 1 1
1.04568675006936 1.02678127381824 1 1
1.0592733996468 1.03988909073453 1 1
1.10144113623263 1.08185446360596 1 1
1.27594645154465 1.25337746275318 0 0
0.887695514684077 0.870320741164376 1 1
0.886956478591229 0.869458536962296 1 1
1.01992228311245 1.00066538274582 1 1
1.04717947365965 1.02540496236605 1 1
0.972721707731856 0.954688431453311 1 1
0.917779101468455 0.901867261593112 1 1
0.953471557246308 0.935116532999305 1 1
0.885707135488531 0.869328488733971 1 1
1.10808355727984 1.0886445735512 1 1
0.924263374249367 0.906642285324681 1 1
0.950093815033952 0.931417700970848 1 1
0.932656824668243 0.914447070099089 1 1
0.929349205356948 0.913201753160739 1 1
0.925806721915921 0.907799608328409 1 1
1.04527239252338 1.02525332458242 1 1
0.998447068497368 0.978714533775485 1 1
0.87563292368179 0.860001328034012 1 1
0.954013158993534 0.936409267156981 1 1
1.05944816128748 1.0384926120919 1 1
0.986187030093302 0.96808605428518 1 1
1.06179582916779 1.04242872063044 1 1
1.16100155365612 1.14039585457389 0 1
0.98306793160477 0.965872227354941 1 1
1.02965785825627 1.01086447950593 1 1
1.02040730066549 1.00121668671045 1 1
1.03399346726229 1.01512308881349 1 1
1.12887200743187 1.10879182523897 1 1
1.03885521812961 1.02058266063345 1 1
0.953018338950838 0.934727780926297 1 1
1.10116445915448 1.0806083459416 1 1
1.01443399167603 0.995340013968477 1 1
0.964470230653709 0.946399163947465 1 1
1.11833278877927 1.09871403679945 1 1
0.926154822203166 0.908028543197738 1 1
0.978555412553382 0.960827555781225 1 1
1.03622570686986 1.01780303292047 1 1
0.965485638148602 0.947246580487961 1 1
1.12725600597886 1.10707347876776 1 1
0.970695027948222 0.951558522620574 1 1
0.982690065937514 0.963484390242297 1 1
0.872555409009456 0.855970375327305 1 1
1.04359807762123 1.02363881750997 1 1
0.865060614451064 0.848946621759134 1 1
0.9414869130842 0.923574447435088 1 1
0.952972047169689 0.935876342681045 1 1
1.14470787883103 1.12389914158143 1 1
0.987582157785456 0.9693744199921 1 1
1.09799163641997 1.07814048048394 1 1
1.03875950057838 1.02025544762303 1 1
0.905059016754246 0.887610474521489 1 1
1.0389810719419 1.02068591305196 1 1
0.968938204837219 0.948801234194021 1 1
0.878807634258136 0.861828069366193 1 1
0.991304442197868 0.973185129912985 1 1
0.952434066189652 0.934870505224496 1 1
0.921511443067881 0.904948719218418 1 1
1.06161679915406 1.04158179283349 1 1
1.00760469981007 0.988314260459606 1 1
1.05612386165502 1.03661303712721 1 1
0.920234817252001 0.90326448169186 1 1
1.05903014533812 1.03977797002888 1 1
0.959690034154116 0.942544873489627 1 1
1.16183706182399 1.14036252103708 1 1
1.02332738851949 1.0054565263816 1 1
1.03603183428377 1.01628799713976 1 1
0.989069878415541 0.970620980811954 1 1
1.00469679831259 0.985517684441107 1 1
0.931456326751191 0.914325645110299 1 1
1.01483782142524 0.995312415106079 1 1
0.993028996862412 0.974084963266454 1 1
0.958215008793587 0.940307521175377 1 1
0.962227362922825 0.943964084118048 1 1
1.00901275725952 0.990117779840257 1 1
1.00278476152004 0.983900533462332 1 1
0.97221612464712 0.9544643049526 1 1
0.950412055030124 0.933232119457406 1 1
1.01591404172111 0.997328761867598 1 1
0.869282679588852 0.853409675179017 1 0
0.917822534187129 0.900253190430281 1 1
0.992587524816382 0.974974898910949 1 1
0.977650238295988 0.959155690883746 1 1
0.951420975590989 0.931564471766292 1 1
1.05463739626138 1.03502907115899 1 1
0.883911200230007 0.865630903776549 1 1
0.969649547216237 0.951712668054863 1 1
1.0916969071806 1.07091496575 1 1
0.781173061691613 0.767255667060654 0 0
0.942975125196138 0.925006838292417 1 1
1.06410322400833 1.04524342377737 1 1
1.09520634377367 1.0758510183496 1 1
1.00014815428281 0.982164447150511 1 1
0.955207548872771 0.937604653048311 1 1
0.964220339424349 0.945273825166138 1 1
1.04437530771858 1.02519519902529 1 1
0.955796837849052 0.938313734285706 1 1
0.885260979885779 0.8689536001039 1 1
1.06185071586646 1.0430470298278 1 1
0.998804178797782 0.978847369443839 1 1
0.89247891238541 0.874886840974742 1 1
0.91438660129678 0.897457521822289 1 1
1.0730629720041 1.05277311167425 1 1
0.995766013331255 0.978251931743679 1 1
1.12701487979576 1.1062207072679 1 1
1.03676065762194 1.01749369940928 1 1
0.848412710575157 0.83207056852543 1 1
1.15062286546343 1.12830781206839 1 1
0.892851846231549 0.8772816697263 1 1
0.978276240594413 0.960738579084199 1 1
1.0238915673331 1.00303198352326 1 1
1.12806501497872 1.10723106970273 1 1
0.919341457017716 0.902970705253822 1 1
1.09111006909066 1.07044037366354 1 1
1.01239793870541 0.99289392405511 1 1
1.02903473612271 1.00927294663111 1 1
0.976567952781851 0.958161134445815 1 1
1.103123800017 1.08341831193959 1 1
1.01201275138441 0.992148327581732 1 1
0.889061445621168 0.872923582235559 1 1
1.06123459490224 1.04224249850739 1 1
0.980322875412335 0.961822843604951 1 1
0.966495384476438 0.948485274978328 1 1
0.981459775576472 0.96387851443601 1 1
0.943491462795525 0.92557362822332 1 1
1.07820659098865 1.05824131126377 1 1
1.05855649040732 1.03839270201284 1 1
0.890707140652655 0.874010869852958 1 1
0.9707828731449 0.952510497308953 1 1
1.00707539885789 0.9889820801681 1 1
1.00782730044668 0.989671291437514 1 1
1.03819079589463 1.0177778358751 1 1
1.15681686470944 1.13583360423236 0 1
0.933917594136822 0.915976533534683 1 1
0.997204131173322 0.978223281546911 1 1
1.01798931386807 0.998902201077121 1 1
0.950190210826124 0.933127542480439 1 1
0.976385085089817 0.958245166666169 1 1
0.997120301091612 0.978267912097598 1 1
0.993459644902992 0.975594726791496 1 1
1.03121519701222 1.01207068456443 1 1
0.888295040149967 0.871777864287751 1 1
0.997763410681248 0.980299770755138 1 1
1.05439329429365 1.03471540089603 1 1
0.985054436764426 0.966369044040721 1 1
1.01729853751067 0.999232508803858 1 1
1.04662260914007 1.02786134996486 1 1
1.0039068945143 0.985328369060494 1 1
0.859499093345631 0.843497539101653 1 1
0.888555228563249 0.871935928502427 1 1
0.982352790177569 0.963158688181886 1 1
0.97913845605016 0.960911473219372 1 1
1.03998985472366 1.02182236046149 1 1
0.969648785537091 0.950983510685939 1 1
1.00527465170161 0.987432739589741 1 1
0.966958395568097 0.948211834511634 1 1
0.97517276642448 0.956066052441685 1 1
1.00784138735162 0.989297516882578 1 1
0.979691100768578 0.96134253341286 1 1
0.928576625261214 0.910133291179433 1 1
0.946900500334727 0.929300756648402 1 1
0.96217865222801 0.944447427345116 1 1
0.993885465627303 0.976556721121392 1 1
1.04680948060591 1.02651303614855 1 1
1.04817534369099 1.02837925282673 1 1
0.842483912411573 0.827361786661685 0 0
0.990531869787622 0.97163605019755 1 1
0.989955901258472 0.972275237926363 1 1
0.970075660970817 0.952781772286408 1 1
0.910681700154502 0.89462187057584 1 1
1.11349352725308 1.09328996701998 1 1
0.965604931243204 0.948832327748205 1 1
1.08450635021159 1.06513084984901 1 1
0.945705046690757 0.927547780590256 1 1
1.02361388148044 1.00604822416292 1 1
0.948142396441402 0.93049051197875 1 1
1.13293731036612 1.11212376635068 1 1
1.02432697306539 1.00619673717446 1 1
0.940458356788516 0.921534850243293 1 1
0.957288189368096 0.939848876039292 1 1
0.921333961105549 0.905060425575367 1 1
0.999578599614394 0.980920083377039 1 1
0.905617840053961 0.888035149961662 1 1
1.00748471830165 0.987348151036953 1 1
1.05457976962618 1.03444431062559 1 1
0.895160867895742 0.878139977422381 1 1
1.03320506926188 1.01444123224462 1 1
0.852807014823921 0.836107399623186 1 0
0.916035028974618 0.900733974376258 1 1
0.916734503119417 0.90076220274605 1 1
0.909937708890043 0.894103237348556 1 1
0.978200505160288 0.960557963765825 1 1
0.983841651546368 0.965969256033821 1 1
0.970638905106953 0.952731605794588 1 1
1.08469119258728 1.06447598929458 1 1
1.07609096107752 1.05632968393467 1 1
0.819139242378106 0.803261839799179 0 0
1.07188126520451 1.05245058134384 1 1
0.956733973454702 0.938397188958486 1 1
0.963462277402613 0.945242177683987 1 1
0.921552717448644 0.904450008164173 1 1
0.839399354541483 0.823280878282883 0 0
0.981493410011245 0.963763601908064 1 1
0.962583513246559 0.944931783946238 1 1
1.01337994754678 0.994624547764164 1 1
0.937037670469842 0.921087823300235 1 1
0.956675831158447 0.938521080649368 1 1
1.25105432424478 1.22817191078761 0 0
0.92224484061871 0.905588433926672 1 1
1.02758763824713 1.00889739442488 1 1
1.05982968055444 1.04079514005057 1 1
0.80252784752267 0.786875723263316 0 0
0.877540186283514 0.8612351700019 1 1
1.04109056405827 1.02280186709249 1 1
1.07263147822127 1.05424401679958 1 1
1.11767407498574 1.0968802381033 1 1
1.09001002710949 1.06931760366146 1 1
1.0027261840668 0.984898372157747 1 1
0.959905811226774 0.941975592324078 1 1
1.01425378334772 0.995181222999441 1 1
0.975622229893307 0.957142263635323 1 1
1.00712388405271 0.98889173575639 1 1
0.960543788042909 0.942709636780129 1 1
0.978041903007992 0.959604254602349 1 1
1.07160802287908 1.05174530212892 1 1
1.02633000358873 1.00602934901574 1 1
1.20119688044699 1.17792586084371 0 0
0.973740079411379 0.956285284867323 1 1
1.15843621715652 1.13503144594075 1 1
1.07879519124436 1.05909777379335 1 1
0.966984313291113 0.948343877311352 1 1
1.03146664881861 1.01290098270773 1 1
1.0131467726388 0.994749890554102 1 1
0.968625772170118 0.951572844705413 1 1
0.996776801615255 0.977078094618481 1 1
1.06591653278562 1.04651949875975 1 1
0.919172672869276 0.902869691835976 1 1
1.05185863075706 1.03126591465906 1 1
1.08754770348813 1.06774346754761 1 1
1.05252101556741 1.03403203961679 1 1
1.03736848011226 1.01825910325823 1 1
0.884338746465565 0.865584404749533 1 1
1.02025256767575 1.00169567466465 1 1
0.999319651320523 0.98144253763643 1 1
1.11586174557061 1.09551745965737 1 1
1.03145970643682 1.01144309223829 1 1
1.15707237329281 1.13558567824253 1 1
1.0876516052541 1.06708258662401 1 1
0.898894714742101 0.882669708853883 1 1
1.10388476606257 1.08433178379089 1 1
1.06152716436795 1.04184357936679 1 1
1.01101903928296 0.99214655242722 1 1
0.986542356286021 0.96693444250263 1 1
0.975258852948323 0.956996105627319 1 1
0.936516561554234 0.91923952295551 1 1
1.00883405064508 0.99063104788244 1 1
1.0463589740389 1.02590852231233 1 1
0.959947651005002 0.941460335453339 1 1
0.936394044292953 0.919012625135515 1 1
0.930414471658647 0.913283019985241 1 1
0.921558720373586 0.904250827140892 1 1
1.01135568266312 0.993619958187904 1 1
0.970382020490489 0.952939442261101 1 1
1.03129400156709 1.01138592889446 1 1
0.937957935971485 0.92035195461653 1 1
0.922284776632628 0.904776413758923 1 1
1.05673617037552 1.036964549685 1 1
0.959847355600892 0.942774847494264 1 1
1.00384118654763 0.984735049382613 1 1
1.05537735172503 1.03647509753532 1 1
0.807997897501827 0.79267178629277 0 0
0.971769947561928 0.953812965444524 1 1
0.861239719245008 0.845379453236807 1 1
0.899371413828869 0.882996002627902 1 1
1.00134816085017 0.982217711118887 1 1
0.997260547157512 0.979341443452647 1 1
0.93761176134495 0.921163889170208 1 1
0.901387077159233 0.884665119720888 1 1
1.01457719670571 0.995138327790962 1 1
0.92574373022547 0.90933997918508 1 1
1.12543248813981 1.10362908201552 1 1
0.969336575511129 0.950648657537582 1 1
1.0462040042239 1.02729016040744 1 1
1.12490992131933 1.10447095161502 1 1
0.999765313421554 0.981967654773743 1 1
0.954620700492442 0.936285417618115 1 1
1.13743041065604 1.11658767563837 1 1
1.06275551857497 1.04295596819487 1 1
0.942106975966792 0.925188459603946 1 1
1.05741011169721 1.03814188509744 1 1
1.02143336951708 1.00231827284223 1 1
1.05770600246415 1.03820489525713 1 1
0.846845077222471 0.830702176682644 0 0
0.93064710304245 0.914294571899342 1 1
1.14992880588023 1.12873222640566 1 1
1.01695724629505 0.998976453188185 1 1
0.952694914669246 0.933541444713889 1 1
1.06489937541495 1.0440920019068 1 1
0.959408278630299 0.941551232880907 1 1
0.944589724728818 0.928333362328906 1 1
0.892426852230084 0.875529076056986 1 1
1.05638158783647 1.03596759322932 1 1
0.890685920915573 0.873242027762895 1 1
1.09293744538526 1.07257218736275 1 1
0.947780251921632 0.930404405720802 1 1
1.01761028916195 0.998971101289122 1 1
1.04129516058046 1.02195209738611 1 1
0.841938290783789 0.826948822374773 0 0
1.01586187877609 0.997228613348164 1 1
0.963841303919067 0.946486715898007 1 1
0.852802338677954 0.837235140050039 0 0
1.09752263097473 1.0765550757493 1 1
0.996335052221345 0.977588770755967 1 1
0.935298496228662 0.917819230179582 1 1
0.980996799109271 0.963070900126195 1 1
1.14540378251309 1.12338764091566 1 1
1.03746434552067 1.0180449821102 1 1
1.10296622870574 1.08237146719412 1 1
0.999212013666501 0.981118020875393 1 1
1.07755372911374 1.05673016280749 1 1
0.988352990873488 0.969658428513879 1 1
0.824775881062648 0.810018255456241 0 0
0.976378317868363 0.957939381122675 1 1
1.04897586304651 1.03010519347794 1 1
0.941843369494102 0.924103469299421 1 1
0.995323345170371 0.975941040833136 1 1
0.898349510439156 0.881872073198743 1 1
1.03090364441143 1.01069241563314 1 1
1.15306467071636 1.13158357910152 1 1
1.02585624739085 1.00629850152069 1 1
1.03946961089945 1.02037761756041 1 1
0.870740037113584 0.853768386234123 1 1
1.1115286767477 1.0907715464498 1 1
0.83662504496914 0.821286247787916 1 0
0.908956212269282 0.890968774211588 1 1
1.01855708166032 1.00007439518851 1 1
0.959771053935121 0.942560948559648 1 1
1.18116105941697 1.15962749062647 0 0
1.13357632211766 1.11184460275814 1 1
0.947901929649471 0.931993300147271 1 1
0.967272841873753 0.949127232968428 1 1
1.0427620224962 1.02259638330351 1 1
1.03316866354844 1.01322906393651 1 1
1.09784493952171 1.07647824996748 1 1
0.872530023412561 0.857260536133891 1 1
1.13010938380179 1.10935119865053 1 1
1.08740631482023 1.06611332905098 1 1
0.965428011741047 0.947935919065154 1 1
0.962626044534017 0.943685192148984 1 1
0.974556515179005 0.957085236665883 1 1
0.880988856996283 0.864977123816821 1 1
1.04054615825978 1.0220316409464 1 1
0.934905207068373 0.917356523795175 1 1
1.09998572191263 1.07904273235733 1 1
1.02248655528965 1.00317180009627 1 1
0.999902017395012 0.980775412614374 1 1
0.987166272434094 0.968908135415002 1 1
1.03955499485226 1.02000724095952 1 1
0.939010990121126 0.922527729193702 1 1
0.922071039849151 0.903651454880772 1 1
1.00682707086678 0.988693145996091 1 1
1.027887664251 1.00782720861491 1 1
0.845167361962006 0.829978688492194 1 0
1.0625935349311 1.04307650256476 1 1
0.937676892854925 0.920215584414358 1 1
1.11473543786493 1.09225427480422 1 1
1.17517466979679 1.15232573764508 0 1
1.03956912606149 1.02030041085484 1 1
0.931498579150491 0.91441317530289 1 1
0.998266224045422 0.97886628630082 1 1
1.20641797757388 1.18396231901831 0 0
0.931430046677883 0.913630573093715 1 1
0.852982217574195 0.836000260821674 1 0
1.05120341095104 1.03087933487649 1 1
0.989642754952972 0.96897754009497 1 1
0.947120273288704 0.929121529772198 1 1
1.02045198413463 1.00242329205606 1 1
1.17092475734452 1.14949106331586 0 1
1.02658535674595 1.00825551529884 1 1
1.01062802488295 0.992966824353002 1 1
0.933531848678354 0.915652615367036 1 1
1.19289342646261 1.16869756575602 0 0
0.915438734173713 0.897522865103631 1 1
1.04574215340806 1.02738221621558 1 1
1.13037902830121 1.10937181458399 1 1
0.962621340702917 0.944734878808957 1 1
0.959782390878834 0.942075779840369 1 1
0.980592249895382 0.961727624851077 1 1
0.932760461889523 0.915592848552466 1 1
0.987179605686137 0.968453509939426 1 1
0.991781682530437 0.973117025100936 1 1
0.894565297517035 0.877773990143586 1 1
0.965221325926563 0.946728318428176 1 1
0.989592784048706 0.970750495382291 1 1
1.03470689040674 1.01678854847573 1 1
1.16438690050321 1.14375931190611 0 1
0.991181703630244 0.971973911537528 1 1
1.00329048900189 0.986168315196185 1 1
1.00718323796867 0.988832663924981 1 1
0.979374126011373 0.961534585747921 1 1
0.95570133232054 0.938311132826554 1 1
1.09234889478279 1.07192114979036 1 1
0.915127247337689 0.896481517778689 1 1
1.04678883766381 1.02698763364589 1 1
1.00847576381952 0.990160263062496 1 1
0.953746275333173 0.935555557244851 1 1
1.07619490805711 1.05723181932225 1 1
0.994957767536044 0.976718360522575 1 1
1.05896175601714 1.03886226496907 1 1
0.976986411892267 0.957183142657123 1 1
0.949587011841222 0.932958005364145 1 1
1.0345809573093 1.01624713656443 1 1
0.983486028610854 0.96597218655348 1 1
0.968199395393607 0.950798609508263 1 1
1.05322094887087 1.03412190782559 1 1
1.05324741675135 1.03245584250494 1 1
1.03057421699538 1.00996443486872 1 1
0.941311291746949 0.924426665984604 1 1
0.921428155703848 0.905141182333937 1 1
0.997819836204571 0.979264910250019 1 1
1.11351684933125 1.092917971432 1 1
0.997390890096949 0.979344761805186 1 1
1.06890638938948 1.04908464213237 1 1
1.08315013670096 1.06311902164138 1 1
0.899208284611455 0.881677445175535 1 1
1.10403814704917 1.08320294069961 1 1
1.06345089590114 1.04418971006354 1 1
1.06754626514054 1.04797625476016 1 1
1.01874231534212 0.999678837239797 1 1
0.775194132038393 0.761540654267206 0 0
1.02530690688374 1.00507909489146 1 1
0.940636451912162 0.921691273923229 1 1
1.04799214288062 1.02725368952226 1 1
1.07939083179524 1.05936396399849 1 1
1.03391055096397 1.01257609188959 1 1
0.933471909475711 0.91681060982701 1 1
1.13492647354457 1.11497372397044 1 1
0.845313960707747 0.830267704819388 0 0
1.00096426613328 0.982582760222902 1 1
1.01262212541167 0.993934766419926 1 1
0.933392309179273 0.916213271770121 1 1
1.03211373880507 1.01320431130685 1 1
1.00159611277509 0.983870038486413 1 1
1.01710269837435 0.998503924585986 1 1
1.07573910650551 1.05667000521143 1 1
0.96578393211647 0.946503508316957 1 1
1.01650500817302 0.996722272600474 1 1
0.917705449975197 0.901653515328074 1 1
0.933881765602347 0.916397588214513 1 1
1.03066224767577 1.01096057196241 1 1
1.09997959915971 1.07854347347611 1 1
1.03953490263757 1.0194867547591 1 1
0.885776276638954 0.870273907892377 1 1
0.800567287182426 0.784773050393774 0 0
1.15629035188845 1.13480285651667 0 1
1.20924731766425 1.18694039676155 0 0
1.18229194822746 1.15930769497457 1 1
1.09412938870148 1.07414243241622 1 1
1.01177889560145 0.992206715706237 1 1
1.01574798425138 0.99722025176797 1 1
0.888505581701674 0.872104907497422 1 1
1.03526726177355 1.01718388222606 1 1
0.92393532205246 0.907279698632627 1 1
0.942158434053963 0.924535961366991 1 1
1.06485734269971 1.04599276540718 1 1
1.1820495576428 1.15937042479575 0 1
0.969926444382189 0.952151493776437 1 1
1.14487964063841 1.12351770825012 1 1
0.943386642821449 0.92689073336034 1 1
1.09310660621874 1.07261110889431 1 1
1.2056547373251 1.18403017745198 0 0
1.00867114689004 0.990143010495501 1 1
0.944973562035209 0.926287375150196 1 1
0.897782686639175 0.881251068820788 1 1
1.1033285755295 1.08251266159779 1 1
1.02144793322426 1.0021089144337 1 1
1.03039819977245 1.01168094784809 1 1
0.949456277659674 0.932060382186915 1 1
1.05949173055097 1.03917695937328 1 1
1.097798377476 1.07720587169044 1 1
0.976571885857241 0.958807183336289 1 1
1.04615068733173 1.02642485792459 1 1
1.01173074865685 0.992685633002186 1 1
1.050952392755 1.03186827593982 1 1
1.00654136201559 0.987763801367502 1 1
0.948498811894473 0.930680725257854 1 1
1.09987568153255 1.07889450803096 1 1
1.13527729283665 1.1146397184973 1 1
1.13697935367842 1.11626615693125 1 1
1.00611822105154 0.98690116624827 1 1
1.01178206863661 0.993050740148584 1 1
0.925298456801147 0.908178718692425 1 1
0.843655710780257 0.828410785281327 0 0
0.964256095359934 0.946372816988799 1 1
0.979168449726461 0.961126491245916 1 1
0.933017519587785 0.91535552976924 1 1
0.972199832237968 0.954566003808251 1 1
1.0460221825632 1.02572315403486 1 1
0.888367251208583 0.87082837762748 1 1
0.951643197998749 0.934177202172404 1 1
1.07093161918289 1.0507870418544 1 1
0.951400159358536 0.933536618272596 1 1
0.9488058580622 0.930901264459702 1 1
0.96472722015517 0.947253659506041 1 1
0.942956171442336 0.924504439324163 1 1
0.9289534128674 0.9142861009812 1 1
0.974152800605521 0.956851272705111 1 1
1.01681789495047 0.99720162572136 1 1
0.99176690741458 0.973676346885115 1 1
1.07807053875603 1.05802810336377 1 1
0.911859713615099 0.89533187513122 1 1
0.882419750023321 0.865568859654688 1 1
0.995693349464472 0.977164866698779 1 1
0.910208846228093 0.893453147201988 1 1
0.982109969063337 0.964053845942111 1 1
0.94675397800204 0.928833835434248 1 1
1.0140007364516 0.996559616673437 1 1
0.928362890332317 0.911114770701411 1 1
0.899826555810938 0.883013787969073 1 1
1.04094279312162 1.02116388469847 1 1
1.1209924416471 1.10114389486847 1 1
0.888986865383886 0.873764324414338 1 1
0.991134923794602 0.972383101820318 1 1
0.960108025246208 0.942124634489799 1 1
1.01938426816032 1.00056820351187 1 1
0.897884780976492 0.881474810695571 1 1
1.04792413202235 1.02767674341306 1 1
1.07615504212836 1.05685721694968 1 1
0.944123068872885 0.926732625310888 1 1
1.00533328020128 0.986628780346304 1 1
0.742953024669716 0.728379798793066 0 0
1.02427910546747 1.00525493015531 1 1
1.08562053003531 1.06405299666445 1 1
0.949133571537411 0.933132176860356 1 1
0.892934480839688 0.876944274320507 1 1
0.985519966818784 0.966443688836579 1 1
1.04684088029959 1.02738654949562 1 1
1.11562124396864 1.0951176795706 1 1
0.905737825944774 0.888174378651612 1 1
1.04900458282841 1.03120365724182 1 1
0.99765925953028 0.978689316847498 1 1
1.14253176851024 1.12166789297499 1 1
1.11594173759975 1.09448412948497 1 1
1.01369736962449 0.995849534742287 1 1
1.03456804224374 1.01623872882498 1 1
0.939581414139219 0.922525429135749 1 1
1.04648960236147 1.02747758434144 1 1
0.995614799132134 0.976585743724623 1 1
0.996718404827964 0.978874612396077 1 1
1.01493623726697 0.997641169652393 1 1
0.879697278220975 0.862975142527522 1 1
1.06152019638298 1.04111125953468 1 1
0.995747045165362 0.977261696599603 1 1
1.02205950953201 1.00186851710185 1 1
1.00307849895909 0.984427156307539 1 1
0.989245161629992 0.970899643057525 1 1
0.943931796198267 0.927246045016143 1 1
0.901368619625518 0.884065051827498 1 1
1.1462455456223 1.12378868258449 1 1
0.961016804320114 0.943696612031617 1 1
1.11252675203195 1.09238044820032 1 1
0.980576187667743 0.963330154197972 1 1
1.13190798568522 1.11119172836468 1 1
0.98674460628693 0.967987153008564 1 1
1.02296477286775 1.00510660986851 1 1
0.892582591166777 0.874453426726803 1 1
0.860159479965405 0.844833391791727 1 0
1.15042576797567 1.1295706322835 0 1
1.03864438692513 1.02026385166833 1 1
1.04933331327602 1.02933302323932 1 1
1.14106715806421 1.11827988784508 1 1
0.935696277341707 0.918075148922968 1 1
0.946688837354983 0.928598615398923 1 1
1.03161912419904 1.01194852794098 1 1
0.994761053134458 0.976181171001209 1 1
1.03842623794085 1.01940150076532 1 1
1.12784104983775 1.10684903329877 1 1
1.18717483099434 1.16520018949599 0 1
0.767644953268388 0.75371162821766 0 0
1.13977597367749 1.11883669936999 1 1
0.987794613948126 0.969537907492717 1 1
0.896200748812954 0.878787496621982 1 1
0.944867156618871 0.926643644910441 1 1
0.938884919640341 0.922586869555166 1 1
0.958741308858055 0.940830130562392 1 1
0.915627908324154 0.899339666644594 1 1
0.909716888588618 0.89169955079793 1 1
1.0463617271654 1.02612696158281 1 1
0.936013777340336 0.917824372180523 1 1
0.97587748714709 0.957822737058393 1 1
1.04503945512156 1.0255282841256 1 1
0.98176928427959 0.963485189835741 1 1
1.02347000359066 1.00560552006842 1 1
0.891220177438172 0.874715471631442 1 1
1.07026248960035 1.05001875861028 1 1
1.02561376070028 1.00678456723869 1 1
0.878231809797138 0.861068605529006 1 1
0.986675860249689 0.9690011348744 1 1
1.04816388816259 1.02979684601112 1 1
1.10036091261829 1.08060644191782 1 1
1.03239837761218 1.01416766543711 1 1
0.993351110752419 0.975190093182964 1 1
0.989024180245456 0.970134972076359 1 1
1.05616752841315 1.03632086392358 1 1
0.933912966186352 0.917257207109841 1 1
1.00016061458698 0.979840866920233 1 1
0.907357707118593 0.889330332408389 1 1
0.904548364917398 0.889091853898742 1 1
1.00839512761956 0.988801917290995 1 1
0.980840034646933 0.96210391103648 1 1
1.1126598813975 1.09202379787662 1 1
1.02056918482581 1.00248048295601 1 1
0.930061615339067 0.913455867297791 1 1
0.959182961590459 0.941587450421891 1 1
0.974884586599421 0.957034509038555 1 1
0.937067745728364 0.919829136448425 1 1
1.03348703910533 1.0143850933027 1 1
0.976485035021256 0.959578894517256 1 1
1.03835396416617 1.01994496391982 1 1
0.925212941209585 0.908481497928514 1 1
1.02333580172575 1.00302909837049 1 1
0.994378972114132 0.975688103272836 1 1
1.05353928014506 1.0331922805308 1 1
1.08075687743546 1.06024089500306 1 1
1.06132156788435 1.04125045340043 1 1
0.989326055114627 0.971219529912046 1 1
1.11067713723081 1.09029363875995 1 1
0.987051813817586 0.969440335231543 1 1
0.928112890241004 0.91063747706296 1 1
0.884149820760314 0.868277505556548 1 1
0.99727517616833 0.979905210691516 1 1
1.00739844742229 0.988304335138712 1 1
1.01707387996666 0.997921895371392 1 1
0.90019164800493 0.882715300695729 1 1
1.11712351802547 1.09742043875945 1 1
0.935815895663148 0.917063154334353 1 1
0.977851529412487 0.959477626828184 1 1
0.897448381370232 0.87932899931466 1 1
0.943514118848205 0.92454540495353 1 1
1.07401002771302 1.05382761578635 1 1
1.03307623812691 1.01351930733586 1 1
0.871769931964535 0.855565192050949 1 1
0.939012565039718 0.921365934278404 1 1
0.713749555333527 0.700057461159982 0 0
1.05498740946025 1.03553513522781 1 1
1.0101837715003 0.992052783860647 1 1
0.862121217224164 0.845627331698518 1 1
0.965306401316977 0.947481217516392 1 1
1.19864412095621 1.17650771803782 0 0
0.977654047177199 0.959421241038919 1 1
1.14873848708354 1.12739755335956 1 1
1.00562842768623 0.988768459778299 1 1
1.07561442935242 1.0548078094131 1 1
0.965693359684325 0.948726334827073 1 1
1.04033907184636 1.02155461314849 1 1
1.08584073440126 1.0641717679717 1 1
0.938723455478434 0.922280138806596 1 1
1.02130049566365 1.00219344720573 1 1
0.937083769566414 0.920950406368837 1 1
0.985451656967623 0.966399355975019 1 1
1.12797594070158 1.10565025334625 1 1
0.897085068794684 0.880259042516246 1 1
0.885397035865994 0.869612447607955 1 1
0.99309866152939 0.974510096009728 1 1
1.01872701875843 0.998369170357608 1 1
0.970961371472873 0.953371868050352 1 1
0.881741354678811 0.865829651956267 1 1
0.959124313234768 0.940926184934766 1 1
0.972612925457858 0.95506671000803 1 1
0.849683928835595 0.834416183981755 0 0
0.987637514309344 0.968090838699599 1 1
0.996649143916528 0.977995853478314 1 1
0.956777701786291 0.939216841281361 1 1
0.984543051298573 0.9674759334587 1 1
0.924988526445727 0.90579749386448 1 1
0.938518619467535 0.920922350244759 1 1
0.910548826469627 0.894503523963556 1 1
1.09378435351037 1.07461808429532 1 1
0.992078908379807 0.973767513167401 1 1
1.06185310664351 1.04224545756828 1 1
0.809837476070854 0.795726264999869 0 0
0.957297237154379 0.940192609698293 1 1
0.964733108311479 0.947309591462467 1 1
0.970720082615625 0.95223566053805 1 1
0.930524510589594 0.913281049501762 1 1
1.0375792881467 1.01723159757095 1 1
1.03363905593848 1.01448890459652 1 1
1.03687141910394 1.01860113606581 1 1
1.05224876412111 1.03208911628824 1 1
0.948459118466503 0.930183609508457 1 1
0.923666825436636 0.905743986024845 1 1
0.985579946266933 0.967967030884642 1 1
0.976326968335812 0.959410436754451 1 1
1.07274930351812 1.05178783819229 1 1
0.99210484221617 0.974118862183248 1 1
1.09825388610017 1.07808912003379 1 1
1.08238923109596 1.06175063321274 1 1
0.925419242169831 0.908563647554235 1 1
1.04809384080184 1.02890807519218 1 1
1.0287199114115 1.01080901297058 1 1
0.962989172340373 0.944652303838047 1 1
0.851842200726819 0.837026538428001 0 0
1.00022693894545 0.980689683130739 1 1
1.05528871110961 1.03488069707809 1 1
1.06244247430231 1.04316279896158 1 1
1.05212369208411 1.03320993480111 1 1
1.05158033814715 1.0320755084122 1 1
1.00159011040883 0.981835484015742 1 1
0.993329776519101 0.974537056278313 1 1
1.03443503584176 1.01428360752715 1 1
1.00907061477461 0.989390290032953 1 1
1.10037341648693 1.08016770531393 1 1
0.974769077429966 0.956890170277364 1 1
1.05148874327837 1.0329020482119 1 1
1.12904508253258 1.10896941325149 1 1
1.06505454155116 1.0459116963575 1 1
1.06029725396879 1.03997881610962 1 1
1.15516106160724 1.13370718345217 0 1
1.01883435619856 0.999552958834904 1 1
1.02259966540995 1.00412743756975 1 1
0.940079921994424 0.924085165809139 1 1
1.00447285796234 0.985362406522795 1 1
0.937567477032972 0.920425809971886 1 1
1.05099567624557 1.02960815421634 1 1
0.957294927288203 0.939636024815293 1 1
1.05331000018105 1.03379279559268 1 1
0.972884669782123 0.955468602494474 1 1
1.06636212766335 1.04590247211267 1 1
1.14748889368752 1.12546769517054 1 1
1.0277084480306 1.00842649404207 1 1
0.865781995560304 0.850471845164282 1 0
0.929080332475742 0.911711710282058 1 1
0.884663333586389 0.86773545911703 1 1
0.974094871833517 0.957244649687348 1 1
0.982868973545555 0.964109391764509 1 1
0.965152804421253 0.948591639198338 1 1
0.914651202420789 0.897987756317311 1 1
0.915042514020628 0.89875803768869 1 1
0.911196314521768 0.893325651005424 1 1
1.06210352409152 1.04306122621584 1 1
1.06772918981865 1.047009152666 1 1
1.05881676593552 1.03952015568555 1 1
0.932496078104001 0.914238879842182 1 1
0.999127190168554 0.980409580151146 1 1
0.988358923786031 0.970537924297299 1 1
1.06277564491051 1.04315961763548 1 1
0.908607888453722 0.892999885719514 1 1
0.890661064625597 0.874530256356357 1 1
0.897382669235131 0.880804254157901 1 1
1.008653374532 0.990843280560407 1 1
0.901993193459582 0.88655632115223 1 1
1.00125324206632 0.983468154397745 1 1
0.993354567586864 0.975744790278174 1 1
0.917233382448404 0.89966019403545 1 1
1.11642679024632 1.09559760933975 1 1
0.985586668472989 0.967509242155522 1 1
1.0233501167455 1.00405721348769 1 1
0.940876996097828 0.924069824506957 1 1
1.05560273566726 1.03642023185021 1 1
1.08529638457934 1.06600026264142 1 1
1.01635339296102 0.998113087909652 1 1
0.909140737705374 0.893039163884532 1 1
0.913594118187252 0.897461227676084 1 1
1.02671644036138 1.00883238489833 1 1
0.973556509020415 0.954500623496456 1 1
1.01586255368512 0.998039580715035 1 1
0.971418018964816 0.95346584826992 1 1
0.972952083242829 0.955300532725253 1 1
0.985479282460522 0.966785576259594 1 1
1.01385235913 0.995017483669997 1 1
1.07297755618469 1.05399443696507 1 1
0.996624207130783 0.978579769915477 1 1
0.958236849518093 0.941496594821681 1 1
1.07557901639832 1.05559489582057 1 1
0.87886673093445 0.860930169045344 1 1
1.07717120972213 1.05622904596551 1 1
1.01860000322365 1.00017437157071 1 1
1.03941763937193 1.02036551577934 1 1
1.12450544215798 1.10423904925726 1 1
1.0821520113034 1.06200099929918 1 1
0.939231114864589 0.921858399456735 1 1
0.975451092730151 0.957288754582001 1 1
1.0831174244257 1.06250426888354 1 1
1.00491430023613 0.98659137925941 1 1
0.92228250268164 0.905258844024703 1 1
0.919885669196982 0.903601090540394 1 1
0.955693055642372 0.937412583265006 1 1
0.872862361666113 0.856517571764552 1 1
1.00315222830402 0.985608035401264 1 1
0.925011659725535 0.908523768401475 1 1
0.959306827970339 0.941947916960378 1 1
1.06470382710828 1.0448652634839 1 1
1.17307037865163 1.15030032704659 1 1
1.09242441833198 1.07210332522868 1 1
0.921664980403785 0.904827408909692 1 1
1.0435188795212 1.02435722911594 1 1
1.12798458725024 1.10613458565415 1 1
1.0104088012494 0.991687773254751 1 1
1.00927929787594 0.990053591688569 1 1
1.06850026587144 1.0498692572498 1 1
0.960990750932437 0.943061885583877 1 1
1.01820093956879 0.999766099714814 1 1
0.964840308728828 0.946394039862008 1 1
1.03157994150736 1.0131391853521 1 1
0.993835390503875 0.975601693781102 1 1
0.859354138741598 0.843744471759522 1 0
1.12432204055521 1.10443919891958 1 1
1.08191948371189 1.0624343918442 1 1
0.899666231985425 0.883792027790291 1 1
0.989083028802692 0.970351710314101 1 1
1.10062139509335 1.08061921259882 1 1
0.982166777434776 0.96422907130869 1 1
1.00638150317642 0.987595893842571 1 1
1.05053467389878 1.0308518582231 1 1
1.02037009869494 1.00093465492868 1 1
1.03540897314166 1.01467534667794 1 1
1.10769316478437 1.08620641754909 1 1
1.04544842581863 1.02559353929887 1 1
0.920073849256629 0.903480862006348 1 1
1.11419884422869 1.09386390851003 1 1
0.941340986614693 0.92343631181308 1 1
1.00690452797811 0.988444817567424 1 1
1.06598417154447 1.04788503129584 1 1
0.980604380656472 0.963550182255066 1 1
1.07471605161659 1.05546061734707 1 1
0.932037542311506 0.913874599856098 1 1
1.09888571072919 1.07819535389514 1 1
0.925218523646755 0.907709206870569 1 1
0.953032008744935 0.934178674600205 1 1
1.00403459525279 0.986160838510685 1 1
0.967673159895248 0.949024939790939 1 1
0.920928883233512 0.903823352657107 1 1
0.98891271238021 0.970507275603604 1 1
0.894516241373386 0.877448255042706 1 1
1.02734795065 1.00809625786588 1 1
1.02140148266829 1.00317673926398 1 1
1.02717522988486 1.00866164403087 1 1
1.05831939490316 1.03917433020318 1 1
1.00116828159261 0.982917662171313 1 1
0.844280544533935 0.827037228333922 1 1
0.916610861366904 0.900486297202207 1 1
1.01163307280449 0.992166716333759 1 1
1.03929999525566 1.02020583968222 1 1
1.03569024943916 1.01661477032023 1 1
0.899722178633361 0.88303098406636 1 1
1.05451010098051 1.03444421421427 1 1
1.20845055814474 1.18550069906048 0 0
0.96274685778895 0.945343715748024 1 1
1.02648198409839 1.00787342651947 1 1
0.852408902964286 0.837226792847601 0 0
0.880360598161098 0.864447208540441 1 1
0.984145211774475 0.965762968639984 1 1
0.949122762653983 0.930963214490003 1 1
1.03602384649897 1.01556707486419 1 1
0.956180891665339 0.939639531144529 1 1
0.961457942786645 0.943210800190863 1 1
0.926075090022678 0.90917884461869 1 1
1.078056935501 1.05829959083367 1 1
1.16850758699235 1.14751959602385 0 1
1.02200929488631 1.00370428198194 1 1
0.979123779885552 0.960229104988589 1 1
1.10903415257331 1.08947293219058 1 1
1.03592312224347 1.01670176704652 1 1
0.984016546471127 0.965730730185354 1 1
1.12087004693043 1.09944801914719 1 1
1.04357106386301 1.02316992132525 1 1
1.04383221463533 1.02394188901479 1 1
1.11966692471218 1.09859183391219 1 1
0.955826424720657 0.938020224377941 1 1
1.10053556792846 1.07971713813305 1 1
0.986287814444622 0.967346425501761 1 1
1.018537257703 0.999337868768792 1 1
1.03189393066721 1.01158724081465 1 1
1.00699907314237 0.988821813120056 1 1
0.990591465653272 0.972452271412007 1 1
1.11920717590742 1.099184481034 1 1
0.988798062480267 0.970804565801527 1 1
1.19908995855169 1.17742265051406 0 0
1.05989142331084 1.04038449222241 1 1
1.01882066384085 1.00019583910694 1 1
0.975190780552954 0.956364829445922 1 1
1.02956386423862 1.01085630485535 1 1
1.01473398854584 0.995370735721755 1 1
1.04488894941812 1.02663479962406 1 1
1.01201082598145 0.993365907676302 1 1
1.11872940149213 1.09744162594775 1 1
0.933288918065533 0.916617388902728 1 1
1.01977092835613 1.00136991322197 1 1
0.878617132428216 0.86271833910131 1 1
0.76099205945458 0.747882520411442 0 0
0.923951381939096 0.907093285864549 1 1
0.867439433873358 0.851439012615678 1 0
0.996088545844961 0.978646187158958 1 1
0.993573363947077 0.975621247616716 1 1
1.07491641045707 1.05470436644395 1 1
1.09194813625948 1.07213634312985 1 1
1.02163648782205 1.00240578351738 1 1
0.915252240121257 0.898376998240959 1 1
0.895224954417738 0.878715220093025 1 1
1.16380011667049 1.14145798949212 0 1
0.991137742159858 0.972803402858137 1 1
1.1021236249865 1.08153636494141 1 1
1.06051827647761 1.04106135772676 1 1
1.03671483240137 1.01834399855584 1 1
0.864501328061098 0.847981273536147 1 1
1.09457294248776 1.07284801036934 1 1
0.974004688824917 0.955639681346852 1 1
0.887525045459179 0.870380959374744 1 1
1.03444431733915 1.01506707273226 1 1
0.909468227120169 0.892764836226413 1 1
0.997731849576922 0.980038054215803 1 1
1.04933181528679 1.02910260499578 1 1
0.873634683752747 0.857379293453 1 1
1.08608078339878 1.06575218439598 1 1
0.919700077748946 0.900729993749402 1 1
0.945181336636402 0.926074828360535 1 1
0.960275835164461 0.94167894572646 1 1
0.887914360520129 0.871995548994019 1 1
0.941199895274413 0.92409682458556 1 1
1.03631089953838 1.01687707702889 1 1
1.04631322840698 1.02779719191643 1 1
0.967759617517545 0.949963586318029 1 1
1.06454958890934 1.0444178556527 1 1
0.944994369609691 0.927868938450286 1 1
0.846578532974561 0.831976811646005 0 0
0.989716222962337 0.971050804202947 1 1
1.1031986492208 1.08151877306071 1 1
1.08609681633574 1.06623612361087 1 1
0.985831058015933 0.967042973663193 1 1
1.01616078786145 0.997311356069587 1 1
0.91084424499635 0.893733433163488 1 1
0.943273347034414 0.926491254066858 1 1
0.983003349720358 0.964022037868959 1 1
1.09795727619033 1.07666557913847 1 1
0.944277673217039 0.927160367633903 1 1
1.09877444559239 1.07742301839342 1 1
0.92958758673498 0.912248826157327 1 1
0.990797570682244 0.971620916026434 1 1
1.10497463731873 1.08434025438308 1 1
0.840659138165831 0.825103216364758 0 0
0.877182950587484 0.859421876227922 1 1
0.952474736070726 0.933980044742777 1 1
1.03267817315813 1.01390119158556 1 1
1.02764979409574 1.00680828697387 1 1
1.06258301142171 1.04155922313122 1 1
0.867814842456454 0.851879545479511 1 0
1.0901454450924 1.07096465400286 1 1
1.12298782701069 1.10302315658915 1 1
1.10538511109189 1.08522743651288 1 1
1.11029413169045 1.09060986782273 1 1
1.0272361462012 1.00833570863347 1 1
1.04123119414824 1.02234386577446 1 1
1.08592898769516 1.06591427588642 1 1
0.941355437419342 0.922703143549197 1 1
0.960106223091489 0.941524910958293 1 1
1.02443557904697 1.0042344955726 1 1
0.940662205809816 0.924960825115275 1 1
0.91088284956012 0.894443446580936 1 1
0.936510712168954 0.918739840734911 1 1
0.905835730034048 0.888585990475577 1 1
1.11774678747975 1.09716429788624 1 1
1.05701507105842 1.03657064322592 1 1
0.950901328902348 0.932359191525503 1 1
1.00830438953823 0.989112060138495 1 1
1.06325676783526 1.04305125219232 1 1
1.04111038271627 1.02221647955196 1 1
0.981530527175474 0.96272456466967 1 1
1.0750216669641 1.05604355155297 1 1
0.962856926964133 0.94635099965386 1 1
1.00546842403301 0.986863509077485 1 1
1.09663709998737 1.076786755218 1 1
1.05225139451981 1.0325404906334 1 1
0.901129384272076 0.884381597000013 1 1
0.899745010829233 0.883683466208544 1 1
0.893560005349534 0.877624155820356 1 1
1.14154731762683 1.11818345075071 1 1
1.03241153418557 1.01314339007815 1 1
1.03914926095481 1.0209322913467 1 1
0.986289884388621 0.968123279704252 1 1
1.17423257585569 1.15314687883489 1 1
0.923930003621198 0.905798887871585 1 1
1.0544040807934 1.03519356778123 1 1
1.09712608650039 1.07793014038242 1 1
1.05104816422693 1.03103729127471 1 1
0.938242283175707 0.922731546232559 1 1
0.985587153902843 0.966016724922993 1 1
1.12488133164638 1.10328853334812 1 1
0.970148549931468 0.952552146080763 1 1
1.02440388230737 1.00511367001285 1 1
0.88776068600597 0.870955803362565 1 1
1.01054004080467 0.99312002924608 1 1
0.968488851475209 0.949579314654874 1 1
0.912947072529643 0.895278801150505 1 1
1.02506185499843 1.00565053636352 1 1
0.948245895942085 0.931003294285642 1 1
0.942149123024666 0.922661585173923 1 1
0.968756578956186 0.951731501356952 1 1
0.950785702978162 0.934917785295178 1 1
0.952692195490653 0.934955715492223 1 1
0.978209740055422 0.958447698407854 1 1
1.11981853663093 1.0977099050797 1 1
1.1176654256855 1.09770854720786 1 1
0.955810247714001 0.937587221463793 1 1
1.0177931012365 0.998906454234701 1 1
1.18657159513225 1.16526362813742 0 0
1.0225723362069 1.0032579958958 1 1
1.05992399995427 1.0403348941699 1 1
0.979726829799556 0.962149440581576 1 1
0.966667643082368 0.949453282335336 1 1
0.943687251311384 0.927612048650723 1 1
0.792605800221495 0.778107627127983 0 0
0.932805951879909 0.914899530656429 1 1
1.01068277859832 0.992570761879983 1 1
1.14353041765492 1.12210523978749 1 1
0.972926941779929 0.954750308069974 1 1
1.00158940312969 0.982456978198339 1 1
1.0722340931653 1.05194189445557 1 1
1.09762068736728 1.07789502374367 1 1
0.891263711315929 0.872283492622145 1 1
1.00669489403516 0.988010857291689 1 1
0.930553092688687 0.91431478133616 1 1
1.02383065302314 1.00513449102196 1 1
1.06225954252495 1.04287375912942 1 1
0.989974564382379 0.971206322464546 1 1
1.04632351385586 1.02675484312344 1 1
1.04240679848266 1.02349250355592 1 1
0.822507649229323 0.806530267069579 0 0
0.975162832047573 0.957984294842502 1 1
1.02232678993169 1.0028433565335 1 1
1.02086607421162 1.00086829625966 1 1
1.01386612316997 0.995962688719557 1 1
0.958525063241918 0.941902161305402 1 1
1.02807948144954 1.00808279323736 1 1
1.01140048975302 0.993017291813689 1 1
0.954014240938769 0.937036966795 1 1
1.05158869571979 1.0320828278166 1 1
0.928608256734212 0.912144736019832 1 1
0.851341181354088 0.835194152665378 0 0
1.05931369343117 1.03962828945526 1 1
1.02168129007268 1.00173063334157 1 1
1.01591100960752 0.99634581903408 1 1
1.04949941466382 1.03027134073056 1 1
1.04077055338786 1.02123110398438 1 1
1.03511124707247 1.01682000497278 1 1
1.12180636307308 1.10268044490953 1 1
0.849350830861554 0.833602240821602 0 0
0.971717552176161 0.954792617686136 1 1
0.913052732917371 0.89606407970102 1 1
1.11507907028461 1.09528824743685 1 1
0.972546282659487 0.955349491773631 1 1
1.10291052198587 1.08166442451794 1 1
0.997728837183403 0.979575663737221 1 1
0.980276948600675 0.962528471421639 1 1
0.948327165920906 0.930879134861445 1 1
1.11118204295677 1.09047215324912 1 1
0.988699544334996 0.970702188196792 1 1
0.987580602327452 0.967074737719494 1 1
0.851456010679638 0.836116725663383 0 0
0.919041989138812 0.903156030776749 1 1
1.06953199035559 1.0502530746122 1 1
0.987196137117776 0.969636584098571 1 1
1.04947013609319 1.03026979925527 1 1
1.09047460329887 1.07074706170066 1 1
0.983089032911422 0.964796060407474 1 1
1.10302779383255 1.08152377197444 1 1
1.07846338409953 1.05913554561356 1 1
0.974805739365731 0.957515838412553 1 1
1.0450877093821 1.02578801178985 1 1
1.0776993826828 1.0560508257538 1 1
1.03741244363297 1.0187575325132 1 1
1.09180050082724 1.07279688076758 1 1
0.977035255106518 0.957164834139131 1 1
0.983041910336657 0.964860299620815 1 1
1.05450545250701 1.03562222439166 1 1
0.939772959904174 0.922537699363322 1 1
1.09888909532426 1.07806372552746 1 1
1.00558735707599 0.986501580563975 1 1
1.06824641006573 1.05001629041835 1 1
1.0916255429742 1.07202234064288 1 1
0.958352436468684 0.939824283101109 1 1
1.06390747603151 1.04442227684496 1 1
0.970634119700689 0.953063596583984 1 1
0.954257007758455 0.93613365774566 1 1
1.06481621928009 1.04414029186407 1 1
1.03461131957914 1.01600729306805 1 1
1.07725905763561 1.05610370456368 1 1
1.008475808256 0.9893456245766 1 1
0.854971533355352 0.839361098380782 1 0
0.974824070433681 0.956797673621652 1 1
1.11886952307497 1.09850348006956 1 1
1.03673021998083 1.01825971588862 1 1
0.994883197131434 0.977715892995436 1 1
0.995411762755201 0.978094484141205 1 1
0.969843068896645 0.952686517395586 1 1
0.952047183061186 0.933364288051598 1 1
0.877953798120957 0.86085904829444 1 1
0.970549841363107 0.952963949423504 1 1
1.03718751593172 1.01830516518244 1 1
1.08435421629567 1.06479569960174 1 1
1.0841737443313 1.06313248680653 1 1
1.02898875377222 1.01017525110672 1 1
0.887322873567607 0.870939860592595 1 1
1.00443215838803 0.984953842637399 1 1
0.988416122615996 0.970686047190251 1 1
1.15028813361974 1.12786469130959 1 1
0.941741420022411 0.923781684394585 1 1
0.93310481863861 0.915556231299519 1 1
0.989137718178972 0.971242322529616 1 1
1.14068308213803 1.11961011101795 1 1
1.03475740685097 1.0166772579353 1 1
1.05626914666771 1.03689932411211 1 1
0.987666913079168 0.967220196727135 1 1
0.978291170525722 0.960733336051025 1 1
1.11874651955483 1.09886299925678 1 1
1.00050415474837 0.981904095347364 1 1
0.911191268685932 0.894842703869904 1 1
0.957536329377887 0.938870600619559 1 1
1.03543809169723 1.01621029567934 1 1
1.11122377281876 1.09109187354462 1 1
1.02211854377264 1.00253707004184 1 1
0.894472246949729 0.877524851295347 1 1
1.02030586012569 1.00257658240207 1 1
1.12779790638682 1.10784193832743 1 1
0.963819040014851 0.945819253976089 1 1
1.12922725046461 1.10863840737911 1 1
0.93341294703781 0.916737846279012 1 1
1.08746856748338 1.06788674969086 1 1
0.960083868857426 0.942482208460563 1 1
1.09290996153909 1.07229153655547 1 1
1.0222060311304 1.00270294222342 1 1
0.907648177093284 0.891079571772358 1 1
0.910556355189778 0.893338134443498 1 1
0.917497764867966 0.899252164838708 1 1
1.1113788489307 1.09126387628124 1 1
1.0077854875932 0.989372651139211 1 1
1.03869642649395 1.01911978475624 1 1
1.02132527696912 1.00263881827117 1 1
0.966849428450402 0.949812834870756 1 1
1.01130949774094 0.992654188130572 1 1
0.704835042299014 0.690755387968589 0 0
0.986405584909656 0.969218798283866 1 1
1.00675909565081 0.988377809856395 1 1
0.988686786920661 0.970874618414893 1 1
1.06930871814907 1.05005392847559 1 1
1.15834662643047 1.1371976146298 0 1
0.979315584198136 0.962195963558853 1 1
0.956934892937229 0.939616835477542 1 1
0.95453148110396 0.937515796935193 1 1
0.965095724732444 0.947272194668532 1 1
0.983126512531347 0.965074481274872 1 1
0.978073875121321 0.960968394033678 1 1
1.10564645279221 1.0855077046071 1 1
0.991548814228584 0.97386729971501 1 1
0.92928390434309 0.912446172055677 1 1
1.02793915163794 1.00959544783537 1 1
1.06169478811913 1.0425037252199 1 1
1.07892141560639 1.05860583792577 1 1
0.974229431501207 0.956890107241335 1 1
0.993613001373308 0.974202080311344 1 1
1.03418160388698 1.0148125811569 1 1
1.10865531941319 1.08883695574863 1 1
1.05445368527927 1.03567078955837 1 1
1.10897625985294 1.08854284682225 1 1
0.886678104957203 0.870079157807169 1 1
0.965565319621686 0.948135855192881 1 1
1.00740245670476 0.988224316033374 1 1
1.03989963890476 1.0185729696414 1 1
1.09953537775493 1.07906618828784 1 1
0.945746607584431 0.928824549045451 1 1
0.959086576599419 0.940604198106116 1 1
1.14081060797934 1.12035413684553 1 1
0.952570129882567 0.934663424081819 1 1
1.0077616395464 0.990147527228557 1 1
0.908727110951682 0.891496952756527 1 1
0.997697204665399 0.97972646019108 1 1
1.02374456226576 1.00383420910826 1 1
0.895594102303869 0.878452845291198 1 1
0.995852410099754 0.978428932592354 1 1
1.16734862109222 1.14453749649674 0 1
0.99823240847158 0.980419089949211 1 1
0.921328519296308 0.902915452615054 1 1
0.951917032795191 0.935006684445157 1 1
1.01384483313117 0.994228044895112 1 1
0.983298754299274 0.96514915353501 1 1
0.94813421481488 0.930501128087868 1 1
1.01152339439738 0.992289303582128 1 1
0.981189371426275 0.963769987733957 1 1
1.00359218299605 0.985676736306102 1 1
1.00723037895022 0.987982309268939 1 1
1.06143962184754 1.04297867340701 1 1
1.03336747722201 1.01501898943695 1 1
1.08616459734766 1.06653926065562 1 1
1.01024816669927 0.992027331264502 1 1
1.03894698784444 1.02031984858872 1 1
0.981231879479114 0.963129498916108 1 1
1.01234349897803 0.993730663558709 1 1
0.900942200390699 0.883906900734217 1 1
1.05081411418472 1.03188365548857 1 1
0.895149522056007 0.878211836919506 1 1
1.00055964319158 0.981685052743748 1 1
1.11161414315185 1.09061836697641 1 1
0.912836656623576 0.896320670237748 1 1
0.88642578452154 0.869064427774399 1 1
0.851601133183862 0.836422151122515 0 0
0.937727580437739 0.91961237514729 1 1
0.875892076538128 0.859939054325781 1 1
1.04923133918981 1.02980080605864 1 1
1.12067640712176 1.10009139899096 1 1
1.02192404133243 1.00239658610811 1 1
0.948363614688341 0.930930100692011 1 1
1.04872436471338 1.02948838643509 1 1
0.926449005049521 0.909700459492595 1 1
0.837119102385411 0.822803113217687 0 0
0.945858230548726 0.928579512954538 1 1
1.13508912890768 1.11368252651053 1 1
1.124402738022 1.10298794516026 1 1
0.9196647581439 0.902519374741027 1 1
0.985045537712374 0.966634408561492 1 1
0.998638176351694 0.98071868428652 1 1
1.1502173377975 1.12973664750131 1 1
0.87550667849729 0.860486037871505 1 1
0.923988786155007 0.906446805231845 1 1
0.88498558460126 0.869207490476055 1 1
0.916416734171529 0.899556963214874 1 1
1.11554957129837 1.09402740569385 1 1
0.859785404579737 0.844365309904084 1 0
0.984358745121576 0.965614974142565 1 1
1.11877206798448 1.09691943311832 1 1
0.975204624308557 0.957448905041168 1 1
0.914256621046089 0.897163297147086 1 1
0.892278498755987 0.874983476213728 1 1
0.961806745311911 0.943268640001359 1 1
0.983796221776291 0.966475381760426 1 1
1.05426419857442 1.03536894021017 1 1
1.18545003643696 1.1644904673336 0 0
0.93449726246063 0.917628335806074 1 1
0.918270715228481 0.903043090414325 1 1
1.03648236898906 1.01802460477059 1 1
0.978081700853748 0.961133632357634 1 1
0.968274652248406 0.951016300411475 1 1
0.901322205425633 0.885406690326256 1 1
1.16381899434672 1.14280130858279 0 1
0.9772710582558 0.958709325711226 1 1
1.01051290591396 0.991910253592775 1 1
1.02713574306056 1.00621388051718 1 1
0.936039110596729 0.920130510981312 1 1
0.836980407065591 0.822569586941807 1 0
1.08944364635958 1.0701380981578 1 1
0.969492002803957 0.95082791791519 1 1
0.916177102555349 0.898374679131865 1 1
1.18123609151512 1.15758161096233 0 0
0.998827438388141 0.98046975860182 1 1
0.992894525285803 0.974938006562279 1 1
1.05747807627058 1.03762792526952 1 1
0.970281581947954 0.951356685144398 1 1
1.04675885440518 1.02775617822949 1 1
1.09524150229575 1.07579641803439 1 1
0.991232887025115 0.973172302767752 1 1
1.07665492354731 1.0554721841119 1 1
0.938180896453103 0.921269994809311 1 1
1.11830736109873 1.09770273797962 1 1
0.864565816065743 0.848726338958367 1 0
0.810090520783181 0.795674014255223 0 0
0.939415331635027 0.921593426576911 1 1
1.02370267674576 1.00339382303274 1 1
0.951092827502568 0.934913093968506 1 1
0.933802171602364 0.916787047992296 1 1
1.02906732053971 1.00781176054072 1 1
0.914266288702172 0.8976393563087 1 1
1.03073261807076 1.01263114176281 1 1
0.926460093752656 0.908536861428894 1 1
0.99272722159246 0.972847023399846 1 1
1.01002128896359 0.992248722340207 1 1
0.934056211954546 0.917060598444046 1 1
0.989315404127071 0.97108939443365 1 1
0.88849881721838 0.871467039427565 1 1
1.05489609414257 1.03501454017352 1 1
1.01048625392885 0.993525236265521 1 1
1.05986605419169 1.04111037725158 1 1
0.96862615071318 0.95206636700739 1 1
0.958077566836054 0.940671052667949 1 1
1.02707295907113 1.00925785673544 1 1
0.996820938042018 0.978588632323995 1 1
1.08736906832398 1.06704164006163 1 1
1.11330792701663 1.09409012159502 1 1
0.933951205311757 0.916122603051256 1 1
0.921415523163703 0.905024747644978 1 1
1.12578856245028 1.10482911993057 1 1
1.00023564570879 0.981601986847832 1 1
1.12228570881628 1.10177655114915 1 1
0.974866762372382 0.95766535333227 1 1
1.02457748800648 1.00583210422543 1 1
1.0094232997847 0.990797934427941 1 1
0.979274868977469 0.961341606824633 1 1
0.938727669704258 0.921525292175546 1 1
0.97425702576804 0.955440786141511 1 1
0.927582493203047 0.910273051095433 1 1
0.978973741159187 0.958965461588848 1 1
1.01336420121078 0.995906268578338 1 1
0.984695744793963 0.965723092579719 1 1
0.910857945161091 0.894035968278987 1 1
1.00572416683895 0.985769270132772 1 1
0.941340397390627 0.924289897800559 1 1
1.05735257402184 1.03735112635273 1 1
1.08553100730464 1.06646569769132 1 1
1.00126970363496 0.982890937160773 1 1
0.917483307926669 0.900461553872049 1 1
0.93127733164963 0.914423586100812 1 1
1.05446097544206 1.03369160562971 1 1
0.984872608538487 0.966612028676839 1 1
1.05281720214189 1.0338944123371 1 1
0.995090418505036 0.975774780585312 1 1
0.91962132681045 0.901978033461457 1 1
1.07923658727445 1.05858231283228 1 1
0.954324279840029 0.936707763406468 1 1
0.858142975595573 0.842861362731412 1 0
1.10005106086516 1.07982507892102 1 1
0.939656376292058 0.922921492998785 1 1
1.10876731029322 1.08745902089987 1 1
1.0043272277281 0.98537201309877 1 1
1.05002283477878 1.0309523575267 1 1
1.04835369266282 1.02934509663756 1 1
0.953829265846373 0.936035954863611 1 1
1.11621582600521 1.09558724996704 1 1
1.03450348065574 1.01485923324734 1 1
0.970253799448501 0.951080885940703 1 1
0.945572627585042 0.928773705562067 1 1
1.07278862924011 1.05370866800856 1 1
0.952296287269152 0.934534011281784 1 1
0.993203229156034 0.973242182991587 1 1
1.02567748527119 1.00648954619248 1 1
0.989565677317964 0.969902341062193 1 1
0.959310734596874 0.942779473353479 1 1
0.911406601878077 0.894174159043309 1 1
1.10488317338166 1.08420744142264 1 1
0.864046084139024 0.848954697866858 1 0
0.982116570698938 0.963910241394474 1 1
1.0523598805047 1.03201715887991 1 1
1.00230504282158 0.983345523805411 1 1
0.976938951021653 0.958216349251143 1 1
1.09835163049482 1.0781100994377 1 1
0.902938750960665 0.88676004595507 1 1
1.06570211673589 1.04740593379722 1 1
1.07027390733652 1.05027436823831 1 1
0.950851462679337 0.93327370193793 1 1
0.877495337453788 0.862027472117927 1 1
0.86860907940494 0.851641293238028 1 1
0.974804546243871 0.956135168707476 1 1
1.04821515432524 1.02710905877668 1 1
0.918962418716981 0.901305763646541 1 1
1.02573381207487 1.00601747103978 1 1
1.01334538687859 0.995253154232107 1 1
1.07720553931282 1.05633679994677 1 1
1.01904730686096 1.00000429409223 1 1
0.919026720948928 0.901824668563736 1 1
1.06579059255147 1.0456553708373 1 1
0.965392671819286 0.947673984341522 1 1
0.882930137577806 0.865278834266934 1 1
0.941216713440303 0.923187963259059 1 1
1.06644981243487 1.04678869198631 1 1
1.00436429177106 0.985701330138038 1 1
1.07247047317129 1.05235729472261 1 1
0.986433315882892 0.967628534725416 1 1
1.10304888928571 1.08214017344005 1 1
1.13916257223853 1.11854462993911 1 1
0.901603939541546 0.885408649692016 1 1
0.984141219004889 0.965794606291 1 1
1.08610157181535 1.06526455746482 1 1
0.916839698162272 0.899939654808276 1 1
1.0105479730835 0.991795704859885 1 1
0.913420320460082 0.897408069956809 1 1
1.00180948225427 0.983981801875866 1 1
0.950668806429232 0.932131758679039 1 1
1.02017810252365 1.00103831140058 1 1
0.92908878917301 0.912267921136871 1 1
0.984516273995365 0.967216868160415 1 1
0.920009702867518 0.903574134356204 1 1
1.04955848506621 1.03151081275403 1 1
0.996982947580179 0.975861741209462 1 1
1.0051660998415 0.986797828457104 1 1
1.06904413934784 1.05022983943163 1 1
1.00496692169749 0.987466615034108 1 1
0.98546289990006 0.967601496688362 1 1
0.93252119048425 0.915550402622061 1 1
0.977911980764105 0.960796710787982 1 1
0.898446427168115 0.881570873682902 1 1
0.943544475615625 0.925451769459658 1 1
0.940316581108798 0.923485767675644 1 1
1.0894180727638 1.06873134985803 1 1
1.01669823134215 0.99752681047412 1 1
0.912703327025847 0.895540025714799 1 1
0.907210571468292 0.891561735385058 1 1
0.990512828223914 0.972309986131191 1 1
1.07287144765825 1.0539951487239 1 1
1.05767810053152 1.03694290011977 1 1
0.854909339662846 0.837985661840892 1 1
1.0249126980082 1.00801519286385 1 1
1.00061549308212 0.982507226805032 1 1
0.951955479015373 0.933686476112227 1 1
0.9238954778908 0.906732469936956 1 1
0.98396137643777 0.964646595932535 1 1
1.03563504773151 1.0164959257067 1 1
0.914836962970206 0.89795698471952 1 1
1.01083876181138 0.990568056688635 1 1
0.980443463101886 0.96210958677865 1 1
0.952406785925299 0.93511479145822 1 1
1.04250909816052 1.02377144279288 1 1
1.03642147980309 1.01663324126948 1 1
1.01088368940217 0.991527762612816 1 1
1.02890522221481 1.00934052536845 1 1
0.910587352273773 0.892406821130418 1 1
1.04097165774621 1.0223958749411 1 1
0.913873409360474 0.895885202483614 1 1
0.920782615883373 0.904963831882208 1 1
1.09387681710714 1.0741048211547 1 1
0.953559381210465 0.934950102713848 1 1
1.11167802839765 1.09169491684226 1 1
1.01837756026331 1.00034541496291 1 1
1.06118515548516 1.04250969671371 1 1
0.913965709824585 0.897178715140558 1 1
0.940254816935612 0.922461963341736 1 1
0.941828335461282 0.924451075568758 1 1
0.937973448745701 0.921028334737832 1 1
1.08782598621199 1.06863093437032 1 1
0.948760992492582 0.931675889300355 1 1
0.923230220132025 0.906646983738072 1 1
1.04331341074931 1.02299050113985 1 1
0.853540907139137 0.83801833472749 0 0
1.03892596284699 1.02060053842275 1 1
1.00295737598848 0.984935585473537 1 1
0.873871100444064 0.859057010498877 1 1
1.09131316953055 1.07097314252758 1 1
1.07013242442461 1.05112192071937 1 1
0.874134415077803 0.859167137488234 1 0
0.967695113802194 0.949843432401242 1 1
0.947350198829823 0.930593287875903 1 1
0.965919325369182 0.948011519356422 1 1
1.00047034813845 0.982376260738127 1 1
1.06236763280778 1.04267423598876 1 1
1.05840411963254 1.03985906205326 1 1
1.06457404057949 1.04580045714719 1 1
0.94280497349798 0.926088516905292 1 1
1.05229633069558 1.0340620289997 1 1
0.975902927923553 0.958071436925184 1 1
1.01554859880071 0.997674252567627 1 1
0.960642043306664 0.943832346226868 1 1
0.955559764574515 0.9384461530004 1 1
0.990038744549752 0.971787269087185 1 1
0.935586096248152 0.917266574277991 1 1
0.982406381087127 0.963574438622804 1 1
1.03986062239163 1.02135989062727 1 1
1.0874442739648 1.066413946896 1 1
1.02949233713112 1.01009667187411 1 1
0.984163937962966 0.965695687620939 1 1
1.11851035194875 1.09690614742022 1 1
0.986012822225997 0.967801988666532 1 1
0.990631652968717 0.971469960808343 1 1
1.05525726888865 1.03578389733548 1 1
1.02196744323743 1.00293592017736 1 1
1.06091545121 1.04092742361683 1 1
1.08158071171726 1.06225810874934 1 1
1.02589381729747 1.0052095753942 1 1
0.916847893773598 0.899087339664419 1 1
1.17198119187947 1.15063859937909 0 0
0.950806531101382 0.932501898910114 1 1
1.05724875378571 1.03829945409849 1 1
0.811423777266396 0.795779658641803 0 0
1.1094613955658 1.08863122568399 1 1
1.15311397173026 1.13137309611303 0 1
0.941249661543501 0.925157738480074 1 1
1.05195253328916 1.03107778253517 1 1
0.980783463928572 0.962531706800197 1 1
1.07689178285973 1.05563925398191 1 1
1.00663005447573 0.986598610970367 1 1
0.812823087923684 0.798088729014186 0 0
0.981492448167241 0.962763347170839 1 1
1.05401913083264 1.03417413409885 1 1
1.10249906266386 1.08227277659104 1 1
0.978224215507952 0.961323920117573 1 1
1.00389517352967 0.985799459401625 1 1
0.968218320818233 0.950175572780807 1 1
0.908057632293814 0.890809808014351 1 1
0.906860965391076 0.890157902289768 1 1
1.00870500802841 0.990898444028976 1 1
0.991869332593475 0.972238237812236 1 1
0.850471770933087 0.834455017942661 1 0
1.01208904776569 0.992532195515105 1 1
0.988208100235897 0.969962778864313 1 1
0.955915688279372 0.93853307280235 1 1
0.901497218108851 0.884486808672 1 1
0.939501617458073 0.922822479264554 1 1
0.952991936373202 0.935138836019346 1 1
1.06899720492601 1.04896147115924 1 1
0.97563293587514 0.956707046804759 1 1
1.08222035097246 1.06179005680623 1 1
1.04783671891868 1.02900502368428 1 1
1.00662262275143 0.986222735983931 1 1
1.03753230210358 1.01881170584295 1 1
1.15460383274279 1.13299120121105 0 1
1.03616388224008 1.01597862812285 1 1
0.881457121053443 0.863873067060993 1 1
1.09466099013092 1.07404574520341 1 1
1.01683466469091 0.997635902393813 1 1
0.955495828661392 0.9376132933117 1 1
1.03838962791692 1.01899038018685 1 1
1.01661937660357 0.997652586810888 1 1
0.838930121655488 0.822729803147057 0 0
0.990541707403909 0.972598812389215 1 1
1.03849160921661 1.01904849759706 1 1
1.08653581097434 1.06572071792546 1 1
0.934915741891189 0.918672130984468 1 1
0.812101908753883 0.797370441734871 0 0
0.908851714422724 0.892850112352313 1 1
1.03295751128655 1.01277578242989 1 1
1.10415008150439 1.08313847256909 1 1
1.01603517902125 0.996948163815256 1 1
1.16530298483514 1.14321602615204 0 1
1.12711981574872 1.10598710695932 1 1
1.00386228522151 0.986008332020143 1 1
1.08853568498464 1.06807533696878 1 1
0.972790521269026 0.955980184946371 1 1
1.03014009249246 1.01138658890112 1 1
1.06196740460424 1.04300780685673 1 1
1.01766115345075 0.999405923214539 1 1
1.00434825144039 0.984137595531757 1 1
0.938042891735098 0.920687626439988 1 1
0.899825246061187 0.882770774213243 1 1
1.06593430279753 1.04650529706652 1 1
1.06449305818664 1.04360117765511 1 1
0.962882491975001 0.945824840847477 1 1
0.941986802156067 0.924489284270476 1 1
0.939215357293327 0.921808326124829 1 1
0.998504197363788 0.979618620024973 1 1
1.04082238953632 1.02041715584881 1 1
0.954240600962747 0.935712290341505 1 1
1.06196378807433 1.04157510026317 1 1
1.00601082365537 0.986677255208051 1 1
0.863719910495186 0.848156883884482 1 0
1.11489443896908 1.09415301180622 1 1
0.999871123062793 0.980621566008122 1 1
1.08874708024981 1.06960313777325 1 1
1.02216094177982 1.00355473345517 1 1
1.06106124812523 1.04132903494451 1 1
1.14935767758179 1.12857033543227 1 1
0.887816766209293 0.871164670168746 1 1
1.05593095353434 1.03676551146861 1 1
0.909193560485859 0.892139754029103 1 1
0.897915897564891 0.881481867624449 1 1
0.875565460459205 0.858420009311792 1 1
1.16483353194727 1.14118177305978 0 1
1.0737898478255 1.05517861587335 1 1
0.882882821427517 0.865963232824087 1 1
0.829655718390093 0.814590834317138 0 0
1.10867605069385 1.08853561192434 1 1
0.952248772855151 0.934805187027958 1 1
0.934502017454731 0.918668068498095 1 1
0.985138320653158 0.966563014798141 1 1
1.0052372984172 0.987160283663589 1 1
0.987551064433035 0.967770161296801 1 1
1.0033135034207 0.98491935879727 1 1
0.961956852635678 0.942967990989805 1 1
0.953907042626473 0.937080962615812 1 1
0.916634987654249 0.900087085322059 1 1
0.962397788153029 0.944508634372836 1 1
1.05412456835103 1.03507935284974 1 1
1.09459200373472 1.07456503083112 1 1
0.961767292760426 0.94395650634328 1 1
1.08346231186275 1.06288989927069 1 1
0.872728229234575 0.856286406066938 1 1
0.899524955855088 0.883213801483126 1 1
1.03787833815883 1.01758014369514 1 1
0.909872939963297 0.892827906608238 1 1
1.05736139905877 1.03848224501162 1 1
1.07362646042489 1.05415210024984 1 1
1.09721218906618 1.07642223648396 1 1
1.12767151800998 1.10674795286573 1 1
1.02038294123716 1.0021399689504 1 1
1.02099966280442 1.00147728565676 1 1
1.00082117553453 0.982580019777891 1 1
1.06670635303001 1.04774165353243 1 1
1.0252071290473 1.00628939209947 1 1
0.973663908917381 0.956499981109437 1 1
1.01705583022757 0.998327760852811 1 1
0.973890583754102 0.956676733256074 1 1
0.997725955620134 0.980152331568203 1 1
1.06311954878479 1.04314033163612 1 1
1.09091825062383 1.07112788936391 1 1
0.89177621108873 0.874323399404333 1 1
1.01718772791243 0.998470471982938 1 1
0.978692845185727 0.960453509316884 1 1
1.01105722447927 0.992380768691364 1 1
0.868219660381708 0.852409757608918 1 0
0.923286447549977 0.907148216569109 1 1
1.02923216614854 1.01053787645966 1 1
0.879351391499009 0.860933685943849 1 1
1.09653277533015 1.07604433891414 1 1
1.01902676760218 0.999578344980824 1 1
0.916155001723159 0.899437520658458 1 1
0.96877024574029 0.950987480337236 1 1
1.00205452240901 0.983639560902018 1 1
0.976121835276424 0.957245988165499 1 1
1.07321897469147 1.05442087331512 1 1
0.952037961977155 0.934162237128813 1 1
0.872856501143641 0.856918933896662 1 1
0.881173710287442 0.864472452773506 1 1
0.922467551086111 0.903878455005007 1 1
0.977680986449523 0.959063294912806 1 1
1.05061073307156 1.03135560202241 1 1
1.07949910238913 1.05926017758139 1 1
1.07915944937554 1.05995930127017 1 1
0.970498578887403 0.95206469729562 1 1
1.07676101278443 1.05583553314178 1 1
0.972908151049207 0.955652917419363 1 1
0.989292012550915 0.97057001132096 1 1
0.824721330762903 0.809372372218093 0 0
1.04415348686001 1.02514915334759 1 1
0.917562682785081 0.900631626390676 1 1
1.00684280568413 0.987783618282563 1 1
0.971856958262612 0.954142286327217 1 1
0.95079171394132 0.933477877785291 1 1
0.871861428588173 0.855691586155522 1 1
0.901867950770867 0.885276117932901 1 1
1.11287358846369 1.0931380967759 1 1
0.999082614399833 0.980604945677175 1 1
1.01333733234853 0.993350763964164 1 1
1.02284305529215 1.00428821741167 1 1
1.07937942758149 1.0607270413667 1 1
0.977618211393462 0.959863223479696 1 1
1.05225942570706 1.03227471107369 1 1
1.11882415486739 1.09728162982379 1 1
0.987092443748996 0.968529715593095 1 1
1.0264976112091 1.0078637646502 1 1
1.14097946077115 1.11890523643897 1 1
1.07395804083592 1.05376821741165 1 1
0.920321921888001 0.902529783834332 1 1
0.912487377380933 0.894240460484839 1 1
0.960439176673125 0.9410837972556 1 1
1.11082383690425 1.08949714987264 1 1
0.97940362896817 0.960813371094439 1 1
1.15079208190659 1.12908127561122 1 1
1.1716772143165 1.14881589057987 0 1
1.04705967978097 1.02800220555531 1 1
0.984964861412928 0.96668231549295 1 1
1.00063046351205 0.982775621139354 1 1
0.933758313602215 0.915863038981586 1 1
0.926469191292654 0.908716603604029 1 1
1.08444936816544 1.06388000779637 1 1
1.04991548476058 1.03160368418677 1 1
0.975884114523798 0.958894422420247 1 1
1.12679542673708 1.10644810338681 1 1
1.11449468104241 1.09348740799358 1 1
1.00881756910981 0.990499290154079 1 1
1.02424136439112 1.00587869404124 1 1
0.966471920212043 0.947666072375401 1 1
0.99853269153093 0.979603920541974 1 1
1.02698399892394 1.00775652918523 1 1
1.04739580847839 1.02799938005219 1 1
0.989826309876894 0.971532809670607 1 1
1.08499911215868 1.06507670006687 1 1
0.95670449567603 0.938502579175427 1 1
1.01419832992283 0.995568768557132 1 1
1.01646523931992 0.997546681239581 1 1
1.00628247559543 0.988156169952029 1 1
1.00382320000756 0.985453796066393 1 1
1.08213353950924 1.06207216061019 1 1
1.00113807067728 0.982774876423389 1 1
1.03332819223394 1.01332165898247 1 1
0.968284030687497 0.951299459372461 1 1
1.10187909061374 1.07998709035553 1 1
0.950297767727635 0.932187011888736 1 1
1.04065883995434 1.02147348843133 1 1
0.954580198440173 0.936388657488138 1 1
0.980015267176637 0.961379479090313 1 1
1.11060813720471 1.08906857072544 1 1
1.17472886686871 1.15408067059539 0 1
1.00381977103731 0.985881605160833 1 1
1.01574970395518 0.995854039923889 1 1
0.984451168568003 0.967363999719085 1 1
1.01044374758298 0.992240622945978 1 1
0.97103912499945 0.9534277456511 1 1
0.890626979189935 0.874359121473342 1 1
1.02257215790133 1.00432236359108 1 1
0.992306226917525 0.973562909890932 1 1
1.0568187294471 1.03662468526591 1 1
0.938952363464729 0.922265464953879 1 1
0.829659824705256 0.815106698491944 0 0
0.829118017979569 0.814244476936811 1 0
0.953059389528107 0.935092088509705 1 1
1.10668431968156 1.08710541673605 1 1
0.872853598911533 0.856843764482351 1 1
1.08184697851707 1.06195828618069 1 1
0.889225746743068 0.872153299018405 1 1
1.04744389759779 1.02796990628827 1 1
0.924576115814978 0.907944279449795 1 1
1.02677334763153 1.00720896256292 1 1
1.10199626968122 1.08237263357212 1 1
1.01805185450872 0.998455734931841 1 1
1.09090750693821 1.07093893216908 1 1
0.938402634232729 0.920205338737832 1 1
1.25433944154318 1.23085655695156 0 0
0.973297011414505 0.955879497424754 1 1
0.99991901894673 0.981356821986801 1 1
0.88988125630213 0.873562521984818 1 1
1.00102627037265 0.982673439249024 1 1
0.88775403360889 0.871614219335567 1 1
1.00464401182541 0.986423864244587 1 1
1.06515130603649 1.04495525899158 1 1
1.07867616010278 1.05918147636293 1 1
1.07603182989895 1.05667014149709 1 1
1.02195906668341 1.00409215984224 1 1
1.05329372862102 1.03266778703318 1 1
0.929431844341653 0.912108126402533 1 1
0.935770145808847 0.917934554387735 1 1
1.1201191414926 1.09775924397559 1 1
0.993917292372857 0.974714664921846 1 1
0.89933755669387 0.882968352680982 1 1
1.01784095698533 0.998280150306099 1 1
1.04606159356047 1.02679716006316 1 1
0.85585589142869 0.839580952005138 1 0
0.950181711104553 0.932002075863013 1 1
0.893036056507478 0.877656803145311 1 1
0.928215486559461 0.911326010673214 1 1
1.04151690464289 1.02332783064808 1 1
0.856304305231119 0.840612645613475 1 1
1.00052611817592 0.981348066306265 1 1
0.891375446232511 0.874405741329434 1 1
0.993705717784762 0.975024897810013 1 1
0.852120089169031 0.837186213877082 1 0
1.03298294429896 1.01417295239974 1 1
0.93972276948704 0.92098869514505 1 1
1.07043178001365 1.04901018207395 1 1
1.06748921832934 1.04748450333209 1 1
0.946912009073832 0.929555719979474 1 1
1.05063636835693 1.03261725923155 1 1
0.92203214073707 0.904768876637472 1 1
1.10262925435175 1.0830220502997 1 1
1.04738129972332 1.02811640500666 1 1
1.07073123135853 1.05071031095971 1 1
1.00180299270102 0.982965824023706 1 1
1.07261972782553 1.05143457130454 1 1
1.03051190919916 1.00986435030232 1 1
1.11355996760069 1.09306275083484 1 1
0.998560015229323 0.980410206668806 1 1
0.923150674978651 0.906016990698096 1 1
0.964502112335168 0.946544664959334 1 1
0.972780682530566 0.955268156784107 1 1
1.09590737342503 1.07429339109303 1 1
1.08515336550218 1.06679719933267 1 1
0.963732002119184 0.944688874891287 1 1
1.03050662095883 1.01082270354764 1 1
0.916859935951117 0.900052189704548 1 1
0.883538674161256 0.867637012695459 1 1
1.09618204792138 1.0774841165199 1 1
1.03162768291349 1.01327603478214 1 1
1.03621635961997 1.01772971642642 1 1
1.07255852189751 1.05178184104659 1 1
0.965659486090826 0.949139424308648 1 1
0.97506150299638 0.956662965495519 1 1
1.04670317824284 1.02736014038982 1 1
1.04308183046692 1.0236259498348 1 1
0.979965056606787 0.963456434919511 1 1
0.817753714565864 0.802854829965574 0 0
0.938789139875779 0.920729410777243 1 1
1.0551994659476 1.03576341498234 1 1
1.00253818543562 0.983723715929068 1 1
0.99062181297215 0.972794834629143 1 1
0.977699948774553 0.959249198992127 1 1
1.04262108711067 1.02250550933168 1 1
1.01865616566013 1.0004983977815 1 1
1.01830399727707 0.999507962454505 1 1
1.1225519900492 1.1000343627134 1 1
1.04769519651863 1.0276325559322 1 1
1.05585953910802 1.03614297819347 1 1
0.930094108177232 0.913010698848592 1 1
0.949964214524469 0.93280249515517 1 1
1.148598190668 1.12825872346147 1 1
0.944737984229156 0.927085658825872 1 1
0.984488586794952 0.966327755848578 1 1
0.917529186153409 0.900620356541622 1 1
0.995017345340079 0.977109962648769 1 1
1.06831874904807 1.04793992298914 1 1
0.955550144098864 0.938160452309903 1 1
0.946183315563512 0.929542313310624 1 1
1.03848770934356 1.01812684779537 1 1
0.97365087047311 0.955310501826042 1 1
0.955561013135846 0.938331567590278 1 1
0.916961223504503 0.898703566600315 1 1
0.94153003678629 0.924119458847817 1 1
1.00185789916347 0.98330526187867 1 1
0.858870884482713 0.84340308342348 1 0
1.08664936301544 1.06686659404536 1 1
1.07581368003514 1.05658511680067 1 1
0.898051158564465 0.8818270554341 1 1
0.902836669787159 0.886603758601704 1 1
0.977406251317958 0.959446625923939 1 1
1.00837447325274 0.990392247155568 1 1
0.879928230191876 0.86298840552816 1 1
0.957310952272402 0.939990742807357 1 1
1.01989854823211 1.00026296081679 1 1
1.01926820644421 0.999674424882964 1 1
0.851123504009317 0.83526942347288 0 0
1.00182195913768 0.98259438416237 1 1
1.15925770339971 1.13784315270174 1 1
0.804354655518467 0.789035032706201 0 0
1.14021353812665 1.1193945572196 1 1
1.15328307922684 1.1293459451041 1 1
1.04658243279428 1.02694011885985 1 1
1.08307610339587 1.06182296196065 1 1
0.980117607446944 0.96189759032162 1 1
1.0544963604095 1.03570752763303 1 1
0.951896846009685 0.934031004572677 1 1
0.98367898121645 0.966787088232128 1 1
1.03935669653249 1.0201459924335 1 1
0.866983642980465 0.850594898065048 1 1
0.933493040893535 0.916254083941038 1 1
1.06670226095191 1.04680793277935 1 1
1.06713142446212 1.04833693337816 1 1
1.00452445211294 0.985801127924971 1 1
0.947588519673629 0.930322325262619 1 1
1.02651356373538 1.00759126490112 1 1
0.954309842160514 0.936041595924534 1 1
1.06110492092669 1.04120153806612 1 1
0.94442945931613 0.927703140424608 1 1
1.00974072548769 0.989211169064076 1 1
1.07740038905256 1.05785857179132 1 1
1.07984673711564 1.05983325564273 1 1
0.89658329311805 0.879668209396917 1 1
0.925026151548507 0.907234195208834 1 1
1.04666507907859 1.02768368937094 1 1
1.02212044559548 1.00336474056349 1 1
1.10393021522042 1.08340080730162 1 1
1.03895479119048 1.02020542308677 1 1
0.958688679646131 0.94208153817394 1 1
1.05303990881097 1.03370504592531 1 1
0.887289438019815 0.869523297523024 1 1
1.0465026313845 1.02754386278043 1 1
1.05003686686035 1.03167186431081 1 1
1.15549051385956 1.1335735440049 0 1
1.00483854785707 0.986920931958016 1 1
1.00885158485259 0.990094423910313 1 1
1.02566519123904 1.00617647783201 1 1
0.958753624926366 0.941276295223626 1 1
0.90388557262806 0.886525204494062 1 1
1.02907906473733 1.01060518136667 1 1
0.991831958588234 0.975264160448856 1 1
1.12688808526994 1.10674178929086 1 1
1.02079490293447 1.00076186723555 1 1
1.0770665628866 1.05693182312398 1 1
0.888114707603358 0.8716567829211 1 1
0.90125899333654 0.884575199496189 1 1
1.04894730707032 1.02974992400137 1 1
0.989907964583032 0.971241213902477 1 1
1.03676771517764 1.01732616576214 1 1
0.961015460157204 0.944004900971805 1 1
0.966281247422525 0.947534048865141 1 1
1.08404458998861 1.06383715877943 1 1
0.882416372721374 0.86692342903742 1 1
1.04286849196052 1.02495365136611 1 1
0.999166279127056 0.981994961486699 1 1
1.00307173094588 0.98427118070165 1 1
1.07817411086665 1.05936821637822 1 1
0.932151026082278 0.915334034942801 1 1
0.929881728515674 0.913124292288105 1 1
0.980471270339359 0.960351922531807 1 1
1.17593993445312 1.15324134561579 0 0
0.913065641046738 0.895314771809603 1 1
1.01778117701794 0.998452898887808 1 1
0.987104836891337 0.968864078611038 1 1
1.08580823472999 1.06585037786135 1 1
1.02520984718181 1.0050752556139 1 1
1.01948570480817 1.00053942424617 1 1
1.06508452499113 1.04576496216161 1 1
0.947007450618314 0.92892716946839 1 1
1.04779966156408 1.02924637909897 1 1
1.00354801400718 0.983522547104785 1 1
0.925779806381861 0.908388696204963 1 1
0.933104158347807 0.916706025898051 1 1
1.07841559191838 1.05714459802352 1 1
1.00302717952225 0.983724338269848 1 1
0.983961817799465 0.965444106820657 1 1
0.850926975537993 0.834674988611105 1 0
1.03213701734214 1.01352279830052 1 1
0.974933690210529 0.95596762792524 1 1
0.952851772853589 0.934133455967052 1 1
1.07134670204193 1.0529258146632 1 1
0.895125159690384 0.878031828986587 1 1
1.02656126777317 1.00834541891149 1 1
1.08063420160082 1.05882576728995 1 1
1.07571624956841 1.05615673284151 1 1
1.0207396731821 1.00194068869662 1 1
1.13796970525692 1.11675900717192 1 1
0.976373860283738 0.958824807220241 1 1
1.00034393026669 0.981684111908559 1 1
1.05736756366492 1.03683513240198 1 1
1.08199487056294 1.06164176587297 1 1
1.01637513738502 0.996159144088623 1 1
1.00624163217999 0.988139193282734 1 1
1.04712758212505 1.02798116274694 1 1
1.11054936836933 1.09130293628954 1 1
1.05493529043586 1.03490223966389 1 1
1.02731230343623 1.0088574473838 1 1
1.02050947740137 1.00215907806707 1 1
1.01547330498417 0.99724935075884 1 1
1.06245894508053 1.04350824077959 1 1
1.24983338926947 1.22671609061484 0 0
0.986906416409205 0.968148998784221 1 1
1.01302665244396 0.995844818220073 1 1
0.859644605751652 0.843656660214913 1 0
0.939214164533168 0.922159031002921 1 1
0.932772416960966 0.916466526726991 1 1
1.11288391227616 1.09238398916315 1 1
1.11096379365485 1.09097339221987 1 1
1.05339963940753 1.03379858514459 1 1
1.00336478187467 0.986167493516186 1 1
1.02971718103798 1.01118280286797 1 1
1.01019860508992 0.990966745603869 1 1
0.92148872360222 0.904902512892218 1 1
1.00985708317124 0.990791838166307 1 1
0.987458352434294 0.969649587913007 1 1
0.9972578893755 0.980015333813251 1 1
1.05577362837351 1.03501742962417 1 1
0.972525563469748 0.955107822843348 1 1
1.03470327270149 1.01552406753126 1 1
0.942485802018861 0.924692597048735 1 1
0.938373552845857 0.920101261088324 1 1
0.966163362133413 0.948656918133637 1 1
0.928918633109768 0.911136941392363 1 1
1.03913492420952 1.02016245440714 1 1
0.906508959991025 0.890161737856597 1 1
1.08578943161056 1.06557105298791 1 1
1.07465519372568 1.05428314298091 1 1
1.09318883418981 1.07239924650725 1 1
0.951111796578507 0.933671596230266 1 1
0.875288297281028 0.858207744263487 1 1
0.820673961957489 0.805681042428918 0 0
0.993629540955253 0.976219608197586 1 1
1.02746504557154 1.00898613582519 1 1
1.04413229805959 1.02451599030914 1 1
1.14785546680893 1.12567101979232 1 1
1.04602556457627 1.0272288836613 1 1
1.05309404619525 1.03074208711539 1 1
0.983090310278988 0.964533509481643 1 1
1.07203429142347 1.0523612253908 1 1
1.03465886303288 1.01615838003623 1 1
1.02785360073451 1.00967155774748 1 1
1.04647376187019 1.02686112874985 1 1
1.00556303391814 0.98583068439683 1 1
1.09711377871632 1.07603109988217 1 1
0.99159165711384 0.973077681440581 1 1
1.05609714155067 1.03566825953582 1 1
0.943099456474944 0.926187864424469 1 1
1.10680632235591 1.085470967606 1 1
0.823099732328676 0.808722088649636 0 0
0.984178131545605 0.966128553395307 1 1
0.926923724038526 0.910190626635022 1 1
1.05940789908644 1.03978164061668 1 1
1.06469699074857 1.04577021955944 1 1
1.004451629057 0.986122650243512 1 1
1.09037674374659 1.06973413309168 1 1
1.00542457009467 0.986023252054494 1 1
0.887571732075072 0.872229921816704 1 1
0.931529673723613 0.915080348772461 1 1
0.953527688053174 0.936233985207139 1 1
1.06007131973888 1.04082240121864 1 1
1.03941521203305 1.0202014300928 1 1
1.05557423407661 1.03625594086304 1 1
0.925149322946344 0.908632593604693 1 1
0.958594267515961 0.940953937770305 1 1
0.926351025329697 0.9095730900316 1 1
1.088586784113 1.06943245625508 1 1
1.02403951145464 1.00353060207913 1 1
1.08810085080635 1.06882418248522 1 1
1.14082754110744 1.11953495717212 1 1
1.06118842117343 1.04144794037627 1 1
0.954897117624792 0.937068813792465 1 1
0.880439749431842 0.863220146267873 1 1
1.03356244424995 1.01467394446179 1 1
0.943065642405474 0.926957485197406 1 1
0.971284897653201 0.952676349763367 1 1
0.946239647880039 0.927192299014217 1 1
0.887158823701557 0.871166455750176 1 1
0.945007045438226 0.927457786328891 1 1
1.03086236377798 1.01179832999516 1 1
1.07685847697172 1.05607057767627 1 1
1.1180870112135 1.09702047553644 1 1
0.919983882584185 0.90332123793805 1 1
1.03684455666209 1.01794108851285 1 1
1.03727188554103 1.01902255405203 1 1
0.867931464708469 0.85285845368425 1 0
1.07896508794996 1.05964198889548 1 1
1.05267556194544 1.03486362157186 1 1
1.09580259107982 1.07589559897663 1 1
1.15827218107004 1.13696841464747 0 1
0.911692194518197 0.895651569364368 1 1
1.03406270000232 1.01519103598886 1 1
0.932974826630852 0.916603777810863 1 1
0.936121476476378 0.920333193082027 1 1
1.01223524085203 0.993432560234908 1 1
0.94919391905582 0.932234951622121 1 1
1.03584457340072 1.01647703955028 1 1
1.05710949084443 1.03803183157501 1 1
0.947949002735771 0.9306857923546 1 1
0.899828944769066 0.88410646989495 1 1
1.12368676143626 1.10301276601064 1 1
0.928286200960722 0.910428577431654 1 1
1.10495815928813 1.08498832690716 1 1
1.10549229130997 1.08466345676186 1 1
1.152985605654 1.13211161897427 0 1
1.03024544098083 1.01059987427092 1 1
0.934550920943012 0.916955280058125 1 1
0.935475338857459 0.917308287062656 1 1
0.996518421981573 0.978996775554965 1 1
0.933260393911659 0.916800185561823 1 1
0.960790580696189 0.943516296763306 1 1
0.952198856502199 0.933689734167311 1 1
0.995023828346629 0.975859350529302 1 1
1.03753383942464 1.01777054118661 1 1
1.06627963289821 1.04675637155437 1 1
0.98285991117459 0.963380213711823 1 1
0.932139859212148 0.915091752233074 1 1
1.01109141738312 0.993016736198792 1 1
1.06743590422027 1.04793786408155 1 1
0.87290424481482 0.85731122471782 1 1
0.989616375111665 0.970981268881483 1 1
0.951865766185654 0.9338919609476 1 1
1.148902307117 1.12746278344197 1 1
1.09523085657085 1.07559608224123 1 1
0.962845586079308 0.945408571190458 1 1
0.885089498733032 0.866351281819868 1 1
1.06776859897097 1.04777905788446 1 1
0.841379629453859 0.826231273110012 0 0
0.9159156908784 0.898248266913216 1 1
0.91193005440974 0.894601442752 1 1
0.882808194042547 0.866100980908002 1 1
0.978944176268165 0.961216472537937 1 1
0.967709637185283 0.950168300115013 1 1
0.879890971387111 0.86395131369495 1 1
1.00055054582135 0.981520606371609 1 1
0.975371359861236 0.958291326698014 1 1
1.01018027719584 0.991782179108665 1 1
0.965930874116881 0.947447186063242 1 1
0.961450189047981 0.944280772853185 1 1
1.10619305867534 1.08294209752578 1 1
0.975128407810321 0.955732031785305 1 1
1.09819924903948 1.07737474403905 1 1
0.863090873464443 0.848275901941581 1 0
1.13619006459989 1.11557899766923 1 1
1.16787552773002 1.14727729050377 0 0
1.01827743364594 0.999282360549535 1 1
0.956621651332676 0.940195981563649 1 1
1.18423758632641 1.16401128273044 1 1
0.919356222796398 0.903123163706394 1 1
0.949813451485318 0.931642993367899 1 1
0.943758467856174 0.92755076230997 1 1
0.951525911124472 0.933544080862853 1 1
0.966093144185574 0.947757908954779 1 1
0.954099057549825 0.93693425507943 1 1
0.920993219294449 0.902802858528478 1 1
0.887289341515192 0.870632010332931 1 1
1.00419726059309 0.986314790624275 1 1
0.954326185671832 0.937498096817656 1 1
1.06686244347722 1.04728732760781 1 1
1.02626384158305 1.00802330523228 1 1
1.0338671116981 1.01310739443322 1 1
1.06860748341667 1.04821574534034 1 1
1.09696404897696 1.07697271449947 1 1
1.11730599405991 1.09626830955511 1 1
0.991682583211306 0.972402642099818 1 1
0.857758618704016 0.842728994317104 1 0
1.06599744712057 1.04693302411464 1 1
0.92850306012617 0.911717250707428 1 1
0.960139111195433 0.941242535513101 1 1
0.974982366708306 0.956917046703745 1 1
0.989268997475694 0.970485272967044 1 1
1.00370173005851 0.984790994461515 1 1
0.973275311666024 0.955070524816938 1 1
0.9080503247787 0.891772473362755 1 1
0.995852710062814 0.977952067063779 1 1
0.958217654828253 0.941067939490119 1 1
0.908975633701997 0.893301185676679 1 1
0.994265988558143 0.976466647448259 1 1
1.1433390445966 1.12233376287692 1 1
0.904842249328475 0.888105915349266 1 1
0.986121749593216 0.967188393818407 1 1
1.05134553941841 1.03168708205271 1 1
0.936659276917005 0.918109780281322 1 1
0.848322784856882 0.833241341060353 0 0
0.901384396367435 0.883661393988517 1 1
0.992440767076772 0.973386932770535 1 1
0.910539900655766 0.893204490531162 1 1
1.08727787844993 1.06746789611487 1 1
1.0045396228964 0.986171682626595 1 1
1.04384059005134 1.02462335803263 1 1
0.992648789972688 0.974627982098029 1 1
0.968969694779965 0.950749684533193 1 1
0.96267426831253 0.945099303887025 1 1
1.02834632761696 1.01021604930126 1 1
1.06918233618682 1.05045253033631 1 1
0.942644890896339 0.92501774368609 1 1
0.910465929627219 0.893420973398881 1 1
1.04040763346782 1.02089385371182 1 1
1.04703631187018 1.02756246190811 1 1
0.985278600503911 0.967710161930311 1 1
1.06974264688014 1.0505832413918 1 1
1.11597959561131 1.09576146081393 1 1
0.964768064056243 0.945303613733037 1 1
0.940221964712655 0.922313305290752 1 1
0.981772458379139 0.963873319241783 1 1
1.06263109506596 1.04264385461742 1 1
1.08194981787633 1.06175668654215 1 1
0.914127954748746 0.897756831721458 1 1
1.04559728243909 1.02550447908877 1 1
0.947387611351337 0.930465317550382 1 1
0.863221379183564 0.847773720814308 1 0
1.00004181193389 0.981660191861297 1 1
0.887796634242797 0.871566550062785 1 1
1.04442092669427 1.02403163688656 1 1
0.977831892760624 0.959851110222135 1 1
1.04330419767127 1.02545185277312 1 1
1.05506188745796 1.0351385872277 1 1
1.09582607713607 1.07535793551605 1 1
1.02048812668807 1.00209973629416 1 1
1.02314478099108 1.00439889044351 1 1
1.07742350918651 1.05774886019348 1 1
0.988995019317323 0.970730134099973 1 1
1.05827096785651 1.03829771872678 1 1
1.02296201900124 1.00352425441181 1 1
1.0423552772332 1.02332875671117 1 1
1.06387337682445 1.04474006616931 1 1
0.933832170723971 0.916041869662316 1 1
1.15866679610023 1.13509930903351 1 1
1.05639837860631 1.03818641582493 1 1
0.887402767159713 0.870829441073577 1 1
1.01818415165719 0.998830012130891 1 1
1.0226358308103 1.001706674845 1 1
1.04256356849712 1.02385826581994 1 1
1.10737630932141 1.08664611686821 1 1
1.08175605230078 1.06130959237446 1 1
0.965768365004058 0.948912065956773 1 1
0.973070031449322 0.955526438652031 1 1
0.916087305504407 0.900514090459016 1 1
0.957098196308651 0.939694764216449 1 1
1.01735413571552 0.998626018999136 1 1
1.05330751561437 1.03390876220657 1 1
1.05115675395446 1.02907916612117 1 1
0.992345444461708 0.974334344898742 1 1
0.914258744521287 0.896540946795228 1 1
0.932495499818066 0.914550058674397 1 1
0.959038773468007 0.94125149669502 1 1
0.963926780030273 0.946112711407486 1 1
1.0650220240496 1.04526631060825 1 1
0.921087541514921 0.903727984280016 1 1
0.971899017518101 0.953704340259542 1 1
1.05241418907333 1.03412671853743 1 1
1.07403657697195 1.05473707979054 1 1
0.989924431198584 0.97192679386744 1 1
1.02463274995131 1.0060593340037 1 1
0.9939752399489 0.974404754107245 1 1
1.06661010971101 1.04834464792692 1 1
1.01771296696619 0.998587696574507 1 1
1.1335462479274 1.11288904864666 1 1
1.08948473592424 1.06925660033263 1 1
1.02729625865103 1.00794136901174 1 1
1.04788859284753 1.02875469384144 1 1
0.925226834161517 0.907400289491843 1 1
1.05495224874437 1.03576044315397 1 1
1.02545518798721 1.00659495428409 1 1
0.906035695835359 0.890314112773421 1 1
1.04864040676039 1.02949349151879 1 1
0.989058525564861 0.970960020133657 1 1
0.883100504084436 0.867284647831496 1 1
1.01973365939228 1.00095625910169 1 1
0.927870254562111 0.910718067506982 1 1
0.95201696263649 0.934282609034182 1 1
0.984335470457899 0.965470290275926 1 1
0.910493538295798 0.894024921097828 1 1
0.953493563159363 0.935628205859992 1 1
0.94825917334932 0.930646826801859 1 1
1.03638760090849 1.01672938900404 1 1
1.05259508485446 1.03340263107489 1 1
0.965267641256549 0.946248180677619 1 1
0.974507841473476 0.955291533312203 1 1
0.901880082696544 0.884358842778726 1 1
0.900088054299027 0.884104152294496 1 1
1.11408617676031 1.0933328166757 1 1
0.985385753923459 0.968312208788991 1 1
0.895039660811689 0.878748266423752 1 1
1.08932950173804 1.06850008949788 1 1
0.946710879686383 0.927611929384987 1 1
1.1023775576841 1.08152431621155 1 1
0.998437727325183 0.979513048622924 1 1
0.948222118975305 0.930376190748101 1 1
0.990773164720765 0.973213446659739 1 1
1.15321683324618 1.13142436707219 0 1
0.989119192871648 0.971574506536972 1 1
0.912535467034672 0.895136688819452 1 1
1.10722997877425 1.08748964420478 1 1
1.12736632170055 1.10627452983367 1 1
1.01422195342154 0.994988459067852 1 1
1.18035428051431 1.157567276618 0 1
1.089060507985 1.06800490875942 1 1
1.02591475745252 1.00724289406423 1 1
0.959553477630012 0.941036771066593 1 1
1.0890264541849 1.06905910028265 1 1
0.923841581585344 0.905707764337889 1 1
1.08760510233376 1.06732791897948 1 1
0.97065660881513 0.953279929316208 1 1
1.06767847915571 1.04693115091285 1 1
0.949260854574599 0.931392587001038 1 1
0.994099082668805 0.97656869514624 1 1
1.0633812223009 1.04566065027575 1 1
0.957441291184462 0.940000925552838 1 1
0.987137301735324 0.968166874907219 1 1
1.14738451747607 1.12652017499142 1 1
1.06632852905879 1.04519486004445 1 1
1.10278979686641 1.08170256797129 1 1
0.955569656778241 0.93817364554254 1 1
1.06137939337982 1.0414710285205 1 1
0.975002034530272 0.956681798103445 1 1
1.10304865320753 1.08296464940959 1 1
1.11479444009174 1.09522022918206 1 1
0.874956715812782 0.86021324981003 1 0
0.916226125966401 0.900096316588101 1 1
0.993202832454239 0.97470345361353 1 1
0.765590505303762 0.752034939696787 0 0
1.13294152891944 1.10957780705553 1 1
0.945901181638523 0.928183255099504 1 1
1.01096585417422 0.992632701526148 1 1
1.00043016776108 0.982008287906074 1 1
0.958836279674961 0.940573854174347 1 1
0.986374323304376 0.968649899281592 1 1
0.881024250101704 0.864620207972069 1 1
0.978071049211385 0.960926344590954 1 1
1.11194791746675 1.09225041011774 1 1
1.00550386773169 0.986865948467963 1 1
1.12726764786794 1.10682002863993 1 1
1.06893312664534 1.04815282439955 1 1
0.956681839239339 0.938448212274556 1 1
1.00260753952877 0.983145470481389 1 1
1.01702122263287 0.998256881601489 1 1
0.939227140330291 0.922280566059653 1 1
1.0060616391329 0.986323310937504 1 1
1.06443873820928 1.04363563782444 1 1
0.993458359311946 0.975484204336117 1 1
0.967470395705213 0.95028788610851 1 1
0.998376182083171 0.979678402823321 1 1
0.930835275239861 0.914583163828916 1 1
1.06726045353891 1.04789272406547 1 1
0.906143203912874 0.888842139035225 1 1
0.999278919871865 0.980809369325409 1 1
0.966484107917321 0.948344399361184 1 1
1.13855012092708 1.11726134233193 1 1
1.05870928561715 1.03884779041171 1 1
1.10302031731899 1.08227370292131 1 1
1.06852131109846 1.04904230013868 1 1
0.98777140398459 0.970711683877044 1 1
1.00991901254842 0.991236359782181 1 1
1.03484761572689 1.01594407678754 1 1
0.929125554258896 0.911993981857785 1 1
0.907588010557504 0.891269607117443 1 1
1.07590144088413 1.05530402944453 1 1
1.04579493976004 1.02741741937235 1 1
0.960719074517984 0.943983747283576 1 1
1.0080309223806 0.988942603725226 1 1
0.999012890438206 0.980919900127 1 1
0.974192771100863 0.955508179155072 1 1
1.04126896438655 1.02228955664621 1 1
1.10706477596721 1.08512744255785 1 1
0.926617686879415 0.908796359617499 1 1
0.974337100169617 0.956035695964868 1 1
0.955110756143891 0.938420125765307 1 1
1.01338042369998 0.994645495116535 1 1
0.94026210743619 0.92284368028552 1 1
1.06957566141333 1.04892732527748 1 1
0.823373308011959 0.809335998409112 0 0
0.940026942782409 0.92352682382374 1 1
0.991131729543658 0.9714240228454 1 1
0.975775084244869 0.958050563852999 1 1
0.896079776735296 0.878550676807227 1 1
1.0023981786689 0.98465836229236 1 1
1.09129632143836 1.0705357461184 1 1
0.92010096135135 0.903374666634439 1 1
0.945485527063016 0.928091045722976 1 1
0.97506979365393 0.957979848154843 1 1
0.889050337958595 0.871892531461688 1 1
1.05963910323311 1.0399209404665 1 1
1.00429961251512 0.984646651992699 1 1
1.15443349066409 1.13355370141123 0 1
0.989105105165223 0.97156567344838 1 1
1.04882610630314 1.02930261694226 1 1
1.00942150197426 0.991502139304404 1 1
0.924427625449582 0.907251505666936 1 1
0.944281017038095 0.925934099860899 1 1
1.00951598636771 0.990563729083168 1 1
1.0255666115105 1.00764301484823 1 1
0.976221642045822 0.958244987000357 1 1
1.12843234019122 1.10616109348918 1 1
1.00966221433793 0.990125659271647 1 1
0.917478062765882 0.900078226935204 1 1
1.04330724549175 1.02372908837588 1 1
0.944066896761365 0.92739702633043 1 1
0.974494068855432 0.956342170681994 1 1
0.951190976581912 0.933663506043942 1 1
1.00260963702748 0.984958839621266 1 1
0.899815956900971 0.88380128694783 1 1
0.984046636986006 0.96553291441457 1 1
0.922363008753881 0.905444283298412 1 1
0.881208218829151 0.865520212316793 1 1
0.96268902621045 0.943426213070461 1 1
1.0013567332773 0.982690210029948 1 1
1.04967519132118 1.03161931045492 1 1
0.934001482851125 0.916648669512396 1 1
0.973317911356031 0.9552997020816 1 1
1.04220785294482 1.02262492876175 1 1
1.02736005536624 1.00755055793201 1 1
0.99462432118239 0.975744361600542 1 1
0.970817712788573 0.952999735138104 1 1
1.08019821145455 1.06126372171708 1 1
1.05637658669668 1.0358765941217 1 1
0.934025954742557 0.917244792608808 1 1
0.95201522466783 0.933687334163603 1 1
0.931005475889278 0.911683171289966 1 1
0.954857752318759 0.938190158733907 1 1
0.993584868572975 0.975133486599316 1 1
0.924373784852368 0.907117719016911 1 1
1.10887486241316 1.08673494487996 1 1
0.950927139420627 0.934187991002911 1 1
1.0334218414297 1.01462302244381 1 1
0.859789903952921 0.844690344499779 1 0
1.08025235984827 1.05966463052293 1 1
0.973396847374502 0.955592457230121 1 1
1.0986503472292 1.07846706045622 1 1
1.14609391544707 1.12288900271148 1 1
0.892192258233721 0.874163390081383 1 1
0.86141680267821 0.845232557007061 1 0
1.05435868504707 1.03635216642235 1 1
1.02361176534928 1.00476896212824 1 1
1.18566212484415 1.16081954342381 1 1
0.922060697844716 0.903271338323016 1 1
1.0064930431849 0.987961417558624 1 1
1.03775183904813 1.01926958077977 1 1
1.00154988051906 0.983262562457378 1 1
1.02801249817423 1.00929173479396 1 1
1.08917298828226 1.0698948005973 1 1
0.984264706050224 0.964687249904644 1 1
1.08374009346706 1.06307345337407 1 1
1.03890991143097 1.02034137832525 1 1
0.884194810589584 0.868432522112611 1 1
1.08995071335586 1.06941983717817 1 1
0.930566052887943 0.913155668069842 1 1
0.900511222733122 0.881830169576957 1 1
1.02449025414428 1.00558813181041 1 1
1.07230500196744 1.05177721992065 1 1
0.933022609739232 0.91608598102491 1 1
1.03065854703217 1.01222995356046 1 1
1.00002247980692 0.981943277680616 1 1
0.970681411307597 0.953796433211008 1 1
0.968956854499286 0.950970521933229 1 1
1.13050625758219 1.10927675895314 1 1
1.0136019557867 0.995455125810042 1 1
1.05866080872799 1.03781184260378 1 1
1.00855376698798 0.991003843190301 1 1
1.10196583419378 1.08131851065512 1 1
1.04935524945179 1.03021352250482 1 1
0.973512960434024 0.955942537060545 1 1
0.932578055243179 0.915181043498789 1 1
0.992153302941127 0.973502805291026 1 1
0.915644622574934 0.899221854029718 1 1
1.14884333144287 1.12898480370702 1 1
0.970519309028887 0.95272550863313 1 1
0.997558263667635 0.97913193842543 1 1
1.0428916756594 1.02432892363334 1 1
0.957428073402835 0.94022251742563 1 1
0.98459839661503 0.966405576666433 1 1
0.894321858764217 0.878334901581359 1 1
0.917257149979772 0.899716241465702 1 1
1.02320294341302 1.00425892977483 1 1
0.898064738944816 0.882740841638267 1 1
1.00111519162319 0.982778124682921 1 1
1.04763687377646 1.02835051109344 1 1
1.05191660988933 1.03210815418359 1 1
0.972916406714225 0.954942629161688 1 1
0.795484823942241 0.779732391822294 0 0
1.02490697499671 1.00649475143184 1 1
0.968670656367373 0.950418033929008 1 1
0.955829472842652 0.938266765002984 1 1
1.00740677234393 0.989176371621124 1 1
0.999756369132938 0.981374451569874 1 1
0.994422295438052 0.975241948047289 1 1
0.996464844158842 0.979486836341633 1 1
1.0727967492428 1.05157516398205 1 1
1.13732807060906 1.11516783969927 1 1
1.10239013922934 1.08186257057768 1 1
1.00187664505641 0.983220877371753 1 1
0.894392550863158 0.878204460146969 1 1
1.04101946986115 1.02047301241909 1 1
1.05312136598919 1.03512455785132 1 1
0.910714254633607 0.893945026119054 1 1
1.07605403899345 1.05676784910574 1 1
0.98189896107811 0.963547449103347 1 1
0.918590168514141 0.899606240604314 1 1
1.03367682877462 1.01535593891233 1 1
0.898473983563639 0.880547051252953 1 1
1.0396323949962 1.0199720917666 1 1
1.09662710245705 1.07662579571108 1 1
0.942940584488033 0.9247509439354 1 1
1.05971807371776 1.04017151798964 1 1
1.04604730464625 1.02726206570435 1 1
0.950661418169364 0.932698322050015 1 1
0.96647219228822 0.948454825661438 1 1
1.12951140476635 1.10781195945575 1 1
1.09819481007904 1.07831439535542 1 1
1.00148539532449 0.98280474862239 1 1
0.94895882513453 0.931508434218316 1 1
1.04541242329289 1.02671388354259 1 1
0.987483679989613 0.969353953416375 1 1
0.957401629152844 0.937906815832539 1 1
0.969018386246425 0.951059932876489 1 1
1.05414838067696 1.03460308289623 1 1
1.10252413145638 1.08236184260697 1 1
0.955739484914207 0.939342914928629 1 1
0.998977031939857 0.980229298482636 1 1
1.08137680877054 1.0607547957647 1 1
1.05043712131916 1.03042378264206 1 1
0.99011375128114 0.970899211996072 1 1
1.04281950959003 1.02304075636926 1 1
1.00915497453616 0.991042037158494 1 1
0.961726422519189 0.944636903895514 1 1
0.954389544896555 0.936460546747798 1 1
1.05901950174462 1.03805767964462 1 1
0.993009818050049 0.975029963383435 1 1
1.03234032489308 1.01359457936644 1 1
1.01500080610602 0.996464202130298 1 1
0.947220115082629 0.930485409629775 1 1
1.02164490446692 1.00205809950691 1 1
1.00396298256761 0.985140084644751 1 1
0.985715728678899 0.967755115499571 1 1
0.910772488506782 0.89384798409702 1 1
0.998407510303339 0.978849706850035 1 1
0.9568894349577 0.937848179873973 1 1
1.08966911766634 1.07038097574562 1 1
0.971769890359568 0.952584742272032 1 1
1.01049003522991 0.991874761843051 1 1
0.921632234530638 0.904506403839731 1 1
1.10080408205985 1.07961372965414 1 1
0.956649453331858 0.939022177987268 1 1
0.979328155388501 0.960016449439878 1 1
0.971081914957926 0.952693275968182 1 1
0.97442739003706 0.957021759147231 1 1
1.01129852313736 0.993285628170993 1 1
0.927677693241013 0.910124132127705 1 1
0.906205173550372 0.889251042419101 1 1
1.00400367138858 0.985824549665143 1 1
0.954854597102725 0.936946527133072 1 1
0.784520349195208 0.770834507780173 0 0
1.15442522251212 1.13244848007268 0 1
1.02348723777993 1.00468939856322 1 1
1.13662655035158 1.11605304979214 1 1
1.08457394547582 1.06356155164567 1 1
0.983617969306186 0.965028328776294 1 1
0.939981454645184 0.922383840249143 1 1
0.958479431164983 0.941288916663913 1 1
0.976355425280792 0.958305136426658 1 1
1.06076367448906 1.04146676437146 1 1
0.982482626882296 0.963767214554809 1 1
1.01855080036039 1.00016993005513 1 1
1.04398382903128 1.0246660425628 1 1
0.964787550607017 0.948198632109328 1 1
0.9575686354911 0.940335173608368 1 1
1.06413464868533 1.04515132637494 1 1
0.942024992917693 0.924250532398817 1 1
0.980713733245983 0.962909186680409 1 1
1.12687926762725 1.10617797437497 1 1
1.01491113943951 0.994695360104829 1 1
1.08543553061133 1.06645721205629 1 1
0.93348636717605 0.915163545937614 1 1
0.95969207677976 0.941552568832663 1 1
1.04445557343552 1.02503362365764 1 1
0.997534007246531 0.980028784778306 1 1
1.04965214138212 1.03050579648995 1 1
0.982524116528072 0.96430073974949 1 1
1.06651522168328 1.04634094629834 1 1
1.06891499265896 1.04963232694023 1 1
1.04484756560188 1.02500160409017 1 1
0.915597210993364 0.898492874930331 1 1
0.927462556499872 0.91099489989371 1 1
1.18223709307368 1.15977604872242 1 1
0.947011771244107 0.929689018962783 1 1
0.905987896243829 0.889835744367962 1 1
1.07002756081823 1.0511855364233 1 1
0.975259327321594 0.957655297654357 1 1
0.829302755754613 0.813995650184676 0 0
1.08648925083928 1.06573357214411 1 1
1.14732894943151 1.12540624476603 1 1
1.112618053822 1.0924915746298 1 1
0.895617551901049 0.879698385041666 1 1
1.12202280542951 1.10106513654176 1 1
0.966885876917778 0.948426142305596 1 1
0.900629324828122 0.883678781364729 1 1
0.988048268977434 0.969614210537114 1 1
0.999174212642069 0.981339355969177 1 1
1.08875002534091 1.06810077875247 1 1
0.995155978169554 0.976101998623482 1 1
1.11543035511121 1.0949024279998 1 1
1.05563323156347 1.03511169565589 1 1
0.947776977299788 0.929924710684544 1 1
1.09617200081901 1.07684317403079 1 1
1.0210218484638 1.00208493059309 1 1
0.867008355904768 0.848744703720513 1 1
0.893779081694994 0.876375122657283 1 1
0.901119231730669 0.884709571766449 1 1
1.01177953335371 0.99346514749292 1 1
0.953871245738931 0.936101518923731 1 1
0.957548383822514 0.93881964939056 1 1
1.09938179662794 1.0798532340507 1 1
1.05412823005576 1.03444816028363 1 1
1.02055233543924 1.00258455000822 1 1
1.14130220857663 1.12038995241168 1 1
0.947059272637419 0.930159697675145 1 1
1.04748507552325 1.02802333998369 1 1
0.984531559981507 0.965880622634705 1 1
1.02468424558803 1.00541644367493 1 1
1.03873198123204 1.01987267970396 1 1
0.955641275504729 0.938493913680925 1 1
0.964348733169681 0.947345510132415 1 1
0.940465930380271 0.923094770001445 1 1
1.13443057222556 1.11348319101314 1 1
1.04668333004854 1.02792189151335 1 1
0.995797409532461 0.977434424223213 1 1
0.936842129354412 0.919962691967655 1 1
1.0618443490455 1.03985763002496 1 1
1.02053590506982 1.00103719323157 1 1
0.897373634946092 0.879985165165666 1 1
0.963531911614132 0.945167229024268 1 1
0.974192689024194 0.957319687513274 1 1
1.09627463303591 1.07545335235842 1 1
1.07929869315292 1.06023423858824 1 1
1.05267197395159 1.03417089019055 1 1
0.882269712773139 0.865382726061333 1 1
0.976252913401575 0.957821449837463 1 1
0.89524176109871 0.878018973634429 1 1
1.08478978119957 1.06412373779363 1 1
0.96533881049726 0.948478133301972 1 1
1.0393009676063 1.02038068450434 1 1
1.07628681919322 1.05661252571424 1 1
0.981667981740806 0.964312691053847 1 1
0.836035092176449 0.820556466675115 0 0
1.01918532986513 0.999744509527035 1 1
0.997826935529293 0.978792226889677 1 1
0.877651892442541 0.861481046773062 1 1
0.974480952002201 0.955833751199791 1 1
0.928963790337684 0.91146852825419 1 1
0.919619857934346 0.902033975132296 1 1
1.03939793851815 1.01863515598609 1 1
0.974912694119008 0.957023825819944 1 1
1.11537566155737 1.0925380653219 1 1
1.15365683377051 1.13176628530207 1 1
1.09920060490542 1.07903777922754 1 1
1.08069930724392 1.05898623887746 1 1
1.03604183279752 1.01735312579264 1 1
0.948352792533969 0.93008787380501 1 1
0.958213303963427 0.939296713788175 1 1
0.981368189774117 0.963076239564581 1 1
1.13821027649996 1.1153846226062 1 1
0.957299479395434 0.939431626712291 1 1
0.964165252833773 0.947016996064979 1 1
0.947339199527636 0.929877787251995 1 1
0.897944527356187 0.881058118959842 1 1
0.89022555661224 0.873803275717311 1 1
1.15999593676891 1.13905411836827 0 1
1.10753866727795 1.08790780218738 1 1
0.992684652163138 0.974572792342061 1 1
0.994943559663837 0.975738645423811 1 1
0.967136623111689 0.949214230292833 1 1
0.940351565832236 0.92155673999818 1 1
0.976691861244885 0.958447056745333 1 1
1.06414047369642 1.04422952745852 1 1
1.05848586145548 1.03894003506758 1 1
1.07268635107072 1.05342357646716 1 1
1.02227223786722 1.00300032482098 1 1
0.854443195018736 0.838562714695588 1 0
0.949648964523604 0.932544215035519 1 1
1.02937100048449 1.0103898885381 1 1
1.02880513915088 1.00994272327984 1 1
0.867049543070436 0.851738317593064 1 1
0.868097638086874 0.852764080870615 1 0
0.866450168438213 0.84942496096088 1 1
0.991156838251005 0.972867241854734 1 1
1.02047225522866 1.00110547733336 1 1
0.898097644560936 0.880850240353572 1 1
0.9459190198399 0.928470238167449 1 1
1.12574230139494 1.10522004394949 1 1
1.09411325713605 1.07420878607346 1 1
1.03424164454822 1.01470507298066 1 1
1.00505711249425 0.986107208328045 1 1
1.06371377607466 1.04432401578956 1 1
1.02233877327055 1.00329819090698 1 1
0.959820308218019 0.941152323583121 1 1
1.03231825353241 1.01259080839228 1 1
0.920075959194418 0.902769249643344 1 1
0.867136901856671 0.850567912099711 1 1
1.04325902075128 1.02401536153524 1 1
1.14073302385701 1.11972469909378 1 1
0.94799011561139 0.930312008261508 1 1
0.946166597957929 0.929332045508609 1 1
1.00142948843768 0.983672060330025 1 1
1.05584004820323 1.03602059450032 1 1
0.921544467628272 0.904261612572983 1 1
0.99343194464471 0.975086007026364 1 1
0.964438865689518 0.945838377739199 1 1
1.04364635042654 1.02342818911849 1 1
1.03770571079836 1.01848022613978 1 1
1.00463632547567 0.985502396203481 1 1
0.938272976045557 0.919258386903075 1 1
0.994669225455639 0.975837978906631 1 1
0.964285352553185 0.946003287282909 1 1
0.886386566468018 0.869564558347498 1 1
1.00556627449499 0.987286013051768 1 1
0.95707970366877 0.939755923159497 1 1
0.926203155943349 0.909623151538508 1 1
1.04524913420391 1.02544329660155 1 1
0.857602861508055 0.841297423521586 1 0
1.0296088080035 1.01068563969855 1 1
1.00110888535541 0.982158153218498 1 1
0.990947021848492 0.971271422386532 1 1
0.941261609179952 0.923613753258854 1 1
0.794373902370564 0.778123788849997 0 0
0.946864129357648 0.929981007894418 1 1
1.08416507465428 1.064229471658 1 1
1.0812531192237 1.06104089008202 1 1
1.05407714637687 1.03532118463093 1 1
1.00434605757617 0.985167367300839 1 1
0.960910515754955 0.943088997229934 1 1
0.975258796876281 0.957717846693895 1 1
1.00448930986122 0.986489598809356 1 1
0.923631896877772 0.907596564941972 1 1
1.00554767586639 0.987159082833865 1 1
1.03672075794369 1.01597104994253 1 1
1.00011584634101 0.982110261182955 1 1
0.92308823494031 0.905430726435287 1 1
1.09169574151068 1.07344313493603 1 1
0.969108685706188 0.950764792598364 1 1
0.997748012045852 0.97959583496484 1 1
0.973753526173987 0.95571146172194 1 1
1.06253883655008 1.04211061077169 1 1
1.12898761035052 1.10717853039043 1 1
0.99798371953199 0.97903562894386 1 1
0.991382038570427 0.974338002590688 1 1
1.08499247677878 1.06566679519027 1 1
0.857557947947489 0.841467130116021 1 0
1.16740245820861 1.14498066543856 1 1
1.0895065386844 1.06970872292041 1 1
1.01443117162345 0.994993251019212 1 1
1.01409655371741 0.996339884245032 1 1
1.04263604109479 1.02362031962102 1 1
1.0221848386052 1.00306682674051 1 1
0.923818713655559 0.906995295011727 1 1
0.995594056213612 0.977803527036327 1 1
0.964190140172402 0.947238295660981 1 1
1.02969896147801 1.01094145147111 1 1
1.04128655072377 1.02213061008203 1 1
1.05433348911159 1.03591596714051 1 1
0.967913531458216 0.951195543586025 1 1
0.994764032378528 0.977256239851373 1 1
1.06803542177175 1.0486991364053 1 1
1.12006115254199 1.09983044588035 1 1
0.979234938536371 0.961016361702731 1 1
0.947765297187082 0.928613204382767 1 1
1.11997685238498 1.099600231861 1 1
1.08453633809798 1.0630933991541 1 1
1.03489576408505 1.01592332637121 1 1
1.04408478934327 1.02513314393546 1 1
0.905636306633346 0.888030446027578 1 1
1.06782075423408 1.04842179422921 1 1
0.904806997248834 0.887325269363724 1 1
0.934388210657641 0.91774350763033 1 1
0.879565766972684 0.863170822496518 1 1
0.991051037554949 0.972489405316235 1 1
0.939041545473244 0.920152044854565 1 1
0.905734119262267 0.888817791703207 1 1
1.0317116202417 1.01223531678293 1 1
0.951730496970257 0.933571538631904 1 1
1.00514384515719 0.9864103307553 1 1
0.979141284659509 0.960727591432196 1 1
0.944349593776543 0.927311262617748 1 1
1.0477097149683 1.02725377773314 1 1
0.933963048965591 0.915897991518233 1 1
1.07699707842619 1.05813891174483 1 1
0.934289488549028 0.917354342204601 1 1
0.973711093917222 0.955590459661577 1 1
0.941140103621341 0.924381588894322 1 1
0.966981091484976 0.949967979199567 1 1
0.908855086429498 0.892658898253447 1 1
1.01984289776697 1.00170210992726 1 1
1.07792452735784 1.05806449654662 1 1
0.921537071047955 0.903936896072308 1 1
1.02335878182768 1.00469522009261 1 1
0.972161424294572 0.954358754713115 1 1
0.98016155087575 0.963100206256282 1 1
0.879344936092666 0.863031267266165 1 1
1.03672557372763 1.0167950650419 1 1
0.944343133641482 0.926777800909548 1 1
0.988579321169991 0.970234382000512 1 1
1.05053317362809 1.03070167820934 1 1
0.999530387061592 0.982187450235088 1 1
1.07924784082904 1.05923959119313 1 1
1.05842922699516 1.03952667370248 1 1
0.947026154194581 0.929035041278065 1 1
1.15314207730123 1.13322472683666 0 1
1.05621789901703 1.03668492426001 1 1
1.0446211919719 1.02456360605644 1 1
1.06454839713368 1.04594400006388 1 1
1.08013725656342 1.05989637251844 1 1
1.14708946599139 1.1263429609242 1 1
1.00896299258374 0.990524608656682 1 1
0.95489643545575 0.937174288835415 1 1
0.936401093784726 0.917051882748472 1 1
1.05577203113783 1.03687322903887 1 1
1.09384980323591 1.07514835348865 1 1
0.920460873799713 0.903421999111825 1 1
0.93647504138665 0.919072634502252 1 1
0.890253595596232 0.874057975156841 1 1
0.919894562892739 0.902180412655458 1 1
0.950847017534203 0.933106382294495 1 1
0.977617696375529 0.959812252631599 1 1
0.938867236355906 0.920909559820645 1 1
0.997120181375622 0.977777573044046 1 1
1.07202016793377 1.05164138343915 1 1
0.979655193090268 0.962305701785138 1 1
1.05044495549993 1.03124547943675 1 1
0.93400660636312 0.917496524486887 1 1
0.893494208158061 0.876413702908338 1 1
0.966587861562486 0.947217072556464 1 1
0.865680689025277 0.849429597098085 1 1
0.992393854606404 0.975064965051762 1 1
1.01684150864792 0.996684947845215 1 1
0.977096960924593 0.960791293421109 1 1
1.01573653709228 0.997604721889368 1 1
1.05326405747131 1.03213569073391 1 1
0.988513400793247 0.969883541677473 1 1
0.956745049981452 0.93946417536814 1 1
0.974004065320855 0.955956994170139 1 1
1.01801880584603 0.999315342412594 1 1
1.0553170829569 1.03459678969803 1 1
0.964441371178058 0.947015409293975 1 1
0.896143625547286 0.879645839657814 1 1
0.899182259120851 0.881382515300276 1 1
0.949059456146344 0.931192984582482 1 1
1.03909598034237 1.01929396115995 1 1
1.02613624106615 1.00802599598196 1 1
1.00389384121303 0.985973654814484 1 1
1.01265682075468 0.993481761461758 1 1
0.98200440650167 0.965119560690235 1 1
1.16830186821098 1.14643988564313 0 1
0.926450435927777 0.908600587010921 1 1
1.1102749511136 1.08838742303031 1 1
0.910627816670915 0.893874560806779 1 1
1.08853213844773 1.06787329210454 1 1
1.00774360964557 0.987884903967313 1 1
0.902467770957328 0.886546359082916 1 1
0.95732869863127 0.940637371137566 1 1
0.945655302806566 0.928882127121545 1 1
0.937285729961292 0.919686125486959 1 1
0.971115966610049 0.953817977779844 1 1
0.966687195806548 0.948237789102258 1 1
0.987376540177744 0.969403861454312 1 1
0.859064640560763 0.844001304470108 1 0
1.03266117015212 1.01359165453934 1 1
0.853458854310621 0.8371566938154 0 0
0.995738065169052 0.978693419785206 1 1
0.961060748937379 0.94440150969688 1 1
0.979684057878099 0.961939740748063 1 1
1.05242525331932 1.03279892661971 1 1
0.928775491046552 0.911527341600485 1 1
1.02467656807605 1.00594199505497 1 1
0.960123171668726 0.942214771977657 1 1
0.897343734315055 0.880265009044403 1 1
0.814482340959947 0.799699029605023 0 0
0.976584323492732 0.959638377341531 1 1
0.901299684939627 0.88336656331303 1 1
1.13752609186165 1.11635160451777 1 1
0.973397223795979 0.955959295602402 1 1
0.96054316153476 0.943641746755415 1 1
0.962403815551394 0.944468815970867 1 1
0.936713048973287 0.919266674968959 1 1
1.06947926504347 1.05083096670649 1 1
0.886011917037047 0.86952355661697 1 1
0.851802264961769 0.835886505793633 1 0
0.950648818497563 0.933991866338472 1 1
0.891655705124963 0.875321197289472 1 1
1.20771718213113 1.18583713134244 0 0
1.00391790780201 0.985959074500844 1 1
1.18701210521561 1.16486680708132 0 0
0.839891264419448 0.824521413454149 1 0
1.00064183931512 0.983078729527304 1 1
0.916257787548463 0.898299343232741 1 1
0.965161640840118 0.94792256780258 1 1
0.964501692578409 0.943738829064319 1 1
0.961507234771464 0.944346179128948 1 1
0.909874508407171 0.891673570366451 1 1
0.996250225286332 0.978053991100471 1 1
1.06531893221393 1.04536571890486 1 1
1.10767110382497 1.08683225016006 1 1
0.977215955193837 0.959866096819561 1 1
1.0709982654002 1.05027557427465 1 1
0.976768046505088 0.957619466740852 1 1
0.933140161513547 0.916329722646173 1 1
0.980905358208206 0.963442497175206 1 1
1.04789231426729 1.02802454528692 1 1
0.932885232311644 0.916257761604576 1 1
1.01088011784575 0.992275750598551 1 1
1.06535766970325 1.04611625257491 1 1
1.1058561144037 1.08663516026932 1 1
1.08794529237612 1.06939760977092 1 1
0.908747188723142 0.891643910493444 1 1
1.03800626785126 1.01842251374712 1 1
0.943108223894516 0.924670105365151 1 1
0.882153228265344 0.866662500096244 1 1
1.08955531348218 1.06893411991156 1 1
0.916665023453889 0.900503289033189 1 1
1.01208933802876 0.99404328486717 1 1
1.01188027842188 0.99393298048674 1 1
0.973257368688963 0.955126472975792 1 1
0.992151965206974 0.973611866767512 1 1
0.838518030986126 0.823513727046219 0 0
1.07860774902172 1.05981237279135 1 1
1.12512719979649 1.103770982367 1 1
0.867794536340058 0.851047757361967 1 0
1.04530951100075 1.02534376216634 1 1
0.947082278053708 0.92946648402189 1 1
0.881630817804569 0.864951513470468 1 1
0.951162805964547 0.934625151744692 1 1
1.03240485427331 1.01371155750915 1 1
0.985474117178987 0.967963246172218 1 1
1.09855746655035 1.07612181001662 1 1
0.905221845965488 0.887704703275425 1 1
0.918914939127182 0.901954380641164 1 1
0.991983608340712 0.974321056724253 1 1
0.901068150111794 0.88468171687978 1 1
0.964689994622864 0.947471632999854 1 1
0.959692609877558 0.942271684226249 1 1
0.962805411574864 0.945530579368739 1 1
0.945171021026576 0.9270894627655 1 1
1.10692210075553 1.08657316436707 1 1
1.11149842893332 1.09085620775784 1 1
1.03430316116287 1.01568396012612 1 1
0.973293258889014 0.955374735052447 1 1
1.07488952388148 1.05517590395054 1 1
1.05695853470917 1.0376349778448 1 1
1.12608684773512 1.10343028060549 1 1
1.0180495367776 0.997980853322395 1 1
1.03406098302305 1.01505741831626 1 1
1.0767169603755 1.05620323134493 1 1
1.00803046639515 0.988553692300885 1 1
1.04573690200672 1.02556345408753 1 1
1.17161855393356 1.15084757660596 0 0
0.976303343297355 0.957604970770427 1 1
0.928535732107876 0.910820952268376 1 1
1.01652389992757 0.998600706771407 1 1
0.905056709345434 0.888220883963104 1 1
1.00913898009821 0.991582787374718 1 1
0.992586622542785 0.973706569122847 1 1
1.04920608139853 1.03078103872081 1 1
1.0594442315297 1.03894637899629 1 1
1.0235226969614 1.0038994619631 1 1
0.961312884270904 0.942968608032317 1 1
1.06743567396607 1.04768073199186 1 1
1.04341274730874 1.02429751199711 1 1
1.00429266162037 0.985376408282493 1 1
0.949029378516342 0.931379069255344 1 1
0.965692413432627 0.948041086388027 1 1
0.9648734707289 0.947305911286544 1 1
0.984196401778506 0.965967546017943 1 1
1.07527522823398 1.05465669949931 1 1
0.971695826605794 0.953905132202021 1 1
0.974209995350113 0.95570786737148 1 1
0.930867324694274 0.913504821046687 1 1
0.974774551745082 0.956608242537608 1 1
0.9461872694352 0.929042731901342 1 1
1.0275746496075 1.009090158609 1 1
0.939514055183362 0.921295709932696 1 1
1.14507942208004 1.12475069710554 1 1
1.11589362646853 1.09650756458114 1 1
0.955807201702357 0.937737335119692 1 1
0.885766081168327 0.869859935842472 1 1
0.921952991268962 0.905267573109991 1 1
0.992099467337916 0.97341718253332 1 1
1.04386252280155 1.02400944090274 1 1
0.816533959895226 0.801745736706774 0 0
1.00270839369949 0.98371633693923 1 1
0.820400442733045 0.804649921968826 0 0
1.11708383442433 1.09628740012074 1 1
1.07237432808671 1.05335306768348 1 1
1.21149817573071 1.18689769983053 0 0
0.974310416270005 0.955334927211116 1 1
0.981107002575255 0.963954864002972 1 1
0.954224549670273 0.936301534031809 1 1
0.950654481660706 0.932715457683852 1 1
0.927701198383798 0.910590531306873 1 1
1.13335696500259 1.11265600625645 1 1
1.04496859564968 1.02691440953723 1 1
0.902843497144957 0.886875699981732 1 1
1.08372195249721 1.06388163015152 1 1
0.98118446948739 0.962864249334168 1 1
0.774954402478295 0.760144096059993 0 0
0.857335859316644 0.842309010185397 1 1
1.0503719828178 1.02987278303603 1 1
1.0808220939439 1.05967101426261 1 1
1.10809813255947 1.08636627465911 1 1
0.964716925219874 0.946933919436807 1 1
1.08998314634259 1.06888199788128 1 1
0.955505154602253 0.93808379649265 1 1
0.930455357862022 0.913199156818772 1 1
1.03709149454586 1.01673754754231 1 1
1.0110767162395 0.991456912274618 1 1
0.9459663578568 0.928763819357844 1 1
0.87752572054912 0.859072610634342 1 1
1.03314235608574 1.01365700089677 1 1
0.925668467006454 0.908544021562475 1 1
0.902384240178087 0.885487189330946 1 1
1.04203766867889 1.02338014203874 1 1
0.967053128166468 0.948953608138889 1 1
0.981141360779403 0.963317653659113 1 1
1.00404274083356 0.98607558134336 1 1
1.0426813553066 1.02469998409548 1 1
0.992433422769837 0.975388666105194 1 1
0.92965279042138 0.913079732063223 1 1
1.00253644831098 0.984475058733928 1 1
0.954191256889226 0.937706850886644 1 1
0.922623008020282 0.905299570232827 1 1
1.06941554143173 1.04946194185107 1 1
0.869652841914533 0.853310757034305 1 1
1.10451489862707 1.08394121770621 1 1
1.00713830833235 0.988291395525555 1 1
1.01280549128598 0.993603279415087 1 1
1.05875655290093 1.03933310566261 1 1
0.943385698324355 0.926206348218225 1 1
0.964661464095631 0.946589547144917 1 1
0.976946776983489 0.959722636324727 1 1
1.0993205588614 1.08090680445117 1 1
1.01675142894221 0.997677217946872 1 1
1.01389293586001 0.995238836855965 1 1
0.986941590508117 0.968193677610747 1 1
0.973674767313655 0.954849626311702 1 1
1.04577640749497 1.02552539699965 1 1
1.09154657469146 1.07115386328176 1 1
1.0297831967073 1.01068110174135 1 1
1.03641200739963 1.01730614566313 1 1
1.0211847727463 1.00198231668608 1 1
0.98262935262762 0.964449115197808 1 1
1.06163785458859 1.04185285634122 1 1
0.85971057634048 0.844512170105742 1 0
0.962356593016184 0.944630775245971 1 1
1.16690434610289 1.14529389675425 0 1
1.04950179499661 1.02925466262593 1 1
1.01465804822097 0.996852660362926 1 1
1.0005352463216 0.982428074529425 1 1
1.07032885092378 1.05177458522983 1 1
1.15317409959627 1.13184196529481 1 1
1.05447496644339 1.03515499241079 1 1
0.992090723216929 0.975011021590312 1 1
0.984961174831305 0.966694099365538 1 1
0.899656614662076 0.881931490850637 1 1
1.07420539352673 1.0547512303849 1 1
1.00184454544674 0.983297947066417 1 1
1.04266454353139 1.02334757555943 1 1
1.18657808895348 1.16293640977302 0 0
0.91331042659002 0.897058134333843 1 1
1.13195182759671 1.11148210407869 1 1
0.985966275338803 0.967382039512861 1 1
0.921972116810997 0.905309531556308 1 1
0.906077488094534 0.889662646883358 1 1
0.89424910129049 0.878059049408562 1 1
1.03349367691774 1.01348627411061 1 1
0.855059492512395 0.838787040881754 1 1
0.849895224254848 0.834975456212164 0 0
1.00413249079527 0.984980840978036 1 1
0.868938470119983 0.852836887221997 1 1
1.07322005273321 1.05418240006297 1 1
1.1120075049874 1.0909890648069 1 1
0.935979224242569 0.919613759810604 1 1
1.02241816832835 1.00342134957569 1 1
1.03206229312851 1.01299569714215 1 1
1.01293247354035 0.994605746710092 1 1
0.970641481137013 0.951984247669592 1 1
1.03655112851066 1.01732605534822 1 1
0.970505251950766 0.953594203538598 1 1
0.951802009561369 0.93384040412456 1 1
1.13745675788615 1.11710759460867 1 1
1.10542305253434 1.08402422761325 1 1
0.947476897693941 0.930025194628812 1 1
0.965387895359208 0.947916041502918 1 1
1.02247294952784 1.00362286386864 1 1
0.924575809721467 0.907607322209416 1 1
1.0204508856768 1.00121744553886 1 1
0.975684646459443 0.958039791811834 1 1
1.02645827645717 1.00677037946215 1 1
1.08741443521828 1.06759303524465 1 1
1.02196095321709 1.00360255219942 1 1
0.877502756884785 0.862313693373 1 1
1.01711632504722 0.996547077459964 1 1
1.06707275111927 1.04835525273296 1 1
0.861984091439573 0.847176348765107 1 1
0.955556510084631 0.937739374627384 1 1
0.989401805261863 0.970696925155133 1 1
0.992699766790837 0.974009180511529 1 1
1.02192110833927 1.00403357548223 1 1
0.942994699386046 0.92628292523292 1 1
0.879631931956881 0.86323113116495 1 1
0.986144847464569 0.968647213149953 1 1
0.952753632098593 0.93455016627655 1 1
1.0935019152956 1.07310882701076 1 1
1.11147935406213 1.09146316511118 1 1
0.970218570361226 0.953631760886774 1 1
0.999628734990434 0.980949635836263 1 1
1.08748918806153 1.06759476423667 1 1
1.0182064664728 0.998784943601724 1 1
0.916848550490921 0.900381720866694 1 1
1.04082772455764 1.02108431163987 1 1
1.1321711129289 1.11176992670593 1 1
0.973556283308631 0.955257782304148 1 1
0.986765400331531 0.96936128963761 1 1
0.923622415415321 0.906020762873223 1 1
0.947393574987009 0.93042940963081 1 1
0.906176523309589 0.889103572321338 1 1
0.999884940844569 0.980956293598807 1 1
1.03786474602368 1.01884479584075 1 1
0.900998687500383 0.884105150769307 1 1
1.01949971412999 1.00026350405002 1 1
0.847402356748008 0.832237635344259 0 0
0.958326138197665 0.939962664093241 1 1
0.967967636875365 0.949575953423542 1 1
0.980155427083212 0.962359359731483 1 1
1.04443481211147 1.02539708143524 1 1
1.00873342317141 0.990506753404543 1 1
1.08802561686682 1.06772287045908 1 1
1.01682189334528 0.998488158810337 1 1
0.94060041410703 0.923341176197149 1 1
1.07945542443888 1.05926534583364 1 1
0.994814469124586 0.976787455052826 1 1
1.09588592745073 1.07593560881162 1 1
1.06556060241796 1.0467327132918 1 1
1.07693116015269 1.05584636863845 1 1
1.10099466633581 1.08052017649785 1 1
0.871361360432212 0.855770330340047 1 1
0.961731048614081 0.943704273713573 1 1
1.11570361399395 1.09381046524183 1 1
1.08630497000531 1.06599937917617 1 1
1.01163774193663 0.993928466246204 1 1
1.02325242196309 1.00469246864755 1 1
0.949978064800436 0.932596960847773 1 1
1.05207827179301 1.03334396006427 1 1
1.07783185443493 1.05803182418525 1 1
1.04263254365025 1.02236254973047 1 1
0.966782833564497 0.949133645997773 1 1
0.91901320439899 0.903111480261305 1 1
0.956621333754158 0.939254301696854 1 1
1.00468083008412 0.98581514892922 1 1
1.00044713895867 0.981944525821404 1 1
1.02192750726325 1.00370638889029 1 1
0.964057953018348 0.94672492832374 1 1
1.22626757770792 1.20444727351388 0 0
0.938110272698374 0.921352737071161 1 1
0.924372533252802 0.907617604650689 1 1
0.991329751866672 0.974044195217922 1 1
1.02597887576629 1.00770635938238 1 1
1.10667419980883 1.08752927614226 1 1
1.18289528267949 1.15955457637039 0 0
0.925148213879089 0.90847952270033 1 1
1.17117261482285 1.15001477369044 0 0
1.02356580641211 1.00422602896351 1 1
1.02612484275609 1.00650871738279 1 1
1.02196945439946 1.00389364853343 1 1
0.857339293132125 0.842387062428999 0 0
0.888191214160878 0.872752095691268 1 1
1.03255541058203 1.01395483620755 1 1
0.8546014815469 0.838718353977784 1 0
1.13297083627671 1.11097048144613 1 1
0.904550435295229 0.887336105652108 1 1
0.875157389837853 0.859648775396689 1 1
0.886451520699039 0.870466092326242 1 1
0.975376410309616 0.956383537735043 1 1
1.09586384911558 1.07737007328031 1 1
0.994297391510448 0.975865818280754 1 1
1.0820306202485 1.06232673262287 1 1
0.95843458928946 0.941793861121509 1 1
0.988833601519413 0.970004690165889 1 1
1.02684123281272 1.00796953853603 1 1
0.90942473266152 0.893099067125805 1 1
1.03813625659025 1.01982387920587 1 1
1.05336809120005 1.03395346213025 1 1
0.989464276926538 0.969851469900547 1 1
0.880699299600955 0.863954718213845 1 1
0.893900332541911 0.878141079929016 1 1
1.01629283059892 0.995849133493922 1 1
0.968318307751054 0.949881749976691 1 1
0.913614416238043 0.896157368218599 1 1
1.01627444502784 0.997164485106991 1 1
0.962577150861311 0.945177574122061 1 1
1.10268568059544 1.08270395906994 1 1
1.04332458167925 1.02502577893233 1 1
1.03777568430501 1.01787749405483 1 1
0.857915221836207 0.843352200457935 1 0
0.930260683994212 0.913999822785137 1 1
1.05808960399801 1.03692318800125 1 1
0.988132762106956 0.969376874094132 1 1
0.989080255854259 0.968900284426672 1 1
1.00811116104223 0.989919578558669 1 1
1.03099595513557 1.01178700639874 1 1
0.989061047191238 0.970394540439963 1 1
1.03908849649658 1.0207621768801 1 1
1.09103548502058 1.07138641547622 1 1
0.917267644202181 0.899331316763404 1 1
1.02301259997185 1.00361083998683 1 1
1.07019116134493 1.0505324579539 1 1
0.992349052476638 0.97332247643939 1 1
0.85193216983699 0.835409062463805 1 0
0.950089795466885 0.932914113527529 1 1
1.08003485770993 1.05999101515139 1 1
0.940514496064309 0.922781723215152 1 1
0.989126184050008 0.96913852225541 1 1
1.05023703606023 1.03143489455343 1 1
0.97658590678579 0.957421227382724 1 1
1.08366971008881 1.06253198924821 1 1
1.00581406935793 0.986824485644769 1 1
1.0688402985297 1.05011770365203 1 1
0.954035611215648 0.937071972088493 1 1
0.942961055098174 0.925405928180022 1 1
0.990820099138088 0.971987191963637 1 1
1.03910664776625 1.01813527886119 1 1
1.1056843244614 1.0859834189159 1 1
1.03985369635641 1.02010090038519 1 1
0.85372685186514 0.837518914455566 1 0
0.883596311066019 0.866259278766974 1 1
1.01396603477403 0.995109548599779 1 1
1.24220609636994 1.21852468894267 0 1
0.929923905156092 0.912332619264273 1 1
1.10969830384974 1.0895541080181 1 1
1.17956192022865 1.1576475496824 0 1
0.996849823476157 0.977686004911967 1 1
0.909933492728747 0.891550999286672 1 1
0.992469560937251 0.973430323594187 1 1
1.02158942514727 1.00330451930291 1 1
1.00991619323017 0.990798544351179 1 1
0.964271652989115 0.947552207470561 1 1
0.958753337802521 0.940337506691238 1 1
0.931911183940911 0.914384969425181 1 1
0.960849216636583 0.942789161732861 1 1
1.04973637862882 1.03174537117534 1 1
0.924522360884752 0.907325580031852 1 1
0.909115568761949 0.891141596152798 1 1
0.970124732683212 0.952539719822448 1 1
0.907351006760671 0.890137119931892 1 1
0.926149404058954 0.908869585998873 1 1
0.920917891367226 0.903435143266076 1 1
1.08098126424623 1.06041932111262 1 1
0.999698400025022 0.982065004475097 1 1
1.05135029099751 1.03222516934995 1 1
0.889514645038616 0.872727516615423 1 1
1.00387793895108 0.984876956504685 1 1
0.845470368472788 0.829542493578649 1 0
0.992668303566427 0.974292609665896 1 1
0.859911545916834 0.843707033105449 1 1
0.943939746182996 0.926823029088488 1 1
0.939595539725678 0.922639599681216 1 1
0.916135552015465 0.90006977153541 1 1
0.864372133594709 0.848385851443038 1 0
1.03372216659857 1.01516278119624 1 1
1.04950848746389 1.02986109509099 1 1
1.06103016418133 1.04184109769085 1 1
1.06848321832203 1.04744427080425 1 1
0.917591316658228 0.901916269614216 1 1
1.04029154638493 1.01935396466713 1 1
1.00932594578996 0.989055678581006 1 1
0.984709614360055 0.966238432760202 1 1
1.06187507375858 1.04169100464714 1 1
1.00050498996382 0.982078331741283 1 1
0.985132839918331 0.967114886010826 1 1
1.05881630275639 1.0391521945581 1 1
1.00075099526882 0.981658634762339 1 1
1.04995777256553 1.03083612477053 1 1
1.05178321751383 1.03290391001812 1 1
1.00061594404924 0.981008835284055 1 1
1.01941586221214 1.00087690794047 1 1
1.01773789944207 0.998678185956926 1 1
0.901863044376368 0.885180221980656 1 1
1.01511599785775 0.996660758203261 1 1
1.07847526973258 1.05969294697849 1 1
0.973603351972649 0.95464133918909 1 1
1.04449422259824 1.02588417093696 1 1
1.0762528353729 1.05507562138144 1 1
1.03458053053704 1.01624049145072 1 1
0.927862404569822 0.91153756686503 1 1
1.05880680966675 1.03749420512514 1 1
1.12006701706699 1.09948337486036 1 1
0.960129007158436 0.942543387691436 1 1
0.985656731226872 0.969019701829337 1 1
0.943634237670754 0.926305115044212 1 1
0.964482598595124 0.947024936675106 1 1
0.97415439897263 0.956142920136154 1 1
1.1025028771714 1.08302491394362 1 1
1.10433386041432 1.08493894593685 1 1
0.975308354276324 0.957017639953661 1 1
0.96762498050498 0.949364891900318 1 1
1.05613757064705 1.03514900714038 1 1
0.922079511447232 0.90409929952405 1 1
0.959289235341441 0.941360501422894 1 1
0.828212512590202 0.812349437258021 0 0
0.921173848832736 0.90501071390957 1 1
0.99174851604941 0.973624567138696 1 1
0.935220876931089 0.91805040089846 1 1
0.956212511995882 0.939647562570265 1 1
1.05470182803247 1.03530413785209 1 1
1.11247113427375 1.09216457108319 1 1
0.983940059466723 0.966401071354028 1 1
1.10729000442986 1.08498498608411 1 1
1.01056176777096 0.991556877243006 1 1
1.17518391355185 1.15321363515704 1 1
0.951692112680103 0.934297228180715 1 1
0.942231301070378 0.925120609579743 1 1
0.900792603923673 0.884062502572936 1 1
1.00529395418067 0.986386370560845 1 1
0.88731677177367 0.870184925297272 1 1
1.03399698608805 1.01520338690469 1 1
0.964991742228646 0.947880548808622 1 1
0.822695062091161 0.808898673810712 0 0
1.05734544901344 1.03881578383421 1 1
1.03904074339653 1.0204099201041 1 1
0.936062047329188 0.919520437818087 1 1
0.975927576825333 0.958887116220904 1 1
1.05619988257151 1.0370706192414 1 1
0.91847415635379 0.901701047521689 1 1
0.785939416874856 0.772294533724471 0 0
1.03682276742758 1.01871606692904 1 1
1.17793047731381 1.15516468349317 0 0
1.09914170276132 1.07850117579473 1 1
0.889159658680685 0.872877946796712 1 1
0.99387079731814 0.975474792725064 1 1
0.878578150586044 0.861973791120898 1 1
1.00030849606265 0.980539876556638 1 1
1.07792470280484 1.05944103186298 1 1
1.07257844466602 1.05267433225929 1 1
0.954716934247942 0.93721735948096 1 1
0.936391125593173 0.918261047543806 1 1
1.05315946687781 1.03406114998109 1 1
1.0292847637871 1.01120748374457 1 1
0.991046037669684 0.972918443229877 1 1
0.982621888452006 0.964178906804378 1 1
0.985445245555089 0.966970362351397 1 1
0.957056693321163 0.939880095686043 1 1
0.840595164702277 0.824762247120195 1 0
1.04010833167582 1.02163560189086 1 1
1.05494533352375 1.03499062195698 1 1
1.06428097453761 1.04298610737387 1 1
1.04072493805636 1.02148743933405 1 1
1.08762818782078 1.06829841566523 1 1
1.15617035612673 1.13457456429113 0 1
0.943182690218098 0.92503530026453 1 1
1.12154734669341 1.10036632779218 1 1
0.802496064976091 0.787489125812879 0 0
0.974911402543346 0.957723258006706 1 1
0.995177971509065 0.977116348373096 1 1
1.00778634284594 0.989130838059798 1 1
0.968381247691177 0.949907986153223 1 1
0.92183427253673 0.904114139530017 1 1
0.914404018705695 0.89647113689708 1 1
0.953026843818747 0.935551493593773 1 1
1.05207206228042 1.03258333671866 1 1
0.917271818343689 0.899590174809937 1 1
1.03930689888031 1.02052053738345 1 1
0.93910141606111 0.921915721695829 1 1
0.949226195367049 0.92997882958076 1 1
1.11279457415709 1.09255736603617 1 1
1.09268059382915 1.07229208213433 1 1
0.909738102570107 0.891994024193271 1 1
1.04901931969314 1.02931077360152 1 1
0.928975259827046 0.911586414455339 1 1
1.00697033195102 0.988880405389211 1 1
1.08105238757861 1.06108985257406 1 1
0.895534841924644 0.878570660795621 1 1
0.963978652123997 0.945992506136301 1 1
0.998373919464101 0.980420464247455 1 1
0.965803560206592 0.94815927259468 1 1
0.991961505508075 0.973589937527765 1 1
1.05434396582711 1.03496679575251 1 1
0.980026072069904 0.962424153444812 1 1
1.10004623070456 1.07910233588527 1 1
1.07596330557647 1.05552542912125 1 1
0.878315960089562 0.863045470810828 1 1
1.06153320735452 1.04262274339128 1 1
1.21334379910787 1.19048732309183 0 0
1.11840960397372 1.0981990763976 1 1
0.858639085633541 0.842621266410389 1 0
0.976260053296194 0.957843674377359 1 1
0.902650630946394 0.885638298974 1 1
0.985890981217305 0.966839660027707 1 1
1.10933214070137 1.08950601624584 1 1
1.06063143106634 1.040560945997 1 1
0.900188814690643 0.88287197662937 1 1
0.915589516667856 0.898526810866771 1 1
1.07169760579175 1.05220392907312 1 1
1.10242009725745 1.08284815002876 1 1
1.02608136280891 1.00701223010279 1 1
0.948460730197542 0.931586705035778 1 1
0.839282998106842 0.824421577247536 0 0
0.835519969870841 0.820327139239465 0 0
1.09805625836386 1.07847414595496 1 1
1.09080752886941 1.07031240072278 1 1
1.07902920570664 1.05921868513709 1 1
0.857543425578969 0.840779512003009 1 0
1.00797298232362 0.989341256303515 1 1
0.80183528873712 0.786246745426038 0 0
0.831684305769042 0.815050170473061 0 0
0.918745768600187 0.9016601923929 1 1
1.04627244230608 1.02687216779936 1 1
1.06456967170002 1.04560682524133 1 1
0.934229152356082 0.917261141368488 1 1
0.9478571469451 0.929813162691026 1 1
1.15245742939701 1.13040348062679 1 1
0.992742207703662 0.974286458590606 1 1
1.08659549571043 1.06531205731719 1 1
0.935059823145283 0.918200989390809 1 1
0.846503337851768 0.830496001421297 1 0
1.09086340800337 1.07079896972381 1 1
1.14785809903634 1.12503003433591 1 1
1.06399751001633 1.04541043544435 1 1
0.895418369042017 0.878578253358845 1 1
0.948162656604227 0.931410670587544 1 1
1.05848240378615 1.04000723971205 1 1
1.0122794048209 0.992907810043362 1 1
1.10115675996743 1.08099798438953 1 1
1.06004436505718 1.04187887577033 1 1
0.959804856574434 0.942138054228137 1 1
1.02957739755586 1.01045947159347 1 1
0.916925304141942 0.897557390758973 1 1
0.972929540710774 0.954336775428415 1 1
1.06023562259278 1.04070332276408 1 1
0.991637517307328 0.973369194544002 1 1
1.0492105317152 1.03103191287471 1 1
1.03344136816001 1.01603386304337 1 1
1.06821337364252 1.04875159357082 1 1
0.918530762578092 0.901671754942388 1 1
1.03983819545327 1.01982115712683 1 1
1.05775372074956 1.03819753437269 1 1
1.11955634866488 1.09865741122632 1 1
1.05057338184691 1.03025284028465 1 1
1.11098204318427 1.08874917559858 1 1
0.953936928717696 0.936487423505732 1 1
1.06789430180551 1.04900147134926 1 1
1.11914874498689 1.09716980988301 1 1
0.932487623516137 0.915402387639147 1 1
0.902374504338352 0.884709052949458 1 1
0.980127101865255 0.962080948841347 1 1
0.964623742100852 0.947578397883537 1 1
0.978270327949892 0.960635137753231 1 1
1.03363916563115 1.01490757804808 1 1
1.04885882756559 1.02739690857419 1 1
1.08081118635456 1.06191789068311 1 1
1.02550267404005 1.00564330037814 1 1
0.994621644448367 0.975558939985741 1 1
0.949702556740628 0.931484231719601 1 1
1.12338751277565 1.10244171278519 1 1
0.967416946746069 0.950072366014919 1 1
0.961446158930623 0.943664001060837 1 1
1.04488223408523 1.0265149191164 1 1
0.906151522158596 0.888995726591272 1 1
1.17360508033469 1.15288120577526 0 0
1.06181222075532 1.04129957207418 1 1
1.0735711562668 1.0541565817854 1 1
1.08352296032672 1.06330579626637 1 1
1.03404668018925 1.01403493899576 1 1
1.06471399097839 1.04489300404668 1 1
0.872813984609953 0.854526377419406 1 1
0.923697160748609 0.905855617127429 1 1
0.877910483683142 0.861951791363183 1 1
0.994485684064275 0.975653843597028 1 1
0.944790629056925 0.927836669358786 1 1
1.13529597736702 1.11478468216697 1 1
0.950106973119363 0.932747992770921 1 1
1.04530020700671 1.02456746112579 1 1
0.949793093114055 0.932430086790276 1 1
1.00861311976552 0.990873737536904 1 1
0.752190845690903 0.73832437968096 0 0
0.99741441229863 0.979350408299908 1 1
0.912892769237463 0.896930612038978 1 1
0.995201102146319 0.977123488825076 1 1
0.960810538723306 0.943295710469082 1 1
0.964101290729056 0.946426231752885 1 1
0.957264316989742 0.939040448927982 1 1
1.02241328481593 1.00262185301358 1 1
1.07882954037294 1.05859955935219 1 1
0.829614435462565 0.813642897162197 0 0
1.01187999518153 0.993679645775934 1 1
1.05983869344458 1.04008395004543 1 1
0.947500797440159 0.929718532113162 1 1
1.01461571958906 0.995810017173705 1 1
0.980441653042243 0.962011728446435 1 1
1.03884983493724 1.01895390975325 1 1
0.951156428070051 0.934113221692637 1 1
1.02150814604092 1.00132675355014 1 1
0.878073296536006 0.862447039528765 1 1
1.0246060864899 1.0061141837666 1 1
1.04016830144074 1.02097063340853 1 1
0.995886027241851 0.977760316385354 1 1
0.861641377378991 0.84652372279946 1 0
1.04744090847893 1.02876130802228 1 1
1.02154755502116 1.00318243150232 1 1
0.95273867287935 0.933618049753841 1 1
0.892546232149979 0.876086737062722 1 1
1.08511122322865 1.06588054103652 1 1
1.05611237708347 1.03619311868501 1 1
0.924403023540376 0.907597713430427 1 1
1.1598975416728 1.13703918810469 1 1
1.10225057415212 1.08164667539568 1 1
1.05478561004076 1.03408580614024 1 1
0.970675157374769 0.952949519893846 1 1
0.965424432519314 0.946032363349835 1 1
1.05010938867044 1.03072138200691 1 1
0.962670541394522 0.944776448048481 1 1
1.11094390362132 1.09061404541888 1 1
1.10609904210255 1.08701192277192 1 1
0.901656401608161 0.885016202394718 1 1
0.978495761584458 0.960545891661211 1 1
0.880215342734133 0.864518240639302 1 1
0.943631565215307 0.927081327427522 1 1
0.948905130007301 0.930912874141919 1 1
1.0121465918166 0.994455453790266 1 1
0.972332471349251 0.954529871215809 1 1
1.03547757486499 1.01737725686649 1 1
1.12910891675114 1.10862080167777 1 1
0.92436921385247 0.906765742952196 1 1
0.979560936564805 0.962503967323846 1 1
0.921651338121203 0.905056004163538 1 1
1.03342463016159 1.01428719616117 1 1
0.822257742527149 0.80686239164954 0 0
0.921303820648139 0.904458454411842 1 1
0.956863815903292 0.939182408597621 1 1
1.0070093903887 0.987928067999095 1 1
0.962341143561346 0.945288412886698 1 1
1.05128755671653 1.03106084610018 1 1
1.02595739367371 1.00663157103275 1 1
0.924076459734127 0.907593400807723 1 1
1.02741789524113 1.0092425553531 1 1
1.07696554130499 1.05620595220031 1 1
0.891269050830652 0.87539221160794 1 1
0.974696706739092 0.957373731081418 1 1
1.05089477272696 1.03132994323613 1 1
1.08444125148537 1.06428089760534 1 1
1.02538805101419 1.00502444639839 1 1
1.02469121529882 1.00528270552908 1 1
0.791511513204501 0.77783469241494 0 0
1.00887889443385 0.990433608714186 1 1
1.03752570130075 1.01813186272867 1 1
0.928969504251019 0.911004502148377 1 1
1.07959065377353 1.05956327912664 1 1
0.968613716993096 0.950340422145106 1 1
1.07566252350971 1.05413922231918 1 1
0.917675827153305 0.900538627485805 1 1
1.11156775400452 1.09044057539913 1 1
1.02005286789157 1.00112294119986 1 1
1.13622756564359 1.11601004167097 1 1
0.908181112304504 0.892001532098732 1 1
1.01258592327019 0.995380833894981 1 1
0.938587775886783 0.920620516937274 1 1
1.03057502878688 1.01245099506321 1 1
1.17363252953961 1.15144204014074 1 1
1.01677380071298 0.997288963188964 1 1
0.895463771521811 0.879127267651459 1 1
0.938346603703436 0.919897566859702 1 1
0.953423942144551 0.936537181960812 1 1
1.14519388698617 1.1244356551289 1 1
1.05050161029295 1.03098295339544 1 1
0.910225762669902 0.89351858095116 1 1
1.1570181336716 1.13613118922692 1 1
1.04139724895374 1.02311269742772 1 1
0.868352202049709 0.850423759556519 1 1
0.952602910531799 0.934390508646184 1 1
1.0104108651881 0.990471583882537 1 1
1.03003732664895 1.0125900047615 1 1
1.0811948159499 1.0611364770052 1 1
0.939725454846521 0.92293477458431 1 1
1.03783507657072 1.01979288186206 1 1
1.06383974004722 1.04462690467647 1 1
0.94311505777473 0.925808486923477 1 1
1.04383381638405 1.02518613672474 1 1
1.09045151768413 1.07037619259715 1 1
1.09066574168831 1.07002816499335 1 1
0.945286802235044 0.928566437269727 1 1
1.08661517483673 1.06675076012361 1 1
0.916411569311817 0.900168771586927 1 1
0.909495642142766 0.892789742760183 1 1
1.03623732047109 1.0177915511866 1 1
1.00034351204214 0.981182650085969 1 1
1.03265837456271 1.01343973284093 1 1
1.07520680279341 1.05422393787715 1 1
1.05918770251566 1.03897477234502 1 1
1.05255470887185 1.03208448714084 1 1
0.985284440581196 0.966747441391421 1 1
1.04788189141826 1.02819449992952 1 1
0.909562773990137 0.893137177947814 1 1
0.898095859233351 0.881187197022318 1 1
0.99781233921481 0.979554211415545 1 1
1.04937854223562 1.030255955044 1 1
1.02639813536841 1.00837443664516 1 1
0.952785309932398 0.934041613482952 1 1
0.86631032084525 0.850377545779885 1 0
1.00837473398175 0.989425465754407 1 1
1.1551217486229 1.13254306742326 1 1
1.0673042706116 1.0462771783716 1 1
0.917269532884816 0.901052308882614 1 1
1.01908972667802 0.999484873654469 1 1
0.99465442346391 0.975762277575994 1 1
1.11063524893422 1.09031839152405 1 1
0.927737562151978 0.910743021246512 1 1
0.942375240203355 0.925808938904651 1 1
1.00018614522287 0.982836328582873 1 1
1.00128844226129 0.982163781143128 1 1
0.970942590873209 0.953634758367384 1 1
0.957605351703651 0.940201053996824 1 1
1.15572136739992 1.13304785819912 0 1
1.05095676213352 1.03013625122871 1 1
0.995465074759171 0.977521348542908 1 1
1.03343409806204 1.01405849618751 1 1
0.999981943581089 0.981824655490715 1 1
1.15157060982251 1.12975641484053 1 1
0.97857488945661 0.960909965820624 1 1
0.975709945654886 0.958329840342327 1 1
1.0499050798915 1.0305536099677 1 1
0.924763830317003 0.908263863851059 1 1
1.07105751171455 1.05217718362028 1 1
0.927207828000599 0.911378940276509 1 1
1.0402192766539 1.02197517968924 1 1
1.05172141883595 1.03345216105999 1 1
0.955045687976986 0.937207760716923 1 1
1.03194374171744 1.0121299420854 1 1
1.14811399414549 1.12600502641954 1 1
1.04564012246125 1.0263260952804 1 1
1.01949058694727 1.00014926139248 1 1
0.91704201948708 0.900539346721767 1 1
0.893380624439597 0.877217858460569 1 1
1.02266897528504 1.00295489915305 1 1
0.919539487040758 0.902239841985812 1 1
1.0992310456786 1.08014138267289 1 1
0.944424001047353 0.925945407647067 1 1
1.13661990576091 1.11498251315643 1 1
1.00805360793987 0.988982294769388 1 1
0.944977707862861 0.927529731232756 1 1
0.889033788053069 0.873186432861338 1 1
1.01217359703268 0.994096257623891 1 1
0.993358650408141 0.975132216289013 1 1
0.989843943438412 0.97189329223387 1 1
1.10485628664728 1.08560680646166 1 1
1.0795928769433 1.05991542324745 1 1
0.834886888072944 0.820529957681634 0 0
0.923713319002198 0.907221037480525 1 1
0.82540649274878 0.809922427941683 0 0
1.05780050131976 1.03797315665792 1 1
0.818736692105867 0.803431906629128 0 0
0.888701137177236 0.872284231175802 1 1
1.09807562211351 1.07674717139621 1 1
0.946150839383747 0.928700952905007 1 1
1.09946316090884 1.07966046819766 1 1
0.994107669000376 0.976388869676177 1 1
1.05274797252075 1.03264376965156 1 1
0.949002566264498 0.931495952550367 1 1
1.14391126079504 1.12271016450813 1 1
1.07550411247536 1.0565928447812 1 1
0.915633898970172 0.898425645418463 1 1
0.905404668349871 0.888867325969367 1 1
0.909893557486534 0.892986352240331 1 1
1.08134707555668 1.06108396731369 1 1
1.06289712704249 1.04281252082068 1 1
1.06188284113462 1.04316144642841 1 1
0.980533072979178 0.963263158196218 1 1
1.03963861188294 1.02045410108236 1 1
0.95115160163557 0.933612300812045 1 1
1.01213221507644 0.993937872667548 1 1
0.996627514182895 0.977929790158558 1 1
1.1110805944383 1.08966599428667 1 1
0.997057951838277 0.979131237755579 1 1
0.969537678521256 0.950695295114136 1 1
1.06418933539876 1.04473170308745 1 1
0.978669760208509 0.960175688449437 1 1
1.01980368424194 1.00093364737017 1 1
1.10133479409745 1.07957675364578 1 1
0.937421535202596 0.920017585936588 1 1
1.0151023325237 0.99675432341828 1 1
1.02266497652963 1.00438201074029 1 1
1.09642214794124 1.07601393559287 1 1
1.07324529120393 1.05405601569465 1 1
0.992321094758182 0.973629678333184 1 1
1.03933618479621 1.02104299961182 1 1
1.04652039848716 1.02717610801558 1 1
0.973575977844676 0.955637715667202 1 1
1.05526910569561 1.03522472302361 1 1
0.867197827699743 0.852437472767024 1 0
1.01978936016612 1.00061468905896 1 1
0.891144878929281 0.875080801375855 1 1
1.08644485131498 1.06579376317963 1 1
1.01941896312407 1.00006839075617 1 1
0.96097579673665 0.94371198733799 1 1
0.994808702119753 0.975524629126242 1 1
1.05473485633564 1.03500091115411 1 1
0.805808782915442 0.791134606272426 0 0
1.06109550195188 1.04041628886922 1 1
0.935696113075559 0.918633310191733 1 1
1.05200451627687 1.03245760213892 1 1
0.858447464021257 0.842932167977157 1 0
0.981610730198271 0.963688529639141 1 1
0.991914747864733 0.972730393613022 1 1
0.972488495603072 0.954279543980133 1 1
0.996194348227271 0.97897250176752 1 1
0.949376353568859 0.932000233764741 1 1
0.936129031841377 0.917360558149769 1 1
1.00986673232885 0.991129234449227 1 1
1.10380067490225 1.08353723952711 1 1
1.08675205154057 1.06775086359683 1 1
0.967697401184962 0.949103557807489 1 1
0.967152214841751 0.950048188436584 1 1
1.02560365291131 1.00666504489757 1 1
1.0271198178775 1.00879700424425 1 1
0.94060896740829 0.923752220133029 1 1
1.11992178961733 1.09911735235217 1 1
0.997221307670075 0.978631261239931 1 1
1.11378358292824 1.09200992735067 1 1
1.00777435535255 0.989815621672941 1 1
0.965605814182648 0.946643047915055 1 1
0.962785114741374 0.945546623653323 1 1
1.03388892559751 1.01390077996229 1 1
0.920981548541683 0.903747023807775 1 1
1.14088745593077 1.11812043780691 1 1
0.953733715481617 0.936361474719506 1 1
0.905908192864859 0.888939889268054 1 1
0.965414224403004 0.946519845059912 1 1
0.921320014755467 0.904312807713894 1 1
0.956395464981195 0.939203056539283 1 1
1.07314294278995 1.05350939634687 1 1
1.06841692749502 1.04731149151971 1 1
0.957786073245516 0.940575350580328 1 1
0.979084998923524 0.96106861357369 1 1
0.953143122333944 0.934801153123992 1 1
1.0674170861135 1.04688601595546 1 1
0.982311577036778 0.964730550121629 1 1
0.998492120248315 0.981441670788923 1 1
0.951223214982736 0.933510356853485 1 1
0.880815922994097 0.86374647183835 1 1
1.08947314217198 1.06867786022949 1 1
0.931959933649698 0.915235991597181 1 1
0.895483012056624 0.878365767209603 1 1
1.10134312023666 1.0821215295178 1 1
1.01413557551914 0.995057150643967 1 1
1.04778445840554 1.0287264983613 1 1
1.0051279095449 0.986150630486822 1 1
0.975429278768403 0.957622809856064 1 1
1.07026796503577 1.05109420416007 1 1
1.06103027239536 1.04135713131152 1 1
0.973220340263178 0.955089107791534 1 1
0.974225049779759 0.956854492806769 1 1
1.06653851422155 1.04808083769123 1 1
0.897469873579915 0.880804425508524 1 1
1.05725123012728 1.0376327607179 1 1
0.860766637045842 0.845372500534627 1 1
0.991143008255845 0.971729130698944 1 1
0.934870358180765 0.916735371165004 1 1
0.948833303481319 0.930902198120114 1 1
1.02454684821995 1.00707888690037 1 1
0.854430625191525 0.838334775316597 1 0
1.01666143036054 0.998928535954574 1 1
0.951340809493855 0.93390721660411 1 1
0.971474358182459 0.952562511387728 1 1
0.975725679082208 0.958285224319033 1 1
1.00312284229301 0.984369066970986 1 1
1.06741244761704 1.04757448632339 1 1
1.12039617698016 1.09880152045719 1 1
1.0032221215237 0.984590675236984 1 1
0.91914294226699 0.902342017729867 1 1
0.958763397842714 0.940615023769841 1 1
0.888462909092431 0.871498308465097 1 1
1.03712589015445 1.01871906690064 1 1
0.953321414739121 0.935331595437516 1 1
1.02129594796172 1.00215957321401 1 1
0.988904002834778 0.970955878835446 1 1
0.996232355351198 0.978427981890319 1 1
0.961154155621755 0.943613370870394 1 1
0.978899300710867 0.960759746976878 1 1
1.00125180151273 0.981253145520568 1 1
0.985262052855501 0.967513140239485 1 1
0.961071377355864 0.943571475849388 1 1
1.04691233650194 1.02646590712249 1 1
0.832258352991962 0.816677404255096 0 0
0.98544306467077 0.967824450950552 1 1
0.933933390727887 0.915602392590502 1 1
1.07458817768891 1.05436728507715 1 1
0.888174545558754 0.87154375001425 1 1
1.00094737250375 0.98243899503164 1 1
1.06992304364403 1.05121434106217 1 1
1.06532495189145 1.04560697190041 1 1
1.08803994913643 1.06851852909574 1 1
0.982526316810142 0.963935371398046 1 1
0.90410520326356 0.888105421530675 1 1
1.11769895028011 1.09798065282281 1 1
1.01234470283536 0.994242045010824 1 1
0.993807574973883 0.975453105706591 1 1
0.862179638522392 0.84676490116341 1 0
0.919987317394266 0.903116885363389 1 1
1.03979159646075 1.02213014302535 1 1
1.01031624545345 0.99186073246197 1 1
1.00268333369385 0.983907434810572 1 1
1.00402179537229 0.985192543272653 1 1
1.02966376560439 1.01116165474698 1 1
0.957605610829249 0.93986861051316 1 1
1.11451728771636 1.0936520536359 1 1
0.919093578445325 0.901887431290908 1 1
0.968071317637903 0.951168041875693 1 1
0.932027215731085 0.915400868486406 1 1
1.09481385110337 1.07445990895116 1 1
1.06709330715527 1.04664601391651 1 1
0.98976737817353 0.972647354203247 1 1
1.01776859519909 1.00076103119428 1 1
0.999167858030994 0.981255806189721 1 1
1.10347047680605 1.08240631857449 1 1
0.980375691467496 0.962357734689727 1 1
1.00390928364113 0.985749325147507 1 1
1.00611099381552 0.988285816076593 1 1
0.977914170246065 0.959562393417252 1 1
1.03236853030441 1.01455384395849 1 1
0.976816275646358 0.958572642156664 1 1
1.008332408163 0.989943004844494 1 1
0.86021053050796 0.844951384635537 1 0
0.968197107549868 0.949770382686081 1 1
0.925391794132383 0.908378506357053 1 1
1.00449417918858 0.986246915916955 1 1
0.995862162942127 0.977186536270556 1 1
1.04248072162102 1.02328516163225 1 1
0.891526784228158 0.874521151713973 1 1
0.990022447931598 0.970947219358076 1 1
0.940800172627346 0.924195046461147 1 1
1.06550290247046 1.04436288040852 1 1
0.94779086636935 0.929400147257536 1 1
0.936435566712992 0.918392713124595 1 1
0.900040171517156 0.883934579799842 1 1
1.02445220535182 1.00492626264053 1 1
1.07658174122062 1.05652752504353 1 1
1.10398062507477 1.08344879457233 1 1
0.895689900134266 0.879368427920632 1 1
1.07204898770083 1.05216883193788 1 1
1.0222264716989 1.0039502813856 1 1
0.976540874743975 0.958678552417808 1 1
0.935721728037364 0.917425554418336 1 1
0.976869483333165 0.957549834932911 1 1
1.01656434249516 0.998350547005989 1 1
0.996805294071992 0.979584954494643 1 1
0.998317206684423 0.97999400425265 1 1
0.978501419771692 0.960189879286814 1 1
0.996321796848946 0.977021775083293 1 1
1.11362953500964 1.09371937852887 1 1
0.943195333689162 0.92625413079337 1 1
1.0489052235398 1.03018249649714 1 1
0.997879670953179 0.978134839927503 1 1
1.07999962498534 1.06012426460536 1 1
1.08195611116044 1.06195490731314 1 1
0.936690485711503 0.918499159445661 1 1
0.987645657904508 0.96913371589341 1 1
1.08070421734217 1.06040131218608 1 1
1.01681410746337 0.997655651933792 1 1
0.934926478036297 0.918067141666283 1 1
1.01894026326846 1.00113415533999 1 1
0.966055428946458 0.948387617660169 1 1
1.12528997964992 1.10444130244282 1 1
0.918135151261131 0.902164076200829 1 1
0.987516457849971 0.969553884226986 1 1
1.03586290329964 1.01674583005353 1 1
0.888789676078787 0.871963994408797 1 1
1.03376974818766 1.01297377908482 1 1
0.986629639454346 0.96874947951836 1 1
1.09722202316024 1.07792467906768 1 1
0.920640851180385 0.903467372680871 1 1
0.976559420588325 0.956941013311958 1 1
0.900050032252649 0.883618934054074 1 1
0.959808153159909 0.943131251504071 1 1
0.933401576056669 0.915587499981912 1 1
0.938857703408749 0.922005820489276 1 1
1.07709513133014 1.05634836784159 1 1
0.99472724836621 0.975946148379991 1 1
1.06013485482761 1.04102577393516 1 1
1.0299118423336 1.00982519034825 1 1
0.881029814172114 0.865467220210575 1 1
1.06481037318078 1.04502868408257 1 1
0.94763031042223 0.931336602833532 1 1
0.92461649970536 0.906503270622793 1 1
1.11454284024339 1.0931733084884 1 1
0.979847685123585 0.960295649280089 1 1
0.983235466040215 0.965546686218551 1 1
0.971822021871135 0.953195248295678 1 1
1.09050178422938 1.07146375976176 1 1
1.05343351121564 1.03459628537093 1 1
0.970926761860866 0.953250932065959 1 1
0.879131213112984 0.862133518690492 1 1
1.04183882588015 1.02339397470449 1 1
0.985590996140562 0.967075715481914 1 1
0.938234233081797 0.920346066848676 1 1
0.930710209904213 0.913487375057971 1 1
1.05131751475969 1.03201149243351 1 1
1.07490679229533 1.05555330345051 1 1
0.917121391336774 0.90035385828455 1 1
1.00721365935533 0.988598897923556 1 1
0.929877903545583 0.91267504259675 1 1
0.96600284193758 0.948471607211776 1 1
0.900385927443252 0.883221348514093 1 1
0.972138178752869 0.954709430636258 1 1
0.952467505090651 0.934954486337057 1 1
1.08669473951051 1.06571306479185 1 1
1.01610045527098 0.998805888392066 1 1
1.10237289521726 1.08254852413867 1 1
1.06985264369604 1.05018706034722 1 1
0.908646911742921 0.891810390345516 1 1
0.953952413239548 0.937429601513749 1 1
0.962338114494562 0.945536651734272 1 1
1.03189423716789 1.01228345133595 1 1
1.14751351794598 1.125019037457 1 1
1.09016736698705 1.06994249940182 1 1
1.11805884202042 1.09740177629544 1 1
0.919145382126652 0.902336109413578 1 1
1.00806377509448 0.989438187619297 1 1
0.876606271907559 0.861547751170051 1 1
1.01699038205154 0.998025150517239 1 1
0.882940394120849 0.866710686397909 1 1
1.07671578357647 1.0567888199952 1 1
1.18508682210907 1.16329656872693 0 0
1.05616922082826 1.03680781117872 1 1
1.04898532976676 1.02987497179918 1 1
0.948281278568105 0.931151631094659 1 1
1.11728215168664 1.09766986312917 1 1
1.02656511341132 1.00796739691876 1 1
0.957417862863659 0.93938297636465 1 1
0.919854689534682 0.90287888397575 1 1
0.985921581195199 0.968971465425815 1 1
1.0493919146556 1.02863260827592 1 1
0.807508135126259 0.792498019421381 0 0
1.00711459196868 0.988373736831536 1 1
1.02903139432765 1.00926429753298 1 1
1.03565854614678 1.01745933486524 1 1
0.935603600372807 0.918323405028521 1 1
0.973075116499166 0.953571085257214 1 1
1.00879189874948 0.989572488257524 1 1
0.961328196870437 0.942922565671378 1 1
1.06709747072552 1.046826372246 1 1
1.04288310394701 1.02380868474743 1 1
1.00399286374864 0.983921862394071 1 1
0.950181287330057 0.932840952173822 1 1
0.922823677054165 0.906467364004941 1 1
0.992481686631772 0.973755941600517 1 1
1.06873447418788 1.04901530121031 1 1
1.08669772085837 1.0662777390275 1 1
1.07777006162773 1.05854782345268 1 1
1.07533223926789 1.05596794607654 1 1
0.908035913077008 0.89105425209975 1 1
0.973505824226781 0.954770361535556 1 1
0.960277345916998 0.942459602739326 1 1
0.942003774909894 0.924420432446234 1 1
0.831978114799073 0.816508667465629 0 0
1.14772523495378 1.12661858947209 1 1
1.14939066758825 1.12861944242972 1 1
1.10495392458646 1.08406786499368 1 1
1.10935854518514 1.08906448907269 1 1
0.957463191163807 0.940152054865681 1 1
1.08756131191112 1.06691545156883 1 1
1.06861672875533 1.04839686605727 1 1
0.942799086283297 0.926368389771764 1 1
0.858275276573578 0.842517305540262 1 0
0.915956570951249 0.899237855970057 1 1
1.04755401999003 1.0283082197125 1 1
0.993427139985104 0.976220948101205 1 1
1.07007094311456 1.05003995501018 1 1
1.02607824974037 1.00648497331521 1 1
0.916606129782568 0.900538094584231 1 1
0.973469657019897 0.955156296365167 1 1
1.00410801076173 0.986590000896578 1 1
1.09179455072121 1.07059736384669 1 1
1.18355491410102 1.16305727390987 0 1
1.03068085364567 1.01197065898558 1 1
0.919702457937857 0.902180577657001 1 1
1.00592633710197 0.984144387379478 1 1
1.06521622362177 1.04312994934482 1 1
1.001722084788 0.983954895576353 1 1
0.878145578488864 0.862805248864416 1 1
0.858767969124985 0.843406958523218 1 0
1.01405878751212 0.993392112085711 1 1
1.09003740731756 1.06911929252072 1 1
1.09214664244353 1.0724108824359 1 1
0.907414008297513 0.890111961583867 1 1
1.0639284532658 1.0439554849429 1 1
1.04276806373476 1.02382122661966 1 1
0.934818820863329 0.918008404003735 1 1
0.903926990848247 0.887459370396397 1 1
1.00351079357322 0.98521473158698 1 1
0.960158814045027 0.942993904043943 1 1
0.912087661184826 0.895600808385809 1 1
0.98408439803597 0.965439656688445 1 1
0.975313884664064 0.956373387004009 1 1
0.998170472747853 0.979495541231912 1 1
0.94966316701845 0.932487803163638 1 1
1.02201306490196 1.00291046642336 1 1
1.03274536497362 1.01302168361357 1 1
0.95640934821426 0.939029475953923 1 1
0.923969308230525 0.906480022337894 1 1
0.971672836902698 0.954162121082212 1 1
1.17494656740763 1.15417480000901 1 1
0.980892757806535 0.962069964568615 1 1
0.859723764584593 0.842911783464603 1 0
1.1148991176135 1.09405403527179 1 1
0.941371715780961 0.925433903323122 1 1
1.07080202651366 1.05157408787656 1 1
1.09650497158289 1.07673608370269 1 1
1.04194007243062 1.02336182049197 1 1
1.02004176404513 0.999537872248933 1 1
0.987081892728575 0.96806585470256 1 1
0.887437349927347 0.869397644050834 1 1
0.901118779376958 0.885586272418133 1 1
0.964602652529878 0.946569072191139 1 1
0.937129374386827 0.918829083947553 1 1
1.04392920562346 1.02514506774537 1 1
1.02687138522311 1.00803386086606 1 1
0.996527428922702 0.978001160936133 1 1
0.893282578777717 0.875933461347725 1 1
0.996434261541509 0.97774476721854 1 1
1.06093615022685 1.04169713834132 1 1
0.923346328173625 0.907453132964946 1 1
1.15554147420447 1.13253263792876 1 1
0.928169319547538 0.910950918703969 1 1
1.10729618879028 1.08821352003216 1 1
1.04614270679837 1.02718719084436 1 1
0.973155515414051 0.953072100917421 1 1
1.07367417263944 1.05402262043479 1 1
1.03517191190948 1.01642508554809 1 1
0.966033820663501 0.947476417543637 1 1
0.951385326154907 0.933864291599876 1 1
1.06715729021994 1.04844236421176 1 1
0.986940518866466 0.967676667628185 1 1
1.04948830521908 1.0297533731562 1 1
1.08500964653543 1.06533892309218 1 1
1.02108834018742 1.0023833428586 1 1
1.03414695803564 1.01443557144975 1 1
1.05644840925425 1.03637187151029 1 1
1.03460554655669 1.01588303519772 1 1
0.983300373840575 0.963594923165397 1 1
1.06289209751458 1.04402487952376 1 1
1.09695984574849 1.07579661889924 1 1
0.948362532435137 0.929508284901935 1 1
1.09672544178046 1.07755231096147 1 1
0.859393760820183 0.84421440796387 1 0
1.01103391023748 0.991615146074533 1 1
1.02016312208549 1.00141054938269 1 1
0.988268200348706 0.970379161062993 1 1
1.03681413446523 1.01729638670758 1 1
1.03304328243426 1.01449994332157 1 1
1.04223448190603 1.02439990305318 1 1
1.04867378069287 1.02661968102047 1 1
0.95419492068937 0.936209267883315 1 1
1.06181692028221 1.04249351942531 1 1
0.983791818605208 0.964449618147235 1 1
1.00580123103072 0.987411783907148 1 1
0.978066640311423 0.957994957093553 1 1
0.997462720053512 0.979198349393149 1 1
0.912113326998331 0.894620920210153 1 1
1.04588690619886 1.02648622680909 1 1
1.01060469472108 0.992127788002123 1 1
1.01741575208008 0.999031253917679 1 1
1.04684270500077 1.02712455908653 1 1
0.986591160795976 0.968754852908445 1 1
1.08096351074814 1.06127383506031 1 1
1.13605684096056 1.11602453670217 1 1
0.98755060932122 0.969174750710008 1 1
1.07773773382083 1.05699897363498 1 1
1.06195812857614 1.04211510474194 1 1
1.03364607002808 1.01493192898682 1 1
1.10988487082796 1.08962075676695 1 1
0.904663358375651 0.887270730274803 1 1
1.06391940891917 1.04167840157927 1 1
1.10246926365604 1.08137577401275 1 1
0.890780913125737 0.873744374925682 1 1
0.964123123134878 0.946994145647606 1 1
1.02084554431277 1.00086072613208 1 1
1.04452226388389 1.02590451525543 1 1
0.999050391566129 0.979398622222228 1 1
1.0704551251038 1.05109421655363 1 1
1.05284682263399 1.03299968311294 1 1
0.968968145750646 0.949413087745796 1 1
0.973346210879333 0.95434450851738 1 1
0.990122624584871 0.97219072895734 1 1
0.998310667382862 0.980031628870632 1 1
0.947646931210533 0.929797654449842 1 1
1.07773115701987 1.05599902947649 1 1
0.85122555262136 0.83528508342651 1 0
1.05745940085487 1.03628641577683 1 1
1.01722801843599 0.998344504591764 1 1
1.04886205318766 1.03067807620711 1 1
0.97425890616041 0.956167195105271 1 1
0.962742981987933 0.944646257900808 1 1
0.990157437386831 0.971208594815555 1 1
1.05264537665167 1.03383011976736 1 1
0.998072229694569 0.980200235724501 1 1
0.952342337735321 0.934699546731363 1 1
0.957914846482028 0.94021705941428 1 1
0.997530634248526 0.980355387505052 1 1
1.0569232203312 1.03745171900351 1 1
0.931565889455457 0.913702891168532 1 1
0.96048400120387 0.943950285466104 1 1
0.912756108809898 0.89626183819462 1 1
0.93272987798847 0.916434433528805 1 1
1.15881663611858 1.13647641193289 1 1
0.990135981053782 0.97273644272072 1 1
1.02705425973115 1.00858377329274 1 1
0.907965603527309 0.891148174950007 1 1
1.07849224305095 1.05746761339675 1 1
1.04434331067701 1.02638545930573 1 1
0.901210124383411 0.884698486845684 1 1
0.988697394374785 0.970626643073035 1 1
1.18744512227956 1.16422714555094 0 0
1.10951227276927 1.0897397297202 1 1
0.892548603120988 0.876441602265604 1 1
0.985000273254557 0.967039644163027 1 1
0.943818682144239 0.926296483588639 1 1
1.0202814165403 1.0009580112035 1 1
0.982931808791468 0.965530074383431 1 1
0.994087948204776 0.976096090137063 1 1
0.927638076317749 0.910058167067805 1 1
0.96410551086611 0.946202644762245 1 1
1.13798995169897 1.11538068624267 1 1
0.940594247667791 0.922987693965227 1 1
0.868909140645425 0.854139571261368 1 0
1.00166482960424 0.982094359336084 1 1
1.02411612714405 1.00519795977912 1 1
0.973467535413983 0.955302732818494 1 1
0.921972401185932 0.905204891756743 1 1
1.03519629385481 1.01712431846118 1 1
1.18966567557624 1.16664360150729 1 1
0.899137077130726 0.88136549278782 1 1
1.06530428043342 1.04660860267229 1 1
0.918988382627026 0.901716549400471 1 1
1.00155318073765 0.983424302633677 1 1
1.08781312128997 1.06820038854467 1 1
1.01569797283114 0.99601089576548 1 1
0.994758633909738 0.976383317710681 1 1
1.00914422821651 0.990209605760247 1 1
0.976993321704811 0.959794942718458 1 1
0.991056724725812 0.973880775365247 1 1
0.946340475298571 0.929662946743423 1 1
0.967917434671242 0.950094082355593 1 1
1.00222510698747 0.984321467340816 1 1
0.997368650343458 0.979311306551111 1 1
0.982695102887147 0.963817704319221 1 1
0.934852419464079 0.917836959098943 1 1
1.04613196880897 1.0261246395042 1 1
0.840453801865481 0.824126463360389 1 0
0.97821457184788 0.959499899514268 1 1
0.905701439871302 0.888971091982326 1 1
1.06431564688102 1.04534375745353 1 1
1.0263527552542 1.00767088489833 1 1
1.04918688323751 1.02897029171828 1 1
0.954364987150662 0.936045893049903 1 1
1.05586103632957 1.0383023778027 1 1
1.08657269381824 1.06565002457036 1 1
1.00921362662992 0.990218655904217 1 1
1.009470799101 0.98993398765689 1 1
0.943811937721549 0.926902998770311 1 1
0.935597721359071 0.91741380641653 1 1
1.01818268620017 1.00016203026112 1 1
1.03288834769398 1.01338877782298 1 1
0.960243182592098 0.942260134017635 1 1
1.12471391134395 1.10422993519401 1 1
0.953993447359131 0.935564027585886 1 1
0.969011490958113 0.951235475987245 1 1
1.0165651108841 0.997400506580571 1 1
1.01647089712699 0.997099319823984 1 1
1.04640880671315 1.02697215183913 1 1
1.11253586490639 1.09298941211696 1 1
1.08858888331757 1.06879379538068 1 1
1.14749109249179 1.1254412457106 1 1
1.01145493965568 0.992893907301873 1 1
0.99503532264608 0.976089618045398 1 1
0.950945339628915 0.932844725500755 1 1
0.992377413186308 0.974927610327857 1 1
0.928973180823669 0.912610001464199 1 1
0.955420311187983 0.937378808712762 1 1
1.08790161246434 1.06755735155127 1 1
1.02993879108897 1.01218982117659 1 1
0.904484964605858 0.888547018064765 1 1
1.00411194858813 0.986326444210527 1 1
1.17243462184925 1.1514733734919 0 0
1.08965459705171 1.06876735318833 1 1
0.922105330859575 0.905551802930803 1 1
1.08118606477814 1.06107381126264 1 1
0.85791859728849 0.842283818062008 1 1
0.973030003957187 0.955632661282811 1 1
1.01586599667291 0.996286185570398 1 1
1.05490199511948 1.03412285176304 1 1
0.950840551026511 0.933803189973477 1 1
1.09316168787559 1.07251620810666 1 1
1.00359042944304 0.985018813268318 1 1
0.942768430671893 0.926855263611575 1 1
1.04132044617711 1.02198022902053 1 1
0.913890286066589 0.895936285233292 1 1
1.01732843655321 0.997686563492233 1 1
0.990315298685812 0.971257149792827 1 1
0.816566820026362 0.802322038457936 0 0
1.09675828030139 1.07515230705781 1 1
1.08874671697099 1.06957995928489 1 1
0.943812046319037 0.926936924278445 1 1
1.12122149608398 1.10057496656786 1 1
1.01383927482824 0.994725880071191 1 1
1.0083857523696 0.990660768759948 1 1
0.994988921496865 0.976418651265967 1 1
1.09265180223829 1.07207611566954 1 1
1.08903786867978 1.06966972898034 1 1
1.03809013218341 1.01803070734408 1 1
1.00977012346907 0.991500208932085 1 1
0.919104303915217 0.901032782197925 1 1
1.06456779733956 1.04395051812678 1 1
1.06178568400587 1.04231387669466 1 1
0.928773347862613 0.913154257179934 1 1
0.969896315040272 0.950647422360031 1 1
0.946332235047325 0.92930196520874 1 1
0.953570209906916 0.935656079138548 1 1
0.89803763408972 0.881682347727275 1 1
1.11307858623124 1.09242636330465 1 1
0.965311798597432 0.94716821427917 1 1
0.861983805973495 0.846390497064566 1 1
1.00494487460082 0.987205858876591 1 1
0.958497081944018 0.940766650285964 1 1
0.948602186850608 0.932205292025883 1 1
1.00974629090324 0.991358292260242 1 1
0.923286517363395 0.906149838501375 1 1
1.07063768371421 1.05066377390249 1 1
0.965046351129156 0.948120782529835 1 1
0.945846261066584 0.927532499673513 1 1
1.10449602230894 1.08426446709073 1 1
0.977340677116591 0.959668081205945 1 1
1.02394479407647 1.00473151418407 1 1
0.973335646407194 0.955310448266503 1 1
1.08151079919756 1.0600473739635 1 1
0.797369183199983 0.781466166640583 0 0
1.03256687224217 1.01444541909566 1 1
1.0338120985869 1.01361027932673 1 1
0.920388995759423 0.903615398304706 1 1
0.98004726599927 0.963022760864703 1 1
0.901639125932626 0.884627430114229 1 1
1.07607055234846 1.05514516351792 1 1
0.952570033312154 0.934980787871839 1 1
0.956633974189765 0.938041110854884 1 1
1.02463227641852 1.0056743500563 1 1
1.00603766749114 0.988335787364245 1 1
1.08703936843033 1.06779984592598 1 1
1.03143860189594 1.01209516203238 1 1
1.02135886047875 1.00160088849131 1 1
1.12782469729999 1.10552707027353 1 1
0.961630624846943 0.942799995197712 1 1
0.947675895127086 0.929334956348817 1 1
0.979573130700634 0.960584964070682 1 1
0.90537193586341 0.888773999785526 1 1
0.984568599943474 0.967053043836776 1 1
0.910967338587337 0.894332127693279 1 1
1.05906779895344 1.03794865195404 1 1
0.978074893698363 0.959512335274391 1 1
0.935732356785504 0.917938125419892 1 1
0.962161021412553 0.943472436627107 1 1
1.07528567064806 1.05531999866294 1 1
1.0714779632406 1.05253997399082 1 1
0.955084768814869 0.938443852762727 1 1
0.992908212879754 0.97492135446481 1 1
0.939053056458644 0.921655687903696 1 1
0.857506677124456 0.841866199525349 1 0
1.00234281161412 0.984391560464043 1 1
1.13205844637732 1.11123800609469 1 1
0.974542787720302 0.956369445130003 1 1
0.942374540877552 0.925510819977995 1 1
0.842299144977955 0.825715697423659 0 0
0.948510984202438 0.93215583558653 1 1
0.886912426133041 0.870355939881559 1 1
1.09145406975513 1.07233386449283 1 1
1.02957350360612 1.01156413515834 1 1
1.02151172710729 1.00285715304196 1 1
0.935167777511673 0.917599256394777 1 1
1.05020615424982 1.03147863112738 1 1
1.06393409985885 1.04481138551682 1 1
1.08085983902673 1.06013943704004 1 1
0.948309771267627 0.931122894597683 1 1
1.00579875087234 0.98761066658766 1 1
0.991987554622143 0.974011055237762 1 1
1.04156676443617 1.02290159890972 1 1
0.989455900117616 0.970529860177979 1 1
0.974451373837491 0.956217293927422 1 1
1.11231768614178 1.09153593128971 1 1
0.933834018426153 0.915346525235833 1 1
0.940805827857483 0.923557638268889 1 1
1.05010366895086 1.03064808665823 1 1
0.866936518212283 0.849988514126424 1 0
0.959084641360146 0.941292275698195 1 1
0.963348416427659 0.945765201142164 1 1
1.03244124898265 1.01331690108854 1 1
0.924003157439732 0.90733958442054 1 1
1.01138357028972 0.99247223692732 1 1
1.05783118747778 1.0393659971012 1 1
1.02641719093854 1.00722096924882 1 1
0.956744838541595 0.939493605450572 1 1
1.05382577114181 1.03561491455216 1 1
0.894650776266151 0.879099028393362 1 1
1.01994090840687 1.00031054098247 1 1
1.06514067150551 1.04464785743032 1 1
1.06746258316337 1.04876263899038 1 1
0.958114619789845 0.940305026605433 1 1
1.1194893298632 1.09913188311737 1 1
1.01811239777201 1.00060399224069 1 1
0.944140322054365 0.926403194243577 1 1
1.00416430619639 0.985835522022538 1 1
1.13251046340262 1.11021785372611 1 1
0.940071822498059 0.922254619382612 1 1
1.01141332603823 0.993274523655644 1 1
1.07827874482348 1.05780334109705 1 1
0.970857020799106 0.952573130334827 1 1
1.01450421072791 0.995602861486757 1 1
0.953589424979739 0.935654806302632 1 1
1.08811429216564 1.06776429339121 1 1
1.05223541423445 1.03370964193234 1 1
0.944672879489547 0.926996829427397 1 1
1.03901393027864 1.01993708849295 1 1
0.92749313316796 0.909984307495596 1 1
0.960405224549395 0.940621182712588 1 1
0.959699428955945 0.943288637268415 1 1
0.997492003997573 0.978684509725919 1 1
1.0639147553922 1.0447000991537 1 1
0.959266535861771 0.942029983995075 1 1
1.11302253396174 1.09288930724993 1 1
0.989211408091279 0.97153457401864 1 1
0.885759216431257 0.869282937872803 1 1
0.945405774138378 0.928058626477616 1 1
1.14692794639119 1.12606362411993 1 1
1.03373238423412 1.01550753112963 1 1
1.10459784474118 1.08259010419884 1 1
1.01483403416708 0.994168360501982 1 1
1.08845483290039 1.06772741315965 1 1
0.903586908216605 0.887415205857301 1 1
1.11458279225439 1.09408965396821 1 1
0.80689834979798 0.792515921145756 0 0
1.03621928464827 1.01631587055231 1 1
0.97423539829456 0.954901327143697 1 1
0.988273293985574 0.970037702547374 1 1
1.04065373367796 1.02108405625516 1 1
1.03494699593332 1.01698563749714 1 1
0.929597585308733 0.91308200731875 1 1
1.1333810635855 1.11207823505775 1 1
0.969459092868585 0.951739726636086 1 1
0.970723581977889 0.952936318942889 1 1
0.962549193872688 0.944265294833484 1 1
1.08213077326533 1.0617357809625 1 1
1.03853000133979 1.01921987293232 1 1
1.19167372340479 1.16865217738299 0 1
1.02347808070537 1.00477593843436 1 1
0.991025594232747 0.9732730748314 1 1
1.03559299586179 1.0168810858751 1 1
1.04961504157126 1.03116902307842 1 1
0.948029978501863 0.931466501080751 1 1
1.17351394683457 1.15131760065469 0 1
1.12150382085957 1.10002821269191 1 1
1.21750661988914 1.19434740159976 0 0
1.02234301895867 1.0027870084962 1 1
0.865036484833781 0.849347906137248 1 1
0.960996227880817 0.940542810232971 1 1
1.01656789859923 0.998068237003853 1 1
0.998695500328637 0.98154231956564 1 1
1.07729933491753 1.05767222909244 1 1
0.826435694491125 0.811425350260778 0 0
0.911107175754291 0.895176618499784 1 1
1.09903958417924 1.07883540595454 1 1
1.04217314573229 1.02270409147111 1 1
1.00845926612764 0.9882633546101 1 1
0.896953773411271 0.880686579989108 1 1
1.06479446532823 1.04582601674239 1 1
0.978044787337553 0.959375343628118 1 1
0.93822550398841 0.920580147086051 1 1
1.00014572638906 0.982590730883154 1 1
1.02639635111985 1.00800175715068 1 1
1.06458275889766 1.04623509687263 1 1
0.915417156167232 0.898146052213419 1 1
0.991359307623557 0.973364622665935 1 1
1.16443173355399 1.14204162798232 0 1
1.00148178585141 0.982669333081642 1 1
1.00514054003302 0.987499498451224 1 1
1.13500318020327 1.11382639386034 1 1
0.946000731675826 0.928523313657829 1 1
0.97534477548744 0.957974971664385 1 1
0.947827856347085 0.930911517922518 1 1
1.05903017526975 1.03919338040057 1 1
0.936011410956496 0.918629635925288 1 1
0.989875992177809 0.972120735633268 1 1
1.01347896844118 0.993573534229922 1 1
0.910802660960062 0.893179443074832 1 1
0.990843580419696 0.972325030050216 1 1
1.11516230140443 1.09465608309186 1 1
1.01838389299563 0.999375311397987 1 1
0.996711653216029 0.978627277707221 1 1
0.922714399590983 0.906600310620592 1 1
0.964569085524282 0.945660661924772 1 1
1.05007446673991 1.03102409063532 1 1
0.986735641121135 0.969299192431526 1 1
0.986368944321128 0.968493459834298 1 1
0.973125440100434 0.955374244139201 1 1
0.97500985330187 0.956516779673767 1 1
0.972100078194689 0.954878962161095 1 1
1.12790136188119 1.10881145515345 1 1
1.0052963362219 0.987060960101665 1 1
1.12121299127214 1.09951371111459 1 1
0.965900836634659 0.947793003404164 1 1
1.01203738027027 0.993280516285916 1 1
0.847639388470182 0.831741895515089 0 0
1.09950082974614 1.07968495599539 1 1
0.951731801846461 0.934326799628072 1 1
1.0977751973881 1.07850599663401 1 1
0.902087135365253 0.885817230009397 1 1
0.956366815640184 0.939063802715539 1 1
1.05475623554778 1.03559690932628 1 1
0.965290144216777 0.94553470367729 1 1
0.960720462239374 0.942407099995451 1 1
1.01188563540858 0.99192105819886 1 1
1.07163512536653 1.05223411914822 1 1
0.976527754763825 0.957951228272202 1 1
1.03059822961758 1.01241433610756 1 1
1.07215913502416 1.05263505165152 1 1
0.997042731728322 0.978339613181775 1 1
0.908834160547622 0.892723152150563 1 1
0.926059546303751 0.909329369279353 1 1
1.09580847910676 1.07412102786488 1 1
0.949266504519823 0.931734541959598 1 1
1.11845667310603 1.0981221221293 1 1
0.98468997483078 0.967371048357472 1 1
0.97566273836056 0.95703996557499 1 1
0.94752974636389 0.930231784019728 1 1
0.981365247598283 0.964200557189886 1 1
0.858539235146141 0.842892290845238 1 0
1.11868644063559 1.09728649289708 1 1
0.969803850269016 0.951942719831941 1 1
1.01267485354759 0.993769386451102 1 1
0.952457156245532 0.934057629571648 1 1
0.980587525238154 0.963223004168559 1 1
1.01863277075051 1.00022288161784 1 1
1.00022162525146 0.981091187711429 1 1
1.10784494079254 1.08792895147341 1 1
0.974940985566925 0.956150446065423 1 1
1.02875107710384 1.00981195251519 1 1
1.08854353011538 1.06740496583948 1 1
1.0400925698103 1.02165342960603 1 1
0.960574897261799 0.942839131870252 1 1
1.00449204438789 0.984923449823348 1 1
1.06971148773171 1.04992223570109 1 1
1.02544388890036 1.00722646255573 1 1
0.960667136459612 0.94312515589042 1 1
0.966118267725117 0.948607613448764 1 1
0.986367103846176 0.967457590080786 1 1
1.10649135571023 1.08571115923707 1 1
0.896858178426487 0.880091838288747 1 1
1.0266028766164 1.00881636753047 1 1
0.990454790185835 0.97333339355282 1 1
0.970972807343635 0.952487235209647 1 1
1.06787281675244 1.04860311306631 1 1
0.934196276846119 0.917395883979766 1 1
1.05603576863973 1.03511739718326 1 1
0.923675962845762 0.906021751708388 1 1
0.969215501732793 0.950738889955696 1 1
1.07324810737776 1.05400554533994 1 1
0.975036788235356 0.957099055910561 1 1
1.01334196609379 0.995187951093954 1 1
0.959526782250563 0.942561817003507 1 1
1.00233729351032 0.984016297382349 1 1
0.952378787612374 0.934099646543341 1 1
0.869526237402322 0.85389586780737 1 0
0.982194580511296 0.963926371496394 1 1
0.895840168780024 0.879566958803128 1 1
0.782456891087791 0.768325360914035 0 0
1.17096910092616 1.14930732128458 0 1
1.04660940800856 1.02730528324189 1 1
1.02501356456562 1.00550589437471 1 1
1.10489213699897 1.0840983780902 1 1
0.994379532362048 0.975780706758441 1 1
0.963106747531406 0.945394971182728 1 1
1.16877164326923 1.14759566792899 1 1
0.980769320919416 0.96231033405189 1 1
0.921221122324321 0.902924739751169 1 1
0.935412704197006 0.918647167779122 1 1
0.925085957253592 0.908135436003992 1 1
1.03662552976148 1.01812214287837 1 1
1.1309138626259 1.1102062027946 1 1
0.915946547137557 0.898938527760321 1 1
1.14845138984857 1.12686728982663 1 1
1.10261851874479 1.0824454007975 1 1
0.975035852570797 0.957768409324409 1 1
1.09742432335918 1.0761164716109 1 1
1.01222517831502 0.993028463255852 1 1
0.887188240156737 0.871119029894719 1 1
0.901506062194469 0.884716319276606 1 1
1.00693757805992 0.988942720366156 1 1
0.946405762606239 0.928781222059593 1 1
0.85043801059087 0.834621973827248 0 0
0.942957956982954 0.926180934685012 1 1
1.05361801558919 1.03393521203371 1 1
0.965115355324058 0.946710423166894 1 1
0.901181428009796 0.884596237331129 1 1
1.06201580332134 1.04183677823847 1 1
1.02063515926844 1.00205883211328 1 1
1.06428135024382 1.04480825718105 1 1
0.963420633851402 0.945053936632493 1 1
1.06137488097236 1.04153990327451 1 1
1.06891867431654 1.05014058928077 1 1
1.15814576956148 1.13678536132336 0 1
0.983051807584276 0.962781187600372 1 1
0.964370595122903 0.946270286111223 1 1
0.914936105453033 0.898090613674396 1 1
1.05469865581678 1.03474219720012 1 1
0.973345454358419 0.954874973220062 1 1
1.03576146880173 1.01673162168768 1 1
1.12438975448891 1.10261652611676 1 1
1.04853814478237 1.02810490374637 1 1
1.0083531663327 0.990675993454182 1 1
0.992868368776606 0.974894692218337 1 1
0.900813822203792 0.884589177825564 1 1
0.849806902059648 0.8341672002491 0 0
0.941235174728322 0.924255123174039 1 1
0.86921310589071 0.853451918165908 1 0
1.03577282559079 1.01611354604063 1 1
0.936932996785782 0.920433805629049 1 1
1.00334625136209 0.984506567484564 1 1
0.937000529059408 0.919779530166732 1 1
1.03859326434149 1.0196421522012 1 1
0.963635277056731 0.945644795648876 1 1
0.982950606480603 0.964256487834409 1 1
1.10680268767431 1.08547502802519 1 1
0.936307905648756 0.920476782713573 1 1
1.01435101178259 0.994501031256586 1 1
1.0983203117814 1.07873313199316 1 1
0.974372484058474 0.956899219463145 1 1
0.824273484391769 0.809080989225776 0 0
1.07675103151564 1.054815867228 1 1
0.894423280283848 0.877309929135294 1 1
0.895549175392932 0.879474757771509 1 1
0.976458223112407 0.958213463024881 1 1
1.11990880322375 1.09931853500814 1 1
1.02658724548703 1.00818244341193 1 1
0.930526690606609 0.912637850543098 1 1
0.984902397032617 0.967049489798295 1 1
1.03863411787454 1.01947859949039 1 1
0.998861596514029 0.979331403235987 1 1
1.07186124024738 1.05200979453951 1 1
0.937168343438156 0.920237264715431 1 1
1.09002316737047 1.07056383760227 1 1
0.90426625667151 0.887279175978776 1 1
0.873234475186173 0.856779308070907 1 1
0.944462693377712 0.927093832525092 1 1
1.18949865187507 1.16773994951534 0 0
0.959165074586749 0.94228026993883 1 1
0.856906563778811 0.841613714841027 1 0
0.958555337014004 0.939737322739229 1 1
0.845185415758498 0.829108613397754 1 0
0.939884559203163 0.922212246426357 1 1
1.05740153867984 1.0374249786604 1 1
1.02112200146856 1.0015021487516 1 1
1.05013945599909 1.0301634138403 1 1
1.08936547102121 1.07013783750467 1 1
1.04781639563462 1.02840251162588 1 1
0.966372004562676 0.947261699066672 1 1
0.853311407858531 0.838159669103586 1 0
1.07701088130789 1.05644282032429 1 1
0.895823686322761 0.87943294146642 1 1
0.868105061781284 0.850895633052709 1 1
1.03070399607021 1.01108936849482 1 1
0.971788981007493 0.954454583905576 1 1
1.07593878304568 1.05693550201535 1 1
0.975519799950449 0.957599683120732 1 1
0.915954921552306 0.899348985904436 1 1
0.969540595042277 0.952005856384638 1 1
0.971408050180881 0.953558441591891 1 1
0.94957171661441 0.933027108932194 1 1
0.948593199038507 0.930230274425111 1 1
1.03709864396512 1.01758795003026 1 1
0.995508616659692 0.977037022844806 1 1
1.03111791771665 1.01332312167046 1 1
1.04328522716652 1.02416433419638 1 1
0.905287257305929 0.888974219340169 1 1
1.12093885890711 1.1017445437471 1 1
1.00608934053759 0.987710180659152 1 1
1.0641076285972 1.04309871699577 1 1
1.13150372670111 1.11071710959941 1 1
1.07156114227145 1.05352814182748 1 1
0.85303024537871 0.837305156891078 1 0
0.99985770322076 0.982022187743616 1 1
0.957634839267804 0.940068018885219 1 1
1.0242502783476 1.00534461077602 1 1
0.908337005388126 0.891820774585785 1 1
0.990724832653554 0.971567848919551 1 1
0.97000949336325 0.952050296750108 1 1
1.14144364756654 1.12027465307998 1 1
0.955159371650685 0.937534927270411 1 1
0.97372486077824 0.957101871167127 1 1
1.14203840555171 1.12030032605556 1 1
0.89416689452244 0.877386086568509 1 1
1.11791772266254 1.09702730031093 1 1
0.984735194574547 0.967088581869239 1 1
1.03036659749579 1.01072872498485 1 1
1.04029284026523 1.02151407498865 1 1
0.948081539824122 0.929001546855944 1 1
1.04324359820745 1.02233093367212 1 1
0.996139842772519 0.978135217744821 1 1
1.00709439113681 0.986191004928575 1 1
1.02988041813747 1.01076787641103 1 1
0.921934370720517 0.904275480012726 1 1
0.901605590365708 0.885198791037885 1 1
1.11500645394273 1.09361947103929 1 1
0.972187691057162 0.952590326360466 1 1
0.990282168264944 0.971241434641444 1 1
1.12421476194893 1.10336421268096 1 1
1.14049510515558 1.11820684254381 1 1
1.10121812915992 1.08074601305181 1 1
0.983161861851479 0.965283929214129 1 1
1.05252621377899 1.03273715485276 1 1
1.05897229779696 1.03968954576313 1 1
0.883258255439403 0.866175243985694 1 1
0.948267250874695 0.929782281329455 1 1
0.987671246459377 0.96920018038399 1 1
0.953438483156743 0.936491252830032 1 1
0.888872523238587 0.872034297898256 1 1
1.01343748336195 0.995214801100152 1 1
0.950150375445192 0.931965803611535 1 1
1.06156736168676 1.04257140587068 1 1
0.991858625331896 0.972645584618398 1 1
0.840605127942263 0.825057395266926 0 0
0.895461495930392 0.8780630224693 1 1
0.947325466184763 0.929550087439087 1 1
0.938633165617819 0.921236770268866 1 1
0.959383612316115 0.940685021304966 1 1
1.12066686596541 1.09986023690607 1 1
1.06521827629813 1.04478484881893 1 1
0.897988476333639 0.881465298606911 1 1
1.00543881076923 0.987103616625844 1 1
1.11244311045064 1.09083413430757 1 1
0.919609936965359 0.902429697611516 1 1
1.09811928141291 1.07819295814969 1 1
1.08126006122815 1.06211505854339 1 1
0.981066655008315 0.963879702496776 1 1
0.953229390758804 0.936613434737244 1 1
0.917959270538456 0.900194788263046 1 1
1.03913949987241 1.02027130311175 1 1
0.968771527592877 0.95127862089632 1 1
0.905268751346904 0.889583187418567 1 1
0.909436529070187 0.893083804034033 1 1
0.958913246179079 0.942112104585649 1 1
1.08665835349742 1.06660079533722 1 1
1.03173998735456 1.01235009784127 1 1
1.00581331430203 0.986796385854072 1 1
0.865465620411059 0.848694870299914 1 0
1.07041028252438 1.05080095607798 1 1
0.997549244153454 0.979333833385485 1 1
1.13811823926176 1.11710071059701 1 1
0.830675291637653 0.815949151905304 0 0
1.06559426420734 1.0450461839569 1 1
0.935086328293448 0.91610095640871 1 1
1.06050832482447 1.041475648124 1 1
1.0121177045683 0.993441721385825 1 1
0.891962906390008 0.875541339189628 1 1
0.858103198600268 0.841993432262894 1 1
0.897566454207869 0.881611784553731 1 1
1.20025993977605 1.17796972064477 0 0
0.814056526451785 0.799146828275468 1 0
1.02480825940339 1.00632543560125 1 1
1.15384471622009 1.13113456435291 1 1
0.838330643841304 0.822977791185258 0 0
1.02199711581156 1.00247277816641 1 1
0.93309571377778 0.91605750110984 1 1
0.952387138371495 0.93467547249804 1 1
0.946161579264888 0.929226967632631 1 1
1.07559039694633 1.05458579694915 1 1
0.995624949337989 0.977759918711159 1 1
1.00581377390033 0.985657450325201 1 1
0.929597978180571 0.912137861242408 1 1
0.94490969823254 0.928935569678484 1 1
0.919108102082134 0.903001881643031 1 1
0.881764910346338 0.865447054066373 1 1
0.995204255507042 0.976345066400094 1 1
0.995231801917008 0.976425804993461 1 1
0.950241727070915 0.933399113787347 1 1
1.03744369780556 1.01852691231211 1 1
0.988065318430074 0.970207125517921 1 1
0.885974292998101 0.870165465252239 1 1
1.00188632244809 0.984034243029502 1 1
1.05579840900634 1.03721184560216 1 1
1.10268511121022 1.08114283978556 1 1
1.01492317095893 0.996413884754271 1 1
0.87604521769885 0.859773554731711 1 1
0.964662219571992 0.946817954634819 1 1
0.982717126709185 0.965429379462805 1 1
1.0128307895695 0.994260535548711 1 1
1.04274901096217 1.02168825279626 1 1
1.10212661709263 1.08200349589147 1 1
1.09339498901964 1.07342270116551 1 1
1.03292352341638 1.01398744250594 1 1
0.967099259799248 0.948788639037785 1 1
1.03410219230516 1.01502406104968 1 1
0.98680966962143 0.969739184059724 1 1
0.9835918924514 0.96572435352517 1 1
0.84375906169418 0.828150734819807 0 0
1.01554890491878 0.997793047745387 1 1
1.01570455180095 0.997733161359382 1 1
0.981109426290059 0.964380662157368 1 1
1.06442478753014 1.04409094186743 1 1
0.969230341975819 0.951316277566659 1 1
1.02799943244233 1.00804906630083 1 1
1.02806100691023 1.00965620548115 1 1
0.914594989360561 0.897189279630247 1 1
0.972852416222958 0.954594556480708 1 1
0.907216236163166 0.891281243493942 1 1
1.01056595332867 0.991451954427715 1 1
0.987168290506859 0.969580367598593 1 1
1.06546036765066 1.0442623110162 1 1
1.12332302442308 1.10192616638324 1 1
0.857921361049098 0.840333575512553 1 0
0.929918412766569 0.91266031291485 1 1
1.05173244143205 1.03331222934051 1 1
1.02043948831377 1.00232303968249 1 1
0.919048435440891 0.901191023461784 1 1
1.05881648360477 1.0395571531026 1 1
1.12009521613748 1.09869591771111 1 1
0.958773936742207 0.940949061059075 1 1
0.984581320575534 0.967084546304385 1 1
0.813976604546649 0.799284639493619 0 0
0.925815222808097 0.908184728349549 1 1
1.04912621477567 1.02962954292698 1 1
0.990416414666076 0.971367450254633 1 1
0.899078790635354 0.881533909995133 1 1
0.940073211802587 0.923479610986569 1 1
0.937104665381782 0.920333625118728 1 1
0.999588480683229 0.981324866178329 1 1
1.00426355745228 0.985730811557958 1 1
0.898465954248752 0.880674640341594 1 1
1.0255762610616 1.00756291801515 1 1
0.86459738470509 0.848947302010247 1 1
0.964611077124405 0.946624738438715 1 1
1.05384902334964 1.03429421475098 1 1
1.06007830985806 1.04025471204179 1 1
1.02169340234215 1.00308680586662 1 1
1.20091223411053 1.17895810385436 0 0
1.08656120823389 1.06617419144916 1 1
0.924812851138559 0.907163996252342 1 1
0.967041197652198 0.950107675099086 1 1
0.966567824126293 0.947929888418439 1 1
1.17515419456116 1.15313074134713 0 0
1.07635064565936 1.0573280692243 1 1
0.978453668615961 0.958636780186776 1 1
0.896982704158705 0.8805531405083 1 1
0.99362014400889 0.974451844594717 1 1
0.918639794437862 0.901597305314775 1 1
1.08135621736323 1.06178575353329 1 1
1.00398945557545 0.984318426125231 1 1
0.967325977398613 0.948370883419344 1 1
0.898075760256534 0.881991246264691 1 1
1.06942720079342 1.0490117891754 1 1
0.993125717138903 0.974378395036151 1 1
0.966363004729922 0.947464897517732 1 1
0.977937302424183 0.959630637081783 1 1
0.932437846428216 0.916628255363716 1 1
1.07973140305416 1.05905814696644 1 1
1.01851851606146 0.998901515659008 1 1
1.12584089377475 1.10397264347247 1 1
0.96715939136349 0.948676027798253 1 1
1.05025452732215 1.03165602799143 1 1
0.965411172843841 0.947924777217902 1 1
1.01699381621538 0.9969533227893 1 1
0.852560093476519 0.837673234718465 0 0
1.09058421112997 1.07092100253062 1 1
1.03345566311049 1.01361457232178 1 1
0.906600534753608 0.888571709764964 1 1
0.954093598242861 0.936481951786985 1 1
0.944357971473538 0.927622381131028 1 1
0.937430848868866 0.919595163282043 1 1
0.937573831319549 0.920017186582571 1 1
0.912969656664087 0.895882093173528 1 1
1.01827801442337 1.00081064645936 1 1
0.990068592110141 0.972237886273797 1 1
1.03195995341685 1.01220971443822 1 1
1.06524120515661 1.04445566908225 1 1
1.03983739904145 1.02029163844421 1 1
0.912219389773035 0.895109587365464 1 1
0.930449429520205 0.913475373836475 1 1
1.07232680173349 1.05257336917872 1 1
1.0813465036658 1.06086363857223 1 1
0.978808271972516 0.960546091930052 1 1
0.946800077856366 0.930303863504199 1 1
1.02246110333359 1.00497276111463 1 1
1.06943435422948 1.05031875230169 1 1
0.90262357212178 0.886971132401862 1 1
1.11210511948529 1.09076584511313 1 1
0.999934728177513 0.981579492554042 1 1
1.00075092958784 0.98145619635837 1 1
1.01487819149498 0.996025267542494 1 1
0.988076893009245 0.969024315330181 1 1
0.951334028923882 0.932712845683175 1 1
0.965396710229221 0.947237415023174 1 1
0.948263589441807 0.931544946507026 1 1
1.01114903484451 0.991968293447554 1 1
1.01489934499074 0.995961244339166 1 1
0.987122967344895 0.969755576268545 1 1
1.00698130330564 0.987774566610769 1 1
1.01269358222184 0.994160413509913 1 1
1.21034078464311 1.18848116809674 0 0
1.00484848749539 0.986673780144041 1 1
1.11428998760225 1.09362122458736 1 1
0.896927458117055 0.879347405757495 1 1
1.0066079474072 0.988376148080807 1 1
0.886228566088936 0.869683770904703 1 1
0.980185726571945 0.9634960474635 1 1
0.916678043002491 0.899732723916466 1 1
1.04206803174136 1.02310038431209 1 1
0.920872771633978 0.90298997566201 1 1
0.972234018712328 0.953902466684547 1 1
1.00134293302489 0.982616843652172 1 1
1.01004343586216 0.990790337684835 1 1
1.04791104683243 1.02814938987952 1 1
1.05704271096005 1.03763777931447 1 1
1.01129876906484 0.992010212515779 1 1
1.03883475404935 1.02012975198334 1 1
1.03616454148006 1.01738032784734 1 1
1.03164514367895 1.01138407557534 1 1
0.848717202906273 0.833536083836713 0 0
1.0766634551249 1.05622114681247 1 1
0.824429658974382 0.809788958105009 0 0
1.01027781973138 0.992071513783214 1 1
1.0354567987568 1.01667109672255 1 1
1.04189831481658 1.02222933402512 1 1
0.856296588918256 0.839361187533821 1 0
1.04543954712403 1.02632426347215 1 1
0.867650866653192 0.851657434577468 1 0
1.01789827004705 0.998012182270929 1 1
0.902450303709339 0.884925280667099 1 1
1.12441291359531 1.10340668016955 1 1
0.980376712472526 0.962080133143991 1 1
1.06101573433615 1.0414890734965 1 1
1.02030324081377 1.0009505056563 1 1
1.03226969557948 1.01188127300216 1 1
1.00058874832821 0.982036201884922 1 1
1.04061340506859 1.02074688827638 1 1
1.0878374729306 1.06734442709567 1 1
1.13060460370871 1.10887204786442 1 1
0.966817875831764 0.947573680835975 1 1
1.11882401126867 1.09694516910187 1 1
1.07710043997624 1.05907173526596 1 1
0.935027542845367 0.915203273190812 1 1
1.0173667116375 0.998003938626685 1 1
1.06108277307135 1.0420535407492 1 1
0.957808720243487 0.94080525586008 1 1
0.982251920887267 0.964175151058446 1 1
0.981106795714594 0.963192115411236 1 1
1.01317578398519 0.994709134077578 1 1
0.896933065331467 0.87964659288225 1 1
0.948801831332862 0.931355478764084 1 1
0.984773557608153 0.966808380611776 1 1
0.966230772358756 0.948668413280215 1 1
0.987237980566776 0.969124273159689 1 1
0.959401578751393 0.94192369318447 1 1
1.02819115741764 1.0094690842402 1 1
0.993977076156518 0.976601478905642 1 1
1.04743055833066 1.02776492537129 1 1
0.910584398799766 0.894791500864082 1 1
0.996380184210445 0.978714408554796 1 1
1.08291192615341 1.06199478143354 1 1
0.873141400888173 0.857511719895603 1 1
1.03962022399968 1.02033385220333 1 1
1.01370218820474 0.995186213569277 1 1
0.956718501403249 0.939397434836433 1 1
0.909830265047898 0.893038108231249 1 1
1.05305433889558 1.03377786854677 1 1
0.898778219388633 0.88191237632692 1 1
0.984216213598245 0.964301800004802 1 1
1.06823539512172 1.0467587358479 1 1
1.01080176923823 0.991980258449146 1 1
1.08925573060055 1.06917838426799 1 1
1.03528046722167 1.01602854545365 1 1
1.02172679147178 1.00311058930077 1 1
0.957407743963937 0.94019924121043 1 1
0.953531915611142 0.935011893291481 1 1
1.12953114582736 1.10789982493317 1 1
1.00111661096453 0.98310625249902 1 1
0.873145610101893 0.857095484591726 1 1
0.880656483915765 0.864917461778779 1 1
1.02067093891131 1.00103230805243 1 1
1.01487356730467 0.994673851783294 1 1
1.07451130179363 1.05438009788022 1 1
0.996986518651167 0.978977209539124 1 1
1.01592924722602 0.996552275751001 1 1
0.980091730749522 0.961025416695883 1 1
0.999214998039123 0.981283245000314 1 1
0.986427612161391 0.967816007889686 1 1
1.07748521304725 1.0556682873495 1 1
1.05854259205454 1.03923261856046 1 1
0.95398905033283 0.934534411906536 1 1
1.02593626932888 1.0068039785879 1 1
1.13125412859191 1.1103251412691 1 1
0.980503606295967 0.962247600703216 1 1
1.02307487918225 1.00449574012896 1 1
0.916097208784484 0.899145194615397 1 1
0.879550114544087 0.862276403636922 1 1
1.06096240421471 1.04053781628364 1 1
1.02483131379027 1.00666137614115 1 1
0.992333737365821 0.973971054002805 1 1
0.92902171792735 0.912253181284398 1 1
1.04559455190718 1.02703144742947 1 1
0.912504606604829 0.894737797573675 1 1
0.954186795599082 0.936132569087784 1 1
1.05553784653297 1.03658391834715 1 1
1.11104315956899 1.08990612774194 1 1
1.02024611388031 1.00150236550393 1 1
1.12636740070301 1.10542321906666 1 1
0.961336347628326 0.942386007604797 1 1
1.05475868016614 1.03408367010819 1 1
1.13387543402625 1.11376357188934 1 1
1.05698216907091 1.03812519507269 1 1
1.02283762817741 1.00448147113195 1 1
0.961454540174455 0.942852483227421 1 1
0.911381754503442 0.895545402847663 1 1
1.04351834657004 1.02501855192658 1 1
0.999824491160229 0.981062983661613 1 1
1.02987004912014 1.01144557208576 1 1
0.876089690829477 0.860399467567906 1 1
1.07042906908456 1.05071894977675 1 1
0.978373579014769 0.961807906363181 1 1
1.05875907925993 1.04001549781794 1 1
1.1136836665952 1.09139196522933 1 1
0.883473493720833 0.866537662989324 1 1
1.00253948333798 0.982910039533693 1 1
0.969811982068288 0.951656985871705 1 1
1.02216893238811 1.00315321449889 1 1
0.932808983026191 0.915948069336202 1 1
1.09775378845378 1.07775855802651 1 1
0.936552328154064 0.919095474640591 1 1
0.94028996107222 0.922847658264033 1 1
0.856143669682433 0.839914452407613 1 0
0.857679337873393 0.842054722067057 1 0
1.0076648965297 0.988837026135983 1 1
1.0395795130911 1.01914112749175 1 1
0.984236246469874 0.965675390050687 1 1
0.868239028822338 0.852647949393096 1 0
0.932327450300267 0.914362090920758 1 1
0.999216637942987 0.980392343797029 1 1
0.986706582509837 0.968499181131386 1 1
1.13231616970552 1.11065495492885 1 1
1.07231162730104 1.05074033074384 1 1
1.02174162808543 1.0034856316499 1 1
0.998243806797151 0.979782048692115 1 1
0.910238414768989 0.894111546981566 1 1
0.883785598804462 0.867155137849994 1 1
1.08685653433541 1.06596489440899 1 1
1.03111905345185 1.01263242270718 1 1
0.833909256400577 0.818055490501411 0 0
0.890177226771019 0.874017870060831 1 1
0.9650873692031 0.947533882867965 1 1
0.940954077889073 0.923630616873605 1 1
1.03840292624152 1.01895704471896 1 1
1.00299877676752 0.984045941007524 1 1
1.18666298923425 1.16531842673378 1 1
0.915483993213341 0.897863549203477 1 1
0.85133452189087 0.836213171749995 0 0
0.977528904847926 0.961092640056908 1 1
0.992266490115609 0.974281919344854 1 1
0.936014961839489 0.918542784920906 1 1
1.0805365958055 1.06001527227349 1 1
0.98494836778594 0.967066747994411 1 1
0.97597503399697 0.957516838921149 1 1
0.927007314662122 0.910125378939325 1 1
0.978060700899086 0.961228151997099 1 1
0.910955471732254 0.894362304335922 1 1
0.906856700894879 0.891107033963999 1 1
1.09519417912927 1.07385564296358 1 1
1.10506254011744 1.08514406148743 1 1
1.09558280440199 1.07428639574408 1 1
1.00178471581787 0.980900334120492 1 1
0.939351047179835 0.922136856179111 1 1
0.811900031809978 0.796908113577096 0 0
1.05259041949992 1.03251595611866 1 1
1.12199570826944 1.10090781883807 1 1
1.07967748409925 1.05976411149341 1 1
1.00823654218961 0.990300019972238 1 1
0.916887409354251 0.901013697753063 1 1
0.993088223160055 0.975845098720986 1 1
0.9868400974954 0.969098228387888 1 1
0.981964657673182 0.963743425023384 1 1
1.03352785951011 1.01362876520951 1 1
1.04137499447877 1.02324911716798 1 1
0.961182588209925 0.943629190148206 1 1
1.02991593418878 1.01062852757326 1 1
1.13675734840468 1.11547505778748 1 1
1.13481762716738 1.11323585740951 1 1
0.939190032146725 0.922657875633942 1 1
0.968143419019427 0.950756174200844 1 1
0.949190440158673 0.931426476817028 1 1
1.0963103689991 1.0766361787936 1 1
1.04139349310085 1.02206099571945 1 1
1.12314243875418 1.10260522805174 1 1
1.03965974785067 1.02048802272884 1 1
0.923639057372419 0.907593680893975 1 1
1.12843246785186 1.10754345576764 1 1
0.897003609772733 0.880560137447822 1 1
0.879512097464668 0.863326385470076 1 1
0.925398613660351 0.907263769483693 1 1
1.00131690106018 0.982862391520608 1 1
1.07951891227145 1.06006039354992 1 1
0.88231381600888 0.866685846665678 1 1
0.866755238916373 0.850924013323127 1 0
1.02103453664305 1.00194522072191 1 1
0.891879602267917 0.874763392358777 1 1
1.13025383210861 1.10903248285494 1 1
1.03379945779471 1.01405185241201 1 1
0.912254357290518 0.895069552683697 1 1
0.980895030230323 0.962296326337164 1 1
0.936553188227026 0.920161068656036 1 1
0.970706983035168 0.952595321414197 1 1
0.969854110578133 0.951779908158595 1 1
0.883839000093213 0.867663046569889 1 1
0.944779849999815 0.928087040798592 1 1
0.988373288088176 0.970016987121712 1 1
0.923344106367887 0.906117282194553 1 1
1.05723970600743 1.03592008900409 1 1
1.00252033341952 0.984067125104092 1 1
0.98174388945143 0.963704251397103 1 1
0.857629994776001 0.841806173877668 1 0
0.917959348536058 0.901632133911336 1 1
1.04266082933253 1.02326125818645 1 1
1.07174543181876 1.0523621660898 1 1
0.98589495105603 0.966877489108141 1 1
1.0594187333173 1.04195154917087 1 1
0.985902052816132 0.967500580597307 1 1
0.884308321046428 0.867715628965623 1 1
0.980714472172988 0.962088366823196 1 1
1.14160634854041 1.12084405901203 1 1
1.00978675017125 0.990776124139941 1 1
0.924743953068355 0.90859981743115 1 1
0.956635108651034 0.939180903908848 1 1
1.0386101684216 1.01951035315728 1 1
0.992502777540472 0.973427775796476 1 1
1.07005867387079 1.05069566448684 1 1
1.07836079849467 1.05855429891958 1 1
1.13173625116095 1.11158402053567 1 1
1.02537326075593 1.00627633808727 1 1
1.04729263679453 1.02774689565314 1 1
1.09144525271171 1.07037296597788 1 1
0.899426487383775 0.881884733323424 1 1
0.94340302573576 0.925775128794848 1 1
0.99578133260718 0.977464690303728 1 1
0.990181353201464 0.972662491985527 1 1
0.895523319303505 0.879007591037854 1 1
0.880568530934926 0.864333888023063 1 1
0.911680095103804 0.894813981721009 1 1
0.975663425854982 0.956350729961179 1 1
1.0626610755248 1.04374270764517 1 1
1.03163564853345 1.01343141011482 1 1
1.07040949884434 1.05033862545032 1 1
1.1329217935587 1.1121832684309 1 1
1.04105774186753 1.02281849823825 1 1
0.959416565212153 0.941924026699532 1 1
0.939344348576148 0.921995749623365 1 1
0.949332140955258 0.930865224920289 1 1
1.1852204032578 1.1648679386977 0 0
0.923659898705402 0.907316289461128 1 1
0.976364334996501 0.957572163814559 1 1
0.980915858087676 0.96203901774312 1 1
1.01188679767479 0.993990396099075 1 1
1.05053613993883 1.03166897208079 1 1
0.924473196403321 0.908207429860371 1 1
1.14529165493129 1.1229200147277 1 1
1.01495112402431 0.994997320364742 1 1
0.861144572909729 0.846404489215326 1 0
1.04843291006369 1.02796149867068 1 1
1.01178221270182 0.993121019515564 1 1
0.896989637220496 0.880088792976568 1 1
0.957827355150433 0.940641585331735 1 1
1.09386971791801 1.07329200546838 1 1
1.00871332352891 0.989644914071862 1 1
0.923216062890796 0.905999287515653 1 1
0.967036733371651 0.947835251196918 1 1
0.853918367351914 0.838497992468668 0 0
1.02527476011266 1.00709570014344 1 1
0.908616230302634 0.892359409842849 1 1
1.01736050437765 0.996773379269788 1 1
1.07140413513014 1.05210793778474 1 1
1.01211482966744 0.994114814385388 1 1
0.897139827551346 0.87843102086146 1 1
0.945132303264171 0.92668114017532 1 1
0.935867255625627 0.916977178513305 1 1
0.824850918121787 0.809473828809246 0 0
1.05037413676109 1.03048868706081 1 1
0.959518355550684 0.940169503021653 1 1
0.948981471977047 0.930750989370635 1 1
1.06777454305395 1.0477702712337 1 1
1.00757519238938 0.989334362687432 1 1
0.919097606264846 0.902561576114903 1 1
1.14529725015296 1.12252713758252 1 1
0.995931657619651 0.975388844276849 1 1
1.0205294225606 1.00113441300954 1 1
0.967098321194681 0.949951296290555 1 1
1.03988526703189 1.01983534959797 1 1
1.0330903181119 1.01362027136831 1 1
0.883656362780477 0.867296986482446 1 1
0.908537473992029 0.892469703795803 1 1
0.900029512467144 0.883327449275229 1 1
1.03668291452938 1.01687649624476 1 1
0.944572593158088 0.927434087660788 1 1
0.967562459200887 0.949098676076547 1 1
1.0530476249351 1.03344495517096 1 1
0.992860520485423 0.974411159247648 1 1
1.14448631602921 1.12337134126683 1 1
0.972527917461077 0.954527344304589 1 1
0.899255149812296 0.882758943676006 1 1
1.06696669445955 1.04749403521971 1 1
0.871716020910397 0.855848023179679 1 1
1.04968797771482 1.02960804033969 1 1
0.791638845772182 0.776823957659691 0 0
1.03109804425292 1.01144724753243 1 1
0.98494138175546 0.965201753169303 1 1
0.961354225093235 0.943744506076423 1 1
0.939498351969083 0.922065588019914 1 1
0.977106537974872 0.960222340232145 1 1
0.975452876350162 0.958658453340943 1 1
1.09487865608782 1.07461338679752 1 1
0.955701703800681 0.938542837063971 1 1
1.19261103048422 1.17035825572633 0 0
1.10276026199707 1.08152653767474 1 1
0.892017942923394 0.875853952688884 1 1
0.941979257838051 0.925538695369601 1 1
1.07380332737186 1.05505430898436 1 1
0.937538157352389 0.919546091518702 1 1
0.882234088808732 0.866439180220417 1 1
0.880177696371609 0.864373992587063 1 1
0.963117961283032 0.944242659578142 1 1
0.971767290589958 0.954275365021449 1 1
0.926279983950394 0.90890031516939 1 1
0.921943803361498 0.904986024276947 1 1
0.917545614944803 0.900891943461199 1 1
0.845935052133239 0.830032386864704 0 0
0.996775005980043 0.978377233895568 1 1
0.924166632297409 0.907750810416595 1 1
0.941342414572153 0.923672197119256 1 1
0.871675958743815 0.855662368831338 1 1
0.995803149957727 0.977601919394055 1 1
0.94329252251632 0.925348737998447 1 1
1.06882029936904 1.04942229158045 1 1
0.888291227491373 0.872563953391466 1 1
0.988917599625687 0.971387932315082 1 1
0.984184056995686 0.966590320594557 1 1
0.951698994217116 0.935228884084296 1 1
1.02645958698212 1.00687438621151 1 1
0.937452840342998 0.920365461863657 1 1
0.869544059370111 0.853239371221545 1 1
0.930272054438306 0.912966708486441 1 1
0.976616920467022 0.958028744760095 1 1
0.908950505940575 0.892012608219728 1 1
0.965771830219961 0.948539778349 1 1
1.0221707913973 1.00316432205845 1 1
0.933926917175433 0.917091490711737 1 1
0.985613584007198 0.967429233479554 1 1
0.881219316637437 0.865576693703712 1 1
1.04163349871177 1.02162243675743 1 1
0.96438218364289 0.947034467256401 1 1
0.946188087634462 0.928364541249957 1 1
0.930826105237781 0.91338670576815 1 1
1.01567565858968 0.997634770649027 1 1
1.05655102601719 1.03790748478577 1 1
0.984261058471366 0.96581182916736 1 1
0.905699802401999 0.889414082970285 1 1
0.823427452398874 0.807758000735519 0 0
1.01673938873972 0.99748529980528 1 1
0.954001338361563 0.937024710111899 1 1
0.907195742073244 0.889680266529028 1 1
1.15375560827576 1.13253875087437 1 1
0.858869225152951 0.841999918319231 1 0
0.925479064139161 0.907289204331119 1 1
1.03838795151668 1.0194662571024 1 1
1.01099666997431 0.992881496667376 1 1
1.10930363013948 1.08885506304001 1 1
0.95125212053828 0.934558367743048 1 1
0.91812514705976 0.90154323389583 1 1
0.970818183727457 0.952827577007076 1 1
0.962816930682862 0.945404608215555 1 1
0.82869686699855 0.813646917039606 0 0
0.978217046078993 0.960391664365077 1 1
1.04834985886726 1.02801450417513 1 1
0.966667186514962 0.949330850088998 1 1
0.92328922698582 0.907846017397894 1 1
0.838401058613321 0.823511106841561 1 0
0.975800355821006 0.958853222200639 1 1
0.8848163442703 0.868836022935337 1 1
0.919711424000293 0.903124847161907 1 1
1.05915711308828 1.03721629453147 1 1
1.03433239365868 1.01414801711325 1 1
1.01615676615839 0.996135076872219 1 1
1.0456354217903 1.02717409115812 1 1
0.893734734564719 0.877946464267969 1 1
1.07977506628354 1.06075942953645 1 1
1.02731666756945 1.00807319038679 1 1
0.972441219609111 0.953470563743289 1 1
1.05001580630825 1.03011623440326 1 1
1.02734872534634 1.00841115429251 1 1
0.94901302104158 0.93157961491193 1 1
1.09303855541072 1.07434154604693 1 1
0.910018302684825 0.892961083933942 1 1
1.08073403821144 1.06134421287229 1 1
0.906213510604096 0.890421861259187 1 1
0.940917779983809 0.923644957289711 1 1
1.09188767036059 1.07179178407911 1 1
0.966839856626168 0.949665247487582 1 1
0.926975819050075 0.910271205687502 1 1
0.9824539685242 0.963861649485438 1 1
1.09949115821833 1.07963051371248 1 1
0.975196930253808 0.958563970429382 1 1
0.962149656309794 0.943368556280289 1 1
0.974862448234054 0.956817872797129 1 1
1.04988046353602 1.03152999657203 1 1
0.948856896356013 0.930764292775248 1 1
1.08845739779928 1.06751893732386 1 1
0.938372778136374 0.91984979258009 1 1
1.08760026337589 1.0651411074527 1 1
1.03586454519605 1.01709770299153 1 1
1.09149713046956 1.0711084159767 1 1
1.10845405935879 1.08846915028244 1 1
1.11070966209032 1.08912076946658 1 1
1.07399699811593 1.05326997269415 1 1
0.959128172529015 0.940586898772838 1 1
0.989108192675247 0.972063750284247 1 1
0.980403658911295 0.962207741005943 1 1
0.88012264261002 0.863449090583088 1 1
0.909185983654539 0.893024530831589 1 1
1.03302833222036 1.01575991539941 1 1
1.09709870245942 1.07435041594012 1 1
0.98818408546172 0.970771152481827 1 1
0.922706711772045 0.903996818531024 1 1
0.876116689148693 0.86010769543712 1 1
0.953820822118569 0.936575751864759 1 1
0.863414970050004 0.847183722995228 1 0
1.00017511149136 0.982150800464887 1 1
0.974480299471051 0.957534011924028 1 1
0.959761288490216 0.942479131580074 1 1
1.02146161443704 1.00135945062529 1 1
1.07547196938701 1.05520383811205 1 1
0.98045285868867 0.961796382076617 1 1
0.985460016968035 0.967307460499032 1 1
0.952755999165574 0.935720081098301 1 1
1.24343002326192 1.21969329163184 0 0
0.963691216761918 0.946202966373817 1 1
0.924770274972487 0.907079650959174 1 1
1.04165442063795 1.02279338304896 1 1
0.981905427515285 0.96383402416019 1 1
0.864511628915428 0.84744371445671 1 0
1.0484555207027 1.02820019767868 1 1
0.955219218974571 0.93648000189414 1 1
0.972915030465866 0.954301321142187 1 1
0.914035301708416 0.896614251607994 1 1
0.839325242152318 0.824426819057073 0 0
1.13476119809997 1.11361644647183 1 1
0.860209202814082 0.844978228541823 1 1
0.921581586343182 0.903924532638814 1 1
1.05620070865412 1.03646529665173 1 1
0.999580963197861 0.981603118702257 1 1
0.838291725750864 0.823113763902744 0 0
0.850159400898166 0.83405875411862 0 0
1.07470873150147 1.05556700511988 1 1
1.05655287130778 1.03684068365061 1 1
1.19017448430154 1.16863963786508 0 0
1.01414906067085 0.995395229048306 1 1
1.0654800450284 1.0454512102471 1 1
0.915773662042934 0.89943698546755 1 1
1.07317554302058 1.05385931772531 1 1
0.957146165569855 0.938832102518785 1 1
1.08382869300708 1.06418217339357 1 1
0.883738143342063 0.867721166285766 1 1
1.13508901896807 1.1148531572503 1 1
1.04561745273829 1.02565072315238 1 1
0.959081664229078 0.942128868999927 1 1
0.916237593690592 0.898542673755014 1 1
1.06821546068468 1.04885375061893 1 1
0.981198896000558 0.964108587287484 1 1
0.99412366487306 0.976048167703129 1 1
1.0130643108233 0.994192468951235 1 1
1.07254898420831 1.05289662346168 1 1
0.9788914143606 0.961311242431267 1 1
1.00163851403131 0.983317785089062 1 1
1.10492442027286 1.08441967757004 1 1
0.926812077796741 0.90993600311026 1 1
0.976246374826957 0.95888122929405 1 1
0.938551579421638 0.921060811477036 1 1
0.872247464903694 0.85634127931565 1 1
1.04946799158733 1.02982369543104 1 1
0.98949236342455 0.97150324850931 1 1
0.897914009670234 0.880958459303504 1 1
0.938250936587059 0.919960962249873 1 1
0.958484191929022 0.942528544620012 1 1
1.09384589409424 1.07255932202743 1 1
0.939785005341361 0.923727046421697 1 1
1.03134796026384 1.01264980176322 1 1
0.9992049116458 0.981717517854833 1 1
0.996503936394265 0.978015263288487 1 1
1.04022508204685 1.0192335239768 1 1
0.905434527858956 0.888879336419433 1 1
1.00428373878869 0.987054887572167 1 1
0.977460775781504 0.959718282256028 1 1
0.954751331134608 0.938369817592303 1 1
1.09444126065363 1.0744433970671 1 1
0.922044932656369 0.905132045352207 1 1
1.04813246644607 1.02961265296865 1 1
1.05535857045495 1.03717191724013 1 1
0.876622390490216 0.860727196517253 1 1
1.04247333517012 1.02285018299621 1 1
1.02813126951979 1.00937202371194 1 1
1.00216215667209 0.98271333574875 1 1
1.0742000542906 1.0549204875417 1 1
0.801566640128549 0.786541067312833 0 0
0.979183355095985 0.960827794725651 1 1
0.97800632642957 0.960436297051582 1 1
0.836926299134403 0.821647185820277 0 0
0.939666079674253 0.922404614304914 1 1
0.939828084028817 0.922585565559305 1 1
0.937640735036502 0.920938441179556 1 1
0.986830431434962 0.96813168520066 1 1
0.906209430379864 0.889497965813037 1 1
