# Supplementary material for: Bias caused by sampling error in meta-analysis with small sample sizes
Source: PLoS One. 2018 Sep 13;13(9):e0204056. doi: 10.1371/journal.pone.0204056 (PMC6136825; doi:10.1371/journal.pone.0204056)
Supplement: S4 File — (ZIP) [file pone.0204056.s004.zip › results N = 20 theta = 1 tau = 0 sz = 5-10.txt]

"cohen.dl.theta" "hedges.dl.theta" "cohen.dl.cp" "hedges.dl.cp"
0.837659487438088 0.766177613384734 1 1
0.697437128506659 0.64116963524823 1 1
1.17712836455622 1.07241798842796 1 1
0.603452430407139 0.548705550468458 1 0
0.926903848223561 0.82623090825793 1 1
1.04398795782368 0.933380979938441 1 1
1.02670165223745 0.935006064853379 1 1
1.09247196950714 0.978713607543061 1 1
0.78772597851038 0.706300403713223 1 1
0.985192555472662 0.901244531341392 1 1
0.808180876693284 0.723370114255292 1 1
0.893250991831314 0.81396298509848 1 1
0.753324456559758 0.679695571757132 1 1
1.42510391518251 1.28381374321286 0 1
0.681118979272898 0.61734350831355 1 0
0.90817189290579 0.805761459402144 1 1
0.753754627584151 0.680812495854214 1 1
0.789226020819148 0.713084430525149 1 1
1.22470391793314 1.11890543086444 1 1
1.23339720214275 1.13451611894396 1 1
0.870680478520003 0.802460576273583 1 1
0.935764869847309 0.840499825651914 1 1
1.03857684014435 0.933997581505896 1 1
1.32901624622679 1.20545496013119 1 1
0.84682958722998 0.790417274930073 1 1
1.04729912135045 0.894884932688821 1 1
0.871886772770918 0.824249431100849 1 1
1.08913685360835 0.987448031848195 1 1
1.09727486172249 0.990338498037412 1 1
0.905029104194733 0.813178238103084 1 1
0.975690942457898 0.881101472199668 1 1
0.927427020820292 0.858109357055242 1 1
0.95307136537912 0.851743584428498 1 1
0.923429463889513 0.842533237460881 1 1
0.755447288414826 0.674631336076178 1 1
0.846328873453263 0.787749835369937 1 1
0.89564410009607 0.807893726423716 1 1
1.18981093718892 1.09944650359942 1 1
1.10673360355965 1.0059543404396 1 1
0.734777295813809 0.677788964436287 1 1
1.17769768751063 1.06947251998666 1 1
1.24850200487463 1.14267787091102 1 1
0.936135161555087 0.838695225329192 1 1
0.718359122532488 0.672141253419227 1 0
1.14203604443362 1.02347625652289 1 1
0.983013555159965 0.902025411625554 1 1
1.12837264822844 1.01162049207394 1 1
0.969059484837417 0.874685025303843 1 1
1.21398029593978 1.10870737704286 1 1
0.954067619608591 0.858697261107845 1 1
0.875543281011469 0.793905776865299 1 1
1.03191519268892 0.923682429304461 1 1
1.12912840734308 1.04612418937211 1 1
1.22842008894295 1.10338367856887 1 1
1.07316539697182 0.988969347708411 1 1
1.00271958465396 0.951401270698106 1 1
0.733787766861041 0.67290648815598 1 1
1.05583140697858 0.957862487201277 1 1
0.809199230682711 0.724176188572524 1 1
0.810013989168527 0.743331128804574 1 1
0.948287759524234 0.879211954998155 1 1
0.806594428272626 0.746170322394844 1 1
0.873624481302746 0.786183404240036 1 1
0.969924292645292 0.86223072685152 1 1
0.895005916235995 0.810881324111408 1 1
0.956667686934745 0.868739448672497 1 1
1.22663658694248 1.08927743039078 1 1
0.768360387544213 0.678598917099914 1 1
1.13296655356578 1.04158269952591 1 1
0.945016467143224 0.858045634817709 1 1
1.05165495194259 0.927446077479052 1 1
1.00675498728349 0.941253578604216 1 1
0.937870229443129 0.832515029388865 1 1
1.4616443642112 1.28040549776204 0 1
0.879499514524221 0.775785687773099 1 1
0.807062780826393 0.733008027303819 1 1
1.0423899944578 0.951502600728906 1 1
1.25657167926073 1.14214496418594 1 1
1.27831848921311 1.17595224319361 1 1
1.16252103197695 1.04555654942509 1 1
0.899378489260406 0.82610103028034 1 1
0.86055896502808 0.766819308380405 1 1
0.999342931866269 0.921081334854662 1 1
0.671431007440986 0.614193148409047 1 0
0.992681330656435 0.898279580626782 1 1
0.826927759366337 0.758837677837869 1 1
0.760348993165263 0.68677850719529 1 1
0.928164077079849 0.8177533642451 1 1
1.05282288429551 0.95530554835479 1 1
1.03005051997237 0.929130563959937 1 1
1.08666905108485 1.01908259597946 1 1
0.986963892467488 0.887573469070171 1 1
0.735742984178415 0.666722370958382 1 1
1.23329324487828 1.11295071700406 1 1
0.973180722089796 0.895918859259543 1 1
0.899675248497108 0.81653770591829 1 1
1.11752407392745 1.02260251257977 1 1
0.936301710358378 0.82797293397481 1 1
0.920753681612503 0.840879772918976 1 1
0.859302675772585 0.802933788157388 1 1
0.757614543149336 0.706827206755217 1 1
0.987141967085668 0.880166876284823 1 1
1.04778317857441 0.937833685141341 1 1
0.85344443879733 0.754583020247771 1 1
0.934561652169655 0.838056618411705 1 1
0.746456824703731 0.695094001006536 1 1
0.954474907780094 0.858846676038634 1 1
0.898245706153521 0.808133428716514 1 1
0.910192065573625 0.816313345802899 1 1
0.939040212668419 0.857334886167277 1 1
1.02690245908493 0.945064769383446 1 1
0.9075274020661 0.836748803946378 1 1
0.772242344899291 0.71375039646953 1 1
1.34597360394631 1.24227530385213 1 1
1.00868512400102 0.882256191594599 1 1
0.858544669610695 0.777565804441225 1 1
1.16230364731525 1.07516012680277 1 1
0.872313934382343 0.784467599944807 1 1
1.10266655629547 1.01409256619393 1 1
0.870366298480792 0.788502128012798 1 1
0.991168193408237 0.882364796953103 1 1
1.07338557374056 0.977984431473608 1 1
0.694931460458579 0.644927620320765 1 0
0.826954594723189 0.745175371089655 1 1
0.8863594366799 0.799642675397747 1 1
1.00628946635683 0.908184521571681 1 1
1.15064502547875 1.01558663925076 1 1
1.01884179529311 0.893212499297739 1 1
1.02576851990865 0.91486151354902 1 1
0.812930009961017 0.740126989292615 1 1
0.824539119666556 0.736779985034828 1 1
1.15633877896449 1.05528697335798 1 1
0.918971822452107 0.851766550056871 1 1
1.38928121641014 1.23923480939705 1 1
1.01177520149373 0.912945193810303 1 1
0.735907970934438 0.696065357476305 1 1
0.806919644495881 0.752084590577519 1 1
0.977362297401479 0.904950502467408 1 1
1.45154625950375 1.31522638583568 1 1
1.04547643865429 0.944857390899376 1 1
0.752218976997695 0.673970848783508 1 1
1.21964400024777 1.12185812086669 1 1
1.18179505100113 1.08996856515684 1 1
0.946704502831912 0.846512904868041 1 1
1.00435152336688 0.906977366052472 1 1
1.14899661948331 1.04025470538789 1 1
0.751306137572317 0.674511638847466 1 1
0.85199922566959 0.779826491508593 1 1
0.921367461114401 0.860197486830614 1 1
1.07984562740175 0.986775147267714 1 1
1.151939222841 1.05184582275781 1 1
1.08546682075883 0.97330652336036 1 1
1.2298622979057 1.11798300768888 1 1
1.04739389288718 0.951769486781297 1 1
0.76920872281791 0.716853175344385 1 1
1.01728302665154 0.919786501710572 1 1
1.07692121864037 0.958253338698471 1 1
0.93606835821854 0.837845506973539 1 1
1.1500314260518 1.05194341223499 1 1
1.25812669024664 1.14401422149433 1 1
0.711740100114622 0.654881158389833 1 0
1.08807140600094 0.994036663895033 1 1
1.15516729584408 1.04748075260706 1 1
1.03758941862659 0.958605466524157 1 1
0.804707280547141 0.726354605604611 1 1
0.914111579174992 0.817776771415784 1 1
0.628050301039389 0.569750047177688 0 0
0.703347744923999 0.648869238680043 1 0
0.696925443654422 0.648585099739787 1 0
0.891079804894221 0.788090908739346 1 1
0.980735902975892 0.867606237451468 1 1
0.825150138215815 0.75293744812051 1 1
0.572004807712946 0.542095468080808 1 0
1.13295287566808 1.00029070113996 1 1
0.82239625699515 0.768066972496703 1 1
0.649633820409328 0.58504679164951 1 0
0.791042461980237 0.716367036607622 1 1
0.93180622543664 0.837114421361838 1 1
1.36164539921455 1.2279153371799 1 1
0.908010568253284 0.838052340042632 1 1
0.468829432158754 0.41462444373585 0 0
0.611344479619096 0.554287532616265 0 0
0.953797903557732 0.852937417064995 1 1
1.04010124276957 0.954801129742783 1 1
0.908945022221459 0.831599926095445 1 1
1.12262716385084 0.99947162051143 1 1
1.06798170833748 0.958643434722489 1 1
1.26159975580756 1.13738514102294 1 1
1.27490443944326 1.1448947365885 1 1
0.980167956996315 0.886932159470448 1 1
1.02245868309409 0.944466179380514 1 1
0.789287436795618 0.7020624941013 1 1
1.03658460643067 0.932574715098962 1 1
0.925044843507163 0.855273991477912 1 1
0.849264576418577 0.787791080081632 1 1
0.824359693307636 0.765866527208121 1 1
0.775247300526522 0.704087392262499 1 1
0.796063194697001 0.741687051334128 1 1
1.20113416709709 1.09379897667113 1 1
1.04153861061219 0.966432822498751 1 1
1.09474539052019 0.994628819337517 1 1
0.764934478282775 0.6643842744058 1 1
1.07466583572314 0.992430611458742 1 1
0.968849686655805 0.85999702726627 1 1
0.871441694041014 0.785999503371715 1 1
1.19033128123845 1.08422623528085 1 1
0.856563426205442 0.794714612457837 1 1
0.991818799404526 0.893533177583899 1 1
1.15985795138941 1.05349219230534 1 1
0.924046878314362 0.830600166260223 1 1
0.90087006425795 0.823399065898878 1 1
0.96366325054995 0.859099128861635 1 1
1.12905732587776 1.02908627472511 1 1
1.28130538908721 1.12359325725573 1 1
1.20577889141393 1.08670985568872 1 1
1.18318104525563 1.05018499332249 1 1
1.18791156939438 1.03422323414104 1 1
0.78718141113353 0.713790476333443 1 1
0.811461518834257 0.743927596119316 1 1
1.1018026191551 1.0113713795903 1 1
0.732713799796342 0.682523994520449 1 1
0.911401970305553 0.848937461312201 1 1
0.940741489174467 0.844603832145636 1 1
1.43226350535999 1.30931334721693 1 1
0.900821189246501 0.839459478592397 1 1
0.822952605106651 0.726830827340134 1 1
1.12850706267831 1.03466202867771 1 1
1.05978563627019 0.955335784481768 1 1
0.870963819240837 0.799519310848523 1 1
0.595924187735466 0.541773018811089 1 0
0.728794581165642 0.64896755833615 1 0
1.20423325668077 1.11223375290671 1 1
0.560533498455122 0.51463493436844 0 0
1.00184836639919 0.900597453368405 1 1
0.974509065917287 0.907986344309049 1 1
0.984442278077556 0.913353033958178 1 1
1.0114344503634 0.909176913305385 1 1
1.30063267210905 1.18818269264124 1 1
0.826952702121927 0.751951447507169 1 1
1.27575476191485 1.14335942723444 1 1
1.21015983575465 1.13019201289076 1 1
0.987025940402046 0.900754025566629 1 1
0.844935351022307 0.780108813625184 1 1
0.651643069281685 0.595822852776122 1 1
1.14173198950759 1.0412506894247 1 1
0.714956462240147 0.669113369020476 1 1
0.788518854012546 0.713614505834528 1 1
0.973279688026448 0.882812589205795 1 1
0.916874647329113 0.804208731071433 1 1
0.89898509780311 0.813185555916351 1 1
0.666928160532503 0.618532531281902 1 1
1.22301153444601 1.11065041392992 1 1
1.40532545575653 1.26683013414595 1 1
1.0629413685664 0.969010723331082 1 1
0.88983640827671 0.809506962429064 1 1
0.987223968379495 0.895015437897937 1 1
1.15028920905369 1.04868869016806 1 1
1.16158786608496 1.03295419638043 1 1
0.770430297564508 0.707149709392866 1 1
1.02072708051231 0.904375952764641 1 1
0.966978726535811 0.85612756183611 1 1
1.16933318631505 1.05654150805217 1 1
0.952341376953884 0.884375058383675 1 1
0.507375482355793 0.462940662543998 0 0
1.1687842078537 1.05847985461421 1 1
0.994803203456556 0.902355936164474 1 1
0.952783463397645 0.865747769634787 1 1
0.697973146556972 0.630386841549737 1 0
1.19541583322664 1.08672089568202 1 1
1.16159594041866 1.0561701738621 1 1
1.13823059862613 1.02243572755038 1 1
1.12415830240068 1.00732335637236 1 1
1.25506274244142 1.131993842178 1 1
0.906366509111916 0.821267011346055 1 1
0.84801497648986 0.724554143518596 1 1
0.474801942868138 0.439801954573911 0 0
0.761093081060812 0.682299312534366 1 1
1.03660199435307 0.934707708682754 1 1
0.934332854724758 0.845642599994424 1 1
0.879251082472462 0.798051319713926 1 1
1.23449130727469 1.10682823502798 1 1
0.661793897669236 0.60108723286423 0 0
1.14753394119311 1.03272084876146 1 1
1.10727508002029 0.997572656808887 1 1
1.1550772567368 1.00164662225354 1 1
0.86132151309315 0.777129517207842 1 1
0.834214875461281 0.744180007012115 1 1
0.972883815925281 0.884756456939884 1 1
1.11773120708482 1.03638116336458 1 1
0.9843435700451 0.897070428485411 1 1
1.09804086275331 1.00822869106612 1 1
1.07191149214038 0.980328802403601 1 1
0.876082447073398 0.802986661600597 1 1
0.995898256351187 0.924485384054662 1 1
0.74097788863417 0.679173600179879 1 1
0.962529668490484 0.860779311860715 1 1
0.995368220398738 0.902552468363837 1 1
1.2168962487205 1.08806226130981 1 1
1.18364112238765 1.07291903575462 1 1
1.25016093545767 1.08845718570001 1 1
0.85901366106927 0.790114935616794 1 1
0.665008222184136 0.582361420599211 1 0
0.927509317613162 0.844009329624005 1 1
1.14554852724507 1.04801173526718 1 1
0.878281256207311 0.78377555007204 1 1
0.985672076865851 0.9045320745148 1 1
1.32230543673306 1.19106443433163 1 1
1.08810841294938 0.997394612307692 1 1
1.16259071536002 1.06434588069483 1 1
0.620952428915961 0.566976568766543 0 0
0.777688715574707 0.72317933751137 1 1
0.711222538814897 0.65576536798419 1 1
1.18958671828528 1.04646775589808 1 1
1.0657238648581 0.959799853421552 1 1
0.813867734924258 0.778065456736402 1 1
1.05414554295948 0.936012147693267 1 1
1.09530606747063 0.974993825107525 1 1
0.871096470075454 0.801385273180765 1 1
1.09455361226516 0.999585920223977 1 1
0.899794829100986 0.79287629354559 1 1
1.11240984304185 1.01716499476557 1 1
0.958989203610039 0.903319412621905 1 1
0.678608879720949 0.613368653835688 1 0
1.30450296574656 1.1394122192999 1 1
1.29595898856213 1.17904852166616 1 1
0.796204701027381 0.706046582061351 1 1
0.919886319840545 0.836730337779257 1 1
0.670421111319687 0.594948587879575 1 0
0.722089845544482 0.665375308578542 1 1
0.928273566318052 0.878137757001672 1 1
1.13168660088716 1.00706328983898 1 1
0.962751244547922 0.88691781814031 1 1
1.01323933138428 0.893816304544383 1 1
1.03849901633117 0.925430636222553 1 1
0.856459856428912 0.785421316502261 1 1
0.779091803390706 0.718475870382874 1 1
0.92494270765282 0.825591947464285 1 1
1.18713762508453 1.07102482755593 1 1
1.12927749086203 1.04108403970696 1 1
1.20930509136723 1.10501775011727 1 1
1.06983273016994 0.925830411261339 1 1
0.962776397760572 0.872081817179664 1 1
1.06031784947804 0.963581153261629 1 1
0.929491064296149 0.850468689016586 1 1
0.757809042080353 0.681527806870195 1 1
0.975705144721923 0.888933944765796 1 1
1.16743104721933 1.05440311080171 1 1
1.06149803301421 0.961865296213081 1 1
0.826357950329839 0.768164430678408 1 1
0.950113630273259 0.871396767651702 1 1
1.14992120949893 1.04271637703856 1 1
1.18406793194134 1.0517641946345 1 1
1.20523313657237 1.0808884431673 1 1
1.04727865855251 0.927319630054591 1 1
1.10370975085448 1.00819871729516 1 1
1.11042877488309 0.985243389906514 1 1
0.744439385462844 0.669874179486905 1 0
0.778144636286983 0.70886053606156 1 1
1.22462616859645 1.11723457114489 1 1
1.08690902456225 1.00512629543211 1 1
0.960622875768402 0.879859538107492 1 1
0.847927959163501 0.786983704415011 1 1
0.718895702876433 0.653299348279254 1 0
1.03697320066168 0.922156868415858 1 1
0.77975404958301 0.688160690212422 1 1
1.0759630540212 0.978469071579502 1 1
1.22954485649866 1.12300690564844 1 1
0.979019181966161 0.891135604611861 1 1
0.707441300749236 0.646535254560939 1 0
0.988885601608285 0.900854009889642 1 1
0.845066412240669 0.773063150893837 1 1
0.984054826736238 0.885165293465237 1 1
0.851912476948011 0.773143072625379 1 1
0.657104714464798 0.633194865417033 1 1
1.12178237804094 0.987958043362333 1 1
0.750849931613162 0.675012066242909 1 1
0.63634188484737 0.568077160054957 0 0
1.04222673697787 0.923197849132519 1 1
0.666472323221228 0.57302262689417 1 0
1.19102150743659 1.10716962894794 1 1
0.64969804591501 0.598525209361142 0 0
0.960193682997061 0.893562476101947 1 1
0.933940462862555 0.847265733572607 1 1
0.892301855164323 0.818640628853023 1 1
1.1949971048694 1.08679743921716 1 1
0.882655469780962 0.800601703181886 1 1
0.968429552444705 0.858187680202007 1 1
0.836054652413006 0.760608862455828 1 1
0.956015726973413 0.83995318279043 1 1
0.814912164045111 0.762776024407986 1 1
1.04846224759962 0.960765749624147 1 1
0.818289790086117 0.739437880376579 1 1
0.962216601267005 0.868836314509003 1 1
1.097059595525 0.963264638684667 1 1
0.781954204359181 0.700720702589765 1 1
0.994092271897786 0.905773714535805 1 1
0.997361206094535 0.926648194594523 1 1
0.832311744683981 0.758009091208724 1 1
0.328333828780087 0.291739108240313 0 0
1.06937115510141 0.96650547047478 1 1
0.875716933903643 0.808488411350083 1 1
1.06415490463837 0.966456897266128 1 1
0.875367746051239 0.792507011808583 1 1
1.00436684912073 0.935547802511101 1 1
0.607433788373196 0.55422979722721 0 0
0.993710502371188 0.874843574094229 1 1
1.08219627234239 0.972343879598936 1 1
0.963388662069671 0.877028319100785 1 1
1.08815190702895 1.00601967289352 1 1
0.563535651817357 0.540126152673567 0 0
1.25728066854885 1.14178679856237 1 1
0.782136985939396 0.702062749172546 1 1
0.941254953969055 0.864006078685045 1 1
1.0616668563142 0.977464404833573 1 1
0.960281805593472 0.86744102313286 1 1
1.10681062379067 1.00937168286189 1 1
0.941919884642474 0.848947854950194 1 1
1.20547005033956 1.09306507936183 1 1
1.15144803720547 1.03974218936376 1 1
0.731779233286169 0.673017130699861 1 1
0.94226613826971 0.867046020907747 1 1
1.20241209827009 1.11234035875948 1 1
0.801615437988259 0.730396950641124 1 1
1.15025480641146 1.04423979125634 1 1
1.11400700920945 0.971210187400972 1 1
0.983822361633665 0.901806580179548 1 1
0.849104307535841 0.770726963771795 1 1
0.949905303999101 0.903406047989774 1 1
0.7723723480568 0.724595612686219 1 1
0.828483732318087 0.750420505813833 1 1
1.27457206320577 1.1610382319416 1 1
0.719154188437374 0.653780463482793 1 1
0.733512299776852 0.670349487995011 1 1
1.05094873083182 0.967756604221016 1 1
0.810179899795867 0.728175235261846 1 1
1.20469465117549 1.07035099187809 1 1
0.800051822854662 0.73992750413692 1 1
1.18514897890815 1.05438988338055 1 1
0.706811499835421 0.63163619433184 1 0
1.05999997075467 0.939178503001381 1 1
1.04408121895278 0.908081745344211 1 1
1.06628670665488 0.970221642290752 1 1
0.906045379700637 0.832674366873502 1 1
0.928621723648549 0.832766085313249 1 1
0.745385661549459 0.666699882854536 1 1
0.927051139913984 0.843209863871253 1 1
1.36271701508946 1.20691356011034 1 1
0.75645992824535 0.666563792543203 1 1
0.813039281702678 0.760042129665766 1 1
0.910727149021799 0.831830799027069 1 1
0.873581868243619 0.814953776973215 1 1
1.02696504000008 0.932024743065691 1 1
1.05777159662458 0.984373519248636 1 1
0.965402886095837 0.865778869173741 1 1
1.15226950500356 1.03886320918957 1 1
1.11164554245788 1.00794514450625 1 1
1.03559633471652 0.934874643187663 1 1
1.04068281977649 0.952584197544757 1 1
1.14773505164854 1.04442125722397 1 1
1.00512302722005 0.910642789690364 1 1
0.788974026406562 0.729493051583368 1 1
1.00651844572118 0.915401241669507 1 1
0.918546662871544 0.824390747521488 1 1
1.26547321070577 1.11217083106292 1 1
1.19808463870933 1.07040139368909 1 1
1.08956863708553 0.970178714040235 1 1
0.892484905831146 0.801550849597409 1 1
0.817964025268102 0.741849462735116 1 1
0.728270124010212 0.670210024352295 1 1
1.00562648234038 0.880786697447814 1 1
1.0608382278672 0.965487408625704 1 1
1.05386396167738 0.952514145621323 1 1
1.05414252306331 0.965210023662511 1 1
1.14749454699761 1.03024694396623 1 1
0.759727541301636 0.700261513061659 1 1
0.770848522118719 0.683040832287312 1 1
0.88760228916875 0.823752824188537 1 1
1.13798978936902 1.0225521078166 1 1
0.924915430465038 0.824915950127008 1 1
0.955556763860748 0.883418898990154 1 1
1.17784191260041 1.08767607802178 1 1
1.14359811581207 1.02159298171656 1 1
0.822701640901714 0.760975506904821 1 1
0.910227419435243 0.866987079030531 1 1
0.951225541381909 0.865053494499726 1 1
1.05220279367936 0.949729039522241 1 1
0.782051703288222 0.727362428419266 1 1
0.808069404729262 0.734226931940577 1 1
0.966380119364598 0.891166151082953 1 1
0.903459923502691 0.828733204201789 1 1
1.13812691878969 1.04690933110722 1 1
1.05329726007094 0.981804576301405 1 1
0.971520967338867 0.884496403829231 1 1
0.951866654495782 0.881463624840269 1 1
1.01968836370824 0.917170325342688 1 1
0.854946878576156 0.766037808052098 1 1
0.933133539825597 0.851348006558668 1 1
0.830576387494753 0.754831194472829 1 1
1.35340049701835 1.20780342662396 1 1
0.965563756839362 0.820368362434566 1 1
1.16959617932073 1.0523924299851 1 1
0.624680435079797 0.574304521861286 1 0
1.14172861120219 1.02467233093314 1 1
0.953740091180756 0.890801176402094 1 1
0.811587897565745 0.757095967782151 1 1
0.800062812825087 0.722220578270989 1 1
0.961988363708057 0.882515681696824 1 1
1.11141862940306 1.01192150489725 1 1
0.838250979017444 0.757330698787433 1 1
0.701678281194557 0.626306776081417 1 0
0.984950352385122 0.903194120832072 1 1
0.944818097133682 0.864721391623811 1 1
1.05123234581744 0.962275414113323 1 1
1.22722920009121 1.09635132783566 1 1
1.39895256442089 1.25865314995393 1 1
1.11107366458242 1.00044823202792 1 1
0.914137636606464 0.833569212163962 1 1
0.890619922615176 0.794192194333034 1 1
1.22177889929581 1.10775078570239 1 1
0.755342438915472 0.687836795930252 1 1
1.05851734412356 0.976077665195659 1 1
1.15665052004127 1.04752601505982 1 1
0.908507772737317 0.833797267233864 1 1
0.864113542395372 0.786313664453509 1 1
1.25995478758068 1.14353660323308 1 1
0.735317869952054 0.677796055098569 1 1
0.974797516229203 0.876680584376865 1 1
0.952453505948443 0.879206148498682 1 1
0.813727515527866 0.74279701179227 1 1
1.07042613839935 0.954912151346225 1 1
0.910041255353489 0.786175176072648 1 1
0.699493821305103 0.626790930298709 1 0
0.761021000469085 0.691536946017673 1 1
0.929485577960281 0.840422353755239 1 1
0.97032719152801 0.884435652081674 1 1
1.1292244647111 1.00147233493855 1 1
1.21510305579793 1.11598873164912 1 1
0.764423286653031 0.692796348453278 1 1
1.02679361275851 0.916727497706532 1 1
0.995627667156044 0.923231302573619 1 1
1.32465603071863 1.1928464952288 1 1
1.16590261736021 1.04451081980691 1 1
0.928424811209396 0.908389416562408 1 1
1.20783983474658 1.09282038709265 1 1
0.94329706021407 0.833304118302381 1 1
0.804887058646874 0.731981480809899 1 1
0.778446039483336 0.712943130242318 1 1
0.917931638607244 0.850801346706565 1 1
0.970065471273439 0.878753647001149 1 1
0.904930608398124 0.790273045720069 1 1
0.912539562115042 0.808498671115627 1 1
1.15488151140826 1.05140237383834 1 1
1.09786142639443 1.02371309674236 1 1
1.08021848184435 0.988857243764995 1 1
1.11954965450487 1.03880191086849 1 1
0.80518604088415 0.73082087104642 1 1
1.11567148092924 0.990614393173686 1 1
1.21155093127692 1.09743808119419 1 1
0.897044076879305 0.83011426273698 1 1
0.797004425798213 0.707815471451204 1 1
0.73551591431488 0.643499192239486 1 1
0.994437150520379 0.904008826588591 1 1
0.624375431581192 0.572815620411172 0 0
0.977613429260055 0.92588828968591 1 1
0.988449639921306 0.907628622653099 1 1
1.26362701730746 1.11484095449172 1 1
0.803031845829981 0.743768301631409 1 1
1.12764445063046 0.999272362046259 1 1
0.8944112158353 0.809715400462209 1 1
1.0560703612686 0.947519013486369 1 1
1.12082634586852 0.997493556211253 1 1
0.965912608134859 0.884867753190145 1 1
0.926473430717145 0.852069060210116 1 1
1.18943611232679 1.0497878137873 1 1
0.826502703954791 0.749120538663204 1 1
1.01338423156642 0.911774470978447 1 1
0.816349483155546 0.742625564640881 1 1
1.21044868101192 1.09103714681388 1 1
0.997852846714478 0.879421059425351 1 1
0.832037709516397 0.756359831144031 1 1
0.986112489302851 0.889434603654553 1 1
0.891789593116259 0.834880915425698 1 1
0.982767952992585 0.886401733728513 1 1
0.980441051917987 0.907887317587045 1 1
1.01095991045847 0.907888621681894 1 1
0.986731591935122 0.878191690473818 1 1
0.942432414771985 0.854561061711368 1 1
0.974386123728746 0.880399772990657 1 1
1.12292530132409 1.0194607873213 1 1
0.680191443791739 0.668686595858921 1 1
1.0847209834179 0.976079517488711 1 1
0.673495490911078 0.612298909995772 1 0
0.861101162207802 0.78768722053386 1 1
1.01379721897375 0.91625187653039 1 1
1.17490513808684 1.07454747471005 1 1
0.923380728986073 0.852502263943757 1 1
0.800010725965109 0.737649261699064 1 1
0.557247507744302 0.510625161722761 0 0
1.08106683857239 0.987729671524931 1 1
1.30751063464458 1.19552531177768 1 1
1.15899984575607 1.02747630152365 1 1
0.768365792539198 0.689936196448985 1 1
0.664170611627214 0.608873282200351 1 1
1.3819633307733 1.19763055319916 1 1
0.78821157584163 0.709931158879136 1 1
1.27638947368371 1.14759439712644 1 1
0.902143972620391 0.826199935132423 1 1
1.17540334367137 1.06267809531854 1 1
0.939388675897247 0.834676083172292 1 1
1.0626571071658 0.984309282095977 1 1
0.924283314774863 0.865788260841007 1 1
0.931560696464969 0.844144719028789 1 1
0.962194387381855 0.890616953056076 1 1
1.1297712117994 1.03980632602259 1 1
0.874608630148983 0.809869370240293 1 1
1.08391130423362 0.989333238298872 1 1
1.04211967213131 0.932075105310505 1 1
0.699580341838438 0.643076888922504 1 1
0.752231727352678 0.680472009620294 1 1
0.851821968125811 0.753959078042557 1 1
0.935277264576256 0.826692466444877 1 1
1.09290287338304 1.0062804637311 1 1
0.794095625656929 0.715067165503516 1 1
0.925744559713276 0.847720910290567 1 1
0.82460426826454 0.761473217744519 1 1
0.938147564052925 0.863360015046387 1 1
1.09438889928098 0.971608835196115 1 1
0.926077841565257 0.838666850626564 1 1
1.27090435828099 1.15066838305363 1 1
1.07341049926027 0.928465296238702 1 1
1.07260511595246 0.974338064371493 1 1
0.984639661925208 0.868220764838031 1 1
1.11863687317544 1.01760561149963 1 1
1.1536114398464 1.03514896779286 1 1
0.583538456013037 0.544241578243414 0 0
0.910289774430451 0.830406458143796 1 1
1.01151299952074 0.918687651490711 1 1
0.729091718983187 0.665305033336452 1 1
0.95397629317515 0.873571253702353 1 1
0.8546423587253 0.760526051753821 1 1
1.13629072657209 1.00988487974905 1 1
0.812350912256748 0.728298012192419 1 1
1.11759087414438 1.0351303468841 1 1
1.20496339948505 1.10650412710288 1 1
1.14567799480578 1.03482382411723 1 1
1.0310034348483 0.930978045901869 1 1
1.07296325127206 0.971454512358029 1 1
1.00036062526537 0.908233175859679 1 1
0.952116348919655 0.868240533711015 1 1
0.926842498739805 0.829422140571141 1 1
1.07726656830373 0.986537638279061 1 1
1.23865437057589 1.12447088594496 1 1
0.990159074461335 0.877602454101592 1 1
1.04372070314135 0.964589375433664 1 1
0.853001617519585 0.780090041789411 1 1
0.814397662622817 0.725162481082465 1 1
0.668335401540085 0.598680424636983 1 1
1.04977004836598 0.936047454297292 1 1
0.827629153939315 0.742417118873423 1 1
0.980756941563188 0.89101705976272 1 1
1.26213062260873 1.13505611489377 1 1
1.26139733752028 1.14630310644831 1 1
0.76319164211006 0.688175647169139 1 1
1.09002891464851 0.97913086400817 1 1
0.604591916436481 0.553947295140182 0 0
0.667916624721164 0.622696643980073 1 0
1.11388240466329 1.03450073153998 1 1
0.896888272829922 0.815238081850785 1 1
0.97315966825415 0.900655280950137 1 1
0.538123114911301 0.472986748184849 0 0
0.6369846377915 0.580555161583516 0 0
0.821083845938102 0.739211011791306 1 1
0.98398997806733 0.894079312348441 1 1
1.25742928299601 1.1241980664044 1 1
0.774449814022156 0.722555260889894 1 1
0.97901239564521 0.900939501302376 1 1
0.764244819847548 0.684309964253813 1 1
1.26547140228423 1.1363601433921 1 1
1.17094971157517 1.04177876367247 1 1
0.768234073554488 0.685070010867116 1 1
0.895733802155306 0.798408194037957 1 1
0.664032286817766 0.623430500249399 1 1
0.961866328124915 0.887972925522648 1 1
0.999660233023908 0.915492955906771 1 1
0.846232488736184 0.777516943795292 1 1
0.998593439855771 0.900046108175062 1 1
0.758156821083061 0.660988602029034 1 0
0.770662790723217 0.705159924809958 1 1
1.04518738661108 0.951941979633047 1 1
0.645489709357938 0.612168164586969 1 0
1.19741493842822 1.08436928058269 1 1
0.941743087234519 0.858814894103314 1 1
1.04272607047456 0.948903989108839 1 1
0.796963161794467 0.725090284041137 1 1
0.763884299797472 0.681183077919816 1 1
1.15255527356321 1.05256841779237 1 1
1.18398870940566 1.06648177780141 1 1
0.866596237725165 0.774995260249374 1 1
0.739409019282964 0.662141818548277 1 1
1.05202691759244 0.93598389126596 1 1
1.30033945172423 1.17169456726035 1 1
0.850848361824547 0.763995612387524 1 1
1.10249695786973 0.973334786766824 1 1
0.838584789000461 0.765358310544774 1 1
1.17161204162077 1.06443607957516 1 1
1.16155074891932 1.04331644198003 1 1
0.890389631502529 0.805316565719709 1 1
1.05442050229235 0.973619006267279 1 1
0.981344229015932 0.89293935053011 1 1
0.853547238540058 0.76805066501826 1 1
0.964027787355344 0.908860979728431 1 1
0.781197331185395 0.651154590592406 1 1
1.37628577525297 1.21637556306642 0 1
1.12347472040437 1.03750428073946 1 1
1.14753083447381 1.0155542702622 1 1
1.05499251159118 0.950897866320975 1 1
1.19886543424027 1.08970210926394 1 1
0.824070240798126 0.757018513249942 1 1
0.853959798925443 0.783155597699365 1 1
1.09692492715726 0.976427391283381 1 1
0.914914222043609 0.842684527968341 1 1
0.663957277924832 0.608776388825455 1 0
1.1630203339974 1.02220560718427 1 1
1.05805792115448 0.956386176199075 1 1
0.934729024158508 0.858166528308345 1 1
0.62013078509367 0.547766657851549 0 0
1.02664835940311 0.934358467017726 1 1
0.724152907428577 0.658283419768935 1 1
1.05482295894781 0.962819980632095 1 1
1.064160429999 0.967515758552509 1 1
1.5821598322529 1.43581102550121 0 0
1.19526333026934 1.09480503485492 1 1
1.2060568801916 1.12319405201429 1 1
0.731078260635444 0.665708109517529 1 0
1.03119869475277 0.93108033591445 1 1
1.03594620988704 0.932208459474659 1 1
1.0805685167375 0.978880348995796 1 1
0.86838705574848 0.760345458714868 1 1
1.3031689729393 1.18213099096795 1 1
1.13270731287612 1.03691956391038 1 1
1.02158192588772 0.928354429050855 1 1
1.02845106869938 0.942261248903108 1 1
0.828408126639486 0.761932361701579 1 1
0.708132766573193 0.626289577256105 1 0
1.17170059487875 1.08627231957483 1 1
1.30276563280487 1.16986600940124 1 1
1.05330199926189 0.935149572344224 1 1
0.878799100859503 0.793740078347741 1 1
0.750740929173772 0.695926436596023 1 1
0.854741275106879 0.781187932221173 1 1
0.997792606694587 0.88623126290582 1 1
1.01778975514743 0.897003415012476 1 1
0.83347372294019 0.743957453032782 1 1
0.927926208362448 0.834612769512575 1 1
0.917880839310045 0.84393909908317 1 1
0.920982296397155 0.834799185180747 1 1
0.863382083702612 0.78825941098582 1 1
0.788272660918319 0.708092369791386 1 1
0.899635295858542 0.834605704896421 1 1
0.882796027009593 0.841322500360546 1 1
0.875588257105231 0.806911085906547 1 1
0.692838434908757 0.610771175434264 1 0
0.713634625513376 0.644166413334006 1 0
0.957550525624466 0.86560136299608 1 1
1.09729194176817 0.997424036829695 1 1
0.683989666908233 0.623089308628785 1 0
0.926225138017525 0.850927250872422 1 1
0.802662297491201 0.749879351251795 1 1
1.15623862394337 1.04071025064707 1 1
0.944732077988139 0.873485317871423 1 1
1.04161484456426 0.956594814738466 1 1
0.758471935134529 0.69617704079115 1 1
0.820349508323887 0.741904162082441 1 1
0.884955182290676 0.799070754562894 1 1
0.761908895051129 0.663879616380026 1 1
0.993158502805921 0.92557996652559 1 1
1.0240092669784 0.919815292072042 1 1
1.03591097771043 0.938863077468067 1 1
0.902617165540845 0.848079580173177 1 1
0.792586700915013 0.691776499670622 1 1
0.688113439335781 0.640772498965505 1 1
0.689485729223843 0.625208270364887 1 0
1.20380115674422 1.07711641514888 1 1
1.19665236599741 1.08173487048545 1 1
0.679021812885115 0.637169254155445 1 0
1.43417259460503 1.28245966637934 0 1
1.26907139276682 1.15404892751148 1 1
0.827628174169266 0.741910290883524 1 1
0.988220028088116 0.894561322727243 1 1
0.723114979880409 0.641675704687661 1 1
1.08487717529459 0.980054009790364 1 1
1.08513037554142 0.992075772494492 1 1
1.09058070255298 0.986034230888203 1 1
1.21275285823414 1.10465466930958 1 1
1.13600712247438 1.03871476072943 1 1
0.893578880983046 0.809501827225835 1 1
0.820596181298708 0.782256311947447 1 1
0.951094545241698 0.849603476199912 1 1
1.23338073987622 1.08882060844453 1 1
0.946169540192939 0.882947068706527 1 1
1.15580609014528 1.06048350208726 1 1
0.974117071567037 0.893798935419159 1 1
0.952015680231351 0.861808228167274 1 1
0.878099269110176 0.797554914518532 1 1
1.52292502477005 1.36558888578606 0 1
1.17511946404098 1.08794628699227 1 1
0.747452065687947 0.654664752527327 1 1
1.04616923868125 0.967932834075217 1 1
1.36996674868127 1.2401052006951 1 1
1.13320376818746 1.01202380605614 1 1
0.885610084631782 0.845563342178955 1 1
0.928475937909233 0.833488153250442 1 1
0.826264305622767 0.764033996995657 1 1
1.143506657807 1.03036845298564 1 1
0.749070432272865 0.681579843118682 1 1
0.960757079445759 0.86559476955042 1 1
0.732466394400609 0.670328715846324 1 1
0.987859944214624 0.882537806436261 1 1
1.37504026921528 1.22617691625948 1 1
1.20904906138287 1.0939750331952 1 1
0.865854734386042 0.775039261003998 1 1
0.890798044946336 0.816327367808978 1 1
0.924710106805322 0.838720519229431 1 1
0.941420429452087 0.873180334309526 1 1
0.77432143859196 0.681530784530496 1 1
0.928104387317214 0.820055057510084 1 1
0.820488296049629 0.751883315962915 1 1
1.32278858535318 1.20913388937089 1 1
0.622538394261647 0.581878134656783 0 0
1.11051943470149 1.00795019707444 1 1
0.874380148145179 0.797037968672722 1 1
0.856125758989697 0.780889691887124 1 1
0.798760126590277 0.739873124444682 1 1
1.2328905279661 1.10020535803836 1 1
0.841976669944855 0.752741334213952 1 1
0.698731993293294 0.658465065252941 1 0
0.871969827403926 0.771590861355189 1 1
1.00112146865273 0.906918601188599 1 1
0.887818702809957 0.810685900501541 1 1
1.17354164204785 1.0475143559146 1 1
0.806916079671159 0.730214147221196 1 1
1.03342785121723 0.956656356251854 1 1
0.856996731413926 0.768932007060153 1 1
0.99486762446061 0.896728370518763 1 1
0.977120379529881 0.866150886844857 1 1
1.00983506582612 0.932205014347993 1 1
0.740935070667109 0.680598936617605 1 1
0.803804874370662 0.713692588006356 1 1
0.942224204738659 0.872402429877603 1 1
0.95080086773314 0.868498539490319 1 1
0.957910801717211 0.887417597246283 1 1
1.1375403039745 1.02698480821736 1 1
0.675470409470168 0.585948452613397 1 0
1.10844923650825 0.989453988451061 1 1
1.09020756253274 0.988057378971205 1 1
1.014650910323 0.920931438964111 1 1
0.889644809684746 0.803617676095811 1 1
0.91632213210172 0.824711438208775 1 1
1.16391118560235 1.0509144751402 1 1
1.08524257884346 0.988712707654928 1 1
0.698317986667137 0.651160599830489 1 0
1.03827243766328 0.937790663333347 1 1
0.961221220114235 0.867366428501384 1 1
0.845820748833626 0.761030288199906 1 1
0.861903712200336 0.774509063067891 1 1
1.04079145618573 0.934661182276818 1 1
0.739336677747693 0.642370445185981 1 0
0.838630470838496 0.755339549676187 1 1
1.13885337147359 1.01841095732966 1 1
0.989987407002754 0.872537216400302 1 1
1.14837297251067 1.04296762264291 1 1
0.876372361695208 0.790408816598163 1 1
0.772041251261632 0.714428557749096 1 1
1.2184299216572 1.15736166545013 1 1
0.612792868671139 0.569051381436147 0 0
1.00126043367777 0.899423487856578 1 1
0.98807623133978 0.893830356950899 1 1
0.949136396569759 0.880658559596465 1 1
1.10070977544034 1.00036754018357 1 1
1.31487926427931 1.20867450697389 1 1
0.846519932341266 0.759166402222138 1 1
0.979563609192029 0.885083841997716 1 1
0.696638062544697 0.639156406496758 1 0
0.948505197164836 0.860035321890303 1 1
0.994532611682929 0.906569610484386 1 1
1.05359904024611 0.963149408080214 1 1
1.14791703083281 1.04692365047474 1 1
0.96874365258172 0.887840631209768 1 1
0.913070671459391 0.813570406630412 1 1
1.13617626649222 1.03092892629706 1 1
0.999902303449119 0.886994741574368 1 1
1.36304399089748 1.26211257802281 1 1
0.681009146431418 0.626080074153643 1 0
0.548522657771706 0.486598209158227 1 0
0.962801096711707 0.855492607835879 1 1
1.1036349988426 1.0104231746985 1 1
1.34527878697785 1.19311726849516 1 1
1.1427511322917 1.03077834812191 1 1
1.14836178715424 1.01993571642289 1 1
1.014508609479 0.951125272649912 1 1
0.836293096081056 0.761652135459616 1 1
0.546508205091129 0.508415092889626 0 0
0.885455299603124 0.81482798178787 1 1
1.34559760073781 1.23608905948089 1 1
1.16271962309468 1.03651035049099 1 1
0.782863563165563 0.732373983638586 1 1
0.902468185093025 0.849681217848691 1 1
1.01944376570799 0.914838167474205 1 1
0.881000633520458 0.782908935451941 1 1
1.17136933354814 1.07006887149132 1 1
0.919954617258549 0.850425729427953 1 1
1.00155891362201 0.892432101619012 1 1
0.721400815329399 0.677144366843913 1 1
1.14079479452895 1.01943347613407 1 1
0.776387654626751 0.74408193796816 1 1
0.755141384430091 0.695402804792895 1 1
1.15057142227088 1.04144571228635 1 1
1.06414904526175 0.989543695042566 1 1
0.841577769207477 0.748412516161209 1 1
0.686454798162667 0.61684418604903 1 0
1.12147566156521 1.0230732154667 1 1
0.858198990287532 0.776010152947545 1 1
1.06203756937004 0.967969101187129 1 1
1.00803316388818 0.915361156662718 1 1
1.00244194330866 0.908617453277369 1 1
0.599650234189201 0.520422758036351 1 0
1.20147175228754 1.06954580704318 1 1
0.725319087988078 0.63731215653007 1 0
1.14071991369983 1.02489909033442 1 1
0.960958829491747 0.863978115010389 1 1
0.975573508990354 0.877795254943563 1 1
0.989792381869312 0.892377669750842 1 1
1.10333882238472 0.986842460155296 1 1
1.03586292524095 0.948089949651598 1 1
1.08924801360794 0.980466790865942 1 1
1.05693743261148 0.949291607216608 1 1
0.914966444550718 0.812286253228628 1 1
1.13911288157935 1.03081391306467 1 1
1.07591287082174 0.951409766690479 1 1
1.02620431724043 0.927378573568028 1 1
1.08347180591343 0.969024011162779 1 1
0.688474645035492 0.635637710537682 1 0
0.841996782494322 0.748677092592461 1 1
0.874928899890149 0.814918158189762 1 1
0.90271430028593 0.826898870236616 1 1
0.715965434130608 0.657840145499023 1 0
1.37349025930271 1.22352590687686 1 1
1.00155555820166 0.898575549822076 1 1
0.989135760973261 0.892614373823398 1 1
0.872518743766183 0.801291884632963 1 1
0.967727793375944 0.862314197196381 1 1
1.07154241908654 0.956959885161745 1 1
0.92022749417563 0.838052984298372 1 1
1.28259718009571 1.16867424370996 1 1
1.11427825709274 1.01207819338762 1 1
1.10849740831813 0.992783891018243 1 1
1.15395488474076 1.01104838003775 1 1
1.15901129172911 1.03673890023194 1 1
0.761300616113004 0.67919528854386 1 1
0.985575640516591 0.899781780905045 1 1
0.797045780865532 0.717604916958851 1 1
1.10206584223632 1.00253915614595 1 1
0.83917233924927 0.71949862472557 1 1
0.964285372227568 0.892987724687103 1 1
1.09266001310843 0.984221798014454 1 1
1.05276805885431 0.946043860839554 1 1
1.11253551564825 1.00641323978759 1 1
1.27928952987636 1.11588933045656 1 1
1.27454287003219 1.12835773802593 1 1
1.19148555363296 1.07881562273488 1 1
0.832083213291368 0.777785167956025 1 1
0.981193609877848 0.871308402907862 1 1
1.15242865118863 1.04920903299751 1 1
1.12024065344205 1.01439026960126 1 1
0.994549596356855 0.901480621003981 1 1
1.02093298287092 0.934261010102623 1 1
0.967723829995094 0.867017504856279 1 1
1.15179535178958 1.02287039474403 1 1
0.826020108748699 0.756261233027257 1 1
1.03077178513977 0.931717899023924 1 1
0.844577849494906 0.764640807357593 1 1
1.26304529104794 1.12897726950153 1 1
1.03623637841882 0.932824171523914 1 1
0.905125734880735 0.825578274494624 1 1
0.613554142586116 0.55412759574287 0 0
0.85432729490802 0.780687889295561 1 1
0.852718326887244 0.782946708896254 1 1
0.984550562589054 0.8987167763588 1 1
0.875320912581932 0.798966084149639 1 1
1.10978332212216 1.00472259761699 1 1
1.21632254885729 1.095671138138 1 1
0.518391870136852 0.484142585116983 0 0
0.92010439142582 0.832185404025526 1 1
0.642065562613917 0.625243032942597 1 1
0.933316519131161 0.852587121828175 1 1
0.947265161363605 0.849822826492279 1 1
0.789602164033205 0.700143877021247 1 1
0.82837089170897 0.755988473332724 1 1
0.75413325792701 0.674713807252203 1 1
0.505742820027168 0.477831270555574 0 0
1.10520302571725 0.974484860069889 1 1
1.04347202854199 0.954741305419024 1 1
1.08722641289455 0.949326297701803 1 1
0.832431027476701 0.750355853543891 1 1
0.91785879294677 0.835893812493681 1 1
0.811761474207203 0.759149295075352 1 1
1.12525677837896 1.05161530533493 1 1
1.20905923928619 1.07684894829142 1 1
0.742149297961358 0.681114511649819 1 1
1.02580942712379 0.940937557143593 1 1
0.832540294210389 0.732929473315376 1 1
0.898382011230106 0.822712227867158 1 1
0.911717979998761 0.841554691130836 1 1
0.911445252224345 0.83904754012875 1 1
0.907697263759367 0.816618569790658 1 1
0.907436936314184 0.801054710553875 1 1
0.918965245784791 0.847734426843666 1 1
0.962408937296293 0.863335398467628 1 1
0.929207101793143 0.861630030909406 1 1
0.975609428417523 0.895432219675193 1 1
0.74667532836084 0.673975819893494 1 0
1.00626021084083 0.909837545955962 1 1
0.873665664087185 0.788492917033594 1 1
0.807737331926174 0.757621031580799 1 1
1.01377223775468 0.916675506949973 1 1
1.15194795775935 1.00268067927411 1 1
1.02351748153334 0.91559436017065 1 1
0.863441327870539 0.797955141672923 1 1
0.950079455894092 0.849541257586372 1 1
0.620885167274396 0.528227694849532 1 0
0.922639686741936 0.854613823396305 1 1
0.696314979397208 0.642003849394211 1 0
0.834720892906806 0.755730666928413 1 1
1.01890221258086 0.953139539265434 1 1
0.86034675233067 0.769446987453446 1 1
0.921768148595499 0.82623873664568 1 1
1.10294302901052 0.997314610236579 1 1
1.1761093422944 1.08033655831679 1 1
1.0464298092323 0.941388106155428 1 1
0.807937392702843 0.716904829390966 1 1
0.984305886219072 0.884717999931604 1 1
1.17839528375525 1.04921964616363 1 1
0.872782986785814 0.80869100006872 1 1
0.741036642490605 0.683847388953434 1 1
0.769371200174615 0.687836565457671 1 1
0.996592166619906 0.908195601781377 1 1
0.93372910037488 0.851971310971991 1 1
1.0183127217131 0.911144302082025 1 1
0.702841839848413 0.625809167308367 1 0
1.00712995276249 0.911137750791157 1 1
0.875654271903926 0.803636267135656 1 1
1.04193260005961 0.954688287169008 1 1
1.09227605089729 1.00234363662784 1 1
0.844052668520296 0.771417539964655 1 1
0.957273294240524 0.84024101810459 1 1
0.822101672455785 0.740523285650289 1 1
0.826950518298713 0.744346707093157 1 1
1.03205444522377 0.929329403322727 1 1
0.971611574582154 0.886020390215637 1 1
1.14443952939759 1.03800539697112 1 1
0.942225834405108 0.837687683953552 1 1
1.32709648301306 1.17572214505408 1 1
0.760594416692395 0.692175356745195 1 1
0.7368995608862 0.658681924488009 1 0
0.804661105358047 0.715814784339486 1 1
1.00732158266737 0.904601123782257 1 1
0.982096523221052 0.902412919282885 1 1
1.13063780191968 1.02306627438471 1 1
1.26755620630277 1.11434899866082 1 1
1.11970309525011 0.992529083401242 1 1
0.590636201310141 0.530887558989232 0 0
1.04131041277605 0.926790357567656 1 1
1.07916233898067 0.984926449626907 1 1
1.2505299094826 1.15315351581778 1 1
0.983584750808536 0.893759731975661 1 1
0.437897064706554 0.397582926068358 0 0
0.900836616477572 0.82136625986221 1 1
0.658463777861077 0.594789180740288 0 0
1.23314107872138 1.12735497799028 1 1
0.939266651036919 0.923131783559426 1 1
1.03186433274662 0.953607327287928 1 1
0.593447500565191 0.549692014842626 0 0
0.694043838494945 0.65613388465294 1 1
0.792292392319124 0.713559009501509 1 1
0.890143467029655 0.786443070855868 1 1
1.0646566796822 0.956163110541075 1 1
1.02834009656651 0.930599597722405 1 1
1.14243712451135 1.02662008307437 1 1
0.828181401641517 0.763800979091659 1 1
1.18196511054198 1.07544956695937 1 1
1.09698593856038 0.968454263640692 1 1
1.0471641516237 0.947958043448589 1 1
1.00756503843424 0.922373714154609 1 1
1.45072376423934 1.3078835716879 0 1
0.960001237884322 0.858308757680965 1 1
1.04048105413599 0.933784510874241 1 1
0.971886728722227 0.875450684727962 1 1
0.767258977568626 0.685529176474692 1 1
1.09247437660195 0.973226654400568 1 1
1.01923577231551 0.931732986280045 1 1
0.886568241520425 0.786893447590089 1 1
0.83062363482451 0.772024553883815 1 1
1.2625651727347 1.12816880888577 1 1
0.747556008668065 0.651846444334873 1 0
0.79606683691362 0.703472330500384 1 1
1.13792419693943 1.03876982191621 1 1
1.35023171126785 1.22997026650581 1 1
0.637755320471448 0.585724748619648 1 0
1.05549579770835 0.955980438294318 1 1
1.17242235037417 1.09188395352804 1 1
1.03200014642533 0.954770634216 1 1
1.07587110283804 0.961250575647402 1 1
0.803332997823659 0.723195282233379 1 1
1.07820850487054 0.983525595579527 1 1
0.684808372414201 0.620283279861601 1 0
0.771103062388478 0.689230157133724 1 1
1.11443706536163 1.00517821914202 1 1
1.04600038360641 0.939457328848809 1 1
0.652721286444158 0.584015206342843 1 0
0.77737297725941 0.709764458624461 1 1
1.19140307530013 1.06352394081716 1 1
0.876867447460072 0.784964555710216 1 1
0.943884649023015 0.851584746451062 1 1
0.952495560504229 0.863203726471794 1 1
0.934492418067301 0.828338894850747 1 1
0.951055201226089 0.845171535652648 1 1
1.39530054658057 1.24600659604961 1 1
1.1998743563865 1.10157971043711 1 1
0.849875121300605 0.770838937641961 1 1
0.817967862073218 0.732568723783963 1 1
0.721028639671396 0.650846818603145 1 0
1.17891106675361 1.062577166869 1 1
1.08358723292956 0.983222667657676 1 1
1.19953435563464 1.10250109441271 1 1
0.821645471844269 0.744095073453863 1 1
1.11027525724996 1.03316157434377 1 1
0.676843167335499 0.607143602526269 1 0
0.959702670794731 0.867629696751089 1 1
0.912158524676525 0.830986255968968 1 1
0.976832064969157 0.878637502738521 1 1
1.29432605721295 1.15560524781658 1 1
0.989740306296389 0.907592042740144 1 1
1.01702459041005 0.910209433180964 1 1
1.03862817935031 0.957587800979176 1 1
0.603180694143606 0.545470792880147 0 0
1.01840219255163 0.926978587695741 1 1
1.09122386019856 0.996958523936001 1 1
0.810255023903851 0.746445201880201 1 1
0.729511983641933 0.633555818699785 1 0
0.736568398694153 0.676274449966419 1 1
0.883248481136643 0.78239400601516 1 1
1.02739155262213 0.949846733346468 1 1
0.970401241588843 0.887274941710572 1 1
1.00631707077243 0.928834436343046 1 1
1.29823152766725 1.16891247194055 1 1
1.07135857081716 0.972959630883731 1 1
0.904848584261945 0.804760224097947 1 1
0.996262896041346 0.904418379564105 1 1
1.21786342327613 1.103892387759 1 1
1.01989989632426 0.913691702625077 1 1
0.779721720167038 0.714934146220866 1 1
0.7914872416284 0.706476714665721 1 1
1.15618366372439 1.02944999365159 1 1
0.758315284153278 0.687579609630586 1 1
0.673209554898057 0.598882325959296 1 0
1.01308779224951 0.934351302373078 1 1
1.10316885679032 0.980881679555935 1 1
0.916581797614615 0.836208720173712 1 1
0.746064976980352 0.670059542659609 1 1
0.988496137035934 0.913065538564557 1 1
1.00379219409724 0.936758017359918 1 1
0.979563733811469 0.878386225892408 1 1
0.740812566025836 0.657267654335651 1 0
0.922765748635024 0.810722248246097 1 1
0.977194429669376 0.862494099475679 1 1
0.876147507252839 0.794923700976692 1 1
1.2989325269149 1.15568402932387 1 1
1.08180974161093 0.968056131615127 1 1
0.96113196456937 0.870897671038844 1 1
0.509965678958982 0.468197269309273 0 0
0.808968760674519 0.737440942958195 1 1
1.10833522668628 0.980453609637729 1 1
1.00450166166019 0.944949732158562 1 1
0.788079053139079 0.720578897878166 1 1
1.37529993504165 1.2441567610373 1 1
0.922668634890536 0.822640506847756 1 1
0.50510919374234 0.458678993812581 0 0
0.998253111676745 0.922942662253705 1 1
0.905745166289002 0.827022787483455 1 1
1.00470633851691 0.892389635633185 1 1
0.671724934286911 0.590023368732492 1 0
0.773301022753606 0.715793916149456 1 1
0.987397494035748 0.903093554045389 1 1
0.99358564655741 0.901219036112449 1 1
0.875142879697401 0.810942332347843 1 1
0.956386067365098 0.852086747371633 1 1
0.79215207636667 0.723067303218007 1 1
1.04884818338179 0.926569422273684 1 1
0.677227624380214 0.630659269642509 1 0
0.885680645113624 0.804134248019925 1 1
1.26645778490734 1.15999120997632 1 1
1.11412704104765 0.983654350536299 1 1
0.885711853779963 0.805306626185456 1 1
1.0506495145309 0.961593412858862 1 1
0.93872713241933 0.865585505835643 1 1
1.03861946598487 0.957167460074596 1 1
0.860740812388843 0.776343761683527 1 1
0.997313277077861 0.891593055350099 1 1
1.03461515759045 0.945375222988065 1 1
1.01086913578469 0.91826450846135 1 1
0.875167700718548 0.81729808807253 1 1
0.831722481152091 0.757168585708044 1 1
0.804200232740546 0.728539525920083 1 1
0.84525623829987 0.775494637968274 1 1
0.996244456763791 0.886086856591902 1 1
1.06554299742875 0.979838337470048 1 1
0.826831463123051 0.741877074011894 1 1
0.963757194290399 0.895186230930685 1 1
1.03132335996832 0.915031998459366 1 1
1.09568879446622 0.991786383027689 1 1
0.855956693647859 0.774686666912357 1 1
0.86452590226979 0.785951317603745 1 1
0.93645622531249 0.846492102027311 1 1
0.842304262348156 0.762772193077559 1 1
0.941854119838581 0.85322946340321 1 1
0.85502917745621 0.79351824113741 1 1
0.917350163535018 0.812766220610491 1 1
1.10214340400109 0.963368714422149 1 1
1.21875121232101 1.08666020742742 1 1
0.775602081209245 0.695784544179086 1 1
1.1428927252337 1.01744846175697 1 1
1.03431681002991 0.953534733732284 1 1
0.467658438350445 0.422427635648305 0 0
0.817210683830309 0.723994009863896 1 1
0.878382961220399 0.791460366098178 1 1
0.855113000370441 0.771470005203728 1 1
1.2103029458227 1.11653585029538 1 1
0.72377275632438 0.668870573429315 1 0
1.01039178130264 0.930720293495096 1 1
1.38947172916915 1.23340582552049 1 1
0.93377556879307 0.865881161776944 1 1
1.02280984314628 0.930341480806011 1 1
0.76787381760103 0.714367629586764 1 1
1.12304093167336 0.983555711465705 1 1
0.911975842031752 0.844998936937513 1 1
1.07697818931683 0.95586519283928 1 1
1.08285534440475 0.989084387233627 1 1
0.863784579280564 0.796546903831161 1 1
1.02780356921727 0.935268316100418 1 1
0.997334497076438 0.89934260041945 1 1
0.747378837149515 0.658210933257461 1 1
0.835479547904157 0.775918633420839 1 1
0.61227393620327 0.567206803734575 0 0
0.763408233353767 0.716158085771825 1 1
1.27126941799182 1.15026236100783 1 1
0.953504248964499 0.81793684482651 1 1
1.00086709914593 0.920530159815637 1 1
1.22787506181215 1.09042536818961 1 1
1.02598012393165 0.948668305921355 1 1
1.01677104252614 0.907516397880733 1 1
1.11672145132861 0.997447152757149 1 1
1.26794790007352 1.16395271731236 1 1
0.874783086440115 0.796967207423547 1 1
0.784492524600159 0.725252274761463 1 1
0.718073587622408 0.650837795960614 1 0
0.798627542580017 0.746577826537779 1 1
0.736252865053207 0.648657919728094 1 0
0.915198951546812 0.846007275724431 1 1
0.718414806205782 0.635428646523128 1 0
0.984240528932133 0.892896030596731 1 1
1.09348969012252 0.999310752340995 1 1
1.01599723420682 0.922203263007419 1 1
1.09853973962712 0.990509703709123 1 1
1.07170727242155 0.977414999398707 1 1
0.818190447275958 0.753348570570435 1 1
0.922484104629708 0.83465728354176 1 1
1.03442102197136 0.952777937238733 1 1
0.852126679933343 0.799906264804952 1 1
0.859227800944085 0.777063061842412 1 1
1.00868755508112 0.912810491675025 1 1
1.0373628423461 0.929144395018902 1 1
1.09628879959657 0.97047469154616 1 1
0.803130915844021 0.733356410793634 1 1
1.08712323367302 0.984488621001999 1 1
0.897598414278565 0.824628593682366 1 1
1.11019095744037 1.00124572291615 1 1
0.888485050608174 0.798981158565109 1 1
0.665548407011768 0.585702904585164 1 0
0.72625223104541 0.648250433791868 1 1
1.33824709455957 1.21179368043979 1 1
0.771777607189367 0.712089483814748 1 1
0.949277639551148 0.869830315036099 1 1
0.791729196033707 0.712218999694594 1 1
1.057209754068 0.992022252300405 1 1
0.796672633275487 0.74504791814511 1 1
1.19679175096344 1.06830084290619 1 1
1.13182557009749 1.01448837210363 1 1
1.00278202933123 0.929835768744056 1 1
1.18326790315748 1.09143671651285 1 1
1.04682668921083 0.95921314276656 1 1
0.960139276912458 0.867518525555536 1 1
1.28125193312553 1.10791768979411 1 1
0.671545164075243 0.603099149523543 1 0
1.07762493702502 0.973197513209465 1 1
0.73476571820603 0.665671923333447 1 1
1.1112220217638 1.0374600284146 1 1
1.26266656080961 1.12068859289959 1 1
1.00160691896481 0.911885991294851 1 1
1.03767948012293 0.9540675235101 1 1
0.702863513574923 0.637089999212314 1 0
0.972202278891955 0.851573434369543 1 1
1.06926282039744 0.963784086826107 1 1
0.97892160636394 0.897221649299143 1 1
0.996503326957404 0.899215555541983 1 1
1.00819135596656 0.924250263987922 1 1
0.956115616856438 0.85446652668811 1 1
0.614064911750116 0.552593044095056 1 0
0.993384288748375 0.884047084080965 1 1
0.47738675373074 0.422892506926186 0 0
1.05402791742711 0.928275685013498 1 1
0.905053153706081 0.825871472197484 1 1
1.04326582596964 0.934290656946792 1 1
0.963624963189402 0.892017848386159 1 1
0.859061081734616 0.772204348833349 1 1
0.743768450383152 0.696349041251945 1 1
0.838210345004962 0.757195022481816 1 1
0.798111886942343 0.733078056559394 1 1
0.702692779531157 0.623666023488941 1 0
1.01820233168255 0.910076146906306 1 1
0.937084637534564 0.836811129035908 1 1
0.845242809245807 0.777642364128617 1 1
0.997696860024125 0.902558802240205 1 1
1.0177861353028 0.929245678468137 1 1
0.752689840913866 0.707927286328107 1 1
0.983923782175499 0.875472713925044 1 1
0.986322292543341 0.903898397074208 1 1
0.872739898198427 0.801717088321022 1 1
0.9127860758754 0.834510238330016 1 1
0.861801347417983 0.788711670497916 1 1
1.03770024741117 0.952229690768992 1 1
0.94488233557662 0.848840615530931 1 1
0.997184046086143 0.929654298869154 1 1
0.979020247201814 0.906106804409399 1 1
1.40076938225114 1.25924179803039 0 1
0.727534164382479 0.668801360650117 1 1
1.00928724420776 0.932239753178474 1 1
1.10379529678197 1.01267830084876 1 1
0.759632312508277 0.682499083428991 1 1
0.921626292090614 0.854767798911167 1 1
1.03742773824863 0.936720265036186 1 1
0.892668088299844 0.80205747542286 1 1
1.10355226137243 0.990841417134379 1 1
0.943831090458105 0.859881313070053 1 1
1.19449762249163 1.06500009856308 1 1
0.863903897312332 0.794646776927122 1 1
0.858499979074359 0.77652187758055 1 1
0.862278389627355 0.763394539608228 1 1
0.80185301273318 0.743945712303103 1 1
0.815320945975221 0.72516705196067 1 1
0.699843906130136 0.621400768642245 1 0
0.902398043145843 0.829866647473954 1 1
1.00528409387855 0.959383068425822 1 1
1.1020435058708 0.998541352928341 1 1
1.3986441154121 1.25921180857764 1 1
0.798602039474333 0.722518442440229 1 1
0.940618722855967 0.856251820645974 1 1
0.941866709145001 0.863749951431802 1 1
1.09524328752264 0.994039065215718 1 1
1.05662431536843 0.977045038294039 1 1
1.00251319717403 0.874232079172957 1 1
1.18184661631503 1.07551927847712 1 1
1.19757559203713 1.07815865468879 1 1
1.05703995041439 0.941605554616627 1 1
0.732065018927933 0.668140217249085 1 1
0.855490485663048 0.789928162237196 1 1
1.0913556089216 0.982514411948481 1 1
0.842982294328417 0.754302156948771 1 1
1.09064658811878 0.987467950865931 1 1
0.494671409300143 0.41357879788796 0 0
0.900874749327363 0.820142042350927 1 1
0.878568775253309 0.809152395480257 1 1
1.16155829291319 1.03272908881575 1 1
0.957075550477324 0.853321350212614 1 1
1.15643814233287 1.03387844931221 1 1
0.728603973959551 0.659871572962577 1 0
0.679574593399731 0.621737935689699 1 0
0.826191069440684 0.736462610195711 1 1
0.852630766158183 0.785304082407525 1 1
1.00596131999298 0.885164311671777 1 1
1.03408830538036 0.943559123597333 1 1
1.16066976990773 1.10683400909011 1 1
1.16930699469325 1.03719164947265 1 1
0.767522114912972 0.716082445312024 1 1
1.16883462992045 1.06597015578248 1 1
1.1462249000168 1.03693765521699 1 1
1.25503093358562 1.14789804964796 1 1
0.81698404029241 0.723219019412865 1 1
0.892197859310381 0.791605752890248 1 1
0.562291182375773 0.51880717024332 0 0
0.877467203808557 0.799229292041809 1 1
0.851247889653315 0.797853571080661 1 1
0.821670767632383 0.70140861233478 1 1
0.829373897727142 0.769831244382111 1 1
0.964280163834501 0.887129929815308 1 1
0.870069375912766 0.790592570000953 1 1
0.74309005551715 0.677680638292028 1 1
0.818406679398177 0.750528347277586 1 1
0.842401761165951 0.781853280547939 1 1
0.811778280863074 0.736782403005038 1 1
0.931965184636602 0.846131406313865 1 1
1.13731018731698 1.0338698933064 1 1
1.31801011903895 1.16535382991497 1 1
0.909593097295971 0.805266240085503 1 1
0.853288021748981 0.784899401772882 1 1
0.997379372372847 0.884877472752617 1 1
1.01486434383333 0.91394331189819 1 1
0.909553043546588 0.816765092819508 1 1
1.38119495954566 1.21493058688813 1 1
1.05576172541729 0.959445794734252 1 1
0.657754474285995 0.572174153843317 1 0
0.679362605554894 0.624278235665396 1 0
0.94861872476329 0.854033111047924 1 1
0.915955808524724 0.835348124619517 1 1
0.875798358499017 0.808058991845699 1 1
0.629756812249892 0.57496411861669 0 0
1.08674652685104 0.975790800398895 1 1
0.854538557950098 0.767167722196671 1 1
1.06328527822151 0.959050694693054 1 1
0.991646435544666 0.89064278652263 1 1
1.09119834433229 0.96414215650862 1 1
1.23561741569959 1.11056096313663 1 1
1.15598079405472 1.04117623709957 1 1
1.03523165593788 0.920046590844181 1 1
1.24612618381856 1.11071956954758 1 1
0.868956279147945 0.806761392990276 1 1
0.91724561939823 0.80808958159254 1 1
0.794158660399629 0.692529620844248 1 1
0.682449467352986 0.634113096065718 1 0
1.07327037052655 0.975606316190732 1 1
1.02094769715787 0.928095403718472 1 1
0.662846779034768 0.605562622485475 1 0
0.877019284597249 0.811752383785202 1 1
0.849681913309659 0.77981416570887 1 1
0.807875471382738 0.726470959781023 1 1
0.970086712700734 0.856535422942557 1 1
1.21895076460132 1.12322514369111 1 1
1.07232616273503 0.965585243396718 1 1
1.06567647005043 0.950008782840691 1 1
0.768728201702625 0.704530994051792 1 1
0.700095200361617 0.650404549189004 1 0
1.13355145632147 1.03325792469731 1 1
1.11141207996194 1.02299848690282 1 1
0.980837478000496 0.90819420330732 1 1
0.994401866344281 0.910525853693183 1 1
1.01679654489931 0.912206464851252 1 1
0.806292025192803 0.742676915660644 1 1
0.817868948912802 0.746548913690877 1 1
0.847767288499013 0.779395944376485 1 1
1.00519086030468 0.910842922967167 1 1
0.912989355166735 0.813112739532236 1 1
0.923818504755996 0.851490187915181 1 1
1.11091131174282 0.972580565459902 1 1
0.968475024851927 0.890354010090745 1 1
0.879308464211725 0.814537736480057 1 1
0.959129161646328 0.870471571061183 1 1
1.16271616385587 1.06143655329072 1 1
0.755842224542122 0.700602959449375 1 1
0.853664539184507 0.767261092935057 1 1
0.827598157520252 0.746208116221213 1 1
0.799188616853178 0.737798157508525 1 1
0.883897404985208 0.816309034961853 1 1
0.639553236816152 0.574981353107482 1 0
1.04930227134387 0.961116368162515 1 1
1.06669369938151 0.942073273954005 1 1
0.873334327207281 0.790745189733888 1 1
0.755061154309473 0.680150411010083 1 1
0.924857437216112 0.828612637875018 1 1
0.884518822072419 0.819859453744145 1 1
0.909094322737251 0.845107979334388 1 1
1.27124918594597 1.13705874612782 1 1
0.887831638189248 0.844193848907695 1 1
1.22556764351463 1.08478960021832 1 1
0.915141455786997 0.782067651813354 1 1
0.786472096452654 0.711591584205312 1 1
0.647417068079143 0.57294664545107 1 0
0.985764251693661 0.893427076417482 1 1
1.04161847366311 0.93827374289418 1 1
0.946353061528733 0.84585099891278 1 1
1.06096157892267 0.972169160679711 1 1
0.900199566439234 0.833413981139717 1 1
0.662831641358429 0.591367995105021 1 0
1.13533976231902 1.01877683221345 1 1
1.05179001164832 0.950613027589814 1 1
0.877320090421743 0.790426530249346 1 1
1.1415576854507 1.03157488892993 1 1
0.831209818613843 0.771540513943119 1 1
0.956730650261758 0.86219918974851 1 1
1.16838179856816 1.04535441073826 1 1
1.06828600034767 0.949067135702928 1 1
0.878616716016343 0.78830718977524 1 1
0.709932665526421 0.65337587939629 1 0
1.11755487063864 0.984601440627918 1 1
1.16994478980555 1.03925671157276 1 1
0.773198129094459 0.70031599751199 1 1
0.951704004947928 0.877167877772634 1 1
0.807462157451915 0.730871629410422 1 1
1.1432910687595 1.03889254893132 1 1
1.29473935525788 1.18275356773676 1 1
1.06826499897194 0.955650421375654 1 1
1.00558619945478 0.913789503325627 1 1
1.06549279516586 0.963573981153527 1 1
1.04748819683656 0.921686963589694 1 1
1.00125665498642 0.932251947940381 1 1
1.14202600318568 1.06185533868962 1 1
1.12460177097791 1.03306525781749 1 1
0.6544216461082 0.589844885990832 1 0
0.739659037771032 0.67444052854035 1 1
0.506728157039845 0.456446215795632 0 0
1.09166569398808 0.996823497540216 1 1
0.933192202427577 0.842281375641659 1 1
0.915437804271287 0.821765878626474 1 1
1.03802597296365 0.922564311942089 1 1
1.04799628199061 0.929060365476441 1 1
1.11957919216653 1.02982716925227 1 1
0.623374272733028 0.582845487611733 0 0
0.935829035031221 0.85752199895256 1 1
1.14365115224389 1.02817503819119 1 1
1.05508391259526 0.945441061502874 1 1
0.700420424418221 0.633165223204274 1 0
0.803204424868137 0.721049309036236 1 1
1.21663668200835 1.08536211614461 1 1
1.21109473711119 1.12967681857361 1 1
0.653354550330025 0.578551143072069 0 0
0.866525775401688 0.784091304770369 1 1
1.05978936034621 0.973006466312221 1 1
1.19016971054545 1.08452650526584 1 1
1.05868696856113 0.95355225556045 1 1
0.922802498562917 0.830463956792378 1 1
0.816322631892099 0.750095504536152 1 1
1.03555546054432 0.901444497942429 1 1
1.05134781837636 0.938615490498629 1 1
0.95644314150119 0.869532576462449 1 1
1.08648246640772 0.984740215506046 1 1
1.13034656359689 1.02375166018437 1 1
0.906618665882613 0.820056871645391 1 1
0.630060713848151 0.583515172236442 1 1
0.805048497352142 0.757042815597894 1 1
0.924437406399186 0.804695208860674 1 1
0.921213093890654 0.83175086103924 1 1
0.692529027026275 0.645751336454763 1 0
0.643841037589481 0.584652892904789 0 0
0.934412141460343 0.855558193873875 1 1
1.27653132113715 1.10963510401371 1 1
1.1385504001316 1.02434733804859 1 1
1.08845985244357 0.991265662207221 1 1
0.830445450673335 0.753833465313167 1 1
1.06498153818861 0.960324238185866 1 1
1.05694276846739 0.962465115029482 1 1
0.767819066477437 0.695131128229675 1 1
1.05278859314076 0.929088437316875 1 1
1.31233517740246 1.18122111681113 1 1
0.914401966170181 0.857173336012886 1 1
0.981355483722107 0.906601833978786 1 1
0.87515975436575 0.785890329481163 1 1
1.0028271830324 0.900217891908925 1 1
1.17013542076823 1.06402153260803 1 1
0.954607505730799 0.90610117367212 1 1
0.66353868914866 0.586161559578134 1 0
0.778085664931951 0.702710719803317 1 1
1.33721794484308 1.22136127411745 1 1
1.22096477173413 1.13119305867929 1 1
1.00972501445565 0.915149636385028 1 1
0.792678490732754 0.688171978011922 1 1
1.08984941524425 0.985914522714341 1 1
1.12959638419929 1.03040412709379 1 1
1.24748143334844 1.12855184832045 1 1
0.572243808617007 0.539099496964164 0 0
0.887072964013672 0.800352460558645 1 1
1.14268901192333 1.0304627908222 1 1
0.75890181801449 0.67843413094297 1 1
0.938781029344946 0.864720832565869 1 1
1.12734358398507 1.00110095191794 1 1
1.21738240717927 1.10598262384346 1 1
0.804682086981484 0.767192609989703 1 1
1.07132261572209 0.944523505427081 1 1
0.901190958040221 0.803129359715158 1 1
0.938540206232546 0.845131435002504 1 1
0.89003560561128 0.816210327480817 1 1
1.00925397300114 0.911364374260554 1 1
0.890230378795399 0.823734667158318 1 1
0.943540278943262 0.875636432461892 1 1
0.647840595684406 0.587398649182007 1 0
0.776067295466909 0.714241496827465 1 1
0.996740409192847 0.909363548700481 1 1
1.00839899886268 0.916396875219435 1 1
1.06933775138914 0.97193068441509 1 1
1.02061019342455 0.916840978038057 1 1
1.23361831902972 1.09184647336806 1 1
1.19310476451517 1.09781619528375 1 1
0.991749011954201 0.895045288556652 1 1
0.900052765832268 0.806261537226815 1 1
0.903115991623663 0.824739628995748 1 1
0.787150381409394 0.723051783384354 1 1
0.952981726226671 0.855893964064315 1 1
1.06194633458702 0.987173210629101 1 1
0.881601117931926 0.760990591627821 1 1
1.04197136847494 0.933007409956733 1 1
0.730684411272837 0.669680895220909 1 1
0.983389764812519 0.911326826325795 1 1
0.65098035049328 0.588063913138993 1 0
1.11775696211609 1.00068421345251 1 1
1.19119142759482 1.09068225761433 1 1
0.817819051697463 0.751433948662869 1 1
0.798139895481702 0.744047612063577 1 1
0.713460986840665 0.652827968169183 1 0
1.26507915750079 1.11091577078381 1 1
1.29654057117567 1.17866537301111 1 1
1.31024583268876 1.19168981275735 1 1
0.822592608738727 0.749269750074252 1 1
1.21480666074407 1.10139694209492 1 1
1.04918903759737 0.959313195150808 1 1
0.953576174211631 0.888740854344638 1 1
0.976214024233402 0.908864690078496 1 1
1.00503172191841 0.905189534923865 1 1
1.02588608415219 0.934988236376367 1 1
0.662802409518085 0.619187950802903 1 0
1.58053248006499 1.39600725568784 0 0
1.02476139429609 0.926673820076049 1 1
0.850894644228087 0.785124080833756 1 1
0.693009297257668 0.63930393221274 1 0
1.19573942249576 1.07732771065558 1 1
0.943078492771114 0.846751195056492 1 1
1.0539834567247 0.932483671740842 1 1
1.05394950190506 0.965742540802297 1 1
0.629468916937402 0.611690590818646 1 1
1.07672937089741 0.997739041077052 1 1
0.644874788495147 0.5784910752256 0 0
1.01187106221282 0.907271267549856 1 1
0.888748282320141 0.807379490834114 1 1
0.959310834681696 0.879752494216636 1 1
0.825180629632247 0.72615098171446 1 1
1.01782472197992 0.90661509826123 1 1
1.04928018313385 0.954395214625793 1 1
0.907357637838591 0.812951373996961 1 1
0.781376548489809 0.705630853022105 1 1
0.808735679354504 0.719708468901574 1 1
1.30813761597331 1.14330918680011 1 1
0.694344797910231 0.626438728207349 1 0
0.736358247696116 0.66154989603759 1 0
0.805115814258538 0.733422237960442 1 1
1.02001690091446 0.904058596235392 1 1
0.6960470293628 0.626971745434121 1 0
1.06798270408166 0.966046120879518 1 1
0.895123272715953 0.824227322860041 1 1
0.9436544104095 0.864536869578823 1 1
0.942378741698055 0.848236684087854 1 1
1.08655241094727 0.9974489201293 1 1
0.717324029900413 0.669192277887731 1 1
1.1219990545983 1.02401069687607 1 1
0.794179041900433 0.733646134420487 1 1
1.1475755971881 1.05673162646366 1 1
1.00137131738327 0.911186050343974 1 1
0.991253078945107 0.895737266544704 1 1
1.05928884933599 0.971428683170543 1 1
1.13856289818585 1.02492153464871 1 1
1.01623942238905 0.912983491259237 1 1
1.00192747374654 0.912681980886277 1 1
1.06547000263722 0.969898310837641 1 1
1.06862786254931 0.941498352001307 1 1
1.147637110877 1.03053372134944 1 1
0.660683968042321 0.600660104314372 1 0
0.812212201453835 0.750812425962298 1 1
1.04718609436276 0.95345424133866 1 1
0.966316512139224 0.868119622671944 1 1
0.96269353023117 0.8548330646978 1 1
0.840069431154419 0.777956362047088 1 1
1.03246822476147 0.930943598929744 1 1
0.638626992228918 0.584810578806215 0 0
1.33668314091109 1.21523527933529 1 1
0.967473830145806 0.872648717903376 1 1
0.921802657933863 0.847638918236473 1 1
0.982998034746143 0.884359686222874 1 1
0.864294367970296 0.77282124341186 1 1
1.30691613049562 1.19625923593011 1 1
0.78865535631949 0.68404070928333 1 1
0.751097639197575 0.700257676366007 1 1
0.850623708918964 0.746824967500927 1 1
1.36739124928269 1.21662851812077 1 1
1.15082509093793 1.04010046821177 1 1
0.88563541589088 0.821693724132342 1 1
1.13325112570017 1.02294968497122 1 1
1.23687876984671 1.12468913429394 1 1
0.970096673130596 0.867816990509078 1 1
1.13348426209078 1.04482971995471 1 1
1.00144864735817 0.89393054483925 1 1
1.31225665188043 1.17284141998711 1 1
0.840019334697703 0.770027611432919 1 1
1.12480685299135 1.01913399234412 1 1
1.03677681595674 0.922190109942063 1 1
0.842874587186666 0.744919150013167 1 1
0.961054035788811 0.854437517915789 1 1
0.723067556503157 0.664625438005831 1 0
1.05139336535777 0.935520524387395 1 1
1.41296899166889 1.26371008879258 1 1
0.936302288528616 0.850982167182618 1 1
0.768151265647011 0.702606384759471 1 1
0.777593410672143 0.722537928090093 1 1
0.93837305026346 0.852561245381867 1 1
1.0179629228406 0.915822484367001 1 1
0.682074998682312 0.593676351295022 1 0
0.868528397562286 0.788488205897246 1 1
0.898225302037443 0.796634459606799 1 1
1.10029479905437 0.973024785568253 1 1
0.85782268164956 0.782225660150108 1 1
1.02258104339579 0.913791580917002 1 1
1.25007661940147 1.11355667283369 1 1
1.0199831589735 0.923688085419056 1 1
1.07209475858737 0.979702941195366 1 1
1.02681976643379 0.893430361901863 1 1
0.82649259477759 0.756394293394455 1 1
0.610924870350275 0.546378075599672 0 0
1.16614485743109 1.03899563669291 1 1
1.07292625626568 0.954696942987727 1 1
0.843271970502289 0.748353378350519 1 1
0.862717559332788 0.791226578232674 1 1
0.87844544927643 0.812030774348769 1 1
1.06367652088823 0.984408388679065 1 1
1.18180299440379 1.0702457177748 1 1
0.954736413229717 0.842381419972899 1 1
0.980332805782412 0.898195311903185 1 1
1.04648080137352 0.950688699489857 1 1
1.02448616166491 0.906108296026858 1 1
1.21145410014106 1.10663513897858 1 1
1.16835437041233 1.04180647131699 1 1
0.96847187035062 0.86201158507929 1 1
0.851584336113809 0.774575895807203 1 1
1.15223610322881 1.03950324472562 1 1
0.76723497968464 0.70401216723788 1 1
0.827490861945101 0.761196262746691 1 1
0.922297246927518 0.860398735715988 1 1
1.10235668131634 0.977052356949059 1 1
1.04187973201056 0.888449835920618 1 1
0.667879276370403 0.597947262801125 1 0
1.30890373555741 1.17701676205394 1 1
0.888476165961366 0.78909363496943 1 1
0.794774682424507 0.714244273900959 1 1
1.16614562341517 1.08341011531979 1 1
1.04365457414 0.942578161753508 1 1
1.04010246801775 0.923409203480054 1 1
0.736911483853406 0.673201460921802 1 1
1.43344281287455 1.30291830936577 0 1
1.06548249254091 0.959351468156018 1 1
0.940972569665111 0.839188081288507 1 1
0.744315712390584 0.677509460950277 1 1
0.961125313346242 0.848682993279275 1 1
1.09802320110052 1.01045747788023 1 1
0.852105737698262 0.775039369534258 1 1
0.94723569056537 0.870504852289457 1 1
1.00190454445639 0.913147387253471 1 1
0.883939678498545 0.795616019749511 1 1
1.09834019166812 0.986458446162139 1 1
1.27537816999712 1.1443348399821 1 1
1.25035952270069 1.15136489989661 1 1
1.17983160383952 1.03645128939417 1 1
0.644591388768814 0.592850171271943 1 0
0.916915687328032 0.84534001733693 1 1
0.816328600615809 0.74454045429721 1 1
0.948295111263183 0.846080802557997 1 1
0.75927762859134 0.68546092532339 1 1
1.05062513534146 0.959325020192263 1 1
1.31347591223658 1.18168602842011 1 1
1.06921085059066 0.974518405986109 1 1
0.669475042819334 0.60392700337947 1 0
1.08108167094306 0.956133596362546 1 1
0.707325449637709 0.657107718229145 1 0
0.798703296757153 0.730992387321734 1 1
1.05414166021864 0.964806175027703 1 1
0.938316776321398 0.842499046564508 1 1
1.17437904784441 1.05257884254803 1 1
0.810622889122442 0.718948157695688 1 1
1.12866424215833 1.03515933330358 1 1
1.00163619371823 0.90902597227395 1 1
0.768509020613201 0.728355875210794 1 1
0.556838206528069 0.507263284270833 0 0
1.08171947052177 0.984847461651259 1 1
0.883641938624607 0.793904883705263 1 1
0.88563915585486 0.808246023854519 1 1
1.04438994016199 0.925631164300156 1 1
0.741672455981996 0.703877227131649 1 1
1.01554109909729 0.917471933474423 1 1
1.05284376944542 0.943527495506737 1 1
1.01244674973844 0.912295557630456 1 1
0.786544264338025 0.728460973705156 1 1
0.974266323795864 0.889035721348749 1 1
0.970496124246829 0.881372347174199 1 1
1.05830887075343 0.966778044240866 1 1
0.755626584846604 0.70247947021346 1 1
0.707037265765595 0.641968089788904 1 1
1.01155687662292 0.908646554100043 1 1
1.06375467858982 0.954633348371554 1 1
1.09654239699681 0.996644401320634 1 1
0.896790402238006 0.815674299344684 1 1
0.840111707732918 0.772182404779649 1 1
0.963003505536201 0.866837001207088 1 1
0.812224831257402 0.750344186938855 1 1
0.734097376961104 0.670082344819843 1 1
0.846357392693307 0.788313079997094 1 1
0.935824943253439 0.863340670853016 1 1
0.799072173507357 0.732509994919925 1 1
1.11887507745534 1.00391234163388 1 1
0.8220664825731 0.727069798559977 1 1
0.725147735811694 0.660117611274296 1 1
1.03640968638907 0.944014590035664 1 1
0.766827685761017 0.697178574122809 1 1
1.03712929954407 0.953081125426655 1 1
1.11340489009291 1.00307542329263 1 1
0.823888931760719 0.747435972744261 1 1
0.976871344460582 0.864331275380771 1 1
1.0517608440926 0.944574729476884 1 1
0.927940339169227 0.84361899208877 1 1
1.06508240909948 0.965207279806089 1 1
1.30250461344203 1.19741064353089 1 1
0.805056539819649 0.739184242086684 1 1
0.685149646089636 0.618118506014333 1 0
1.06745599714815 0.928117528195398 1 1
1.18311803258538 1.0819332453837 1 1
1.28659995204444 1.17976571954273 1 1
0.943167601236572 0.853961160840557 1 1
0.974590607145007 0.888480735113292 1 1
1.0154920188706 0.912366015202023 1 1
0.98951866687978 0.907744396637139 1 1
0.73998752637221 0.688451644449849 1 1
1.06282097201171 0.949767059677925 1 1
0.787395770030623 0.717648982438635 1 1
1.19625459788556 1.09536389906071 1 1
0.817592400996594 0.747098883434419 1 1
0.741279027270784 0.646515875438498 1 1
1.02180171598032 0.88841932233899 1 1
1.14571003448301 1.06200562906179 1 1
1.01439077531189 0.917898111902123 1 1
1.19317376032909 1.07291575617573 1 1
0.950946047659076 0.807091445740501 1 1
0.989802856971133 0.897717299454101 1 1
0.976111383514417 0.885875795460106 1 1
0.991782694595129 0.886524572339786 1 1
0.979540643046715 0.870696866597289 1 1
0.862078022004492 0.796630434741046 1 1
1.30506693261455 1.17683797205188 1 1
0.734923716431416 0.663370413835176 1 1
0.95647925630107 0.892924943435393 1 1
1.1301558275206 1.03559632537983 1 1
1.10264249558959 1.00765700693618 1 1
0.96019793427161 0.857626259366028 1 1
1.07353106546018 0.98679261101446 1 1
1.15009135284727 1.05553911259522 1 1
0.979684251200178 0.881125174150313 1 1
0.760368041785139 0.666051951871144 1 1
1.23893739425364 1.14831264384657 1 1
0.925706692400213 0.848084705514404 1 1
1.16565046803084 1.06365119488676 1 1
1.13093094570816 1.01568077429009 1 1
0.935245260810707 0.854346481517191 1 1
0.726776575000797 0.644585328608976 1 0
1.00845126847872 0.913090004649363 1 1
1.08567652569735 0.95697190726366 1 1
1.27707849086976 1.16643409593837 1 1
1.06852126013998 0.953068096391746 1 1
1.0463231139287 0.961785149989979 1 1
0.955607091689116 0.865215973553308 1 1
0.946902319236606 0.857190175103721 1 1
0.762694107488348 0.69945939018299 1 1
0.954081395898052 0.857042216400218 1 1
1.22476710443713 1.10962355061084 1 1
0.893643331356689 0.805327125659532 1 1
0.706313872617942 0.64240188673417 1 0
0.651361142386643 0.604074071979447 1 0
0.71602537837278 0.636506790463136 1 0
0.861228497994175 0.772172823182212 1 1
0.582674152323919 0.529938677474396 0 0
1.00686932174264 0.90577593121983 1 1
1.01421425915357 0.934808132900185 1 1
1.01903059932765 0.929452287269608 1 1
1.00574442534487 0.920526762594986 1 1
0.968531514648012 0.904197202053733 1 1
0.779071260255284 0.704365034715276 1 1
0.911234860091707 0.827738172683803 1 1
1.05249121604548 0.971902028812278 1 1
0.984609976937688 0.898850231067288 1 1
0.739268446229347 0.664135777180976 1 1
0.77147231640957 0.709921250882809 1 1
1.15568668403923 1.03021399697385 1 1
1.14680970997501 1.01931005335169 1 1
0.837641845633534 0.773723805156355 1 1
1.18815980415467 1.07707403858686 1 1
0.583534946902359 0.535031241229472 0 0
0.681947208216247 0.613972710096171 1 0
0.697503045843983 0.634992814605378 1 0
0.818034055402331 0.746770670676607 1 1
0.905132109936742 0.83145691385658 1 1
1.09264432319061 0.980352791366667 1 1
1.04670439809749 0.941389098228423 1 1
0.87994823075912 0.826501299030416 1 1
0.86002344051097 0.766677070327114 1 1
0.770782561000783 0.715095946869729 1 1
0.728705259292852 0.672866474181147 1 1
0.822274895306078 0.740226991323197 1 1
1.10946194956948 1.01241455666817 1 1
0.889438829908776 0.816259958562188 1 1
1.06774786812109 0.962236917844017 1 1
0.921108146213038 0.825177664159576 1 1
0.834228468211315 0.772186754266722 1 1
0.905296152883873 0.839660639719938 1 1
1.04682792589503 0.963554655845063 1 1
0.571666420917873 0.515738162494305 0 0
1.26878351545741 1.11557601492447 1 1
1.05528969456495 0.967863226370248 1 1
1.09178729314274 1.03960596036083 1 1
1.02890943479336 0.946664234867942 1 1
0.694202539891625 0.613820864971648 1 0
0.872686158360542 0.795063162292776 1 1
0.952554098134407 0.844923114035305 1 1
1.18270644733217 1.0602817999366 1 1
0.916617074796415 0.844473061837781 1 1
1.02779066396392 0.934845289184688 1 1
0.683536277877206 0.630993963160226 1 0
1.5090817875064 1.34255133294611 0 1
0.866122016015349 0.795042238154279 1 1
0.875594413835756 0.810126563944313 1 1
1.00679493425791 0.910879683514236 1 1
1.00390020869162 0.886839175902476 1 1
0.575435867023802 0.518609355288522 0 0
1.26060545732687 1.1086326213116 1 1
0.820848472375984 0.736166915406923 1 1
0.666562191779165 0.646705084926959 1 1
1.0448808984728 0.924863715544059 1 1
0.893548718268895 0.783191638461656 1 1
0.902789210681973 0.822134250972026 1 1
0.727220281682941 0.671487038728634 1 1
0.833223284871085 0.752869966064988 1 1
1.07822342993565 0.941615003132224 1 1
0.948839266918787 0.852365326116971 1 1
1.00113329061409 0.902170846494806 1 1
0.877549959118672 0.803409990161879 1 1
0.970054883095725 0.891189241695898 1 1
0.991321265924882 0.904428334037041 1 1
0.810706731716751 0.745837852148805 1 1
0.83813008567359 0.766289035672376 1 1
1.01353003797115 0.926741055596895 1 1
1.09922753665938 1.00477751496178 1 1
1.14867958875072 1.03470953581324 1 1
0.832284829683107 0.762417604051401 1 1
0.728908078233896 0.661733195871664 1 1
0.631274291187923 0.585349763937242 0 0
1.00437107121573 0.876884310075841 1 1
1.15436173790875 0.984954364932431 1 1
0.969114324940771 0.858186854575046 1 1
0.751490799263174 0.666679326569557 1 0
0.600322291286749 0.516593503995539 1 0
1.15238335145127 1.05161526579418 1 1
1.01103415668994 0.900063848866557 1 1
0.789359039235348 0.734230298082215 1 1
1.22791485803934 1.16788689803101 1 1
0.758085143951717 0.699898497004834 1 1
0.914546070404026 0.814462403041192 1 1
1.31239856342974 1.16769693281045 1 1
0.743719852055316 0.67380920546046 1 1
0.99693330436215 0.900080152751795 1 1
0.911013673548079 0.811705740898537 1 1
0.844435338975366 0.782511157415041 1 1
1.15619014874178 1.0429081909724 1 1
1.16607880650651 1.11104073932515 1 1
0.793227430401797 0.750778159467076 1 1
0.979193483243617 0.900013768859754 1 1
0.868641833235686 0.784833491268063 1 1
0.784545481712678 0.731287859744372 1 1
1.2221318937779 1.09213691270971 1 1
0.736094550451854 0.684203053976364 1 1
1.20008672145456 1.09015197204111 1 1
1.10477393131157 1.00762109527327 1 1
0.746278836480925 0.665227220196248 1 0
1.13021584788116 0.989207951490855 1 1
1.21319879455625 1.08875869767029 1 1
0.778762940626326 0.743748912986893 1 1
0.91288409921404 0.816786986068234 1 1
1.26742597209373 1.15700007060477 1 1
1.02410122343789 0.902173315672511 1 1
0.870272137662031 0.841100699675544 1 1
0.91385606593207 0.830113741192349 1 1
1.03987601527463 0.931198659599769 1 1
0.9899299049069 0.906766873091928 1 1
1.01920576779689 0.918921314770997 1 1
0.739504866682223 0.672928498020143 1 1
1.04534765411124 0.945934183254878 1 1
0.882286657493631 0.795098903566335 1 1
0.729552135170789 0.691161538154613 1 1
1.14270836924833 1.04213063586092 1 1
1.31034078704733 1.17232941653144 1 1
0.804463161378091 0.736528024751665 1 1
1.03098001484081 0.948908686898138 1 1
1.16114897032798 1.06892971185632 1 1
1.04695459162307 0.940682139045204 1 1
1.10243397932174 0.982219749129004 1 1
1.17116988238802 1.0301340428779 1 1
0.959065019869817 0.848611683484177 1 1
0.706272178426574 0.641058720177211 1 0
1.10158931480427 1.01182628576045 1 1
0.928978474997866 0.836218474098956 1 1
1.12211989806242 1.04214063900191 1 1
0.834462907745479 0.760782067894458 1 1
1.02713671046127 0.93169675317851 1 1
1.0664367336822 0.959833470330357 1 1
0.849401156440237 0.750729460229584 1 1
0.921640610356534 0.830175898422448 1 1
1.22915383227964 1.10343023731883 1 1
0.956623115509365 0.879498020259745 1 1
0.898829421718406 0.822634192859051 1 1
1.03530656455772 0.928674069311617 1 1
1.00964002338177 0.930855807102002 1 1
1.06418122755856 0.960529584768251 1 1
1.11943454295002 1.02120474986314 1 1
0.759625145514126 0.698672913555431 1 1
0.94752360120026 0.865057714948388 1 1
0.755435277922115 0.692470527020659 1 1
0.833824531159697 0.743821360112449 1 1
1.30154251687209 1.18500853866001 1 1
1.17729087211132 1.06182943890024 1 1
0.957462859027374 0.861764922080345 1 1
1.13002406834841 1.0339792435378 1 1
0.651725760919366 0.603830071594945 0 0
0.77476800021739 0.712317494214696 1 1
1.01576441742405 0.945232580873113 1 1
0.675708240678761 0.607726363459975 1 0
0.914399954403223 0.835438621292178 1 1
1.04603590680149 0.922078407329435 1 1
0.990813252400268 0.879715278913977 1 1
0.813763845202047 0.732803940297742 1 1
0.982394567727132 0.843542387370943 1 1
1.19375275306641 1.05980098285394 1 1
0.912475844717762 0.819771409263157 1 1
1.15271127835966 1.06558247805802 1 1
0.906389329394455 0.836657246004912 1 1
0.958605317855877 0.883855550417106 1 1
0.904114462979413 0.823507816703578 1 1
1.13593625901874 1.0273079493305 1 1
0.714040661765107 0.638705397605986 1 0
1.14900059776489 1.04238354201012 1 1
1.03744032993835 0.95658825498985 1 1
1.2302780085746 1.09699580650772 1 1
0.660771886100225 0.605401360733177 1 0
0.951681490220928 0.854038087536549 1 1
1.11141408378985 1.01335869846202 1 1
0.899977485641519 0.80922219550904 1 1
1.14952549953429 1.03594382575707 1 1
1.00948543645832 0.904210001525333 1 1
0.840868612122592 0.749026652237114 1 1
1.09050653105915 0.981027800982319 1 1
0.8126210015557 0.744789707547878 1 1
1.01379701986504 0.937962847202807 1 1
0.895793744784318 0.806021235117419 1 1
0.866102372819027 0.783938920728195 1 1
1.01003568943389 0.929724698174959 1 1
1.16888462889407 1.06726647340193 1 1
1.15112583471782 0.990359011696994 1 1
0.968729137435289 0.883357749928051 1 1
0.772823828141172 0.727739472497633 1 1
0.766303135818302 0.681483040587858 1 1
1.31322501595001 1.21725175807718 1 1
0.784452698040211 0.70863993788925 1 1
1.226412728265 1.12724113541799 1 1
1.43376940514326 1.3183159242232 0 1
1.19742060572884 1.07257029652306 1 1
1.30074263325691 1.17145257892476 1 1
1.21902195169871 1.0950894326194 1 1
0.774418401784218 0.69783362522182 1 1
1.10154487511659 0.983131429160696 1 1
1.22756011027623 1.1263282293237 1 1
1.26372608220407 1.16742268028522 1 1
0.467334675030817 0.434609712999304 0 0
1.14863211864688 1.02450313544043 1 1
0.79240653367854 0.71798636652036 1 1
1.39170188141155 1.24237821357964 1 1
1.08910755927159 0.983552424001388 1 1
0.707266700609631 0.635955480924389 1 0
0.824444883999518 0.740970535004013 1 1
0.985244392840018 0.894742353960583 1 1
0.847870009788151 0.783324445220475 1 1
0.961366048092275 0.896654549041299 1 1
0.620283042127286 0.584223902011426 0 0
1.07156339761647 0.981307556439611 1 1
0.973693694702968 0.875481138144391 1 1
0.710278369412354 0.629274766912757 1 0
1.0509068859721 0.942759375421798 1 1
1.08021702836306 0.992808102880455 1 1
0.719356122542158 0.668440400827564 1 1
1.17547072915423 1.05779970534842 1 1
1.11015621551504 1.00821217030439 1 1
0.843294739277438 0.769761045412015 1 1
1.09320302294471 1.00791280938837 1 1
0.859268887440905 0.790118743585211 1 1
0.53095345872628 0.480984322145763 0 0
1.18266374671781 1.07239918397133 1 1
1.01270548186435 0.887380276854443 1 1
0.850074635892586 0.751508695469596 1 1
0.712455033660914 0.670567275952976 1 1
0.878373737461834 0.798953355070993 1 1
0.697405557766615 0.634204129492181 1 0
0.927181295254501 0.836327423988372 1 1
1.14119829685092 1.0671796158493 1 1
0.92217465762117 0.818006863559396 1 1
0.737260373661027 0.680128755350388 1 1
1.04734902999455 0.938034743583154 1 1
1.05143987235866 0.925417302217635 1 1
1.06660588598887 0.956877856994516 1 1
1.07798299285766 0.948492372544137 1 1
1.05840327744964 0.973346896488191 1 1
0.803080729206085 0.73419923422823 1 1
1.08592956191707 0.976394287431027 1 1
1.00289573638302 0.88843078297514 1 1
0.844035117741692 0.756404909457624 1 1
1.29484016664628 1.14939934622425 1 1
0.85661330105109 0.760369211792586 1 1
0.981975933655681 0.865092261029116 1 1
0.875888546514816 0.797022954372815 1 1
0.977953462337946 0.87579504808634 1 1
1.23504245392301 1.1062461522207 1 1
0.666022703416192 0.592442821604362 1 0
0.968348767555844 0.873502439698782 1 1
1.07544925951124 0.971228745668103 1 1
0.779080636575783 0.723628622502522 1 1
0.728178228611622 0.646788500375937 1 0
0.630620083487513 0.576861855036337 0 0
0.860070973074933 0.794095584735712 1 1
1.31635457041946 1.17950791735726 1 1
0.821992117763305 0.732486296131252 1 1
1.06262029787931 0.933481766594489 1 1
0.728995376491692 0.687282664564865 1 1
0.983813197033783 0.891419719593678 1 1
1.14456110830355 1.04548175517569 1 1
0.935962333651751 0.851633028576629 1 1
1.0910189751205 0.983133315355274 1 1
0.826086399781707 0.746502446221701 1 1
0.710173787200175 0.653317862392035 1 0
0.961598621583068 0.903387986993458 1 1
0.836535648729574 0.751280142413407 1 1
1.08220340450749 0.989547250785933 1 1
0.991888459649581 0.923732549280018 1 1
0.594400564328582 0.536551003142897 1 0
0.968808982150352 0.874143140452599 1 1
1.16092036950449 1.02672823257563 1 1
0.893720557144869 0.781836749586582 1 1
0.799161781284985 0.720695580674089 1 1
0.879181278801878 0.800463167001927 1 1
0.950134878215146 0.862478431705019 1 1
0.814521446644721 0.736890730503606 1 1
0.799510433632322 0.710181167833208 1 1
0.977936352297187 0.88656606359885 1 1
1.22272344592371 1.07660670130466 1 1
0.912398810874587 0.80727387104636 1 1
0.914995826964086 0.809757559737049 1 1
1.07306509025268 0.970760607473204 1 1
1.16659944136314 1.07012005845486 1 1
0.657084519087018 0.58580936678854 0 0
0.98512915480731 0.89209316551969 1 1
1.11985689906427 1.00664567881077 1 1
0.561603027520554 0.524562401999666 0 0
1.11839005521682 1.005900231609 1 1
1.20797827414042 1.11216862535247 1 1
0.742944116710295 0.667857502106832 1 1
1.12517917817666 1.00981783804684 1 1
0.751505007085875 0.706827256028069 1 1
0.944762520054452 0.861562532862891 1 1
1.24262002570774 1.11255329414952 1 1
0.633134942856701 0.586340834940206 1 0
0.999525206966104 0.928251898867105 1 1
0.877027011668594 0.7950291803745 1 1
0.474463993965592 0.422681365210774 0 0
1.27591562367467 1.16290130166741 1 1
0.762055079833456 0.674562006761247 1 1
0.733274757454665 0.648861303405482 1 0
0.833710469950294 0.765537276798892 1 1
0.971648291791945 0.864612185220877 1 1
0.799513600510246 0.72900726854615 1 1
0.917122357490079 0.837475743023757 1 1
0.906377192682129 0.827460104558627 1 1
0.820005723693918 0.746168002843941 1 1
0.881842640342778 0.812450098423987 1 1
0.913791491221827 0.830209301681451 1 1
1.23409876468176 1.11867143700098 1 1
0.882914215295884 0.810979781746421 1 1
1.09544245772423 0.98490303528354 1 1
0.888205269353373 0.805147873179446 1 1
0.902011394716353 0.819298335260325 1 1
0.533986396812697 0.480743690277372 0 0
1.34679140133586 1.18967868020151 1 1
0.90201615479456 0.80873392576272 1 1
0.681527387432694 0.62276284622393 1 0
0.988130701240582 0.869414797762262 1 1
1.07890227900445 0.983556362735038 1 1
0.846063879528178 0.77149170787292 1 1
1.08470198852173 1.01747496978195 1 1
0.797848390844725 0.735948215702387 1 1
0.863290999098506 0.795722742500604 1 1
1.01814012009581 0.9244210519722 1 1
1.09581846807712 0.997817560761131 1 1
0.970705189612175 0.888758589885133 1 1
1.25400011181656 1.13652835086393 1 1
0.787518044714735 0.711945580364892 1 1
0.656298794028422 0.607675362210973 1 0
1.15889502208636 1.08237705197691 1 1
1.10211808633632 1.01345858063963 1 1
0.99912080496389 0.893977935784072 1 1
1.04681082972456 0.949038866471358 1 1
1.03004276724291 0.941190101595309 1 1
1.15844106282585 1.04935790320652 1 1
1.03580423744962 0.930835709891263 1 1
0.777303717971176 0.712682749586845 1 1
1.23197721025922 1.11726575544862 1 1
0.766048661993167 0.658956517371466 1 1
0.725673631223794 0.648992933374018 1 0
0.821425524338585 0.716749942965156 1 1
1.11187756067156 0.991637801351436 1 1
0.675165353055054 0.607662483367361 1 0
0.680157231316438 0.627284532577948 1 0
1.0521000407393 0.969522077988261 1 1
0.972368670446323 0.859982294654916 1 1
1.00797893138213 0.940880778063366 1 1
1.0530817976346 0.951910759342996 1 1
0.887512294478712 0.803564765381954 1 1
0.768870015172006 0.723362891400035 1 1
0.813068648912626 0.730654490071417 1 1
0.979153293538003 0.8759798569269 1 1
1.07953458196902 0.988421399951496 1 1
1.22535557022279 1.08923039722615 1 1
1.13734470929035 1.04904483590116 1 1
0.829393618059547 0.753898734547273 1 1
0.763520265711226 0.680325668254418 1 1
1.16143048246833 1.02212545533097 1 1
0.832789095209371 0.755090735057478 1 1
1.00660107748532 0.921885125502692 1 1
0.93737581236201 0.84296020781697 1 1
0.613175104014701 0.553180935256167 0 0
0.790740383275597 0.721996894362082 1 1
0.908937459277567 0.803601546327009 1 1
1.32098272661699 1.17594789030245 1 1
1.08544716219573 0.950643175870214 1 1
1.0621448076283 0.893545218109142 1 1
0.995281359528397 0.898739510338365 1 1
1.05337042403984 0.937015144122537 1 1
1.01134203544773 0.924111857968658 1 1
1.09455116270613 0.99858836744779 1 1
0.994584015753006 0.876506535196426 1 1
0.794693249162226 0.697371168192635 1 1
1.07470807013608 0.951347762647456 1 1
0.744736502967679 0.684444173863617 1 1
0.781509917350346 0.695114003148204 1 1
1.2710301476579 1.13327303440992 1 1
0.843168340945839 0.760667295800171 1 1
1.15390293472703 1.05744260491065 1 1
0.95147712436884 0.860854454728793 1 1
0.719037256279002 0.672080938584194 1 1
1.18923464286618 1.06954209134844 1 1
0.896809852732738 0.823747762607136 1 1
0.785549987337016 0.698130943049224 1 1
1.20086865298334 1.08455336951335 1 1
1.06085294989406 0.947216209260499 1 1
1.26497035811813 1.12782767711969 1 1
1.14267999605053 1.05010987133387 1 1
1.15445556875028 1.04289483633264 1 1
1.32483183967883 1.20343147855299 1 1
1.12822064495886 0.995345485243672 1 1
1.11084614132981 1.0146801558663 1 1
0.991478201606588 0.905048485411004 1 1
1.1954342284381 1.09337076379696 1 1
0.77944909539795 0.687220003098844 1 1
1.07809648365208 0.934961992074481 1 1
1.17430458159617 1.07487287419323 1 1
1.20158509050363 1.09318426175189 1 1
1.03348830512593 0.909317664751813 1 1
0.944172512971788 0.882445338865044 1 1
1.02013906253773 0.915727408546538 1 1
1.03323929194157 0.916096919888175 1 1
0.965949874777277 0.852695255889655 1 1
0.833832958570892 0.777872903590592 1 1
0.720347004534016 0.66638972342203 1 1
0.809122924143824 0.748120755144882 1 1
0.908812600604177 0.830483035067165 1 1
0.805711860454761 0.746235286368768 1 1
0.804507834991244 0.689248948116108 1 1
0.798898840754938 0.724045617859342 1 1
0.944935875747683 0.867967557883378 1 1
0.894168692509975 0.798863100549701 1 1
1.01997235653576 0.91512018126433 1 1
0.984806096397976 0.903547779592158 1 1
0.796106297153224 0.704617058436208 1 1
1.11443121179561 0.998940976832407 1 1
1.07207186536485 0.978465932706292 1 1
0.908005232364171 0.826572376192515 1 1
1.08380881092808 0.946286044000875 1 1
1.2025093921147 1.08544076534502 1 1
0.783024598167398 0.723915098552823 1 1
0.929597149675818 0.855304690463493 1 1
0.875575893585078 0.795320648821523 1 1
0.745711491177393 0.646536796768403 1 1
1.16184529173685 1.04466823745282 1 1
0.811567040670377 0.744731223311985 1 1
1.35603534832664 1.20301266469895 1 1
1.05473681837286 0.92006265178752 1 1
0.91016712069023 0.83496428948559 1 1
1.00970166984581 0.900886876865847 1 1
0.856854032336619 0.741250248137908 1 1
1.31714074577427 1.19658003835063 1 1
0.81251173358636 0.725850276969015 1 1
1.08020968068258 0.97121674641346 1 1
1.14658840644969 1.02414175944285 1 1
1.02324804965461 0.933228469203564 1 1
0.96210539215316 0.863109603929213 1 1
1.08153114134663 0.981026014603429 1 1
0.734441308545312 0.679952852302377 1 1
1.19390375252748 1.09207215328668 1 1
1.02155517208581 0.921964650668401 1 1
0.928604456151592 0.840678158260459 1 1
1.07102354751874 0.973024754627856 1 1
0.936076232768106 0.850748072896501 1 1
0.994735039635384 0.904000799131617 1 1
0.950163991630541 0.854283251216885 1 1
1.08809825256464 0.982333319645584 1 1
0.932976138365652 0.854080648061411 1 1
0.94826101140018 0.865159869985859 1 1
1.25837290380725 1.13254059883494 1 1
1.15045357247064 1.04178282898804 1 1
1.0803607479288 0.994045219155036 1 1
0.912198524221364 0.826495571482019 1 1
1.03313563401013 0.939257797119636 1 1
0.949919829365121 0.840363965679754 1 1
0.892330513407555 0.794244605833667 1 1
1.46922276893345 1.32811504493336 0 1
1.07371444117631 0.955316278856186 1 1
0.959896437980691 0.870863121417688 1 1
1.08634521061413 0.986423662263002 1 1
0.668375091108604 0.598226959695931 0 0
0.806257047632565 0.713224611297003 1 1
0.847735896116092 0.750125923122201 1 1
1.02736324782629 0.945174621988266 1 1
0.610705202877658 0.553502645593543 0 0
0.764632557293424 0.66704626890857 1 1
0.814160398656005 0.753145631267865 1 1
1.04854094826659 0.929755457192622 1 1
1.07195723859215 0.965951208800036 1 1
1.04363360317443 0.943867923073379 1 1
0.90892617120063 0.833856490206564 1 1
0.708461893903147 0.621314882781345 1 0
1.10297517216699 0.985599281315131 1 1
1.11682164328661 0.992880655460487 1 1
1.54496839636437 1.40308136080565 0 1
0.895694288204099 0.819806725218974 1 1
0.83048670759469 0.771393907749384 1 1
0.782068192304313 0.712510394165183 1 1
1.12784171068929 1.00205580802449 1 1
0.915193932724324 0.8499023448823 1 1
1.06192109846023 0.942249911962514 1 1
0.89747653111466 0.818410858998561 1 1
1.10687659518088 1.0017512459153 1 1
1.12091488347356 1.00009299735116 1 1
1.36029216334507 1.23862699726053 1 1
0.744069891046639 0.672713161160762 1 1
1.19603303602602 1.04374477361784 1 1
0.884979312214569 0.787439102823385 1 1
0.950980406741467 0.843229617556193 1 1
0.819840808880567 0.73048931448645 1 1
1.32012514087528 1.19351084613146 1 1
0.941765362529986 0.865009400765218 1 1
0.921321711469758 0.828838851183212 1 1
1.10594302978125 1.03736216377668 1 1
0.958378291340969 0.844740739566773 1 1
1.04434959840079 0.941944685756152 1 1
1.1656964804927 1.06526846496611 1 1
0.71550521216638 0.656068310542017 1 1
0.960005323418121 0.819753460505248 1 1
0.894008525180518 0.820461902141658 1 1
0.937334141280881 0.861831147165505 1 1
0.820850489882184 0.759858540415255 1 1
0.774336738136212 0.697286146018884 1 1
0.935271682026329 0.838877470695565 1 1
1.1284901100418 1.02888798212698 1 1
0.73418678448134 0.660609040566291 1 1
1.2707665305055 1.15158220758715 1 1
1.02725742188104 0.963273046519939 1 1
1.31637740329682 1.19859177261028 1 1
1.11541467250206 1.00342328783086 1 1
1.22985222538655 1.13120379639437 1 1
0.778087985602172 0.70432927464088 1 1
0.969843977065862 0.840126141431419 1 1
1.04260113494511 0.951508670024271 1 1
0.923897344391571 0.833957971695189 1 1
1.18701486906096 1.06455415453461 1 1
1.38562252240214 1.28989367122948 1 1
1.00019247906566 0.905433455825361 1 1
0.914575296667973 0.833331149974776 1 1
1.27474264168002 1.14239481489582 1 1
1.23038795856782 1.09662756811394 1 1
1.09387308413198 0.955855990324776 1 1
0.861136410862013 0.750176614424593 1 1
0.897668003484483 0.813966690649889 1 1
0.400721369552927 0.374828500949161 0 0
0.724600029748539 0.67387912466532 1 1
0.765675734195809 0.700971111095093 1 1
1.06457748084509 0.977568676241137 1 1
1.03713704994921 0.953422873251953 1 1
0.872230981423225 0.772286919230076 1 1
0.73753380031089 0.666178839670149 1 1
0.849001005395515 0.777441669865246 1 1
1.17400746858882 1.06370583473164 1 1
1.05777502472836 0.958454455296309 1 1
0.890120371198517 0.804836068559385 1 1
0.966757100279249 0.863730699676523 1 1
0.850637353478381 0.752167429398083 1 1
0.79326956394564 0.736671922482341 1 1
0.963982927210028 0.885430534876179 1 1
1.22779790810932 1.10262162380313 1 1
0.78993223825999 0.712213106465113 1 1
1.13293835922487 1.02401390460868 1 1
1.18597432276239 1.04595159181388 1 1
1.22923768572332 1.10631595359285 1 1
0.865592369205881 0.792261616238798 1 1
0.614452022408833 0.553105262007258 0 0
0.942606291779155 0.852765315140368 1 1
1.10957918294725 1.01046199430474 1 1
0.775927937331171 0.688481249644176 1 1
1.05495947101369 0.961875263836636 1 1
1.04400854581581 0.983082275587622 1 1
1.17315204522511 1.07255570261823 1 1
1.31361004711546 1.22614006101331 1 1
0.809775512189465 0.789080136268062 1 1
1.1648174497207 1.04224419594616 1 1
0.793760820308825 0.708118919330217 1 1
0.567328004979744 0.525442352381431 1 0
0.915387857060553 0.815351150488821 1 1
1.02636255631121 0.883693757867728 1 1
0.620662476392873 0.541870410719881 0 0
0.891860554798697 0.798043917040911 1 1
0.866236410972871 0.829618092794498 1 1
1.16051156767672 1.03131787144291 1 1
1.12135856333433 1.04323025424495 1 1
1.08884943491362 1.01432356155711 1 1
0.990232591408338 0.906021485464203 1 1
0.881914404433599 0.804353884252609 1 1
0.954830414733799 0.883595709199508 1 1
0.991116430621463 0.884952404047737 1 1
1.09384750289218 0.995273977183874 1 1
1.15317424971269 1.03890396922208 1 1
0.646356528009929 0.579446915171129 0 0
1.37029877745067 1.19491265003888 1 1
0.815743834392566 0.716647396767279 1 1
1.0108199123368 0.913224425953369 1 1
1.00440591066546 0.914419227065046 1 1
0.954469805424869 0.874728136513108 1 1
0.93851876326588 0.866517974866005 1 1
1.03361563161041 0.900345075508095 1 1
0.841239534748825 0.771435112306953 1 1
0.867663012854721 0.797954557274159 1 1
1.14572447287512 1.01613280614113 1 1
0.781507175948406 0.697589902149111 1 1
0.782455190311555 0.742730189549719 1 1
1.12232679911912 1.0252719452339 1 1
1.29882157618693 1.1815555588781 1 1
1.3303152820593 1.21961176085807 1 1
1.19843731275061 1.06342549841102 1 1
1.20329242673585 1.10268835010927 1 1
0.606489004798536 0.571538740537549 0 0
0.898576405046596 0.822483657093234 1 1
1.1245090866796 1.03364009533515 1 1
0.908827391047516 0.832067458411655 1 1
0.873377374748089 0.768116989076093 1 1
0.753272738350611 0.693235551895384 1 1
1.19672019377978 1.09268489088814 1 1
0.95140098677606 0.880880173761871 1 1
0.943375415943412 0.824437589493083 1 1
1.14110940805824 1.03577873608247 1 1
1.10542961670062 0.999732515046358 1 1
0.84678923477146 0.775062002448161 1 1
0.867886608379894 0.781721173416252 1 1
1.00127861854282 0.927699043461358 1 1
1.03307207806171 0.910349551207236 1 1
1.03558445067102 0.942174327392924 1 1
1.05735194949429 0.947251431775817 1 1
0.969422431003613 0.883490391686408 1 1
0.814860517444871 0.742921333132186 1 1
0.819508806126282 0.746226080753782 1 1
1.06390364257403 0.969362989771706 1 1
0.986500487162038 0.885587438616385 1 1
0.990916510523958 0.887899200437017 1 1
1.03137225609549 0.930080816517099 1 1
1.16205397412125 1.05063351312388 1 1
1.24970899456167 1.13934847147832 1 1
0.967013067599679 0.863467323143555 1 1
0.911340484359722 0.836611318298417 1 1
0.942180660236864 0.880709816372588 1 1
1.02789941852779 0.931754712921457 1 1
0.735763403074008 0.669484647052646 1 1
1.07971278848063 0.961446446972716 1 1
0.753423189681801 0.708696779393897 1 1
0.930173924222105 0.850053068845993 1 1
0.973837357247958 0.905264589435524 1 1
0.753794960235361 0.70231291173769 1 1
0.920093616238223 0.836375175307485 1 1
1.12018390721817 1.02849708334518 1 1
1.04124314865546 0.965738349167274 1 1
0.638658499255754 0.607728218378029 1 0
0.922127845392134 0.824030547528147 1 1
1.21056800230847 1.06232235302526 1 1
1.03471326393879 0.939873718967514 1 1
1.06707478457473 0.945785723853705 1 1
1.05120974233485 0.952996283684279 1 1
0.908072918636201 0.839733587472007 1 1
0.74450944112458 0.661069398217962 1 0
0.845747217721106 0.788767152978087 1 1
1.17705993624009 1.07573499369285 1 1
0.911013135696272 0.821411274958909 1 1
0.954120165785789 0.843149972077216 1 1
0.970274630073679 0.867130645574101 1 1
0.91142399540924 0.82102908631226 1 1
0.890558720859611 0.820501723550694 1 1
0.813200074820595 0.714770455885683 1 1
1.18784994542395 1.03681085394877 1 1
1.10632374742141 1.04514396785248 1 1
1.19709135171796 1.08157477148451 1 1
0.759649490943762 0.703425110538775 1 1
1.0472535691691 0.949820953529072 1 1
0.959762798966191 0.842336828829094 1 1
0.66939425792375 0.60845170582941 1 0
0.874330334716018 0.80237538254724 1 1
1.03736158640165 0.923735994761743 1 1
0.8610325934678 0.770668033211641 1 1
1.13378544091058 1.02375642846539 1 1
0.819428549544172 0.735360553902149 1 1
1.06823188471838 0.94778758603484 1 1
0.982473917398715 0.892581101827302 1 1
1.04536066889305 0.956880076662383 1 1
1.02819754667406 0.912505972780713 1 1
1.01982512444081 0.907759869470046 1 1
0.953878288587056 0.851883790552341 1 1
0.875839350708408 0.788806640817797 1 1
0.924989229447615 0.831818169089394 1 1
0.850504634678458 0.765642733717157 1 1
1.03941565268988 0.938814743307278 1 1
0.845687040158466 0.768466883641397 1 1
0.896989942577944 0.825256469173469 1 1
1.37190389909798 1.21770118355279 1 1
0.965202480775993 0.88274858970312 1 1
0.8775816720946 0.803069377378272 1 1
1.13491514351142 1.02059794106155 1 1
1.19599695407091 1.07701703877001 1 1
0.944359317861692 0.851277734691691 1 1
0.821993798722431 0.763498236003337 1 1
0.861422211013038 0.781301451398347 1 1
1.01845299975091 0.928440925704627 1 1
0.943121807479565 0.848970267833439 1 1
0.894512865938825 0.815818493301778 1 1
0.802316371314626 0.736783021763028 1 1
0.806560057985422 0.731634358656596 1 1
0.905503276880655 0.813148454948899 1 1
0.872141436324772 0.794332585424089 1 1
1.10920288216878 1.01560567045604 1 1
0.97920925012197 0.889037526928579 1 1
0.960323842025734 0.892265876136845 1 1
1.20633099668805 1.07851049230675 1 1
0.929649206332679 0.843185196937534 1 1
0.657993357768455 0.577715827922327 1 0
0.710482247273296 0.644870721065447 1 0
0.709548036184453 0.646269616444831 1 0
1.02419206974032 0.929245637196579 1 1
0.772116977138458 0.668086870073656 1 1
0.522919798754968 0.487662171578157 0 0
1.16701830146694 1.06747941521278 1 1
0.853295438768686 0.752453977679652 1 1
0.9790322766392 0.886371459968315 1 1
1.27558120775689 1.13471680016309 1 1
0.917433024672439 0.81508419518439 1 1
0.872625462264668 0.781338513087229 1 1
0.90588069727729 0.798730791824625 1 1
0.885246618764997 0.818706435643101 1 1
0.838033824286799 0.767906690310816 1 1
1.04819636203882 0.947329978320801 1 1
0.862365166013888 0.782215076219382 1 1
0.983481095827398 0.899484085990483 1 1
0.784556573565033 0.729258549663854 1 1
1.11776670030361 1.03559455771993 1 1
0.7078589072476 0.651630922678121 1 0
0.629838391540078 0.575318121428748 0 0
0.943176953107439 0.860393796000418 1 1
0.619719615789298 0.581676985034505 0 0
1.46835148298918 1.34844372327114 0 1
0.991024458650273 0.900483056381898 1 1
0.973111377183948 0.878990643448832 1 1
1.14177383128846 1.01303626523919 1 1
0.791748272326583 0.720838031650283 1 1
1.06974627421432 0.978279503870815 1 1
1.32281010639512 1.15234978042092 1 1
1.01701285004428 0.918693896822743 1 1
0.991275827507221 0.89933432465223 1 1
1.04596969983966 0.951996820812539 1 1
0.804730834785691 0.72127572842601 1 1
1.57292955499716 1.43495517511003 0 0
0.977005574624821 0.894294199424727 1 1
0.987579893634782 0.91206038995302 1 1
1.26663242929577 1.14466526928424 1 1
0.691908828259392 0.635899216984096 1 0
1.01132700120464 0.91339735704412 1 1
0.864400029926633 0.777225413408151 1 1
1.03445883965355 0.959454150240091 1 1
1.07549523551141 0.986863388504521 1 1
0.748473381751065 0.677063889086242 1 1
0.850515535856231 0.750613892885582 1 1
0.764385179898179 0.672185801423851 1 0
0.778545228945355 0.708011150723855 1 1
1.01514187981174 0.908382084263608 1 1
1.0402024533694 0.933152704186678 1 1
0.907268865826632 0.793893389180723 1 1
0.921265867106353 0.832321293646846 1 1
0.989317649524695 0.894167105100673 1 1
0.99937356014468 0.896727694677263 1 1
0.812254315687317 0.741226348360243 1 1
0.799630189835647 0.725810789415 1 1
0.926512156856334 0.83147774816509 1 1
0.750494255884415 0.673638820024247 1 1
0.974436965687093 0.894628411674521 1 1
0.673655041718219 0.62376312663868 1 0
1.10470648563459 1.01316880227219 1 1
1.09999231031509 1.04781969208385 1 1
0.913112631761574 0.862492592506032 1 1
0.79496797475262 0.719105231500018 1 1
0.996655382950887 0.918688595699202 1 1
0.743137113846165 0.671706155700793 1 1
0.931558895915185 0.86279109914732 1 1
0.842411988829988 0.747848641420923 1 1
1.05077611746068 0.944269502749376 1 1
1.16312498639266 1.05234776704815 1 1
0.717142051835603 0.643480363949839 1 1
0.899395783587645 0.812663315535965 1 1
0.772185259648245 0.705270832208803 1 1
0.775527666789336 0.708324035211681 1 1
0.771371855774729 0.708992968295949 1 1
1.34431721977666 1.21838823967379 1 1
1.14702378736372 1.02430454479402 1 1
0.732618459811398 0.651530905491061 1 1
1.05046820721155 0.962446907784538 1 1
0.594348210554832 0.557183796423876 0 0
0.978296658398637 0.886454876298443 1 1
1.13017838673673 1.0047541084149 1 1
1.00444703224574 0.894602877316829 1 1
0.856878548683789 0.756316608179743 1 1
0.974995967348525 0.902637890012532 1 1
1.15170393419387 1.04355241799686 1 1
1.00831964845178 0.892219311639661 1 1
1.26123691107111 1.15692321821063 1 1
0.888319584280447 0.81367537922751 1 1
1.13339015471703 1.03593647444403 1 1
1.00008367311964 0.913611285712102 1 1
0.723446904945929 0.671545568581699 1 1
1.0657042201339 0.953883670170307 1 1
1.03155588164312 0.937125457806605 1 1
1.29227311635312 1.16878823994944 1 1
0.797080539763973 0.73454176595229 1 1
1.03560604976206 0.943133421338947 1 1
0.984843772973846 0.880190558932218 1 1
0.893006227593126 0.847055282420688 1 1
1.2207881248111 1.13046291321697 1 1
0.580845657108473 0.513111506985667 0 0
0.781393154869325 0.682247582203444 1 1
1.25444329182374 1.13090282193587 1 1
1.21435386376798 1.08476115932848 1 1
0.949872008010687 0.861647101044337 1 1
0.857266290776733 0.760464855352602 1 1
0.899523986024536 0.831018465655075 1 1
1.06046104435588 0.968227310494012 1 1
1.03668213385361 0.936863959338138 1 1
1.06541294766791 0.9553924096485 1 1
0.859032038914428 0.806442518338877 1 1
0.97159158331729 0.892295127891071 1 1
0.756723697682686 0.705121066888727 1 1
1.07900596377193 0.983607993093553 1 1
1.0423265833133 0.946608264166416 1 1
0.989749520399057 0.902557580023387 1 1
0.95766160615124 0.876156776114168 1 1
1.39956325917726 1.25253220397404 0 1
1.39795287008528 1.26062731324749 0 1
0.728904908665881 0.723478291050825 1 1
0.797943002904079 0.743607125234909 1 1
0.878113158853058 0.813302323998828 1 1
1.00993520807096 0.928774896637387 1 1
1.07704650339593 0.977494525135754 1 1
1.36592350065198 1.26225534240004 1 1
0.967666752696804 0.854409103517355 1 1
1.07723307133958 0.969839828505508 1 1
0.811843155819787 0.729142522701611 1 1
1.04188214300701 0.944636823877911 1 1
1.04663559349094 0.94289923168425 1 1
1.25015712614647 1.10627592678024 1 1
1.00720495299526 0.899860524904451 1 1
0.962346207289219 0.86713187778611 1 1
1.12951505322362 1.03114860765385 1 1
1.17518850960479 1.05811072110365 1 1
0.723265761492462 0.640228671405452 1 0
0.921467717749927 0.839363890544529 1 1
0.776762674750018 0.713933576879328 1 1
0.932052813674319 0.824483864149039 1 1
0.962085325945786 0.884131446145398 1 1
0.752308780254598 0.676560098938807 1 1
0.927767556914146 0.855758176710405 1 1
0.825278407566313 0.749796641253309 1 1
0.776357098913056 0.719828012518925 1 1
1.02252811386384 0.932516631142888 1 1
0.655954686566981 0.593251748844276 1 0
1.31106061071757 1.18522552417413 1 1
0.757629223251128 0.648253283812121 1 1
1.04413072194021 0.936837950084623 1 1
0.581549945533982 0.529188282965814 0 0
0.829009930119823 0.779180422560791 1 1
1.00562148409988 0.953060809189177 1 1
0.594299731494107 0.570282105473477 1 0
0.851006863383467 0.777650446759228 1 1
1.07460354852351 0.979619395695184 1 1
1.00255022162244 0.893145400012256 1 1
1.39136830125747 1.25283225020934 0 1
1.09851938459308 1.00343583647395 1 1
0.896108361949053 0.836685280102695 1 1
0.917661133698602 0.80940050858053 1 1
0.456456508751006 0.407300089468215 0 0
0.739671973082951 0.671696990854152 1 1
1.00423293331369 0.882071088078076 1 1
1.38063446893559 1.2464493518315 1 1
1.00260203617716 0.918296261042311 1 1
0.770690772261434 0.7052930776202 1 1
0.680916015086396 0.6191770897649 1 0
0.884649621170359 0.801831696740701 1 1
0.773377793158032 0.675538433119661 1 1
0.960395479903782 0.884651191794824 1 1
0.795409873186104 0.725531027932669 1 1
1.16778816653249 1.0574854872094 1 1
0.801427200035164 0.719722434759979 1 1
1.02025771851588 0.947022145229602 1 1
0.602916011696864 0.549486675890148 0 0
1.13152692916099 1.03056061631505 1 1
0.706085198365903 0.621796367993483 1 0
0.857468333888326 0.768287340865961 1 1
1.03602111562918 0.939402133721161 1 1
1.16818604782475 1.04577479514963 1 1
0.937800650416739 0.843504460252868 1 1
0.759319968671363 0.683312552867478 1 1
0.852172119113528 0.767138588736354 1 1
0.881417900721096 0.808739671292264 1 1
1.10374226422742 1.00456309805082 1 1
1.02553984154217 0.930921314694731 1 1
0.927734613302136 0.838585268900173 1 1
0.835364516486912 0.7706265275989 1 1
0.907344710610646 0.827758546742405 1 1
1.05346082191129 0.966536157931057 1 1
1.03104289311412 0.932255128537107 1 1
0.956282752102667 0.861898022858878 1 1
1.12542282433358 1.03863321390195 1 1
1.1150891933249 1.00939147904481 1 1
0.789327365613975 0.729970289639352 1 1
1.24853292286042 1.09340154601387 1 1
0.863422684166686 0.805248963983093 1 1
1.1089353406142 1.02048206665601 1 1
1.13696382998256 1.06443429402551 1 1
0.848215186796408 0.773960735229699 1 1
1.13981248474463 1.02325161274409 1 1
1.0979847322592 1.00229468896606 1 1
1.10956512309859 1.0153381931827 1 1
0.968143116120187 0.883137435153641 1 1
0.809632916236688 0.737161042563705 1 1
0.819627242038453 0.740120936158399 1 1
0.912421779524724 0.82124077194955 1 1
0.841591739682151 0.773100745345515 1 1
0.933410342380652 0.849330435681582 1 1
0.808274923318269 0.770107069876424 1 1
1.06724268592154 0.982082849205834 1 1
0.897521610474748 0.83228952179986 1 1
0.74285299297917 0.671734875523454 1 0
1.02882987603667 0.959692869963657 1 1
1.06928399012393 0.975631444502214 1 1
0.965778309125025 0.893163108775588 1 1
1.25201335822137 1.12512380005832 1 1
0.690694903218612 0.622568149121933 1 0
1.38448275326674 1.21942410439863 1 1
1.15589371264529 1.02030396976404 1 1
1.31623170208562 1.20384068253975 1 1
0.916103034217141 0.824252725372707 1 1
0.81589367374822 0.743163697755994 1 1
1.386126585481 1.23401137840165 0 1
1.20547549803202 1.10923219152602 1 1
1.04378595194192 0.947501084000377 1 1
0.799004637917226 0.737281765778597 1 1
0.961515430830437 0.839258494683684 1 1
1.18867676215465 1.10060131467457 1 1
0.920640139364241 0.853212530045802 1 1
0.835729654851572 0.734068373042171 1 1
1.02576750066077 0.951140847840926 1 1
1.47474816644919 1.29201040199754 1 1
0.439621398068766 0.400018904205155 0 0
1.13136120270167 1.04307205020405 1 1
0.999354621308495 0.91717488947985 1 1
0.940410597163067 0.847237410524011 1 1
1.29338744104736 1.17507132519765 1 1
0.813636427891501 0.733732913191209 1 1
0.752994337246189 0.674355378523391 1 1
0.981781744681786 0.863055428836581 1 1
0.969744532984843 0.857517844649332 1 1
0.961631877381046 0.865213200043179 1 1
0.733001310080979 0.668926062539375 1 1
0.945703311714557 0.869666235560786 1 1
0.713006430496987 0.651920973205712 1 0
1.19371406844702 1.07377468397421 1 1
1.34457055491861 1.19981085223176 1 1
1.12723283883426 1.04248142733652 1 1
1.0018500461331 0.890000156893773 1 1
0.621003411677821 0.545810677111537 1 0
0.868905604468242 0.790730385109843 1 1
0.878500524812299 0.794266319196762 1 1
1.25181816619302 1.10529588999728 1 1
0.875133783905431 0.799657575488576 1 1
1.20071811651347 1.07911567046004 1 1
0.860542008189157 0.786679240392042 1 1
0.899622307710969 0.814857911252524 1 1
0.966870331689441 0.865429574010128 1 1
0.810429291928283 0.741103049229011 1 1
0.662130272262364 0.632709150026858 1 0
0.996910610131023 0.896083831407989 1 1
0.867435631603842 0.791684013714635 1 1
0.8892170114767 0.817385714118943 1 1
0.855272744900263 0.761975479511431 1 1
0.876119187408176 0.792276141160047 1 1
0.948240024496079 0.857085270475574 1 1
1.02796643627655 0.939015007079156 1 1
0.87520407618884 0.795759627076689 1 1
1.1130093434177 0.995403795134935 1 1
0.850243057072767 0.759514997759418 1 1
0.65745048334712 0.601515203048788 1 0
1.00071075398921 0.90563895576449 1 1
1.03198454434299 0.936646623151513 1 1
1.06160021794734 0.961911130682471 1 1
0.827180274782206 0.759530138333125 1 1
0.970858865292655 0.889050522346491 1 1
1.06808915663843 0.952463633092639 1 1
0.95320083443751 0.880161652550597 1 1
0.884878664252821 0.806832886405535 1 1
0.912846454956897 0.83722734994286 1 1
0.852173037066237 0.748623574099971 1 1
0.661074753240124 0.589593256094878 1 0
0.730626289810719 0.66820013041662 1 0
0.939826051248962 0.874891776718104 1 1
1.01078557642207 0.900556896692871 1 1
0.994515005711463 0.890622013609884 1 1
1.08867268627098 1.00312213419336 1 1
1.16613599050249 1.06053015319101 1 1
1.00296610832404 0.927697363536715 1 1
1.19424680647913 1.0902260675257 1 1
1.31944598309936 1.1776751279865 1 1
0.782919030116737 0.732715773847667 1 1
1.04314912402946 0.912992222879981 1 1
1.060644581562 0.972587298481051 1 1
0.744335112816441 0.686129054312433 1 1
1.09132388073716 0.976393882976325 1 1
1.02750030431719 0.869838076009774 1 1
1.11413023216087 1.01963384336186 1 1
0.810578141322833 0.748606210848136 1 1
1.29051758620873 1.15676681701065 1 1
0.696653680255486 0.634628260818492 1 0
0.931155271260342 0.837284625053464 1 1
0.994796043056955 0.896300671339034 1 1
1.09931087722394 0.99405606686808 1 1
0.805894289115197 0.731392827864236 1 1
1.01300709949772 0.919752616432121 1 1
0.998632312888372 0.892068425932849 1 1
1.03475178980756 0.952874338676786 1 1
0.986742627725152 0.863166064306737 1 1
0.659865759208534 0.603334719120923 1 0
0.948521523537227 0.856805354641006 1 1
1.11603421440764 0.99928590949078 1 1
1.07389782856473 0.972746812258832 1 1
1.17907471798947 1.06311064914412 1 1
1.20065690739787 1.10305516175921 1 1
1.06834151102316 0.945422837982789 1 1
1.2977077344653 1.19096673946235 1 1
1.02406974723748 0.921845783207881 1 1
1.18020526558706 1.07322570952422 1 1
0.945091255289585 0.84514583606394 1 1
0.892859765139003 0.79090517659373 1 1
0.918045946682517 0.831486719813365 1 1
0.798620996467565 0.702425606713154 1 1
0.938430675425621 0.849143914568475 1 1
0.974725668374407 0.892055365770147 1 1
1.30006319599509 1.16880150468292 1 1
0.749825570643278 0.69956813129738 1 1
1.11366320184497 1.04348452951951 1 1
0.585652276481637 0.523011599825757 0 0
1.05885119927465 0.977590201779028 1 1
1.05654171188248 0.969093340523897 1 1
0.933574440339042 0.84576639795701 1 1
0.998903029864783 0.908305031431841 1 1
1.12457889984716 1.0174802439999 1 1
1.16676790612993 1.05644061197665 1 1
1.03910978585556 0.944427756471266 1 1
1.1325965510884 1.02484702561317 1 1
0.894815571349442 0.817974851154661 1 1
0.363584059440531 0.371183542855144 0 0
1.03798385158749 0.941729508086804 1 1
0.955470436235886 0.889242929906551 1 1
0.884366252402143 0.819662473956981 1 1
0.968676988969579 0.887920737158865 1 1
1.16717278831547 1.0569240948176 1 1
0.896715899507991 0.785801661122182 1 1
0.710597060947951 0.649658038671088 1 0
1.08082898177528 0.971706763118234 1 1
0.91947277110762 0.819804719663121 1 1
0.899016748292346 0.802052928569486 1 1
0.981259889397475 0.8896808090159 1 1
0.918378570691795 0.837484546569271 1 1
0.926362188566145 0.841915649069395 1 1
0.70122171691826 0.642201289348338 1 0
0.887277447842493 0.823723520721775 1 1
0.766524467548326 0.699334232594448 1 1
0.962462507632013 0.943109154316218 1 1
0.893920512209002 0.809801209423456 1 1
1.22387902328421 1.11243030095828 1 1
1.13856731652871 1.01140819283523 1 1
0.967865477740025 0.875962331859074 1 1
0.976595517327025 0.879279184411232 1 1
0.924858485095312 0.840535694712251 1 1
1.23773865686157 1.10446571458278 1 1
0.492159068389454 0.443246430075758 0 0
0.810073728001365 0.734199952914835 1 1
0.874585079908087 0.802756183289178 1 1
0.892590954181807 0.820860565226459 1 1
0.865993800798332 0.769820724526225 1 1
1.06333593373154 0.967761617145088 1 1
1.04397908161868 0.93806249465243 1 1
0.761761467600196 0.674718740729385 1 1
1.23053497736801 1.06158244942682 1 1
0.923057648020475 0.843369342973677 1 1
1.00417788479167 0.900133388099884 1 1
0.637511054932242 0.585243262002296 1 0
0.879527692885991 0.798258128805881 1 1
1.21842453275262 1.08832592006583 1 1
0.675828120388721 0.627937032454377 1 0
0.875811435199904 0.794480000952165 1 1
1.04940300865912 0.954970098341526 1 1
0.807826457005716 0.742969499572699 1 1
0.950640006885634 0.860391325950468 1 1
0.993732939250445 0.916357765542694 1 1
0.667761588203152 0.590521945746301 1 0
0.989385836686233 0.886746299187126 1 1
1.24143374369798 1.10444036259896 1 1
1.26026174867877 1.14517341585943 1 1
0.837189946436709 0.779640883968466 1 1
1.13028509343036 1.02010528856478 1 1
1.06779593479599 0.976721586131101 1 1
1.01040707360337 0.923651784450489 1 1
0.800854581940193 0.732896821167235 1 1
1.22206716332107 1.0928363388208 1 1
0.89315846231989 0.819184354840845 1 1
1.07637214525276 0.983477704333101 1 1
1.59372709226337 1.46167491119384 0 1
0.983943964485714 0.890536246173088 1 1
1.10673462711114 1.00970300187531 1 1
0.846893066895256 0.7553374282743 1 1
0.881731525052687 0.78598752284248 1 1
0.822971214583587 0.733714295806294 1 1
0.777450155826851 0.737888449512736 1 1
1.1962472287923 1.07904317197645 1 1
0.863026811205703 0.816961588183702 1 1
1.23061341059337 1.11381868104369 1 1
0.955860976817556 0.853301039862379 1 1
0.902703340265702 0.811922539232884 1 1
0.995504810861658 0.854852040939091 1 1
1.34331135868402 1.18201234355532 1 1
0.850245406736076 0.770996686720854 1 1
0.878684944535865 0.810369797520252 1 1
0.816779363302453 0.75769704566077 1 1
0.857647909874727 0.762066274185611 1 1
0.987098110166993 0.915900460643305 1 1
1.05380454091055 0.956391870635169 1 1
0.766778614794058 0.708555751518424 1 1
1.16234063967717 1.0577899614873 1 1
0.941597152855667 0.858701209985575 1 1
1.14715163877474 1.00916534758844 1 1
0.947709608402557 0.866663117220633 1 1
1.36548876250243 1.23748413165431 1 1
0.941859156640653 0.869701253154908 1 1
0.980308688334 0.876366360738976 1 1
0.960090689616106 0.862345944368317 1 1
1.13998868330068 1.05524191033136 1 1
0.770978663014149 0.694957508245544 1 1
1.16923603415481 1.07741654203054 1 1
0.647361522785131 0.605162537089436 0 0
1.02881509025345 0.935075216236949 1 1
1.02531027321172 0.926841523324692 1 1
0.855485703440361 0.754195007898382 1 1
0.846661027129624 0.776280303979087 1 1
1.13475563926849 1.03504427043547 1 1
0.901518882467707 0.80067034479451 1 1
1.13691919083692 1.0242128850353 1 1
0.876638903391703 0.783551826975615 1 1
0.916678299327258 0.844326903215263 1 1
0.816667510767543 0.71645957119679 1 1
0.758298469294218 0.668009237434619 1 1
0.968432715443476 0.871289238416167 1 1
0.887553777045726 0.800150581851556 1 1
0.96375201895885 0.863619623284731 1 1
0.741561278591464 0.636555711838969 1 0
1.05468909151398 0.96493901263857 1 1
1.16124675614345 1.03989822991741 1 1
1.08198113602252 0.97915138503323 1 1
1.02022200495616 0.932779127573954 1 1
0.693492840483461 0.620546377992035 1 0
0.631368603929523 0.590541076403159 0 0
0.985727300263646 0.904306665148987 1 1
0.930180249200704 0.839497566654408 1 1
1.3932576966856 1.26199752309667 1 1
0.755911555010263 0.688301974544368 1 1
0.872984277862987 0.78870237630857 1 1
0.969987706818593 0.906123393595549 1 1
1.10225978372004 1.0140836726143 1 1
0.762466077719476 0.680947181930389 1 1
0.688361729193954 0.627935976611436 1 0
0.901358343224017 0.813604287505803 1 1
1.01246520025097 0.903031166491886 1 1
1.2619271231778 1.14859273362087 1 1
1.20710932843215 1.10552418318336 1 1
1.04938121100578 0.941783763017528 1 1
1.01029885016373 0.922630914484644 1 1
1.18121085651693 1.05138215032869 1 1
1.09383054730041 0.999168286608564 1 1
0.844911083516369 0.771796365864301 1 1
0.93586965195495 0.860014878480057 1 1
0.861438458094232 0.766673051142283 1 1
1.29857138584236 1.18710710778759 1 1
0.96577044229128 0.882336101125748 1 1
0.862171404403756 0.774869667173818 1 1
0.728589784706891 0.703570787222264 1 1
1.12164201287595 1.02613629327328 1 1
0.851879381463985 0.760991978138348 1 1
1.12395636642651 1.00050215262105 1 1
0.855227327842166 0.765241226578328 1 1
1.01267214944349 0.941389538633741 1 1
0.748643467029946 0.684129101915528 1 1
0.95492392576145 0.869158560488742 1 1
0.656420350660662 0.605654900967355 1 0
0.806448052440662 0.708675733438544 1 1
0.891426358406288 0.809335457344502 1 1
1.26810245597812 1.1430935466421 1 1
1.04041301371355 0.929199179778667 1 1
0.827105776105776 0.776237110258395 1 1
1.1526438177317 1.02515753694758 1 1
1.1057720173816 1.04164902185141 1 1
1.13373427221783 1.02654342788943 1 1
0.799599950838226 0.708942434904837 1 1
0.942457992521025 0.859969903224028 1 1
1.20798648968772 1.07869759841535 1 1
1.09337763524839 0.987125610008948 1 1
1.12356878392099 1.02733022232492 1 1
1.39108151842266 1.22311403351924 1 1
1.00368095083517 0.911914901761175 1 1
0.979209366870142 0.881312038361842 1 1
1.03889370172348 0.941127155349376 1 1
1.13528068061251 1.04572893898711 1 1
1.18510595297174 1.0668605867112 1 1
0.811198414741957 0.736830480403892 1 1
0.807962768700527 0.73253522732995 1 1
0.979332970907253 0.898030461239545 1 1
1.09002277241029 0.992139186832397 1 1
0.716436953160403 0.641324638724029 1 0
0.886789929732035 0.825632074707179 1 1
1.13559638076737 1.07957969331573 1 1
0.685399101490929 0.621704801772138 1 0
0.896171663462724 0.833530203617123 1 1
0.948863245948222 0.857023132278271 1 1
0.884763695033217 0.791853148724285 1 1
0.804331320685165 0.71222106384117 1 1
0.9242664423262 0.830447825242873 1 1
1.08667660199709 1.01186035704062 1 1
1.23866460938496 1.08901000776645 1 1
0.946660905805635 0.829776637082565 1 1
0.836784120989263 0.761355852437865 1 1
1.08712374264544 0.979837017234239 1 1
1.0206327209159 0.923217591552267 1 1
1.1570273255183 1.06339768397637 1 1
0.787590039067724 0.721466872701195 1 1
0.79510226515627 0.729866632470131 1 1
1.32736248614448 1.19317494509177 1 1
0.805308937418338 0.739853978071153 1 1
1.01953816245205 0.931819811217321 1 1
1.03378641281072 0.931809384663546 1 1
1.0935542338835 0.997378005518051 1 1
0.977844990122803 0.870266506729116 1 1
0.880924442069706 0.783915484491785 1 1
0.784640465002787 0.705174183544339 1 1
1.18688474463703 1.08445749665565 1 1
0.780491641418729 0.711996928472572 1 1
1.2856765360214 1.17641461132345 1 1
0.956980969124507 0.842861006413216 1 1
1.10369946165129 0.998773024529971 1 1
1.05263402123639 0.984571735126499 1 1
0.90434290151933 0.809983161343224 1 1
1.07415079903676 0.960708849431914 1 1
1.02443354094729 0.933480080709671 1 1
1.27381742483553 1.14048113629523 1 1
1.03083729964773 0.939470823672319 1 1
0.95014650451963 0.861704662007454 1 1
0.753688912582967 0.687004001807313 1 1
0.910629976586113 0.847569088049564 1 1
1.04970264264735 0.948201614848385 1 1
1.2969728061863 1.16509798459941 1 1
0.821838660614436 0.752435022893503 1 1
1.05349192110185 0.929952242153638 1 1
1.01475403441815 0.92927987960029 1 1
0.989574059837531 0.912309432686265 1 1
1.21298977345797 1.09297967284805 1 1
1.08876638915796 0.989404208056113 1 1
1.28605052000107 1.16162226944524 1 1
0.886453654057343 0.806242225779031 1 1
0.943776620602123 0.849641735835883 1 1
0.997053312465929 0.923867007142554 1 1
0.896376469907664 0.808362784497619 1 1
0.90814469654097 0.791246094417455 1 1
1.28808030631043 1.18456656308402 1 1
1.12205300550651 1.01950311585133 1 1
0.654728505324388 0.589728783460661 1 0
1.17367553525556 1.07721394754556 1 1
1.0345775474122 0.939109225969302 1 1
0.846096633767621 0.775365286914194 1 1
0.911821821490841 0.821055886969716 1 1
0.98430086390901 0.899092548403381 1 1
0.76854843554594 0.7148391982372 1 1
1.00656074678271 0.866510249482856 1 1
0.832462976704257 0.766677933406444 1 1
1.07592966803367 0.985162923614647 1 1
0.87540323246723 0.803895672112273 1 1
1.02894407617993 0.912074769358842 1 1
0.798433541818178 0.729139164166521 1 1
0.826125331434005 0.761552249757168 1 1
0.985098389001779 0.884708745130452 1 1
1.03870187671509 0.939663063085251 1 1
1.2586827280836 1.13389427050178 1 1
0.81893963006166 0.726394713704871 1 1
1.16107687095524 1.03663662305951 1 1
1.1903147278821 1.07097475329075 1 1
0.868784685285259 0.811709597009251 1 1
0.934703702695049 0.855829572867337 1 1
1.18664888863119 1.06284956737452 1 1
0.863816751827197 0.789186245511114 1 1
0.745932655745274 0.69189031152907 1 1
0.846774983399965 0.768956065123548 1 1
1.35594287586385 1.21732875037216 1 1
1.04585982327354 0.951579535841887 1 1
1.03918100428425 0.939285589651443 1 1
0.919831049656329 0.814538886288453 1 1
1.21274036521485 1.06912850590571 1 1
0.89346821894774 0.766475526397414 1 1
0.961361716509346 0.880358682476151 1 1
1.19248611335129 1.07725316898432 1 1
0.990226686078101 0.897864036278412 1 1
1.0736293082772 0.97470286598857 1 1
1.21634065769318 1.11249405858921 1 1
0.954029084690211 0.892128695576805 1 1
1.24949738055302 1.13265585613967 1 1
0.68447836747281 0.591215686865556 1 0
0.867575238589577 0.774035358641946 1 1
0.962528419161516 0.875674693164388 1 1
1.14032775262777 1.03704009326695 1 1
0.94273462058729 0.845882578523667 1 1
1.12421676212629 1.00981421041169 1 1
1.05638291941621 0.974542430114621 1 1
1.09622414984965 0.966120840014606 1 1
0.858504817698632 0.769419354316807 1 1
1.22913147312466 1.12356522639846 1 1
1.13069965922503 1.02136488538494 1 1
0.994840689102222 0.905363826476486 1 1
0.571705418544045 0.51676814730701 0 0
0.893655493229916 0.808769685778188 1 1
1.28391973781808 1.17130408534066 1 1
0.965403799178007 0.864791530628494 1 1
1.30098381119838 1.14438543198579 1 1
1.17297201442221 1.06605433059135 1 1
0.685917237730205 0.6471435658698 1 1
0.75623932694904 0.685868431869479 1 1
0.836267114371302 0.760566314500138 1 1
1.01993984330094 0.929079980461208 1 1
0.886605874346047 0.785116991628366 1 1
0.951765158308314 0.896152690294117 1 1
0.621604475917721 0.600252552439352 1 1
1.19533779089852 1.08398553652677 1 1
0.81188052556434 0.715459499729451 1 1
1.22914528355184 1.10819142711732 1 1
1.11700132883827 0.988858424826384 1 1
0.85499985057561 0.768566220525728 1 1
1.44104184698407 1.30903405325013 0 1
0.920673797738811 0.86012863692524 1 1
1.0588291134571 1.00792504892616 1 1
0.890672149810826 0.793551016403857 1 1
1.05008250405067 0.944424335897648 1 1
1.16695997182913 1.04633953621168 1 1
0.525972202534004 0.500161290622565 1 0
1.15512342977004 1.04710608370332 1 1
1.20885649632576 1.1100915369865 1 1
1.23659431034843 1.11084867750294 1 1
1.010654677404 0.921850585257268 1 1
0.98900708567608 0.907727080643066 1 1
0.941707171967246 0.863479173135045 1 1
0.763229346965823 0.697753843677149 1 1
0.895093726061537 0.812028635525589 1 1
1.12364219440615 1.02080649234503 1 1
0.888142712178421 0.813829448254785 1 1
0.703085628602998 0.631546609327081 1 0
0.996845200958824 0.87995767444185 1 1
0.73687149756712 0.679251430158972 1 1
1.25027736027649 1.15224925271796 1 1
0.805777869026754 0.73012812491228 1 1
1.10382074395577 0.986085339396594 1 1
0.941240416434718 0.858677116371732 1 1
0.63603501541596 0.595476827020525 1 1
1.34661358440244 1.22536234760613 1 1
0.65587939375225 0.634046701449648 1 1
0.848895148162967 0.758433416045568 1 1
1.07860010249823 0.966988404762545 1 1
1.14627323859458 1.03324427349253 1 1
0.883232981820064 0.800939478793443 1 1
1.05189008154016 0.962823077285019 1 1
0.683620127798004 0.650154181521053 1 0
1.35141088443554 1.19241934676548 1 1
0.723072229628627 0.662589537204056 1 0
0.758357476733671 0.70983315159891 1 1
1.34700579340901 1.26181730695155 1 1
1.07744213904457 0.993775445253695 1 1
1.04115816796102 0.954477016138604 1 1
1.04586982697657 0.944081750192931 1 1
0.762468539049886 0.682592815336647 1 1
1.11151472900352 1.00727461404436 1 1
0.899183558120075 0.824676660387025 1 1
0.418360399882495 0.348744714407624 0 0
0.898372354515172 0.808341976564629 1 1
1.20933609065833 1.10513903870963 1 1
0.996304885599898 0.875524631606948 1 1
1.04055831790241 0.931080725130495 1 1
1.13043683959386 1.04376892412251 1 1
0.662594692333842 0.591583301959263 0 0
1.25331732243941 1.13757329400854 1 1
0.900996679388496 0.838131035659376 1 1
0.695655695454361 0.6231371034464 1 1
0.951314854904002 0.865083075054511 1 1
0.940100948893402 0.828675662190877 1 1
1.0806142666553 0.995541541930813 1 1
1.09161573198247 0.986662446199105 1 1
0.755682416778499 0.6709817528225 1 1
1.20864569062251 1.06503328446131 1 1
0.879934698893897 0.812439620454657 1 1
0.873143753055769 0.784347749071283 1 1
1.16878296452907 1.07348701146434 1 1
1.1816661156525 1.07653413175633 1 1
1.06225679058866 0.958388456017417 1 1
0.827984937706151 0.754000697313941 1 1
1.06719286691796 0.971156463276819 1 1
0.73337679336125 0.644770342771642 1 0
0.886946180601146 0.82403585970689 1 1
1.62353773793794 1.46317547158417 0 0
0.665363047903524 0.620800412697478 1 0
1.12294467141859 1.00356290643713 1 1
0.703645894443037 0.637731298327673 1 1
0.812906105830824 0.749670280718076 1 1
0.911333829263952 0.809388387284399 1 1
0.835248184856008 0.775045034891178 1 1
1.00116796160868 0.89014056375123 1 1
1.28347513370481 1.14394509290893 1 1
0.940504340783449 0.816265491095935 1 1
1.00579711390526 0.917686226559742 1 1
1.05969886022923 0.977823735377756 1 1
0.997878321539914 0.887908330149118 1 1
1.13890964640088 1.02970103006932 1 1
1.24486026093765 1.11846423076991 1 1
0.961111215892993 0.86095958749292 1 1
1.14560188478074 1.01131795998266 1 1
0.963413567288023 0.878103381813377 1 1
1.05984636597318 0.958050406478733 1 1
1.05539327973072 0.934691357989661 1 1
1.07208024999384 0.974341822479726 1 1
0.863205306316814 0.752528499818389 1 1
1.13930511085148 1.05786999674867 1 1
0.743084188017033 0.685058139853604 1 1
0.948235126455553 0.856454790039824 1 1
1.02927040616989 0.92322233143877 1 1
1.0793922564144 1.00437550644677 1 1
1.02717071515705 0.917709249299083 1 1
1.12388957300128 0.985144140453445 1 1
1.23845617876669 1.12034097163881 1 1
1.40975528761657 1.29447821413288 1 1
0.964682230771235 0.862209178993401 1 1
0.849953971719754 0.755107947227973 1 1
1.06279852891934 0.950154994930776 1 1
0.940955552303948 0.843606967910689 1 1
1.18736209604182 1.09274073072623 1 1
0.655462949582921 0.593641502755063 1 0
1.01475101847344 0.933475033440586 1 1
0.975849205166204 0.892373471945146 1 1
1.02795517755989 0.924572604832116 1 1
1.03058305425734 0.916425833541375 1 1
1.02250593382452 0.914896496522339 1 1
0.878680999750448 0.761578463801068 1 1
0.845891004491172 0.781152222146738 1 1
1.09187991935863 1.03881962056234 1 1
0.892834602420878 0.815325790806791 1 1
1.1200054156911 1.05449106270041 1 1
0.832964423029227 0.75277776678525 1 1
0.999704687346781 0.912846254119132 1 1
0.975980251978506 0.898901409204512 1 1
0.908545380003042 0.823199827136011 1 1
0.991760989501354 0.88823941705814 1 1
1.09847159928483 0.992692028600978 1 1
0.630314424937046 0.568194129936923 1 0
0.931849767086789 0.882483420502655 1 1
1.0640052494593 0.982232599484485 1 1
1.01577387114328 0.935595922098321 1 1
1.25326485508057 1.12835083284258 1 1
0.914860052446702 0.826310570020914 1 1
0.632921476471643 0.580303940041237 0 0
1.25177986486077 1.1231488266044 1 1
1.14686783231141 1.02533697070968 1 1
0.951981950019282 0.892278592393778 1 1
1.15796527630305 1.04610783116613 1 1
0.71149477417881 0.67301312131677 1 1
1.01338897141127 0.909937213762694 1 1
1.10462340791696 1.00262500381353 1 1
1.06561719704008 0.930347243478672 1 1
0.931163976231541 0.844193829547707 1 1
0.986821915299041 0.847232123371984 1 1
0.931233188364876 0.846914799153409 1 1
1.03610577067342 0.95226745327969 1 1
0.83477371553571 0.761267197836795 1 1
1.03679867998822 0.942185449054569 1 1
0.829305202689142 0.763765666888181 1 1
0.847165818556092 0.7566465178903 1 1
1.2244890305947 1.11747869989612 1 1
0.859741490884102 0.773346035741449 1 1
0.877416195291929 0.818163706718065 1 1
0.887338353313674 0.789124716359144 1 1
0.864053994753202 0.794877398480683 1 1
0.955023742634471 0.881419495425942 1 1
1.19577568927614 1.06846451280773 1 1
1.0867519569877 0.969557258578165 1 1
0.643277341449563 0.585606475209247 1 0
1.06239554495555 0.952829494415756 1 1
0.901895030305089 0.822353322447052 1 1
1.20207155605984 1.10073189675318 1 1
0.588477954171588 0.564959292791659 0 0
1.04035979500034 0.984857199038615 1 1
0.910651810981133 0.820332371043647 1 1
1.30733089070325 1.24096617921514 1 1
0.972916166384877 0.846034054055489 1 1
0.934544699614429 0.865389625384833 1 1
0.711630359064557 0.646201606235252 1 0
0.975965513131153 0.865562264423604 1 1
0.993363412005208 0.926084721407847 1 1
0.808828522963806 0.756767812460985 1 1
0.862009173329764 0.793718075387136 1 1
0.906519396991917 0.833048777257731 1 1
0.940615726199582 0.881430823898561 1 1
1.12501588120738 1.04275818536784 1 1
1.03589561475878 0.976604278322186 1 1
1.09904872392874 0.965390315055997 1 1
0.929173490911199 0.869767075343819 1 1
0.838021677116348 0.783799402139707 1 1
1.39346665398825 1.2665686228502 1 1
0.990403014878785 0.892079393016179 1 1
1.06201237115164 0.969188656762254 1 1
0.763123442331678 0.677920683870584 1 1
1.17564764555257 1.09966499139559 1 1
0.740220264586657 0.704953066777292 1 1
1.07087442424448 0.958029063471865 1 1
1.14728891419749 1.04626641075355 1 1
0.629757321288418 0.602358276830502 1 1
0.755235344064861 0.667929432616503 1 1
0.982516468178008 0.892032319341734 1 1
0.966442178152567 0.866761149840472 1 1
0.845835223207837 0.770428235693595 1 1
0.916161252239254 0.80491956513426 1 1
0.864056581578165 0.765409314042226 1 1
0.887327138990057 0.791495886076568 1 1
1.17652351489386 1.03393684986564 1 1
0.685797798356067 0.627501747857325 1 0
0.770082197843332 0.693495516886199 1 1
1.13259888197795 1.0164089352113 1 1
0.840100013347535 0.762668126649315 1 1
0.875721008338637 0.795918736958118 1 1
1.14907557688978 1.04541755009755 1 1
0.984833530446511 0.881609503830552 1 1
1.17668498536489 1.05636054586912 1 1
0.969775924892323 0.869734238435328 1 1
0.805307158794584 0.729161996925993 1 1
0.801196213423116 0.736970804840914 1 1
1.24551452887145 1.12363159971375 1 1
1.41121499113328 1.28716107883621 1 1
0.937281591924907 0.858858282153837 1 1
0.767613271166416 0.685430595875692 1 1
0.78813032608349 0.720408882511804 1 1
0.939034512604375 0.857020193094996 1 1
0.900919751531281 0.83567962949175 1 1
0.910486266664632 0.843001844889442 1 1
0.969665498787908 0.865834466448631 1 1
0.880353002515078 0.795520825417413 1 1
0.782759723656118 0.720283264113182 1 1
0.660567483082712 0.618862549348539 1 0
1.12855943478273 1.02033710092378 1 1
1.20105859899145 1.07165549465577 1 1
0.808303484609229 0.733866401752441 1 1
0.736111321133802 0.676312694130689 1 1
0.961345528406272 0.865012249295193 1 1
1.17379381995452 1.06811596795915 1 1
0.891677333522302 0.816426675554738 1 1
1.05042455125868 0.948720905289369 1 1
1.09344732866091 0.992782083415029 1 1
1.17664102595475 1.09216339821746 1 1
0.784401578554728 0.708598340506831 1 1
0.898565645770235 0.819952709553842 1 1
0.868791438574492 0.792501665212757 1 1
1.00107751003723 0.870186908900942 1 1
1.16504514563649 1.05889389383775 1 1
0.926279173186333 0.854712827375134 1 1
1.10546618138816 0.987725608337454 1 1
1.44073982542019 1.30095885450883 0 1
1.12108582175236 1.02910248943837 1 1
1.01676751782771 0.919149151662822 1 1
0.784645814706297 0.71260979119304 1 1
0.855535040266356 0.760589426933254 1 1
1.34488081222495 1.19803999012543 1 1
1.05508540885479 0.951251058019518 1 1
1.04161769357901 0.931732906021842 1 1
0.544675823123135 0.465806459228391 0 0
0.906594729643181 0.809708596729268 1 1
1.00556163739327 0.929910073322615 1 1
1.05262152542476 0.956077809651761 1 1
1.10065385633543 1.01887215511025 1 1
1.00724600591119 0.900801910807832 1 1
0.983860340493465 0.897155548772666 1 1
0.945055369475698 0.871347777902793 1 1
0.972917094051451 0.847444601622647 1 1
0.99357103999301 0.895726558588933 1 1
1.14148823577595 1.04001764015137 1 1
0.814873681849657 0.756388391250941 1 1
1.16394289966683 1.05971775387117 1 1
0.768473492774774 0.700203031117959 1 1
0.773975080985365 0.717207517494756 1 1
0.780222738824097 0.712345546798048 1 1
0.827395338528471 0.737268413887489 1 1
1.06487328015652 0.971565982461967 1 1
1.10997808493779 0.999192338891887 1 1
0.710262237354109 0.649887980083234 1 1
0.953362245285357 0.867612225143832 1 1
1.04017536212298 0.94726004248002 1 1
1.01711558879366 0.899247659072341 1 1
1.04183982385953 0.916976049937545 1 1
0.808740147251512 0.724116553730791 1 1
0.6785319640823 0.612036348453754 1 0
1.17775506764287 1.05504795590702 1 1
1.2376191580118 1.11045792274653 1 1
1.06246764777537 0.928343723697383 1 1
0.789126411532644 0.70084686591675 1 1
0.79606099431977 0.728540588386884 1 1
0.702659702031795 0.633494384108515 1 0
0.999292861648869 0.888486493514789 1 1
0.853004357489513 0.796071253681288 1 1
0.91077163103585 0.839162376867158 1 1
0.900916455680292 0.815171676263566 1 1
1.29200726348676 1.26883427231418 1 1
1.21157910979889 1.10771644106685 1 1
0.783765574076765 0.669884259042059 1 1
0.965322075806718 0.865914968778645 1 1
1.08099858698658 0.965536645385479 1 1
1.10959369282221 1.02609762111706 1 1
0.979507974955219 0.878637437732365 1 1
0.805448742633409 0.724710889132101 1 1
0.81481820081786 0.713643718248511 1 1
0.894577841861957 0.803537624422536 1 1
0.927206886092037 0.865858581026193 1 1
0.931083911091938 0.834257628197178 1 1
0.841371135866625 0.771529680072479 1 1
0.60211818210573 0.540016365802025 0 0
0.784768688671537 0.711790095306304 1 1
1.05648431231172 0.948867773904507 1 1
1.10871225610486 1.02912626334797 1 1
1.00368396726215 0.892258074961637 1 1
0.928779693401005 0.849167103215844 1 1
0.95969254894898 0.870882546820655 1 1
0.939041809896143 0.846855770709093 1 1
0.750582715171079 0.715776825597843 1 1
1.15828303184208 1.02472934499255 1 1
1.12194284096301 1.04808561490732 1 1
0.699616826395063 0.612593474747551 1 0
1.07539739637377 0.975788422273629 1 1
0.944116163238338 0.825153080953009 1 1
1.11813957175634 1.02774302814541 1 1
0.926630458620135 0.826672635402146 1 1
0.930781327467057 0.796424549138385 1 1
0.768544473437412 0.703403247979642 1 1
0.835718606571107 0.741635428719347 1 1
0.815547023784597 0.736038841171953 1 1
0.849209231643406 0.770198431126484 1 1
0.888419899920428 0.818921656653629 1 1
0.714182482054953 0.634115507228472 1 0
0.757791780320213 0.675037045950822 1 1
1.03139290790773 0.940004863152758 1 1
1.02440879386827 0.943754427531248 1 1
1.19174802525999 1.14398326753478 1 1
0.805895170603273 0.740802188522237 1 1
0.876611031114292 0.796036683101473 1 1
0.737164495580573 0.658066615117943 1 0
0.971142094311993 0.885328546698969 1 1
0.760848848569147 0.701263922939694 1 1
1.19392814144639 1.07883219117568 1 1
1.24652146089921 1.12451632196602 1 1
0.695538169974755 0.647323968892435 1 0
0.948907549204598 0.866612998937751 1 1
0.963343596818053 0.870373386144423 1 1
0.752077730443347 0.676856180030065 1 1
0.890225709000672 0.801383620002067 1 1
1.05929151771516 0.968766978831163 1 1
0.849546739943038 0.777687591147621 1 1
0.776686763545292 0.696383220461703 1 1
0.917655599735953 0.827930276757671 1 1
0.868340757065747 0.794613435028594 1 1
0.993000850365645 0.895447525335296 1 1
0.917218112446073 0.849525699763004 1 1
0.862252103589311 0.76430860432708 1 1
0.804238688645138 0.716895389592564 1 1
0.885129441307637 0.797019479152957 1 1
0.8320480940566 0.748482377172157 1 1
0.706760396114784 0.651514895809197 1 1
1.27191954483085 1.16690286046571 1 1
0.765607716442769 0.674568301802464 1 1
1.21348475444305 1.11477884828467 1 1
1.12044587092497 0.998424886920605 1 1
0.698794055235368 0.637065874078267 1 0
0.798824526432146 0.713424235382597 1 1
0.802228010598857 0.73220116733309 1 1
1.13232992888802 1.03691711408641 1 1
0.470463380459459 0.412182238510615 0 0
0.922813041514741 0.851592405683312 1 1
0.761469029515577 0.666039770594459 1 1
0.760780774513813 0.705024535926612 1 1
0.819530068401762 0.750941449192866 1 1
1.06115448387442 0.953034538070692 1 1
1.09810696328335 0.987012619959292 1 1
0.908646940549534 0.809349265176977 1 1
0.936332236580541 0.868028183566946 1 1
0.992553775279773 0.890015623765427 1 1
1.14936687465084 1.05287752117782 1 1
0.83913007223119 0.769834026303374 1 1
1.15728803122867 1.05851142652573 1 1
1.09993683110263 1.01181900198298 1 1
1.36432117824263 1.22089495152273 1 1
0.909875269954787 0.82692058463025 1 1
0.981661624313269 0.90972583802752 1 1
0.679360338866049 0.629590391544395 1 0
0.897155924580408 0.798328313476304 1 1
0.935026204297998 0.827307151716836 1 1
1.02009334345082 0.928058798437998 1 1
0.866697208586922 0.800352715791811 1 1
0.736375931639976 0.67915040952533 1 1
0.322204474793272 0.279025921357301 0 0
1.17279794533991 1.03391543521969 1 1
0.881804597100035 0.821978960548728 1 1
0.961590506053564 0.883486419853316 1 1
1.06906616216241 0.968268570628503 1 1
0.868518086519147 0.773091546170409 1 1
1.15492211743497 1.05966708727003 1 1
0.589419390428688 0.534355367424971 0 0
0.976421350470704 0.869915185137645 1 1
0.932363718890567 0.849466219061237 1 1
1.32638367054202 1.17580873422835 1 1
1.05835876820648 0.9805084779054 1 1
1.07201877629096 0.973887150343635 1 1
0.836432507530716 0.766277875937406 1 1
1.04388080679062 0.96184441002197 1 1
0.67229049046394 0.61588900025896 1 0
0.929737374224903 0.853693479370315 1 1
0.856808901796607 0.774851382252006 1 1
0.935636030750888 0.856418664265337 1 1
1.04690099497182 0.949208771818606 1 1
0.968157189646574 0.887362827529889 1 1
1.08860511097232 0.993995163970042 1 1
1.16955958951172 1.04842762928986 1 1
1.15913067734443 1.03539858359457 1 1
0.983316824121384 0.896539245889518 1 1
0.761288090454388 0.688606272504913 1 1
0.936571886635039 0.830646414386531 1 1
0.824932212220086 0.771328099732871 1 1
0.778490668129236 0.693089795050396 1 1
1.15705173961578 1.06515839134121 1 1
1.04911921237005 0.961491743395975 1 1
0.655355560090798 0.60228414784971 1 0
0.985043210206865 0.902303871125691 1 1
1.59819181037951 1.45728594924345 0 0
0.915387523656532 0.82536230082859 1 1
0.830901900145597 0.77060663323088 1 1
0.756741465654699 0.676681657882221 1 1
0.972748325978543 0.906479786509059 1 1
0.872441780537594 0.800882924852576 1 1
1.13841392141857 1.04175694277445 1 1
0.761581797777464 0.708066895674674 1 1
0.975820387706115 0.882523046685056 1 1
1.05874108366676 0.967549132160879 1 1
1.16510804220375 1.04260972643549 1 1
0.911385395565765 0.810074508497013 1 1
0.663152986839639 0.593254581938411 1 0
0.961067965923101 0.942276094754208 1 1
1.23813361313983 1.11905594078489 1 1
1.30256561400002 1.20898926688145 1 1
0.655366729280294 0.56798986609584 0 0
0.933935214162981 0.861451160863026 1 1
1.00987229734132 0.93219485882757 1 1
1.08047765705114 0.98251882992135 1 1
0.807061877606823 0.733421394048093 1 1
0.700531573712392 0.639799735065274 1 0
1.15724091641303 1.02599306095863 1 1
0.878936119645543 0.807495368555416 1 1
0.742428397959101 0.665700167963189 1 1
1.06719190963647 0.945021216788809 1 1
0.98615478681833 0.872074508657429 1 1
0.844444153196633 0.776090870392415 1 1
1.26616067949685 1.13737546880355 1 1
0.885405267197675 0.793653802462807 1 1
0.889367918850291 0.812932768571671 1 1
0.960457580051465 0.875553299505341 1 1
0.833363625197098 0.790273210330942 1 1
1.03171696771397 0.915282695160476 1 1
1.21654464554569 1.09421573200959 1 1
1.00678168149374 0.876718851072207 1 1
1.32674780093681 1.19342052652241 1 1
0.969206789099582 0.914460434372671 1 1
1.06793611203273 0.967609691740629 1 1
1.14934041698546 1.03410567004608 1 1
1.03148136619079 0.952801225712283 1 1
0.767313301866084 0.701126340866397 1 1
1.15296837213805 1.05316070189781 1 1
0.948563352469323 0.850937968855807 1 1
0.895432343050124 0.829344229142079 1 1
1.00912550150487 0.914337496581743 1 1
0.617334143735655 0.549293468200651 0 0
1.00925508593129 0.918009199467531 1 1
0.623787445729145 0.552482676282304 1 0
0.759401036568647 0.680102536660746 1 1
0.982087145766949 0.904125434475801 1 1
0.792350913390768 0.716617803119327 1 1
0.78208036844503 0.717111646765318 1 1
0.963353399403085 0.862118428775708 1 1
1.0671870037884 0.957531947660675 1 1
0.966208070857429 0.870019468967615 1 1
0.808538607650579 0.729562450892529 1 1
0.817067094385848 0.750923997580705 1 1
0.860625323334049 0.77270503431941 1 1
0.819214555423948 0.749156633060954 1 1
0.433488421861628 0.379334166417055 0 0
0.948657046055172 0.850840180079529 1 1
1.00085489018699 0.902982833128371 1 1
0.989699161559074 0.859974757756962 1 1
0.743934484963267 0.671991329162828 1 1
1.0495393675718 0.954780625909325 1 1
0.870206626241957 0.804228195168066 1 1
1.05519367454426 0.943675444241293 1 1
0.904540693943831 0.824130554663484 1 1
0.94581698402732 0.857058638304413 1 1
1.21816145559156 1.10003798621883 1 1
0.787230213082912 0.685388673329945 1 1
1.08557205538135 1.00458355415584 1 1
0.897497028994904 0.828904344901262 1 1
0.727367973972069 0.657407451600557 1 1
1.44005662147463 1.30636590410479 1 1
0.92281376260797 0.818159135906591 1 1
0.889118259310375 0.836653422038332 1 1
0.729279969026246 0.667676482071025 1 1
1.15440265419987 1.05642151070435 1 1
0.823511517634461 0.743558441792311 1 1
0.85350239957247 0.763225655311929 1 1
1.37815320784786 1.24440285566499 1 1
0.927637277686577 0.850479588461793 1 1
0.595642129327078 0.544642902559953 0 0
0.932594936670929 0.859987129179676 1 1
0.843806715866554 0.747214160381739 1 1
0.906927318268657 0.810446801190909 1 1
0.877685457837279 0.803730589557844 1 1
0.538639210331703 0.480247994452615 0 0
1.17136386415202 1.06103479158608 1 1
0.936049460801358 0.842608536947033 1 1
0.725829253759174 0.670934459553494 1 1
0.906468891252748 0.878255848501535 1 1
1.03324870667592 0.92334017329468 1 1
0.791892390880573 0.728049238091437 1 1
1.06539136791611 0.933554443714196 1 1
0.889769094799328 0.780345105621269 1 1
1.03546673989689 0.936582200893177 1 1
0.932774023064211 0.894191712617479 1 1
1.23530102801039 1.11319606711819 1 1
0.84813645267544 0.786153077803636 1 1
1.19065333285996 1.06588672432529 1 1
1.05164994777258 0.965234647574202 1 1
0.827741137982873 0.759287083465838 1 1
0.978693375811657 0.886971901662617 1 1
0.667157001419906 0.575367523188883 1 0
0.459989934742198 0.417875883594472 0 0
0.745889570562754 0.66931252694576 1 1
0.718500416015798 0.664897967111994 1 1
0.810601400596757 0.732641798526736 1 1
0.991935194133671 0.927561136161413 1 1
0.926979355231079 0.849619090445371 1 1
0.991617793492175 0.905586786964761 1 1
0.766866604814755 0.65518461559891 1 1
1.0354565955082 0.958175818453434 1 1
1.0322120696994 0.942186034058741 1 1
0.820800087690134 0.747988434820413 1 1
1.10616897699662 1.00606917456498 1 1
1.06120588264657 0.955526180226464 1 1
1.00357219214072 0.913998896360248 1 1
0.994988036335342 0.910648015917677 1 1
0.638019600924934 0.573863157760548 1 0
0.93909560426059 0.871416367965255 1 1
0.825994669598087 0.764672858478588 1 1
1.07315208377864 0.981750700981774 1 1
1.01641740938541 0.93680079959676 1 1
0.897626306302729 0.811533223194688 1 1
0.984999202486127 0.902862491863434 1 1
0.758350650543459 0.670042879042958 1 1
0.885805878689143 0.81668454876868 1 1
0.688990472545184 0.624794137506899 1 0
0.953354919749414 0.917804359045662 1 1
0.830275109131813 0.763661474451325 1 1
0.976064733361711 0.854757140738704 1 1
1.10799633758961 1.00415854067758 1 1
1.05595631717683 0.932635989380393 1 1
1.16974043236666 1.04890320686468 1 1
1.00449541154538 0.906588612781918 1 1
0.952367705542437 0.872125898087061 1 1
0.921435307222849 0.846653136757504 1 1
0.589746081372529 0.541251274423448 0 0
0.817985591312325 0.734162708193756 1 1
0.941886663042403 0.861610634895838 1 1
0.82261952691052 0.741453636555825 1 1
0.991842842634099 0.876544197422018 1 1
1.01828530606367 0.948194733972573 1 1
0.77603626913407 0.706643993275515 1 1
1.34621421783834 1.21482087027688 1 1
1.14898775988767 1.07060908024423 1 1
1.29301113386843 1.18041346110066 1 1
0.935319131048742 0.851513111670218 1 1
0.716229557941197 0.670165620391201 1 1
0.722628220818135 0.671984852384043 1 1
1.33224099589752 1.20926964462334 1 1
0.830041269774359 0.750076857338586 1 1
1.20037744342168 1.10291005805996 1 1
0.872569561393029 0.81073594451258 1 1
1.21460287453763 1.09293823735874 1 1
0.857791847161132 0.756693578055298 1 1
0.969919566289756 0.87527643791444 1 1
0.834483382762287 0.764926262543358 1 1
1.02038260229602 0.943304275835592 1 1
1.18204485337182 1.11862037519984 1 1
1.16538990416701 1.06436870783958 1 1
0.517073706396829 0.463245058186779 0 0
0.714138266345316 0.662098750419363 1 1
1.09988407966524 1.01230081453051 1 1
0.855730323029418 0.789876339195059 1 1
0.725528938110916 0.671929888533719 1 1
1.08689756076396 0.99909660726261 1 1
1.02153194364365 0.915990825524728 1 1
1.2227990231499 1.09639811413109 1 1
0.844334317533957 0.770985724829405 1 1
1.25074178256555 1.11990214779061 1 1
0.957991421871253 0.866557895048014 1 1
0.867720883383192 0.774592813024673 1 1
1.05699991145032 0.944053221194653 1 1
1.06086025278153 0.944239186400515 1 1
1.09882305620774 0.971577381464021 1 1
0.963573101000685 0.857970837447866 1 1
0.76871997962929 0.704145245427777 1 1
0.969013889666011 0.866491284641377 1 1
0.910517118081691 0.830164355804953 1 1
0.862839832846559 0.791686854597819 1 1
0.915618948897466 0.83505788209799 1 1
0.985343760665714 0.858986246488582 1 1
0.992087815362044 0.887712998259627 1 1
0.970171426819407 0.898249917065929 1 1
0.880166761952504 0.811848871941227 1 1
1.23858631078181 1.10818051333446 1 1
0.776341709344049 0.712298466630212 1 1
0.54275846954365 0.485852172357193 0 0
0.781904926786933 0.690132667195966 1 1
1.02635072724085 0.960012094000479 1 1
1.0195382794048 0.922102159322737 1 1
1.12892417345711 1.05040764718542 1 1
0.821521045835636 0.746297088551874 1 1
0.850599792331463 0.736794250632318 1 1
0.81377935793679 0.730474845660149 1 1
0.724886273918763 0.663901614950926 1 1
0.890775760568991 0.819242446519072 1 1
0.946489385020569 0.842250627075496 1 1
1.09353573868272 1.00204832688388 1 1
1.15621244209201 1.00580888343753 1 1
1.19925533888808 1.10556123304051 1 1
0.789929806336144 0.735161003077851 1 1
1.11775104846966 0.968512653506652 1 1
0.862512762541717 0.774771963242253 1 1
1.02894739909992 0.930240020366595 1 1
1.06146500475371 0.981874746371228 1 1
0.976796679344976 0.905256055670483 1 1
0.935958288009595 0.835770197913264 1 1
0.861188034902468 0.787376633137772 1 1
0.87403741986118 0.816172928859928 1 1
0.892818055667735 0.79094664699304 1 1
0.889296641552242 0.799201327670378 1 1
1.00589501140624 0.899024265076936 1 1
0.886677511511165 0.805484267389172 1 1
0.96653469774027 0.885566734156039 1 1
0.743134285524427 0.674509037165975 1 1
0.846131704327945 0.767891083596581 1 1
0.832981074176131 0.742499771945422 1 1
0.98152410720486 0.921275819960518 1 1
0.975425105159071 0.895303425173798 1 1
0.989477461973213 0.890586327767511 1 1
1.03593297733825 0.951809354576998 1 1
0.884472192457326 0.807421526420828 1 1
0.997367462305288 0.896550907105823 1 1
0.96597960956872 0.884825660834513 1 1
1.02373976579305 0.931049892178145 1 1
1.24873137521806 1.14498739936726 1 1
0.790966284820456 0.717763996686917 1 1
0.836528243284475 0.768114923370503 1 1
1.16569145164313 1.04623962113434 1 1
1.1684676481593 1.03477236910926 1 1
1.19437003922803 1.08418654829998 1 1
0.819900587554001 0.779447222213423 1 1
1.00435177407511 0.922931235948856 1 1
1.06025480202068 0.967672709782897 1 1
1.08910085042259 0.999937701696073 1 1
1.10986374516762 1.0169725836191 1 1
0.817437082733259 0.743959008928791 1 1
1.14677015585263 1.03466882410322 1 1
0.908471202311786 0.813493531926861 1 1
1.07667778447032 0.978045349024128 1 1
1.16585305118735 1.06425744264681 1 1
0.942460468728931 0.869500065348118 1 1
0.975260505400101 0.864145726933688 1 1
0.500055568270982 0.465049157343043 0 0
0.987546386512578 0.920574886047244 1 1
0.87965898312708 0.784784939368782 1 1
0.878115404109621 0.80763708028875 1 1
1.42851834382148 1.27240976910332 1 1
1.03891655644924 0.905897030177955 1 1
1.14105627945294 1.0533231806573 1 1
1.21599131149444 1.10385614056511 1 1
1.0550775362508 0.940154435250301 1 1
0.903882492009421 0.810059117742531 1 1
0.89939843490675 0.791916588437703 1 1
0.953768575261248 0.844977206581733 1 1
0.895693308131638 0.767957749413714 1 1
0.821953417675884 0.737115759922328 1 1
0.777653599601404 0.703305730550153 1 1
0.82130642665165 0.750238225205596 1 1
0.951228707566723 0.85351963106324 1 1
1.14508491642216 1.03823370755308 1 1
0.85230427027915 0.778289913295695 1 1
0.959123107053761 0.853760559294881 1 1
0.821305351008372 0.751541609306732 1 1
0.889505281854784 0.831221632807841 1 1
0.993348378616235 0.911854695761252 1 1
1.15831663312834 1.05941631532079 1 1
1.19496232316181 1.09843835542123 1 1
0.801178708012551 0.700663654424293 1 1
1.05716257995222 0.964887766872961 1 1
0.57505120971214 0.54261734556347 0 0
0.925146940410589 0.850887910933618 1 1
0.58015086264305 0.529380827678451 0 0
0.943457215474233 0.859490973162262 1 1
0.98567413472477 0.881904727863722 1 1
0.849279977477097 0.749813554849928 1 1
1.34252646857613 1.23108102087488 1 1
0.860437748348843 0.779755597805956 1 1
1.19038305403015 1.08552892925612 1 1
0.875827542242562 0.822368082950081 1 1
0.963287741780371 0.887451485194074 1 1
0.99279903460984 0.910425165619572 1 1
0.728076635366262 0.657551711814164 1 0
1.1911155934514 1.06891103968443 1 1
0.765570684055326 0.675913535909552 1 1
0.990753383641486 0.868839252374425 1 1
0.709752462841454 0.649029213085091 1 0
0.93935102529131 0.89346941623086 1 1
1.00477067447409 0.906969112655119 1 1
1.18673414163492 1.07951219076463 1 1
0.669363390114687 0.593975156866549 1 0
0.973964595353906 0.873193443269961 1 1
1.04759201854737 0.951131288292515 1 1
0.876836495557413 0.795325678739379 1 1
1.0991800115672 1.0150551142249 1 1
1.46916159908653 1.33360621009707 0 1
0.842689249882632 0.778637266404865 1 1
0.880315698766089 0.844402069612076 1 1
0.797551008729804 0.708634363802667 1 1
0.958193480991682 0.863144130748466 1 1
0.960247442561255 0.896145952243989 1 1
0.815581892112733 0.750547353176567 1 1
1.0753173696434 1.00290678513071 1 1
0.901267488206422 0.800541083724511 1 1
1.02928403017355 0.91546840546498 1 1
0.927488045287354 0.842273479764986 1 1
1.15365752788124 1.01652430792313 1 1
1.04561916154142 0.928313503935301 1 1
0.87176419212482 0.779208937746089 1 1
0.951712982642875 0.870187911064459 1 1
0.492754273324544 0.450441565486511 0 0
0.845269870140954 0.765016899008317 1 1
1.10521204606323 1.00908565260569 1 1
0.866676455908437 0.807818753275628 1 1
0.61111013943 0.555611450386662 0 0
1.15022109121391 1.05754903040511 1 1
0.957054341718116 0.870617561234102 1 1
0.67100436834604 0.638213582425881 1 1
0.96300963512203 0.889824289320828 1 1
0.901852589368719 0.829802713419091 1 1
1.06212082115352 0.970712328621038 1 1
0.843894027881126 0.750272868555562 1 1
1.10043308519266 1.00808931389987 1 1
1.01773822454882 0.952928302089831 1 1
1.03875601476562 0.946995070264434 1 1
1.14562070664564 1.02295486443139 1 1
0.906124352624119 0.813900642033768 1 1
1.25395205120819 1.13512289548975 1 1
1.26235871579891 1.13461222730368 1 1
0.918865650752348 0.85047167533798 1 1
1.07387308958475 0.967821498860682 1 1
1.28842447471919 1.13998072038638 1 1
0.88782568175693 0.839077268563234 1 1
0.904597058242338 0.809705310046623 1 1
1.17778555660331 1.06996354922725 1 1
0.854355160707193 0.786689968362809 1 1
1.11359022799864 1.02208023016006 1 1
1.00097319611914 0.916230991743835 1 1
0.884754299937553 0.78521671021418 1 1
0.833921039785664 0.780308838275823 1 1
1.07479089686787 0.983551725361341 1 1
0.82347425111336 0.736926103025457 1 1
1.04510664219779 0.943576494985124 1 1
0.872925963308247 0.7988098550057 1 1
0.965239204720351 0.878617659764195 1 1
0.704968152417288 0.631706411959551 1 0
0.61581987319648 0.567995644222242 0 0
0.833969011072771 0.772902722904825 1 1
0.606170119621816 0.574171839106511 0 0
0.97611172178508 0.887216252406982 1 1
1.12017577635658 0.987383332629584 1 1
0.918306510921751 0.837493039045895 1 1
0.738833171295361 0.686559788135174 1 1
1.1124391932873 1.02426733942568 1 1
1.0651535348039 0.946977803682948 1 1
1.22707442936456 1.1042420500715 1 1
0.875284202100549 0.791925829062837 1 1
0.893352179543142 0.811601946104969 1 1
0.971486041567793 0.869616941946506 1 1
1.24864431197713 1.12331118021251 1 1
0.966276178091682 0.874829807600383 1 1
1.01936552519379 0.882026430407575 1 1
0.8945664082544 0.811133281185038 1 1
0.842492669105112 0.754347788882672 1 1
0.967426921442278 0.872188049851948 1 1
0.625868329539625 0.568018574265104 1 0
0.786969305499939 0.702399011328834 1 1
1.20596394371336 1.10321730989624 1 1
0.690953070098315 0.635905014996317 1 0
0.641499028561948 0.592307495588438 0 0
1.04302163761898 0.938903626185702 1 1
1.08395472817678 0.973760836082126 1 1
1.00346542149622 0.901892563720086 1 1
0.81423705071223 0.736875664661938 1 1
0.712361729889163 0.647429988474209 1 1
0.881669448079146 0.794862066597048 1 1
0.650430702450577 0.584965098565397 1 0
0.758333143859122 0.691073941248467 1 1
0.794420565613185 0.725943037986752 1 1
1.23796310814948 1.15193665325474 1 1
0.865658007824335 0.774676696972564 1 1
0.863665744508835 0.779074820302875 1 1
1.14037509966072 1.0117075127881 1 1
1.18498112790461 1.02070561306118 1 1
1.07383138912702 1.0048009670487 1 1
0.996567865098516 0.888150821327985 1 1
1.20659897288371 1.05925594992862 1 1
0.864869453404149 0.78089241471602 1 1
0.972329593796899 0.862473727289404 1 1
0.941305338088198 0.86405960586951 1 1
1.30695930090213 1.19626788210317 1 1
0.95268964976205 0.860718276427092 1 1
0.891592374070289 0.795840892213225 1 1
0.926009729722806 0.811580185255819 1 1
0.898215173743157 0.82659399708425 1 1
0.752273759461955 0.677404277756944 1 1
1.16873520837516 1.0563677149814 1 1
0.904225120397056 0.816851720573305 1 1
0.728510124560419 0.654253566705028 1 1
1.10630689585343 1.00346454191559 1 1
0.974029449134856 0.872448655791971 1 1
0.750170115159798 0.693043723393229 1 1
0.947442407002734 0.87646447479213 1 1
0.782349207973721 0.694601917547243 1 1
1.03739506751207 0.933779041705522 1 1
0.664210936434009 0.624926544226488 1 0
0.787684382701229 0.676521898343638 1 1
0.681508334854859 0.604493149763108 1 0
0.846684216351815 0.750517968718485 1 1
0.94383794478144 0.863184271004648 1 1
0.863960740789595 0.764322599937547 1 1
1.13581320085289 0.994476207769301 1 1
1.10585551340739 1.008478112268 1 1
0.904045858422492 0.807150130432437 1 1
0.821393201801587 0.749757765702716 1 1
1.02012367219811 0.934870579958547 1 1
0.967378484453119 0.879435041202864 1 1
1.13370370843572 1.02084293994443 1 1
0.796855578265463 0.72346213675187 1 1
0.896395585442477 0.814396094143477 1 1
1.0112714299369 0.936565029956682 1 1
0.651345504738927 0.617031159704463 1 0
0.844893732362811 0.780673402076093 1 1
0.755756682393319 0.695739219070147 1 1
1.11086758113807 0.986180554961914 1 1
1.03118789139958 0.927742623110675 1 1
1.24157447858061 1.12703480377217 1 1
1.11560243427299 1.02740652015018 1 1
1.41582298164783 1.33054723883663 1 1
0.834124096526164 0.751711409804611 1 1
0.727980000898298 0.667320618807914 1 1
1.09061531828235 0.984125948635783 1 1
1.19857738462611 1.11347449646596 1 1
1.05590317622973 0.947259006807814 1 1
0.851661831924446 0.773572672713524 1 1
0.886161824535285 0.796209612157118 1 1
1.05879053961851 0.973603275990832 1 1
1.11669573360212 0.978102771176389 1 1
1.21322767112838 1.11468669612226 1 1
1.01165029799873 0.89478249784234 1 1
1.22667830982355 1.13260990831353 1 1
1.08430785509135 0.991159706410936 1 1
0.983927774798734 0.886260878474123 1 1
0.87292954534051 0.792546376351278 1 1
0.816685264195683 0.735668291651105 1 1
0.910369489149341 0.81328105575286 1 1
0.496099705147189 0.455341583196301 0 0
0.786943634567852 0.725576589595905 1 1
0.596796113562819 0.560204615594586 0 0
0.968249102575536 0.876152316776248 1 1
0.764837855001687 0.694702873747784 1 1
1.12237496790985 1.0251052985935 1 1
0.679178786746572 0.625337832473517 1 0
0.848868959938217 0.774134633951327 1 1
1.04114033296632 0.948616601200007 1 1
0.85804979197381 0.79056624932049 1 1
0.828187862469521 0.733589956012095 1 1
0.817799287298591 0.743765770021613 1 1
0.9940063989731 0.896580075443532 1 1
0.961976780918397 0.905025573600657 1 1
0.756402485922399 0.680765769320647 1 1
0.647044288250172 0.582145759151383 1 0
0.726557635324932 0.648817554846366 1 0
0.998474046617232 0.919162201469644 1 1
1.19553556541908 1.06073965711935 1 1
1.12961578264374 1.00129732756294 1 1
0.893289983784372 0.819221122635424 1 1
1.0884139224655 1.00350910965521 1 1
1.15480546673372 1.03189520576614 1 1
1.20159790174949 1.08922450413736 1 1
0.853299533328331 0.775652332143808 1 1
0.780263229605183 0.734186801788699 1 1
1.05453838452595 0.969357757484326 1 1
0.931346231605429 0.829912300562153 1 1
0.687984151312714 0.613416971864786 1 0
0.845659250299893 0.764405973606021 1 1
1.21896999180419 1.12389411760568 1 1
0.588669738477496 0.530258110511196 1 0
0.842443336184116 0.766322973837847 1 1
1.0406137235737 0.956649241254375 1 1
1.05164470308654 0.966705461790132 1 1
1.15295658200342 1.00531323819413 1 1
0.888726322907262 0.800456752995346 1 1
0.79553871600866 0.736406779567237 1 1
0.920763385997425 0.837445934739074 1 1
0.921837707254417 0.838376170986987 1 1
0.981951979945416 0.878261844451451 1 1
0.834658794100498 0.755979065077669 1 1
1.0778883109708 0.963040338388109 1 1
0.639824980239076 0.588526824282763 0 0
1.03006449556808 0.848666326267918 1 1
0.95449671846459 0.844665873608741 1 1
0.816615533381433 0.765776745445132 1 1
1.07524109035414 0.972578876191496 1 1
0.809450830545808 0.756275365306047 1 1
0.921576682188062 0.839461204683624 1 1
1.09916007990877 1.0157759313687 1 1
1.15852328906475 1.04132304891762 1 1
0.831481530130446 0.786355880452525 1 1
0.826329315519066 0.737017920579647 1 1
1.10065473270471 1.00803562669546 1 1
0.633560193034617 0.585112974536373 0 0
0.395535460890488 0.366399871078413 0 0
1.14033312253367 0.99956708976356 1 1
1.21318270916679 1.11411011026546 1 1
1.17368723622385 1.05187972772728 1 1
0.992130838369357 0.881662201315176 1 1
0.794568750367675 0.731390982877697 1 1
1.19143410286753 1.09163516690417 1 1
1.03542757383771 0.924607203622853 1 1
1.01982241957792 0.925895070155952 1 1
0.922535977958904 0.843471898663598 1 1
1.15248940696581 1.05086189402589 1 1
0.994183331987132 0.919635893438152 1 1
0.851026239298187 0.754578171055209 1 1
0.86542223050705 0.800051674867878 1 1
1.20789753516909 1.09274302440282 1 1
1.06881362045321 0.95534667825914 1 1
1.14950140312168 1.0264708509844 1 1
0.930548554795989 0.864690596795679 1 1
0.873638321103853 0.813351794200161 1 1
0.893628772864198 0.804694943222315 1 1
0.998232234944726 0.922502763030585 1 1
1.30531591360497 1.18524314424005 1 1
0.668597271282963 0.605146715760888 1 0
0.862915299590111 0.805468576056916 1 1
1.06207399468928 0.951366257162803 1 1
0.742503150258938 0.661316417917141 1 1
1.1445248026907 1.02231238489848 1 1
0.956277761763123 0.85639153091922 1 1
0.776644021198197 0.707927079130807 1 1
1.45759667308264 1.30556548018005 0 1
1.44372061710012 1.32112463418157 1 1
1.14735578910812 1.04515767568732 1 1
0.929991523527147 0.852838426113812 1 1
1.07393967334756 0.9852993399019 1 1
1.07382270284493 0.956763837172641 1 1
0.920373541422833 0.848475379725183 1 1
1.20502809164448 1.1095126363512 1 1
1.00174032514834 0.908872038756965 1 1
1.02448081516881 0.922130613813042 1 1
1.26190716036038 1.14754344187438 1 1
0.87893336939887 0.793866835402021 1 1
0.899284979544029 0.800997492384642 1 1
1.01970983316764 0.94129789866419 1 1
1.35433375566595 1.22715612100234 1 1
1.06525323202413 0.970543039331687 1 1
0.886975600856769 0.79191863048618 1 1
0.820459141214188 0.716291723451026 1 1
1.06476228420469 0.972743944370138 1 1
0.790732650457905 0.726724032423658 1 1
0.885112616738872 0.819776086286185 1 1
0.955684511092851 0.870870161448446 1 1
1.00700599077942 0.91632650324072 1 1
1.29624222844916 1.15602478893192 1 1
0.874999177018184 0.79044135238364 1 1
0.994207713499696 0.907278573557984 1 1
0.830471966596061 0.726864447030272 1 1
0.598823312213773 0.533170533623219 0 0
0.638696483721764 0.584499191371347 0 0
0.849826131136682 0.780337599309857 1 1
1.00166193697181 0.921201630150176 1 1
1.23545352029543 1.13463947053147 1 1
1.27546997482441 1.15029373744055 1 1
0.634728907660687 0.562917604406554 0 0
0.424339164155798 0.391270596447014 0 0
0.958848762769025 0.855405473442964 1 1
1.18836187504927 1.1120216800461 1 1
1.01929388171783 0.926607170359875 1 1
0.856802072086008 0.769998519932269 1 1
0.896821506049393 0.790905295777061 1 1
0.812832461602839 0.737899226475604 1 1
0.866758124881216 0.773864738931034 1 1
0.889476571084154 0.815204641551922 1 1
0.950212802471988 0.852307994912051 1 1
0.787123302961481 0.711809409094812 1 1
1.19694940881911 1.08615195367927 1 1
0.845194729451543 0.775136826046672 1 1
1.0730998864387 1.01424061997467 1 1
0.975423767434145 0.87613768288182 1 1
1.01621263579056 0.915330783090808 1 1
1.18791350940942 1.04628904284854 1 1
1.18432335678003 1.07734786190345 1 1
0.969719952096535 0.869996445280059 1 1
1.08695340281686 0.968541407202702 1 1
0.683515243911584 0.620649863620419 1 0
0.797278342278931 0.751791827060506 1 1
0.979078081132499 0.895913016553427 1 1
0.840406198707402 0.763195348254547 1 1
1.00444910273009 0.945519038253922 1 1
0.95133045706719 0.862888498778044 1 1
0.926415991128436 0.853210312402923 1 1
1.04592160667989 0.96616406212119 1 1
0.966396882045175 0.870717772679137 1 1
0.838256369617193 0.760108182655287 1 1
1.16589733119755 1.06460290130294 1 1
1.16599956383136 1.06322594097917 1 1
0.891971972757945 0.807832420840577 1 1
1.02829258484737 0.932800138534978 1 1
0.973048298133257 0.879193504513316 1 1
1.03005223521274 0.924859080030541 1 1
0.710223649202142 0.645692161928791 1 0
1.00133742884786 0.924312480032869 1 1
0.947173367151257 0.871466655647434 1 1
1.02873508102337 0.915779126263101 1 1
1.30707756740739 1.17635839993389 1 1
0.919795533969335 0.832771362946028 1 1
0.789542580509238 0.73599564523314 1 1
0.869177234840617 0.780670373216894 1 1
1.23843645604694 1.14966846804995 1 1
1.11112647361961 1.00926039807469 1 1
0.984928367962871 0.908720137885736 1 1
0.903770971184353 0.808048391690989 1 1
0.628333549408032 0.564684414414713 0 0
0.67990557670945 0.604071952084318 1 0
1.13546767658725 0.992540246254948 1 1
1.11942959598905 1.01306448129805 1 1
0.969731847975338 0.89580469467399 1 1
0.86470745369141 0.777574053838968 1 1
1.14124987484976 1.01286414819333 1 1
0.846392862571819 0.767425123442025 1 1
0.794795862681463 0.71344625876034 1 1
1.03690734653999 0.915702303013834 1 1
1.17118280495288 1.0746256895506 1 1
1.20918428380544 1.09321496898075 1 1
0.667705137419465 0.591675871255856 1 0
0.853254550969325 0.771108462347621 1 1
1.06992843200467 0.972801058352026 1 1
0.9387922758602 0.825517878968102 1 1
1.14051383266178 1.00293672705733 1 1
0.986508189794293 0.891304344537489 1 1
0.931337669163425 0.851718456169232 1 1
0.918581009084219 0.808637465762472 1 1
1.11951399312845 1.02884754020631 1 1
1.26431825056367 1.14005801006954 1 1
0.938198229681503 0.809354842294939 1 1
0.799184634100843 0.736186635723989 1 1
0.836968867957807 0.769777753098071 1 1
0.873495983337901 0.800552966054521 1 1
0.950563637898879 0.853420889705384 1 1
0.843532001116104 0.771602240394237 1 1
0.785668639847894 0.724111044330859 1 1
0.717726918491313 0.654520893229349 1 1
1.12012986632932 1.04114808106799 1 1
1.15584635050262 1.04355649846722 1 1
1.10594755195601 0.992299189346625 1 1
0.785044792231196 0.688984487572456 1 1
1.01274814379536 0.92132455027349 1 1
0.706715859345511 0.623147663754598 1 0
1.2129435182809 1.09145995562687 1 1
0.71357355198124 0.652363709222536 1 0
0.905853232472953 0.833208036184858 1 1
0.855338572160389 0.77482791908432 1 1
1.54419455380899 1.38504200358559 0 1
0.855031016032325 0.788101355751574 1 1
1.03564698263701 0.926472858930196 1 1
1.07535098127493 0.971494743854347 1 1
1.0886400370454 0.972034420969467 1 1
0.934453147729113 0.847093447565945 1 1
1.04553504154521 0.919954597559638 1 1
0.980813070677453 0.890851753259544 1 1
1.1346134425518 1.01363138362752 1 1
1.19870042367538 1.10444121236975 1 1
1.06697549675833 0.964135269717077 1 1
0.929160048400453 0.84647151357237 1 1
0.936416112465175 0.863859850021244 1 1
1.01687071702876 0.924537350670662 1 1
1.48823485461613 1.33760184275622 1 1
1.23602014549271 1.10606457703113 1 1
0.799703001822711 0.748965487106752 1 1
1.18104597190564 1.04710866285779 1 1
0.880676549734027 0.826570770105251 1 1
1.20980049151524 1.09736586702959 1 1
0.862241602898679 0.796024660231227 1 1
0.849262679614253 0.786440070106952 1 1
0.845061920394729 0.773384225711062 1 1
1.04306486799842 0.955770215483947 1 1
0.765341882922765 0.708799126795612 1 1
1.03965790717903 0.954174858966692 1 1
0.970367534481515 0.884479467069496 1 1
1.03191516492896 0.93452214495298 1 1
0.772778681293571 0.703287199618764 1 1
0.888239750981812 0.826164435882908 1 1
0.768279705183225 0.69551484751764 1 1
0.883952699637977 0.802299150597789 1 1
0.787124870401785 0.723167271308802 1 1
0.781513659249113 0.713172034097772 1 1
1.3434484206791 1.2273242268555 1 1
0.902490253221272 0.827626991254982 1 1
0.827020191540686 0.728523989293986 1 1
0.751088925067967 0.68409182908665 1 1
0.850843958572313 0.776779139900022 1 1
1.31160527562371 1.19870999457574 1 1
0.938846268909099 0.862499800035761 1 1
1.31737131583764 1.21027399226554 1 1
1.02236821882637 0.948764817017395 1 1
1.34184312298657 1.21684204710713 1 1
0.656073265684566 0.61441867789675 0 0
0.590906158939908 0.51188194842291 0 0
0.677562283862062 0.620422604663156 1 0
0.949813339955672 0.851346020347034 1 1
0.777471460291193 0.702627580767785 1 1
0.981059920993629 0.881848101017616 1 1
0.75762201611509 0.691671144075556 1 1
0.934290162925658 0.865270512782523 1 1
0.961230663995957 0.872607676297195 1 1
0.610522142080644 0.554442989358482 1 0
0.88764277520032 0.799575968316372 1 1
0.961697638625149 0.890078559427235 1 1
0.869557524233718 0.810513419832949 1 1
1.27174701397429 1.1448605107548 1 1
0.963825153897974 0.855720633498152 1 1
0.697941557781148 0.635180092292216 1 0
0.650118712212861 0.612929466549176 1 0
0.726637816938352 0.682460622287873 1 1
0.999157814786964 0.900028381214152 1 1
1.02197974242269 0.933004492031945 1 1
1.00460465525191 0.930748869658076 1 1
1.15087533352044 1.05178197437466 1 1
1.07955169500363 0.966127427143352 1 1
1.00921189128802 0.903369448427489 1 1
0.873677253774117 0.804503807928656 1 1
0.754149285968601 0.700348700225038 1 1
0.914471133909926 0.803607498736429 1 1
0.949017216948745 0.853266177389489 1 1
0.777677419968022 0.707141108669327 1 1
1.10274219928924 0.998812114341958 1 1
1.20238226245368 1.06766053338626 1 1
0.994521435923921 0.916180909640716 1 1
1.07691446849972 0.959482730578236 1 1
0.930715620640558 0.83873908412485 1 1
1.25985633061535 1.14695997469378 1 1
0.984631405541432 0.891978212071437 1 1
0.82270521707719 0.747879318255348 1 1
0.916547744485375 0.798007145301507 1 1
0.930425495571859 0.84419773090485 1 1
0.976550201232627 0.904231515357068 1 1
0.789576993132323 0.7396000819115 1 1
0.81285852721972 0.763289115658014 1 1
0.993523890181976 0.890417435930677 1 1
0.961579565694398 0.868411587977642 1 1
1.09005664049764 0.985293562821523 1 1
0.930719130557266 0.826427853686725 1 1
0.860883192655348 0.76268038871818 1 1
0.741449194780176 0.678611700738831 1 1
0.748248884381945 0.715720229442979 1 1
1.03686403711738 0.946675426192469 1 1
1.08501085456331 0.992833620508631 1 1
0.99546752782342 0.926197198290057 1 1
0.751546680800364 0.687905916020432 1 1
0.50382998647742 0.459487424918077 0 0
1.15118210484397 1.03329604645754 1 1
0.876219353644578 0.797667115343227 1 1
1.03511727278578 0.952170582137867 1 1
1.40551717022782 1.24255071690507 1 1
1.27947253224024 1.13526476913945 1 1
0.768044177017412 0.69287361997989 1 1
0.851347440281559 0.773919629838248 1 1
0.968299824952377 0.859910263358646 1 1
0.50394788893322 0.468913712140169 0 0
0.997730510217823 0.883123388366825 1 1
0.888151390149893 0.804060454874715 1 1
0.716272525326157 0.645994123873463 1 0
0.82693040790533 0.743684759496753 1 1
0.823593467299592 0.767190864060486 1 1
1.15306545417922 1.04896868470267 1 1
0.893795873367952 0.793148051257664 1 1
1.00256356620458 0.926506917564742 1 1
0.81358064344082 0.737415737748539 1 1
0.706431882655188 0.641540769372155 1 1
0.969528584384398 0.899515865868042 1 1
1.04740958081068 0.960306225833829 1 1
0.653885979032992 0.605213102651473 1 0
0.8271762054241 0.753103944246145 1 1
0.943423871843609 0.873319619556279 1 1
1.07025875388471 0.974151302538391 1 1
1.0372023061899 0.943496662210036 1 1
1.05091929333022 0.945044097389863 1 1
0.77108853965979 0.729613720740149 1 1
1.05152820688473 0.960185853635632 1 1
1.0573294585589 0.960019837259482 1 1
0.94471301529197 0.857259791805838 1 1
1.16875941068993 1.06187265902579 1 1
1.07176306272282 0.965068969343691 1 1
0.848371624559285 0.773603070221151 1 1
1.10503080249703 0.951490173624631 1 1
0.830808129298572 0.75983752334536 1 1
0.893149927084929 0.795225895386193 1 1
0.773004638500247 0.691706526847445 1 1
0.768137818436372 0.69212847856548 1 1
0.959880340936948 0.861387181275887 1 1
0.823738276060367 0.77094273541567 1 1
1.34387478296431 1.23301205131623 1 1
0.856410572489493 0.776856396844957 1 1
1.12235332610938 1.03461927073769 1 1
0.546539867841085 0.493318437659851 0 0
0.781844850455946 0.704417774627943 1 1
0.826526529558316 0.73737285869494 1 1
0.876597624908164 0.799179267636042 1 1
1.12527890455821 1.02492214095151 1 1
0.842157783425075 0.758695876323781 1 1
0.632944914485033 0.5871229797091 0 0
0.838804647395162 0.751269512599479 1 1
0.93007848561141 0.84359119846486 1 1
1.01032466998931 0.920990091956802 1 1
1.0821489190005 0.972369606000166 1 1
1.25253630349986 1.08905078919402 1 1
0.890738860953972 0.807348108470746 1 1
1.16999636290883 1.06618345652983 1 1
0.725976451031313 0.660805986845674 1 0
0.745968552990044 0.690497604506383 1 1
0.896571146568038 0.803879681585276 1 1
1.01559417313484 0.91730739176228 1 1
0.943239024310352 0.871952301051493 1 1
1.04170539146321 0.937088676396189 1 1
1.05889028521331 0.973048811226859 1 1
0.837560819060997 0.786590394893424 1 1
0.928065881029479 0.843488216088451 1 1
0.605876611264523 0.554414099024886 0 0
0.954106659405033 0.868663665354201 1 1
0.989331948887256 0.866628203115448 1 1
1.07702885781847 0.971226457637189 1 1
1.46193124946865 1.29108669039233 0 1
0.646324497015476 0.590223787196021 1 0
0.897799424333156 0.825587492053503 1 1
0.880150132154885 0.781783352920448 1 1
1.05067203419756 0.968511573969049 1 1
1.16035951012999 1.03584950928772 1 1
0.777949331352464 0.721416648398351 1 1
0.985120911858978 0.905236892156412 1 1
1.25476015800204 1.06418492953339 1 1
1.34048435798267 1.23246932251241 1 1
1.33295644984687 1.20683795360504 1 1
0.773748630190078 0.693500067208348 1 1
0.793772388425781 0.71361243679559 1 1
0.963299376513033 0.916236805960438 1 1
0.852456309256746 0.76994911917568 1 1
1.0702083471662 0.942853146788755 1 1
0.785505902631993 0.710615524723304 1 1
0.991977927956341 0.919702980202585 1 1
1.10132806333109 0.993732186683755 1 1
0.988899445519325 0.903125776313179 1 1
1.0160849606427 0.914109591632738 1 1
1.09365685359426 0.984212926317925 1 1
1.05558461730083 0.955555522286497 1 1
0.80231178427943 0.717978988441694 1 1
0.766446033905245 0.69016707706057 1 1
1.07727300909929 0.955338568201462 1 1
0.519859767691636 0.486879722527511 0 0
1.00847021429869 0.875527516260006 1 1
0.854025743246439 0.782223056326722 1 1
0.8668960529784 0.797529746344539 1 1
1.03474168428275 0.940677744065752 1 1
0.966326809663963 0.850302302219547 1 1
1.20550794110431 1.09486874069873 1 1
0.907508033152203 0.824437152420313 1 1
1.1130078812679 1.01379412271558 1 1
0.906705762576423 0.845595035558404 1 1
0.691552002524152 0.621625657355551 1 0
0.859805807121691 0.788646842819669 1 1
0.91893333451597 0.821224750791381 1 1
0.73755083949231 0.675521788248623 1 1
1.10413349449399 0.968194805312082 1 1
0.936930415551745 0.854322126761472 1 1
1.08762549937091 0.981918875403846 1 1
0.937081746786025 0.854018543387066 1 1
0.709462521542622 0.651584576901709 1 0
1.05158980200677 0.95187164553652 1 1
0.727095851716285 0.675656701178448 1 1
1.11218629421152 1.01794895964937 1 1
0.772313661709521 0.688772660554705 1 1
0.968515285640869 0.895189134907131 1 1
0.954962013380494 0.862207383063809 1 1
1.07313255942167 0.962846009966992 1 1
0.659028337383605 0.57020226590612 1 0
1.14177744017245 1.05500973128026 1 1
0.813680733738935 0.755396640100238 1 1
0.846749502791399 0.774298473291665 1 1
0.706109481219409 0.636805371763986 1 0
1.06163673539631 0.964672731357137 1 1
1.32844126294177 1.19982048840665 1 1
0.998163920418921 0.888941186480713 1 1
1.05091360347815 0.961142038147166 1 1
1.02382610217911 0.929603316625065 1 1
0.935356071264194 0.804144816595993 1 1
1.13282768698422 1.00559250870761 1 1
1.05890107310589 0.945981457787519 1 1
0.852928677754116 0.78319802585296 1 1
1.12640858030146 0.973374843324669 1 1
0.91426687593684 0.80180640934041 1 1
0.888365087641472 0.812918225513809 1 1
0.904272618077203 0.826845485438807 1 1
0.980441467848428 0.89902553982824 1 1
1.08453333626644 0.976370666251463 1 1
0.884521962228474 0.796632878337508 1 1
1.18018056264572 1.09262258585041 1 1
0.620739291920395 0.579077674840673 0 0
1.04048298215467 0.916609374230865 1 1
1.05875842594149 0.952349138022205 1 1
1.00975617773797 0.928307886690174 1 1
0.974623228967555 0.888106499593663 1 1
1.11246335933422 1.01753002421371 1 1
1.09961591608756 0.98801232935312 1 1
1.01885362859081 0.924861450036748 1 1
0.839728749152645 0.778497395594463 1 1
0.612628214937276 0.54688897346058 0 0
1.34872779553197 1.1974592098155 1 1
0.979670897782257 0.90597235534428 1 1
1.37287508729629 1.24841231950847 1 1
0.792833427105023 0.737314086536784 1 1
0.979278591106294 0.901824989559715 1 1
1.03459361944664 0.942254776561532 1 1
1.08598011151215 0.984396348924372 1 1
0.915523567592117 0.808975948126388 1 1
0.904164478822402 0.835829951459345 1 1
1.02761689034518 0.934118545748358 1 1
0.671833994850755 0.605077972366691 1 0
0.801357589477194 0.734301165987607 1 1
1.26412113721133 1.1333724575413 1 1
0.791872847150089 0.721545427065043 1 1
1.11153620204437 1.01108504201483 1 1
0.841379512624387 0.741556719924027 1 1
1.16731978850529 1.01988868861418 1 1
0.926513939173164 0.832679707741187 1 1
0.907835847053944 0.788252377052664 1 1
1.00754919005813 0.907896470944279 1 1
1.00485057315358 0.922784553647901 1 1
0.954736857190221 0.854365323753912 1 1
0.981240239963208 0.897479959851377 1 1
0.905958855396114 0.802105337331784 1 1
0.81363739010339 0.739142798311142 1 1
1.27751095923874 1.14518712515919 1 1
0.764158616895181 0.69490310764176 1 1
0.73784815931692 0.674190194809566 1 1
1.10803157891641 1.04120172561432 1 1
1.3191731549594 1.21432159998629 1 1
1.14380749897255 1.01463472281899 1 1
0.989895610805788 0.871798845859807 1 1
0.988019193031278 0.876799959420656 1 1
0.795477513077865 0.726734960958762 1 1
0.960342806401261 0.928026593762011 1 1
0.938985918953428 0.879851474814753 1 1
0.970756764892172 0.841138262240571 1 1
1.17573661320084 1.05626076798352 1 1
0.825877528757997 0.756342775444536 1 1
0.842284909640973 0.779614442325618 1 1
0.708296327193177 0.643341932103183 1 0
1.37977651102123 1.23238138509316 1 1
1.19393078906069 1.07305088982297 1 1
1.01690894061426 0.950551395987782 1 1
1.12112814816475 1.01781974434952 1 1
0.767012100619304 0.665632641401114 1 1
0.845639767360554 0.77791469603164 1 1
0.792825426473104 0.723396175110046 1 1
1.10949450158707 1.02252095104604 1 1
0.805164867449693 0.745094847326792 1 1
0.927822501916702 0.819751136115778 1 1
0.978240541268846 0.894133391552038 1 1
0.718089168446539 0.654866798122883 1 0
0.686638417175045 0.640696930129232 1 0
0.612025765276613 0.559505563000074 0 0
1.1679593992299 1.06503628883778 1 1
1.02226636078785 0.941480463380219 1 1
1.25950168843282 1.11788694148222 1 1
0.963383672800489 0.883091980647883 1 1
1.22318434998721 1.10289985329472 1 1
1.10421660828932 0.995827436173197 1 1
0.90665056632162 0.823818941431341 1 1
1.08569102497316 0.958220199932494 1 1
0.849500897929241 0.803248613562212 1 1
0.839074746696063 0.748183916246392 1 1
1.01387626394694 0.923595929300893 1 1
0.993013138630303 0.906937770111995 1 1
1.02078119075109 0.955742858991551 1 1
0.5958143489645 0.530366260466221 0 0
0.826451558204663 0.763855064703331 1 1
1.35127232068773 1.22088663544058 1 1
0.814889137758405 0.74735718383586 1 1
1.08836148737528 0.987889023550319 1 1
1.50581561531092 1.36151192672171 0 0
1.17117214881013 1.05782927802169 1 1
1.10725409173666 1.00484215558731 1 1
0.936337773788826 0.834790095805443 1 1
1.36022197904497 1.21562507592455 1 1
1.11503113567506 1.00815990881966 1 1
0.87623310010872 0.809746598144005 1 1
0.842921138157693 0.747377706876096 1 1
1.13157411928555 1.04940277965844 1 1
0.642216621237315 0.609544808096552 1 0
0.687618189546924 0.602376858573404 1 0
0.961994208891135 0.901499133398261 1 1
0.962424827744904 0.850778724790154 1 1
0.857462602037303 0.756987562658142 1 1
1.33247334112417 1.19367369590452 1 1
0.506430080982327 0.42501187444307 0 0
0.709547930916542 0.651394027837602 1 1
0.886615725926052 0.809882567596203 1 1
0.603403355921091 0.536340188361949 0 0
1.15889519116373 1.04074519587872 1 1
0.904306832145426 0.809109664395721 1 1
0.815544521557961 0.755071040449571 1 1
1.37584488973657 1.23262098881159 1 1
0.686755629639467 0.637845966122643 1 0
1.08329421100184 0.975256750882887 1 1
1.01459225362656 0.910298127271548 1 1
0.988626425839422 0.891776315711079 1 1
1.02202143125815 0.95072802779004 1 1
0.842797726956755 0.767198334780075 1 1
0.905536869649293 0.824097159520665 1 1
1.19354164071975 1.08658121916485 1 1
1.02926011328931 0.906816924308865 1 1
0.957410964149223 0.895509669745625 1 1
1.0697004883347 0.963763570955048 1 1
0.836193335669524 0.765571777193369 1 1
1.08061493371496 0.967922629201074 1 1
0.882689049230588 0.806793853409559 1 1
1.05725732237965 0.951184543540038 1 1
0.883713768411889 0.808563644056636 1 1
0.521807056631032 0.460809960523701 0 0
1.22070718631264 1.08542512665889 1 1
0.780154292931402 0.715636538725567 1 1
0.910948885030914 0.809733167321395 1 1
1.06750963215795 0.957736310394864 1 1
0.943029169216586 0.840676330551213 1 1
0.900446002167693 0.824113263851455 1 1
1.16302233964154 1.05164237618692 1 1
0.995973242321552 0.889893880012991 1 1
1.00880723289055 0.901981383034254 1 1
0.863129290925089 0.760413137005983 1 1
1.13557287118892 1.01256348774681 1 1
0.90336345495384 0.80998664966067 1 1
0.806021515836428 0.730516192088602 1 1
1.01176040033552 0.93486792396948 1 1
1.07608495166746 0.958998738918676 1 1
1.20423887890743 1.08040068471273 1 1
1.022196819879 0.916169527123274 1 1
0.85262885446927 0.813888838346396 1 1
0.793952122359037 0.702742765644533 1 1
0.803536478997775 0.711260856177081 1 1
0.846181922038953 0.786334909797768 1 1
0.876656867700241 0.812214205471841 1 1
1.20800457563633 1.09578031251879 1 1
0.815594727663907 0.724100953294173 1 1
0.898647516396415 0.804927414709771 1 1
0.838415269422623 0.768797885665607 1 1
0.964307266630779 0.883245964925885 1 1
0.814101123345815 0.7463043961668 1 1
1.61651322207886 1.46755957910473 0 0
0.819214257529525 0.749263524142202 1 1
1.15584812149084 1.03055061378805 1 1
1.05941097763741 0.965175656098555 1 1
0.840923083697453 0.747494216943038 1 1
0.953080425646189 0.855806391795557 1 1
1.00756816251087 0.928552557756631 1 1
1.10478544199001 0.997475245936753 1 1
0.868487294798972 0.843303168055636 1 1
0.903695893861458 0.838997267232997 1 1
0.970068945964848 0.889023833892216 1 1
0.859920697243383 0.740346120790115 1 1
0.825727093489319 0.751754570319037 1 1
0.904566873703187 0.815399020324533 1 1
0.748344932095451 0.673979740834166 1 1
0.863667054493601 0.782251547611141 1 1
0.875290258810345 0.787941796736524 1 1
0.746145357189306 0.686931465114359 1 1
0.940579542362536 0.867353868564086 1 1
0.718096294653348 0.656138386421549 1 0
0.713706650117313 0.655261547480553 1 1
0.823913311733685 0.744495715725001 1 1
0.821977073803849 0.768521092543795 1 1
1.01017068763216 0.933594792946262 1 1
0.918401547456199 0.836946630795922 1 1
1.0134111984728 0.90859243243711 1 1
1.03484147881885 0.926152580739681 1 1
1.05894921278485 0.9538979699807 1 1
0.806133456518063 0.801184813410245 1 1
1.12112081363348 1.03033910328905 1 1
0.910847375607669 0.824689287620484 1 1
0.921664206107168 0.837115615952062 1 1
1.14170985516729 1.03122847191471 1 1
0.758021629683065 0.69748856312229 1 1
1.38709029581813 1.22216074094751 1 1
0.771280923116705 0.697482067975111 1 1
1.30026931482555 1.19057130756653 1 1
0.781240846505783 0.722122894750485 1 1
1.05749606864341 0.962902725477886 1 1
0.967698284814842 0.88498937850263 1 1
1.07529280663578 0.973315749794554 1 1
0.76305256147725 0.695415928752566 1 1
1.09774094890062 1.00901191878919 1 1
1.21294519869708 1.09568265152931 1 1
1.03604455921812 0.925850416807346 1 1
0.892148808053083 0.792596285454559 1 1
0.819043684129687 0.763287537185636 1 1
0.778340584852255 0.685313053468199 1 1
0.961269780424382 0.854967445168873 1 1
1.13085109483761 1.05008069066881 1 1
1.26977608598369 1.15255484777836 1 1
1.06719290818584 0.950995568832501 1 1
0.907547593301922 0.828221868520699 1 1
1.1157295969961 1.04739998940291 1 1
0.83330722938253 0.740178527432846 1 1
0.955307530347297 0.863357120391368 1 1
0.834358846324703 0.756687255390007 1 1
0.803016676031039 0.751590085773679 1 1
0.970096637076816 0.890288115012927 1 1
1.00686767540483 0.873200445271161 1 1
1.16893639269111 1.06217574122788 1 1
0.999736732479214 0.914928366234028 1 1
0.903643519504063 0.827584664484111 1 1
0.958340190706116 0.864674512099228 1 1
1.19882506904164 1.07897485770403 1 1
0.693209042140027 0.624435443586327 1 0
1.17236423948034 1.07152219430803 1 1
1.17810044123592 1.05029439661118 1 1
1.28557234802244 1.16483596183975 1 1
0.704974706846962 0.622621308222056 1 0
0.371795607102776 0.326896698088007 0 0
0.89362865067083 0.82382260262084 1 1
0.693342044755995 0.631316513522123 1 0
0.911463204156346 0.818792992186113 1 1
0.840850845729418 0.764183506974783 1 1
0.923429138993852 0.839227674520887 1 1
1.22645996238124 1.1237219389236 1 1
1.07198026886453 0.974928771587856 1 1
0.998041669428267 0.882791903759329 1 1
1.05386806141901 0.951840861483267 1 1
1.41032315956689 1.26950788458667 0 1
1.25267292388997 1.11828889250354 1 1
0.810644289707806 0.73593426881775 1 1
0.716378155915707 0.656978754083363 1 1
0.927004915864894 0.850710022998755 1 1
0.908986720948963 0.808087564698693 1 1
0.632287354255487 0.580895161944919 0 0
0.821664695765889 0.753363483846862 1 1
1.0971288907076 0.982579398164761 1 1
0.784764843568215 0.71286165665185 1 1
1.05176664616859 0.957663551504604 1 1
0.879132498046024 0.793089228763092 1 1
1.17129269310802 1.06163072662551 1 1
1.6367427630418 1.46205588771721 0 0
1.00194450814069 0.898356186008587 1 1
0.80524454151402 0.764646457427978 1 1
1.02231422001797 0.911459142285152 1 1
1.18813589557886 1.08751477929722 1 1
0.870870204814489 0.790114846134142 1 1
1.17003137074188 1.0833536989641 1 1
1.18559895039462 1.06178690611029 1 1
1.03969517174985 0.954356734591244 1 1
1.23207200738518 1.13478696156067 1 1
0.967876614927376 0.87814848535573 1 1
0.813124755858895 0.72153266156433 1 1
0.899500978635445 0.814245018663047 1 1
0.849554292692335 0.779158695976014 1 1
1.19863486868144 1.10006316173496 1 1
0.716326384734914 0.678309937169012 1 1
0.698821233799308 0.635752647617849 1 0
0.730813806363073 0.705321585581241 1 1
0.66256551773356 0.639341953450592 1 1
0.795390340718171 0.730323929749238 1 1
1.04432653027859 0.938637684917966 1 1
0.959313841930431 0.881989236681897 1 1
0.959762918785837 0.874282823601803 1 1
0.92070004104368 0.827254135290107 1 1
0.868162015208813 0.80517219728872 1 1
0.678321545258784 0.610667994453718 1 0
0.828004933014496 0.739630005967859 1 1
0.779027552607144 0.697787820223707 1 1
1.05096011362317 0.968904003886822 1 1
0.692787416976543 0.650456678347866 1 1
0.62855237637641 0.550511934258248 1 0
0.78881738276212 0.716094418051188 1 1
0.967965867994029 0.870301204390191 1 1
0.804230876633403 0.741935180062712 1 1
0.831676016188857 0.752922242600007 1 1
1.09296441624304 0.973823023805032 1 1
1.08360687238052 0.982914072352227 1 1
1.22384994615608 1.09407058972384 1 1
0.98214389965319 0.924803236452587 1 1
0.787703314974298 0.737986820109148 1 1
1.22561253980876 1.11125794288679 1 1
1.20238744694169 1.07429037514344 1 1
1.06422128321542 0.952057264873357 1 1
1.36793905909926 1.24219688287012 1 1
1.04868879474021 0.94234111846337 1 1
0.93283692609511 0.841403790795551 1 1
0.912184497879535 0.825538412284525 1 1
0.988387792522439 0.917428506342407 1 1
1.36058763535219 1.20043111009686 1 1
1.00854197709763 0.927445560740653 1 1
1.03687687596782 0.93565760535401 1 1
0.653339035188656 0.590802107166407 0 0
0.913064287424917 0.835210354610432 1 1
0.764862016971685 0.698746160143416 1 1
1.27998589440793 1.14080334439366 1 1
0.675622911739974 0.624336763882684 1 1
1.123119035226 1.01819493368703 1 1
0.933039221722334 0.832822798861617 1 1
0.921608309129326 0.819605316036258 1 1
0.830423877199665 0.764359884040085 1 1
0.770237647509479 0.715587005826151 1 1
1.00824866274619 0.926723891555684 1 1
0.78032283907255 0.749515402775258 1 1
0.899967065879465 0.81517063847681 1 1
0.705771531758136 0.661912754146452 1 0
0.848567538616786 0.770050902824843 1 1
0.883910786357116 0.804201179141192 1 1
0.920510210328004 0.823364345844536 1 1
0.937865051594232 0.855424523220876 1 1
0.973942849355613 0.896818164121377 1 1
1.10264202421344 1.01310231143322 1 1
1.07141543073847 0.983829687368645 1 1
0.933575380790346 0.849416010433308 1 1
0.741753237407752 0.666926249567674 1 1
0.873621911561518 0.793463608627199 1 1
1.04883071113161 0.962972450163937 1 1
0.822904587327201 0.770006754006769 1 1
1.07809374361071 1.01389272201629 1 1
0.917006632766487 0.841577525095977 1 1
1.17140674190331 1.04831630463059 1 1
0.94147061972447 0.842183905800031 1 1
0.957754600521679 0.865161480647645 1 1
1.61145559748166 1.40288874037761 0 0
0.842978108987196 0.774153774359468 1 1
0.825147106611934 0.758447949950921 1 1
0.993132640901244 0.88174691285396 1 1
0.959034974714575 0.882665622366014 1 1
0.98549557178038 0.873442452865401 1 1
1.17225437093691 1.05807116373643 1 1
0.882943669609671 0.775826180283618 1 1
0.779674422185597 0.727656272080504 1 1
0.877372414330653 0.797142522872464 1 1
0.838542673162444 0.759596861793571 1 1
0.776919231402164 0.705156532046332 1 1
0.853795542490517 0.777930169123578 1 1
1.09319938348824 0.970896022997249 1 1
1.06480727564565 0.976931452574193 1 1
0.856578525795054 0.774815914760342 1 1
0.897630297452796 0.797378855970308 1 1
0.903098408232315 0.806022025591957 1 1
0.941009928704691 0.834624886935633 1 1
0.946331272201729 0.836382949165671 1 1
0.999050328531514 0.887548041268723 1 1
1.00037362658783 0.913999075826791 1 1
1.02041596485215 0.936009712839987 1 1
1.30299914738332 1.18638323622291 1 1
1.02392217260365 0.923616635537283 1 1
0.8873792375571 0.793991587294801 1 1
0.96380121565949 0.862867962030927 1 1
0.851852033840664 0.766452692599317 1 1
0.960376319214207 0.923068367353051 1 1
1.13929595362859 0.980084846851809 1 1
1.09189382701534 0.999827768117628 1 1
0.955892171147338 0.842337301486099 1 1
1.11409332491382 0.994719268364228 1 1
0.925417753784904 0.819438731519348 1 1
0.937652125631928 0.841641160087821 1 1
0.892692268343187 0.816719093174765 1 1
0.979638822040958 0.910052475208647 1 1
1.0373394087687 0.935915048965684 1 1
0.964781681823622 0.863313780203626 1 1
0.791508111373267 0.705147392234409 1 1
0.691962845820086 0.623468455057516 1 0
0.87260457705215 0.811845360586998 1 1
1.0772050318088 0.992500098597214 1 1
0.905851388412494 0.818305953797671 1 1
0.920885351975454 0.834989663333241 1 1
0.846762492514642 0.772199840295932 1 1
1.05876775283676 0.964761607611314 1 1
0.787236829432357 0.688312095270292 1 1
1.34986028782164 1.19710437723801 1 1
1.05487495667742 0.954272145843415 1 1
1.14954443838771 1.04054011956598 1 1
1.05263967643847 0.965213045022611 1 1
0.911640932365532 0.836960420425942 1 1
1.07168794024721 0.957098188472502 1 1
1.01934709628539 0.921057773986614 1 1
1.26185520191573 1.1387685272141 1 1
0.987671655981851 0.901217243303969 1 1
0.485793739473706 0.452701283050479 0 0
0.950849542256462 0.894664989981345 1 1
0.793632713926864 0.709791255083867 1 1
1.21941975116879 1.09475356253609 1 1
1.052830408255 0.953670219118995 1 1
1.10643751106669 0.987775386095245 1 1
0.603902593461604 0.550809997748843 0 0
0.943041326389109 0.817535484210434 1 1
0.919740106282999 0.835055772814529 1 1
0.97507552409906 0.865410896556895 1 1
0.765529008230637 0.682520811210411 1 1
0.851527329276753 0.783852013544431 1 1
0.920939086385368 0.825864225885067 1 1
1.05685858767232 0.926260307012982 1 1
0.800658475190568 0.730972354827164 1 1
1.01043998929511 0.941446584209219 1 1
0.981332152625317 0.928121741264501 1 1
0.73653482211677 0.692452350724367 1 1
0.95344381638316 0.874066555298093 1 1
0.860882116260359 0.793597054593692 1 1
0.872303727988644 0.790740011450821 1 1
1.10425242914463 1.01900794674519 1 1
0.832446494381343 0.755005846423726 1 1
1.15918703481229 1.05659539036176 1 1
1.22578418647545 1.06753880480405 1 1
0.777574080683469 0.708552971901149 1 1
0.644570016714735 0.590962916986086 0 0
0.95912271041119 0.859571029329281 1 1
0.806280513676343 0.743721633292943 1 1
0.738853753195964 0.64920746524948 1 0
0.803022249039516 0.748583259135727 1 1
1.07293107148906 0.961959431792314 1 1
0.993959737785712 0.912713580626229 1 1
1.06025714587798 0.969316895734567 1 1
0.923869525017911 0.83474362188982 1 1
1.09622973696192 0.98751597226347 1 1
1.08662716301925 0.997504674744057 1 1
1.16994267523695 1.04404416591999 1 1
0.978756408388635 0.900726128162744 1 1
0.904341376055358 0.812887575968434 1 1
0.971692974406398 0.881061747751217 1 1
0.784604148781789 0.746056225427843 1 1
0.972148932131968 0.885907595504739 1 1
0.602367807279993 0.570953113181317 0 0
1.07852077574812 0.98643878782304 1 1
0.906472326083077 0.821218245465623 1 1
0.891460095584657 0.818505094509504 1 1
0.997511327899646 0.877082270717095 1 1
0.640160964677493 0.573638301043306 1 0
1.1283897890006 0.999738738224845 1 1
0.956042344558984 0.84625190367038 1 1
0.91635294826755 0.84767179504411 1 1
1.02339187512951 0.939565020250385 1 1
1.04827644691519 0.942707514342371 1 1
1.18892607882794 1.06789443226621 1 1
0.9661132855095 0.875587810637988 1 1
0.826168816319496 0.760070575106062 1 1
1.17278548758635 1.04612075186109 1 1
0.739982957709389 0.66336087586654 1 0
1.15580676105571 1.05822668292392 1 1
0.974886253566214 0.895849421054578 1 1
0.958403442427142 0.886790297786543 1 1
0.73502590164409 0.652990450174402 1 0
0.898423839160517 0.828669202301258 1 1
1.01181734286919 0.934444234002847 1 1
1.21256716559269 1.08733747495097 1 1
0.876015847225584 0.798563359448869 1 1
0.990624252984506 0.895676861515003 1 1
0.913911435276209 0.845717524464595 1 1
1.11193220194673 0.994948041267204 1 1
1.09690439590282 0.95790543832753 1 1
1.13788364676019 1.07977896052198 1 1
1.1247668939983 1.02695071815226 1 1
0.906336202960495 0.824739737972303 1 1
0.995899639000646 0.86170340278124 1 1
0.911748361476355 0.84502621691831 1 1
1.04237835096455 0.930261488685823 1 1
0.743293304642312 0.672996855565878 1 0
0.994825127284734 0.890194075131377 1 1
1.00510711045564 0.887044276603987 1 1
1.12355741736993 1.0079327328492 1 1
0.884060319599986 0.806702864625694 1 1
1.00264996630312 0.891496856998513 1 1
0.941302212776109 0.860054244117012 1 1
0.798807780088739 0.739991654444582 1 1
0.943370347544759 0.881761141571635 1 1
1.09938723747968 1.00714106388546 1 1
0.916999528660752 0.845183150008142 1 1
1.07457689386278 0.990246566509531 1 1
0.808402725436485 0.726471075987001 1 1
0.828097190175069 0.75900456450551 1 1
0.980586367556069 0.917689908309487 1 1
0.618180114219066 0.573428858895144 0 0
0.767411967975282 0.706733668344786 1 1
1.39053670226667 1.25405506151417 0 1
0.619730478875569 0.569672890401598 0 0
0.925069142607367 0.853406896692416 1 1
0.918973529806815 0.80436952142118 1 1
0.763815327249494 0.708782223365285 1 1
0.874417553118785 0.777767997869173 1 1
0.869762441824526 0.826677191951852 1 1
1.10715413592885 1.00038950191194 1 1
0.920788305656641 0.853815637848126 1 1
1.03780788762715 0.959923924038745 1 1
0.971750800065831 0.910061662317938 1 1
0.854160773735968 0.786191418089653 1 1
1.03510862161253 0.96377276973311 1 1
1.06794990437848 0.962301454470217 1 1
0.974035408914488 0.884887627878574 1 1
0.945516689100699 0.836348387797822 1 1
0.860786209457194 0.769821288677659 1 1
0.803915963329568 0.735184397185145 1 1
1.02391944984385 0.944466394558803 1 1
1.03373798664863 0.927584538297307 1 1
0.882140273302783 0.790017321083533 1 1
0.666003451204768 0.611254757760625 1 0
0.712553552579136 0.65121986638274 1 0
1.05771572253615 0.939391665655775 1 1
0.913178664104567 0.815863841470338 1 1
1.02728502956124 0.911496874268049 1 1
1.05188646563418 0.952201139073942 1 1
0.916716584807351 0.84045777481342 1 1
1.17211386402888 1.07375797841755 1 1
0.827121049377031 0.755513239783564 1 1
0.802977149300963 0.727938916441254 1 1
0.575027331575371 0.512413952836628 0 0
1.02739137390199 0.915320634406934 1 1
1.08133575051563 0.98941525455921 1 1
1.06659034353948 0.958858117518501 1 1
1.01918809340697 0.941193307243733 1 1
0.803027028063161 0.719613088952794 1 1
0.86048865696438 0.762392133004152 1 1
0.761139344457474 0.704708125075929 1 1
0.992595314572437 0.901902292866455 1 1
0.855622658074502 0.799309730321652 1 1
0.990237480661134 0.922141908570562 1 1
0.942654242053964 0.84454066796677 1 1
1.08827727850732 0.996843297896621 1 1
1.4362799787886 1.29990742833388 0 1
0.971476414049776 0.878350105187065 1 1
0.936572344657742 0.857378350820666 1 1
0.858437504831312 0.779785384467665 1 1
0.723752046209142 0.678216075607273 1 1
0.96348294809359 0.882197395260717 1 1
0.765867576611917 0.695253154622266 1 1
1.06594812132586 0.947710244779015 1 1
1.18901926114865 1.04895864852318 1 1
1.00301646479967 0.912977565083808 1 1
1.21594323668972 1.09294684873102 1 1
1.15050103954944 1.0469343817886 1 1
1.06032973899255 0.941698037237521 1 1
0.884528591045281 0.794907334445351 1 1
1.10387670371272 0.994426179525325 1 1
0.917498215019574 0.861801842525507 1 1
1.07323590219341 0.953509774739955 1 1
0.892220906645336 0.879928478111082 1 1
0.941462163505242 0.849152662218127 1 1
1.08185869753446 0.954790179244401 1 1
0.814098427734551 0.726006306823026 1 1
0.948849550793797 0.839254782572931 1 1
0.753062900997798 0.664450149123282 1 1
1.11865178074986 1.02809918161009 1 1
1.05372958211018 0.945937444511151 1 1
1.13499361798635 1.00137434271242 1 1
1.32508969781979 1.17550447102332 1 1
0.894505305543379 0.80430209001227 1 1
1.15409263217955 1.06774983505378 1 1
0.982415546976995 0.885069310580435 1 1
1.0456067750614 0.961314846416567 1 1
1.09926520520743 0.986525675181267 1 1
1.00287343196908 0.890082723846977 1 1
1.00644358015319 0.894213390635591 1 1
0.80909154262856 0.72277097286941 1 1
1.13787746236881 1.00056113105264 1 1
0.96116155559489 0.8812616424336 1 1
0.781332279367902 0.739171701383902 1 1
1.07460024629254 0.960672185451306 1 1
0.948049458525833 0.857198420151091 1 1
0.718313453698295 0.640159965292362 1 0
0.736344315394248 0.670678270737163 1 1
0.890704217024868 0.795900554109622 1 1
0.784139274134552 0.688234819633427 1 1
1.18455466384564 1.06590350347731 1 1
0.90091526132227 0.803281756388608 1 1
0.843331480501315 0.774419674317246 1 1
1.16960847715821 1.03997555227825 1 1
0.729859237088497 0.697466643334788 1 1
1.13628698404855 1.02739254726168 1 1
1.27058402607611 1.15804984489243 1 1
0.816352631858647 0.753464393419877 1 1
1.04276638865092 0.940784449527661 1 1
1.14833115555001 1.00242666399013 1 1
1.18811938894663 1.04457331204541 1 1
1.26628287501479 1.13807307222201 1 1
0.846713419916568 0.765466611253474 1 1
0.993952880094182 0.89253021710488 1 1
0.693198376042481 0.649618157553578 1 0
0.880598153317649 0.802969879966918 1 1
1.17476945145068 1.07671408956194 1 1
1.08021675824221 0.957711029818946 1 1
0.766585127510556 0.696858699880784 1 1
0.674450932438383 0.611620907448742 1 0
1.28053151283667 1.15160010825495 1 1
0.486452979142265 0.450218739466594 0 0
1.03952357684774 0.95499340037713 1 1
1.13528061857224 1.01892981725251 1 1
0.959777365632365 0.870144651502209 1 1
0.728194139117636 0.657830054058316 1 0
0.955614379063897 0.870972148215314 1 1
1.35427471381198 1.22697445197926 1 1
0.861029983351395 0.785912535346323 1 1
0.771490873810301 0.708670135888599 1 1
1.15963783699445 1.06277583155058 1 1
0.782724429901851 0.699819954597926 1 1
1.23262773240446 1.10702701404672 1 1
0.831032818000606 0.759747029628358 1 1
0.813766521122094 0.74185269508725 1 1
0.923675024030957 0.822250247114432 1 1
0.950510470540055 0.871736368693416 1 1
1.05278815320836 0.941217726399659 1 1
0.975809457078887 0.869595115723641 1 1
1.13652839291919 1.07126238256029 1 1
0.917253294814262 0.806531440096459 1 1
0.496252080841811 0.478687577505492 0 0
0.927334212924063 0.830669346461626 1 1
1.06374783066738 0.981857251493759 1 1
1.09840390592068 0.980126326360778 1 1
0.906372667977938 0.830102403801371 1 1
1.23718484090452 1.15172623202244 1 1
0.995936004549803 0.935809138854902 1 1
0.995285963440764 0.911737822606504 1 1
0.948496680004871 0.887992101463275 1 1
1.28987528931753 1.16838923967528 1 1
1.35783893949421 1.22926809225273 1 1
0.708441541982039 0.636716602384974 1 0
0.877828806123282 0.809785453871606 1 1
0.817987176344941 0.731214301005794 1 1
0.902826614581785 0.830201013714109 1 1
0.750624931573455 0.672241626803151 1 1
1.19535962133047 1.13060370724712 1 1
0.713287972188915 0.660966041477619 1 0
0.927814054306667 0.846377474113082 1 1
1.01129092901928 0.926061925161946 1 1
1.28241213808389 1.15158595914056 1 1
0.812440813815626 0.718782916089543 1 1
0.967803035193808 0.869004842083284 1 1
0.81214730458101 0.735116618312926 1 1
0.648602624867952 0.574067409113942 0 0
0.829330698006474 0.759388532767137 1 1
0.897276157722888 0.812085031753655 1 1
1.00022546617703 0.870183329894215 1 1
0.647231076035798 0.601740123072516 1 1
1.22647303473449 1.12961603098593 1 1
1.07328713290222 0.970577116050557 1 1
0.997428209998264 0.865087078691119 1 1
0.845107111464669 0.751770350206198 1 1
0.768629991872367 0.686545168334486 1 1
0.977236492614061 0.895352404936281 1 1
1.25356887188287 1.1195046553847 1 1
0.903530280719437 0.815340307271235 1 1
1.12452503605316 1.04306560407881 1 1
0.789245515777976 0.698546737326868 1 1
1.00909383800344 0.912934009833823 1 1
1.04391257627408 0.948944818248531 1 1
0.89185225862746 0.808266184447602 1 1
1.1592755220178 1.05679438179782 1 1
0.722454144195309 0.671842110465714 1 1
0.871045636781977 0.783715796954579 1 1
0.929063053588392 0.862107372336765 1 1
0.789946139829465 0.704787617433219 1 1
0.764349327799249 0.674522007986504 1 1
0.928315078602198 0.840039514971726 1 1
0.877183324000649 0.773365037176324 1 1
0.899553243637913 0.831487594406709 1 1
0.917711540311638 0.819219642310803 1 1
0.947318690732146 0.820410271015798 1 1
1.40765745926611 1.21830601538517 0 1
1.14289233013064 1.03235072221025 1 1
1.09425786566961 0.982019388791251 1 1
0.697269712420289 0.64246770602858 1 0
0.858567196698565 0.785280322833662 1 1
1.14788369536938 1.06040092983396 1 1
0.721045241031028 0.660782623556969 1 1
1.13811776015202 1.02609949106748 1 1
1.09138297289461 0.996602258777496 1 1
0.935375422673 0.881389691007717 1 1
0.978614056574847 0.893789319798827 1 1
0.977121992874025 0.894811370967944 1 1
1.10597451793204 0.998072063638631 1 1
1.13211811830297 1.00055859915459 1 1
0.855568218758305 0.791633992407152 1 1
0.537547890671441 0.502534405600705 1 0
1.03808933453319 0.952331456164381 1 1
0.814150149487713 0.7406887041632 1 1
1.0707279051511 0.947819055852029 1 1
0.88661890497866 0.799425929473694 1 1
0.970426723227691 0.877071125639671 1 1
1.10209907443242 0.986468396290894 1 1
0.682551476755365 0.600187095258857 1 0
0.965581060310801 0.864208142328253 1 1
0.960689314915766 0.887636366539438 1 1
1.1148028284822 1.02408038412772 1 1
1.04202791588473 0.940613315894639 1 1
0.760104442589214 0.674397476986576 1 1
1.00256162172658 0.850468251377411 1 1
0.905408628943271 0.810774471660262 1 1
0.880145358917645 0.802628749860865 1 1
0.633862582082698 0.573274074445824 0 0
0.904807885188739 0.822787827284385 1 1
0.935981287821008 0.854796857219705 1 1
0.988958590885387 0.944652481365506 1 1
0.987334676648809 0.893245273213816 1 1
1.01534653738671 0.94065833076037 1 1
0.855663508578803 0.788250144719056 1 1
0.947694034218193 0.812025637631264 1 1
1.10624173185718 0.996578299205842 1 1
1.18144916401577 1.07993828900973 1 1
1.15810602240662 1.05626139004474 1 1
0.804889623630731 0.732182838990846 1 1
0.836763196601 0.734320019425198 1 1
0.815764568489281 0.732087610891487 1 1
0.921768700609968 0.83591878994733 1 1
0.871613715339154 0.819189889297396 1 1
0.730536035678628 0.627379694457078 1 0
1.01729718058731 0.916587789752588 1 1
1.0354045731912 0.946192184017198 1 1
0.832040198918213 0.753259256226437 1 1
1.24862322066027 1.13726336598186 1 1
1.45601442502455 1.31918901560772 1 1
0.779229361770558 0.712425243623249 1 1
0.706778946406484 0.63999224811917 1 0
0.869866909777175 0.766251721724764 1 1
0.687689844115969 0.620121517849086 1 0
1.15514999485007 1.06227360363782 1 1
1.08764915119227 1.00415994579779 1 1
1.0888081074709 0.987470615020506 1 1
0.992799721971185 0.905422575069795 1 1
0.812844272819298 0.733450188522612 1 1
0.648746722416284 0.596022364459393 0 0
0.607654895487127 0.54481256416592 0 0
1.17225670555463 1.05792337477023 1 1
0.94208645886715 0.854872236856118 1 1
1.00332833946816 0.914267887186835 1 1
1.27194198431216 1.14772024639184 1 1
0.597144964669146 0.537506620137893 0 0
0.814317451774392 0.727510288924647 1 1
0.833972977200229 0.7309883240009 1 1
1.02403157455578 0.935838600384651 1 1
0.970755739030774 0.884070815859116 1 1
0.741547323228821 0.653460414260292 1 0
0.989572488150883 0.886912942540289 1 1
0.816231052564778 0.723643368971653 1 1
0.911078373554034 0.823830282141098 1 1
0.713312366847022 0.658403266848723 1 1
1.12118870957184 0.992225869679931 1 1
1.14651857074015 1.03758739172562 1 1
1.22021824629593 1.05610753761385 1 1
1.19815199459898 1.0923010576996 1 1
0.641967267002595 0.5892574523679 0 0
0.993144545869305 0.905050416365251 1 1
1.18346349144801 1.08495676863834 1 1
1.05792628609491 0.926281121425689 1 1
0.878393339889769 0.787095806512859 1 1
1.16928264569166 1.03616487247617 1 1
0.825616051343304 0.728219216354548 1 1
0.850500483380147 0.781673034922544 1 1
1.12865364353011 1.01022801226796 1 1
0.934679862249755 0.844266862621851 1 1
0.909569058642874 0.802076865894053 1 1
0.567927956463011 0.54047211079374 1 0
0.787494787494264 0.71050767691095 1 1
0.776924647986216 0.711790187719976 1 1
1.05115033613152 0.955888591029696 1 1
0.792115358585145 0.690778751063857 1 1
0.916811633263579 0.827020237448015 1 1
0.662727163604257 0.593693089103655 1 0
1.06367805971467 0.965451166539192 1 1
1.07098544914541 0.974373972211938 1 1
0.710827185379934 0.662274672415209 1 1
1.08858942129388 0.999461226632282 1 1
1.12782859495258 1.04102361222792 1 1
0.80384886286789 0.733730050840503 1 1
1.11296072854256 1.01350928079813 1 1
1.19031870390502 1.0660174357655 1 1
1.07406444779269 0.965733696051599 1 1
1.13766327105741 1.03762654003905 1 1
0.87977490568801 0.798062957956221 1 1
1.06223417543829 0.947470112516044 1 1
0.945200662899779 0.843479144411163 1 1
1.03611881782963 0.954469305157172 1 1
0.774594847516741 0.694785125131461 1 1
1.06963816815209 0.960057947174148 1 1
0.920412120353489 0.861758284866127 1 1
0.873654282366933 0.796648496965337 1 1
0.982836714714277 0.897063343598578 1 1
0.884757566860469 0.798294108633187 1 1
1.00020204086323 0.889198409880994 1 1
1.00267749065607 0.912437056802255 1 1
1.23130027307808 1.12294755925521 1 1
1.01733896124908 0.928311160777405 1 1
1.24387253719684 1.08182555315945 1 1
0.88679034078451 0.815306112068149 1 1
1.15471160720164 1.07143025624769 1 1
0.837791029474003 0.74578675395796 1 1
1.04180783235187 0.909249694087477 1 1
0.818842188954427 0.762744070839318 1 1
1.23961521849475 1.10956002884097 1 1
0.998397014512713 0.914002716863789 1 1
0.974136074779379 0.899398094360944 1 1
1.24590760304858 1.12471066635269 1 1
0.957875073435198 0.883011209077919 1 1
1.37432085898676 1.23617275251704 1 1
0.781406888751777 0.724942630129583 1 1
0.852392566420406 0.747558696823294 1 1
0.870813293999219 0.811911123970249 1 1
1.10315137349879 0.986571587621502 1 1
0.796780485092861 0.720297448980808 1 1
0.905512121010595 0.844463783738969 1 1
0.887760702375394 0.799040941209521 1 1
0.879096120608377 0.778442097990312 1 1
1.02735285522362 0.914513800066122 1 1
1.11210332147579 0.969001571636425 1 1
0.690299114846576 0.611040591172302 1 1
0.801873007621704 0.743013455788122 1 1
1.05140921111486 0.946402620085716 1 1
0.765009071354241 0.697673528364308 1 1
1.0175803645261 0.915605454178034 1 1
0.774306810808922 0.693839790344329 1 1
0.848347817173848 0.78763153456027 1 1
1.11937620994816 1.01648639279644 1 1
1.07354320807368 0.992245105165053 1 1
1.14371858440496 1.03831969177998 1 1
1.00075339311714 0.914264621784206 1 1
0.964840545082242 0.890547962466808 1 1
1.14807428914384 1.04673889721841 1 1
1.1184776881823 1.02012426990404 1 1
0.801777615410055 0.723581164810889 1 1
1.03482079118363 0.935754853184355 1 1
1.13237747283925 1.05673038204368 1 1
1.18959168454858 1.05670645296133 1 1
0.716044171291754 0.635566416692816 1 0
0.933614188879915 0.829558695832804 1 1
1.43531399298246 1.28633113613485 0 1
1.13900645793063 1.03279335849054 1 1
0.80633529066053 0.723766812111625 1 1
1.10808254795115 1.01852691679416 1 1
1.38749630053922 1.23571874545368 1 1
0.747312479552695 0.662124677478588 1 1
0.963288587221891 0.878103278415375 1 1
0.858270682084171 0.781686133713544 1 1
1.19733390518794 1.11429035609642 1 1
0.85584276238006 0.775688656523058 1 1
1.14505987373271 1.02518005269428 1 1
1.00634650337317 0.911173279291149 1 1
0.925600017161426 0.835744490846416 1 1
1.00451970587165 0.906260044458583 1 1
1.02963226387536 0.91850098976423 1 1
0.991286580305796 0.882472946253482 1 1
0.791468591761347 0.734172671136061 1 1
0.74168549296196 0.663954614056671 1 1
0.916652555016914 0.819535612211625 1 1
1.18540041242225 1.07189029736809 1 1
0.808340547642184 0.735351710221016 1 1
0.856079077008794 0.78095231653129 1 1
0.865220803989286 0.806400022184728 1 1
1.21180682017617 1.06178873917293 1 1
1.0749593499402 0.958944302763227 1 1
0.907760956804379 0.869989475421899 1 1
1.11445695904067 0.997416839193776 1 1
0.559133278722926 0.524973379778155 0 0
0.981501664466793 0.884956458153856 1 1
0.982447582096623 0.898414721504428 1 1
1.07189066609131 0.98787671180828 1 1
1.13389693514819 1.00399432929887 1 1
0.841244047979698 0.763304267194196 1 1
0.820200725379617 0.758193335101674 1 1
1.1198003085414 1.02060964535907 1 1
1.02485700197342 0.918590283753122 1 1
0.809536745665716 0.733373255452347 1 1
1.14101875650418 1.03127909553616 1 1
0.885284413651617 0.783729222760981 1 1
0.928019876443891 0.835785700628422 1 1
0.885312381388928 0.803223088927762 1 1
1.09333676631365 0.978446132151177 1 1
1.27125809647918 1.16686485400231 1 1
1.15319034328179 1.03182232128707 1 1
0.896446626674042 0.872445660702654 1 1
1.10815852260907 0.991675620759528 1 1
1.08029904588048 0.97705756498344 1 1
0.816313619675251 0.75737116888747 1 1
0.784602692631859 0.718114632321203 1 1
0.903215702739205 0.805600295246723 1 1
0.804540475436861 0.730515561191845 1 1
0.823694603809869 0.747633644134701 1 1
0.584376642986747 0.523722502188651 0 0
0.941029561776666 0.852244541396622 1 1
1.21815810576797 1.10233483737484 1 1
0.8457966599942 0.762788841458636 1 1
1.13065458969373 1.02101805245076 1 1
0.761480527280713 0.694428340631202 1 1
1.22007867462182 1.10291064758375 1 1
0.954604174869933 0.870297267177079 1 1
1.2970432623295 1.1726929157416 1 1
0.90973955609835 0.806894119954981 1 1
1.13070316459804 1.02012900417988 1 1
1.15015996795473 1.05611528064255 1 1
0.94893189014339 0.864701163774371 1 1
1.0816202700952 0.982660267827002 1 1
0.789194898936005 0.713651469232798 1 1
1.01176083033439 0.937207828188155 1 1
1.0501641146486 0.906922831076441 1 1
0.928290306956535 0.836963437529931 1 1
0.869066304027563 0.795653785644808 1 1
1.09351599921665 0.980889531854872 1 1
1.38191125278022 1.28977441425864 1 1
1.10064373087931 0.99162850996687 1 1
0.775254285868079 0.695940480675899 1 1
0.868905111080561 0.781305014857546 1 1
0.945068157484644 0.876902947792294 1 1
0.906550316721546 0.818240658029306 1 1
0.907496153071202 0.820744796022672 1 1
0.921410336601345 0.826213690761145 1 1
0.984199159074691 0.902462458939007 1 1
0.940931871037989 0.915011552618355 1 1
0.966354502455693 0.862817651267753 1 1
1.05786811502932 0.967564710414014 1 1
1.26230801888809 1.15579563219351 1 1
0.884893101593545 0.793385961671848 1 1
1.25922460921534 1.13826508318645 1 1
0.9322561970662 0.832848241675 1 1
0.933719037598502 0.83118676686333 1 1
1.00710444042481 0.903601716568482 1 1
0.746499270792873 0.669890930435135 1 1
0.76343872749958 0.690774346703071 1 1
0.831324909509263 0.779509036500752 1 1
0.932441245227578 0.851914842754399 1 1
0.941490014256523 0.857444887857337 1 1
1.19141466667627 1.08961131771554 1 1
0.689958581311921 0.619559049463565 1 0
1.12940945878168 1.01591326831393 1 1
0.913641676745974 0.838764589857298 1 1
0.652874835732472 0.612590578933364 1 0
1.09465193659918 1.01253405469035 1 1
0.934333865603872 0.849478183461141 1 1
1.00163117301028 0.901648268714631 1 1
0.786073106249606 0.73956613561224 1 1
0.586444345815341 0.565964719790655 0 0
1.16118133157389 1.05368639763242 1 1
1.07291082406116 0.978304360409466 1 1
1.2282312874633 1.1272571591272 1 1
1.18333521214719 1.09285296249143 1 1
0.981992731827688 0.897207750907528 1 1
0.914189844694568 0.832673941141384 1 1
1.29769431486226 1.15649360049635 1 1
1.16548218503996 1.05549250636708 1 1
0.83446915845932 0.757456213237212 1 1
0.942341296136814 0.872870054871966 1 1
0.985869948574521 0.901628155422591 1 1
0.836849100922197 0.724919073164113 1 1
0.34267617771568 0.310570632025258 0 0
0.916153780004563 0.851504805185325 1 1
0.756405598305856 0.725967408770025 1 1
0.971016204466107 0.893561531055776 1 1
0.98358741046789 0.875052958815726 1 1
1.08946852005706 0.96548802738765 1 1
0.998225310492705 0.878734052301655 1 1
1.14011187569583 1.04878790631082 1 1
1.0159076823812 0.92498450514015 1 1
0.728211515398168 0.622415988421954 1 1
0.921980158268517 0.858979182636744 1 1
0.96589606598317 0.877152504740173 1 1
1.01409153532323 0.910757910429164 1 1
0.913060101468168 0.826866670979115 1 1
0.63993765365562 0.597203036739659 0 0
0.977309564776038 0.865121776408931 1 1
1.3467049925177 1.21813108416354 1 1
1.17421666559955 1.07812803682393 1 1
0.896521488621538 0.808548937097913 1 1
1.32431557135311 1.19586484023642 1 1
1.06117799637972 0.955110836481869 1 1
0.866995329166614 0.782743702452629 1 1
1.00539679797411 0.929321344048223 1 1
1.02433954601944 0.927915946256089 1 1
1.1200445808783 1.03542455241801 1 1
0.98942322142429 0.903153998564978 1 1
1.00918610054303 0.931738923590106 1 1
1.17390916700492 1.04077683394681 1 1
1.41713180475445 1.30902471594538 0 1
1.44002167813677 1.28365886242551 0 1
1.16048865711476 1.08008832911422 1 1
0.948620211862073 0.875955840103338 1 1
1.08242729685039 0.977627120491704 1 1
1.07008994576017 0.9368420320439 1 1
1.22696980278134 1.11063115458176 1 1
0.955710254543918 0.88761047979009 1 1
1.06346530328897 0.95206938675464 1 1
0.936102223129502 0.815006733507817 1 1
0.933868171198979 0.873693557733234 1 1
0.644920332203543 0.586644805791848 1 0
1.01095148798875 0.916331368726342 1 1
1.03645051436147 0.946043080822298 1 1
1.01915061646054 0.926682583529018 1 1
1.11783274020469 1.01779017506776 1 1
1.03004100004871 0.978027069666868 1 1
0.904648529844129 0.797202417604226 1 1
1.12719862600304 1.01840832229584 1 1
0.588731060713608 0.529483182820993 0 0
0.98891539688716 0.901316028023938 1 1
0.650702549805827 0.606458044092667 0 0
1.04030859536619 0.949953622778406 1 1
1.00930347030188 0.90673079972145 1 1
0.995962191136348 0.90182802522971 1 1
0.910463807150871 0.832062108242841 1 1
0.834856808557356 0.752186847915894 1 1
0.829656971194256 0.746355451688342 1 1
0.923662361607938 0.819735363312522 1 1
0.885948285884442 0.801627427909268 1 1
0.783230168546709 0.706987341800861 1 1
0.952205189661185 0.846282677703315 1 1
1.37388073678543 1.25035601103633 1 1
1.00816632378953 0.914918674506603 1 1
1.04242013842135 0.948261292034307 1 1
1.00622451492148 0.899063458780679 1 1
1.08349668886161 0.971118257949397 1 1
0.647520555770781 0.596551611325306 0 0
0.692666198330918 0.635053037044227 1 0
0.873740782408568 0.786359399246669 1 1
0.841886502106671 0.762874379483434 1 1
0.998660701094444 0.898210875269684 1 1
1.15717040384491 1.0460658537166 1 1
1.07283119436497 0.9736861032277 1 1
0.901034153420961 0.794846869954557 1 1
0.932415166758228 0.848104040633667 1 1
1.04635440709451 0.960802553923569 1 1
1.0434903038269 0.954642751262887 1 1
0.977519388552831 0.90410170339558 1 1
1.04584815972477 0.948071546856354 1 1
0.930952474396278 0.862408856779202 1 1
0.852505441551732 0.787649849780704 1 1
1.11682953230164 1.0090463658071 1 1
0.872280905992393 0.802234237596274 1 1
1.00164163890163 0.921199021752499 1 1
0.74487090083115 0.679709139219595 1 1
0.874967890139127 0.810652605758444 1 1
1.11160482291848 0.996483022350665 1 1
1.14040670757179 1.06024940574819 1 1
1.36933844530921 1.23826841860144 1 1
1.27083067378493 1.1433582112086 1 1
0.870110423328942 0.791259442450483 1 1
0.821733047317067 0.755107903754854 1 1
1.43965070941798 1.2831249763176 1 1
1.12146143547604 1.00793799046581 1 1
0.757784178143691 0.687158622738345 1 1
0.969048870500224 0.874964282373234 1 1
1.1621288551197 1.06043719878204 1 1
0.869114924006255 0.78548634961395 1 1
0.944063986024148 0.85919458590909 1 1
1.01043748290777 0.909717087126352 1 1
1.06287289108373 0.985904452283435 1 1
1.061528981825 0.965786305610781 1 1
1.22370781539061 1.08788354149464 1 1
0.997211532888717 0.91437027021084 1 1
0.885076300852261 0.798110696955756 1 1
0.979619344600037 0.886013051285605 1 1
0.987009486721453 0.872011390275003 1 1
1.0985683558874 0.990824053973113 1 1
1.15464130981413 1.05424635838871 1 1
1.12678503867268 1.03949556280813 1 1
1.06373624820777 0.982896863169104 1 1
0.863432624394537 0.772175777990382 1 1
0.699684773581043 0.6662894697166 1 1
1.0473381438553 0.957582747396243 1 1
1.05779808399357 0.926514028256729 1 1
0.902144502819831 0.822190847023593 1 1
0.833189706601917 0.764761289781689 1 1
1.02314063875891 0.913761558547472 1 1
0.879850465198304 0.791411943349692 1 1
1.17422173941437 1.07676987616481 1 1
0.760876409854283 0.681724234973124 1 1
0.982786815862924 0.888013225446666 1 1
1.0668999206968 0.950125372683236 1 1
0.602008805791488 0.556506881052386 0 0
0.686195897950796 0.620483209509147 1 1
1.13555739261673 1.05253977742379 1 1
1.04934037496547 0.936979498256075 1 1
1.09472566279993 0.980617730114879 1 1
0.947515381130116 0.840341486067146 1 1
0.962462618979951 0.854036214316421 1 1
1.08157452608871 0.985455759318647 1 1
1.06611144895456 0.97419227102993 1 1
0.978850288893519 0.880217792538636 1 1
1.14705381130546 1.04550371869113 1 1
0.940346251820805 0.843827873158667 1 1
1.03967675798213 0.962990932724709 1 1
0.930849891468472 0.80272530160945 1 1
0.834205596903384 0.769883544626801 1 1
1.01941689235665 0.931901294206487 1 1
0.907019973498739 0.840744184784754 1 1
1.19137004011551 1.05602446516623 1 1
0.779807005382433 0.715431694117325 1 1
0.969194287990492 0.824032076150324 1 1
0.923870939099231 0.833576597054298 1 1
0.826905617022406 0.767199561669849 1 1
0.713083869950965 0.647542450313704 1 0
0.881257349127626 0.783911802306639 1 1
0.710867284120019 0.649892127597753 1 1
1.25202878328915 1.14307441326044 1 1
0.736719451215538 0.662100200653676 1 0
0.863593296635392 0.786140980845244 1 1
0.839142476111533 0.756424557365404 1 1
1.16584458271235 1.04786634777734 1 1
1.08245417666107 0.993356801676277 1 1
0.863494261282544 0.778761314094366 1 1
0.839037267974822 0.759223195060792 1 1
0.993533491251401 0.874585706267672 1 1
0.86980892233476 0.773163279365927 1 1
1.04643195173587 0.947601660711624 1 1
1.09077484468814 0.983093045272777 1 1
1.05612600860977 0.982748789275259 1 1
0.728148512069111 0.665780625666289 1 1
1.05101463508505 0.960046092263766 1 1
1.08179360837983 0.979124309191563 1 1
0.623938798713728 0.569571181065965 0 0
1.08798315551549 0.991726047504331 1 1
1.03713599936072 0.949424930219195 1 1
0.783666411464516 0.720112095804701 1 1
1.28561729804752 1.19116942871572 1 1
0.856949743177688 0.79332747864572 1 1
1.18996007882855 1.06862479353011 1 1
0.984866314041008 0.898136402272333 1 1
1.06879987362612 0.941908106353397 1 1
1.00344925990358 0.913412920238541 1 1
0.579640639352919 0.524241953020631 0 0
1.12539224093734 1.01157167878457 1 1
0.803662256880569 0.731276660837084 1 1
1.23399140124982 1.08460770046432 1 1
0.925355411993878 0.849835711168164 1 1
0.977094753297623 0.885504803790768 1 1
1.08897360120801 0.970023782386325 1 1
0.795953773678645 0.730009302412049 1 1
1.53975935391666 1.38255197673063 0 0
1.37788198966988 1.24499506378765 1 1
0.933930291631533 0.852845425167857 1 1
0.616096626997334 0.575086140531908 0 0
1.05964459451558 0.962266686921391 1 1
0.828142157721333 0.740083367739099 1 1
0.97956203771374 0.878633101831767 1 1
1.10009029639998 1.00899333742755 1 1
0.933037902245543 0.832498208997209 1 1
0.913335630937241 0.837131187871852 1 1
0.749208550343322 0.67141106713268 1 1
1.32810829707962 1.16662133393158 1 1
0.934568553993373 0.821581801726696 1 1
1.18972110550552 1.0830241247874 1 1
1.30519091678897 1.14548942637572 1 1
1.11361740729638 0.995543055472228 1 1
0.987224136902562 0.888129960505906 1 1
0.697494723243948 0.625732158596974 1 0
1.25773490623201 1.0810685382677 1 1
1.10353319547036 0.986946082802264 1 1
1.32654817730193 1.18146750660817 1 1
1.00422614113156 0.922434916795031 1 1
0.749137297751878 0.69333613574468 1 1
1.18212443196217 1.06770553627148 1 1
0.968685738636083 0.875771005967234 1 1
0.835889051971357 0.745295389568203 1 1
1.17073569109324 1.07287210822029 1 1
0.91599099959691 0.834170975633359 1 1
0.871400275457408 0.768798688987446 1 1
0.94685403367937 0.860336285180537 1 1
0.797999973576046 0.721070472689817 1 1
1.25998095887755 1.15378975236635 1 1
1.033616427052 0.939804913862975 1 1
0.751318113308979 0.675595658984623 1 1
1.04962501778101 0.943982088883442 1 1
0.812933205502411 0.738718037252291 1 1
1.09245134462901 0.985267438280603 1 1
0.67521998195866 0.615878083927787 1 0
0.897473314072259 0.839066951823134 1 1
0.734560626130716 0.681632334979977 1 1
0.888926456321039 0.786209317755817 1 1
0.811515078626123 0.757945443088284 1 1
1.04342513517298 0.951643997267819 1 1
1.13274729031461 1.08100596874569 1 1
0.978327171925241 0.891578768972355 1 1
0.689238383074789 0.624056251678585 1 0
0.91709295123593 0.841115074724576 1 1
1.1743765138227 1.09077094495346 1 1
1.09342410986464 0.986094982213976 1 1
0.681004260160317 0.619549841037992 1 0
0.949322711523026 0.869649728260583 1 1
0.881001981668746 0.821838545370568 1 1
1.14898508930211 1.04098234673971 1 1
1.08498682084392 0.971580929078685 1 1
0.905810081154065 0.808082674857164 1 1
1.01837022088332 0.897525413145311 1 1
0.718381788714716 0.662129969785335 1 1
1.03807907200256 0.959071794070602 1 1
0.955173916547285 0.846065370498355 1 1
0.859951968850661 0.766205313650657 1 1
0.798645671891396 0.719451816111447 1 1
0.720455994884186 0.655051348055517 1 1
1.05670009280579 0.950771043342311 1 1
0.767869431596676 0.687423397933896 1 1
0.937100846252462 0.841024252743357 1 1
1.11341162878193 1.01241594384098 1 1
1.08073880028266 0.968564731613385 1 1
0.729259323781202 0.683414398133368 1 1
0.951725037700902 0.863238364024257 1 1
0.819607983920146 0.761952466645414 1 1
1.20702941750545 1.118125247928 1 1
0.86272268648858 0.777647038334994 1 1
0.713034610357645 0.661624950879679 1 1
1.03795391438146 0.937563821672404 1 1
1.1794993805192 1.0769928145995 1 1
1.11510411078248 0.964055280764091 1 1
0.925228748916035 0.849334566285962 1 1
0.68204292944723 0.631686413498205 1 0
1.02506850942673 0.924945181407073 1 1
0.807236729936094 0.707209057228725 1 1
1.01511612515959 0.916694356709943 1 1
0.927038243486311 0.821430903554196 1 1
0.85695608808968 0.764239234432204 1 1
1.11006767680275 0.996633692746362 1 1
0.792957276564259 0.750383487620331 1 1
1.23755125045134 1.12527792078678 1 1
1.13482320519118 1.04545072993442 1 1
1.04648816597129 0.950460722032326 1 1
1.16260228750484 1.05944608824868 1 1
0.987296981033685 0.89845957901041 1 1
1.06467107484739 0.945695711565801 1 1
0.956923219298834 0.869506288282516 1 1
0.955774495849434 0.848999878937184 1 1
1.14025793664351 1.0147968000845 1 1
1.09317431949937 1.01096303671119 1 1
0.971133361760425 0.900882339331369 1 1
0.989636933614447 0.889760021504518 1 1
0.791781071837493 0.730559553400006 1 1
0.864223609985707 0.766794859768454 1 1
0.78235430448308 0.70886680164133 1 1
0.896573061110131 0.825546312011819 1 1
0.87502497966552 0.764962147185593 1 1
0.963308595027165 0.854595009857611 1 1
1.14265145769716 1.00109423562564 1 1
0.983264957842284 0.878438827197991 1 1
0.963616220878625 0.909710708318584 1 1
1.05244912151771 0.964717477214376 1 1
0.896835315695939 0.784805853516948 1 1
1.23572917779535 1.14459985318918 1 1
0.991782542761085 0.895220958224414 1 1
1.14855527729729 1.00644268264771 1 1
0.809980968499176 0.741167635066078 1 1
0.956301872906677 0.858833174608844 1 1
0.808087098403733 0.722804967370654 1 1
1.07898867932034 0.989643031031691 1 1
1.06222707560942 0.95273148961829 1 1
0.941804625760888 0.851322305674053 1 1
1.05806037074185 0.983583487783525 1 1
0.485190470913977 0.458970587921823 0 0
0.916939952488509 0.819961602672607 1 1
1.12770134458493 1.01152013554698 1 1
0.582799204558286 0.52431229431111 0 0
1.33634193103947 1.2081781187517 1 1
0.962076328774746 0.876669451954306 1 1
1.02078942920765 0.918631371869952 1 1
0.886212579195337 0.798984608564487 1 1
1.0162963060758 0.91702109125982 1 1
0.870306125735176 0.803473971659941 1 1
0.831675252474441 0.735444143161725 1 1
0.755362690843141 0.693907053751784 1 1
1.31187202297468 1.21927417913542 1 1
0.956250659110251 0.863968714927732 1 1
0.873662452528432 0.816992692806385 1 1
0.885154941916438 0.805988005515292 1 1
0.648211008088519 0.582296916919266 1 0
1.26118588330717 1.14016571320067 1 1
0.976126304337318 0.964230134712004 1 1
0.645897383087285 0.590741886427994 0 0
1.15243869331402 1.0409136078166 1 1
1.19367835316327 1.08201385593762 1 1
0.75074353370722 0.685550623406661 1 1
0.79750033837437 0.702946225130899 1 1
0.976068076127195 0.879659986758515 1 1
1.04541325608912 0.942721138309057 1 1
0.861056906284775 0.746555293636189 1 1
1.30595839289055 1.20470797144614 1 1
0.90698048409066 0.833763608558269 1 1
0.951824536265657 0.863078867799833 1 1
0.650899785083244 0.571012398854191 1 0
1.42163323579992 1.28038135451651 1 1
1.03359223961764 0.939449936996078 1 1
1.22358938733231 1.1077309644324 1 1
0.879995878786446 0.815659051061076 1 1
0.795235133238059 0.7199970105867 1 1
1.09553347526275 0.988505970125967 1 1
0.796634126648605 0.715395050424053 1 1
1.10082386211387 0.982127700418689 1 1
0.976338419154642 0.888178189242913 1 1
0.978256660107433 0.904929493797555 1 1
0.607160728467199 0.561875270631791 1 0
0.851680276402916 0.809415322417926 1 1
1.16865469882345 1.06635183385263 1 1
0.875939389612475 0.787520811747653 1 1
0.81892670833632 0.73304816668793 1 1
1.03273897931206 0.961507805551751 1 1
1.02961218141127 0.944555073018193 1 1
0.928196035757981 0.862079465342017 1 1
0.831422162554533 0.772177075942073 1 1
0.787914846868028 0.722279208922734 1 1
1.40719546279082 1.273104726601 1 1
1.00744497663103 0.915648420246837 1 1
0.940268860554109 0.857253465980803 1 1
1.21006755658738 1.11572282646835 1 1
1.1244926273421 1.00014425304291 1 1
1.18935648492361 1.06658263646606 1 1
1.04993838593027 0.920590356294162 1 1
0.781635526521253 0.707610676108702 1 1
1.15329335663467 1.03799889322986 1 1
0.71855423348957 0.652578051028533 1 1
1.140358216467 1.01179279319279 1 1
1.01930499818734 0.925621210765012 1 1
0.982114364339255 0.87873944189361 1 1
0.916673705128625 0.834063949948761 1 1
0.905519319911937 0.833807595884245 1 1
0.965652310579621 0.857436089676981 1 1
1.01889997399279 0.9249194871847 1 1
1.04431627615786 0.943170148677798 1 1
1.08179682283274 0.96272193471276 1 1
0.757139835441377 0.69882165773965 1 1
1.0386033664161 0.92590413215586 1 1
1.09486342805861 1.00089338626965 1 1
0.851875452234828 0.749493428608616 1 1
1.05338330976677 0.962922157609906 1 1
1.0261813853784 0.936561548732048 1 1
0.724067817299203 0.697634763897981 1 1
1.01969659495264 0.925168943159352 1 1
1.05388662185146 0.946321037182869 1 1
0.934298188298887 0.858487104154619 1 1
0.683590828715306 0.621237042835458 1 0
0.773387476521151 0.699566241154338 1 1
1.27147172701482 1.13386469628935 1 1
1.29850902273051 1.16771368166129 1 1
0.85488024891114 0.774643086140474 1 1
0.833826078299738 0.760992025762131 1 1
0.98390012774918 0.882204941660527 1 1
1.30877209109358 1.15873245698172 1 1
1.25355616915354 1.1267632549788 1 1
1.07811212577829 0.976174913963798 1 1
1.13828504836338 1.08994005644286 1 1
1.12094866141039 1.03095818875518 1 1
0.93991459205104 0.868508726899949 1 1
1.13465262341546 1.03092441888682 1 1
1.04631941577422 0.933813881209276 1 1
1.10613653230738 0.981953163259651 1 1
1.08475596770592 0.961704935064134 1 1
0.969276295406272 0.879527438042476 1 1
0.782045577909369 0.70694357279116 1 1
0.924686488769058 0.81207191036436 1 1
0.965767228059149 0.84866564668662 1 1
0.821579297494229 0.749486738945366 1 1
0.554476457077706 0.51506965699996 0 0
0.626107518965426 0.562349000474083 0 0
0.870950953767812 0.799625296989138 1 1
0.778908967233541 0.715145974676009 1 1
0.886459403552885 0.787198671251583 1 1
0.803118706131812 0.726174216033255 1 1
1.08710054236464 0.997542388817274 1 1
0.741010411204001 0.670736578532645 1 1
0.954959744056528 0.871859989190931 1 1
0.982785511379716 0.881972545445889 1 1
0.881938521212577 0.778796888691401 1 1
0.582092637443585 0.537472187486804 1 0
0.828042431251447 0.740286634100818 1 1
0.854778609142967 0.766173648604612 1 1
0.73131171181404 0.67936665548635 1 1
1.10505431420204 0.996731328002625 1 1
1.06305038846331 0.978290638049729 1 1
0.921349682492581 0.849509024746021 1 1
0.944234582312763 0.861739632705938 1 1
0.664328230641529 0.624734608955876 1 0
0.80518781104736 0.740731043673538 1 1
0.68716931122996 0.613928734585028 1 0
1.20530408999871 1.09479722845042 1 1
0.64390941313834 0.571355190851169 1 0
1.14466898915327 1.07239447879307 1 1
1.26289886453076 1.16415630321774 1 1
1.22504577143458 1.07987804106795 1 1
1.16921423234172 1.06470334022063 1 1
0.880433721138385 0.776270651546809 1 1
0.523280182787375 0.497870488851654 0 0
1.18191488691484 1.07330110116131 1 1
1.13448740692695 1.02085852476141 1 1
0.750725521873852 0.689752583302747 1 1
1.09756935208511 0.980988720287358 1 1
1.03984346242592 0.95017177535723 1 1
1.15600306598016 1.06200125011899 1 1
1.04799434188213 0.959068500901992 1 1
0.930743107626579 0.865238301258074 1 1
0.758266018836479 0.699842018487279 1 1
1.27432793577293 1.2155565984427 1 1
0.697956865156782 0.637677370916575 1 1
1.07197755288663 0.970366314024896 1 1
0.841204567663385 0.768887711038348 1 1
0.994730474780258 0.896584738927238 1 1
0.889446731779458 0.794440343710315 1 1
1.14504338260704 1.01959684719214 1 1
0.89548011155221 0.806723727766642 1 1
0.929869837915227 0.845305309955055 1 1
1.20000205726713 1.07623498695296 1 1
1.12169880701998 1.02511314891549 1 1
1.03914119029586 0.954020669852527 1 1
1.2916696540712 1.16370684173293 1 1
0.882342633472739 0.814071178985872 1 1
1.12618056549676 1.0079439106193 1 1
0.890622970972367 0.799878610782464 1 1
1.37774125280138 1.22720667091697 0 1
1.07087427531266 0.988724420495553 1 1
1.09675823869307 0.98844509540243 1 1
0.743463154507323 0.682367380078462 1 1
0.820963200323332 0.724043460226308 1 1
1.3953788284864 1.30692718069569 1 1
1.37222570789507 1.18317215483651 1 1
1.05963391634527 0.982176606145115 1 1
0.724871386878875 0.678596795443095 1 1
1.19804382709915 1.08605883560328 1 1
1.05648241809949 0.93218521745466 1 1
0.928190393355628 0.857038998989916 1 1
1.00212192125138 0.909889558514593 1 1
1.06641503679101 0.978380550134881 1 1
1.29778234205775 1.15429134719587 1 1
0.806064429821757 0.750761265655944 1 1
0.952267380471619 0.861989360814173 1 1
0.871549879480054 0.813670779841401 1 1
0.814747057153786 0.713269563285968 1 1
0.779177717004585 0.705620996433892 1 1
1.01914365197885 0.926189803175173 1 1
1.05695764585713 0.967312728838065 1 1
0.995831342519068 0.894649452064893 1 1
1.11005997541715 1.00074453006413 1 1
0.588828549699417 0.528639135070377 0 0
1.170307631294 1.02711698829291 1 1
0.980953578074762 0.853837296259528 1 1
0.955497151664466 0.884935304952923 1 1
0.875497110850061 0.798422398484706 1 1
0.745979668247076 0.690365144319061 1 1
1.22180024384566 1.11923476100091 1 1
0.972462596288591 0.890587982054882 1 1
0.875143362920226 0.794101987958442 1 1
0.860675913479643 0.771820389110704 1 1
0.844968287594602 0.768431455906288 1 1
0.942277843005531 0.862028602312777 1 1
0.771628006986582 0.709458490212362 1 1
1.28768037548866 1.14723316818526 1 1
0.955839955877931 0.876279235335445 1 1
0.825720401856028 0.750238147297123 1 1
1.14825210300393 1.03107735767258 1 1
0.878726392841383 0.801635624373829 1 1
1.08067292184831 1.01178562007629 1 1
0.758547072164454 0.682284921863627 1 1
1.00194398929722 0.922825645702207 1 1
1.12609334708397 1.05255614796409 1 1
0.848362938903013 0.77118936745221 1 1
0.978554900563847 0.879040775845801 1 1
1.07519013573061 0.971953550852608 1 1
1.13340982428524 1.08376775818202 1 1
1.04892884394064 0.945971111306896 1 1
1.18573494482987 1.08611023520139 1 1
0.856404872432778 0.775278219117073 1 1
0.864100451241666 0.78542697448655 1 1
0.888605843810679 0.797031359883905 1 1
0.961580465242714 0.885827737166455 1 1
0.690558397295526 0.622089690400904 1 0
0.855227084520699 0.78167073660023 1 1
0.926490117833361 0.832746251801762 1 1
0.862540865622265 0.790157738658722 1 1
0.85224688835738 0.754034597661476 1 1
0.694069939789312 0.646390760168518 1 0
0.852369037614107 0.754068468891432 1 1
0.893736207969983 0.809491773069732 1 1
0.707200782358413 0.659691902862483 1 0
0.999496153636925 0.891095763547322 1 1
1.39501034723003 1.26757163554945 1 1
0.854579841393479 0.790654811459664 1 1
1.19213390887005 1.06012446299794 1 1
1.18823206534799 1.06661584536797 1 1
1.08927595329166 1.00116284869853 1 1
0.992052980941056 0.893844357203682 1 1
1.07339954547838 0.983732566236305 1 1
1.17144598863948 1.05652345594786 1 1
1.1457746765573 1.04254608811191 1 1
1.24286822689367 1.12091126399745 1 1
0.735218267398505 0.644348921685744 1 1
0.7382505191007 0.670749838911177 1 0
0.881503631149628 0.7842349396137 1 1
0.754643815754582 0.664162582254392 1 1
0.71301769977912 0.641996467629188 1 0
1.00126129139402 0.91938767871011 1 1
1.19114201213164 1.08769738884089 1 1
1.1478356608243 1.02743268591418 1 1
1.04939750096904 0.937149213613668 1 1
1.07167621987964 0.976088437157896 1 1
0.762215065166968 0.711252555802433 1 1
1.42414677410285 1.31864953991452 1 1
0.852043628361222 0.749565446059428 1 1
0.858915808561213 0.787445491175408 1 1
1.19009501087881 1.08391995100062 1 1
0.862203651185429 0.783390811278959 1 1
0.805293642477451 0.715125260902191 1 1
1.29434548878395 1.1652771537874 1 1
0.970559631262823 0.891242495685949 1 1
1.00829800950245 0.914128300609968 1 1
0.903361008682352 0.833132126564428 1 1
1.21993887051892 1.10858921981781 1 1
0.737486243490536 0.663583124342127 1 1
1.10432723175425 1.00702216085279 1 1
0.892966711041309 0.799450556984312 1 1
0.99604340431303 0.885006415843997 1 1
1.17608029435229 1.04791991321656 1 1
1.14888030613138 1.028661247876 1 1
1.07353214676957 0.979949283599157 1 1
0.624175999978023 0.558282426822286 0 0
0.870015384151619 0.780772680114817 1 1
1.06299466362995 0.966334083151091 1 1
1.21648827051874 1.10196355488686 1 1
1.05012520167877 0.953197835873865 1 1
1.30841473859571 1.20595545248198 1 1
1.04740223721612 0.96587948245922 1 1
1.32560827612761 1.19882960524821 1 1
0.69356012276987 0.620902221238092 1 0
0.999682620465231 0.912128949012833 1 1
0.9974356663092 0.881965529153012 1 1
1.15759425460184 1.0161756898463 1 1
1.1084393141136 1.00314959121724 1 1
0.877664880980199 0.769360465731361 1 1
1.07596138687923 0.963122566389303 1 1
0.41034841622144 0.373183602949851 0 0
0.842219846023803 0.774488655750291 1 1
1.5523037466219 1.40926594717229 0 1
1.12066923209038 1.01966456770731 1 1
0.522352737975988 0.469602136462959 0 0
1.09742174610508 1.00843829662006 1 1
1.18299017584955 1.08783531808216 1 1
1.25302346319376 1.12451948027438 1 1
0.991603393213047 0.898182497541311 1 1
1.26064218067718 1.11218690017929 1 1
0.978714822513393 0.889530946248098 1 1
0.803784647698929 0.742811952375267 1 1
1.02775516010959 0.940051395926795 1 1
1.00968524379347 0.892662861325159 1 1
0.917338866791778 0.827481063546301 1 1
1.0530939926818 0.974444771018857 1 1
0.941688483388195 0.871363364528062 1 1
1.1485240743456 1.04200729142745 1 1
0.816198941207798 0.728588728043673 1 1
0.837594176795791 0.775438851685733 1 1
1.01217250239698 0.924538173764508 1 1
1.28226578429719 1.16525698591714 1 1
0.841764699721668 0.755837183714954 1 1
0.961978838371363 0.866253193438562 1 1
0.823756342108147 0.764240951850529 1 1
1.10301799139494 1.03118739187593 1 1
1.23005733685774 1.15014144976309 1 1
0.664918396311965 0.606619362335003 1 0
1.28184433467917 1.14850915471381 1 1
0.988469507912745 0.888256865267178 1 1
0.961589700234979 0.885159236818828 1 1
0.79119692661942 0.7214655014469 1 1
1.00020259535333 0.897690472501479 1 1
0.626640669060177 0.555464347357086 1 0
0.886752891878201 0.810107140800947 1 1
0.767233095063159 0.710659685494255 1 1
0.936427074869337 0.836795843971969 1 1
0.871961318926882 0.783527760336522 1 1
1.03951013058874 0.948945898930607 1 1
0.929737348646679 0.838096645865901 1 1
0.783249815693786 0.698108814624214 1 1
0.855204152147438 0.7895760129041 1 1
0.857868415429838 0.793859864264108 1 1
1.14709912315203 1.03692030651442 1 1
0.823779230491197 0.738954842984758 1 1
1.18623133468221 1.07649119655047 1 1
1.21040149343404 1.08577665065202 1 1
1.11023204726362 0.9862610271724 1 1
0.904902319721001 0.836558243950397 1 1
1.12668477845836 1.00077022160341 1 1
1.05950599063957 0.961322763746901 1 1
0.769869764513675 0.670385102008643 1 1
0.744183879484862 0.675185455229779 1 0
0.895255281898087 0.82127834358755 1 1
0.944052876350136 0.868705485573704 1 1
1.27555828876338 1.1288542029516 1 1
1.30901649322732 1.18562049956315 1 1
0.829477749687956 0.743375439108357 1 1
0.768201955030107 0.724947218371901 1 1
0.750130415915139 0.687528392596562 1 1
0.928036107696614 0.80011366485923 1 1
0.989548228223209 0.946724353943644 1 1
0.852883584351972 0.767428658569995 1 1
1.01626873448512 0.937397774577922 1 1
0.836642482648236 0.768502718543058 1 1
1.00106834750129 0.921332953038159 1 1
0.773154740836681 0.706733103396985 1 1
1.00567413807472 0.924967286991827 1 1
0.893974883389812 0.801243003936545 1 1
1.04097450654167 0.950326458001401 1 1
1.01440613617745 0.898524325309104 1 1
0.961938106885228 0.884418158580855 1 1
1.0558819644223 0.942044553759659 1 1
0.882060897457044 0.790135413886697 1 1
1.07898347583687 0.978597048705029 1 1
1.25204158757008 1.13309842923399 1 1
0.957072272175787 0.8718472967362 1 1
1.01586670493635 0.93163496019144 1 1
0.634072179480066 0.594739081632588 1 0
0.880779259193737 0.802746057973406 1 1
0.993091049664278 0.9333722620415 1 1
1.43699881662216 1.31336040884228 0 1
0.975423519622278 0.874770391982473 1 1
1.24841901256958 1.1191145073586 1 1
0.942629117083226 0.842216136393075 1 1
0.941728784772534 0.867490682641064 1 1
1.13474810535146 1.04759793477744 1 1
0.761795689310854 0.689957520393573 1 1
0.654276715924873 0.622901166514636 1 0
0.740468846877244 0.654330018327406 1 0
0.932507479843328 0.822849744791452 1 1
0.959172358230304 0.875824950357158 1 1
0.918873010561707 0.826998505707921 1 1
1.12137724413361 0.982848277535425 1 1
1.48694184580097 1.33947231888812 0 1
1.21096714816887 1.09811486190251 1 1
0.861530868344081 0.78634214226234 1 1
0.877872246395545 0.79944262906288 1 1
0.997533671382488 0.89083295669465 1 1
0.633821858895468 0.547135511554918 1 1
0.815129546664539 0.74031543613105 1 1
0.872589401250883 0.783529022631222 1 1
0.993523716283488 0.858112895916107 1 1
0.912780035761568 0.795415792276304 1 1
0.807167644295428 0.741713323529465 1 1
0.922911268746056 0.838017141662065 1 1
0.722090965131715 0.645124354554543 1 1
1.07603269503879 0.961517886407999 1 1
1.16088695498238 1.05646818353872 1 1
0.945063878325307 0.837184559105037 1 1
1.11784268689939 1.01491860679672 1 1
0.827871785235507 0.71422914546682 1 1
0.995131610359048 0.870214231448805 1 1
1.20488720829276 1.11001200564363 1 1
1.13090421264642 1.01864055217793 1 1
0.886266201236653 0.796905486700414 1 1
1.00602128080501 0.906048889205981 1 1
1.07366396074698 0.961354341006614 1 1
0.830625065244296 0.744393915523369 1 1
0.849863215798194 0.759885409591803 1 1
1.10241727148438 0.99392076115051 1 1
1.19119209641528 1.06161368715646 1 1
0.796207400958989 0.727381998107983 1 1
0.690591162246101 0.626620741079647 1 0
0.643267507231571 0.57166878093459 1 0
1.0051548924262 0.919838031409199 1 1
0.875443621088029 0.794293215315252 1 1
0.69233672336495 0.617490226292231 1 0
1.09164917735903 0.998100627273394 1 1
1.02960320312118 0.935435307969355 1 1
0.970889448922896 0.892127678459982 1 1
1.08494982206017 0.986973738508503 1 1
0.971750724571416 0.865225454654408 1 1
0.816963143758942 0.734159176634392 1 1
1.01534709129506 0.914445669733663 1 1
0.804489660059359 0.743750923893881 1 1
0.831029880716904 0.773878017866159 1 1
1.1467265180658 1.04669282419517 1 1
1.03260562875967 0.946934439213091 1 1
0.710285488730319 0.61804724781791 1 0
0.883965277184088 0.777401251819139 1 1
0.766189227116831 0.69735854507548 1 1
1.21768220001072 1.09898528680153 1 1
0.822319592030939 0.734408196062631 1 1
0.994718221859624 0.928439638698496 1 1
1.20825018013118 1.09656727266444 1 1
0.754244526518333 0.668955244745791 1 1
0.967800491990357 0.879440198128732 1 1
1.27541390719849 1.11599080934495 1 1
0.791990348711784 0.716874531033727 1 1
1.12007218749958 1.0235305000363 1 1
0.984039258096446 0.882069523219779 1 1
0.997270006221485 0.89076698074876 1 1
0.908096912967019 0.855143846766933 1 1
0.901330249692153 0.808956240085764 1 1
0.861659290794832 0.807735902503802 1 1
0.839094137579437 0.752127180667644 1 1
0.741415819657232 0.65850832618677 1 0
0.975510297125001 0.866833965250327 1 1
0.958798170677607 0.8669884140252 1 1
0.979606546552336 0.890090688505244 1 1
0.96967918774127 0.863863432757332 1 1
0.970959194221361 0.865251335695075 1 1
1.00443843705221 0.919387664820191 1 1
0.800038397915528 0.720653811079464 1 1
0.981627805718593 0.861113266220941 1 1
0.942625177986496 0.822475881231942 1 1
1.14123967144987 1.05002217165561 1 1
0.842143306197816 0.769687043854189 1 1
0.817958978034289 0.740284399385569 1 1
1.34921600112435 1.19861194816359 1 1
0.951577198618864 0.865731615103986 1 1
0.963408902658748 0.88498266833121 1 1
1.3517999225054 1.2117145471037 1 1
0.941453132597087 0.876838990963646 1 1
1.21785172140174 1.11413023003048 1 1
0.989468965223393 0.889642369507401 1 1
0.742018156835359 0.686606078985985 1 1
0.707389175569937 0.636779586118509 1 0
1.26787599245531 1.15207860400867 1 1
0.656590290320442 0.597328772544323 1 0
0.922636990301379 0.820555810240574 1 1
0.995222580813549 0.888758431800914 1 1
0.892408309326432 0.778595352595028 1 1
1.06232342155339 0.94713524481153 1 1
0.852203442875796 0.744830872587178 1 1
0.963480685796691 0.883305804182042 1 1
0.601854888965218 0.555665988522812 0 0
1.04845459683693 0.949713609703561 1 1
0.820318863660331 0.776570386831022 1 1
0.758710793694934 0.69296228060285 1 1
0.883722580991628 0.808720498896862 1 1
0.964984378126033 0.881700873510033 1 1
1.07289115172267 0.968436888683178 1 1
1.04930169707315 0.943693786922046 1 1
0.678630693014708 0.619969305824882 1 0
0.855273440440335 0.795675122746484 1 1
1.206280199669 1.08826470618858 1 1
1.27831959241369 1.15101307186029 1 1
1.13058937035697 1.03400401124127 1 1
0.910917071098869 0.808215745921401 1 1
0.925486086724394 0.849017890737551 1 1
1.21459978874075 1.09448200283603 1 1
0.985469527861042 0.889701334882767 1 1
1.07855827230903 0.953269198598989 1 1
0.741304112106267 0.681068257379125 1 1
1.06687583288108 0.965714367465253 1 1
0.982453972444902 0.863773016682733 1 1
0.799060437681045 0.716433284896841 1 1
0.934010277617987 0.84465254111456 1 1
1.00750284963301 0.915678472375349 1 1
0.801520249022094 0.72965125123287 1 1
0.88943320009289 0.8211218562086 1 1
0.980301649666402 0.884972229885658 1 1
1.21825849473743 1.08532975612034 1 1
1.08490448669104 0.963733983723506 1 1
0.928811042336638 0.827528059255109 1 1
1.10963118570491 1.0372391639626 1 1
1.24294139291123 1.12478741233124 1 1
1.06770533858711 0.952490981527976 1 1
0.889082842428891 0.816267473177294 1 1
1.41188774099523 1.26999278069898 1 1
1.25768305610732 1.11013683374865 1 1
1.25196208935049 1.13020796414622 1 1
0.97313982477422 0.873467626593645 1 1
0.772779412546631 0.735415534124854 1 1
0.947973014958081 0.873803232961675 1 1
1.16756638318624 1.0562081921921 1 1
0.707646418977841 0.649836167079753 1 0
0.702248585204914 0.669888511507867 1 1
0.573688013035339 0.490519327351282 0 0
1.08879886684511 0.990378349807655 1 1
1.24161426602876 1.11216181107868 1 1
1.11336401368623 1.03093166749303 1 1
0.889581206533998 0.762972529066691 1 1
0.736751942944487 0.657715261328154 1 1
0.934614866566353 0.826640042064852 1 1
0.791677659865689 0.696537047865607 1 1
1.21891251822907 1.09755508941839 1 1
1.1590136773517 1.06183911870316 1 1
0.656707856931591 0.590284750789646 1 0
1.10721151227934 1.00530533783369 1 1
0.675788260633566 0.615789870213021 1 0
0.916215534687551 0.815054685236305 1 1
1.02484838710319 0.916167886922435 1 1
1.44534605278107 1.27498617398802 0 1
1.1074128146109 0.997277514401243 1 1
1.00458970658481 0.912822601955159 1 1
0.941659886918938 0.850011607923146 1 1
0.84463334974479 0.776635010800726 1 1
0.556356743271099 0.496226977249095 0 0
0.885743814671974 0.813726149421867 1 1
1.00697925472235 0.913533515968126 1 1
1.33026393662936 1.15949037672087 1 1
0.768423285852141 0.711682159304926 1 1
1.31684734453463 1.19491488488434 1 1
1.0500745531237 0.969707074412343 1 1
0.787598324915279 0.756364072575918 1 1
1.09227561966768 0.989523044032981 1 1
0.874880285789421 0.790903885816955 1 1
0.867343604885193 0.782852892743836 1 1
0.827654413696741 0.76148151500675 1 1
0.813965506829524 0.749730194765963 1 1
1.05866728436955 0.983663671331476 1 1
1.04925249383927 0.967604631354768 1 1
0.932309692601956 0.864642394386892 1 1
0.931512305581346 0.850207153979115 1 1
0.91795369276685 0.861076421707755 1 1
1.21387693337746 1.10905588979441 1 1
1.03227931968092 0.931472567142361 1 1
1.18075734122741 1.06474299121421 1 1
0.96901616531399 0.885807857233647 1 1
0.789481810190882 0.71993616677853 1 1
1.03288088879999 0.924077321167763 1 1
1.13542926062665 1.03872574655929 1 1
1.17584935857044 1.08328648306712 1 1
0.896984463769407 0.818301083812469 1 1
1.09784410238346 0.978863754764107 1 1
1.10478477365327 0.96848896423583 1 1
0.969562179913344 0.8811153942656 1 1
1.08126334536986 0.978623657970193 1 1
0.578169340366989 0.538893839621743 0 0
0.897962081541104 0.825224580578829 1 1
0.63569506189635 0.574087064812161 0 0
1.18119237494926 1.06661638924912 1 1
0.648024405816267 0.586490655585681 1 0
1.00520738102333 0.911438940329455 1 1
0.783453124913228 0.726651286132953 1 1
1.1953913117192 1.09024579186802 1 1
0.871497021118555 0.765571541948059 1 1
0.916170343871401 0.797182325348779 1 1
1.06438153543546 0.982389550270025 1 1
1.09699349532734 1.01961613653497 1 1
1.09732130981422 0.998042730977921 1 1
1.05537521602384 0.959523280137815 1 1
0.865155860598265 0.784751543626067 1 1
1.17756466683263 1.0572530348803 1 1
1.03429112310837 0.978643537855783 1 1
0.959391246971521 0.876069944529911 1 1
0.896366464050056 0.837803001051416 1 1
0.985630988262448 0.907813127086686 1 1
0.913720444000509 0.847781604058873 1 1
0.651396326709662 0.586933764046949 1 0
1.26114806298019 1.14088971175895 1 1
1.11801530019601 1.01508618889471 1 1
1.06641402841764 0.961013371289946 1 1
0.89207440006556 0.827609281814593 1 1
0.706281078232769 0.621744148628329 1 0
1.18839020031891 1.06377015174617 1 1
0.890343857402095 0.817551150625612 1 1
0.971896356629868 0.892391156236825 1 1
0.741414548189198 0.6950177562584 1 1
0.557762735822669 0.500389198934325 1 0
0.853662658725858 0.788406789505118 1 1
0.58746389487911 0.510898246338686 1 0
0.960678079548909 0.886632880253869 1 1
0.812831828284141 0.736933696611938 1 1
0.98053094316444 0.87048110210692 1 1
1.17107260710305 1.06676769389107 1 1
0.764970948936332 0.734226867480983 1 1
0.994098620450386 0.896670464191107 1 1
1.17546917512428 1.06909695101273 1 1
1.03917523368626 0.946631128970564 1 1
0.980120778105378 0.885821898371713 1 1
0.820618108203206 0.74807717130062 1 1
0.726396566547114 0.661137234848175 1 1
1.18637464314329 1.09260982754429 1 1
0.974176427412623 0.87879796170514 1 1
0.974325803288776 0.88153924541635 1 1
1.24512113600985 1.13453556468348 1 1
0.78460994510576 0.695270970026099 1 1
1.01564488986976 0.883595228188469 1 1
1.072118114344 0.967227888218822 1 1
0.999601684324499 0.914815537101166 1 1
0.98452086323381 0.890168239216472 1 1
0.656505432130146 0.586548989126821 0 0
1.23012094231881 1.12032849295674 1 1
0.751595046185635 0.701805197196206 1 1
0.902209699687868 0.815880907140688 1 1
1.02507594351993 0.947890814222686 1 1
1.0049106560482 0.878684614049174 1 1
0.724576203325766 0.650206884534629 1 0
0.898022872088869 0.83775241953467 1 1
0.745187400199764 0.678574287694258 1 1
1.223619595059 1.0931627683882 1 1
0.976337385056878 0.872092148758873 1 1
0.901078614325518 0.838595482091043 1 1
0.829284281993349 0.748493574162921 1 1
0.745306120842 0.66283896592316 1 1
0.675124925831042 0.622092926842551 1 0
0.762116710534711 0.69428169315929 1 1
1.11230610961773 1.02007065631976 1 1
0.715778749788768 0.670772219473654 1 1
1.0519261909455 0.961774916834734 1 1
1.1017217795131 0.996849815272708 1 1
0.787380143619868 0.73022549179878 1 1
1.12380460917816 0.998878150052347 1 1
0.780067547819884 0.694557930981713 1 1
0.999507303721107 0.892625642354749 1 1
0.961157152455502 0.883740724314144 1 1
0.830611357586049 0.757660924303367 1 1
0.819297551518644 0.749133835799445 1 1
0.785241162125011 0.724575892943782 1 1
0.975371840776868 0.858150704707728 1 1
0.859011811832226 0.759298900615301 1 1
0.848677837574429 0.78049584670516 1 1
1.16939889394282 1.06096320708666 1 1
1.08065785481601 0.953336490529265 1 1
1.14715032510482 1.01980343272564 1 1
1.18784238222281 1.06585340356328 1 1
0.669863773326131 0.61289528077902 1 0
0.865597737128446 0.791214296415793 1 1
1.016220313353 0.933065978544842 1 1
1.29931671286498 1.15825874856858 1 1
1.01187025485032 0.90767727025451 1 1
0.99084182123901 0.869883120910776 1 1
0.782693186803345 0.732441864969666 1 1
1.02405600710294 0.918756258638624 1 1
0.950035562593403 0.865457818877284 1 1
1.18414956071977 1.08547780456964 1 1
0.919934823595321 0.843207810420535 1 1
0.958739395744202 0.860047868658841 1 1
0.960961577893689 0.833286236338145 1 1
0.897582527680692 0.80652308211378 1 1
0.947558412255671 0.849541960730228 1 1
0.591158851363574 0.540995570774168 0 0
1.32176405196159 1.1824733910537 1 1
1.02743856469688 0.937298782162131 1 1
0.896256596648418 0.810232809100803 1 1
1.10798571958458 0.99484530896461 1 1
0.71879418130718 0.650959566883911 1 1
0.874001010841447 0.754892992070599 1 1
1.00758980399419 0.920736116869096 1 1
1.19698549959755 1.06882544811647 1 1
1.01651113816885 0.912569754994879 1 1
0.879677440294346 0.775999559783939 1 1
1.0592843326095 0.950686488936701 1 1
1.02402829441086 0.950974299544862 1 1
1.16951431589674 1.04597289581916 1 1
1.03386597173537 0.94015325608261 1 1
1.46647716967355 1.33137419313243 0 1
1.24874768535235 1.14777451383232 1 1
1.14637706323984 1.05296421961272 1 1
0.953858866453348 0.896745220010541 1 1
0.691833897149573 0.633374687300205 1 0
1.08863100929706 0.974817433487033 1 1
0.84459130452041 0.784630859423413 1 1
1.32565617538022 1.20077147883688 1 1
1.1011731094286 1.01359285535913 1 1
0.645731245436481 0.577469772514376 0 0
0.864137439157263 0.799293851342793 1 1
0.836439320878162 0.734975635268176 1 1
0.813207942765554 0.759310542606443 1 1
1.21500154311821 1.10172081582951 1 1
0.802400228012759 0.727082074060938 1 1
0.845985361429281 0.787442883815566 1 1
0.874818174989242 0.796913303741331 1 1
1.05972592666762 0.969064917959007 1 1
0.927129754263203 0.837483886116933 1 1
0.752408098886451 0.681894888725246 1 1
1.25203809816932 1.1505998149969 1 1
1.09999813682469 1.00454529244751 1 1
0.81474173656323 0.741243409196489 1 1
0.927194972103945 0.852263926564675 1 1
0.985503013575234 0.887858765252386 1 1
0.927912450108988 0.833331702621567 1 1
0.857309268278574 0.764932364403683 1 1
1.01366123623792 0.914336540251843 1 1
1.35180064278931 1.2128970252452 1 1
0.549211337233822 0.485765064389059 0 0
0.693410218170952 0.625030059440549 1 1
0.912144585333533 0.83732379981364 1 1
0.927081565590991 0.818460128968344 1 1
1.2857752260359 1.16865921277482 1 1
1.11831042423934 1.02786633665107 1 1
0.851479576466174 0.763384814683674 1 1
0.498616641200276 0.458836177038677 0 0
0.886877135547714 0.804121321148111 1 1
1.14352012855042 1.03580769021951 1 1
0.94711053750527 0.848709226644006 1 1
0.868498897985434 0.791379425732735 1 1
1.02260365416331 0.904072467326788 1 1
0.993952418738771 0.894340780294373 1 1
0.700668035129422 0.634964143567653 1 0
0.971390093734991 0.901750508101544 1 1
0.938293755643508 0.869243072177352 1 1
1.05762470460712 0.958503074025987 1 1
0.760791289355225 0.688587918495706 1 1
1.15067933032284 1.02407980153113 1 1
0.947115182985478 0.829647060325505 1 1
1.20708437766369 1.06473966533207 1 1
0.903188555338499 0.828608271394995 1 1
0.90196263091252 0.818170570077596 1 1
1.09826603709113 0.986669635827071 1 1
0.920315963425544 0.846744660660294 1 1
0.902924941484739 0.827190964187925 1 1
1.01460440470994 0.919819087989276 1 1
0.908307869874646 0.81984713844918 1 1
0.917216212419244 0.837614841529484 1 1
1.0741081477441 0.978027338969734 1 1
1.19324127986703 1.10166918960239 1 1
1.10111686376628 1.00224120432743 1 1
0.942321920196567 0.871726550100273 1 1
1.04182457838047 0.958151955553472 1 1
0.791928279576481 0.722567499303121 1 1
1.1779742472117 1.06743602832658 1 1
0.813563318872422 0.7357595172626 1 1
0.955696598806915 0.846155519433857 1 1
0.812153934850698 0.743719167606193 1 1
1.19661911018182 1.09831608071159 1 1
0.968209640069763 0.831033721462018 1 1
0.881716115122306 0.813063534002902 1 1
1.13686530012956 1.02728375804662 1 1
1.10071276448378 1.01854684549082 1 1
0.818947862971112 0.750852879816049 1 1
1.05323238671949 0.954508568574037 1 1
0.725532999813137 0.654139434581242 1 0
0.885151160242971 0.813244828128059 1 1
1.07740853245758 0.953100348855223 1 1
0.679341564091688 0.601181221864776 1 0
1.04087708988087 0.911411900584438 1 1
0.953111728267794 0.84894572309689 1 1
1.03374657368405 0.936816848252348 1 1
0.628113038389267 0.554573741890666 0 0
0.966919242937144 0.865079498206597 1 1
0.931130280842042 0.850253347943602 1 1
0.674743887285065 0.590896453984583 1 0
1.32070292643536 1.21638884689367 1 1
0.850667895545383 0.778525554929016 1 1
0.890523752689937 0.820733840143571 1 1
0.995063035886734 0.906991881008189 1 1
0.775461366212785 0.696805772890374 1 1
0.982346769368233 0.926269503907497 1 1
1.04537892796496 0.931798288511378 1 1
1.07878419547907 0.919166286170805 1 1
1.04304509729572 0.94357000625988 1 1
1.35341652618679 1.2242513791097 1 1
0.721666873350617 0.662488254181985 1 0
0.73657847101662 0.655359883778873 1 0
1.1832732874669 1.05837837508236 1 1
1.0786867624246 0.960030979883857 1 1
1.01048638854915 0.929176888330515 1 1
0.799812050159897 0.733544777501467 1 1
0.833606819741512 0.745627394432338 1 1
0.597090365075111 0.555572598545621 0 0
0.850802742893565 0.749733437566177 1 1
1.08166143066791 1.01929335535899 1 1
0.955774309558194 0.871201460658264 1 1
0.639810598252183 0.588424957530139 0 0
0.893927776582923 0.792348921453752 1 1
0.77011558464892 0.694621149139995 1 1
1.2374864158616 1.0814214843875 1 1
1.26607870058252 1.11277535058312 1 1
0.822270442391296 0.745524379386025 1 1
0.872850631579365 0.81263855636201 1 1
1.12008457072409 1.04155125846541 1 1
0.967023612383063 0.882156991948729 1 1
0.685129867666261 0.633372025008845 1 0
0.931456821541851 0.854631692260496 1 1
0.869955148713074 0.783005889624161 1 1
0.84201309861002 0.753557464585615 1 1
0.870240470881099 0.786585979881171 1 1
1.20456634630447 1.08657306791559 1 1
0.954599986281734 0.860427143253827 1 1
1.02954485241811 0.919584316367768 1 1
0.881988047832935 0.777740575891324 1 1
1.09916563483051 0.994368589445981 1 1
1.24093743105561 1.13926439850456 1 1
0.859657194137981 0.778182670803879 1 1
0.700091178080629 0.657949893880757 1 0
1.1052943427712 0.995540833220861 1 1
0.801146486486848 0.719026197873148 1 1
0.934803398520239 0.852668864949728 1 1
0.860051637644821 0.778279318838668 1 1
1.02067241665224 0.922860122735303 1 1
0.677003340050883 0.629047833335982 1 0
0.806267590242537 0.723407873090589 1 1
0.888836018237574 0.800508702895681 1 1
0.964963389748025 0.88021192265829 1 1
0.771859848630656 0.703727293752351 1 1
0.948171285868332 0.850330961306929 1 1
0.944229594763198 0.874773965460477 1 1
0.745094953598643 0.67697778331881 1 1
1.1569339538372 1.03294247893626 1 1
0.730076561652824 0.641185298997305 1 1
1.14726915144118 1.0473877257489 1 1
0.613003095257373 0.565758693597748 0 0
0.893119882087857 0.808632665558569 1 1
0.831508863855053 0.764401717987577 1 1
1.03409497261376 0.950471621405684 1 1
0.927008682147003 0.839593783658681 1 1
0.967728027547148 0.876134447531798 1 1
1.18190823642734 1.04386049334119 1 1
1.0120694044694 0.922127232696574 1 1
0.914934340695282 0.82027455096815 1 1
1.16755414779973 1.02553746983895 1 1
0.851858737074138 0.777539559531673 1 1
0.950423316223119 0.857878067520818 1 1
0.994608754743923 0.913890357358844 1 1
1.28621272787712 1.17591822362717 1 1
0.774074207284448 0.696233717754224 1 1
1.00702629970106 0.91102857959117 1 1
1.05257659408679 0.962043448144356 1 1
0.838355283228966 0.752294663136606 1 1
0.83561528143009 0.758852103574427 1 1
1.27811495440681 1.16169109602026 1 1
1.07922348405471 0.983536118279814 1 1
0.824996296849131 0.751818232644882 1 1
0.90500227716749 0.802048268084146 1 1
0.877016238809975 0.791978472337379 1 1
0.927496971568615 0.836331048294665 1 1
0.740957705893505 0.682255534082838 1 1
0.877376833716674 0.799244181941559 1 1
0.752847849213171 0.694641814246835 1 1
0.736770262125169 0.68711427880575 1 1
1.06962938022716 0.960906101467532 1 1
0.539400218095609 0.490857276770319 0 0
0.516003519393223 0.44828784607652 0 0
0.975673705503135 0.891486977532918 1 1
0.879830439738471 0.80568195474159 1 1
1.31419026870447 1.20560126127809 1 1
0.963440500275791 0.882255825885642 1 1
0.756718766769561 0.694777494013603 1 1
0.952709545724071 0.864237569721649 1 1
0.922745658318024 0.824082601710265 1 1
0.946693819604204 0.86505794560211 1 1
1.18393134912784 1.06864504694818 1 1
0.995250632831707 0.91633770461513 1 1
0.673222229262653 0.584819709758887 1 0
0.889058120136682 0.793374154472178 1 1
1.21803778018921 1.09898886799494 1 1
1.01327132410312 0.917599506912218 1 1
1.093397586282 1.00884476164536 1 1
0.615206482546786 0.554917205637112 1 0
1.1845903746305 1.07819132310094 1 1
0.845675892355052 0.786508469939543 1 1
1.34280616712258 1.22187315731552 1 1
1.11640682636967 0.987970491900495 1 1
1.04660620069541 0.942907114459803 1 1
1.02163593292833 0.922814292079879 1 1
1.02184997129493 0.922346551002088 1 1
0.719263512707847 0.633302493650775 1 0
0.877194393010685 0.795941052826373 1 1
0.96851455715602 0.864610912516177 1 1
1.27352563134103 1.13307635619953 1 1
0.491041893794089 0.435637748800165 0 0
1.0783071376896 0.959702992410796 1 1
0.949824189053006 0.882599266081561 1 1
0.985077574256419 0.884125018233894 1 1
0.840037944225948 0.742691489019627 1 1
0.646838781430268 0.601500195913276 0 0
1.01899566304463 0.909379296078282 1 1
0.978616809664027 0.903210641651858 1 1
1.31324204896936 1.1897258878518 1 1
0.723787586749788 0.654783845193317 1 0
0.80869190949453 0.73231379933973 1 1
0.775177299216328 0.717451075398433 1 1
0.754922225478673 0.665894955469509 1 1
0.930620923838126 0.873363480904029 1 1
0.680981608623084 0.629655361953965 1 0
0.680313745633619 0.625894383233 1 0
1.03490938336557 0.954106223020627 1 1
1.22690997728399 1.11860283662614 1 1
0.741368607498259 0.683776043057285 1 1
1.04386760324649 0.915026530112068 1 1
0.771998488846794 0.681834826131458 1 1
1.07752421276898 0.961164690507073 1 1
1.19756257960674 1.10189398521192 1 1
0.961479561850413 0.857387457796173 1 1
1.07921175431728 0.997240993953974 1 1
0.881213896040707 0.80634766905218 1 1
1.13377776567452 1.00372723252917 1 1
1.05824102190583 0.962822017470807 1 1
1.29647587305546 1.16388288043382 1 1
0.892503227574033 0.773944016960651 1 1
0.997350144813402 0.916649550723012 1 1
0.970143974483453 0.883752890182698 1 1
1.0038164138209 0.912860029904147 1 1
0.88119726156542 0.819780275058918 1 1
0.959214960465086 0.889006373974104 1 1
0.822219024726383 0.742963415295134 1 1
0.89013028975722 0.790857010181542 1 1
0.979691454527166 0.879878658731413 1 1
0.999873532807315 0.890191685496067 1 1
0.91131359574678 0.801661378072377 1 1
0.908965818540663 0.841930836108379 1 1
1.09286579422863 1.02044033745276 1 1
0.990092194024812 0.914477553410591 1 1
0.839856159272103 0.74450130226199 1 1
0.899098991873768 0.817963755960744 1 1
0.959655300292553 0.862044730338512 1 1
1.04730972132696 0.939800375473767 1 1
0.979269988939277 0.895821346814012 1 1
0.75416031100958 0.674077004455559 1 1
0.993325721591692 0.904557486110615 1 1
0.990017626971078 0.89633186678702 1 1
0.854982884001109 0.780295125569933 1 1
0.918444837719931 0.859761906755696 1 1
1.69717784166403 1.51572407342723 0 0
0.776848084975144 0.707607429385308 1 1
1.34293048877516 1.24600383578042 1 1
1.00125846995303 0.933573408724705 1 1
0.808335680728581 0.725759229292417 1 1
0.890263253950231 0.797257006820011 1 1
1.10197186011345 0.990788479388074 1 1
0.993540508136501 0.889540686184556 1 1
0.623359770528276 0.570376096042147 0 0
1.02091681038182 0.918644718913387 1 1
0.90520323800689 0.837727766899046 1 1
1.11980522945876 0.987892841829484 1 1
0.81057645668172 0.726585223978983 1 1
1.166751930175 1.03843874851611 1 1
0.725340046200274 0.639256170796223 1 0
0.609283049404015 0.554364723912861 0 0
1.14596739886299 1.01416968770273 1 1
0.948099432724306 0.868651809721537 1 1
0.834645834754988 0.782018622517284 1 1
1.12307170404422 0.993016696153352 1 1
1.15509419525255 1.05835090446161 1 1
0.910212356317723 0.832988365009522 1 1
1.04916812037799 0.934516135070823 1 1
0.801245596859463 0.771582186561099 1 1
0.91511263955015 0.832492111653507 1 1
0.768086035701801 0.687289476016968 1 1
0.747132827443769 0.672842664131454 1 1
0.667538584142717 0.610089433430933 1 0
0.598915767879888 0.560487540688813 1 0
1.06788466281922 0.927403446247952 1 1
0.968011130022325 0.875053078252558 1 1
0.883481732957415 0.81933067854858 1 1
0.922495200415175 0.835408151495186 1 1
0.759471986222168 0.686295260341738 1 1
1.13727378018987 1.03577627391342 1 1
1.27874045342044 1.1557748720363 1 1
1.08793213699531 0.976023083944311 1 1
1.23681964696069 1.12144505329803 1 1
1.1038838782341 1.04048745038223 1 1
0.946236327905188 0.875349414870966 1 1
1.19375746262845 1.06048816017418 1 1
1.0956691251048 1.01657726365874 1 1
0.624697677576409 0.572102901669015 1 0
0.946044630887237 0.89871861911159 1 1
1.07306660045818 0.950395371376273 1 1
0.855123938575332 0.78151761048598 1 1
1.10033407668935 0.975518305730802 1 1
1.00721957473277 0.901768176454401 1 1
0.935171314817708 0.849941544415662 1 1
0.967280578813346 0.877164589355926 1 1
0.646164554430319 0.585090994242703 1 0
0.754721773380771 0.680576815646128 1 1
0.935140343944466 0.864203620988383 1 1
0.725658623118365 0.660452772623091 1 0
0.921202558197023 0.849844205836403 1 1
1.11123914279152 1.00854397600067 1 1
1.03698904800287 0.942154327722354 1 1
0.766908883118337 0.699315357086529 1 1
0.967125718768499 0.869591567359018 1 1
0.742442917688828 0.684196733210588 1 1
0.971105485262185 0.893514063842979 1 1
0.702034605492713 0.652152327324323 1 1
0.780970824725512 0.73064976660621 1 1
0.88256216874802 0.825961614223025 1 1
0.774551217435485 0.730700781754858 1 1
0.987054471542843 0.88490441437115 1 1
0.855182723255297 0.798524515572729 1 1
0.886881540216331 0.85114357737436 1 1
0.72410857363347 0.668301374385261 1 1
1.01090757197038 0.919401277882077 1 1
1.18382489869958 1.06197646875234 1 1
0.812593444364274 0.716647078227036 1 1
0.875117361217743 0.765707922529525 1 1
0.701157892217495 0.63799815371393 1 1
1.04790282442877 0.952755682716632 1 1
1.06386525624732 0.977523777261258 1 1
1.04513550239972 0.947510719354016 1 1
0.895455134399969 0.813067726751113 1 1
1.07737132997879 0.99425981581073 1 1
0.723183664041081 0.654169814238661 1 1
1.19749534223693 1.09713401408714 1 1
0.738443542602167 0.668402310659199 1 0
1.22971988611423 1.11603005257506 1 1
1.0946782852687 1.00041562147968 1 1
0.937404452540665 0.854362094176611 1 1
0.83921627301241 0.750285103724259 1 1
1.05122816850042 0.988201412078501 1 1
0.702469595683475 0.670767676550612 1 1
0.770494513246099 0.695757420326408 1 1
0.63606301241594 0.580684529311425 0 0
0.893630104312441 0.825485070309204 1 1
1.11311572176851 1.01390678839611 1 1
0.978867358545493 0.889046744002769 1 1
1.11929007718603 0.987449190583151 1 1
1.44130192387502 1.30087535877876 0 1
1.14457413015516 1.04268806296458 1 1
1.12962147528087 1.0019560044033 1 1
1.08106870785483 0.99033187592538 1 1
0.962511808201447 0.875348918675402 1 1
1.12939528638408 1.01033713120654 1 1
0.799715017512369 0.724882205750568 1 1
1.01978837817055 0.91260053237579 1 1
1.17680954911231 1.07192015688996 1 1
0.998125068801659 0.892492928641098 1 1
1.1718234964784 1.03613631520293 1 1
1.05010113245825 0.945247674164093 1 1
1.10900694254991 0.990978975642661 1 1
0.525897407828845 0.492075805545812 0 0
0.924904435618231 0.808901584000593 1 1
0.999825167344747 0.917738969461499 1 1
0.651923186748527 0.601416137073688 1 0
1.18885675814311 1.05851618680366 1 1
1.04331199255457 0.915458916836229 1 1
0.978262907319065 0.894400381297454 1 1
1.0393559660957 0.896584460818539 1 1
1.07866112609664 0.968713859598191 1 1
1.01277016837403 0.92630183225194 1 1
0.834429108143782 0.765971618009516 1 1
1.22464219696212 1.10553577646095 1 1
1.51840264857933 1.36592435732859 0 1
0.911147360247035 0.823387950251817 1 1
1.21324909975593 1.09806218825903 1 1
1.18450709727987 1.07774925402851 1 1
1.18360357006048 1.0592365478457 1 1
0.88624132339166 0.827919969022867 1 1
0.990666418057992 0.908779348621601 1 1
1.02707697043967 0.904396874976519 1 1
0.727227667769052 0.644254305951494 1 0
0.82527164199256 0.763308881012811 1 1
1.27419429469363 1.13543923800228 1 1
1.20419146118669 1.06446922395161 1 1
1.21022949440481 1.10109371602841 1 1
1.18722278760552 1.08661429840582 1 1
1.22660461888108 1.07674503087051 1 1
0.890983730657406 0.834168623918979 1 1
1.14644530267217 1.05073205833673 1 1
0.921076068193279 0.833431233786315 1 1
0.946020123501213 0.877527167560953 1 1
1.05165020926654 0.946531330775096 1 1
1.05751694629153 0.967721034529352 1 1
1.10415360005179 0.985301034473143 1 1
0.852016649739995 0.811304117558452 1 1
0.824355512646681 0.767100245386775 1 1
0.90403201921175 0.822458583067897 1 1
1.15894086341265 1.03720642267001 1 1
1.07692214709057 0.984892865767576 1 1
0.834559259023236 0.777264570264255 1 1
1.27962592792122 1.15305889006854 1 1
0.942701979206282 0.856500698580907 1 1
1.0011325387393 0.898967881929568 1 1
1.03345577372765 0.919264528684969 1 1
0.649319843929794 0.607190174673801 1 0
1.15509322704793 1.02597541010422 1 1
1.02615971085915 0.91879062142967 1 1
1.13215032383103 1.02012318014082 1 1
0.99532412479623 0.892424518180309 1 1
1.11974143027713 1.02289766616892 1 1
1.04603869096067 0.962524672115422 1 1
0.92450850087666 0.844114755206128 1 1
0.790525357276926 0.73623685959969 1 1
0.992159000409778 0.904041716849917 1 1
1.19763288189399 1.08404294659358 1 1
0.826785875760857 0.753202104851699 1 1
1.08996177474639 1.02406816849427 1 1
0.820777932895683 0.76896405064054 1 1
1.07923300083819 0.990502233465052 1 1
0.961484790870403 0.887336133411802 1 1
1.08899139005527 0.956769866870463 1 1
0.794342848484449 0.757884156712798 1 1
1.12561761483083 0.988484272269215 1 1
1.11819474677957 1.0138472111742 1 1
1.08413188316103 0.943747904512532 1 1
1.00880222113234 0.906221075560171 1 1
1.02901169689413 0.966152215656554 1 1
0.988291269191337 0.913970605147698 1 1
1.00218619540472 0.924723174665994 1 1
1.04083641364488 0.953065965582779 1 1
0.890350940355418 0.811967179338289 1 1
1.05065621262384 0.964298792398234 1 1
1.20226225578325 1.07233655377582 1 1
1.02051113751098 0.917077038504426 1 1
1.12328882760215 1.01020975338675 1 1
0.69358071755642 0.633051788067966 1 0
1.06427108912082 0.965548911273801 1 1
0.806088562141849 0.731815249172945 1 1
0.86040996781553 0.792788707972447 1 1
0.847934273124939 0.762859896480931 1 1
0.723341910975437 0.657227521170109 1 0
1.12879768658573 1.01489445685024 1 1
0.6572523635546 0.61333177131834 1 0
0.99530896730731 0.901364465429622 1 1
1.04897159919042 0.961978904895834 1 1
1.15849990764257 1.05212851077795 1 1
1.03353425907131 0.923784483158886 1 1
1.02615231757443 0.951636770056273 1 1
1.16198270562762 1.02641434270355 1 1
1.16432520343592 1.02694360377055 1 1
0.922381356241584 0.843190528498597 1 1
0.884022036501789 0.785794737499988 1 1
1.05609801683519 0.974463397014349 1 1
1.07955380972261 0.986561457748593 1 1
1.28534748811426 1.11470448215986 1 1
0.960154093154888 0.869962400416255 1 1
1.05732287200763 0.972440654836403 1 1
0.864942398380633 0.771160974595792 1 1
1.2480587930242 1.12435440299301 1 1
0.934209183056065 0.845182576257829 1 1
1.2085601267691 1.08511772405281 1 1
1.16734752449651 1.06247031049017 1 1
0.862787909036165 0.784864094527963 1 1
1.34455358392928 1.23197965921043 1 1
1.13943608766735 1.03333242394436 1 1
1.13734229233246 1.00489395280097 1 1
1.19365874156306 1.09549824812783 1 1
0.812105399895142 0.738250353412017 1 1
0.661873198664542 0.599948716511599 1 0
0.775987697472868 0.686767042739745 1 1
0.889113913680128 0.796787850916891 1 1
1.26251376168173 1.13881966732584 1 1
0.88814070064227 0.815753173043072 1 1
1.14927082045066 1.02024110168745 1 1
0.835994756499009 0.764014603395697 1 1
0.960946689185211 0.876489469846261 1 1
0.848273223746936 0.752253129098446 1 1
0.814258650351932 0.731264629808998 1 1
0.723415054886929 0.637944701389495 1 0
0.939763495188964 0.847258978145969 1 1
0.885672028756598 0.804168664236725 1 1
1.09824730350591 1.00223119498661 1 1
0.918478914157572 0.834765085347534 1 1
0.883538098348344 0.770225880839486 1 1
0.899011993859811 0.823230581791103 1 1
1.02936521388067 0.940594864654502 1 1
1.17207270208149 1.04426206545841 1 1
0.85685018963998 0.782580308309794 1 1
1.09982786366077 1.00062803814483 1 1
0.943997560315547 0.870229118019887 1 1
1.02186532655699 0.94987704691527 1 1
0.742787587895852 0.67152827807201 1 1
0.766080108308564 0.693432735066067 1 1
1.1737586261736 1.0574237202297 1 1
0.697289414381902 0.611537689274616 1 0
0.83525362557054 0.783583149072866 1 1
0.891457828125204 0.809415423829001 1 1
0.807662423045666 0.724114806473857 1 1
0.953059099826029 0.865384614210747 1 1
1.21006241693272 1.11384806228333 1 1
0.84218301079536 0.760143401448905 1 1
0.565769726194776 0.513898575263188 0 0
1.47215099394627 1.31635930241599 0 1
0.88843370401086 0.81946964358691 1 1
1.19449303885688 1.07810873550052 1 1
0.9764888639365 0.885015292673281 1 1
0.98181590193466 0.900402655278701 1 1
0.76685789071772 0.693329015310453 1 1
0.907212479187282 0.837490288784236 1 1
1.06047924232313 0.949445426400681 1 1
1.01269362108845 0.911510768248328 1 1
1.20586033717606 1.08024714508567 1 1
0.872038792833376 0.779588729509371 1 1
0.909023024916732 0.794324227138658 1 1
0.979948968504535 0.899191975676532 1 1
1.29428113781433 1.16964527553286 1 1
0.859646138068036 0.793754951740639 1 1
0.938854115940922 0.856429505862482 1 1
0.835966972934184 0.759184760048359 1 1
1.22392925667263 1.11042321991873 1 1
0.923326034769554 0.850937781441413 1 1
1.42892387522326 1.27956645938958 1 1
0.85473238422504 0.793924670953662 1 1
0.756021311925562 0.701147081348879 1 1
1.02272443899086 0.924018278279463 1 1
0.929384053095413 0.832261040857371 1 1
0.771531683315299 0.721968883432551 1 1
0.811805161300483 0.729341633997267 1 1
0.961551956445686 0.865406657907919 1 1
0.978226431316717 0.861866442988007 1 1
0.970498212093543 0.872475040634958 1 1
0.910278880337454 0.830542552650304 1 1
1.12267394695472 1.00568253323738 1 1
0.743550068739371 0.688537545582605 1 1
0.935766853496365 0.850909471781865 1 1
0.939005758066553 0.844990515248312 1 1
0.848455177123391 0.771762899463698 1 1
1.434260921926 1.28604092532853 0 1
1.13564750096165 1.06751564090348 1 1
1.22568007443401 1.09143289695767 1 1
0.980189382147056 0.895047136124735 1 1
0.910160390276675 0.851920299694512 1 1
0.729518972452683 0.67390141988684 1 1
0.979933639351878 0.893468137237767 1 1
1.05213933118738 0.95446817179121 1 1
0.810117865772543 0.742540352541544 1 1
0.900133664209304 0.809252469717281 1 1
0.943714929711525 0.860526593578931 1 1
0.861630321167876 0.819431556382275 1 1
1.11385780973097 1.01606723896655 1 1
0.977662248012316 0.878539286653885 1 1
0.973752136807357 0.87467154030513 1 1
0.656850684541624 0.600585698894185 1 0
1.06030609853553 0.963055400067491 1 1
0.698698536781458 0.648973042574856 1 0
1.06911984171277 0.977847037544531 1 1
1.15795870100749 1.04078732595558 1 1
0.966506903012595 0.86087387789138 1 1
0.869341766262622 0.790866528687522 1 1
0.856567944662005 0.77103855129691 1 1
0.804743402248729 0.743330037768244 1 1
0.700982586996738 0.65285577243205 1 0
1.09387202247958 0.994204701439284 1 1
1.11761785981738 1.01306865630781 1 1
1.07549828906419 0.971768572543732 1 1
1.05786085668403 0.972986154704249 1 1
1.068915141489 0.979293775589996 1 1
0.864251265452492 0.782387289649041 1 1
1.0037901704218 0.914864989673109 1 1
0.911702893037136 0.821645144887181 1 1
0.782105458735643 0.711581650311959 1 1
1.02043709221998 0.937756367984553 1 1
1.02319230627898 0.93200743353335 1 1
1.14008671738932 1.04388630410638 1 1
1.17001561996746 1.03600272320857 1 1
0.833928739571069 0.738363822385687 1 1
0.776384224282533 0.712358993705536 1 1
0.900986278873195 0.801710400406921 1 1
1.38652112333114 1.24195013480465 1 1
1.14428277694299 1.02896809658537 1 1
1.07585119642775 0.969180372716869 1 1
0.91762649682822 0.842101038258371 1 1
1.17695347752084 1.03416481812388 1 1
1.19184646065244 1.07525360524993 1 1
1.14356730827443 1.0327600844785 1 1
1.05652465363709 0.958936027205508 1 1
1.05391122583195 0.918706085078258 1 1
0.567329749239495 0.506809216516006 0 0
1.0310084375515 0.924303641539025 1 1
1.110678304423 1.00612056201077 1 1
1.0811200775564 0.97175955156258 1 1
1.24155232593557 1.11169498355322 1 1
1.15838879834942 1.06316539661296 1 1
0.966937440595187 0.903623840778091 1 1
0.888809054895571 0.801009782477301 1 1
1.2761876561903 1.16156639017396 1 1
0.828609306694296 0.743785314562925 1 1
0.50862309266013 0.431603031139192 0 0
1.24198738065866 1.1095439035415 1 1
0.866185501165295 0.796095057782153 1 1
0.799895752496831 0.702077513299084 1 1
0.702415780002259 0.663295005007615 1 1
0.877488518418283 0.818730563067428 1 1
0.740162610633236 0.68024055485788 1 1
0.898131565845935 0.827600614300085 1 1
0.900711056193405 0.811561754628529 1 1
1.12985467380325 1.0197074062942 1 1
0.924204144726757 0.841922693172932 1 1
0.778775072425663 0.712399893869409 1 1
1.29761774841971 1.16941953483832 1 1
0.9422292275739 0.84222868138667 1 1
0.785742798079646 0.691067246357451 1 1
0.620217242223831 0.581992002371457 0 0
0.802027387972245 0.703005687140907 1 1
1.24336577257304 1.14831169554792 1 1
0.919958235679784 0.855403393622673 1 1
1.05784150909861 0.944089945776828 1 1
1.129156800607 0.989424561391081 1 1
0.846193093877693 0.753999293636428 1 1
1.02336687979942 0.932193575714564 1 1
0.987716356032777 0.889230421488449 1 1
0.931262476745438 0.849851600587049 1 1
0.997628532894074 0.899088299061629 1 1
1.14606903594972 1.05500328552831 1 1
1.10104838000981 1.00100670217531 1 1
0.816483861203298 0.694768811638448 1 1
0.835445697547227 0.79312149042123 1 1
1.03346017502358 0.933270681601385 1 1
1.25299705469864 1.12014388456103 1 1
1.05482293321115 0.985457252005837 1 1
1.43673819352253 1.30483480200468 0 1
0.835708285357886 0.773225412623949 1 1
0.807147745791146 0.721321293402081 1 1
0.645039262319895 0.578833866767272 0 0
0.918446560926141 0.824246434413854 1 1
1.19601593387296 1.05917479568307 1 1
1.09801093773049 0.998575314050411 1 1
0.863977807638348 0.767001788105945 1 1
0.930271239573674 0.822233536665207 1 1
1.15916384087469 1.06165418106418 1 1
1.15428018043927 1.07715314320514 1 1
1.36347025657679 1.25012421333293 1 1
0.820023408349333 0.732409763637024 1 1
1.05137004325829 1.00608832032612 1 1
0.793201829944018 0.711857236893522 1 1
0.741981337575399 0.677645087428087 1 1
1.12220582301853 0.988113947498013 1 1
1.05989865269387 0.947659718976203 1 1
1.00772657191885 0.893597467899844 1 1
1.26478120245799 1.13758628461969 1 1
0.792048823238149 0.735401613187663 1 1
0.922863497990603 0.811191048847154 1 1
0.85391994270779 0.777244936839934 1 1
0.968305403231534 0.88286938927098 1 1
0.911220310761556 0.826954952721849 1 1
0.7649055156373 0.690392319231218 1 1
1.21686789170817 1.07580701914623 1 1
1.03914848603358 0.916689247634122 1 1
1.09196577251513 0.988053445935082 1 1
1.11001674480733 1.03780882093487 1 1
0.933474420684851 0.838850426837993 1 1
0.761662080971712 0.693591780053303 1 1
1.04756141529954 0.94508902675538 1 1
1.3007311921742 1.13295245856314 1 1
0.923336855369415 0.84549479226958 1 1
1.1941553828866 1.0748392917875 1 1
1.04049960839255 0.970926872415908 1 1
1.20828301351336 1.0748192270248 1 1
0.986903589061008 0.894989185615646 1 1
1.04902141594214 0.952927780816576 1 1
0.977972323817903 0.884475251361478 1 1
0.780762905821178 0.704102341735374 1 1
0.987550806518875 0.886756939376009 1 1
1.49260612470226 1.33609207482007 0 1
0.859625305858407 0.787489105786046 1 1
0.93039076722367 0.836022871716754 1 1
0.807795480000726 0.732743415146091 1 1
1.03787559465659 0.954182783457831 1 1
0.862229246451061 0.782557065604957 1 1
1.1216654079373 1.01717373487118 1 1
1.10181593560762 0.999667909330138 1 1
1.09780732896232 0.966582599778213 1 1
0.696170998620263 0.616708763856694 1 0
1.3217544429414 1.19805727248866 1 1
0.846751800369171 0.788458479448122 1 1
0.822214584777022 0.748170531607025 1 1
1.21002449551064 1.06905875238772 1 1
0.950635950506573 0.855247635388909 1 1
0.957215676948808 0.860354478558703 1 1
0.846698491343269 0.762876910193561 1 1
1.18638193671096 1.06215599223847 1 1
0.891553422222516 0.815419980945719 1 1
1.11439245244089 1.00145632989932 1 1
0.832223409796929 0.765258959326416 1 1
1.07436174834232 0.959632679290183 1 1
0.958376730559501 0.850621264720837 1 1
0.859402679663238 0.771952454998987 1 1
1.14416419442527 1.04137285637877 1 1
0.875252049323418 0.768274596944733 1 1
1.27625610463716 1.1464895556991 1 1
0.8191689680877 0.756450689701046 1 1
0.970364052050185 0.886016744316533 1 1
0.85241814033344 0.769961068419595 1 1
0.999196674031538 0.906001319044052 1 1
1.20945413066074 1.06142572447872 1 1
0.987061994212996 0.879485257950492 1 1
0.899253172358142 0.806055943061735 1 1
0.826306116115027 0.781521502753837 1 1
1.10928690794424 1.01125307268602 1 1
1.61263807781936 1.42011178456917 0 0
1.12286012877448 1.00534335472506 1 1
1.03732824256946 0.938617049227094 1 1
0.859687087261983 0.793373671214379 1 1
0.861608094271306 0.762440706358987 1 1
1.17969265057212 1.08263086151066 1 1
1.0294922946459 0.976635104836773 1 1
0.913076465022885 0.835010061501612 1 1
1.00252564774854 0.931180365406965 1 1
1.50020877213758 1.32820698014983 0 1
1.02448273423444 0.929008046833484 1 1
1.07599323150947 0.962582552201413 1 1
1.00438073605513 0.912390023628143 1 1
0.93517175082159 0.84336195587138 1 1
0.932319802692431 0.857181149076975 1 1
1.12315656542293 1.00620843494226 1 1
0.964668055589865 0.875683166308689 1 1
1.12385442453709 1.03360316528883 1 1
0.997702276114827 0.917443426307341 1 1
1.20689905718197 1.0970438340231 1 1
1.08792806307532 0.967810761904591 1 1
0.968056340195278 0.856407375700433 1 1
1.0315629968105 0.921877022641915 1 1
0.956700439481272 0.849592575532171 1 1
0.657188477423523 0.599663998830847 1 0
0.73545695979311 0.658736065939036 1 1
1.18311940965318 1.0703327174291 1 1
1.14844772948758 1.05471889350446 1 1
0.92298398546635 0.825059593515249 1 1
0.826015142409375 0.752935660425024 1 1
0.899975326240814 0.795824541660819 1 1
0.676341488784412 0.612481150960813 1 0
1.25477500407347 1.10554206290925 1 1
1.32053774308517 1.19840468060455 1 1
0.906028933715264 0.812270478841597 1 1
0.778364418726076 0.703058866366804 1 1
0.809327273122934 0.724899750126616 1 1
1.11110686489497 1.00288895639816 1 1
0.867971222156252 0.768605764144964 1 1
0.81124604622902 0.735941232317938 1 1
1.11062321795183 0.998645992536599 1 1
1.03456356365491 0.930635272133153 1 1
0.604947158724698 0.541581641856982 1 0
0.942593574635622 0.863998540765351 1 1
0.827576966919681 0.736000610265977 1 1
0.959363297635544 0.866756625938847 1 1
1.01332142608955 0.949762394718292 1 1
1.08555807226467 0.984170763928086 1 1
0.879179375391993 0.817459817066245 1 1
1.23930983136229 1.10864475725456 1 1
0.915168287728886 0.832856298939595 1 1
0.965996598202206 0.880105227512469 1 1
1.05329314093298 0.969158305145869 1 1
0.943862156210936 0.855051074412035 1 1
0.940151919026281 0.850378287615313 1 1
0.9063824169496 0.818375586421841 1 1
0.551442591037776 0.521967862337398 0 0
0.965503159660664 0.873217001850011 1 1
1.06086670746864 0.951445016841531 1 1
0.887420620889668 0.814326941595007 1 1
0.984261241295494 0.904606930600852 1 1
0.9200310640535 0.83253795752526 1 1
1.02765643799087 0.930346082423203 1 1
0.977408137840875 0.870077548113705 1 1
1.01584162269424 0.91520604776121 1 1
0.702743196573104 0.632935315433283 1 0
0.843733967752555 0.765484820306595 1 1
0.969968419855581 0.880355134489759 1 1
1.15805783595141 1.05628327844649 1 1
0.894269018497565 0.805981684225262 1 1
0.797024807683672 0.729564548723119 1 1
1.33381205192036 1.20520783645545 1 1
0.793575886573958 0.728021789006064 1 1
1.28505990212896 1.16523509171344 1 1
1.00908140095848 0.947307122830812 1 1
0.914097828022819 0.82433743445322 1 1
1.19253852691723 1.07616257279303 1 1
0.997698447795931 0.885179753110997 1 1
1.10006686633006 0.974713845647918 1 1
1.16840181412658 1.05183456106038 1 1
0.734808611419902 0.679045669562455 1 1
1.11646086475643 1.00111895488538 1 1
0.988111263385866 0.86775862148582 1 1
0.892829284248619 0.808621980308912 1 1
0.652687499217984 0.597200964645958 1 0
0.919280027063093 0.826272355636221 1 1
0.907248980996247 0.833070128312125 1 1
0.927475431290093 0.84474099181878 1 1
0.655574971258683 0.580143672343274 1 0
0.928217230998781 0.850180274113233 1 1
0.63153942843269 0.583757259285608 0 0
0.95906674239562 0.882046715087171 1 1
0.767245894267223 0.709956376508392 1 1
0.843738736040257 0.762881175625559 1 1
1.07967519673073 0.969878267946549 1 1
0.776720005608857 0.681423651311911 1 1
1.32906129070716 1.19861808790266 1 1
1.27552696299769 1.14489368484925 1 1
1.00825264604649 0.903587025884266 1 1
0.818903276488935 0.727678095693147 1 1
0.951559092488897 0.865305516066157 1 1
1.02571943719776 0.938063007327951 1 1
1.22196984458685 1.12061169590565 1 1
1.07704572910592 0.966697108279577 1 1
1.01647603512803 0.913249015457874 1 1
1.09231105846081 0.98896314395054 1 1
1.04339046784503 0.93573534435906 1 1
0.843177154861904 0.763281567573706 1 1
0.785343211612147 0.735651658082313 1 1
1.2082476031061 1.08379977688794 1 1
1.00205312247916 0.968102726134962 1 1
0.760498750624395 0.708453127228228 1 1
0.8814687801697 0.813574464855266 1 1
0.76948928008543 0.682357332941743 1 1
0.989006997013426 0.87796653875933 1 1
1.07227936461337 0.965839890805307 1 1
1.24769222540761 1.13125115497306 1 1
0.535296711656639 0.466058411080588 0 0
0.778890139363554 0.743122777974746 1 1
0.830108344395935 0.774927645926334 1 1
1.04927941117493 0.93026888083601 1 1
1.15333602965187 1.01256275880072 1 1
0.885740073873768 0.787177007575912 1 1
1.1111336555121 1.00121731110872 1 1
0.647076593709445 0.592803588014381 0 0
0.980812490545098 0.895543207680663 1 1
0.85379624376624 0.784347092171848 1 1
0.910286447470685 0.835764036772855 1 1
1.00811818961162 0.922942145740388 1 1
1.31739281882626 1.19887361744434 1 1
0.758980729328685 0.681331641427507 1 1
0.969898899660893 0.87915499077525 1 1
0.893893303146747 0.809038255632652 1 1
1.0445063933326 0.928880482007265 1 1
1.18722773795122 1.03636043901632 1 1
1.09890965965541 0.989351610006112 1 1
0.659889582380538 0.608318165304241 1 0
1.29330931088302 1.15276431327664 1 1
0.910940692790665 0.832464428572533 1 1
1.12887001867999 1.05335253552953 1 1
0.854133890326925 0.800366212624197 1 1
0.791397478813855 0.730251909885317 1 1
1.01781441008238 0.929154164847721 1 1
1.0437798939459 0.94759093159216 1 1
1.14712002617079 1.05727611353782 1 1
0.682924018454714 0.618856759878004 1 0
0.898214718870284 0.80503493681848 1 1
1.34517071937935 1.2288418372316 1 1
0.819894808497176 0.7548311905231 1 1
1.16867811060778 1.07621261291812 1 1
0.897748037021024 0.816473454951852 1 1
0.972031220873754 0.87423251614054 1 1
0.958554981220503 0.848666910617391 1 1
0.78348613431046 0.716382837854008 1 1
1.19407223364487 1.09681297762787 1 1
1.39298269474027 1.25081598574963 1 1
1.22038423361166 1.07570884589519 1 1
1.40979307117831 1.30030616368788 1 1
1.03899892330889 0.95000511267139 1 1
1.0766538528545 0.986270936723883 1 1
0.72839824010963 0.669552915227917 1 1
1.03454817512349 0.918145313823051 1 1
1.26611387267196 1.15541061511331 1 1
0.643093919978864 0.59425831261486 1 0
1.05454271652267 0.971879002697998 1 1
1.3755987733452 1.25137648277879 1 1
1.01042977590566 0.935919921992143 1 1
0.973703280502541 0.876020719288754 1 1
1.06693790441313 0.99169651901233 1 1
1.03880112482477 0.928499125851909 1 1
0.66614044460088 0.598168261526851 1 0
1.21513895027364 1.07605436208416 1 1
0.935065057131061 0.83852282982318 1 1
1.206886248139 1.07816941879112 1 1
1.02213408082072 0.932819412854196 1 1
1.04955175405149 0.942840424252635 1 1
0.868670301845106 0.785421374008523 1 1
0.852335363739784 0.785188676658519 1 1
0.868506982570638 0.776966183786129 1 1
1.07465810114008 0.966587890886332 1 1
0.935005844572724 0.820557102251017 1 1
1.06352886196378 0.961587783019081 1 1
1.23320641779663 1.12934987772319 1 1
1.06934961255089 0.965997411827535 1 1
0.885132719083718 0.809450238505028 1 1
1.1881253794065 1.07958050094517 1 1
1.00247253256212 0.920844424742574 1 1
1.02178120972823 0.921154241170719 1 1
0.843192096662825 0.754657085854998 1 1
0.847746803115363 0.763356969850857 1 1
1.14333928568151 1.01978894665739 1 1
1.0409519886341 0.948921270327608 1 1
1.17447461241572 1.04900567335548 1 1
1.11434897448074 1.00439958807046 1 1
1.00489462294922 0.923645678377792 1 1
1.44756471090127 1.27538158747983 0 1
1.08864236380193 0.99345138362634 1 1
1.11743765897219 0.999537018301419 1 1
0.865867110778125 0.78145920156906 1 1
0.969579876831378 0.873920752731315 1 1
1.00739551022927 0.869586855861231 1 1
1.00084672811515 0.888920610800545 1 1
1.31245507163075 1.18267567004745 1 1
1.09817121862863 0.987737519234275 1 1
0.813497155748515 0.751269903255792 1 1
1.04104743517912 0.947275947356115 1 1
0.880428815265255 0.782241176126472 1 1
0.882914241848871 0.819778369683051 1 1
0.724449195712324 0.676730614956123 1 1
1.19821073788063 1.0736161278821 1 1
0.685601827702343 0.613211572316323 1 0
1.16829433670731 1.02648432183989 1 1
0.913704727785739 0.817070919273903 1 1
0.903933897846837 0.775263834196042 1 1
1.13882523886471 0.995525254456064 1 1
1.12154489333721 1.03054135060167 1 1
1.07530227556333 0.936858375496955 1 1
1.130260070244 1.02334926767979 1 1
1.21586952765366 1.10642610342917 1 1
1.18210167871419 1.06861252260739 1 1
0.886155379310922 0.774417764869836 1 1
1.02141304218517 0.918850586305233 1 1
0.800205404341225 0.710355371267179 1 1
1.11415156867266 1.0023908199232 1 1
0.754667924358874 0.675648509728041 1 1
0.857567496517193 0.794502019997795 1 1
1.20204272408164 1.07279851953955 1 1
0.772967255073148 0.698456168807585 1 1
0.85520094029333 0.76820613254972 1 1
1.30613082842206 1.18817345934289 1 1
1.16938814600254 1.05514273251145 1 1
1.03342841088795 0.943081602166198 1 1
0.912083634507466 0.814454139342157 1 1
0.950596395517944 0.863227292668211 1 1
0.862229912755808 0.782690991635771 1 1
1.13299373307502 1.02929465544318 1 1
0.77206299953814 0.704631409057082 1 1
0.824802919334021 0.754880801842848 1 1
0.780915694994776 0.6865476918574 1 1
0.943087198237557 0.842289413205234 1 1
0.916436818256726 0.833766888147082 1 1
0.82535024397069 0.726161335067254 1 1
1.19914667146164 1.09570406523698 1 1
1.10185881650072 0.998913118235792 1 1
1.07887548211377 0.987923763785807 1 1
1.06775884922901 0.969737889805026 1 1
1.02416644339046 0.939123413698141 1 1
0.99580733196594 0.890861123662798 1 1
0.887250977341025 0.797152754917678 1 1
1.12095658567306 1.02054382273951 1 1
0.711902870673623 0.650248848565946 1 1
0.857510435511337 0.819989695234714 1 1
1.18329096774224 1.07139831295499 1 1
1.53346809364591 1.34261997025699 0 1
1.10800504937398 0.975880019439602 1 1
1.03257147521539 0.943047354015001 1 1
1.11544838105287 0.977454482875362 1 1
0.928885257636644 0.84922899144056 1 1
1.15065578921373 1.04187208657351 1 1
1.08907477425635 0.996446016642784 1 1
1.02088079600603 0.927178974751774 1 1
0.856059627850203 0.786392897668977 1 1
0.696365792568188 0.640073041729641 1 0
0.723082603638709 0.659534672794626 1 1
0.697060749373587 0.636634229874488 1 1
0.957442368549227 0.873423247001189 1 1
1.25743443083841 1.10868972524167 1 1
0.71298438559041 0.648671921116455 1 0
0.804053579364511 0.725791165191618 1 1
1.04609026482486 0.946002732552506 1 1
1.1711975359194 1.06870278371236 1 1
1.01518087330914 0.894010519426835 1 1
0.636419336818959 0.569750312633845 0 0
0.963827875151793 0.871002133712032 1 1
0.784799419020883 0.729531315066701 1 1
0.635362130231666 0.591992388921352 0 0
1.03799722081323 0.949674269201285 1 1
1.06721540052211 0.966464685309688 1 1
0.939062784132774 0.857924391099155 1 1
0.856765887203844 0.783109922910693 1 1
0.984373326581995 0.920987137022389 1 1
0.786215401658353 0.71002914842612 1 1
0.90429864018437 0.827767580989905 1 1
0.94802990764565 0.836802970998659 1 1
1.2792590751636 1.1500640426257 1 1
0.911426595657658 0.793673348370491 1 1
1.09263730169732 0.989011068458482 1 1
1.18719448559926 1.08447729889636 1 1
0.926952626195318 0.844259022557502 1 1
1.43958884451224 1.32165058674067 1 1
0.939828195613188 0.862330069697045 1 1
1.12659274748288 1.02851319793949 1 1
1.17328292223365 1.08079279441436 1 1
1.02898479369224 0.944058581279886 1 1
0.752064316987112 0.685592861842747 1 1
0.816315170621455 0.756651013197747 1 1
0.714210877613701 0.671656728497943 1 1
0.984241780962814 0.881138484746345 1 1
0.859125232455115 0.784223108025112 1 1
1.3509519008833 1.20440780583943 1 1
0.660822323185035 0.606812962039498 1 0
1.0635817455092 0.954474737260896 1 1
1.04432021878521 0.954910319849505 1 1
0.590788086134992 0.543909434656121 0 0
1.02511719375895 0.943625365283331 1 1
1.22914472077343 1.09949076545904 1 1
1.12540175718047 1.03205673612676 1 1
1.13392079171454 1.0250731491624 1 1
0.597800055453763 0.533504369543785 0 0
0.977547393913048 0.871435124106506 1 1
1.04538046452582 0.966784537736311 1 1
0.907729540473056 0.827050499549506 1 1
0.803431538397669 0.733752524508133 1 1
1.00228428549537 0.887345494855792 1 1
0.978441617634228 0.866699946215648 1 1
1.02267300775041 0.918558438355292 1 1
0.979329788875167 0.864558869818673 1 1
1.45265807712725 1.28307862672146 1 1
0.581836699391055 0.518041344726588 0 0
0.909249639549063 0.856899961182877 1 1
1.05713541450616 0.950082754887409 1 1
0.985912433093455 0.898502454512342 1 1
0.818064861595161 0.741030728711855 1 1
0.632611938381581 0.574808237378221 0 0
1.04199138005152 0.930923815269236 1 1
0.734075415358431 0.701473297623881 1 1
0.8886875463739 0.824253309789065 1 1
1.02928705169462 0.941652301761658 1 1
0.594352800631481 0.546518092221416 0 0
1.11852196791068 1.0027034598948 1 1
0.912663764494448 0.840118866899825 1 1
0.748697010258673 0.68235937869121 1 1
1.00393409088849 0.93452625940622 1 1
0.964185117329263 0.863027863349512 1 1
0.821653989969987 0.749590162541739 1 1
0.819814600629356 0.737125953682494 1 1
0.675858466443536 0.600557692174091 1 0
0.82173921224606 0.76544147704811 1 1
0.889232762069375 0.825962119185198 1 1
0.931620581998321 0.829834539511724 1 1
0.66025134016888 0.602192459612995 1 0
0.99204256022521 0.90831660134719 1 1
0.807725579590304 0.727594071414101 1 1
1.19902900250222 1.06898517524474 1 1
0.888332221012664 0.808686439959544 1 1
1.02492667540768 0.944641596221069 1 1
1.12470075210724 1.03158522091558 1 1
1.188800071648 1.07598342516381 1 1
1.11261718987717 0.992322587166432 1 1
0.848201329251218 0.776513568115163 1 1
0.781853398411902 0.673157050375519 1 1
1.00491372929708 0.927702015228566 1 1
1.0855117285804 0.975550555912406 1 1
1.12598784624855 1.03673170548849 1 1
1.04290150783343 0.947982948049254 1 1
1.19026038480691 1.10977757995533 1 1
1.00409676287891 0.89190088146648 1 1
0.924286324134627 0.862228929322354 1 1
0.729840354984082 0.65526112420144 1 1
0.825173557790667 0.748979788600146 1 1
0.850239856713757 0.777221481533461 1 1
1.00216627210759 0.974505637509632 1 1
0.852430863494234 0.783028546166178 1 1
0.870880871203188 0.78631196543088 1 1
1.39976367998503 1.25966895117789 0 1
1.00748511813368 0.876509953807309 1 1
0.918162881701783 0.833089263438385 1 1
0.871957097302012 0.785787628523674 1 1
0.845880386986128 0.744608267843485 1 1
1.08398029656894 0.975245669773305 1 1
1.20581336024426 1.09546167510026 1 1
1.00505749693903 0.924551361084678 1 1
0.973333626911041 0.865110559065272 1 1
1.23274070045261 1.1128105517537 1 1
1.12919301371781 1.01884264525883 1 1
0.749218514095629 0.657974547066002 1 1
0.999690665565192 0.904043107499748 1 1
1.10105658404886 0.983196390680839 1 1
1.20202995688749 1.05489332436638 1 1
1.06694672886491 0.962487168383066 1 1
0.961897945739745 0.888309349552597 1 1
0.755955747526756 0.686776754660918 1 1
1.11056619643826 1.02145722312549 1 1
0.64729372406186 0.591130973428938 1 0
1.16063931650254 1.054650708516 1 1
0.802273467491179 0.726115964248149 1 1
0.965563659760878 0.84747559435082 1 1
1.14546932640705 1.05122386436974 1 1
1.05835927958726 0.96063926175764 1 1
1.1629545350867 1.0405069489199 1 1
0.999230465918182 0.903495994873626 1 1
1.11536632769051 0.997311307233673 1 1
0.833780917559595 0.773232080621463 1 1
1.10255556961526 1.01142772270501 1 1
0.875367580805316 0.799209369535565 1 1
1.25824038920689 1.17353124958358 1 1
0.989437148139567 0.912139020996739 1 1
0.847268301263301 0.750508027312956 1 1
1.00965452959073 0.914559456145846 1 1
0.787933309232467 0.724768282104638 1 1
1.02376042825484 0.931238599700413 1 1
0.731955616018539 0.667814295886206 1 0
0.958631557057867 0.889795530653053 1 1
0.966652218712146 0.875880461531709 1 1
0.958835318626902 0.848702320784851 1 1
0.772761914760342 0.716349925080061 1 1
1.01537460748027 0.939508047751566 1 1
0.813961335775435 0.719142535998599 1 1
0.707790201395172 0.653885876093241 1 1
0.839179494288635 0.757886981446114 1 1
0.936523429859433 0.832388745191316 1 1
0.804655685927509 0.738244683643588 1 1
0.980697003709745 0.887400762483267 1 1
1.10406764975515 1.02342317791241 1 1
1.0537657537995 0.965429079018769 1 1
0.921935369632649 0.833624608818453 1 1
1.1552748049259 1.04916549020684 1 1
0.707774264850755 0.671204659083728 1 1
1.048517470085 0.963906911612485 1 1
0.851706849266292 0.751523736279178 1 1
0.953882802230938 0.842945915257322 1 1
0.595197450927801 0.54264954762806 0 0
1.42652067541409 1.28156526000287 0 1
0.892599683446408 0.809848926074841 1 1
1.32192568766211 1.16156106416744 1 1
0.93720853678214 0.866195659166804 1 1
1.28137605004281 1.15321040188631 1 1
1.14727093318498 1.03736975503866 1 1
0.706068075407249 0.641797455642676 1 0
1.27416064848764 1.16834048213525 1 1
0.745589803490217 0.669524625884904 1 1
1.13190905686497 1.03629572037529 1 1
1.12383473760575 1.01200390608753 1 1
1.01644578056628 0.919042613052865 1 1
0.931750082447088 0.843289359962848 1 1
0.914077289150933 0.842722808791154 1 1
0.813783577111809 0.744758417957736 1 1
1.12725335937585 1.0130813333048 1 1
1.08041339408788 0.986501078691612 1 1
1.0361964266616 0.945976165340942 1 1
0.877982259172855 0.798305214098441 1 1
1.2668983528214 1.13875763700345 1 1
1.00375326515018 0.919950978949916 1 1
0.968943088826614 0.890943038265039 1 1
1.3072610300894 1.15926424331104 1 1
0.972449315151597 0.88257206222965 1 1
0.824385017332951 0.736627687589696 1 1
1.36690092114762 1.21559769692613 1 1
0.954479210145778 0.833181617761643 1 1
1.01925268418183 0.919520475514774 1 1
1.23293225095464 1.09189045364564 1 1
0.875051122350551 0.797373345151477 1 1
0.908385438734644 0.838461657100595 1 1
1.14594040929355 1.03907372085201 1 1
1.14871253995928 1.05603810313098 1 1
0.883385834823167 0.787029101828127 1 1
0.795460757503914 0.722200208808814 1 1
0.776391483578396 0.723128133344781 1 1
1.06325208249179 0.948778982907954 1 1
1.04520289327625 0.978131114644933 1 1
0.866727371999361 0.799511736909265 1 1
1.05761907563841 0.969650140935854 1 1
0.76194376615159 0.6984662709501 1 1
1.14780816214173 1.0294264553502 1 1
0.721460898876408 0.641840756916011 1 0
0.823668030005937 0.753141800606358 1 1
1.24608864321009 1.13257071573604 1 1
0.848928302121578 0.777690089912724 1 1
0.886231707279463 0.827915953152244 1 1
0.738272353038259 0.666012598961326 1 1
0.934889592043515 0.84794757882035 1 1
0.987323219281437 0.915948043065875 1 1
1.15409045374829 1.07637263300282 1 1
0.923956922869007 0.845923722997108 1 1
1.06632915881046 0.945718042262997 1 1
1.0694360521277 0.955934335924119 1 1
0.609999811181792 0.553123040155221 0 0
1.17923686662457 1.06790262269625 1 1
0.628022444794651 0.57491927917333 0 0
1.17105391261289 1.06809213727527 1 1
0.916632527428521 0.821139902084085 1 1
0.946565788998553 0.865868248703022 1 1
1.11989105880877 1.01786911944437 1 1
1.27149955545914 1.15421563793559 1 1
1.1291436822648 1.01239549458332 1 1
0.830015219395908 0.758656662919755 1 1
0.936521149669181 0.854727563824258 1 1
0.864522625048798 0.757798687079892 1 1
0.681876283493421 0.637524951066492 1 0
0.742057215856843 0.686398003294044 1 1
1.22432666740317 1.11288986474886 1 1
1.05743148058256 0.977191539458213 1 1
1.09124450560801 0.977905839347959 1 1
0.956660260995476 0.856901602829859 1 1
0.860693369715676 0.768015781843312 1 1
0.995541863671489 0.895130925902789 1 1
1.13265133176623 1.00598467473985 1 1
1.04550125367556 0.952673004312882 1 1
1.01303259031594 0.896347007232191 1 1
1.12504661680148 1.00442406947024 1 1
0.720530809184824 0.674051678390009 1 1
0.856313548177865 0.787550114373457 1 1
0.844727986010107 0.789758967109998 1 1
0.702487706367083 0.650223215021216 1 1
0.80630048576781 0.775101408601684 1 1
1.21927571072086 1.0743972659145 1 1
0.863425655012947 0.79893213348223 1 1
0.847952824612431 0.816812044110222 1 1
1.37644677404821 1.24335579733758 1 1
0.772502759089231 0.715676409115951 1 1
0.595951870364079 0.561447210683796 1 0
0.730236429507476 0.650620538525909 1 0
0.706914769539608 0.669918610022516 1 1
0.771233134018948 0.705160573159909 1 1
0.882883823783937 0.804948895180481 1 1
1.26549341458033 1.1452314607241 1 1
1.23151258906764 1.12708487840241 1 1
1.10872902336689 1.00225858732136 1 1
0.602787115702659 0.54830613820709 0 0
0.750922698468251 0.689421376235859 1 1
0.833444347093935 0.76775348409803 1 1
1.06469077973656 0.989529423740287 1 1
0.651748840400568 0.601587850061262 0 0
1.03974940288173 0.962421558795687 1 1
0.634118219067021 0.592007310297225 0 0
1.00895745570305 0.90407847173618 1 1
1.02611264872256 0.893233405669847 1 1
0.925255829053431 0.837132670442863 1 1
0.694031420710091 0.633623564686276 1 0
1.11178564965647 0.977040748288216 1 1
0.999855245029594 0.891989101756022 1 1
0.980931552801801 0.882082878718242 1 1
1.1666267103959 1.0700519564448 1 1
1.20912321259549 1.05913437083363 1 1
1.01802357063246 0.898474385484491 1 1
1.13412018931013 1.03212537161749 1 1
0.807515285647743 0.729422027337283 1 1
0.916664767089169 0.812029335964226 1 1
1.02265719090649 0.92682838094301 1 1
1.29720097832334 1.19848843707103 1 1
0.990080604237503 0.91429623130835 1 1
1.34213373256754 1.22905440354566 1 1
0.955764059683165 0.864435905429512 1 1
0.551969970883635 0.525402532664317 0 0
0.999656010855884 0.912708723983592 1 1
0.891055486828805 0.80835999655105 1 1
1.04762828266966 0.911144194701335 1 1
1.10665507822477 1.00070220422011 1 1
0.992299733543557 0.884302664663042 1 1
1.07836247575865 0.991402417033945 1 1
0.609416295568513 0.570742101548633 1 1
0.833426277219419 0.768110142237665 1 1
1.30607709508058 1.14122771737081 1 1
0.95159871972627 0.868425613113951 1 1
0.964999267299969 0.881821506483483 1 1
0.952607468673332 0.839759597641419 1 1
0.872244898006321 0.774320962845419 1 1
0.927343620407159 0.844164297134443 1 1
0.956100909150049 0.868344910726988 1 1
0.808690184442468 0.720823428301012 1 1
0.864227738837046 0.800671440201641 1 1
0.971360241478902 0.897280216808698 1 1
0.858838397058529 0.771808044637135 1 1
0.870594535107377 0.790942994758358 1 1
1.17975374444504 1.07429544506704 1 1
0.977224197574415 0.903387801957916 1 1
1.16892831042715 1.05261822919661 1 1
1.03880855141056 0.932843398069096 1 1
0.950625306655514 0.894724274478149 1 1
1.01830486142651 0.902585030510582 1 1
0.777920083513646 0.710775152662931 1 1
1.09096389192814 0.993351673820992 1 1
0.96311521278741 0.896129788695176 1 1
1.20944359018059 1.097757718492 1 1
0.653475114765404 0.599778313795113 1 0
0.77169106335883 0.684485670552528 1 1
0.732572574964944 0.725662164811191 1 1
1.05332085508137 0.947250917578786 1 1
0.961864115381339 0.893084852970965 1 1
1.06393403915694 0.969595988936057 1 1
1.04402409818706 0.952843082187332 1 1
1.10874949951401 1.0265990688285 1 1
1.10061696928491 1.00890374436367 1 1
0.981143120457783 0.899764212916073 1 1
0.887869624057158 0.82093280186251 1 1
1.00406787695367 0.878643857996679 1 1
1.12544995730043 1.01888947715747 1 1
0.897098802845803 0.813746949701079 1 1
0.887773150183732 0.811861001341298 1 1
0.719674481122362 0.648156238460886 1 0
0.978989382866008 0.868898094171141 1 1
0.875706820539508 0.790182628068912 1 1
0.95106969465387 0.870774227437409 1 1
0.924224102474269 0.838977547099361 1 1
1.11784489643706 1.06149798273191 1 1
0.909140263292359 0.831297884675546 1 1
0.876601429706967 0.783452022763817 1 1
0.917121590844824 0.84754267741306 1 1
1.218010703145 1.10241469944642 1 1
0.864504450036693 0.796942644928128 1 1
1.31634139500038 1.21178674697904 1 1
1.0943741996118 1.0104586641699 1 1
0.680661866470237 0.617076900932061 1 0
0.956424599823082 0.875663548238349 1 1
1.1152617689381 1.00351148723735 1 1
1.20184226217733 1.08527884116607 1 1
1.20961343235061 1.11294311638626 1 1
0.91767450711329 0.842553466331729 1 1
0.862731524384899 0.767730472681489 1 1
0.988513365514757 0.902015594584215 1 1
0.678536889449786 0.604350580758862 1 0
0.463801398971684 0.42264867557514 0 0
1.34156342921782 1.21594831089915 1 1
1.10286082786207 1.00614403794853 1 1
0.818913357602185 0.710719714939536 1 1
0.901218028062743 0.816832961179888 1 1
0.778135355384708 0.722978805329117 1 1
0.956427791298628 0.854324451741288 1 1
1.10905139802216 0.991293619643287 1 1
0.879073995867485 0.800713503698354 1 1
1.09760523194184 1.0127554123083 1 1
0.824177450939468 0.718278591174483 1 1
1.06023134132832 0.98526860484386 1 1
0.841166658328977 0.757659003633249 1 1
0.749323457509755 0.679706892662968 1 1
0.90901466535612 0.823779529550554 1 1
1.08551018028706 1.00761948389169 1 1
0.690215819662456 0.626920512183431 1 0
0.96230633213993 0.881058706643947 1 1
0.910362744540772 0.816008934284921 1 1
0.788501408085034 0.705669195942952 1 1
1.1290903197273 1.02402697079816 1 1
0.757712739436945 0.674367948034984 1 1
0.877356002172847 0.796946308944539 1 1
0.548986948021944 0.499346299401226 0 0
0.785155456236491 0.703893891955171 1 1
1.32754939631666 1.20608482174294 1 1
1.22985746487902 1.11492575701851 1 1
1.07520220862428 0.976848898389357 1 1
1.00938200034191 0.943928365859836 1 1
1.03149656360508 0.936179772724898 1 1
0.969901026423074 0.859796657390519 1 1
0.847323547809355 0.76974323268779 1 1
0.795776534508519 0.728830123017789 1 1
0.83307697496552 0.725586461700758 1 1
1.25582169082138 1.17442494611809 1 1
0.937711446237633 0.875092641220802 1 1
0.727329484938578 0.662608629883769 1 1
1.02645651292261 0.928196068359313 1 1
0.770928771125066 0.704452262843549 1 1
1.14218988804611 1.0209010040478 1 1
0.95101727926681 0.872051784635235 1 1
0.666692561938137 0.62028851467188 1 0
0.757310840613688 0.70132709190997 1 1
1.02399642900975 0.937637173358445 1 1
1.01514423199482 0.909654577166846 1 1
1.00695723262397 0.904647678640136 1 1
0.943612873908016 0.845464670693551 1 1
0.814688619063941 0.735614944974443 1 1
1.05306993545328 0.972271099058903 1 1
0.896579007954544 0.801481400724108 1 1
0.945541797922612 0.875395824569434 1 1
1.32100974487839 1.21159040082537 1 1
1.21364787161161 1.11175620403063 1 1
0.930737081012439 0.832832584005959 1 1
0.703805647800702 0.624716872396095 1 0
0.799999110942702 0.724672645012752 1 1
0.939673122044853 0.847791333505108 1 1
1.11269369822604 1.01494489976423 1 1
1.28435724115691 1.17915994388985 1 1
1.02191021625338 0.921259520882154 1 1
0.894660877428974 0.80051770338501 1 1
1.09745162549651 0.986866440015768 1 1
0.947393930859473 0.861660312300549 1 1
0.949791790001892 0.878902319496921 1 1
1.17078670204993 1.0654379438132 1 1
1.16968095004585 1.07220368308143 1 1
0.731094639484776 0.664157520622494 1 1
1.178715936006 1.07837475844001 1 1
0.971776562230456 0.873563917793989 1 1
0.700253088257135 0.606075211832852 1 0
0.746138800512227 0.680197420993733 1 1
1.08386281593646 0.986269318463683 1 1
1.00885247408926 0.916899153622716 1 1
1.04996366328334 0.961352687515871 1 1
1.10851018984844 1.0160079280967 1 1
0.865640873392927 0.767858850650069 1 1
1.15129217757889 1.04494266080968 1 1
0.911856771999395 0.845516574478269 1 1
1.0358111573271 0.949030728029392 1 1
0.99247839583152 0.904084447136453 1 1
0.875520091973384 0.799826576937818 1 1
0.631191627757616 0.541546186198282 0 0
0.715344809844164 0.652545034790052 1 1
1.09009440502794 0.964332752522617 1 1
1.02633787209188 0.905817369886525 1 1
0.906514058831351 0.843574034344044 1 1
1.22596737047614 1.12183828802866 1 1
1.15083417156637 1.03496259220427 1 1
1.01218623566773 0.928410015129166 1 1
0.853218107710677 0.802330028098253 1 1
0.684956796542529 0.624468850924962 1 0
0.886128141237805 0.825547648562929 1 1
0.773426961259072 0.71166408809264 1 1
0.923976617177679 0.885478508038377 1 1
1.10656952553088 1.00256625751713 1 1
0.957129861544873 0.871091230629429 1 1
1.12617447608438 1.0110720274574 1 1
1.04899159738365 0.952485737129716 1 1
0.839529583256594 0.773453784838967 1 1
1.29998165478628 1.14622953946491 1 1
1.14788749452752 1.04464454343425 1 1
1.03672213278872 0.952336082155799 1 1
1.1606284935937 1.06683380116528 1 1
1.1361934181595 1.04076461795508 1 1
0.739696526017743 0.683933635458402 1 1
0.961142505808916 0.868232619592354 1 1
1.07283658327327 0.942833881463684 1 1
0.860243282031928 0.785514617202509 1 1
0.921122075195808 0.840340600465968 1 1
0.953754426097037 0.846997659235715 1 1
1.01135086263523 0.920381197537212 1 1
0.94781052828086 0.874110001900234 1 1
0.856313773152949 0.796302392065191 1 1
1.30448345820663 1.16222580925464 1 1
0.951892101258807 0.868291806687965 1 1
1.02163039906482 0.87840747220016 1 1
0.633476570059776 0.584461372646756 1 0
0.938229193204671 0.844847376192437 1 1
1.06554626678089 0.94211043293854 1 1
1.04888118443894 0.94922305232297 1 1
0.991104084865088 0.913369900742782 1 1
0.909062155267415 0.813822947160051 1 1
1.14814353984134 1.0419913218379 1 1
0.843347498713303 0.77300010044827 1 1
0.697800627447032 0.613171077135057 1 0
0.931797716797484 0.826075900863622 1 1
1.01089257016182 0.938681731050596 1 1
0.750372531336788 0.692039700185115 1 1
0.59825632402909 0.555578604944912 0 0
0.911537908083367 0.825634123298692 1 1
1.13373243960549 1.01202807767695 1 1
0.824634618639813 0.726251327671853 1 1
0.942984826385816 0.872577723842833 1 1
0.628113766064627 0.588226871040447 0 0
1.08851710439797 0.97983445316543 1 1
1.06844742946447 0.995900959893979 1 1
0.888753251032404 0.808568113807757 1 1
1.06664871789268 0.961664796145625 1 1
0.938149331152502 0.863233113831349 1 1
1.38888688599233 1.24665247837543 1 1
0.730333436988799 0.690248395514907 1 1
0.82860799813076 0.74080599529796 1 1
1.06000092225372 0.943730814684635 1 1
0.777309386332166 0.689001212694441 1 1
1.04925765130866 0.967034102895795 1 1
1.03800817664345 0.902593471340497 1 1
0.899553152705618 0.842620443359189 1 1
0.965206953755043 0.880022779721644 1 1
0.844073975011923 0.771259257132842 1 1
0.697449340534271 0.631197489260808 1 0
1.12304833976724 1.01667195847782 1 1
0.870477754286241 0.799611229647836 1 1
1.03506061389275 0.912332672595561 1 1
0.777455413626291 0.687388409973527 1 1
0.907518836918014 0.800596132182292 1 1
1.14949711144356 1.03807409445714 1 1
0.70976135999511 0.635877088229653 1 0
1.19682810092003 1.07645929097994 1 1
0.698178806910003 0.661823279620489 1 1
0.702515057075999 0.633239585929942 1 0
0.810744387952991 0.741890940731967 1 1
0.996724162216657 0.908382588854032 1 1
1.21853409320945 1.13837772282867 1 1
1.30195577502992 1.17911593652915 1 1
1.21300230988778 1.08833194163259 1 1
0.941939378974363 0.845468300556041 1 1
0.955551730630751 0.870882853700847 1 1
0.674086431346856 0.630354506852584 1 0
0.940815094792989 0.84863273938622 1 1
0.839370681011392 0.73590828874119 1 1
1.20294236565724 1.09461632138075 1 1
0.945440019530109 0.874897313592987 1 1
0.974916383028587 0.853622719331399 1 1
1.12984781550017 1.00937523729337 1 1
1.18093108867293 1.03889624629072 1 1
0.81870457934816 0.740846429643709 1 1
0.808753241522397 0.72903579861397 1 1
0.919846148382498 0.851015499857191 1 1
0.937361604920425 0.825938356954515 1 1
0.770764620410557 0.679115808578145 1 1
0.962658471687299 0.857462272857194 1 1
1.00205297194003 0.90937293271692 1 1
1.03975578283231 0.952089860917204 1 1
0.733433654791166 0.652696840009152 1 0
0.968691571192162 0.866039582424345 1 1
1.12723695459894 1.03114342531358 1 1
1.08465636352227 0.990826722712091 1 1
0.777275638559789 0.687819724243099 1 1
0.89422158187602 0.82133327854533 1 1
1.03853892409958 0.905682686433902 1 1
0.864170852547794 0.781742263833879 1 1
1.01152891688262 0.920486729789831 1 1
0.743318972988918 0.689198864193409 1 1
0.884065944093868 0.800014002380605 1 1
0.956425922577389 0.860842341349782 1 1
0.84100421027043 0.77192197782393 1 1
1.15755343457226 1.04182835203427 1 1
0.753867695493798 0.649840998175706 1 1
1.03183134457285 0.929856659119322 1 1
0.966880194580176 0.895683131072407 1 1
0.886386611461003 0.819986167878359 1 1
1.1624170093048 1.04677883757029 1 1
0.93877770617958 0.892408304055454 1 1
0.702143990755694 0.611782743466465 1 0
0.941393880266887 0.85575419510269 1 1
0.967034218513927 0.894919034698913 1 1
0.739067346851335 0.68113821986684 1 1
1.00122269714363 0.90032408564015 1 1
0.92117186035067 0.830309145844121 1 1
1.25575367308798 1.13407904549293 1 1
0.850468905829107 0.772824255080813 1 1
1.11422008233912 1.04111915818814 1 1
0.974287730510887 0.860255633501207 1 1
0.905495365268986 0.816322676124553 1 1
0.940594882466097 0.858149567552897 1 1
0.909580708193532 0.822817303788729 1 1
0.733689572842392 0.672181491203678 1 1
0.983936509000752 0.885975134480382 1 1
1.20423151732856 1.10264757020976 1 1
1.13731922767137 0.992165297826196 1 1
0.925477782039906 0.838209407985688 1 1
0.916053652245925 0.807281670518844 1 1
0.805282101532631 0.753830324147649 1 1
0.710807041917207 0.624484641242226 1 0
1.18026054336125 1.06586717407783 1 1
1.23670542772114 1.12290763796205 1 1
1.00357850517029 0.928181678878362 1 1
0.881278753071514 0.812643702767542 1 1
1.05330660688718 0.931294469084718 1 1
1.00645670643149 0.902169194935761 1 1
1.04796041319388 0.959719931350735 1 1
0.953202132990937 0.866822176817472 1 1
0.980691452852449 0.86798055407692 1 1
0.956570412871209 0.875414695771517 1 1
0.875935967892122 0.804985831758679 1 1
0.904907578652437 0.81271906750779 1 1
0.85424062188854 0.756130351655354 1 1
1.072344670744 0.964614866801665 1 1
0.729044851787571 0.676990804149148 1 1
0.776803256605784 0.711879453062417 1 1
0.982462576949636 0.912463615818332 1 1
0.829066866973291 0.742737405640315 1 1
1.23938121758624 1.14748472018215 1 1
1.32184618301551 1.20322172240417 1 1
0.884967781473624 0.777759397220858 1 1
1.16926952009868 1.02234269410394 1 1
1.0578065059864 0.9574760132383 1 1
0.866512143815667 0.818140023481557 1 1
1.20744645313918 1.0918026825916 1 1
0.968988715857828 0.880625593119078 1 1
1.12957067495627 1.02287911638312 1 1
0.997667003450211 0.905520803441535 1 1
0.833699771770033 0.766523671091186 1 1
0.830269198432436 0.757348265062022 1 1
0.665759949656682 0.615630867396943 0 0
1.40034972291627 1.27847495732168 1 1
0.767504318190871 0.696935504306148 1 1
1.12343060092326 1.02689020114341 1 1
0.904010077960725 0.830460047098506 1 1
1.18842769405213 1.08466436518243 1 1
0.989450737480825 0.887002957319754 1 1
0.981090639313775 0.902583354203634 1 1
0.799055615844407 0.73097217661615 1 1
0.88284560268339 0.766804396503971 1 1
0.999397004899552 0.902926553379257 1 1
1.08894325968997 0.98138470858377 1 1
1.25352934742614 1.14024763698332 1 1
1.2018200669254 1.07020366287539 1 1
0.985660631327643 0.872331996078235 1 1
1.27733615365573 1.16468453571116 1 1
0.449270671626294 0.415848846272536 0 0
0.853782227136772 0.77714495736229 1 1
0.726958070296593 0.659621903011119 1 1
0.866756279225839 0.787759220212102 1 1
1.16708300747005 1.07169364941904 1 1
0.902335724779187 0.799839219348865 1 1
0.809316852347125 0.750927131897746 1 1
1.04919754559032 0.941022419176404 1 1
0.774264903555183 0.685317712318131 1 1
1.14681386512664 1.03433749049207 1 1
0.84857652941339 0.783074648718531 1 1
1.09731035167192 0.989721961379495 1 1
1.19465890681216 1.04849902443922 1 1
0.970383218083959 0.890188857214382 1 1
0.891526023267126 0.812810467412432 1 1
0.77017658573445 0.695705480359072 1 1
1.1418195102414 1.03026566821917 1 1
1.1454354461311 1.06026224023736 1 1
0.920602242004733 0.817952951960712 1 1
0.895511084785174 0.812032830442266 1 1
1.03265566164461 0.923013637681737 1 1
0.829445905118859 0.752067515209414 1 1
1.00232144376577 0.929332315502873 1 1
0.823409607863092 0.744740469974471 1 1
0.989430825647681 0.866078313131349 1 1
0.963780205649528 0.855946757638202 1 1
0.920904200565487 0.824094927888479 1 1
0.810122328255962 0.743491762614935 1 1
0.985195974755202 0.888693645320374 1 1
0.70841446555747 0.626906022271775 1 0
0.600495130555326 0.556241925518934 0 0
1.0277441889106 0.926108771094713 1 1
1.12087036102887 0.977201096222991 1 1
1.14441206330987 1.03805077054684 1 1
0.883715084446077 0.786261260999714 1 1
0.882984384508049 0.796041076361245 1 1
0.869568279571915 0.783569747743626 1 1
1.14838343681277 1.04495765909948 1 1
1.13100037521646 1.02818095691576 1 1
1.18545757389176 1.07102282493425 1 1
1.01792930841864 0.909242533313292 1 1
0.57610015447863 0.510638486248851 0 0
1.01715315706611 0.90425090655068 1 1
1.06392618468323 0.93950486666681 1 1
0.79558653241429 0.731484420284368 1 1
0.987211396398213 0.887685307026216 1 1
1.24272936161729 1.12032418235886 1 1
0.587014284095283 0.538978277018768 0 0
1.2124661224391 1.12113079465475 1 1
0.999895939021761 0.929128573040763 1 1
1.24176526355132 1.13661107067553 1 1
1.20922742870046 1.12525571816925 1 1
1.09792231856778 0.967913747801511 1 1
1.01228886857539 0.88237935436677 1 1
1.01925703227038 0.891697369323744 1 1
1.37485917024935 1.23220461435342 1 1
1.35339223829677 1.20059249316334 1 1
0.9695662303243 0.876552740859044 1 1
1.12356451767556 1.03276167761468 1 1
0.837197316809406 0.737912127638885 1 1
0.686422506798346 0.612716246157718 1 0
0.953577491800163 0.873398753007059 1 1
0.663914720191938 0.613067093712096 1 0
0.816474534494156 0.75996954315083 1 1
0.779915686416452 0.707574718516143 1 1
1.02077079774294 0.946310670772791 1 1
0.754694958143348 0.68663263950963 1 1
0.89610172726437 0.793024254518795 1 1
1.01809721293064 0.898428696095458 1 1
1.25724593509512 1.11989017165215 1 1
0.97803321918992 0.854787070577686 1 1
1.45300569779358 1.33871021409184 1 1
0.938922146852637 0.87562680253223 1 1
0.787013826165766 0.705891583866054 1 1
0.640307147407 0.579516635894234 0 0
0.955195345877391 0.884753714175455 1 1
0.770128421566354 0.723190304464592 1 1
0.834388952539699 0.786675311954881 1 1
0.687727660843376 0.633522324242783 1 0
0.56853858570706 0.532103937026786 0 0
0.662652405932029 0.605589106910692 1 0
0.989098407711229 0.895891003145691 1 1
0.946634710712908 0.852315070231345 1 1
0.651172230503791 0.598625325776265 1 0
1.05683297308197 0.960623903753697 1 1
1.076226624103 0.942866652639866 1 1
0.437262669541211 0.416623966121997 0 0
0.829608844967577 0.75890023307626 1 1
0.877629536382762 0.786026505402375 1 1
0.90480801987369 0.821458136308767 1 1
0.793683007950896 0.737556872788341 1 1
1.02451984236434 0.904791164734707 1 1
1.06242623663313 0.951651023554698 1 1
0.720480013092592 0.653460187442223 1 1
0.995141445304991 0.894966473753883 1 1
0.90010980446523 0.819308368454875 1 1
0.717109902654071 0.643657157975507 1 0
0.761775302714842 0.699156184980599 1 1
0.906627813837155 0.826007603726107 1 1
0.954291205998993 0.86198693524035 1 1
0.884522314354366 0.783089932409079 1 1
1.10973171519879 1.01147770584328 1 1
1.27776467435581 1.15881891108026 1 1
1.11732976608145 0.98262431034658 1 1
1.06999401635006 0.965346959894129 1 1
1.00243836846996 0.91929072584767 1 1
0.670210037119983 0.620439959289515 1 0
0.953194374170266 0.855811225916356 1 1
0.774110978401684 0.701805836352428 1 1
0.603861901092267 0.553601844613041 0 0
0.733406279448175 0.66527223573619 1 1
1.07856630326551 0.981102322590336 1 1
0.901596227841879 0.797870415588922 1 1
0.83751425749603 0.776245331877041 1 1
0.876937291550314 0.783318607786584 1 1
0.724913327446364 0.639990222305082 1 1
0.677524866851149 0.632280597295854 1 0
1.03877791277521 0.944369668396777 1 1
1.06293671437079 0.975723566278965 1 1
1.35079844726819 1.18676517186895 1 1
1.38077274141852 1.24533277250475 1 1
0.973722631546152 0.924539114342761 1 1
0.782124782031179 0.721469720988684 1 1
0.633563795430487 0.586475073212292 0 0
0.839840871298829 0.744243005321856 1 1
0.858797336994169 0.792994356400657 1 1
1.08718400530202 0.978307411819493 1 1
0.871801863386013 0.796350555003309 1 1
1.42448259705753 1.29490741698125 1 1
0.956453101612638 0.866965646070231 1 1
1.04619036125221 0.927614898686711 1 1
0.613506157737627 0.555399568256554 0 0
0.903731161322916 0.84291989068709 1 1
1.16481052428823 1.0642177523838 1 1
0.95231762322508 0.864253197772409 1 1
0.724646462800073 0.618733770385972 1 0
1.26286450424928 1.15080168732036 1 1
0.842928699750814 0.759524300552605 1 1
0.941826586870112 0.830981763332922 1 1
0.949306841235742 0.861292008282149 1 1
0.70100138927037 0.661129716714242 1 1
0.970245621865602 0.859451606449572 1 1
0.949009387374095 0.875213869400043 1 1
1.16238461340368 1.06637228675872 1 1
0.824094731037956 0.758112384374087 1 1
0.917359368525365 0.813760065349454 1 1
0.96546731738854 0.883231257115435 1 1
1.05752963059583 0.97353468764059 1 1
0.79781280907002 0.738702356124143 1 1
0.731900862257286 0.67091599358586 1 1
1.00342505805569 0.919238140625789 1 1
0.751657523172435 0.702615495098642 1 1
1.03225238320613 0.925770856230177 1 1
1.2288871846746 1.10023892809211 1 1
0.942613567185041 0.86751142046831 1 1
0.979547777552874 0.896599705526862 1 1
0.452762470142403 0.451318160073121 0 0
0.818377358876237 0.756446058480045 1 1
0.991710025311691 0.916051370037753 1 1
0.616700726915965 0.567312354982628 0 0
0.916424582724549 0.818056245995532 1 1
0.493399186228205 0.470714845907258 0 0
0.753893512587857 0.693758039024032 1 1
0.844680279571902 0.771978977807935 1 1
0.869406186514753 0.796267107567718 1 1
0.764936847862007 0.712919905658499 1 1
0.961116958155947 0.864152787646843 1 1
1.24897392363483 1.12758884301114 1 1
0.819313512523994 0.765063848384204 1 1
1.09356824583625 0.975663614452314 1 1
0.762040710657282 0.701309903385317 1 1
1.08949804003732 0.971481068421915 1 1
1.18064158966218 1.05596789388958 1 1
0.935907274590777 0.835911684316494 1 1
0.705581487363626 0.635914621516521 1 1
0.837532763325115 0.748681167500743 1 1
0.84243037030144 0.763837229292698 1 1
1.08889880869875 0.993324129895514 1 1
0.998864308869935 0.902927340098119 1 1
0.98724116116109 0.884813986723373 1 1
1.18154360554737 1.07829710754171 1 1
0.940430184672704 0.85237189621742 1 1
0.908345300234895 0.817834423376914 1 1
0.616112957890805 0.553702809021036 0 0
0.847089499577938 0.745431768760537 1 1
1.09985602004303 0.993899960658542 1 1
1.06181293642612 0.939843828705589 1 1
0.72666542660338 0.656431120379775 1 0
1.05274865486322 0.94518672404365 1 1
1.09488921123948 0.969504987355715 1 1
0.592142649593551 0.532671029325045 0 0
0.771685493780546 0.678283270791239 1 1
1.03355285810177 0.928920207245591 1 1
0.970055454588328 0.906802253167158 1 1
1.48534710813584 1.35448506744464 1 1
0.80393620665858 0.713820514951142 1 1
1.13706972427602 1.0003681664584 1 1
0.985706116890733 0.886980858587365 1 1
0.986914619103831 0.883949564860456 1 1
1.07268315688222 0.94965075917359 1 1
1.15421027256378 1.03704927084843 1 1
0.809122478356191 0.748050140902376 1 1
0.780269402119688 0.694281528865114 1 1
1.04742319973198 0.96946150781148 1 1
0.619674691380693 0.624225393179439 1 1
1.22171263781664 1.1522378593649 1 1
0.823764658021128 0.754454656136558 1 1
1.06910632104036 0.945440935801749 1 1
0.81939941641875 0.735280059425523 1 1
1.29048757624243 1.17568740357021 1 1
0.677513514517813 0.62743317929282 1 0
1.07258503832988 0.963751391849544 1 1
1.01206095057845 0.907608620974968 1 1
0.710469475559416 0.65382321926049 1 1
0.963471019598716 0.858579639589129 1 1
1.14707111186427 1.04157745052116 1 1
0.792416858372093 0.715120248171863 1 1
0.590089437415551 0.538723157313906 0 0
1.07289980995739 0.99850808575485 1 1
1.10264071883822 1.00852386865605 1 1
0.82809083501891 0.74908989648725 1 1
0.964095621168282 0.867409158436585 1 1
1.18444603890364 1.06288191058503 1 1
0.792220434607255 0.726610938931198 1 1
1.19167997496476 1.11190332402586 1 1
1.02360031620127 0.918620809788232 1 1
1.20493434418509 1.09000446283667 1 1
0.96015294524942 0.838644610103104 1 1
1.22414055707392 1.12268185854249 1 1
1.12134150356751 1.01848266387582 1 1
1.24606925911576 1.12963942625674 1 1
0.848453850078632 0.785201690021029 1 1
1.25681450249517 1.13542511130462 1 1
0.972248005662014 0.874085556804143 1 1
1.15854759831289 1.03732424630627 1 1
0.706578903676049 0.650743232880292 1 0
1.19229061096161 1.06476771496014 1 1
0.979465280061074 0.889081204621615 1 1
1.22062737076713 1.1073446190788 1 1
1.04915960590578 0.961213929922082 1 1
0.939503904730132 0.862500404036764 1 1
1.08498174499125 1.00676135419292 1 1
0.855286527660686 0.782400124607806 1 1
0.947303001471017 0.856974678985909 1 1
1.04881288515188 0.927987580251179 1 1
0.993177571662461 0.868159632034574 1 1
0.589219223850818 0.533095831263814 0 0
0.894691385765561 0.823203565460309 1 1
0.886281376610601 0.782974935665012 1 1
1.06444134468598 0.956283161457619 1 1
1.34997336839175 1.2852248582546 1 1
1.07446963826841 0.970874629841551 1 1
1.18542522246127 1.0815922011079 1 1
0.861333821498223 0.752971333714233 1 1
0.75678281476211 0.649017822583407 1 1
1.0538207129328 0.974007240336739 1 1
0.973205525885848 0.890086990877361 1 1
0.841614270450986 0.774768146533239 1 1
1.05890733919678 0.935874897258264 1 1
0.934486842390814 0.840545745510362 1 1
0.843216836873795 0.749558392175036 1 1
0.7916415245117 0.729611187238465 1 1
0.922471459185748 0.833689392619894 1 1
0.979784376591456 0.84128985076074 1 1
0.972426912274436 0.894459538892794 1 1
1.14798054251414 1.03907335587583 1 1
0.77024735404602 0.694340207280689 1 1
0.915926327819657 0.828239667618491 1 1
1.02449274094683 0.940852823479822 1 1
1.24388168783823 1.1278610569102 1 1
0.863983329366492 0.809420259234768 1 1
0.900337448351582 0.813721908829947 1 1
0.953217709850048 0.833619875966191 1 1
0.927431852434774 0.848546119537817 1 1
0.923299531253115 0.838634780810796 1 1
0.852200428000286 0.760684857041273 1 1
1.02886940225479 0.941475038689316 1 1
0.658467960045696 0.600535526733124 1 0
1.00301984987097 0.930741170275307 1 1
0.85802285400963 0.813810281199367 1 1
1.09214801593966 1.00416150330698 1 1
0.920271373330482 0.795574439640039 1 1
1.07696096505533 0.98947324111756 1 1
0.699324170273814 0.636375326775474 1 0
0.802868000592133 0.735187174076234 1 1
1.06667995094275 0.965768000922802 1 1
0.988422908259426 0.884015495491311 1 1
1.02795406245788 0.936732637754646 1 1
1.21860422106995 1.10812513672028 1 1
0.780604695682944 0.7094906907629 1 1
1.3332421222971 1.17856505348889 1 1
0.977734411246777 0.878984320717312 1 1
0.820340701026981 0.719221509608325 1 1
0.910056819620172 0.827789818939275 1 1
0.805148929764872 0.749912478127344 1 1
0.928791580091259 0.834194029857 1 1
0.874510854943408 0.793507324609621 1 1
0.805381877756933 0.721491950327936 1 1
1.17041091356455 1.06771502981628 1 1
1.21464086897732 1.11401112528178 1 1
0.689831678714129 0.632065954777112 1 1
1.01370152301839 0.924480191278933 1 1
1.16595715625155 1.04821027435992 1 1
1.13442150313472 1.02856110449757 1 1
0.903946927141958 0.832091234454438 1 1
0.844628776331693 0.782884442379421 1 1
0.781508363986483 0.740677269263185 1 1
1.25819191601658 1.14382487658676 1 1
1.12144284781528 1.01727429857834 1 1
0.771476056938934 0.689854230568589 1 1
0.821860852934418 0.753517992973556 1 1
0.865463719548426 0.794756330603042 1 1
1.16630383760995 1.0493286642096 1 1
1.41788877776485 1.32666063854739 0 1
0.846018424842529 0.782837220957311 1 1
0.985633137520141 0.865557407675434 1 1
0.81908687928191 0.747015802501486 1 1
1.33722380381542 1.21983631862752 1 1
0.773877624387467 0.700486463936239 1 1
0.979817629679959 0.872628732759366 1 1
0.930336795984486 0.853131542791489 1 1
0.763225921663916 0.700645922288286 1 1
1.15442914911544 1.02339520335128 1 1
0.982880500947149 0.888314375333525 1 1
0.585233490814114 0.519667543375796 0 0
1.23231829844796 1.09817084220367 1 1
1.14555063624946 1.04377241070179 1 1
1.18878001961203 1.09185407144528 1 1
0.845723833424737 0.765815416787608 1 1
0.832697365940402 0.764444082044331 1 1
1.07861931967901 0.968470293616108 1 1
0.802658969217202 0.729994126676626 1 1
1.33104761001006 1.19274934172083 1 1
0.962839949914462 0.861207440413029 1 1
0.699941970441166 0.638724898909322 1 0
1.18313990057948 1.06867816316501 1 1
1.12556253726997 1.01685533997369 1 1
1.00718386595798 0.941149124626508 1 1
0.781773193264037 0.695200662299348 1 1
0.832541382824528 0.740974314291643 1 1
0.916111660251842 0.818238250451266 1 1
0.670406609466451 0.601682494970299 1 0
1.0592607811379 0.956947159168724 1 1
0.993256776049182 0.881929643348122 1 1
1.04314190883599 0.956645356861922 1 1
0.954929546099987 0.883831127619501 1 1
1.22236617830269 1.11202988402723 1 1
1.12274567971954 1.0331782741236 1 1
1.14683213117847 1.02774774848015 1 1
1.29552889656191 1.16656701344567 1 1
0.696647258514939 0.629761396749758 1 0
0.977225200625196 0.919583270669787 1 1
1.03197512381423 0.916780789375055 1 1
0.827461236215156 0.749972299469367 1 1
0.968997342887005 0.891024588886168 1 1
1.12715232700597 1.0309837717688 1 1
0.859030320964467 0.82878910061821 1 1
1.08416202967252 0.994819989230232 1 1
1.0391304798191 0.94382060830019 1 1
0.824223645349921 0.746958100391557 1 1
1.26976111727178 1.14693866569218 1 1
1.18402585067497 1.07078217243869 1 1
1.14191189511654 1.03669654997048 1 1
0.758666201308519 0.692766194254044 1 1
1.25610204759033 1.12246739236916 1 1
0.995182121434766 0.877277444451388 1 1
1.03406518129028 0.950282887284296 1 1
0.884096046102217 0.800692446797283 1 1
0.903720814590217 0.802903495502755 1 1
1.07253177606213 0.950021801242157 1 1
1.01944399187635 0.930125343802091 1 1
0.676841386413214 0.622471353754032 1 0
0.834809549648934 0.778191836389263 1 1
0.545530308292931 0.490607432895341 0 0
1.20625760387106 1.11853545455162 1 1
0.941808891612254 0.872030788428703 1 1
1.23231811722463 1.0999837496176 1 1
0.96185180445857 0.864063970343963 1 1
0.938720524210619 0.830199992439671 1 1
0.628933716605476 0.564983797023293 0 0
1.06463609613969 0.957299972517535 1 1
0.867461795959521 0.788280558023823 1 1
1.36191940338146 1.22658064608385 1 1
1.14038310440021 1.02312934907717 1 1
0.89616712376737 0.830435417176788 1 1
0.745573807957302 0.668082480291884 1 1
0.851415886223368 0.769330062454669 1 1
1.16796332302458 1.05007983535247 1 1
0.748516633485745 0.688389685792754 1 1
1.21890367274935 1.10006125367954 1 1
0.998307070387567 0.925118589867917 1 1
1.25991004668167 1.13112785910999 1 1
0.919171504877614 0.821531829083659 1 1
1.11171689057919 1.0041488123959 1 1
0.940759746113687 0.865857148453585 1 1
0.966656853384808 0.894247841436437 1 1
0.874807933411372 0.776737438757962 1 1
1.07229516091068 0.972498375037761 1 1
1.3109255189156 1.15958871322522 1 1
0.991038836537343 0.889510568161157 1 1
1.12986537731239 0.996535141484915 1 1
1.20701836679548 1.08803107290476 1 1
0.926910841641749 0.841475130128243 1 1
0.959892677844743 0.868352814123965 1 1
1.26400677657785 1.14653413085629 1 1
1.01741232807536 0.925260541144754 1 1
1.19013893378214 1.07325757316695 1 1
0.998325703545447 0.910412442237428 1 1
1.00882520408343 0.90841169852293 1 1
0.678268444616115 0.62504395794307 1 0
1.32906252007575 1.24346324497968 1 1
1.06935329294809 0.979609901218561 1 1
1.22124110169695 1.11147874217554 1 1
1.06145350124878 0.946733426082684 1 1
0.911179715936308 0.842890601644032 1 1
1.07557816786025 0.954573503377876 1 1
0.83156303177027 0.760701899434184 1 1
0.947676497358847 0.869890435479205 1 1
0.930672557091055 0.857752354165926 1 1
0.886907027151928 0.794745308801318 1 1
1.13262863091223 1.04874394415342 1 1
0.655936649969611 0.597676964066173 1 0
0.994121302135767 0.907338462818195 1 1
0.826160674140108 0.728050809900866 1 1
0.895403619968677 0.823230764833473 1 1
1.04483004649015 0.91699789430393 1 1
1.09295872046279 0.982994751296718 1 1
1.21520869223026 1.07075029968723 1 1
0.606302603312236 0.561642051196738 0 0
0.849392055970629 0.758276035484911 1 1
0.992636717660752 0.893575539785193 1 1
1.00823025827776 0.896443836142217 1 1
0.700552804161442 0.630355596932957 1 0
1.09228181852608 0.98459501010903 1 1
0.72261315901788 0.671514441855702 1 1
0.808650508285236 0.733660741052828 1 1
1.01861184170508 0.906105198232237 1 1
0.915943843164747 0.833426974514882 1 1
0.72517042580054 0.647887321408133 1 0
0.829166619323472 0.701354637236881 1 1
1.1219450107312 1.00221636085203 1 1
1.02599222981156 0.917014856217923 1 1
0.983340666423934 0.890010649195479 1 1
1.51571693689486 1.37858181645678 1 1
0.710975553127031 0.632578784801129 1 0
0.743204707438067 0.669641506816007 1 1
0.914130805622977 0.825143990754936 1 1
0.696058962802113 0.606881252704742 1 0
1.23173086649557 1.11321972171999 1 1
0.806031254318071 0.749332316825213 1 1
1.00502540247337 0.927650134626282 1 1
0.877202276899209 0.798105045313921 1 1
0.994617698986765 0.930752655362803 1 1
0.770325509551326 0.695104330976535 1 1
0.925439204732113 0.858676017322896 1 1
1.49614336100368 1.34628252738987 0 1
0.808043301738304 0.737552661183579 1 1
1.35140576116969 1.20006944234786 1 1
0.750362263742909 0.679083694379246 1 1
1.06332328972016 0.960865749368043 1 1
0.914391901451079 0.87913508747022 1 1
1.08516332672522 0.97603016151666 1 1
0.991354311393096 0.892704693049373 1 1
0.883096944262802 0.822560589404224 1 1
0.933234869903522 0.842880287409216 1 1
1.03075285922613 0.934511060431565 1 1
1.02370691153575 0.892287128535204 1 1
0.660038548197899 0.603713389258818 1 0
0.916768147162572 0.814875595514733 1 1
0.905121563481109 0.829652963533724 1 1
1.31711302581279 1.19903051708362 1 1
1.27895474215687 1.12657148742327 1 1
0.802199403159918 0.746726529780577 1 1
1.02392978878587 0.925631197538467 1 1
0.945474498351167 0.832294727831878 1 1
0.692433184824527 0.626482762049638 1 0
0.973114381492137 0.88496943161054 1 1
1.12508613073182 1.0140141056281 1 1
0.8895779134493 0.823421565734712 1 1
1.06166127582894 0.926547275609824 1 1
1.04914651881288 0.979724251469517 1 1
1.02561210276983 0.942372821877214 1 1
0.788846261150835 0.719141547846863 1 1
0.674639938291038 0.600853904155788 1 0
0.735405198897463 0.669216751309053 1 0
0.767160507163594 0.689293846784234 1 1
0.820937965195355 0.766995379287931 1 1
0.834367639391746 0.775456187322622 1 1
1.06605814327045 0.97365196474671 1 1
0.80666234910697 0.742155185207924 1 1
1.12628467961491 1.01483185161288 1 1
1.2214046272401 1.14389398225873 1 1
1.18552687036241 1.0749854182974 1 1
1.0271577740311 0.922910218647783 1 1
1.13556218178521 1.0471524500948 1 1
0.871381811565508 0.800918024117178 1 1
1.19087499825137 1.08395708619394 1 1
0.862726979757714 0.758992207247912 1 1
0.932871702036041 0.835704543943951 1 1
1.11935396804949 0.990276498079122 1 1
1.16001348821911 1.04622045502319 1 1
1.1147285650368 0.96935330017591 1 1
0.872262536396776 0.784469137149044 1 1
1.01235521895141 0.892262285929033 1 1
1.13886870169183 1.01640551922262 1 1
1.04949805504349 0.952152166577971 1 1
0.789682027163076 0.719288241370018 1 1
1.02141487200773 0.914209246460337 1 1
0.95040486609414 0.861854485629419 1 1
0.921520434582171 0.842435036526629 1 1
1.12836370587024 1.02874044361734 1 1
0.973122532921265 0.884562196958298 1 1
0.904814875478578 0.827857542971716 1 1
0.876311237824965 0.788647421235314 1 1
1.07152853357313 0.971066635035174 1 1
1.05666959153274 0.954325761538418 1 1
0.980063227018198 0.903487399417812 1 1
0.859586287119623 0.755359472536676 1 1
0.809246130299708 0.754822272472799 1 1
1.10464847988913 0.995205907566252 1 1
1.15837355563931 1.05148553735677 1 1
0.754274971425627 0.670110260582835 1 1
1.17757438666736 1.05593177544829 1 1
0.806090668128549 0.741081281652567 1 1
0.788993884184541 0.699199234189099 1 1
0.91323396044234 0.829196263315817 1 1
0.993373453575497 0.918271731653648 1 1
1.26526630160976 1.15986934660041 1 1
1.01835988822524 0.936878273962561 1 1
0.772741196609281 0.733226221641757 1 1
0.910620956728925 0.810845138816686 1 1
1.09981948281486 0.984899077011096 1 1
0.842673259370191 0.756096071692336 1 1
0.818458822196063 0.757445493446468 1 1
0.776185461779648 0.698786225483677 1 1
0.833609313579421 0.730620165518536 1 1
0.972357448479454 0.862358753129702 1 1
0.74768035099526 0.685353830115522 1 1
0.892656627659533 0.797894940944958 1 1
0.887661319518987 0.805969270302966 1 1
1.0254579645843 0.928057540097649 1 1
0.902171412862952 0.830662824304835 1 1
0.709699743701177 0.618585082833947 1 0
0.93451253087651 0.865717784376328 1 1
1.09276550521902 0.996613815272649 1 1
0.742038642544341 0.670526206592086 1 1
0.843427372636403 0.781879200509827 1 1
0.744229517789327 0.666128970376509 1 0
0.776422389390568 0.6976344401584 1 1
1.02135898609428 0.929648629886794 1 1
0.776951250359963 0.713665401795952 1 1
1.21665933684291 1.1052132168303 1 1
1.03533927357616 0.95240890181864 1 1
0.693500028540789 0.633566149514036 1 0
1.10740116804485 1.00630553457633 1 1
0.99067197443561 0.883455101285161 1 1
1.09761640273235 0.992498880655388 1 1
1.11460830313261 1.0001110689663 1 1
0.899000460622728 0.837963035307183 1 1
0.993089200719375 0.920334444344637 1 1
0.986442875668716 0.898549350274364 1 1
0.943243646725198 0.823091011375543 1 1
1.11053215970947 0.979809051504156 1 1
0.926963199552478 0.844728986836693 1 1
1.00057103993566 0.907725657114253 1 1
0.823988428073526 0.754310781812893 1 1
0.799814555870016 0.737877245665374 1 1
1.0006232915227 0.915031873060304 1 1
1.07769690999124 0.998414158568719 1 1
0.716717397707689 0.669249223014829 1 1
0.884631463910073 0.780497806167504 1 1
0.869119389473115 0.792342210353848 1 1
1.01070255060085 0.914562926366039 1 1
0.87169972147929 0.812745725211247 1 1
1.21471729136374 1.10397106729165 1 1
1.18858922417598 1.0811635415864 1 1
0.997282687687515 0.912898017894786 1 1
1.21627497063406 1.07620433533766 1 1
0.772917487205687 0.692636914853552 1 1
1.09953111172345 0.961763423543051 1 1
1.04196734104156 0.965745733922443 1 1
0.776401032778215 0.672846299323619 1 1
0.801426718525826 0.730819656577099 1 1
0.960370813352179 0.888896891543339 1 1
0.807834287166973 0.727183932176357 1 1
0.907014200119816 0.852161013573451 1 1
0.955939192274894 0.898759859492808 1 1
1.07031715877038 0.978419145378507 1 1
0.791414925511808 0.717155237324481 1 1
0.993123287039449 0.892684934526817 1 1
0.984374679920423 0.899094576061723 1 1
0.978684121635087 0.896042606515785 1 1
0.808775188746118 0.754274039430957 1 1
1.13571671607236 1.03119891200172 1 1
0.793927571129884 0.727459600736669 1 1
0.676166118340012 0.609326955374418 1 0
0.909049625224724 0.806336832011191 1 1
0.900536885285204 0.786994014891011 1 1
0.974744575008366 0.879143386793092 1 1
0.892275199662878 0.829195401655863 1 1
0.993718668448269 0.884963438106584 1 1
0.670169247644794 0.622558741568731 1 0
0.838590691353787 0.768101972632297 1 1
0.715912463873135 0.643143591666467 1 0
0.935892270450525 0.842993152440811 1 1
1.16490148994282 1.05552636164225 1 1
1.02812728081625 0.940212526358433 1 1
1.00941582047942 0.920388113058882 1 1
0.788443500011298 0.718937521919056 1 1
1.20537092805471 1.10222665347751 1 1
1.03033171041973 0.937789005211137 1 1
0.733830890883828 0.653674121620149 1 0
0.882706240975205 0.803373107476852 1 1
0.954850979993061 0.876237376510119 1 1
1.2921686795171 1.14222408979132 1 1
0.978884271734845 0.893116698903091 1 1
1.18625855361769 1.02308737249764 1 1
0.952286079135939 0.852392805709266 1 1
0.747854623842876 0.686918707943131 1 1
0.977318145278107 0.871076536887583 1 1
1.30412647575344 1.17192553449415 1 1
0.942686268655595 0.872266073876323 1 1
1.45262275826457 1.29504736980952 0 1
0.669879933947078 0.605651172209854 1 0
1.08882782858027 0.974894783441696 1 1
1.04227802616236 0.884300133409939 1 1
0.920181268980989 0.84319492749407 1 1
0.872513033122829 0.773262657453105 1 1
0.956026592182099 0.867659429255158 1 1
0.901833165324538 0.800251602263335 1 1
0.904062298819108 0.810393913283953 1 1
0.819666653068033 0.750061904452716 1 1
0.908165415424779 0.814824709719718 1 1
1.0557756311366 0.961235323836293 1 1
1.1038103321623 1.00916738596845 1 1
1.29591241093657 1.16260636384308 1 1
1.01828165158121 0.939671359819107 1 1
1.13879710704657 1.01551069740932 1 1
0.862994764401648 0.800609147581527 1 1
0.901215126885965 0.816309452843622 1 1
0.426588174068439 0.389691358761902 0 0
0.849800134627735 0.78913069168193 1 1
0.834901018651039 0.754324867964109 1 1
0.881252274416456 0.81062921032238 1 1
1.05417247512908 0.952144427881459 1 1
1.07727335796054 0.964327751983052 1 1
1.17108189778641 1.04842391081271 1 1
0.976365953543854 0.877709947496464 1 1
0.960809900499707 0.867328734495857 1 1
0.888315858090896 0.797437516302282 1 1
0.889336145864783 0.825808295918544 1 1
1.12959321531001 1.03863659283649 1 1
0.822599105388111 0.754340133936573 1 1
1.00756601377518 0.909070366944031 1 1
0.621200525451091 0.559748553533461 0 0
0.977699440345746 0.889390904240165 1 1
0.880687065197556 0.821832637842455 1 1
1.21776474150611 1.11100680770506 1 1
1.03547978798575 0.923991432942862 1 1
1.0014126422393 0.879969416636541 1 1
0.833254114684985 0.766567962484235 1 1
0.990726025063095 0.882972321710915 1 1
1.176457775924 1.05387809080647 1 1
1.10980421591375 0.998452575166778 1 1
0.983551706551611 0.913470758906069 1 1
0.690662080483032 0.635761441478582 1 0
1.26852365440925 1.16046899756151 1 1
1.22325635955774 1.10871981649442 1 1
1.31501087372747 1.16959833822956 1 1
0.895723787103542 0.825032664132148 1 1
0.945303983153601 0.867324518616218 1 1
1.04348473760187 0.947547043934956 1 1
0.800637521984996 0.744169172223851 1 1
0.691835723570309 0.632005444201609 1 1
0.973449663937522 0.87465645616832 1 1
0.895140674212124 0.805346465061933 1 1
0.972232368491835 0.866506233023338 1 1
0.941273822113007 0.848674001501032 1 1
0.788681324451955 0.718491795994 1 1
0.994702550440478 0.864391905531535 1 1
1.1139882263816 1.00637528783081 1 1
1.0788570432759 0.944709726814039 1 1
1.10889858894309 1.01732672388342 1 1
0.887243650121546 0.799094408377212 1 1
0.923458049271069 0.826117175075047 1 1
0.732480541774134 0.646951444614017 1 0
0.849301874998922 0.755243608752567 1 1
1.08163735151196 0.973236590590374 1 1
0.905611421926068 0.810233716682277 1 1
1.03099418764652 0.949408523398722 1 1
1.06034572685686 0.957164616452733 1 1
1.33111632459623 1.15803987434051 1 1
0.848455048588008 0.771064180878262 1 1
0.73829721544756 0.662588163529623 1 1
1.16880131424367 1.0511737297174 1 1
1.34411355768257 1.22035893870905 1 1
0.741291396320447 0.677994459596299 1 1
0.649598412563763 0.593562417790154 1 0
1.12252112451371 1.02509453453626 1 1
0.916687682638152 0.814984211841289 1 1
1.09772733394001 1.00671455958776 1 1
1.002280536004 0.92725386138619 1 1
0.81976949721797 0.720183093998879 1 1
0.866841167764173 0.798135124401442 1 1
0.81704214804957 0.752492484250608 1 1
0.77123057439143 0.705647128274712 1 1
0.925882811022733 0.830563784645473 1 1
1.16258479305254 1.03909493255699 1 1
1.14516618305669 1.03682672449971 1 1
0.960655729011163 0.865486860157437 1 1
0.718704307772637 0.646628724472323 1 0
0.887483982770245 0.811207425543885 1 1
0.814309167044452 0.718788511547599 1 1
0.815092915979248 0.758813950970923 1 1
0.935939181137727 0.85118225210354 1 1
0.900049025536612 0.823927209193563 1 1
0.902032264089515 0.802599630606646 1 1
0.868053045319889 0.7703882938711 1 1
0.856387420371525 0.777902356139343 1 1
0.311394994395125 0.266652029722562 0 0
0.775592662830217 0.729101126768491 1 1
1.06958731903888 0.964138675993154 1 1
0.834118652522099 0.773603788673333 1 1
0.848963028955643 0.783648741060093 1 1
0.791274104673888 0.732900748851061 1 1
0.943209714119812 0.850674572942352 1 1
1.31971132873185 1.20031247367527 1 1
1.04434521701435 0.952403813308854 1 1
0.966369716852238 0.894544978478867 1 1
1.04523101068958 0.948239824408216 1 1
1.12205560976866 1.02188617899641 1 1
1.17406476660056 1.06942064800639 1 1
0.574182836450168 0.510018101699392 0 0
0.897902243154151 0.8451389570838 1 1
1.10670955217557 1.01131082926356 1 1
1.09593785933701 0.989366628079997 1 1
1.02341755532134 0.914958621128626 1 1
0.954005701612941 0.870919215790253 1 1
1.14857984495286 1.03474717780449 1 1
0.891708890471759 0.802296284195481 1 1
0.598367869256946 0.553260763681701 0 0
1.2159932959468 1.06165039264675 1 1
1.15898954109762 1.06809183749479 1 1
0.947804209878472 0.870297458803057 1 1
0.816924678352059 0.728832484102941 1 1
0.884072503090349 0.802342986563598 1 1
1.12023173356089 1.02376407895303 1 1
1.1654138850334 1.09621925818723 1 1
0.976406825619919 0.897733409247243 1 1
1.04935267491406 0.963346431534007 1 1
1.18562962450982 1.05978602823014 1 1
0.795942665834769 0.711669190104771 1 1
0.995691910927271 0.887258365933995 1 1
1.07036574524492 0.933359133054458 1 1
0.724659847264085 0.682744782684715 1 1
0.811488037520713 0.740232031124914 1 1
1.12480345022116 1.0237332899718 1 1
0.972626549078006 0.883773543910638 1 1
0.909529378589753 0.818685800846963 1 1
0.828703449180126 0.76606771259988 1 1
0.921776786486619 0.84482252343319 1 1
0.903359648903851 0.819084015169211 1 1
0.824282669501985 0.752540516229665 1 1
0.929701029776814 0.852561405098242 1 1
0.693748448068564 0.606553773058813 1 0
0.871338845983633 0.791915119295407 1 1
0.935496752560773 0.83941577729882 1 1
0.942298463778068 0.876413896320889 1 1
0.943316846972694 0.863961165814278 1 1
0.993787488488862 0.921587928283497 1 1
1.07112223089983 0.961120001201774 1 1
0.843901483691206 0.794844042208801 1 1
0.746175474717781 0.686418084575109 1 1
0.861904662344346 0.771157471085737 1 1
0.71818167782525 0.654654081820605 1 0
0.835301629614336 0.772501031909245 1 1
1.02885726987341 0.927337935915335 1 1
0.945464348745909 0.842712067882072 1 1
1.08396735234156 0.975750222484703 1 1
0.772689086015345 0.687740497682742 1 1
0.861497277736373 0.77256564422042 1 1
1.03918915487409 0.94112044643343 1 1
0.980705752295581 0.883893120695961 1 1
1.07977435757995 0.986077029243251 1 1
1.30560348859039 1.18212483094806 1 1
1.20867210323107 1.06915226258831 1 1
0.935925969477179 0.846175936479934 1 1
1.15639233170646 1.03534299183152 1 1
0.891584943670823 0.827960285444577 1 1
0.984693793385725 0.889801398213123 1 1
0.993680370965945 0.923030006552413 1 1
0.766655893250208 0.711881747281816 1 1
1.25325102465898 1.10890326322787 1 1
0.906336389759604 0.834595737862509 1 1
1.12713718676872 0.999772326363845 1 1
0.932107472756301 0.828995797600792 1 1
0.862980390778638 0.796049209400217 1 1
0.741047475720055 0.690514116187582 1 1
1.08922855099781 0.995847789313925 1 1
0.796618718042873 0.72313727393326 1 1
0.659425894638948 0.592811909847143 1 0
0.997835391283751 0.895448429628918 1 1
0.840734543567621 0.765555483026903 1 1
0.907134383896356 0.824885949459197 1 1
1.05302504336868 0.953466445782371 1 1
0.983177000047198 0.892465288235186 1 1
1.17976061700771 1.09000844834219 1 1
0.766192988042108 0.689185686393832 1 1
0.873339258436934 0.795996351383902 1 1
1.04266361395417 0.953461514964398 1 1
0.864781054113509 0.758870028926527 1 1
0.726328657400022 0.69058310446879 1 1
0.944599384447259 0.79831203701138 1 1
0.997007246467504 0.894012600366643 1 1
1.03193596951865 0.907753692608724 1 1
1.19040172531873 1.0354081150682 1 1
0.889622350393419 0.803012558537338 1 1
0.88236575881173 0.797848789465138 1 1
0.957815945652017 0.856688990065973 1 1
0.737049566780905 0.656583035067243 1 1
1.06508232577257 0.980239754717022 1 1
0.862128287313314 0.759644485995549 1 1
1.34601167259017 1.18165934424464 1 1
1.10633414471698 1.04073475010951 1 1
0.95791138827996 0.888015551573277 1 1
0.89655176540856 0.812998579829645 1 1
0.96797653283501 0.906417592559313 1 1
1.17064289532688 1.06531486018176 1 1
0.896485433534886 0.806904117951427 1 1
0.710305351055168 0.657698760160145 1 1
1.02301116029392 0.922431598775439 1 1
0.967603727240971 0.880564371325993 1 1
1.24588193591128 1.14260479215244 1 1
0.831027999883485 0.742101140761308 1 1
1.04476368808837 0.935700209178019 1 1
0.926350986192278 0.840172549200555 1 1
0.971129159097696 0.892421272651118 1 1
1.25334819265555 1.14956120962242 1 1
0.961833928847194 0.862476102522745 1 1
0.814080530330262 0.749992297401187 1 1
0.60399734715452 0.560937645983435 0 0
0.804909143685974 0.750460930113285 1 1
0.967556217225002 0.898477664016038 1 1
1.19606029346975 1.07014640745395 1 1
0.873519922834199 0.798384650050806 1 1
0.942346271345792 0.862687755170031 1 1
0.844126270465918 0.763559379061153 1 1
1.0394459469525 0.950935660630206 1 1
1.02031109691801 0.946884405769516 1 1
0.924291001703925 0.833070807319836 1 1
0.877725714971962 0.818583297990792 1 1
1.14717088549743 1.03989356831745 1 1
0.853606914783263 0.801286395557655 1 1
1.07185098458616 0.971222225359337 1 1
0.86040710148692 0.788932542584722 1 1
1.19371502048911 1.0901393075075 1 1
1.16579374917434 1.03038415241764 1 1
1.23921919055937 1.12874329811713 1 1
0.630454968576036 0.594298094926315 0 0
0.869953399441449 0.79119687211436 1 1
0.800840058543938 0.71627242002789 1 1
1.14295921992701 1.01387977726543 1 1
0.943783487041515 0.865164111350943 1 1
0.866244623690322 0.767949602080716 1 1
0.948255562843663 0.849962261716386 1 1
1.16391367209851 1.0684501175992 1 1
0.81680248797156 0.752247979058831 1 1
1.0097802533248 0.930917053174546 1 1
1.28842440128891 1.1681326970342 1 1
1.27954863975774 1.17604540556541 1 1
1.23550172434374 1.12069015986446 1 1
0.775507069657778 0.714517718783342 1 1
0.637940649086844 0.5859659915154 1 0
1.10909670019881 1.00888122031768 1 1
0.921441837071891 0.840966926183026 1 1
0.900179760402113 0.810941149490489 1 1
0.893147463863903 0.796337043685193 1 1
1.07554068926224 0.965660784368668 1 1
0.694958329808257 0.614537635363515 1 0
0.97523563248346 0.886292662802068 1 1
0.57829456535798 0.543581502565891 0 0
0.868396404320189 0.791019974797647 1 1
0.937124123529079 0.85209901866947 1 1
1.12751712475477 1.02616923952226 1 1
0.995538414629912 0.924986338257907 1 1
0.794377766142353 0.726914314008048 1 1
1.21176377026962 1.09829226252758 1 1
0.658449555233123 0.618474336219247 1 0
1.268295379668 1.14278847986362 1 1
0.653984094593336 0.598602454180105 0 0
0.863934873358563 0.778901444345766 1 1
0.999003457723732 0.895294816127712 1 1
1.12217798147693 1.02828749231127 1 1
1.09107547487863 0.999714821833229 1 1
0.913715576006899 0.810713033761139 1 1
0.899574350311909 0.811109867057762 1 1
1.11694227486872 0.999850024323839 1 1
1.13216116775397 1.05511750563448 1 1
0.945274276235543 0.893792250545703 1 1
0.899554367380853 0.814932212727396 1 1
0.939580360376007 0.829603518471111 1 1
0.780071372007858 0.714463355044802 1 1
0.49977401625287 0.438967755880337 0 0
0.986353256286345 0.914764186763856 1 1
0.836313938425729 0.750685678472298 1 1
0.918174727003059 0.855996317562707 1 1
1.14575246288668 1.02050763176344 1 1
0.81123619841026 0.738411526772208 1 1
0.87821970915191 0.782739681195515 1 1
1.16533461455821 1.07235054467493 1 1
1.08253261307795 1.00086226651093 1 1
0.640883969740501 0.592699628370879 0 0
0.825648495407438 0.733540843510571 1 1
1.06090997883411 0.905163941716306 1 1
1.36159273794178 1.20868634490657 1 1
0.868284781884692 0.742549881040357 1 1
0.768623291776165 0.714095944358131 1 1
1.08832868760996 0.999882412102684 1 1
1.07757117040516 0.99497977441517 1 1
0.92943292389235 0.885944099571972 1 1
0.983904074388221 0.93229016517069 1 1
0.843581686081876 0.766826544069369 1 1
1.01492997831279 0.942840347511749 1 1
1.0457201448788 0.924985780096123 1 1
0.90075220217093 0.823083087468638 1 1
1.07062540995189 0.937484198759017 1 1
0.909910184884444 0.826419318865289 1 1
0.947199724258355 0.871941730087779 1 1
0.85434210962961 0.787633799837865 1 1
0.98555169678815 0.889501341248079 1 1
1.17895455661263 1.07830817120995 1 1
1.12278832931581 1.02316562375718 1 1
1.02130570701316 0.911635380155035 1 1
0.710337957493718 0.638582933417101 1 0
1.03002877631746 0.954238185194802 1 1
0.918569015020891 0.822619306450195 1 1
0.622953774178479 0.580399326935056 0 0
0.946624673407652 0.838371702349254 1 1
0.853494444570592 0.775909609420988 1 1
1.0354440033464 0.945951168696148 1 1
0.91073737961828 0.82097637065015 1 1
0.727171026705336 0.66943816823236 1 1
0.841480327497071 0.750259841038967 1 1
1.12477999137593 1.02400445722289 1 1
0.877375203870329 0.792074590355319 1 1
0.991948827523319 0.907569569611145 1 1
1.08423825313105 0.989649373100231 1 1
1.09875400441601 0.982165077314511 1 1
1.34611724790667 1.20062909696237 1 1
0.753101399873372 0.676004785023055 1 1
1.11264201064907 1.02310829137819 1 1
1.04446616343326 0.937579718016984 1 1
0.965256640997792 0.885544908476254 1 1
0.504436970135182 0.467209689225138 0 0
0.808422604585746 0.737235304537351 1 1
0.761240259564399 0.673182012516037 1 1
1.08312366518765 0.97675189065173 1 1
0.851971405242507 0.768528557156174 1 1
0.904811793131935 0.827840022732439 1 1
0.93363700725564 0.833799491838211 1 1
0.726554136907574 0.647344836260096 1 0
1.00251540992265 0.917354379250339 1 1
0.70926374014634 0.652566754059702 1 0
0.759770234295499 0.692320103078566 1 1
0.812740752522547 0.746201973183666 1 1
0.890854155956942 0.811506982669068 1 1
1.33800147985504 1.21974330446505 1 1
0.739732339669756 0.671674753546576 1 1
0.880407268892319 0.821766523569339 1 1
0.996503030220312 0.908721799687962 1 1
1.06934613237842 0.962889410612598 1 1
1.03598251402708 0.943503777141048 1 1
1.07737107053838 0.967707814547657 1 1
0.702842161237729 0.640908338972666 1 0
0.766991581716374 0.692233090394536 1 1
1.0007869449749 0.904788483701494 1 1
1.09429872421806 0.998538308371263 1 1
0.886817786145109 0.806840517246027 1 1
0.808902416442487 0.720295939761235 1 1
1.12070646120696 1.01077429064609 1 1
0.870775725681726 0.811346310212465 1 1
1.05165366985017 0.963706870958907 1 1
1.14359176131936 1.05441580917688 1 1
1.22905874421281 1.13993638262077 1 1
0.900421577147653 0.837737774701283 1 1
0.819029558970367 0.762616610979723 1 1
0.989597459458673 0.893585502933628 1 1
1.07770685650544 0.985329428758844 1 1
1.054826445284 0.962014501973097 1 1
1.07300468125418 0.978501945982235 1 1
1.07342098005173 1.01265703319446 1 1
1.02318198399861 0.922375314717123 1 1
0.855174167778298 0.771038887177347 1 1
1.22069967973105 1.10950573487225 1 1
1.33030080385692 1.20363533882953 1 1
0.826840935784422 0.739861319438411 1 1
0.875046576476344 0.813497148318487 1 1
0.80039088052208 0.727364481092523 1 1
1.0791539619444 0.981009975915232 1 1
0.970624700183697 0.840351693512131 1 1
0.737043729453657 0.681041636539756 1 1
1.16328450165685 1.05494428981777 1 1
0.817995257762083 0.747748845375274 1 1
1.12964290803661 0.999873945349094 1 1
0.793761091313502 0.686605768189914 1 1
0.789354200527489 0.701049920730611 1 1
1.14801641321975 1.03173303070669 1 1
0.802841531215959 0.728042141660647 1 1
1.03390138126853 0.926061740225198 1 1
0.884988493259207 0.773485423436595 1 1
0.732349982960677 0.670483968616134 1 1
1.34602897283187 1.20585067506321 1 1
1.14790375972463 1.02184857171156 1 1
1.09505382335148 0.975858556868074 1 1
0.826407961615104 0.735057529561166 1 1
0.856974175161603 0.780947363861686 1 1
0.981069616018184 0.880341455436814 1 1
0.767793309062374 0.706999832239592 1 1
1.03524988904124 0.944708213450576 1 1
0.566686202845609 0.51754849490018 0 0
0.84239223798798 0.767301170313915 1 1
1.05295209933496 0.954038651459228 1 1
1.05114623709917 0.944186246352365 1 1
1.0234374296363 0.917704495506375 1 1
1.08181907948066 0.979065455946156 1 1
1.3442366029387 1.24227689915969 1 1
0.740504976926931 0.645068923753765 1 1
1.21391267824403 1.11851916828522 1 1
0.982972152915662 0.907589686366587 1 1
0.77976285706778 0.704865232889114 1 1
0.678550163609182 0.626557515759364 1 1
1.03521830484192 0.945542233274624 1 1
0.876452409554393 0.799098600244606 1 1
0.918334110182799 0.830374898167822 1 1
0.819597749371159 0.711589861771249 1 1
0.677319944521487 0.62407334965929 1 0
1.04436813464236 0.936022851222276 1 1
0.766337067484982 0.676011650751162 1 1
0.820608349204785 0.735048299738463 1 1
1.36458377780761 1.22916391831014 1 1
0.935617651694392 0.828879578766152 1 1
1.13169587088904 1.05062683061735 1 1
0.841825812361556 0.772849784182768 1 1
0.973491083417418 0.873445765539449 1 1
0.664026705451784 0.596792121903767 1 0
0.832838733472103 0.76225404390065 1 1
1.18770012211102 1.07858457748927 1 1
0.947272680210863 0.884365633983939 1 1
1.14595172527436 1.0304650330599 1 1
1.04380492343364 0.949566632080967 1 1
0.85137310978175 0.789219114991608 1 1
0.848278776957885 0.775408837498477 1 1
1.33585168808719 1.21413629265614 1 1
1.0272864571689 0.942545042668604 1 1
1.15863666291027 1.07150839895513 1 1
1.06853512204227 0.977179160854224 1 1
0.941960774739278 0.837241213020222 1 1
1.07717463838184 0.990685923675388 1 1
0.753103902467907 0.677851775510703 1 1
0.84375760064586 0.764386110319577 1 1
1.11055220605509 1.01799480709677 1 1
0.927965509190165 0.836138211451776 1 1
0.763793988112204 0.655129346328576 1 1
1.0370957283178 0.997924319513056 1 1
0.861638525842672 0.773353763753003 1 1
0.853893886534468 0.776795857819323 1 1
1.16748721860255 1.05226364703456 1 1
0.996986325758643 0.874269214533897 1 1
0.910028667027309 0.834446623573155 1 1
0.869289798966335 0.790696020873498 1 1
1.0124955929366 0.915496014557407 1 1
0.912939666792563 0.834253707499796 1 1
1.01363500438544 0.924432591750836 1 1
1.18254059383717 1.07569372300204 1 1
0.92811370929745 0.833590129736357 1 1
1.10382667426358 0.999202426166423 1 1
1.25522880355294 1.15581126201482 1 1
1.06792768526322 0.935658116818426 1 1
0.983307867551791 0.884111637019341 1 1
1.15852799045628 1.0291002534665 1 1
1.17921833568207 1.05367869406471 1 1
0.990239908698369 0.896017560893329 1 1
0.898295741547367 0.796308431414742 1 1
0.968911233125649 0.865253644945113 1 1
1.1481297107913 1.03852480939487 1 1
0.823379399149792 0.724554973856092 1 1
0.749086927784323 0.685848145938227 1 1
1.13570002073434 1.02328440969393 1 1
0.89813411595719 0.831598616385449 1 1
1.19085913969158 1.09549259501567 1 1
0.844181922778893 0.763806607206094 1 1
0.90752728117709 0.814825122614765 1 1
0.846599084560296 0.759425983287762 1 1
0.912483796740752 0.841144552527079 1 1
1.16519237182874 1.0700165089261 1 1
0.788024716072365 0.689501674649885 1 1
0.954308578081348 0.873297149953552 1 1
1.24200315363765 1.1197285900779 1 1
1.05231047286607 0.965163733754221 1 1
1.17463498954263 1.08761802774542 1 1
1.33286201866702 1.16671909637788 1 1
1.08951762104679 0.970819118149284 1 1
0.881328216201291 0.797869603847421 1 1
1.08250051187261 1.00074727247926 1 1
0.740767573058792 0.675037047809832 1 1
1.13387310777039 1.03321020346875 1 1
0.742545726260492 0.693914160308538 1 1
0.817112070244505 0.746742986643114 1 1
0.967249015468943 0.852122015511803 1 1
0.694936013327645 0.648276874422905 1 0
0.702023023899524 0.618513275048177 1 0
1.10543053717906 1.00983170783428 1 1
0.82905910383597 0.760423430161765 1 1
1.051554263022 0.958616074374633 1 1
1.0901397783843 0.999434745789483 1 1
0.719853485042498 0.664128068673073 1 0
1.27861739382582 1.1330140991036 1 1
1.1231266085074 1.02017041759475 1 1
0.978505766082584 0.882450931199521 1 1
1.23319654720503 1.13634970030407 1 1
0.663148348976532 0.60887317369882 0 0
1.1338521005063 1.02437198770648 1 1
0.863463237722565 0.785848479221149 1 1
1.27853990092242 1.13997658619867 1 1
0.777459518483864 0.7013145999341 1 1
0.959182844717696 0.870782083261499 1 1
0.901018070973623 0.821712587501181 1 1
0.887806908432575 0.82590577965893 1 1
0.876660732475407 0.794859728124278 1 1
0.830357267789523 0.776141652130237 1 1
1.14357589573016 1.0573098181957 1 1
0.849128893756777 0.769517213170396 1 1
1.23328592595848 1.12577762851505 1 1
0.844161534346183 0.765770992853877 1 1
0.826595654175931 0.733197669048994 1 1
0.795561876608653 0.726612088492207 1 1
0.8088446081682 0.725996412696643 1 1
1.04357660204128 0.936796099192773 1 1
1.01346686037373 0.926655109400018 1 1
0.929396984452351 0.844132136857276 1 1
1.0051607007517 0.926768803575915 1 1
0.655185133925481 0.605580709658972 1 0
1.00138986111121 0.909864449057369 1 1
0.96322882758286 0.857961366143504 1 1
0.968495062564006 0.855839180919718 1 1
0.897975075804834 0.81638535368055 1 1
1.46744490248741 1.31885523724141 0 1
0.776447674691543 0.695356942096329 1 1
0.879638961365721 0.78736276192114 1 1
0.99003160228807 0.880293656379112 1 1
0.875791929232003 0.794204874198093 1 1
0.875099483307124 0.789691933893778 1 1
0.664770048431868 0.57957262919424 1 0
1.06105669968954 0.965600584966539 1 1
1.0173700404399 0.857790023883066 1 1
0.872261294316566 0.788969640242718 1 1
1.18761596499993 1.07340944697372 1 1
1.07870944798222 0.966453661651636 1 1
0.772912797631023 0.702382958998942 1 1
1.07339615603243 0.929945034345091 1 1
0.796514596377749 0.699619213336471 1 1
0.742505194232764 0.707497340005911 1 1
0.895536552890947 0.808288744575415 1 1
1.26968823833884 1.15579825824997 1 1
1.28184957339114 1.18227655601028 1 1
1.1904227553429 1.08992941441807 1 1
1.10054328607979 1.00092811842489 1 1
1.11536775721862 1.0225572029067 1 1
0.997788414755381 0.898408824422791 1 1
1.32875014168308 1.1585920959578 1 1
0.909885810028531 0.823208762099002 1 1
1.18538598900633 1.09095690149128 1 1
1.04321606635608 0.991907455176707 1 1
0.758436226405351 0.704946257808622 1 1
0.930396352950291 0.843507948145178 1 1
1.2277982804639 1.09708027813784 1 1
1.02077228241972 0.933521118296202 1 1
0.773028198051574 0.729589881215493 1 1
1.16673384139266 1.04259622262739 1 1
1.10114406450894 0.969881267312241 1 1
0.53867491161887 0.488437146592196 0 0
1.30975402750575 1.16854766857418 1 1
1.05065508503063 0.944164850360986 1 1
1.43017515511173 1.25627484059716 0 1
0.830033277917803 0.750719926362122 1 1
1.01159944923068 0.931288869091846 1 1
0.919199103638695 0.823811408390817 1 1
0.719672463748973 0.659709412289309 1 0
1.10238390932986 0.987330204742422 1 1
0.906799842613949 0.810955477414094 1 1
0.97097285164556 0.890918100628671 1 1
1.24510205176 1.13444599328668 1 1
0.972738395299208 0.906196544453915 1 1
0.701281362587817 0.625063397211048 1 0
0.90358799732621 0.8288257303306 1 1
1.21050103608223 1.07256384902153 1 1
1.35533367993293 1.22270886085241 1 1
1.04360065043009 0.923422350340722 1 1
1.25479441005743 1.14223517560134 1 1
1.09019566821752 0.935401654405001 1 1
0.921963348456178 0.838845211265682 1 1
1.22013502374848 1.11919349610093 1 1
0.984281722663176 0.88890664145494 1 1
1.31233121589026 1.18929025455606 1 1
0.950085330856096 0.864768793771424 1 1
0.831632957788859 0.758072010805635 1 1
1.21052215216815 1.09656985325085 1 1
0.949253798735462 0.855037261574929 1 1
0.611939755012727 0.562537210700326 1 0
0.81271310064305 0.756607609893049 1 1
0.830154097517828 0.756164163239287 1 1
0.895235591022816 0.810020578446627 1 1
1.00008579034646 0.899860556350361 1 1
0.827427888072149 0.75472501725026 1 1
0.960575461875441 0.869938267179582 1 1
0.951070792850768 0.846431958537159 1 1
1.04513409855667 0.95961597650112 1 1
0.884394481766162 0.808063925843573 1 1
0.919537725789054 0.843291613242843 1 1
0.880834656187401 0.788301482652497 1 1
0.847959145837037 0.776660677331843 1 1
1.27093409803182 1.14475902432626 1 1
0.829515032281998 0.740415188572731 1 1
0.92660700563011 0.830697222723777 1 1
1.10817893624502 0.984125595808966 1 1
0.615079020970679 0.585814890222206 1 0
0.951813782381895 0.844034618576542 1 1
0.403558863334883 0.36364473394753 0 0
1.17281655213351 1.06002313466585 1 1
1.11937971610659 1.00949042604672 1 1
1.35689459065722 1.23991223493205 1 1
0.947486725533486 0.837738421623757 1 1
1.17295395628278 1.0553127955416 1 1
0.853333409844861 0.784628402402816 1 1
1.03842755287741 0.949787010214048 1 1
0.891532362371733 0.822067500830837 1 1
1.31748011630149 1.1999155006665 1 1
1.04922196200918 0.943695119514453 1 1
1.16340221100809 1.05898611050922 1 1
1.00699461716901 0.907208587794269 1 1
0.648440287796408 0.607324126343134 1 1
0.93201580418987 0.827669566886188 1 1
0.895925321774014 0.814143120315888 1 1
1.0774304169788 0.971026915407678 1 1
1.18797127309609 1.06429210649461 1 1
0.867266756008209 0.787394723984509 1 1
0.868222767811967 0.772330919731746 1 1
1.13313648566398 1.01370144467409 1 1
0.794489595412095 0.713906479776151 1 1
1.06134541120657 0.970205542543599 1 1
1.020960868697 0.905160514108524 1 1
1.10168573202189 0.994827673319499 1 1
0.901774573556822 0.819600634082087 1 1
1.08220930224388 0.968635691324923 1 1
1.28297972466186 1.17813567261742 1 1
1.17767750163947 1.06595108949389 1 1
0.898134989381623 0.795063271643629 1 1
0.970014832756495 0.883153321194149 1 1
1.27890523116499 1.13986291171049 1 1
0.868100793295163 0.792395415978679 1 1
1.13470988414902 1.00395784358332 1 1
0.854082065476007 0.79166223526913 1 1
1.22732959298877 1.11378359133585 1 1
1.35612996546985 1.22109269738701 1 1
0.78058676481086 0.715294187123718 1 1
0.747547597436937 0.66447809882902 1 1
0.936141285308539 0.848102458109889 1 1
0.771108376869597 0.691443429466331 1 1
0.940592447259846 0.859556408463469 1 1
1.07018463017821 0.951608724469361 1 1
1.06308352829791 0.979507236789696 1 1
0.909083761151585 0.812068643211705 1 1
0.889062550213142 0.818815958286056 1 1
0.880779118122812 0.803856165871358 1 1
0.85639759971797 0.771297209515367 1 1
1.11303476684562 0.998470735264328 1 1
0.75081680569749 0.70702421335442 1 1
1.18836295655522 1.05632286313519 1 1
1.25213197375882 1.12032964041757 1 1
1.23350449386377 1.10625804193372 1 1
1.10487248856624 0.995153866535203 1 1
0.886490401132569 0.805833609495925 1 1
0.828800412801888 0.761180086578697 1 1
1.00307638406511 0.86386438799597 1 1
1.04169886974655 0.9460158491506 1 1
0.935949737638405 0.851020011414294 1 1
1.07038427045659 0.99362516756443 1 1
0.720012522019802 0.655419684779651 1 0
0.905194785815892 0.826438428431473 1 1
0.816252863396754 0.729291428621846 1 1
0.879026731335073 0.81197131171879 1 1
0.924615415930236 0.857536438848804 1 1
1.02112287046874 0.892742708926458 1 1
0.975724244288723 0.853955766337114 1 1
1.21646677886862 1.12075141590955 1 1
0.822136688000457 0.745944982917337 1 1
1.36038338295288 1.23559334116491 1 1
0.866047301165427 0.797077806473763 1 1
1.11410604180061 1.01029970617187 1 1
1.42589406250495 1.29611481235568 1 1
1.03226721140196 0.90688180876379 1 1
1.04291025799537 0.946032698501374 1 1
1.12429497731267 1.0205976599506 1 1
0.836194270239657 0.754267714994444 1 1
0.921852399916438 0.841200525661906 1 1
1.19272298030495 1.09062003058702 1 1
0.706342310125474 0.69020840656066 1 1
0.424632281234039 0.425612056408747 0 0
1.09691214579727 0.981661256269046 1 1
0.941297814372533 0.87582026613403 1 1
1.1743889856743 1.08493872350451 1 1
0.955932683208529 0.838227380273396 1 1
0.811186485946628 0.745830426724213 1 1
0.859678022467017 0.747961051568959 1 1
1.04224735792767 0.959869950124911 1 1
1.00159034354746 0.883138014593915 1 1
0.774324657225446 0.719999265449907 1 1
1.54591096927105 1.40169269418343 0 0
1.01250795943691 0.941068163700585 1 1
0.805427761212977 0.742244931551605 1 1
0.794081406651065 0.707026304993074 1 1
0.673097648187483 0.598299422155629 1 0
1.2032453354009 1.09841221650451 1 1
0.612516860383744 0.571153556369253 0 0
0.734143574647049 0.663603303130293 1 1
0.985124161921987 0.852681782432598 1 1
0.797417739723436 0.732261440025357 1 1
1.47963510341789 1.3431779489292 0 1
0.840068565877679 0.779426764804268 1 1
0.708725566919392 0.631963217020925 1 0
1.20866170262092 1.09619597050577 1 1
0.752230351326541 0.673955490418875 1 1
1.01934499187723 0.899403511932646 1 1
1.04844696651063 0.957380647599028 1 1
0.926420329839588 0.832984354576831 1 1
1.28407783236171 1.16301840870082 1 1
1.1738958606911 1.07935850174129 1 1
0.867285926159462 0.797334205786928 1 1
0.855227238245563 0.781706753559682 1 1
0.938211944432098 0.860352447737076 1 1
1.11658164801631 1.02127911504964 1 1
0.788737307219148 0.723442665359092 1 1
0.787345699794956 0.7265711163892 1 1
1.07285925773146 0.958342826864761 1 1
0.747466850885879 0.700092031331863 1 1
1.22078052255705 1.0760057933475 1 1
0.845520725278749 0.793373096465234 1 1
0.782690000836076 0.727740052615632 1 1
0.967475076669618 0.874121844015875 1 1
0.978358781235687 0.908056987849921 1 1
0.869226140594913 0.784532185618807 1 1
0.846757853957718 0.762749308689962 1 1
0.742975927257037 0.675923194382996 1 1
0.899348391846672 0.826227807546162 1 1
0.58782518153372 0.549016108517088 0 0
0.917220457754401 0.851514704657038 1 1
0.760608960406274 0.689314908604844 1 1
0.94240474405783 0.848547040309467 1 1
0.88699389987403 0.816784266119751 1 1
1.08736386613099 0.994302977092102 1 1
1.02175158529817 0.937362690197562 1 1
0.725792729798582 0.64653285503701 1 1
0.808564630887611 0.725462259881038 1 1
0.829871711857931 0.754835829732621 1 1
1.05163354518691 0.916114239719831 1 1
1.13421259802564 1.02999347015102 1 1
0.994823197300367 0.903653315141383 1 1
0.910021761644158 0.811114225173841 1 1
1.13925602592954 1.04243536841124 1 1
1.23594505762345 1.12775554538799 1 1
1.26695010727757 1.09843822271251 1 1
1.08945997200859 0.989430851277345 1 1
0.987415363295625 0.902809589348019 1 1
0.679715600665205 0.613840015415872 1 0
1.26545406951893 1.14555669147731 1 1
1.42017047708571 1.30489259785435 1 1
1.12976153434947 1.00819635865943 1 1
0.806447619662883 0.715353194820335 1 1
0.997664095952305 0.917780401613779 1 1
1.04007315533182 0.914193054727826 1 1
0.879022637248442 0.806415222056635 1 1
0.798823711901038 0.709980597203187 1 1
1.03787137045209 0.945828638066846 1 1
1.09844106778427 0.998153176946617 1 1
0.987370051787365 0.886452499858336 1 1
1.07773413779123 1.02173802298915 1 1
0.968022472112329 0.917595497856383 1 1
0.841553716269061 0.781873487549772 1 1
1.00985625036521 0.923719366511804 1 1
1.07896607272223 0.974172832523679 1 1
0.805670308675887 0.74670564302791 1 1
0.954731686204322 0.856094759727591 1 1
0.878974138126228 0.794046701642622 1 1
0.987641947406874 0.905066123220324 1 1
0.826847142073091 0.75302971281225 1 1
0.858748182728769 0.783207960074217 1 1
0.687944133807504 0.632462236022206 1 0
1.09270921694943 0.975739987011832 1 1
0.958793946896779 0.845943111395852 1 1
0.660324474495313 0.60293445313697 1 0
1.05796204598331 0.978781648549487 1 1
1.31852904057851 1.18458207509547 1 1
0.980852337765914 0.898244833448157 1 1
1.12674589590439 1.00900848718551 1 1
1.04390421997489 0.946731773818214 1 1
1.16690446136781 1.05826311956725 1 1
0.936113261976676 0.827235819102206 1 1
0.884178071623456 0.794521405506665 1 1
0.894579880297928 0.83387294092049 1 1
0.824859401489768 0.75550184155301 1 1
1.1289775524136 1.03052200684878 1 1
1.33010088960042 1.16573951311727 1 1
0.920343418958869 0.851089940017968 1 1
0.925211889088162 0.836364174093006 1 1
1.08458154317739 0.967844519414429 1 1
0.93215321972124 0.838613845039236 1 1
1.02340694525174 0.938934711978592 1 1
1.1990480932243 1.1020491457384 1 1
1.02736395883681 0.915087576493153 1 1
0.80742949596832 0.735250653808618 1 1
1.01722585159492 0.929447347034369 1 1
1.48930792029682 1.31194334196734 1 1
0.869902291922625 0.80333904596691 1 1
0.9995205659832 0.905440029235333 1 1
0.900154228724385 0.834927843761869 1 1
0.554924774866078 0.518555264886677 0 0
0.762992197381699 0.691081750718637 1 1
0.869452943496258 0.786492838136712 1 1
1.09071703244258 0.986025586628872 1 1
0.696673013894313 0.649554378704692 1 0
0.997404316936315 0.887689040782159 1 1
0.831359912729877 0.77448185745408 1 1
1.15200508146839 1.05417375980677 1 1
0.893668111395186 0.814253846287254 1 1
0.917347214852297 0.827802829516509 1 1
1.1714737681622 1.04439564262996 1 1
1.25690459463322 1.1495034859624 1 1
0.920949198526733 0.847517991381305 1 1
0.880822859083356 0.800626987632168 1 1
1.21042437116972 1.10687463500607 1 1
1.07649299528943 0.976013584022505 1 1
0.938486406301895 0.877297323405141 1 1
1.20852852733763 1.11169122543328 1 1
0.814752037941922 0.732440462225759 1 1
1.21062341488315 1.0819163155495 1 1
0.766387658507188 0.697793558467221 1 1
0.760207876604942 0.700134765500645 1 1
0.87649453180595 0.810211622762602 1 1
1.08383699061459 0.983612223798683 1 1
0.759488948245023 0.701969253345594 1 1
1.00140396608026 0.915662687610936 1 1
1.1942002602198 1.08649657232171 1 1
0.873547459296384 0.815750109293967 1 1
0.936384625944446 0.867806124072853 1 1
1.23296476969937 1.10403071874505 1 1
1.04422577964185 0.943499882677786 1 1
1.03387377097437 0.928793469074327 1 1
0.696612502530998 0.651754915257149 1 0
0.711844376850498 0.690000672674343 1 1
1.233031646567 1.08380302841991 1 1
0.852605520769851 0.764607220437397 1 1
1.20468682024749 1.08156718814154 1 1
0.682389484531183 0.612076824080074 1 0
1.23057882043199 1.108599481855 1 1
0.706290244709907 0.620498744841633 1 0
0.868058572144875 0.805697845245016 1 1
0.702571430060146 0.627772515947568 1 1
1.32512691182011 1.21191925641515 1 1
1.06167681921932 0.933564032007357 1 1
1.04288171441297 0.949528091139949 1 1
1.12541307678156 1.0007476321419 1 1
1.05991177298865 0.949543722014061 1 1
0.709767272528393 0.654219883174992 1 0
1.03322110491581 0.920188002864236 1 1
0.954306718771014 0.883175150810569 1 1
0.891892627352742 0.800617078218925 1 1
1.08459837341309 1.01056640532183 1 1
0.836623857166756 0.784147244643099 1 1
0.669639182319554 0.629130422254565 1 1
1.16320542009411 1.06622527577549 1 1
1.07313028375853 0.952886858786601 1 1
0.983677222362116 0.910859082532994 1 1
1.12423746007878 1.02607055896741 1 1
0.960607102547102 0.874902403673108 1 1
0.99476211655994 0.89754642906227 1 1
1.17145438701286 1.06150023369929 1 1
1.05273900976827 0.941177144739371 1 1
1.10480642199467 1.01823307887341 1 1
0.83176028850685 0.762790170099734 1 1
0.892347785159614 0.813519937395985 1 1
0.88533610257697 0.797442308847022 1 1
0.94225878478908 0.849515952853188 1 1
0.901502868942087 0.828171747599327 1 1
1.0748053765116 0.975140781440744 1 1
1.12567525697048 1.02096550231197 1 1
1.01528959807151 0.937580699025886 1 1
1.14607936584386 1.03664558906286 1 1
1.26280580852081 1.12339384214809 1 1
0.630839426760733 0.581151841866544 1 0
1.37426482319803 1.22646826496766 1 1
1.16815596465659 1.04549409849805 1 1
1.29107522690579 1.16780768641769 1 1
1.00101826073165 0.885979715987327 1 1
1.23911545765714 1.11008935767716 1 1
0.705644267462307 0.653580989969989 1 0
1.39489345198586 1.22803447451503 1 1
1.11834879710638 1.00546275738646 1 1
0.724421760214559 0.665259268654889 1 1
0.903119395353519 0.813175933141189 1 1
0.848674819644382 0.770850180275325 1 1
1.07611582287748 0.959810274095895 1 1
0.97577163820591 0.896402795365932 1 1
0.70302512121498 0.643701870660743 1 0
0.805333495357869 0.744478031369098 1 1
1.02429996727264 0.930555061662632 1 1
1.1239344921704 0.987512917196587 1 1
0.913881412850267 0.826679700466626 1 1
0.920141306576067 0.823591942178607 1 1
0.94833243576134 0.844144318921361 1 1
0.839894337234012 0.750920720923895 1 1
0.791796025795072 0.70873714691593 1 1
0.648419774010722 0.59082581502517 1 0
0.960569732321797 0.872241762698506 1 1
0.989015915259292 0.875263670870303 1 1
0.918082162709573 0.86724457222469 1 1
1.03856134160108 0.948506985808698 1 1
1.0715481841295 0.98227483434022 1 1
0.959997404006783 0.867297303506804 1 1
0.84353299142773 0.77216710058532 1 1
0.971911301339569 0.869925601006275 1 1
0.886331240148032 0.78931040900089 1 1
0.885501657801666 0.829850218249034 1 1
0.990386179937786 0.89109780117186 1 1
1.02866705939614 0.911355337208212 1 1
0.930603075774785 0.854570061382789 1 1
0.790945990633388 0.733994539275601 1 1
1.14045951260412 1.01853135437292 1 1
0.843146878930809 0.736618423204351 1 1
0.793563615673477 0.719176285802093 1 1
0.924790617672855 0.822282076599017 1 1
1.28956186640451 1.1699509513919 1 1
0.961010498246499 0.860146745325567 1 1
0.875082500731141 0.818119192918271 1 1
1.06465337771021 0.959327236582919 1 1
0.978858940704611 0.863075536799444 1 1
0.977021396686157 0.903207469382911 1 1
0.955607058086434 0.845255236016565 1 1
0.991286388446996 0.89961108779176 1 1
0.721328092011098 0.655036362749574 1 1
0.827238701279209 0.759868023200215 1 1
0.78605033852534 0.7228767467741 1 1
1.06709911544115 0.961537285822223 1 1
0.766768357952169 0.706589747273898 1 1
1.10683692855384 0.993217277383537 1 1
0.92623243963275 0.82668749708343 1 1
1.12143113502536 1.02538179815796 1 1
0.998699507993816 0.912059855571855 1 1
1.06044903787986 0.9413494418719 1 1
0.925374599277581 0.853221745709203 1 1
1.11519590875526 1.02119548661982 1 1
1.01342116309672 0.922483399599308 1 1
1.08539191676265 0.994981350316293 1 1
0.746056523247195 0.640688849965165 1 0
0.781586579043853 0.700019270360498 1 1
0.983188505711168 0.892472935169709 1 1
0.766215572108059 0.671331100430728 1 1
0.717998562742561 0.649803807880829 1 0
0.936326144886075 0.85306378315935 1 1
0.993750353700215 0.89607748651766 1 1
1.09235646862611 0.993532960684536 1 1
1.26128417260209 1.13468659126767 1 1
1.10645624197332 0.984372711137957 1 1
1.07322009068615 0.973316333945483 1 1
0.772575092253733 0.728644724871315 1 1
0.951618346317785 0.861748590458072 1 1
0.998241599733109 0.890603481537173 1 1
0.714275212233314 0.665764952742413 1 1
0.743772487665221 0.682340455438914 1 1
1.02622415082783 0.937976079234046 1 1
1.07457941703154 0.948032740241467 1 1
0.890142125480168 0.809837696581726 1 1
0.888672414932351 0.797028372904321 1 1
1.08630349152004 0.991423700078567 1 1
0.709406394084867 0.6400649514418 1 0
0.568637059632128 0.541284009928145 1 0
1.05540795673323 0.928570872382329 1 1
1.19743666466873 1.079445571774 1 1
0.880273582305251 0.840949766583736 1 1
1.25185992925035 1.15535256669569 1 1
0.852059398450824 0.760520271114798 1 1
1.49312397024111 1.28546666428385 0 1
1.23067325645372 1.17160256472666 1 1
1.1686287678681 1.04379317894094 1 1
0.707880190620556 0.651473026377242 1 0
1.31737762122995 1.20000145086629 1 1
1.136783840925 1.04104936344765 1 1
0.916308551495421 0.841591726909061 1 1
0.9558917635896 0.86549928491133 1 1
0.811865045218839 0.744681848210634 1 1
0.927904427139709 0.843619922934491 1 1
1.22701190015181 1.12621028191605 1 1
0.930568039960869 0.839321155641887 1 1
1.02357800371352 0.934292337785681 1 1
0.887895825395514 0.813479644321281 1 1
1.07675208965355 0.962543750740405 1 1
0.822402037577597 0.730937519053574 1 1
0.889653542847927 0.787846864090977 1 1
0.974858283061941 0.8760009554231 1 1
0.840249713929122 0.753339962347671 1 1
1.0572544287271 0.890770146166479 1 1
1.26176638206741 1.1219811295996 1 1
1.09945674201152 1.00512740908345 1 1
1.19254878345091 1.07895541749813 1 1
1.21272699377019 1.12379314124768 1 1
1.03398853536659 0.934138182517315 1 1
1.28186956931625 1.17836112168792 1 1
1.01781762104446 0.938678584655944 1 1
0.844219952885069 0.77122662208147 1 1
0.742496023122374 0.675481993871458 1 1
1.0357052753891 0.96690696628851 1 1
0.656746081902943 0.59047306078113 1 0
0.81985225550594 0.758391831788672 1 1
1.11965976073317 1.02255789537899 1 1
1.1264150549812 1.02992401621436 1 1
0.81507789266148 0.74452881091773 1 1
0.996703470879999 0.917729298652317 1 1
1.46372454261879 1.34007402567334 1 1
1.29348504509753 1.17022816471272 1 1
0.94746761065567 0.868470569307702 1 1
0.971205427871368 0.882481214154281 1 1
0.750903904208029 0.686468139958431 1 1
0.853724144298403 0.778081987893208 1 1
1.09463398732427 1.01800030482587 1 1
0.979727823981019 0.892740350575035 1 1
0.875944420986391 0.792604341661329 1 1
1.00417194311813 0.918554512511208 1 1
1.00764483210386 0.920208692157239 1 1
0.636608900018385 0.576726573726136 0 0
1.32484726053146 1.1511389046668 1 1
0.948667607863678 0.858388691289239 1 1
0.863024793393432 0.754397320541342 1 1
0.830744338034547 0.742069545353919 1 1
1.0082313726309 0.912589746480776 1 1
1.31172990212533 1.16509030342112 1 1
1.16503880426875 1.06607892935576 1 1
1.17178500892751 1.05036188336451 1 1
1.11888651985848 1.02591086512113 1 1
1.13768874249664 1.03785603931762 1 1
0.830074028756081 0.745128586761287 1 1
0.833961695331165 0.754561462118775 1 1
0.693520768695482 0.63555767571741 1 0
1.41994820965102 1.27484285117469 1 1
0.863578972536962 0.789597056293802 1 1
1.11666006783509 1.00257101538649 1 1
0.861782344832038 0.781089257394907 1 1
0.838341261417404 0.746416934744246 1 1
0.827530864807896 0.775309301045666 1 1
1.05421728490566 0.932005267520839 1 1
0.871827318333411 0.807058694701946 1 1
0.648407572397726 0.58734879196034 0 0
0.647698144510575 0.600083126094555 0 0
0.690807233034411 0.632957066110102 1 0
0.824007792753803 0.768064437538097 1 1
0.942228007205515 0.847412940326875 1 1
1.01882109618784 0.909508221082797 1 1
0.888294710663847 0.789090789253895 1 1
1.01398728519943 0.904318251477518 1 1
1.1241670486269 1.0197208485781 1 1
0.87951766964813 0.805389544767962 1 1
0.888157675865468 0.818425381026425 1 1
0.73592539471113 0.673910812187668 1 1
1.17708010381859 1.08233141167332 1 1
0.848420088572026 0.770036525869757 1 1
0.813908509054695 0.743464867523945 1 1
0.80750280944015 0.722035642178799 1 1
0.892020690504398 0.808409227560085 1 1
1.20853896633493 1.02898609327742 1 1
1.3004636966551 1.17354023395127 1 1
0.952880723259417 0.858577889808302 1 1
0.611614835478947 0.548407087202861 0 0
0.988423524209056 0.889502595587149 1 1
1.13391147211137 1.0340693500373 1 1
0.882664065268255 0.796766766790095 1 1
1.01290494609728 0.917826801185 1 1
1.01958916539986 0.92577803976242 1 1
1.12746282793297 1.01110210094708 1 1
0.932380310802439 0.84825648158669 1 1
1.04826281014216 0.950408673553464 1 1
0.752274502087245 0.66329027902814 1 0
0.928622178206251 0.853021718926096 1 1
0.847803136791731 0.770034742585799 1 1
0.920528113641149 0.881944368800287 1 1
0.730413441749672 0.670888554182696 1 1
1.07630250949439 0.987738747907887 1 1
1.10842638366626 1.00462609072234 1 1
1.16132362368702 1.05865875781649 1 1
0.984300773560903 0.925654682432975 1 1
1.11214598055015 1.03164051520456 1 1
0.828562016726718 0.746235083563378 1 1
1.4490332894236 1.31469616754209 1 1
1.1788438349677 1.0791976701352 1 1
1.13137038255052 0.9981370146479 1 1
0.752746751565095 0.678311986034005 1 1
0.897895991826997 0.827587361560917 1 1
1.27160728916009 1.1470336576785 1 1
0.610625905685167 0.552291412213146 0 0
0.720054554932847 0.647862984400881 1 0
0.914355334893532 0.826776675419504 1 1
0.985153780300596 0.879423411082318 1 1
0.911628383167491 0.83834201263077 1 1
1.10235614489305 0.993193029621239 1 1
0.865558410304154 0.771347797116448 1 1
0.810605540441843 0.72394845270396 1 1
1.14356055221114 1.05063433169002 1 1
0.677970072717543 0.615647275633488 1 0
1.03126609117974 0.936630379267053 1 1
1.02832900464861 0.93053728595616 1 1
0.882111303117952 0.786913370825527 1 1
0.897479955638637 0.801169757262472 1 1
1.0147558098394 0.895246128686905 1 1
1.26009752905497 1.12332887968164 1 1
0.791169165448463 0.705724092661076 1 1
0.910121018172764 0.824272080667958 1 1
0.812564682322003 0.725008252257343 1 1
1.07153830136767 0.976629627502756 1 1
1.20501004628234 1.12874824954934 1 1
1.1241448328209 1.01820948302349 1 1
1.09714894220702 1.00514106717834 1 1
1.00224457581967 0.925174635963468 1 1
0.634084394829478 0.556418168278415 0 0
0.966520141673189 0.893533877189299 1 1
0.961113778235905 0.860568163366854 1 1
1.00208157174973 0.92131795214585 1 1
1.15290873410976 1.05173190167277 1 1
1.4655939400587 1.32865227356187 0 1
0.976937404611488 0.88238593866336 1 1
0.995959645391546 0.879642572719834 1 1
0.871532001198156 0.802610089176785 1 1
0.87027723091565 0.763428583688893 1 1
0.946449436688219 0.887091555120696 1 1
0.747427836204489 0.689918629939952 1 1
0.822721373798684 0.736369041114983 1 1
0.88495761398917 0.795222594682497 1 1
1.25815260772433 1.15324481755243 1 1
0.903340673723345 0.837470787690498 1 1
0.981239242125761 0.890235650652801 1 1
0.948669441298256 0.869247721595269 1 1
1.01582753641482 0.930944462052949 1 1
0.868762467402846 0.766349983689011 1 1
0.954863003299777 0.841919162020874 1 1
0.774592809543977 0.710149827511499 1 1
1.07993969694486 0.982839487730097 1 1
1.26545291915703 1.1448379816131 1 1
1.01528977473572 0.901901592682905 1 1
1.12487717279438 1.02748177463087 1 1
1.0652401828998 0.981840406025186 1 1
0.705436705548269 0.644411356645156 1 0
0.902411891498284 0.830638064443935 1 1
0.836330151250955 0.716038988091461 1 1
0.776985534107828 0.687720753080945 1 1
0.977205248667459 0.878844551174981 1 1
0.947234355398944 0.868874995712249 1 1
0.812510511948417 0.709921688241931 1 1
0.993790541706247 0.89635946160151 1 1
0.698233800021632 0.641803241216703 1 0
1.05574298407248 0.964936683573614 1 1
1.1771647562814 1.02977155314296 1 1
1.43797970414958 1.25770400383105 0 1
1.02585358454331 0.925698759940269 1 1
0.720973470982298 0.654125270889274 1 1
0.804098354954588 0.728576120747963 1 1
1.11252227795099 0.987408389263791 1 1
0.971621017386527 0.874650262411131 1 1
0.938440214407703 0.823406851565005 1 1
0.710143889887219 0.657471343452104 1 1
0.996296864049876 0.92142800675181 1 1
0.906294012745796 0.819813782125305 1 1
1.01656586169322 0.920399197665838 1 1
1.05532837567946 0.88642005956523 1 1
1.13574179945992 1.0101857655585 1 1
0.966355835315294 0.872589403661474 1 1
0.788558264800622 0.699167440549498 1 1
1.69665456292667 1.48308600257973 0 0
0.974844065097904 0.882072318193335 1 1
0.986116767424476 0.914580836933709 1 1
0.939140271261426 0.870532264099056 1 1
1.00835282857813 0.921439367082672 1 1
1.03411188243442 0.920434503855495 1 1
1.09963339923455 0.963193138891035 1 1
0.631757718796725 0.580881426904737 0 0
0.970853500893896 0.898217040709052 1 1
0.843431707785448 0.780774857464991 1 1
0.747614070595626 0.6518466485792 1 0
0.761881876498134 0.70363949666386 1 1
0.907800295265034 0.815376069008929 1 1
1.2057046532504 1.07441181939651 1 1
0.828007445877895 0.730443436056288 1 1
1.27717485675932 1.12006831826518 1 1
1.15594128639743 1.01464480325148 1 1
0.798448277510983 0.700276104945115 1 1
1.18377387759216 1.06443189068707 1 1
0.665729194963385 0.611342126547547 1 0
0.719472427650353 0.649714096620336 1 0
1.10607124851485 1.01217353370423 1 1
0.97785620507736 0.891739312566372 1 1
0.948070205913985 0.8800083423874 1 1
0.822071563927553 0.760838971000832 1 1
1.23623264379159 1.11380080069134 1 1
1.13002283541918 1.02338788496907 1 1
0.761350573129788 0.69230111642485 1 1
0.907641503416112 0.840392544863028 1 1
0.951607803549986 0.880897162535835 1 1
0.962996244503885 0.861736102422901 1 1
0.994106036135445 0.925062705745191 1 1
0.700846508117234 0.647296082267695 1 0
1.01025976694377 0.909651069674632 1 1
1.1279573090666 1.0367084164481 1 1
0.680130978148715 0.662730264426345 1 1
1.00610647208199 0.925784896762864 1 1
0.93169437321746 0.828318765670119 1 1
1.1062736214148 0.977344937740576 1 1
1.09736928037001 0.994316780362844 1 1
1.02950924129729 0.94225306997636 1 1
0.962552639021932 0.864579604735445 1 1
0.973596466986016 0.880134798916412 1 1
0.996503467086879 0.884665625530582 1 1
0.911475503765171 0.84140466721692 1 1
0.875617317064182 0.788487246348619 1 1
0.861258148782939 0.800084189082721 1 1
1.36077381094795 1.23338508513938 1 1
1.23592863258161 1.11602229483196 1 1
0.746632470586682 0.671744192018858 1 1
1.09084363994655 0.994078840084296 1 1
0.837815732863314 0.745814054864105 1 1
0.961432773640281 0.873766020033748 1 1
0.672745770472262 0.611470671478359 1 0
0.663243895457458 0.608292991704509 1 0
1.01042563725344 0.926450391210418 1 1
1.08329992377088 0.966644784668295 1 1
1.05288595431829 0.945376376449494 1 1
0.814654263729911 0.736648103778934 1 1
0.765561873043012 0.708797079131418 1 1
0.927991295514562 0.868771601679229 1 1
1.12230526969213 1.02291860052437 1 1
1.11652658859188 0.999725906273887 1 1
0.989866301257929 0.902756387620748 1 1
0.769602795144089 0.688589225130323 1 1
1.03858295003884 0.926742652830204 1 1
0.673312247635719 0.617376658345275 1 0
1.11570240097283 1.02660475671664 1 1
0.680130625541765 0.614877177493892 1 0
0.811609856602845 0.713210789155036 1 1
0.783861029905969 0.733472870819432 1 1
1.07090707836852 0.9768657427658 1 1
0.935741200667291 0.824037437960075 1 1
1.43358926450564 1.26263558779599 0 1
1.14584135766667 1.01359277497837 1 1
1.26156936147559 1.1543495601975 1 1
1.19837432117395 1.07797299471562 1 1
0.728648755726184 0.661624867649663 1 1
1.11179941729918 0.987904834373891 1 1
1.03395086127857 0.92350801810961 1 1
1.02185261540436 0.889435762668385 1 1
1.05694158342839 0.954811000565021 1 1
1.18950281465608 1.07553273893578 1 1
0.980149452745479 0.881606460789183 1 1
0.776138717394737 0.68101265384284 1 1
1.49608906462674 1.3708893263803 0 1
0.705927897440621 0.642105274839539 1 0
1.21890061269831 1.10230412205214 1 1
1.06465315292902 0.951530099549619 1 1
1.24064055193076 1.10933924364449 1 1
0.919760566843782 0.836177179805809 1 1
0.758856163688891 0.677061931860216 1 1
1.13095100568684 1.02297546220925 1 1
1.04782925434808 0.952344096785396 1 1
1.30970838194344 1.19597315030935 1 1
0.87018768772013 0.788159239495027 1 1
1.0118803900463 0.915605593492764 1 1
1.05427868969612 0.962347161847682 1 1
0.900869905452948 0.808927805559218 1 1
0.850749485065046 0.769163080008279 1 1
1.10254881788128 1.00299680452392 1 1
1.21940989304834 1.10860488496639 1 1
0.958920843184396 0.876042282663094 1 1
0.944914067119305 0.853667878587566 1 1
0.854760249818712 0.781988923809384 1 1
0.797780837667799 0.724132036265471 1 1
1.11692942522618 0.989781845709358 1 1
1.0113896037815 0.919781587267021 1 1
1.50198905780825 1.35645651166129 0 1
1.10513433240259 0.991308603100035 1 1
0.685321817182671 0.63595809674045 1 0
0.651797627796707 0.606548669825521 0 0
0.85112229886466 0.744125391176762 1 1
0.758805824860087 0.685836632933108 1 1
1.09711172341534 0.957823285413364 1 1
0.953059458500884 0.860397111910326 1 1
0.829396023715852 0.764979167034519 1 1
0.974004056014302 0.86702305073006 1 1
0.866959243546067 0.763462274281083 1 1
0.778025613642855 0.68868635001052 1 1
1.07952044718169 0.971571692678071 1 1
0.994087453136016 0.89022906026263 1 1
0.589713591607701 0.531963959049631 0 0
1.13578144215191 1.00875816499241 1 1
0.665748706554969 0.5986826534755 1 0
0.78178049506301 0.725421770443327 1 1
0.951023215210927 0.879409412284267 1 1
0.796724621602654 0.773384236027901 1 1
0.979184202886962 0.906536344960377 1 1
0.789754702544594 0.729393776041005 1 1
0.842164421971175 0.784008657143508 1 1
0.823159272950933 0.734000077765782 1 1
0.82540787217534 0.741228474467875 1 1
0.939028976646299 0.853603748259959 1 1
1.05635953229774 0.93974244427842 1 1
1.14265888603593 1.05941470521267 1 1
0.790515044575133 0.698061555267776 1 1
1.22226836028441 1.04126333771464 1 1
0.870459648616241 0.789742505383825 1 1
1.22183969635721 1.09967757847902 1 1
0.902638624344933 0.824408585362897 1 1
0.987323603498672 0.90294503848602 1 1
0.916303659317704 0.826626033741509 1 1
1.06429159795105 0.974999153773852 1 1
0.845893681597007 0.771100385697695 1 1
0.996339786014361 0.902711265230949 1 1
1.04268538488092 0.93143266233178 1 1
0.91391951391588 0.842785147167014 1 1
1.01712355336685 0.904080188973984 1 1
0.901957527951735 0.807813770888688 1 1
0.791948896769381 0.711308115874425 1 1
1.0368979641009 0.935676899993082 1 1
1.11624173537641 1.01421808205523 1 1
1.04929404033728 0.95501890105649 1 1
1.11079280640555 1.01523571884323 1 1
0.888766208855553 0.807737870465153 1 1
1.2982507276807 1.18748401285413 1 1
1.24153008554293 1.14321916025137 1 1
1.03355224278285 0.949298335087359 1 1
0.979559659853397 0.889495583710336 1 1
0.988102269160385 0.889639817273953 1 1
0.926973198491233 0.819076555413989 1 1
1.02004117984609 0.914086020595261 1 1
1.08476251870267 0.984449108801078 1 1
1.08090336819575 0.952725059679111 1 1
1.07758889087181 0.965765795536255 1 1
1.00048729567782 0.885645036048299 1 1
0.897861390525211 0.818197477386897 1 1
1.08980084917855 0.962192577599129 1 1
1.13276089837528 1.03798746470528 1 1
0.91568451028802 0.847060674216787 1 1
0.913239210713324 0.837766841927424 1 1
0.724000131993164 0.656113512075649 1 1
0.853284184583562 0.775499976580128 1 1
0.963849472292111 0.871675982872165 1 1
1.04399721722578 0.957761701433514 1 1
0.961887670530353 0.871507036326664 1 1
0.837728852052183 0.760374685004673 1 1
0.697989551408176 0.637271198703555 1 0
1.05364856108833 0.935870657547202 1 1
1.25835254046182 1.13240731044285 1 1
0.706710436958884 0.656161158232373 1 0
0.952061161123389 0.874005158889979 1 1
0.999075734689469 0.900873998999661 1 1
0.812891344124227 0.749460808846379 1 1
1.19478974091232 1.09011432475245 1 1
1.00179589601103 0.919907114552109 1 1
0.979828672506335 0.882307249526347 1 1
0.934259719464752 0.852229985631624 1 1
1.12168626052758 1.02238180276663 1 1
0.751159095935781 0.681943537500065 1 1
1.26855041925075 1.15163544076985 1 1
0.73869015291154 0.672829643192316 1 1
0.792638765257007 0.733062064391581 1 1
1.46965622060988 1.31585647462366 0 1
0.961758445331065 0.879676983795603 1 1
0.892555730500035 0.801459355607308 1 1
1.08564305273972 0.998194534998587 1 1
0.766622088884628 0.699228933044907 1 1
1.27248057079073 1.18056263571075 1 1
0.804307103269352 0.731782176926348 1 1
0.721277293523349 0.622019636076385 1 0
0.952748905057422 0.847676449979168 1 1
