# Supplementary material for: Bias caused by sampling error in meta-analysis with small sample sizes
Source: PLoS One. 2018 Sep 13;13(9):e0204056. doi: 10.1371/journal.pone.0204056 (PMC6136825; doi:10.1371/journal.pone.0204056)
Supplement: S4 File — (ZIP) [file pone.0204056.s004.zip › results N = 20 theta = 1 tau = 0 sz = 50-100.txt]

"cohen.dl.theta" "hedges.dl.theta" "cohen.dl.cp" "hedges.dl.cp"
1.11295782972158 1.10181874596988 1 1
1.11651517519733 1.10563006022346 0 1
0.97452993071762 0.964682053216501 1 1
1.03532086778271 1.02555257604451 1 1
0.95892908873495 0.949236924370611 1 1
1.04606042088141 1.03587986662484 1 1
0.930465902051604 0.921128225084905 1 1
0.995882108891587 0.98560869099285 1 1
0.95765729312867 0.947928435644853 1 1
1.02608201802401 1.01561039611698 1 1
0.873078907130187 0.863946182554757 0 0
0.907563689854097 0.899299697221728 1 1
0.969918668033894 0.959609832790297 1 1
0.950840008093068 0.941505379140283 1 1
0.994348436663783 0.984829907550467 1 1
0.999628348185746 0.989724834913365 1 1
0.950275457292983 0.940744083607626 1 1
1.06934497660964 1.059068529091 1 1
1.05188826557395 1.04152500786634 1 1
0.975830979036087 0.966148032900382 1 1
1.06834124425747 1.0585506768205 1 1
1.04060704416661 1.0300392761137 1 1
0.94661131768195 0.936727753691944 1 1
1.07099277796591 1.06002223405946 1 1
0.958307494779252 0.948865017950478 1 1
1.01380571262722 1.00262779721141 1 1
1.01834729915822 1.0081177447601 1 1
1.02612389223566 1.01560003169831 1 1
0.978766550511826 0.968750655450725 1 1
0.979696931371103 0.970287795088988 1 1
0.998871206544835 0.989699596428764 1 1
1.03933652015856 1.02889180317015 1 1
1.04774628548288 1.03708771264623 1 1
1.09251822576841 1.08216124069989 1 1
1.06870158024134 1.0578829300234 1 1
0.9691913975243 0.958878103225044 1 1
1.00940604083447 0.999448637449875 1 1
1.08923279793181 1.07821695398007 1 1
1.06465058948836 1.05450584265607 1 1
1.05365566658827 1.04387113957463 1 1
0.992487475739109 0.982706934432796 1 1
0.90269183400146 0.893354376686589 1 1
1.05671459968122 1.04528958559732 1 1
0.984346568361871 0.975461343384956 1 1
1.08783354401753 1.0771750465631 1 1
0.969865502740743 0.959481336292618 1 1
0.98880234394176 0.979167899858409 1 1
0.967941916408825 0.958789514010275 1 1
1.01229192539298 1.00159207721183 1 1
0.960201705749681 0.949836045616402 1 1
0.962045763090135 0.952965423980443 1 1
1.02764630149505 1.01624919814544 1 1
0.981683727711227 0.972671431941945 1 1
1.0271297335707 1.01740918373573 1 1
0.984924358003748 0.974703549015006 1 1
1.0444879568924 1.03362805924332 1 1
0.953708630202398 0.94466117537806 1 1
0.960518455167464 0.9510115668359 1 1
0.958442751005986 0.948743878671888 1 1
1.03167644401241 1.02152080530451 1 1
1.04140141545219 1.03130306594351 1 1
1.03541922182318 1.02470561002527 1 1
0.990852909838687 0.980850171368534 1 1
0.974276633607602 0.964649920940922 1 1
0.943984996449029 0.934738414946167 1 1
1.00364988135717 0.993909057971595 1 1
1.02591838806713 1.01516504226347 1 1
1.00906405189745 0.998825786230303 1 1
0.961860887678321 0.951768041920394 1 1
1.01305036659176 1.00272802865632 1 1
0.992563873207167 0.981935996838146 1 1
1.06097803739744 1.05146634638852 1 1
1.03845117479663 1.02736899589478 1 1
1.02102780991441 1.01008671149488 1 1
0.911720547375898 0.903119958384952 1 1
0.961627332591999 0.952327969728667 1 1
1.01069476960285 1.00029367079566 1 1
1.15558201549649 1.14410000050332 0 0
1.00740938734051 0.997611757678379 1 1
0.975801140983388 0.966290728843847 1 1
0.952472089148341 0.943173873916739 1 1
0.974610914745945 0.964371340165873 1 1
1.00412255812097 0.994245445762298 1 1
0.911474224720915 0.902602471196473 1 1
1.0055359375853 0.994946782123698 1 1
0.939705505906455 0.929932010673896 1 1
1.07611841695207 1.0659713970205 1 1
0.954411276161659 0.945143035829568 1 1
0.926278660532898 0.916725592378891 1 1
1.00733433723906 0.997765888994065 1 1
1.01311502859561 1.00283661908343 1 1
0.898230616735058 0.889483620995212 1 0
0.954911195902908 0.945525163714026 1 1
0.992887582656601 0.983522968553372 1 1
1.04214118812065 1.03214715075399 1 1
1.04773719555356 1.0372657151115 1 1
0.906841997567319 0.898081760074521 1 1
0.841641828395552 0.833083649045842 0 0
0.975876667925548 0.966603247819679 1 1
0.95744639247436 0.946753907881893 1 1
1.02579992727755 1.01541359647364 1 1
1.07703865691438 1.06478105304133 1 1
1.02444023301941 1.01424071755064 1 1
0.892140391442586 0.883682991149508 1 1
1.04836965228867 1.03802403216058 1 1
1.00151852808425 0.990949194594559 1 1
1.04894022361378 1.03803443754646 1 1
0.925962405627317 0.916922513587 1 1
1.05293429530832 1.04248370472755 1 1
1.00839229879758 0.998780689024119 1 1
0.909303198161661 0.900231682439893 1 1
1.00410863508929 0.994023110913406 1 1
1.02833269384967 1.01846390299508 1 1
1.06326403289638 1.05336733875512 1 1
0.9942087926778 0.984070898558787 1 1
0.985101644722607 0.97584126569186 1 1
0.99998443899995 0.990359058214816 1 1
1.024674188807 1.01401313449124 1 1
1.00236627586296 0.992264161121544 1 1
1.0352989617189 1.02501207156373 1 1
0.999625240596138 0.989267854620699 1 1
1.07059807632984 1.0602049731077 1 1
0.939618742506429 0.930051068234998 1 1
1.00891442532655 0.999271305749646 1 1
0.971030082887951 0.961028320433244 1 1
1.05858599816108 1.04779575410161 1 1
1.02404171763087 1.01373862778251 1 1
1.02380191447013 1.01325854569032 1 1
0.987748809597247 0.977883685132302 1 1
1.01821587726902 1.00821014977268 1 1
0.946074428606703 0.937058813350362 1 1
0.894576281675989 0.886105714667673 1 1
0.933195816247856 0.923762120431069 1 1
1.05803225703668 1.04618255816086 1 1
1.0149957809775 1.00563630175691 1 1
0.950940056751575 0.941739913731442 1 1
0.98332749796474 0.973509386515056 1 1
1.0394673490908 1.02967901633358 1 1
1.11140933097643 1.10056015533407 0 1
1.02773026262043 1.01758256849175 1 1
1.0480957481998 1.03748940948683 1 1
1.05946131146716 1.05026885799477 1 1
0.985172578746745 0.974965399437894 1 1
1.00566700845816 0.996336264703304 1 1
1.06535798139867 1.05510528496133 1 1
1.04894442264622 1.03873273517925 1 1
1.04126721702879 1.03138176365192 1 1
1.03221522309333 1.02149163382702 1 1
0.967960597128809 0.958031499703407 1 1
0.981945677822036 0.971338006790367 1 1
1.00099575264739 0.990615685485119 1 1
0.930032448778831 0.920356841521585 1 1
0.994309007069164 0.984882657230502 1 1
0.960704654471401 0.950989956369562 1 1
0.957624839043273 0.947885510884065 1 1
1.03450407800001 1.02314377844952 1 1
0.981477768410647 0.97188439267346 1 1
1.00134041283256 0.991616665186849 1 1
0.976607643592632 0.966602098736176 1 1
1.00415396667415 0.993531005308144 1 1
0.989275112032251 0.980229506245473 1 1
0.997722596964859 0.988304687409011 1 1
1.07714478798656 1.06597460038393 1 1
1.02036645083398 1.01085420021368 1 1
1.02070345545981 1.00982393727168 1 1
1.02659457593302 1.01632649400904 1 1
0.956975439471603 0.948469571547533 1 1
0.974944902581937 0.964760172909241 1 1
0.952668732104528 0.943613281010412 1 1
0.888761326274669 0.879566374237401 0 0
1.0262146584318 1.01563913742911 1 1
0.954916405114771 0.945299394393151 1 1
1.00733618135617 0.996768281804842 1 1
0.966458447199766 0.957335061668567 1 1
1.05740212682307 1.04735612988648 1 1
1.01430545530561 1.00417688813103 1 1
0.985981724985947 0.976035807875902 1 1
0.926166486478335 0.916289585415522 1 1
0.974764765361483 0.964982441272989 1 1
1.00591176575606 0.996023891590476 1 1
1.04758033565222 1.03652168699764 1 1
1.00701979799 0.996833885431509 1 1
0.957423821232448 0.947232340295858 1 1
1.0562724307787 1.04592816854979 1 1
0.951531676583816 0.942253191347249 1 1
1.00709915465403 0.99664602714454 1 1
1.00348312217633 0.993436992952816 1 1
1.03178877806171 1.02142558942575 1 1
0.94766833611475 0.938769786630877 1 1
1.03786778940928 1.02708439959002 1 1
1.08035490681433 1.0702379813322 1 1
0.991454844084152 0.982339877589229 1 1
0.981173269534375 0.971127925043197 1 1
1.0491340584035 1.03899973719282 1 1
1.00571416254257 0.995961169573179 1 1
0.988273659171071 0.977841471585936 1 1
1.01262228162503 1.00264449935523 1 1
1.02189320216238 1.01181589975277 1 1
0.947297725976142 0.938277682171822 1 1
1.04429961475896 1.03515614380537 1 1
1.01004294128846 0.999728289557752 1 1
0.984606361468621 0.974663185224467 1 1
1.036739020469 1.02635131395173 1 1
0.970915509819804 0.960637723387637 1 1
0.998895438530568 0.987869229357911 1 1
0.981439261875125 0.971911822038926 1 1
1.01777860325395 1.00727824994438 1 1
0.979505151908706 0.969693894451129 1 1
1.10247653082606 1.09173741944551 1 1
1.0143823512799 1.00418995022781 1 1
1.03198051825393 1.0222948741564 1 1
1.0426368442023 1.03241681756872 1 1
1.04994461816319 1.0398180500197 1 1
0.927119124909107 0.917751844730247 1 1
1.02751386796129 1.01774771207215 1 1
1.05252833727451 1.04101272506528 1 1
1.00802712771128 0.997154221895509 1 1
0.956479449872225 0.947047932055595 1 1
1.04697038413158 1.03662161784691 1 1
1.02835425331976 1.01920447120989 1 1
0.955349385131538 0.94615385517406 1 1
1.06728182104566 1.05707138344627 1 1
1.02766209440201 1.01702691563459 1 1
0.980279993534039 0.971173814544186 1 1
0.937408730391793 0.927664126700901 1 1
1.02480726046869 1.01386254879879 1 1
0.939162222841367 0.930424593055452 1 1
0.974771485250814 0.964852175735928 1 1
0.959621601709374 0.950756230026061 1 1
0.984329653431613 0.974313455921847 1 1
0.940025964428632 0.930540152192222 1 1
0.946425597224721 0.936841156474656 1 1
1.11230661679002 1.10198111484228 0 1
1.00640214561741 0.996650623606051 1 1
1.0229920858412 1.01278098485418 1 1
0.852376780596236 0.843722375031562 0 0
0.997448565249234 0.987826406858036 1 1
1.03472993962756 1.02473199745419 1 1
1.05251904822297 1.04266855721452 1 1
0.954761113755835 0.94537842029576 1 1
0.989000564426976 0.978775455095393 1 1
0.964612999711211 0.954727196304505 1 1
1.0241760143261 1.01406591629093 1 1
1.01791524396796 1.00790687188525 1 1
1.02152317316658 1.01172200994503 1 1
1.02261986304709 1.01160049548104 1 1
1.01613337573566 1.00622636580015 1 1
0.94282133806453 0.933545093124148 1 1
1.06203503958194 1.05026209527888 1 1
0.983629696656466 0.974120821933311 1 1
1.15091448568483 1.13930232538045 0 0
0.993162754228419 0.983227434755661 1 1
0.980975918477427 0.97121497736938 1 1
0.922228243003633 0.913603444842112 1 1
0.983148587421334 0.973994079620275 1 1
1.03626116375884 1.02577727090565 1 1
1.01442939582973 1.00369991924003 1 1
0.993413077913243 0.982999244158613 1 1
1.07903044405888 1.06830845741028 1 1
0.935810494101492 0.926547696716022 1 1
1.0018610273859 0.991690769063679 1 1
1.04756817414925 1.03771812111878 1 1
0.939758188413466 0.930802971513486 1 1
0.927986262053913 0.919172414876239 1 1
0.966344304113875 0.956692224511523 1 1
1.05264499866112 1.04192868020961 1 1
0.980072851125766 0.970520205367383 1 1
0.978563925184869 0.968410448521412 1 1
1.0690207514998 1.05795380585382 1 1
0.911813545692007 0.902533056277871 1 1
1.03807130359334 1.02740972023209 1 1
0.874709545521402 0.865983729207638 0 0
0.978757843458606 0.968870322909541 1 1
1.02027869041925 1.01022301899724 1 1
1.05340463829372 1.04209558301853 1 1
0.951203521643797 0.942097265672888 1 1
0.970156702919153 0.960691924240249 1 1
0.982964527156206 0.972978310670698 1 1
1.04444854676535 1.03352932223326 1 1
1.0102126572161 1.0008431674645 1 1
1.0386457564365 1.02781380887277 1 1
0.973903003801973 0.964610678230407 1 1
1.00641234815535 0.997378569665755 1 1
1.01638172347802 1.00557115565466 1 1
0.947649672378436 0.937754878655724 1 1
0.97465382831321 0.964929678893188 1 1
0.895059540604534 0.886437495951566 1 0
1.0048302412851 0.99410896124546 1 1
0.994595607053135 0.984542041675383 1 1
1.00239642038751 0.992364250793182 1 1
1.08876153885876 1.07643501372096 1 1
1.02296238725764 1.01337076590924 1 1
0.90964761814635 0.89987036000282 1 1
0.899852327690368 0.890750106660589 1 1
0.929543900971204 0.920707414035074 1 1
1.01440479271852 1.00378068312529 1 1
1.03356823598983 1.02275916423305 1 1
1.03977393035439 1.0293526365553 1 1
0.934858649482598 0.925030915605443 1 1
1.06078007129393 1.04977766529263 1 1
0.929668002271971 0.921434443024867 1 1
0.858720036591473 0.849754212679203 0 0
0.996570686973256 0.985770824399999 1 1
0.942023672721387 0.932870204631844 1 1
0.973125831051069 0.963116714592124 1 1
1.0620253423198 1.05237704988261 1 1
1.0396583826954 1.02968519864039 1 1
1.01113322058362 1.00071995571089 1 1
0.984998204367103 0.974061007835964 1 1
0.988533042270478 0.97816351425782 1 1
1.01979378775802 1.00960998128453 1 1
1.0621180027471 1.05175098720382 1 1
1.01775924897611 1.00780000515116 1 1
0.954838345595222 0.944785409650213 1 1
1.07485025203446 1.06404458159552 1 1
1.08731178695774 1.07539094653067 1 1
0.936920480404785 0.927213547140121 1 1
1.02869581922511 1.01877313541577 1 1
1.0103152169654 1.00005965034405 1 1
0.974027701533866 0.96420629154386 1 1
1.05476224475834 1.04432525156779 1 1
0.955331553873419 0.945497736212664 1 1
0.908955402227928 0.899625080006216 1 1
0.923157844703336 0.913205728036802 1 1
0.969904329214438 0.960934492887662 1 1
1.04198756564617 1.03134900564376 1 1
1.02574504419496 1.01566350003376 1 1
0.915814760527184 0.906845308138189 1 1
1.00966477191831 0.999733480611566 1 1
1.06360109488267 1.05363478010839 1 1
0.957046874091433 0.94741487389665 1 1
1.03778420404216 1.0274710921555 1 1
0.968757910289048 0.958110913613673 1 1
0.988025126836324 0.978053977492909 1 1
0.878335281863241 0.869174604638326 0 0
1.02335317918852 1.01324253160231 1 1
1.03438430371305 1.02456823450285 1 1
1.01805681305583 1.00842899255251 1 1
0.929644933822644 0.92015287968525 1 1
0.936525869903809 0.927278434589036 1 1
1.09795119017345 1.08664111428388 1 1
1.04279264629572 1.03225850589768 1 1
0.93591654108884 0.925976924272813 1 1
1.00596359297369 0.996870654833212 1 1
1.01488560218349 1.00492133712809 1 1
0.984917905220407 0.97533573770568 1 1
0.959145616838902 0.94980714666213 1 1
1.04814719308822 1.03602729886549 1 1
0.979937533662727 0.969479562320045 1 1
0.955452790965477 0.946184075644005 1 1
0.931136437694274 0.922633341107269 1 1
0.935342851433247 0.924893332884683 1 1
0.984325320984998 0.973716954329834 1 1
0.948211822893798 0.939134327808194 1 1
1.03078279438043 1.02015809267652 1 1
1.11655564716445 1.10498618432865 1 1
0.933030490093662 0.924260030364359 1 1
0.973603185701762 0.963347925976341 1 1
0.94399481665076 0.934656457576213 1 1
1.0054118261321 0.995271027288283 1 1
1.00257071394577 0.99274201316856 1 1
0.930216736153146 0.921539306914694 1 1
1.03466758865765 1.0247965175593 1 1
0.975924531956785 0.9668272588463 1 1
0.967485415129034 0.958406161318718 1 1
1.00829163954736 0.998178339019448 1 1
1.02330216667976 1.01403481493978 1 1
0.985278429085488 0.975663333677254 1 1
0.945512379293681 0.936123861856868 1 1
0.945689281482154 0.935795286748208 1 1
1.01321506929391 1.00318721721666 1 1
0.969130594977667 0.959270901825721 1 1
0.939275294264481 0.930337295083175 1 1
1.00743420430832 0.997537571562467 1 1
0.984636349304664 0.974881696041259 1 1
1.04514426087929 1.03426002578635 1 1
1.07555204439061 1.06517112469432 1 1
1.04666944362603 1.03542639447696 1 1
0.928090851161417 0.91835649554855 1 1
0.917390156056425 0.90826464589149 1 1
1.04479932470395 1.03455938311151 1 1
1.0323811899607 1.0214857511084 1 1
1.04381811554541 1.03431200978965 1 1
1.03021701269118 1.02015455854963 1 1
1.02670524218018 1.01647927652809 1 1
0.877557218447054 0.868779829338984 0 0
1.03048414519785 1.01979134976519 1 1
1.08897341646584 1.07832355729927 1 1
1.06422269569878 1.05301999825972 1 1
1.09372335623643 1.08298544207501 1 1
0.967308965928505 0.957414860430932 1 1
1.0314637910847 1.02143229660347 1 1
1.00151356760345 0.991565135110523 1 1
1.01220512074504 1.0016031954112 1 1
1.09663535274505 1.08531982571406 1 1
1.02814500077438 1.01771553053108 1 1
1.01564902420022 1.00560071465766 1 1
1.02332181974812 1.01330629994099 1 1
0.966278818720327 0.957320373765005 1 1
1.02909127517264 1.01861149280475 1 1
0.940260910788363 0.931351131375282 1 1
0.961866790576612 0.951627435308334 1 1
0.930213224222568 0.921220707805315 1 1
0.978581056528569 0.968112225837142 1 1
1.00210598336979 0.99224445595509 1 1
1.1402831155072 1.12796033977286 0 0
0.984752195946145 0.973948105166875 1 1
1.00391051333535 0.994242321182324 1 1
0.991463080536231 0.981616619077513 1 1
0.95483493233085 0.945722213839792 1 1
0.985633237930669 0.976038771691058 1 1
0.982626504164368 0.973107701281471 1 1
1.00407871717375 0.993685268632813 1 1
1.08697998485864 1.07602554139638 1 1
1.0174254925032 1.00795744894714 1 1
1.04047110008254 1.02973973460135 1 1
0.918683417872592 0.909479969174656 1 1
0.981232448394714 0.970186365539754 1 1
1.00151877996598 0.991012878213345 1 1
1.04816837125391 1.03690139915084 1 1
1.04546279954722 1.03475891265444 1 1
0.96043598352086 0.951038297732287 1 1
1.04576049713076 1.03632326251088 1 1
0.918944245382805 0.909993886297237 1 1
1.00574637899107 0.99528889113727 1 1
0.974056592208758 0.964610085330937 1 1
1.04351069801349 1.03380645817909 1 1
0.962872950138016 0.95316210220173 1 1
1.03092651599769 1.02093198280032 1 1
0.932537959070376 0.923519108309283 1 1
1.02990010999934 1.02003580487669 1 1
0.900330884679048 0.891101002380952 1 0
1.02735172730636 1.01684790425964 1 1
1.0153547328242 1.00530201620982 1 1
1.01338954121551 1.00333091122107 1 1
0.948573038306791 0.938470566398185 1 1
0.944598451070409 0.934338587051902 1 1
0.988190817767934 0.97779825515369 1 1
1.00519857105714 0.994818252116034 1 1
1.04783067253911 1.03703227286831 1 1
0.88763118067655 0.878377093705771 0 0
0.971477910552251 0.961495376422393 1 1
0.972494524884904 0.96293404696498 1 1
0.984273992858877 0.974231687905164 1 1
0.994883728911892 0.984812144268137 1 1
1.06236929302268 1.05093582320901 1 1
1.12483439949895 1.11361775515004 0 0
0.924384430610189 0.915182660730157 1 1
0.991121885777171 0.981165291752923 1 1
1.12253686622126 1.11112730425754 0 0
0.910787236517609 0.902330873634774 1 1
1.03571455791945 1.02506480661042 1 1
0.914618455714703 0.90542424252285 1 1
1.11103434009462 1.09973635871582 0 1
0.966745338184996 0.956658723268358 1 1
1.00716139362275 0.996998854532088 1 1
0.968686651800051 0.958526763407428 1 1
0.955103984641815 0.945150928059501 1 1
1.04682341766555 1.0366700529651 1 1
0.930684453864479 0.921678896503751 1 1
0.951726902220555 0.942492755232049 1 1
1.02521579068926 1.01530448116416 1 1
1.0300133259777 1.02002651209248 1 1
1.0421095077851 1.03178111486659 1 1
0.973016780518456 0.964180608178137 1 1
1.01806091419481 1.00811311633097 1 1
1.04365187738159 1.03292729130774 1 1
0.913624999795399 0.903493641690178 1 1
0.955188016808837 0.945600570330039 1 1
0.989859727646985 0.978831749320854 1 1
0.999383233690824 0.987535645216328 1 1
0.947088694661487 0.937696955452817 1 1
1.05969526232224 1.04964868388756 1 1
0.950944464686898 0.941712687111393 1 1
1.02472643973326 1.01483291448618 1 1
0.959509222989122 0.949604606465189 1 1
0.923643699950876 0.914887266424904 1 1
1.05371481797187 1.04186843915445 1 1
1.02460155521278 1.01323533880015 1 1
0.99810510379822 0.988537763371628 1 1
1.03009577650487 1.02005114409954 1 1
1.02312001900166 1.01249194148999 1 1
1.00858075806887 0.999318510692175 1 1
0.979616219399058 0.969435957707913 1 1
1.07500198559927 1.06408501746635 1 1
0.962346747571401 0.952669931566574 1 1
1.05557037707746 1.04536083685332 1 1
1.0443237046756 1.03442331055113 1 1
1.00742079311667 0.997287381478075 1 1
0.989666699337505 0.979442243774554 1 1
0.991522075724662 0.982350489287445 1 1
1.02508252095437 1.01488727979076 1 1
1.02853276585296 1.01867336670065 1 1
1.04240520504701 1.0323983703656 1 1
0.953202651722742 0.943587958568769 1 1
1.06239694472063 1.05209895304795 1 1
0.950976206170092 0.941397223632086 1 1
0.975548973229665 0.965646751906846 1 1
1.05189405628431 1.04142791631992 1 1
0.965388840223832 0.955249325839636 1 1
0.946845602102111 0.937787179235224 1 1
0.973158481291585 0.963077265077749 1 1
1.00151811041447 0.991400397436133 1 1
0.971777947947461 0.962310277544363 1 1
1.00217176865355 0.992031118428495 1 1
1.02223248600806 1.01196367951785 1 1
1.04001279380002 1.03015170071044 1 1
0.96893747995116 0.959491444742494 1 1
1.06770980927248 1.05665191387267 1 1
0.972774667044213 0.963438971536108 1 1
0.872836178874739 0.864165817981607 0 0
0.960387572185933 0.951111368572792 1 1
0.964051579620638 0.95318812648456 1 1
0.957238864411066 0.947503374834686 1 1
0.98366532181807 0.973961054624633 1 1
1.03626590260474 1.02678860012758 1 1
1.0174668545592 1.007515896335 1 1
0.961730551048509 0.952753817435659 1 1
0.956200631597439 0.947479122477164 1 1
1.05594857073958 1.04503636360297 1 1
1.03973628657706 1.03009373101535 1 1
0.985110844956093 0.975431621218315 1 1
1.0074299687571 0.997713581140313 1 1
1.15897087501493 1.14606514386842 0 0
0.891103146723168 0.881216698770956 1 0
0.987306234996162 0.978078802538681 1 1
1.08517350837407 1.07437831079771 1 1
1.02490205121493 1.01517857364884 1 1
0.982086683480265 0.972292645268166 1 1
0.933786186289378 0.924004882524207 1 1
1.00171450817604 0.990943610726508 1 1
0.962997723421714 0.953662659721358 1 1
1.01361303400791 1.0037382263648 1 1
1.01372359780893 1.00440485742159 1 1
1.00772554536954 0.996758215338116 1 1
1.00527641604198 0.995129533876936 1 1
0.923121055581293 0.914493369776856 1 1
0.911661270595464 0.902045619487206 1 1
0.976106061726342 0.965433461655284 1 1
1.00145230767043 0.991919531994018 1 1
0.964492354127726 0.954922340030419 1 1
0.879146188919792 0.870174272128959 1 0
1.00963538223314 0.999704519603973 1 1
0.995596469551567 0.986109912519794 1 1
1.04104552297524 1.03077913198942 1 1
0.984158718672721 0.974493628952867 1 1
1.02319492739727 1.01354976429591 1 1
1.01336946490836 1.00314420379971 1 1
1.00042406727008 0.990287636543074 1 1
0.88451569386114 0.875710721798612 0 0
0.887646799402774 0.878524503257604 0 0
1.0076514030109 0.998338702899849 1 1
0.955605712055659 0.946211735030195 1 1
0.995469980713256 0.985689922211651 1 1
0.943802406325898 0.934381667407352 1 1
1.00039296110135 0.990095082984875 1 1
1.10514516523429 1.09443336974771 1 1
1.08565384903971 1.07525054000314 1 1
0.926364287479389 0.91725061378073 1 1
1.06005243783637 1.04983010183025 1 1
0.929652021034732 0.920157232095432 1 1
1.0021795161601 0.992348530816286 1 1
1.01941549093923 1.00853208547379 1 1
1.07420969702623 1.06332271587517 1 1
1.05249829691678 1.04252639288559 1 1
1.06413799532044 1.05254057407946 1 1
1.02956613435972 1.01893679665098 1 1
0.926777292953921 0.917725780845641 1 1
0.946493390856233 0.93760365574577 1 1
0.982353946900801 0.972402857274224 1 1
0.95702223418815 0.947126804315596 1 1
1.02960704421582 1.01876763413305 1 1
1.03481383333844 1.0249328253839 1 1
0.869624161320481 0.860875349248504 0 0
1.00607553285206 0.996337592456686 1 1
0.993403378202541 0.983909978162144 1 1
0.951145331340327 0.941419017133356 1 1
1.13674725913924 1.12568479594645 0 0
0.973715356932995 0.963109400478213 1 1
0.97666318926872 0.966580963480509 1 1
0.998078341341038 0.988058572917119 1 1
0.959033232624689 0.949688318620139 1 1
0.964231939846978 0.954159779678035 1 1
1.0603792715154 1.05035685758187 1 1
1.0042475702567 0.994259449984752 1 1
0.893692377044002 0.884407960117598 1 1
0.950244912335432 0.940454028486468 1 1
0.959738803212406 0.950057734872408 1 1
1.04032586147779 1.02998555775078 1 1
1.00140046745357 0.991546221012854 1 1
1.04279387493865 1.03248767756543 1 1
0.99392704258855 0.983589723799656 1 1
1.01588605710464 1.00615715435854 1 1
1.07828268131198 1.06808381109462 1 1
1.01775445242645 1.00777110984074 1 1
1.02823270641977 1.0183746547648 1 1
1.05207020727932 1.04203590309287 1 1
1.13333266919598 1.12193978912437 0 0
0.970367629025598 0.960289194272154 1 1
1.0313841579006 1.02123991853144 1 1
0.923618658811879 0.914529944894671 1 1
1.01977950874482 1.00941555881112 1 1
1.10471816008375 1.09406583492317 1 1
1.09500464161922 1.08302529419621 1 1
1.04717018895906 1.03685669012659 1 1
1.02491328012603 1.01491854994381 1 1
1.00134955996563 0.991990123312893 1 1
1.0340730728536 1.02391035225218 1 1
0.962930133130064 0.953557159056661 1 1
1.09704626559718 1.08545766731424 1 1
1.00243506071551 0.99281480654311 1 1
0.957664131036348 0.948553697282955 1 1
1.02199486286205 1.01149080196328 1 1
0.978989401588007 0.968565184750318 1 1
0.994232717003566 0.984391943805191 1 1
1.02047855419853 1.01064032951623 1 1
0.908989125104298 0.900289593461718 1 1
0.967407104493586 0.957686911118098 1 1
0.976415123473454 0.966291544374632 1 1
0.969387518799564 0.959741027769207 1 1
1.01915629998138 1.00865923711623 1 1
1.15312701923899 1.14233581643324 0 0
1.088776995491 1.07833775871175 1 1
0.918585272653258 0.909525525124168 1 1
0.974944505304463 0.965917083127863 1 1
1.06697913854418 1.0571819624271 1 1
0.975732643009006 0.965868465269508 1 1
0.979411972917934 0.969713998005344 1 1
0.941064885257369 0.931818719131826 1 1
0.991010226771522 0.981047639732897 1 1
1.0155862651263 1.00504841978894 1 1
0.949124752176344 0.93962207915369 1 1
0.98039287285929 0.970717603431345 1 1
0.897164432425613 0.888490465756002 1 0
0.993946232291111 0.983530761292944 1 1
1.01013117132846 0.999900195388301 1 1
1.00374311175363 0.994226618247774 1 1
1.07219026167243 1.06161068108231 1 1
0.820950029540076 0.81323067807845 0 0
0.944899056240307 0.93554087791884 1 1
0.939246840131605 0.929508768885593 1 1
0.94943306685164 0.939504619070701 1 1
1.00857548398244 0.999144330010871 1 1
1.01153557977872 1.00182463524541 1 1
0.91817462973634 0.908837165899704 1 1
0.920118250175337 0.91100703982234 1 1
1.15704984355054 1.14503466350213 0 0
0.937502943083061 0.92889481900911 1 1
1.0982802065291 1.08767041032897 1 1
1.05861662755692 1.04822050448664 1 1
1.06371237966134 1.05343919301351 1 1
0.870711451319445 0.862135768175203 0 0
0.979413238838582 0.968756067078554 1 1
0.879487778406317 0.870592605609616 1 0
0.975575198080299 0.965806026277829 1 1
0.996193605178794 0.985873989127734 1 1
0.920391539874346 0.910916076669762 1 1
1.05466630420586 1.04328675383388 1 1
0.921308994305519 0.912676259010915 1 1
1.00593587731017 0.996513237936344 1 1
0.889219742027489 0.88025670063848 0 0
0.924075475719121 0.915155412672238 1 1
0.946653160555506 0.93699547977691 1 1
1.03703411488915 1.02680588282928 1 1
1.03804471918372 1.02764918161289 1 1
0.925292616502464 0.916398731825797 1 1
1.04340571031506 1.03330222264936 1 1
1.0908132648279 1.07946555706974 1 1
1.04547720606571 1.03527529667342 1 1
1.01461766557721 1.00352534225198 1 1
1.02300908937386 1.01302189565876 1 1
1.00008059842273 0.990193192526808 1 1
0.993662658693547 0.983925841839834 1 1
1.01779422360907 1.00687846449228 1 1
1.07115300426952 1.06029494481131 1 1
1.01519622055621 1.00566450431905 1 1
0.990134216095655 0.980136289590414 1 1
1.0374984448623 1.0273935412432 1 1
1.01096685176202 1.00058112392029 1 1
1.01450714570813 1.00441212905231 1 1
0.974891188000507 0.964918444295962 1 1
0.974454566332867 0.964945466264293 1 1
0.994311150746597 0.984757904803289 1 1
0.9450401269156 0.934902191815422 1 1
1.00108590085871 0.991611930397261 1 1
1.0703195575187 1.06015999520506 1 1
1.02588046783828 1.01555735259333 1 1
0.972969391126726 0.963553662031789 1 1
1.00256398058121 0.992154048431972 1 1
0.97112733839069 0.961460970067716 1 1
0.981657524843275 0.971596044395707 1 1
1.02374475614792 1.01391509962677 1 1
0.958780672690359 0.949758367119279 1 1
1.00622598424725 0.995222635351253 1 1
0.899904787608087 0.890795232452807 1 0
0.981267412279828 0.970645301513266 1 1
0.898503440654408 0.889218259190866 1 1
1.02320931954578 1.01308776013476 1 1
1.07401318412595 1.06304412174835 1 1
1.00912852887907 0.99802040219269 1 1
0.92938606529239 0.920196503042793 1 1
0.969190195653793 0.959946545034768 1 1
1.00646690432275 0.996520045735884 1 1
0.972340143256581 0.962534996500375 1 1
1.04912595334675 1.03960125591237 1 1
1.08291036074084 1.07250479011611 1 1
1.04142561914323 1.03124630214396 1 1
0.984756976249073 0.975239627190481 1 1
0.906933792940636 0.898596881995869 1 1
0.978215024686519 0.968992654195237 1 1
0.940053602988186 0.930608973264768 1 1
0.959084748385988 0.948789646674931 1 1
0.999995002379864 0.989744724762301 1 1
1.02044888059122 1.0105101958169 1 1
0.995791493649601 0.985232946564405 1 1
1.03867811805117 1.02826186064707 1 1
1.00415519312931 0.993430128360066 1 1
0.984409392613292 0.975031782834628 1 1
1.02389594168336 1.01312352681013 1 1
1.03992738154607 1.02934978265278 1 1
1.02925672875001 1.01898043581413 1 1
1.03917195342679 1.02876382113308 1 1
1.00877967907539 0.997987542053263 1 1
1.10262062944575 1.09120320272327 1 1
0.994677773334908 0.985078208867524 1 1
1.03136973843307 1.02099594478381 1 1
1.0725572146133 1.06089945041902 1 1
0.841711793195238 0.832524017761112 0 0
1.04317776913548 1.03310485140758 1 1
0.957587858817265 0.948603102728315 1 1
1.03435221291221 1.02335587619313 1 1
1.04667279164973 1.03669940874574 1 1
0.874416022590674 0.865746045198389 0 0
0.899971445731576 0.891472880394433 1 0
1.05011172531305 1.03902357320323 1 1
1.03378833422965 1.02286276807815 1 1
0.953655873811102 0.944377880907089 1 1
1.01554483114124 1.00528967440384 1 1
1.07082267043582 1.06036518191329 1 1
0.919469945595 0.910548903560283 1 1
0.928900218592995 0.92023126084179 1 1
1.05541520201823 1.04527325164759 1 1
1.09185844718178 1.08094285429863 1 1
1.04833730727927 1.03797673135475 1 1
1.00860273090729 0.99883773076783 1 1
1.05836618483742 1.04805951873453 1 1
0.974023025672775 0.965001454703361 1 1
1.06284751432155 1.0517135666912 1 1
1.03284770952705 1.02289688331843 1 1
0.985856117536026 0.976283486124939 1 1
1.00362165529169 0.99281391224347 1 1
0.874928992024062 0.866289795372611 0 0
1.05249844011243 1.04163827105437 1 1
0.914942186590925 0.905861048627865 1 1
1.07769878745946 1.06689045069272 1 1
0.911364902249027 0.902361295832447 1 1
1.04427824685168 1.03441087186377 1 1
0.958124803442088 0.947709003669105 1 1
0.909484380815447 0.900539587238484 1 1
1.1520792350043 1.14095107751059 0 0
1.00591495919099 0.996483383714165 1 1
1.01940423561598 1.00842125794638 1 1
1.01001119399094 1.00067369060349 1 1
1.06980765318899 1.06018567632225 1 1
1.02908753555882 1.01912980615046 1 1
0.961746420029974 0.952022025170701 1 1
0.983413927633917 0.973835636941511 1 1
0.897429507956722 0.888735623574063 1 0
1.05786458548366 1.04661305134269 1 1
1.07909259870768 1.06884824805458 1 1
1.02753518991274 1.01761988751815 1 1
0.910949748484901 0.902039394919923 1 1
0.898992101310394 0.889959216252636 1 0
0.956130027836092 0.946180683479683 1 1
1.01989404033398 1.00914609762891 1 1
0.859719243737333 0.850895109230838 0 0
1.03481252987636 1.02401295869712 1 1
0.990513894854304 0.980180343902313 1 1
0.940957675191235 0.931266352632387 1 1
0.962085305524411 0.952621367872915 1 1
0.957670070816946 0.947455292582647 1 1
0.896784814309403 0.888270844364389 1 0
0.953156658132854 0.943883179725933 1 1
1.02073620145931 1.01078195470151 1 1
0.936245979987642 0.927131343145986 1 1
1.01876630930879 1.00763785126255 1 1
1.01331856036798 1.0032550003218 1 1
0.949667977944452 0.940388858538565 1 1
1.09393744406939 1.08253336768753 1 1
0.978765984198558 0.969410866900234 1 1
0.95739900062702 0.948148886424705 1 1
1.0210011113342 1.01060211274793 1 1
0.972635229689964 0.962787726688993 1 1
0.930895025317267 0.922208130476169 1 1
0.99129874644968 0.982486887479735 1 1
1.00254225427119 0.99327461494276 1 1
1.06407698133389 1.05325006004228 1 1
1.0346471808791 1.023765910524 1 1
1.00783664711245 0.997090963645213 1 1
1.05100026367469 1.04048340730186 1 1
0.969106341879311 0.960063680584201 1 1
0.996031024718499 0.985845893759202 1 1
1.03434372507721 1.02392032848557 1 1
1.04103107873256 1.03139459225414 1 1
0.969398174633353 0.959452310924705 1 1
1.00956786288737 0.999924316348651 1 1
1.00354530560676 0.993728350566651 1 1
1.01841327207513 1.00776438244011 1 1
0.993900186798165 0.983541998832455 1 1
1.03215319389313 1.02288184577457 1 1
1.02129920618497 1.01188474182303 1 1
1.0046352117206 0.995245513132437 1 1
1.01136839648449 1.00168278640995 1 1
1.08363025830592 1.0718540977331 1 1
1.11882123891909 1.10794126729783 0 1
1.02359197676894 1.01344782782264 1 1
0.943436158289194 0.933578408621481 1 1
0.954810133738079 0.945331466348441 1 1
0.948378140440512 0.938745550311775 1 1
1.01945966968101 1.00918828581502 1 1
0.964181855009357 0.954934507843196 1 1
1.02659368249224 1.01684064801297 1 1
1.10130474014451 1.09010791560794 1 1
0.921116807270009 0.911795027467031 1 1
1.02066044617737 1.01036142142752 1 1
0.932361030420903 0.923363223487403 1 1
1.07246823581689 1.06218228940124 1 1
0.954165918251977 0.945022596795176 1 1
0.977029673994014 0.967699463310168 1 1
0.958391854031238 0.948690596727224 1 1
0.972525123624449 0.962257429855453 1 1
1.02304606499076 1.01328035505907 1 1
0.992990484936941 0.982899881124133 1 1
0.950456009254162 0.940978878590957 1 1
1.07741682924709 1.06650384032031 1 1
1.01128549272999 1.00092123066755 1 1
0.933879928993671 0.924625826092068 1 1
0.989354860848742 0.979222944638637 1 1
0.991084825993668 0.98133812328972 1 1
1.05550505586051 1.0442345574851 1 1
1.11063119384672 1.09916282304808 1 1
1.03229914402014 1.02211716672266 1 1
1.04391408768454 1.03350643936121 1 1
0.97078667781354 0.960694234948822 1 1
0.877356217078608 0.86860908254504 1 1
0.91471014606339 0.904890171625145 1 1
1.02761223065069 1.01672638595569 1 1
1.00725044947759 0.997021119827519 1 1
1.02025918610955 1.00972697665099 1 1
0.953547145512328 0.944094796139908 1 1
1.01358876875667 1.00351043147866 1 1
1.03320252064671 1.02126748101708 1 1
0.931686320966563 0.922406617707897 1 1
1.02800570040496 1.017921129595 1 1
0.996426760758207 0.987297674191712 1 1
0.949281341295674 0.939417382898727 1 1
0.914318082586767 0.904446946564366 1 1
0.986994699340892 0.977146318489114 1 1
1.04454518790534 1.0342535091447 1 1
1.02265576966672 1.01344408081806 1 1
0.967412970178732 0.957706013989362 1 1
0.974846220783624 0.965233669484024 1 1
0.959902299705394 0.950016029211809 1 1
1.03608981242869 1.02541862696218 1 1
1.03152259091239 1.02086239804163 1 1
1.02184107648216 1.01191473104539 1 1
0.88650835987104 0.877492257766727 0 0
1.02308849174407 1.01340158357512 1 1
1.05343093229154 1.04355470504741 1 1
1.0311197446111 1.0208280843034 1 1
1.00667005286543 0.996833022988717 1 1
0.987547789646084 0.977939841342895 1 1
0.937430117384474 0.928887349060199 1 1
1.00379301566921 0.993073972728354 1 1
0.954862301218741 0.945444961081026 1 1
0.922956011599523 0.91416657465229 1 1
0.977600913421528 0.968815825130689 1 1
0.973425043897601 0.963157138952847 1 1
0.977272656260794 0.967666301043991 1 1
0.99174571009991 0.981875554975572 1 1
0.956967837124556 0.947864778269316 1 1
1.02417068421268 1.01277027068608 1 1
0.918997684402102 0.910032544630985 1 1
1.00949343014058 0.999535715693054 1 1
0.8299092187944 0.821396424763951 0 0
1.08843666023691 1.07795019319561 1 1
0.983425079632967 0.973072446267056 1 1
0.956086988485333 0.947165672010039 1 1
1.02885056506923 1.01828337872909 1 1
1.02730927925582 1.01728550787446 1 1
1.01803110368069 1.00615483353679 1 1
1.06835345866794 1.05861877205785 1 1
1.05874780988654 1.04865256423168 1 1
0.960703849276765 0.951037106618298 1 1
1.03295281314773 1.02297920984634 1 1
1.11180311021388 1.10017083161102 1 1
1.03958801148804 1.02902552985303 1 1
1.01794796674924 1.00777025512622 1 1
1.01737258842882 1.00785336447675 1 1
1.02716383964638 1.0167682793875 1 1
1.0293710521253 1.01925667144005 1 1
0.998928931935112 0.988733905626925 1 1
0.951219547603563 0.941903272678562 1 1
0.975970481065051 0.96497378782835 1 1
1.06050315921172 1.04948471370676 1 1
1.03359827104554 1.02294547325442 1 1
1.01413170610532 1.00441995543439 1 1
1.02481042273297 1.01501559862633 1 1
1.0573792243851 1.04643424371828 1 1
0.921388697305392 0.911743937774694 1 1
0.951633399515903 0.941721848564308 1 1
0.966223825927294 0.957003715371842 1 1
0.985857013221094 0.976674120351613 1 1
0.971087660778544 0.961145101968449 1 1
0.968919471116102 0.958564051636799 1 1
0.958106017514645 0.949395797780628 1 1
1.03775882780155 1.02605875375418 1 1
1.02945568832772 1.01948658811319 1 1
1.02062192425941 1.00965131567038 1 1
1.09564449741861 1.08446684581 1 1
1.09132244712901 1.08102305871902 1 1
0.976902583997248 0.967777030939887 1 1
1.08002992437826 1.06988563799216 1 1
0.942992573083536 0.933559650546175 1 1
0.97131558417921 0.961113908105023 1 1
0.976920399198633 0.966601151794194 1 1
0.987959707322929 0.978645214465769 1 1
0.978995361997701 0.968809712574141 1 1
0.997762512681757 0.987573370416765 1 1
1.01095089107715 1.00071355878249 1 1
0.961695749449956 0.95239000130405 1 1
1.05726590579764 1.04698388784094 1 1
1.01102659600107 1.00098041722291 1 1
1.00781179725009 0.997110370589053 1 1
0.928869583890624 0.919710134206585 1 1
0.988697764799236 0.979645077823334 1 1
1.01464063455961 1.00450271111096 1 1
0.957935686630187 0.948188254513802 1 1
1.05435856506097 1.04386811997011 1 1
0.941447040193407 0.931532621853931 1 1
1.05091334313652 1.04038102694061 1 1
1.11868135302286 1.10633975128029 1 1
0.908416554187837 0.899236970661965 1 1
1.05666685597004 1.04647720725236 1 1
1.08861093666742 1.07713383731524 1 1
0.959620995809957 0.950300637060023 1 1
1.02423958687171 1.01375593910357 1 1
0.960832152078952 0.951709390431433 1 1
0.974767265092753 0.965608392166016 1 1
0.992774649372616 0.982221196342065 1 1
1.06340097795885 1.05315473427722 1 1
1.0318685977157 1.02160360855854 1 1
0.992933365329185 0.983103015161264 1 1
0.98240442123812 0.972886083177831 1 1
0.993727149990144 0.983674924290409 1 1
1.0400715343089 1.02991640440823 1 1
0.944698306705047 0.93449505358314 1 1
0.936198033242531 0.926161333607784 1 1
1.03420378800475 1.02384617504059 1 1
1.02680908057571 1.01584906447118 1 1
0.892060929004706 0.882561872845599 1 0
0.933152948509803 0.92414685737013 1 1
1.02213103599936 1.0111922791741 1 1
1.00515790471779 0.99609859738476 1 1
0.9550854377277 0.945624553464099 1 1
0.867058241568194 0.858900825060669 0 0
1.0192945952098 1.0093939751391 1 1
0.974954236351329 0.965182521754546 1 1
1.07317363383629 1.06241944416783 1 1
0.980168631674952 0.969714876416211 1 1
0.994212335424687 0.98393327169338 1 1
0.964315841851022 0.954715863130605 1 1
1.09577026208521 1.08461574783594 1 1
1.00246497293865 0.992966873866824 1 1
1.04983468048929 1.03957155758061 1 1
1.04346335242137 1.03299798705959 1 1
1.076290997983 1.06640975151716 1 1
0.999310837162031 0.989135733085629 1 1
0.968581425517739 0.959356168838756 1 1
0.955368900944149 0.945306402069766 1 1
0.982221585050557 0.973216157843495 1 1
1.05011212645844 1.03987635856112 1 1
1.02924685392195 1.01936569525119 1 1
1.06565898605228 1.05433869854309 1 1
0.956993809013882 0.948073141668319 1 1
1.08172096733227 1.07092303189692 1 1
0.924656659845772 0.916019371538021 1 1
1.0079607238424 0.997569490440535 1 1
1.0583564912479 1.04752413798043 1 1
0.995899001275238 0.985440679406349 1 1
0.980287297402099 0.97096138459599 1 1
0.962342704718174 0.952140497736537 1 1
1.04884705858095 1.03788749070277 1 1
1.01950232766099 1.00890301669642 1 1
1.00994368811056 1.00002344238553 1 1
0.99491300195151 0.985396065209928 1 1
0.958032146628408 0.948611353417314 1 1
0.997495483313047 0.986893117657946 1 1
1.00864552176113 0.998551169004117 1 1
1.02767960820925 1.01633999110845 1 1
1.1005234334829 1.08949292072279 1 1
0.856426306959654 0.848568025952227 0 0
0.966717761475333 0.956820586493567 1 1
1.02372201139256 1.01326016650231 1 1
1.02240692720516 1.01264939503189 1 1
1.03600885175112 1.02500066435683 1 1
0.996574998335312 0.986739074032426 1 1
0.994469564601333 0.984129794496508 1 1
1.01230293939867 1.0021211538081 1 1
1.00609394669549 0.99665337970857 1 1
1.07918061726803 1.06847666179417 1 1
0.981239093515986 0.971627931458463 1 1
0.987427826453446 0.977739285446545 1 1
0.811502846596836 0.803469405440239 0 0
0.996250977079972 0.986470973496894 1 1
1.02822178007062 1.01828332565658 1 1
0.945534275190486 0.935934930436373 1 1
0.960220915707501 0.95083794699149 1 1
1.01406441118587 1.00429165872291 1 1
0.987400071884602 0.977595070182619 1 1
0.974524125239455 0.965614157946972 1 1
1.11960347879184 1.1069848642913 0 1
0.950912542572009 0.940448905811137 1 1
0.930833872819513 0.921573929448372 1 1
0.965159206196306 0.956193350934859 1 1
1.00013361087021 0.990174961275647 1 1
1.01139167068796 1.00194500455989 1 1
1.08423297454951 1.07317627083561 1 1
1.04832440935974 1.03802179057425 1 1
1.10281584497445 1.09164869075956 1 1
1.01153479711046 1.00150367367025 1 1
0.909599731333857 0.901430921802597 1 1
1.01119508569709 1.00169513368974 1 1
1.01002381444503 0.99970869376433 1 1
0.980748115563974 0.971152221198056 1 1
1.06458831276111 1.05452272709299 1 1
1.07243422585337 1.06233240834909 1 1
1.03912051578446 1.0287425287899 1 1
0.970794152367921 0.961163698797288 1 1
1.0840411565035 1.07179979393382 1 1
0.968477224420772 0.9591933835245 1 1
1.02413452855816 1.01411035179972 1 1
1.12276882342476 1.11086441759703 0 1
1.08505308944918 1.07330799154828 1 1
0.936344751210654 0.926817636592495 1 1
0.945780735423855 0.936164999684054 1 1
1.05984605189591 1.04993938442821 1 1
0.976706337739071 0.96641364096806 1 1
0.978506353074307 0.969354367873741 1 1
0.975668619826283 0.965686089742252 1 1
1.02379380818593 1.01327468850165 1 1
1.0436997557182 1.03466748887964 1 1
0.985509390323832 0.976039823318817 1 1
0.940678872058552 0.931443967501396 1 1
0.960903165326899 0.951134727872096 1 1
0.979538883149079 0.969601219802381 1 1
1.053245520939 1.04334317926653 1 1
0.974781998250827 0.965773907209377 1 1
0.960834780071712 0.95078250912886 1 1
1.05781582631276 1.04740837345593 1 1
0.968916664911483 0.959138555202396 1 1
1.00203701439136 0.991619586173514 1 1
1.00731078083184 0.997481648104491 1 1
1.05484910205953 1.04449623799885 1 1
0.875864688843734 0.867083810044513 0 0
1.04970573600938 1.03989807923577 1 1
0.945037655148612 0.93538984822037 1 1
1.01973871928363 1.0097682319509 1 1
0.965333658000369 0.955517227158326 1 1
0.931793767406616 0.922125193963791 1 1
0.976521474510542 0.967122664645496 1 1
1.07149124081011 1.05988836623727 1 1
0.909767785332499 0.900784838667181 1 1
0.91210122452163 0.903197769907231 1 1
0.991488057553346 0.981897976415373 1 1
0.919942232842678 0.90971712065628 1 1
0.987059551268987 0.977781908593494 1 1
0.980252771632393 0.970883377529216 1 1
1.00433551508721 0.99334219179012 1 1
0.990962696215772 0.981296643697722 1 1
0.993707635782781 0.984851469370378 1 1
0.932364395522333 0.922755522764565 1 1
1.10538879050094 1.09393734936903 1 1
0.930262808191051 0.920610470285466 1 1
0.935302016989033 0.924948819818263 1 1
0.997421627866704 0.987285323368767 1 1
0.995009483872466 0.985540751376332 1 1
0.966164235202827 0.956241118590004 1 1
1.13720627882863 1.12635618434993 0 0
1.03652177421396 1.02612561959119 1 1
0.978061996486344 0.967897635119775 1 1
1.08451814606596 1.07392994795585 1 1
1.06202923742215 1.05149909488005 1 1
0.84300507341599 0.834499895624335 0 0
1.01314914672765 1.00242358301993 1 1
1.09046388970225 1.07983376829862 1 1
1.02747184535856 1.01731002419468 1 1
0.970402245582773 0.960881274286044 1 1
0.932264897210586 0.923221972348542 1 1
1.02549570588081 1.01541932620474 1 1
1.01367441054382 1.00415887155043 1 1
0.916997773466686 0.907073375079316 1 1
1.12724778995865 1.11685349644604 0 0
1.07263243255591 1.06176934656191 1 1
0.981785773032518 0.972167021144931 1 1
1.10974816351508 1.09903771448371 0 1
0.94281286114706 0.933153750591159 1 1
0.946837136950398 0.936119650894753 1 1
1.07084378123872 1.06078869405794 1 1
1.04768675295565 1.03730760731549 1 1
0.9949155049872 0.985258898458024 1 1
0.943354566181868 0.93399614061047 1 1
1.02742979089417 1.01694425289843 1 1
1.04282903433019 1.03161950257267 1 1
0.944956060810761 0.93611506953655 1 1
0.947105742838005 0.937588901595023 1 1
0.91052482872578 0.901195388041285 1 1
0.977287222139461 0.967483555076426 1 1
0.920488953433801 0.910261201888117 1 1
1.08627478899997 1.07544780245864 1 1
1.03672946249835 1.02589693813769 1 1
1.04669726548805 1.03560847957082 1 1
0.9622643314913 0.952952011583227 1 1
1.00129920214042 0.991844566525554 1 1
1.02546162510322 1.01555942021752 1 1
1.04013364002474 1.02922831902536 1 1
1.04194720764508 1.03198115551172 1 1
0.957618464188891 0.948107218463616 1 1
1.04623208014352 1.03621390783684 1 1
1.04859612989345 1.03801551403589 1 1
0.973329094431806 0.96315980513326 1 1
0.972379574936968 0.962239268497734 1 1
1.04142281439933 1.03072363555504 1 1
1.00924175288189 0.998848263401981 1 1
0.986206196018093 0.976249092275356 1 1
1.01384715594849 1.00407435517886 1 1
1.08027616906833 1.06980279920364 1 1
1.00113701423381 0.991632638568644 1 1
1.01048229342811 0.999497621326249 1 1
1.0068507941402 0.996462836043599 1 1
1.07104306426193 1.05990778289489 1 1
1.06199071387476 1.05216082190927 1 1
1.07186989215222 1.06123079005012 1 1
0.975987867386929 0.966243842252168 1 1
1.03947730363805 1.02922467917516 1 1
0.992785893921685 0.983402008447102 1 1
0.99489079237352 0.984634711678355 1 1
1.05040763566215 1.03991484476351 1 1
0.945923480229629 0.936177238724522 1 1
1.03160643648569 1.02130537241867 1 1
0.941434901186502 0.932124418328058 1 1
0.941578018065665 0.932629466487177 1 1
0.904531082012663 0.895646454112263 1 1
0.97221404787179 0.963510286389874 1 1
0.932738962532029 0.924468773687191 1 1
0.911689332975482 0.902160837358271 1 1
1.05726827028163 1.04625931739638 1 1
1.03956359352995 1.02958845154115 1 1
0.946197181209859 0.937253566154663 1 1
1.00570874092961 0.994491090069629 1 1
0.889271347866815 0.880550471711638 0 0
1.00262025569638 0.992086327539895 1 1
0.972849059095216 0.963201236471786 1 1
0.958842406335715 0.949238103570887 1 1
1.05344958750403 1.04304649533999 1 1
0.974727014390188 0.965620649469395 1 1
0.945323133135986 0.935957692586063 1 1
1.02028823782829 1.01115963319553 1 1
0.982546960717338 0.972395973618451 1 1
0.990150382520422 0.980573990557344 1 1
1.01472618526266 1.00494788192107 1 1
0.938402587998104 0.929112072276188 1 1
1.03954090757326 1.02911613617387 1 1
1.01453392359454 1.00404314766598 1 1
0.992523109871217 0.981504052370077 1 1
1.02548358969628 1.01420902019268 1 1
1.03748824489232 1.02710293910323 1 1
0.938033910751945 0.928468274867004 1 1
1.03587006199303 1.02477100571306 1 1
0.964490190048173 0.9552474473368 1 1
1.0402134485674 1.02958757172087 1 1
0.880630834196456 0.871828849838542 0 0
0.967318230882508 0.957612915062998 1 1
0.993785809898613 0.983575956040489 1 1
0.946993846824781 0.937585922714796 1 1
0.971632362997222 0.962111307450978 1 1
1.02232879534756 1.01211980037589 1 1
1.03373504021641 1.02389306699268 1 1
0.943981514554855 0.934404765716343 1 1
1.05546356875855 1.04502004613151 1 1
0.933274942856432 0.923937395916841 1 1
1.00995707372933 0.999356544361063 1 1
1.02767458882066 1.01817209359793 1 1
1.01200570146863 1.00212408532324 1 1
1.03127170748536 1.02189499535907 1 1
1.03482703360165 1.02426078250307 1 1
1.11927071163363 1.10840865787997 1 1
0.966234537054056 0.956888123100806 1 1
1.04804525303956 1.03750895525367 1 1
1.00004447520767 0.990184890123489 1 1
1.00656718953212 0.996543953848207 1 1
1.0686891581719 1.05667852604896 1 1
1.05367663991823 1.04262418696703 1 1
1.03698500218913 1.02687215425055 1 1
1.03666626065852 1.02682824094894 1 1
1.01167136461 1.00194740874913 1 1
0.973633850034714 0.964013233188589 1 1
0.846460583457977 0.837916260902734 0 0
1.07675558921177 1.06613499739944 1 1
0.970617615322036 0.960345258767696 1 1
1.08338381388269 1.07238462184348 1 1
1.03935304243219 1.0291835449534 1 1
1.04038354155469 1.03005428767224 1 1
1.02234280331703 1.01247603581521 1 1
0.949205915976166 0.93996874385143 1 1
1.04801879218503 1.03801214866142 1 1
1.07266962107153 1.06198607304601 1 1
1.0291973598119 1.01909748262769 1 1
1.06357495084779 1.05239863589075 1 1
0.914169747717487 0.904680100613978 1 1
0.931735503806369 0.922247350722776 1 1
1.0056365944529 0.996450225376405 1 1
0.937143312736664 0.927561117074031 1 1
0.999068595703045 0.989891029060055 1 1
1.01618850714943 1.00696626823593 1 1
1.03881183913094 1.02909752153344 1 1
1.02461938280469 1.01428631182701 1 1
1.07405447615662 1.06346243313996 1 1
0.904397740175189 0.895121439062 1 1
1.00454376414231 0.994023604598133 1 1
1.10950554087054 1.09872244018289 0 1
0.976971203612946 0.967435046481309 1 1
1.00779299521882 0.998751406861612 1 1
0.962350034660035 0.951866007682981 1 1
1.01497973736739 1.00394016810919 1 1
0.952441719173567 0.943601182707169 1 1
0.996486109679999 0.986533489215505 1 1
1.01521818507007 1.00538148001801 1 1
0.917286221622381 0.908220405063955 1 1
0.991708041065196 0.980826423122337 1 1
0.990645080330785 0.980594191337512 1 1
1.06340777317617 1.05346094675617 1 1
0.972823668016585 0.963524353505751 1 1
0.912363354464973 0.903582172750486 1 1
0.97438504269558 0.965264679048115 1 1
0.917799486898599 0.908127308442674 1 1
0.976585054478903 0.96691165064295 1 1
1.02848486069036 1.01824239848915 1 1
1.02079357941959 1.01112645400803 1 1
1.03085152455904 1.0208852293288 1 1
1.10068229749404 1.08873321303487 1 1
1.0997284283376 1.08877420922962 1 1
0.963504152016692 0.953949475054774 1 1
1.01351396828588 1.00334360965653 1 1
1.09546383632847 1.08379976562618 1 1
0.951148024893555 0.940627258199028 1 1
1.05288280795839 1.04230203779569 1 1
0.996189988767221 0.98604721440962 1 1
0.942736098619841 0.93350102237641 1 1
1.08823312054563 1.07721382046308 1 1
0.995839234093953 0.984844499511567 1 1
1.01633510976656 1.00662585966536 1 1
1.10217575146843 1.09121145251764 1 1
0.989681862230466 0.979547768603237 1 1
1.0679404815649 1.05770615490084 1 1
1.05327515857446 1.04257146045384 1 1
1.01878684721398 1.00833223391766 1 1
1.01514603972823 1.00487353310198 1 1
0.899154284943198 0.890386154609007 1 0
0.941106665072866 0.932188005666947 1 1
0.983285561264994 0.973821504110663 1 1
1.01699579047552 1.00702490885058 1 1
0.969914312732108 0.959922165671884 1 1
0.900328540836181 0.891487699264978 1 0
0.84951025013936 0.840687431988383 0 0
1.06248253036469 1.05165250120534 1 1
0.950340658029818 0.941553041557272 1 1
1.03178273757425 1.02120760162582 1 1
0.956499216788468 0.9470881088617 1 1
0.963220292635943 0.953686322717615 1 1
1.04239451287121 1.03226620860275 1 1
1.01582628780163 1.00491342055001 1 1
0.940950986542996 0.931469067492384 1 1
0.878471240253209 0.869748102961272 0 0
1.03521034529138 1.02562130585058 1 1
0.972321241567518 0.963158770512982 1 1
0.919721032713188 0.910932797675607 1 1
1.02149621691756 1.01111223575768 1 1
1.00168133557106 0.990786491774481 1 1
0.913004063267862 0.904137045097422 1 1
1.0128203082344 1.00296421852274 1 1
0.96871286663849 0.958781007671913 1 1
0.989658644417405 0.979600812695249 1 1
0.995836977335216 0.98573409542805 1 1
0.951782064631497 0.941961577562329 1 1
1.01833830857858 1.00812809355378 1 1
0.986408459133803 0.976716904381892 1 1
0.968379383401209 0.958528196003819 1 1
1.04088353110908 1.03102845394157 1 1
1.03946934527111 1.02958181901538 1 1
1.15682696461422 1.14559278328933 0 0
1.00710502059237 0.996367078262176 1 1
0.925966640290968 0.916406459317398 1 1
1.03280288164125 1.02271148510207 1 1
0.955912805496837 0.946702279838378 1 1
0.982992802527262 0.973903288051122 1 1
1.01876034571169 1.00859695481068 1 1
0.989190266505971 0.979172298831695 1 1
1.04285907961335 1.03320523057407 1 1
1.02076913931428 1.01112501625931 1 1
1.00991439340221 0.999083255624575 1 1
1.04750804429074 1.03750007462861 1 1
0.942222701597586 0.933567838565205 1 1
0.950537778488534 0.940784474769493 1 1
1.06825519208958 1.05730294868777 1 1
0.975047109286353 0.965130566940697 1 1
0.97717749206995 0.967218865518521 1 1
0.930398045415839 0.921118214547183 1 1
1.06621247914019 1.05502796006571 1 1
0.975719172453772 0.966314173127868 1 1
0.990551097321483 0.980555161528264 1 1
0.99261387213025 0.982590299324496 1 1
1.06281308155544 1.05296404022116 1 1
1.00504892590022 0.993931163176872 1 1
1.00107235761005 0.990971779105407 1 1
1.01766213272484 1.00777503904221 1 1
1.09726753629446 1.08660289810942 1 1
0.908928064399777 0.900147451729706 1 1
1.03837321452801 1.02785916368121 1 1
0.95893554677299 0.949113916977692 1 1
0.976207589357921 0.966580586612383 1 1
1.03393132444468 1.02384247482534 1 1
0.974994583357462 0.965898942337628 1 1
0.942304299985026 0.933352421298739 1 1
1.01457226249309 1.00454381930546 1 1
1.08301204856577 1.07223259112201 1 1
0.990262601479962 0.979796152910439 1 1
0.928325250552745 0.919039863794702 1 1
1.01457436382954 1.00469903959082 1 1
0.902780571485231 0.893931256793754 1 0
0.996386338753281 0.986896241749997 1 1
0.957898057196792 0.947838469170085 1 1
0.944326697242526 0.935061917159507 1 1
0.944513306595677 0.935837690537644 1 1
1.01195848119327 1.00235619974883 1 1
1.02392472379081 1.01338665295843 1 1
0.969286108864203 0.959627932394182 1 1
1.09996381710345 1.08901826622399 1 1
1.10965210148947 1.09897332189731 0 1
1.06026207438127 1.04980882305558 1 1
1.01636917853667 1.00623460607424 1 1
1.01711918598058 1.00701038743615 1 1
1.07479866714162 1.06354422688542 1 1
1.04070795402126 1.02992487967037 1 1
0.973876625172551 0.96429939739381 1 1
1.0411723321971 1.03025060215382 1 1
1.07678736504981 1.06568112789158 1 1
0.934234451346347 0.925013672923804 1 1
1.00902397943957 0.998652553416755 1 1
0.973935951875652 0.963523821348133 1 1
0.993199321750666 0.983484854237976 1 1
1.01620044756205 1.00574961804472 1 1
1.06124676042077 1.05108027697439 1 1
1.0765827129182 1.06540070416591 1 1
0.881411450000079 0.872651271135186 1 0
0.99487592533022 0.984956143231834 1 1
0.94643469699034 0.93682219396929 1 1
0.992505736807492 0.982581542477728 1 1
1.06921185801552 1.05833300366758 1 1
0.983299224697234 0.973468411566901 1 1
0.957288555311108 0.948609951738084 1 1
0.919249420415941 0.910414288623232 1 1
0.968527671036643 0.958788385210339 1 1
0.936371652359746 0.927261370603102 1 1
0.928529272641395 0.919273797979302 1 1
0.951988580754423 0.942502907393592 1 1
0.998321180484033 0.9886330378348 1 1
0.96364463352207 0.954916231690509 1 1
1.00990723351478 0.998792620055366 1 1
0.994940065423234 0.985468830496041 1 1
0.948026572087171 0.939212296947656 1 1
0.895287892416463 0.886150134895806 1 0
1.0326422267284 1.02337577009229 1 1
1.08513760451825 1.07385935633947 1 1
0.997342049992646 0.987350614926476 1 1
0.949037472012466 0.939275111425155 1 1
0.993769220003886 0.984173739358122 1 1
1.06938759641237 1.05871126894985 1 1
0.979699019076147 0.969488616142985 1 1
0.840597182891746 0.832535387047758 0 0
1.02949226664307 1.0191136914308 1 1
1.00044224604478 0.989946845983345 1 1
1.01245102499358 1.00148000466609 1 1
1.06638430093445 1.05615228372224 1 1
1.01345343827441 1.00371808908138 1 1
0.991998238752259 0.982621942007921 1 1
0.974915757340326 0.965862196158455 1 1
0.968932330316151 0.95853483573211 1 1
1.09198557919655 1.08118222102315 1 1
1.05522521832793 1.04467247564127 1 1
0.916390212584194 0.907247589397167 1 1
1.10050177116643 1.08857750213781 1 1
1.06062926082119 1.04942775462059 1 1
0.978709774635614 0.968904317933636 1 1
0.95558734362209 0.946165685894186 1 1
1.06286573625673 1.05201098215953 1 1
0.840687285725648 0.832148006889674 0 0
1.01845900678286 1.00761545334048 1 1
0.940156816944387 0.930863291763792 1 1
1.02121936803141 1.01062395465975 1 1
0.99663591799937 0.986696522139109 1 1
1.08199854654354 1.07145522025836 1 1
0.993754716904357 0.983940799114682 1 1
1.02214992953327 1.01270610799011 1 1
1.03613611320515 1.02592860934916 1 1
1.02311167605475 1.01298533871806 1 1
1.01663641175719 1.00625235097912 1 1
0.919902800086973 0.910319987384106 1 1
1.02470722605481 1.01421488300933 1 1
1.00865951130379 0.998323329338225 1 1
1.0459584840303 1.03635218927076 1 1
1.00255146784166 0.992785559843325 1 1
0.977517283762724 0.967890562409483 1 1
0.962294463026484 0.953399428433741 1 1
1.00446248522969 0.994717321586988 1 1
1.03911743790075 1.02842236729767 1 1
0.982371859023529 0.971760703886395 1 1
0.981305151390661 0.971521397297608 1 1
1.02017275292487 1.00891167215336 1 1
0.946565998566923 0.93746001769316 1 1
0.941661425823239 0.931930782728147 1 1
1.04364705386349 1.03338239716845 1 1
0.959515795559055 0.948484087245841 1 1
1.00465979387472 0.994081659690267 1 1
0.887367177153472 0.879021286708452 0 0
1.06124081636841 1.051372908469 1 1
0.963540236384033 0.954210800570679 1 1
1.03248276214207 1.02222734694936 1 1
1.0572369935395 1.04704812342552 1 1
0.940354260463813 0.931414192081154 1 1
1.02123968957911 1.01095730465831 1 1
1.04977206584908 1.04014971405338 1 1
0.9395494136389 0.930179244615395 1 1
1.0254261470198 1.01532674169843 1 1
0.946774643325565 0.936641656372842 1 1
1.03987858675908 1.02889594604499 1 1
0.965749256177644 0.956406663646185 1 1
1.01801624318777 1.00816069032867 1 1
0.936195481464613 0.926838148348099 1 1
0.980307936261137 0.971014396709316 1 1
1.10232517101637 1.0903068213576 1 1
1.03658494528696 1.02580614276282 1 1
0.965428576028621 0.955513623337514 1 1
1.01265320849259 1.00254202771348 1 1
1.00550068274467 0.995497448712322 1 1
1.01661374187544 1.00687745178022 1 1
1.08908718493132 1.07666749995569 1 1
0.924170259485808 0.914934060895619 1 1
0.966887773623415 0.957792794998139 1 1
0.938504309329127 0.929436581765699 1 1
1.02310672541536 1.01278437393469 1 1
1.07119088151962 1.05973273395899 1 1
1.03299908716061 1.0228133334566 1 1
0.969802920581305 0.960675265638093 1 1
0.995000564321718 0.984889274588171 1 1
1.02654266332948 1.01612415616067 1 1
0.998225157644001 0.988841930001987 1 1
0.984872574890046 0.975479646992754 1 1
0.967191281101059 0.957357791895953 1 1
0.947609859706273 0.937767657012525 1 1
1.07786431522403 1.06799642768927 1 1
0.984052825814241 0.973654404148442 1 1
0.93743854418421 0.927907592354019 1 1
1.06532837052399 1.05432548836978 1 1
1.04241491269687 1.03221000028549 1 1
1.06785489742844 1.057671389087 1 1
0.931332920077268 0.922344705017195 1 1
1.02290138999173 1.01291928993526 1 1
1.05181385319178 1.04188029763371 1 1
0.998900282798152 0.988428200160263 1 1
1.01205670121139 1.00164211141741 1 1
1.00843402380155 0.998533561782816 1 1
1.04563508497782 1.03413344400095 1 1
1.00347802369794 0.993083436723515 1 1
1.03815746460722 1.02710728202143 1 1
1.04844631154487 1.03722692801595 1 1
1.05869197112384 1.04785353852157 1 1
1.01513520542009 1.00509625543246 1 1
1.12075001013371 1.10969768915935 0 1
0.998510910941323 0.989050267600799 1 1
1.0391180083787 1.02898016894039 1 1
0.894224963953042 0.885624515313184 0 0
1.10437311990306 1.09301141538711 1 1
1.08610334753732 1.07555369178386 1 1
0.969426611416855 0.959931953743784 1 1
1.00500477701539 0.994369843211457 1 1
0.916538412494045 0.907016969475083 1 1
1.00406962497448 0.993236908120849 1 1
0.984877059418405 0.97482772203036 1 1
0.964579832406576 0.955365562473467 1 1
1.01172679079488 1.00160507615297 1 1
1.02603105550305 1.0153359146716 1 1
0.976704944539789 0.967072086306083 1 1
1.01997478439146 1.00989663458871 1 1
1.03115458309909 1.02150460805382 1 1
1.04419600143489 1.03338395613685 1 1
1.05920280063212 1.04876113387605 1 1
1.00478122229875 0.995418017615876 1 1
1.04713298228383 1.03702184416402 1 1
0.97269385174652 0.962813962151064 1 1
0.945005326513545 0.935384077099327 1 1
1.012295557594 1.00203826491135 1 1
1.00533350680667 0.994934415723434 1 1
1.020276991284 1.01077974081736 1 1
1.1013841398197 1.09033710702431 1 1
0.92633228270288 0.917913676564416 1 1
0.928786148589619 0.919847240556208 1 1
0.997322920866878 0.987207085092987 1 1
1.02392798149683 1.01307151642731 1 1
1.05195180389627 1.04110502913864 1 1
1.03427648400563 1.02403931925735 1 1
1.04717212487889 1.03724473472395 1 1
0.977785964692524 0.968355676429288 1 1
1.0201725026407 1.01038184950516 1 1
1.0435939057633 1.03292962340388 1 1
0.997731697940321 0.987589739513698 1 1
1.03461516545766 1.02496203356729 1 1
1.05147797482291 1.04134709742665 1 1
1.08958755962784 1.07885415970206 1 1
0.994952805747405 0.98533625324429 1 1
0.976807503613249 0.967158425637404 1 1
0.935431336814271 0.92557461228654 1 1
0.960860562403686 0.951313619638465 1 1
1.11385760270001 1.10177204917468 1 1
1.04600361773899 1.03586788565928 1 1
0.872815711852183 0.864195428312653 1 1
1.0650787478919 1.05433125373104 1 1
1.02178529452811 1.01160122564911 1 1
0.941992577128514 0.93223871404846 1 1
0.981273754653489 0.971259381113436 1 1
0.917585475618903 0.90798819103173 1 1
0.990425157413665 0.980870362692233 1 1
1.01621717503346 1.00619110295655 1 1
1.00411549012035 0.994196752985001 1 1
0.97377673207961 0.963884849492643 1 1
0.931172880239815 0.922327237149935 1 1
1.13603124899842 1.12418709340353 0 0
1.01752005634006 1.00680137205456 1 1
1.02176899667548 1.0119234096207 1 1
0.894511263362837 0.886431862878301 0 0
1.03413451640078 1.0244703061201 1 1
1.02207781760337 1.01202293278694 1 1
0.992768694649302 0.983152608839229 1 1
1.04241635537808 1.03195718774369 1 1
1.09086349439661 1.07907664755335 1 1
1.01209277299361 1.00105147165383 1 1
1.03155576527156 1.02151495835319 1 1
0.967425047457769 0.957946160749799 1 1
0.936716688478879 0.927318634989681 1 1
1.1098841242032 1.09902682740671 0 1
0.989076586581994 0.979679342305961 1 1
1.06794458662635 1.05749952233516 1 1
0.913650213262853 0.904844498198979 1 1
0.961566834262239 0.951861673844053 1 1
0.957159120360696 0.947506483405657 1 1
1.00860219773524 0.999048985278154 1 1
0.926689425218321 0.917924744746482 1 1
0.981571500526508 0.972110935212472 1 1
1.03184951661576 1.02173579031747 1 1
1.14803309620901 1.13724347698859 0 0
0.908474644091895 0.899600883706925 1 1
0.990794404501363 0.980862400506191 1 1
1.07463725122352 1.06291936135346 1 1
1.07541505368127 1.06532449945576 1 1
0.92823364811006 0.918969016940825 1 1
0.9386183735857 0.929283552790007 1 1
0.940781392768329 0.931796853003728 1 1
0.996959806764467 0.987342727009528 1 1
1.05207126779443 1.04135407730629 1 1
0.980258522190385 0.970596366605283 1 1
0.997715287208188 0.987548654983889 1 1
0.921828372919799 0.912649656701922 1 1
1.03325462642836 1.02244862832426 1 1
0.983727398477783 0.973420654063668 1 1
1.04748312831961 1.03721302956203 1 1
0.912518638333554 0.903083563823667 1 1
1.03466795696077 1.02311995860478 1 1
1.03102162662443 1.02075004609392 1 1
1.00209801382388 0.991826507292678 1 1
1.01737708129657 1.00750480336427 1 1
1.0247924531119 1.01416926174546 1 1
0.873003957588574 0.863502827800946 0 0
0.970967845280508 0.96188928606919 1 1
0.9760547884034 0.96672838243077 1 1
0.959253597192107 0.94938022973127 1 1
0.922527168868311 0.914171243837895 1 1
1.04206239095756 1.03175656407067 1 1
0.981068592746336 0.970908156661356 1 1
0.976058046961831 0.964606089856209 1 1
0.948388318204236 0.938735644632278 1 1
1.05676508717658 1.04617398222551 1 1
0.996073270548041 0.986266098228137 1 1
1.04591983209891 1.03571101064167 1 1
1.00186156005174 0.991894924979462 1 1
0.92451722509997 0.91590511565412 1 1
0.99425654914876 0.984031556319397 1 1
1.03208471290217 1.02230095136609 1 1
0.962725216279543 0.953019236983795 1 1
0.934486514962079 0.925248796433606 1 1
0.99209363190033 0.981967230393836 1 1
1.06961366467006 1.0587471142929 1 1
1.00371829379466 0.993697008636503 1 1
0.929381846709117 0.919253383556649 1 1
0.969727924358437 0.960432294040285 1 1
1.00474162194926 0.994547170381791 1 1
1.03921698858123 1.02853813663997 1 1
0.888939566699258 0.880262619448138 1 1
0.957910883706521 0.948823054786092 1 1
1.07004683871359 1.05989025606286 1 1
0.928299264103128 0.919078915585139 1 1
1.05807234162051 1.04732522951246 1 1
1.01124177249536 1.00118638910651 1 1
1.01202024984301 1.00176208835353 1 1
0.967967348851722 0.957691242715127 1 1
0.971656165263512 0.962455509514778 1 1
1.00288917056441 0.992901367650488 1 1
1.01526191836518 1.00376855495965 1 1
0.936167169423762 0.92561405919248 1 1
1.07862369534464 1.06796780641968 1 1
0.888721514369548 0.879491901979742 0 0
0.978877038253312 0.969543094899781 1 1
1.0541613544727 1.04330501985716 1 1
0.911773280173525 0.901637191997756 1 1
1.006946547296 0.996271495888546 1 1
0.98371367415844 0.973973063129055 1 1
1.033178219253 1.02353745345236 1 1
1.04971071512197 1.03961096376285 1 1
1.11535650671027 1.10403350299677 1 1
0.905368079605131 0.896571377242042 1 1
1.04285597309157 1.0322981944422 1 1
0.971094447436845 0.961046477926842 1 1
1.08731940954966 1.07630103866045 1 1
1.01718879434287 1.00692318244869 1 1
1.10542098948206 1.09497718200139 1 1
0.997261725066546 0.987674211356346 1 1
0.957854268011046 0.948454886887357 1 1
1.09503370905765 1.08317315041254 1 1
0.977979634315559 0.96805666485086 1 1
1.01365770184252 1.00399947443243 1 1
1.05131252187381 1.04118662408994 1 1
1.07529073574326 1.06465404016131 1 1
1.03860519856093 1.02844018483624 1 1
0.921556286731335 0.912577079958527 1 1
1.09403034483432 1.08312251487094 1 1
0.947715242128449 0.938962037879023 1 1
0.820497950201919 0.812277507531687 0 0
0.973522946993839 0.963426692601625 1 1
0.997692861063211 0.987658225287993 1 1
0.88190179671343 0.873626564115908 0 0
1.00334700478244 0.993707154230626 1 1
0.979169177782729 0.968921256077454 1 1
1.05410203121287 1.04301750139704 1 1
1.06259050124047 1.05243604549828 1 1
0.96147348729986 0.952240465771916 1 1
0.928323537794708 0.919341735378161 1 1
0.954652970703572 0.94545838830787 1 1
0.876219608990875 0.867445524970845 0 0
0.944061748760132 0.935143744865926 1 1
1.04412571050166 1.03324028781723 1 1
1.00965574548704 0.998350323244114 1 1
0.901666398920494 0.892872835210828 1 0
1.00715081893962 0.997928071651359 1 1
1.00285860644663 0.992758432363813 1 1
1.02773705429711 1.01745323023841 1 1
0.979352105526895 0.969985086571189 1 1
0.982186709322313 0.972814263959855 1 1
0.996990016373533 0.987126376093248 1 1
0.959117380247177 0.94984690127613 1 1
1.03599286856027 1.02613083712164 1 1
1.0241360808502 1.01442665310316 1 1
0.996411560203867 0.986096481909224 1 1
1.00679294222386 0.996872930614363 1 1
1.01044155224453 1.00053458718122 1 1
0.981272352196259 0.972238224817599 1 1
1.06255930391802 1.05207631193907 1 1
0.9060161693434 0.897159397837695 1 1
1.02553317066529 1.01430283347678 1 1
1.0650500283368 1.05443163930789 1 1
0.981476172796796 0.970942857224055 1 1
1.03649629104734 1.02550450798349 1 1
1.05377930128584 1.04317281320891 1 1
1.02870007692277 1.01938161320369 1 1
1.04614965493877 1.03566417538765 1 1
1.05255305239663 1.04321441624575 1 1
0.966046541373118 0.956560909575071 1 1
1.04291217460695 1.0322596380979 1 1
1.0378023794479 1.02804637032415 1 1
1.050525390991 1.04025136608224 1 1
0.962518672004525 0.953175328467542 1 1
0.963707115246686 0.953162194445849 1 1
1.03061501871916 1.02024215187003 1 1
0.927764650250444 0.918733867164438 1 1
0.947506853188132 0.937674456453613 1 1
0.976286631717166 0.966078018448754 1 1
0.909972695296159 0.901772544160866 1 1
1.10316348958698 1.09219389801465 1 1
0.934425563978411 0.924851544271344 1 1
1.03591484452208 1.02536323058877 1 1
1.00950739307928 0.999599468627914 1 1
0.984817107071639 0.974727523026843 1 1
1.08028641487196 1.07001437607688 1 1
1.08387372638649 1.07162917291656 1 1
1.05986170964833 1.04968036232267 1 1
0.994860544979629 0.985309253179014 1 1
0.946524608017595 0.936992346961151 1 1
0.957947930764464 0.94796471270566 1 1
0.979630128912586 0.970771219773409 1 1
1.0643940068673 1.05422837736699 1 1
0.97583070132206 0.965904250924095 1 1
1.02069103458904 1.00965709148874 1 1
0.918447306601656 0.909632275763402 1 1
1.02020238034934 1.009171621223 1 1
0.975662947235445 0.966182410066348 1 1
0.999449021960519 0.989246696749254 1 1
1.04180809040745 1.03171727651459 1 1
0.909083948847889 0.898850255864434 1 1
1.00601903075619 0.995287290128698 1 1
1.02312137017567 1.01289191471715 1 1
1.08937202468555 1.07791894296408 1 1
0.893371675515577 0.884536044461546 1 1
0.938786149467028 0.930077220291407 1 1
1.01063351465749 1.00030172561311 1 1
0.89888063816655 0.88967109312488 1 0
0.981541153170581 0.971938167222741 1 1
0.99862065125145 0.987646187065512 1 1
0.949148516551223 0.939834888326616 1 1
1.00696314576999 0.99704908788941 1 1
1.05803134586993 1.04749638377104 1 1
1.02679558458797 1.01674017064416 1 1
1.0369540759137 1.02738742104782 1 1
1.02734305682831 1.01725327920488 1 1
1.05969670369201 1.0493961973717 1 1
0.958555947206926 0.949020237940273 1 1
1.06173269091729 1.05088672949304 1 1
0.939217680076903 0.929251558341356 1 1
1.03829613162945 1.02816466221609 1 1
0.942144830745686 0.932751440449759 1 1
1.06352305504025 1.05244824019728 1 1
1.01042447257515 1.00059601209419 1 1
1.03436433670307 1.0240292436544 1 1
0.966577241930878 0.955869367894954 1 1
0.997999569770584 0.987807763783809 1 1
0.907011518112566 0.89786999424556 1 1
1.11510742697597 1.10453716208719 0 1
0.965532421905958 0.956543450549953 1 1
0.987532975653066 0.977640974384716 1 1
1.06519468808785 1.05538126583851 1 1
1.04303037592379 1.0324785739434 1 1
0.983244763658705 0.973473234340868 1 1
0.994052220967872 0.983977214952862 1 1
1.00879348750405 0.99884125311899 1 1
1.06235556744177 1.05147121216016 1 1
0.98136166879988 0.972466094737384 1 1
1.02154869689983 1.01093726780373 1 1
0.982089997305163 0.972250537512463 1 1
0.996247217859036 0.986489106355098 1 1
0.949203891369049 0.940448350237354 1 1
1.03382530657193 1.02325246475786 1 1
0.956694246517032 0.947092060886961 1 1
0.926408086875486 0.917335228319835 1 1
0.961284392528132 0.951375308320228 1 1
0.925715788717387 0.916680059965832 1 1
0.995443361208638 0.985208131514111 1 1
0.986674896381287 0.976289245528126 1 1
0.90577731064138 0.897077814275563 1 1
0.968702265743459 0.959422884270011 1 1
0.932742374079902 0.924031367531393 1 1
0.969507740184889 0.960330893577062 1 1
1.06811840696017 1.05780220818945 1 1
1.08416429041858 1.0729357773117 1 1
1.07302704340242 1.06294353336537 1 1
0.92503604475488 0.915514700209754 1 1
1.07454021241197 1.06384632841189 1 1
0.881885909101677 0.873486737702122 0 0
0.996627978880055 0.986965662492791 1 1
1.08329452588152 1.07290798223682 1 1
0.963017897325561 0.953186196669611 1 1
1.15546594775133 1.14379143248247 0 0
1.04262199168316 1.03168685346407 1 1
0.970113252993966 0.959633891776979 1 1
0.998741328348395 0.988203707462257 1 1
0.981242040836502 0.97128048757237 1 1
1.03774504333488 1.02801876934994 1 1
1.06475031959086 1.05451964269041 1 1
0.893403869544545 0.88480850279803 0 0
1.08494249873472 1.07464540399334 1 1
0.910257166417986 0.901194294352172 1 1
1.04283141044587 1.03271652182849 1 1
0.955668510490052 0.947009690579863 1 1
1.01665998687108 1.00594615999223 1 1
0.909145510148034 0.900368610445964 1 1
0.966877097946239 0.957388503397683 1 1
1.01832103478337 1.0078816400597 1 1
0.98703644842121 0.976993680481748 1 1
0.9815254811496 0.972251907507592 1 1
1.07079619187314 1.05967331043173 1 1
0.937927233543704 0.92850027742247 1 1
1.01427410942622 1.00345824322068 1 1
0.980886880252366 0.971241581863015 1 1
0.930737660108031 0.92071570664294 1 1
1.04356730577962 1.03271523424199 1 1
0.983235869692815 0.974188249628705 1 1
1.04153988650826 1.03104786677443 1 1
1.11149231293788 1.10077493614279 0 1
1.07032162684945 1.06004435956155 1 1
0.98224365899985 0.972028069293352 1 1
0.991185570093454 0.980366413130892 1 1
0.94726255527263 0.937373067179766 1 1
1.08487855127229 1.07337633955895 1 1
0.973083687509598 0.963744395555195 1 1
0.893524645062623 0.884292564775722 1 1
0.982189113431655 0.971080757307809 1 1
0.964072717381694 0.95490287038618 1 1
1.00807511124188 0.998378644144267 1 1
1.08288706556639 1.07056495305973 1 1
1.05127424358889 1.04122075678944 1 1
1.03562450520136 1.02580984421569 1 1
0.988201952471681 0.978165600562382 1 1
0.932764693271919 0.923720078667335 1 1
1.07991886112072 1.06814045891394 1 1
1.03649329944543 1.02613631353777 1 1
0.963605642250175 0.952991911103327 1 1
1.02104900336504 1.00971029912256 1 1
0.98363006515103 0.973942001131014 1 1
1.00463196679527 0.995372825181136 1 1
1.00120137347982 0.991082353079834 1 1
0.972773140502148 0.962443678418342 1 1
0.913591584473026 0.904377255465218 1 1
0.924280125020181 0.915094027115353 1 1
1.01774481539088 1.00744121021602 1 1
1.00047083577353 0.990673376068245 1 1
0.999275638975145 0.987727584717902 1 1
1.06206016037623 1.05170119381504 1 1
0.986575889814048 0.976719045290357 1 1
1.02020319588022 1.01050828026968 1 1
0.991082564945738 0.981506470508645 1 1
0.960787611642447 0.951891146466242 1 1
0.921450494145862 0.912213024922634 1 1
1.04920316463961 1.03897129516214 1 1
0.963700839620577 0.954413495042066 1 1
1.02220394808963 1.01304034285538 1 1
0.998057599895747 0.987879596417434 1 1
0.985809705035791 0.975612176072397 1 1
0.98871595923026 0.978583852967154 1 1
1.03009253515401 1.02040777743956 1 1
0.942724836439931 0.933459391210053 1 1
0.993506409417771 0.983623578467472 1 1
1.03643860681558 1.02666238128169 1 1
0.934046382620942 0.925498665961742 1 1
1.01123715630027 1.00186220928433 1 1
0.95806414101844 0.948528363882778 1 1
0.919154883078918 0.909850957129655 1 1
1.01169571822578 1.00197248515364 1 1
1.01751827209219 1.00720186289657 1 1
1.05332947249374 1.04187401201429 1 1
1.00042026777409 0.989952967029045 1 1
0.972062872821193 0.9619207337683 1 1
1.01490731791648 1.00519531651195 1 1
0.998124267361487 0.988272527383631 1 1
1.05781533243427 1.04715704104357 1 1
1.03648915964152 1.02676768229636 1 1
1.11015772016983 1.09854611666353 1 1
1.02236121529219 1.01262883201598 1 1
0.944383011086934 0.934982538437485 1 1
0.948097610453566 0.938181634910411 1 1
1.03482280772394 1.02423219828165 1 1
0.96646939917341 0.956603371976596 1 1
0.886321283434123 0.878471676930757 0 0
1.00773042412515 0.997216411035162 1 1
0.940867330821859 0.931212147674551 1 1
0.962408471631815 0.953252757105628 1 1
0.997965590769743 0.987830892518263 1 1
0.958197767874172 0.948736817317857 1 1
1.04091517012981 1.03011070904663 1 1
0.94180917852077 0.931973956113804 1 1
0.866120892092427 0.857359227679161 0 0
1.01832254072202 1.00752696828099 1 1
1.05741828191612 1.0465611041872 1 1
0.959556402790648 0.949346259517377 1 1
0.980437475168014 0.970896215525238 1 1
1.04686489060391 1.03571022294858 1 1
0.945955630522904 0.936157788876965 1 1
0.958572269695859 0.948932099043558 1 1
0.964857330886584 0.955157639907566 1 1
1.07425352219785 1.06347621898538 1 1
0.937886780717353 0.928870444524251 1 1
1.07141446418756 1.06012018159834 1 1
0.924789656277294 0.915546122792946 1 1
0.885241506239554 0.876538738461705 0 0
1.03145426789691 1.02113127402969 1 1
0.966939786742147 0.956919191452878 1 1
1.03283094402355 1.0227829802581 1 1
1.12557022554592 1.11352427331477 1 1
1.09642533164349 1.08508225206234 1 1
0.92531102631205 0.915728470769288 1 1
1.03190539912758 1.02155920669661 1 1
0.99230215088996 0.982155009886506 1 1
1.00472219596225 0.99575169764595 1 1
0.990951130865233 0.980819929079934 1 1
0.993995191554878 0.984486926991836 1 1
0.947076608536884 0.938473199808437 1 1
1.06378039124242 1.05353451987733 1 1
0.985089075913087 0.975585828135709 1 1
1.0130921489168 1.00318763570232 1 1
1.00555641201393 0.995634511496793 1 1
1.00280974882206 0.992659959717488 1 1
1.08600630798748 1.07494160843091 1 1
0.980070680409328 0.970762913576557 1 1
0.967225814847864 0.957330125511478 1 1
0.946019339686917 0.93570348821743 1 1
1.02864206455877 1.0181863820477 1 1
1.04841547582701 1.03797391701306 1 1
1.0029695085163 0.992601949189512 1 1
1.02139886186881 1.01115165423352 1 1
1.00841584688792 0.997195050015704 1 1
1.03027030626484 1.01989924579175 1 1
0.909108589934032 0.899465033452093 1 1
0.983957573297612 0.974429685154755 1 1
0.90523920533409 0.89610446987777 1 1
1.04549589236887 1.03561858308733 1 1
1.05297453734961 1.04293914161126 1 1
0.943897423395709 0.93336437580614 1 1
1.04961317616038 1.0388886033929 1 1
0.972392870395748 0.962197714341445 1 1
1.05384014556874 1.04351828664101 1 1
0.976819980025326 0.966861504239017 1 1
1.06346415224307 1.05268712447299 1 1
1.0512173882621 1.04104972338964 1 1
1.0313586226782 1.02077246340824 1 1
1.04110651201835 1.03092442561778 1 1
1.04256220699154 1.03216767683252 1 1
1.00193441826119 0.9911942596665 1 1
1.05198369301194 1.04190303906109 1 1
0.914746417561936 0.905935557756629 1 1
1.03880203382734 1.02922317890274 1 1
0.976824161882441 0.96757797129184 1 1
1.00200869148991 0.992236831526802 1 1
0.890388488412069 0.881734534014855 0 0
0.96840467831357 0.959271571812086 1 1
0.961477981962529 0.951199867422666 1 1
1.05846837487149 1.04769753470304 1 1
1.02294840297212 1.01260655136536 1 1
1.02472207041839 1.01454894388305 1 1
0.963575907182393 0.953276443638999 1 1
1.08079890695819 1.06988805212948 1 1
0.982288398684149 0.972612171341046 1 1
0.968123407747929 0.958597789590081 1 1
0.984422438115815 0.973718926163353 1 1
1.10886997164722 1.09752986580164 1 1
1.00969394773419 0.998955412699205 1 1
0.984475351147572 0.974226975308442 1 1
1.03478812266228 1.02504116774725 1 1
1.03154091014961 1.02128665173836 1 1
1.14042712672852 1.12869238086239 0 0
1.04884633259511 1.03767743368425 1 1
1.04985635678522 1.03904983020385 1 1
1.04537331154987 1.03478285593422 1 1
0.998034809973911 0.988534519330155 1 1
0.996701118694227 0.986959541766553 1 1
1.04754589564634 1.03737888122707 1 1
1.0433349297863 1.03271933156128 1 1
0.952767396506757 0.943822308677451 1 1
1.00521760965658 0.995223897954905 1 1
0.953973345769151 0.943565847991231 1 1
0.971807953129665 0.963125204722157 1 1
1.00484092368361 0.994790060658572 1 1
1.07213931281175 1.06147268555854 1 1
1.00105015856284 0.990821117280422 1 1
0.973307917890033 0.964089322130466 1 1
0.98643056177836 0.976918445346108 1 1
0.998444083666001 0.987451577899975 1 1
0.9549144063729 0.94598310952615 1 1
0.959848614859289 0.950098894722854 1 1
1.02091936400473 1.0106022243009 1 1
1.04891960872445 1.03944936824129 1 1
0.987228757270038 0.976938632962338 1 1
0.988739206512392 0.979198339397147 1 1
0.960720580372602 0.95186076650279 1 1
1.02742141245098 1.01719468184309 1 1
1.00863878063559 0.998811158003573 1 1
1.08239422492524 1.07088640214107 1 1
1.09146515614104 1.08075903060655 1 1
0.972616928139987 0.962521706396631 1 1
0.986858854039247 0.977103817686942 1 1
0.990263754019672 0.980046480602177 1 1
1.00207100551669 0.992482696112629 1 1
1.05624421964682 1.04655386327966 1 1
1.03738518450178 1.02690818709935 1 1
1.06997413182904 1.05936513024531 1 1
1.13013285954601 1.11911635439339 0 0
0.993501660095624 0.983662639654505 1 1
0.985411364499292 0.975808610714104 1 1
1.09056091388752 1.07992880095404 1 1
1.08304318778123 1.07219977037519 1 1
1.01621741109508 1.00561298599486 1 1
1.06014390945807 1.0505037510916 1 1
0.966978997711716 0.957376418956949 1 1
1.03640815162655 1.02705853715361 1 1
0.931202451767987 0.92218606571875 1 1
1.01427334314826 1.00417076268777 1 1
0.983308337431794 0.973401759566779 1 1
0.994791103590228 0.984658167318411 1 1
0.999574930870797 0.989548557881851 1 1
0.926289436242438 0.91675004640233 1 1
0.98343905675933 0.973475222606648 1 1
0.942300589120319 0.933055288985369 1 1
1.01070957503796 1.00066278121153 1 1
1.05029123402889 1.04083625354279 1 1
1.00881412192984 0.998604465094682 1 1
1.12516304142033 1.11384806363255 0 0
0.987613180265411 0.976830954680502 1 1
0.915490300844414 0.906477680273394 1 1
1.00756149719496 0.99744149204327 1 1
0.976597774295892 0.966805256297135 1 1
0.974967099969257 0.964871791672832 1 1
1.08916757030274 1.07784382577036 1 1
1.02218392441469 1.01226639761166 1 1
0.972173501465498 0.962348480517626 1 1
1.07166380973077 1.06116701229003 1 1
0.989280833336376 0.979186438046941 1 1
1.01303739251388 1.00295434879973 1 1
0.935984103306338 0.926754602927323 1 1
0.95123683455585 0.94213023655406 1 1
0.971520142033068 0.962004066908727 1 1
1.03359941061931 1.02335670802313 1 1
1.00240998638193 0.99196506935561 1 1
1.0477639877705 1.03775877566373 1 1
1.07602370668028 1.06481618354555 1 1
1.03729668049122 1.02740100333697 1 1
1.07116872245227 1.06104625957293 1 1
1.03347942314248 1.02354037027296 1 1
1.01380096744226 1.00405874490265 1 1
0.965158266111105 0.955733994029543 1 1
0.937377721378992 0.927976630611879 1 1
0.99816025274199 0.987470453428135 1 1
1.05173187007409 1.0411239749819 1 1
1.03580001269761 1.02599803302063 1 1
0.989644486421263 0.979685738703293 1 1
0.955716820622426 0.946168580081611 1 1
1.00154329257614 0.991094832903631 1 1
1.02586228449731 1.0160458637934 1 1
1.03917591503679 1.02884069643602 1 1
0.97202803155143 0.962121295807689 1 1
1.12752131943371 1.1158978532184 0 0
1.0068803470298 0.996967090216701 1 1
1.00941077753668 0.999250638754635 1 1
0.960138736941976 0.950693565862647 1 1
1.04122051784649 1.03021884243822 1 1
0.953680424568048 0.944642651022579 1 1
1.0254778247492 1.01511120806961 1 1
0.985265861337139 0.975686649933124 1 1
0.974103948646753 0.96420291867994 1 1
0.991541284965729 0.980530650872839 1 1
0.926972210508151 0.918213489055512 1 1
0.952368228687902 0.94319620543238 1 1
1.07382418298078 1.06316550388669 1 1
0.953395509063388 0.944243921792668 1 1
1.01209039079241 1.00197251617298 1 1
0.960363421033927 0.950661664308839 1 1
0.995346633647783 0.986268608990194 1 1
1.03153273250913 1.02099929872669 1 1
0.96596850029287 0.955636669993807 1 1
0.95938604666918 0.948584745039768 1 1
0.976163435610481 0.966228255975946 1 1
0.914881100637957 0.906081646135275 1 1
1.07073979246669 1.06027236082073 1 1
0.988094816101979 0.978720451507552 1 1
1.01903209152248 1.00923753533675 1 1
1.20429274188388 1.19184814997339 0 0
0.972773521999719 0.963890982944406 1 1
1.04251891486194 1.03195831962507 1 1
1.02840023213827 1.01847894621645 1 1
0.949716559220498 0.939771455382826 1 1
0.960060668695773 0.950361390500816 1 1
0.949391059563428 0.939951213282523 1 1
1.06377735892845 1.0532790252398 1 1
0.979225872614408 0.970110726803272 1 1
0.912883335690851 0.904055805109094 1 1
1.02044310157895 1.01090208972612 1 1
0.97122263661454 0.962101417957982 1 1
0.983899121118438 0.97356865475063 1 1
1.00845921619337 0.999385536785942 1 1
1.06705077111969 1.05577734094132 1 1
1.01588536911627 1.00575157372353 1 1
0.985530791040126 0.975945332159097 1 1
1.04309398292315 1.03255244519973 1 1
1.0454730864059 1.03486579406263 1 1
1.02743417365078 1.01750646878168 1 1
1.116986497751 1.1054466331736 1 1
1.05785492138678 1.04803747608477 1 1
1.00434996422285 0.99431344498699 1 1
1.07711381822868 1.06599290500947 1 1
1.04978860157205 1.03923081673351 1 1
1.00840282502591 0.999053570572884 1 1
1.03513393729291 1.02549657477686 1 1
0.941199649931484 0.932189734304475 1 1
1.03026862715876 1.02032223448878 1 1
0.954584770651083 0.944470080394005 1 1
1.06793671286931 1.05708262250121 1 1
0.909181536657425 0.900346479943751 1 1
0.98113337673827 0.970580655988779 1 1
1.07598557573486 1.06462175508403 1 1
0.998210629210357 0.988742106093014 1 1
1.0613757326578 1.05033827143783 1 1
0.965342178127685 0.956528122471047 1 1
0.995617649112687 0.986015252643768 1 1
0.930045791446314 0.920599376937279 1 1
0.934989095939518 0.924614328848912 1 1
1.06380921591924 1.05381430814217 1 1
1.10049111462809 1.08995011225589 1 1
0.918901971026694 0.909312552236718 1 1
1.01881898858161 1.00897719144532 1 1
0.952015314143975 0.94314340519002 1 1
0.993764259486763 0.98371113460861 1 1
1.01656795145044 1.00664865485338 1 1
0.943718785150363 0.934342080038315 1 1
0.960414164181081 0.950707391608124 1 1
0.953796209846691 0.944141792738798 1 1
0.965164435909177 0.955623961544066 1 1
1.07089563921021 1.06026049126428 1 1
0.966437216741226 0.955934915315938 1 1
1.00100301589648 0.9911088996739 1 1
0.994857136972699 0.984169323503563 1 1
1.04731445490989 1.03690026901313 1 1
0.933947694897101 0.924540993004288 1 1
1.04532940407934 1.03496274329875 1 1
0.910924179157766 0.901672668229836 1 1
1.09861810252404 1.08798492325783 1 1
1.03806524002066 1.02799772229943 1 1
0.944108331809499 0.935466049778348 1 1
1.04564668808323 1.03474251727163 1 1
0.995757779415202 0.986631316524666 1 1
0.91026897697036 0.901585178321507 1 1
1.00875581192851 0.998972512982005 1 1
0.920336809128844 0.911453815604871 1 1
0.937451761339852 0.92840531792358 1 1
0.926166423912552 0.916403446158336 1 1
0.960391515774816 0.950547334018883 1 1
0.991344500223455 0.980938159349397 1 1
1.13640948797887 1.12503144488215 0 0
0.978476792188813 0.967956980882323 1 1
0.997904884965226 0.988183231247077 1 1
0.97618028275457 0.966707852439759 1 1
0.993377784396919 0.983863039666355 1 1
0.96584206873473 0.955928671395905 1 1
0.937623731052276 0.927990199186708 1 1
1.02078531093501 1.0099460987535 1 1
0.98156596271947 0.971531442446479 1 1
0.948499323283397 0.938704185958747 1 1
0.963039264345911 0.953730977683439 1 1
1.04861216643788 1.03826830608131 1 1
1.01546533978123 1.00601749676226 1 1
1.0185856795882 1.00922375322914 1 1
0.94248426429073 0.933063692618328 1 1
0.993704593967215 0.984174727305124 1 1
0.979875136801573 0.969634763170319 1 1
0.898590186013326 0.889925899712996 1 0
1.00498056044845 0.9951451189649 1 1
0.978703851658668 0.969598026492434 1 1
1.02212759488015 1.01233273619002 1 1
0.950619922350568 0.941136151747604 1 1
0.945661381465814 0.935267848533309 1 1
1.06396808411067 1.05251161481572 1 1
0.979149962273841 0.970107044933388 1 1
1.00120900060896 0.990669364110901 1 1
0.941735663231781 0.931703158643849 1 1
0.931689581876083 0.921917367851147 1 1
1.10944388339596 1.09831628049613 1 1
1.0321890166632 1.02193146583182 1 1
0.971935763478258 0.962563435212293 1 1
0.990200858637238 0.979595311703843 1 1
1.01483708711934 1.00523687718479 1 1
0.952571734602627 0.943341577006336 1 1
1.05421411187091 1.04451323270383 1 1
0.968642215070831 0.958574170115695 1 1
0.949927820328875 0.940230834302392 1 1
0.969653516032425 0.960255437893945 1 1
1.02993014356862 1.01931610739656 1 1
1.05434351761106 1.04387764320926 1 1
1.06783597811904 1.05748109871756 1 1
1.09376454124105 1.08284449917819 1 1
0.908139831064915 0.899366543752279 1 1
0.984921300212778 0.975470893509781 1 1
1.076782862881 1.06576233923964 1 1
1.01824670946358 1.00774876415579 1 1
0.973185705652543 0.963188390368229 1 1
0.96371016347009 0.95408899419564 1 1
1.04835235073227 1.03755044024066 1 1
0.921878377042806 0.91174894560223 1 1
1.02717458887542 1.01658893247492 1 1
1.04624647073165 1.03515275904863 1 1
1.08786228391747 1.07690580487664 1 1
0.960448608325318 0.950882197035601 1 1
0.944589921096233 0.935672426889565 1 1
0.94146076358174 0.931489507298891 1 1
0.997239456386284 0.98654010000842 1 1
1.00824833839593 0.997407402370392 1 1
0.942699424693243 0.932592236980561 1 1
0.955525808791487 0.946406738131989 1 1
1.02604684995992 1.01589136165968 1 1
1.03721779162395 1.02677984782672 1 1
0.97283959698158 0.963833350849343 1 1
0.988694582597145 0.979487263427831 1 1
1.05818898769872 1.04711813013399 1 1
0.988365810733691 0.978321133382513 1 1
0.989865319460092 0.980297068192011 1 1
1.04522745938046 1.03469960122164 1 1
0.91118057770355 0.901137655583117 1 1
0.926119195836842 0.917440317545178 1 1
1.01024662600231 1.00050944022091 1 1
0.936556831189834 0.926730339562846 1 1
0.990575625234287 0.980724791801569 1 1
1.04269642561703 1.03241638175093 1 1
1.00155361318011 0.991738546695234 1 1
0.989779641598359 0.980325243337183 1 1
1.04467243224753 1.03526676126975 1 1
1.02711092072734 1.01683803702472 1 1
1.04372580566469 1.03363822659401 1 1
0.951744190425979 0.943094114386279 1 1
1.02260092966512 1.01214471337244 1 1
1.02257279258178 1.01159472851273 1 1
1.03464415088032 1.02408695014591 1 1
1.02751344004212 1.01679523195216 1 1
0.962037001537665 0.95208897148921 1 1
0.943187321230778 0.933579089139973 1 1
0.964677540784801 0.954601301847797 1 1
0.989731480198575 0.979582225133402 1 1
1.0653083471983 1.05411598483391 1 1
0.893494441301618 0.884682560505281 0 0
1.06503513275489 1.05443026592626 1 1
1.08961129935445 1.07885262291189 1 1
1.03931184571366 1.02879458575233 1 1
1.07127840155361 1.06083695341668 1 1
1.08851101102204 1.0777095995003 1 1
1.03529561988507 1.02390376984751 1 1
0.998543992974684 0.988117348840773 1 1
0.995247864118295 0.985209971667574 1 1
0.943112038387764 0.93261713306845 1 1
1.01362552790865 1.00329136754626 1 1
1.0920329896084 1.08072127219567 1 1
1.10134276348022 1.08995258307689 1 1
0.963887223376227 0.953717781155434 1 1
1.00037720906714 0.990136225287553 1 1
1.07123262545363 1.06067244773588 1 1
1.02324512251277 1.01234383868765 1 1
1.16999323310436 1.15809236050708 0 0
0.979111235634728 0.969139734414046 1 1
0.988036548134635 0.978635601666942 1 1
1.10521928900709 1.0940229612222 1 1
1.07959276253385 1.06902544382052 1 1
0.916940440111184 0.908435416897938 1 1
0.996354952497935 0.986170672822003 1 1
0.990248855448175 0.980045564334138 1 1
1.06716220928819 1.05642482435991 1 1
1.01662541291209 1.00490484434117 1 1
1.00718792496232 0.995801876978565 1 1
0.985585613976173 0.976040398718242 1 1
1.01922857108733 1.00894035792606 1 1
1.08656025341548 1.0755277114066 1 1
0.89242838390735 0.883662621077779 0 0
1.04352345541291 1.03323497193248 1 1
0.956579711380329 0.947510779465121 1 1
0.959755535266582 0.950647228839437 1 1
1.0313157684094 1.0212557755837 1 1
0.915080903388692 0.905140313637663 1 1
0.982231299292725 0.972946728795564 1 1
1.03151830614379 1.0217269159698 1 1
1.00558154330466 0.995446737839749 1 1
1.07927751402962 1.06939049177608 1 1
0.929895262462186 0.920536783672187 1 1
1.07356393493684 1.06286325070815 1 1
0.998765653837257 0.987553913533458 1 1
0.983724176084576 0.974518539150205 1 1
1.02810324476887 1.01825821244824 1 1
0.940329401086023 0.931409583359754 1 1
0.985170523636701 0.976183218576473 1 1
1.05182759647176 1.04153692492821 1 1
1.01446603703121 1.00390641206271 1 1
0.910214556511636 0.901506481199882 1 1
1.01661995472728 1.00661879793259 1 1
0.985984660625455 0.976266654493579 1 1
0.963585136483635 0.953625267467896 1 1
1.00468160561971 0.995076810047949 1 1
1.01527597625833 1.00473448526799 1 1
0.97088236702877 0.96055303898851 1 1
0.997607131845655 0.988124217928139 1 1
0.981036724616897 0.971009868562049 1 1
0.98588198613988 0.975466600113747 1 1
1.00348549580907 0.992615333747814 1 1
1.05469510827566 1.04381958044658 1 1
1.06834355743045 1.05748926768267 1 1
0.998326015345449 0.989110732201335 1 1
0.969641354437795 0.95801313775279 1 1
1.02746795590376 1.01788466402909 1 1
0.959710029249896 0.950065441355817 1 1
0.970830655066151 0.960555380398171 1 1
1.02418422756668 1.01421946583732 1 1
0.963890526687321 0.954459431111547 1 1
0.923646694885399 0.91505834978825 1 1
0.924223775737521 0.914969346442233 1 1
1.04529260455472 1.03475808406901 1 1
1.01877328608921 1.0085799310711 1 1
1.06836524398699 1.05873430975808 1 1
1.03060402672056 1.02009201312716 1 1
1.01676913504125 1.00651880380376 1 1
1.03443692633003 1.02377257248081 1 1
0.966129456575012 0.956519693662044 1 1
1.03959366228566 1.02929567176664 1 1
0.904012909408282 0.895573087276123 1 0
0.95789367049959 0.947881698062229 1 1
0.981293228847315 0.971435568040661 1 1
1.04566933585938 1.03545846735377 1 1
0.866824022102913 0.858194964907148 0 0
0.934705271079011 0.925178636077038 1 1
1.00146996585017 0.991107414099746 1 1
0.95091407504303 0.94192473197324 1 1
1.00732434802004 0.997947407248259 1 1
0.967662108742942 0.958583252040649 1 1
0.933210217033106 0.923440824169846 1 1
1.06492382247617 1.05433104768173 1 1
0.964281417100921 0.954925678177743 1 1
0.980408882703516 0.970183099858677 1 1
0.985381069100059 0.97494293895602 1 1
1.04560977975653 1.03496703103207 1 1
0.966118801376497 0.955780506539274 1 1
0.969373278493996 0.959448464593268 1 1
0.916871996558707 0.907275111664859 1 1
1.01887813182665 1.00881432355571 1 1
1.01787194039926 1.00795654981549 1 1
1.05678087711178 1.04704136071893 1 1
0.938344738113797 0.928939999795851 1 1
0.976216426341852 0.96710268229108 1 1
0.935815842398342 0.926135838709653 1 1
0.977069926569278 0.967232926186691 1 1
1.05177369437197 1.04102039357457 1 1
0.848835239582451 0.840021575851587 0 0
0.950801182880785 0.94063736696275 1 1
0.880429181553676 0.871030183593322 0 0
1.03528662126609 1.02528587902992 1 1
0.91534530619356 0.905917189270593 1 1
1.02739052498588 1.01668568550238 1 1
1.07427061795293 1.06292054188447 1 1
0.950164469328792 0.940546129669317 1 1
1.04390478386335 1.03411206679274 1 1
0.989417268325824 0.979681846278321 1 1
1.09074757068776 1.07958163074233 1 1
1.03052903845542 1.02034775016664 1 1
1.04526812182459 1.03489061117921 1 1
1.01298730460471 1.00374402841469 1 1
1.02871822317358 1.01882631035903 1 1
1.00343938187393 0.993304609273219 1 1
0.977633341243436 0.96747099451013 1 1
0.951044962643727 0.941083425706116 1 1
0.862303837206403 0.854663948322165 0 0
1.20059644811229 1.18859183477388 0 0
0.973933693271509 0.964312312946348 1 1
1.00490316044993 0.994730951784866 1 1
0.966612961767548 0.957130509565448 1 1
1.00128398249592 0.99147776741946 1 1
0.999382307578468 0.98974299239198 1 1
1.12519707905992 1.11443770522695 0 0
1.12274728190973 1.11165928901674 0 0
1.00241300408824 0.993527012843076 1 1
1.03040108554993 1.02018144903763 1 1
0.988708881885423 0.978251006120329 1 1
1.0321260831015 1.02257453434852 1 1
1.05993036295606 1.04919159693333 1 1
1.01818715843343 1.00750661645879 1 1
1.02428567293288 1.01461431117197 1 1
1.10276949948696 1.09198056032027 1 1
0.967828107425869 0.957987224531758 1 1
1.09803766065789 1.08629754486851 1 1
0.988701442614655 0.979219736159078 1 1
0.993796997234028 0.983137456543509 1 1
0.963892377717251 0.953868434931309 1 1
1.00098643277491 0.990838795495071 1 1
1.05683430677907 1.04620988917316 1 1
0.956678380770107 0.94731167060032 1 1
0.999872836607277 0.989336986239904 1 1
1.03086990882297 1.02118129107858 1 1
0.917367978606386 0.907963198452985 1 1
0.949894553007945 0.940087858261689 1 1
1.02279299435941 1.01268840699166 1 1
1.03170595541628 1.02167800310184 1 1
0.830261321324353 0.822259318843535 0 0
0.946620074634431 0.936657942484258 1 1
1.05335983660323 1.04358982822164 1 1
0.925991035192577 0.917227259658164 1 1
1.01208784480645 1.00178181769338 1 1
0.954742666926893 0.945343961115654 1 1
0.919749185307905 0.910552337226183 1 1
1.04302586208245 1.03178508955791 1 1
1.09483140244593 1.08433788128875 1 1
0.854703604062556 0.845800514983673 0 0
0.996805850773763 0.987254724812958 1 1
0.929718810761061 0.920432020442715 1 1
0.91892874601792 0.910157437631879 1 1
1.10738055447362 1.09690264351641 1 1
0.889640060124879 0.880014637091879 1 0
0.999512798201253 0.989198511118928 1 1
0.984581269102183 0.975409991554946 1 1
1.06754291670765 1.05614468376957 1 1
1.00766065471904 0.998358778795106 1 1
1.03681138990755 1.02613255469099 1 1
1.00459948869555 0.993752086391824 1 1
0.98987923376802 0.979509751519166 1 1
1.07678205430806 1.06560144248552 1 1
0.925164833444163 0.915708788761195 1 1
1.0704189957198 1.05957899644382 1 1
0.897312016640204 0.888323306886194 1 0
1.02188070257361 1.01176643192679 1 1
0.98658704334224 0.97688826539223 1 1
1.00348549363471 0.993430953521471 1 1
0.9777526615071 0.968030705342544 1 1
0.935053224786849 0.925886628410119 1 1
0.925408010388898 0.915912106931419 1 1
1.03769701562519 1.0274646555466 1 1
0.982890852818025 0.971852311104724 1 1
1.03288877602944 1.02237600933151 1 1
1.01863207726909 1.00853961876702 1 1
0.97949924736001 0.969443668441583 1 1
0.96896568871764 0.959320193734709 1 1
0.985349075886571 0.975587461559612 1 1
1.04850525617422 1.03771156558443 1 1
0.901569812893628 0.892522963789175 1 1
1.01383520368918 1.00365954286486 1 1
0.957146234742841 0.94764583460492 1 1
1.01733752721105 1.00716538732625 1 1
0.97129235608208 0.96158384719576 1 1
0.923663236221688 0.914431067633779 1 1
0.976754932313996 0.967932922857254 1 1
1.10695119886762 1.09604670776439 1 1
1.080271216678 1.06949799132041 1 1
1.06884575743813 1.0586280600309 1 1
1.04364171347928 1.03305229076388 1 1
0.988377314379385 0.978602380183609 1 1
1.08897297458753 1.07802659581977 1 1
0.917530519336785 0.907927835135065 1 1
0.956844009135449 0.946987178295682 1 1
0.993973009067596 0.983731776019265 1 1
0.880421224759624 0.87162973687238 0 0
1.11541583565229 1.10415903464847 0 1
1.03403772851426 1.02419222615207 1 1
0.879297832188331 0.870117946860789 0 0
1.06206646220974 1.05185743765898 1 1
0.948842467701796 0.939120473923144 1 1
1.07446253257824 1.06401069881421 1 1
1.01403817601115 1.00356495799812 1 1
1.00687548653486 0.997570232101479 1 1
1.01064567735782 1.00171711989349 1 1
1.07777514673493 1.06636376044803 1 1
0.951541414817801 0.94185164298975 1 1
1.05127980596922 1.04110234164581 1 1
0.959167121910503 0.94940321098442 1 1
0.947512963292952 0.938050442433027 1 1
0.897434245963088 0.888202175733287 1 0
1.08520569162248 1.07450472222777 1 1
0.966209003969341 0.957185561514957 1 1
1.06091482230834 1.05040412694186 1 1
1.08066539269924 1.070253794286 1 1
0.967812893608761 0.958710997590768 1 1
1.09582373446096 1.08489812459244 1 1
1.11570802862601 1.1044045939853 0 1
0.993567025829323 0.984240193344138 1 1
1.00490094682506 0.995380671524397 1 1
1.03165852944027 1.02118308671837 1 1
0.980005559691234 0.970064598980065 1 1
0.955965828695104 0.946444544008827 1 1
1.10700911341603 1.09642510663971 1 1
0.991494394921584 0.981840116816769 1 1
0.98251990789816 0.972830477250818 1 1
1.03295536001015 1.02307555761012 1 1
0.93421485169363 0.924793966231706 1 1
0.900028070692671 0.891357100334188 1 0
0.969445362907332 0.960109920522897 1 1
1.01862134522151 1.00866147082935 1 1
1.07231803220448 1.0614952020666 1 1
0.970173339613806 0.960207957462865 1 1
1.01390839117777 1.00518854282735 1 1
0.919925190252774 0.910335980988396 1 1
1.00580850448868 0.995662346406096 1 1
1.02168124769962 1.01169499787939 1 1
0.860613879266495 0.852145679143892 0 0
0.965794965465195 0.9558715191898 1 1
1.00320528356562 0.993012191140775 1 1
1.03590612740799 1.02576447737841 1 1
0.99187832104736 0.981920719879437 1 1
0.95360614066246 0.943834120341907 1 1
1.09710175041959 1.08673979876878 1 1
1.02498311959214 1.01437109875931 1 1
1.00116969052059 0.990752805296448 1 1
0.952243207118527 0.942078574050515 1 1
1.01571651668908 1.00632264885841 1 1
1.02940399253185 1.01974780474688 1 1
1.04008337824974 1.02914644365013 1 1
0.967967310138446 0.958975460865364 1 1
0.995115059558009 0.985120119715716 1 1
0.986210846687574 0.976665489484046 1 1
0.97560153260038 0.966224128972833 1 1
1.05810829163669 1.04716042102971 1 1
0.984199793628828 0.974717449722622 1 1
1.06977254819558 1.05890361223328 1 1
0.973040586793166 0.963385426350801 1 1
1.06980105671098 1.05949490897167 1 1
0.983384616031972 0.974035294002292 1 1
1.03722792017091 1.02685649530171 1 1
1.03096787461856 1.02034487953093 1 1
1.00505483673797 0.99484864696972 1 1
0.99877671668551 0.989156001741794 1 1
1.06555739427816 1.05447797861541 1 1
1.00307568338801 0.99240841722953 1 1
0.921052412439734 0.911979670310277 1 1
0.906904927857089 0.897273631528194 1 1
0.924375403544273 0.914128210196674 1 1
1.00581552435851 0.995937406115972 1 1
1.10364671188123 1.092165266108 1 1
0.965366826594654 0.956130327707126 1 1
0.991942832456388 0.981608285791602 1 1
1.00505862838107 0.993663693362236 1 1
0.974298041580025 0.964501538503681 1 1
1.02782711842993 1.01770016559547 1 1
0.971808995132036 0.96155201996729 1 1
0.909816837932596 0.900264173968383 1 1
1.04552595673419 1.03540265860134 1 1
0.967936839577279 0.958595286229911 1 1
1.06292539088972 1.05249331654337 1 1
0.980515217687464 0.971487040736374 1 1
0.995448969636567 0.985896966321761 1 1
0.998301803121274 0.98833891636528 1 1
0.938717761765459 0.929453149092877 1 1
1.04904163707795 1.03757613479296 1 1
0.906223778011507 0.89687537463371 1 1
1.06374970762577 1.05253926643393 1 1
1.03090866192319 1.02035725263153 1 1
1.02682092855406 1.01656977208969 1 1
1.03022542048256 1.02026318185656 1 1
0.971946411985237 0.962968580736721 1 1
1.10336832023556 1.0922918592664 1 1
0.982187363832705 0.971864763195231 1 1
0.945285657241642 0.935510411408579 1 1
0.979533238800228 0.970066839113116 1 1
1.05842885902468 1.04832293473079 1 1
0.998681567058728 0.988950584946228 1 1
1.02030748310731 1.01029623518129 1 1
1.00579904695801 0.99601881105469 1 1
1.09972631564771 1.08870652738663 1 1
1.02879885049446 1.01857405882782 1 1
1.02201333159956 1.01212712795885 1 1
1.05867484458224 1.04863686770331 1 1
0.889714590874551 0.880557474546022 1 0
0.923350229829928 0.913808292228185 1 1
0.952676258119441 0.943794923115106 1 1
1.03004220608559 1.0198230519071 1 1
0.959574387124162 0.949462504539421 1 1
1.04330082401344 1.03304915859947 1 1
1.0343272195215 1.02454519787061 1 1
0.997012051842156 0.987146310700407 1 1
1.09811083499654 1.0856193420653 1 1
0.945534747165257 0.935880190523651 1 1
0.94632435281099 0.93655165005492 1 1
1.08461500305837 1.07389999798624 1 1
0.923526478166383 0.913667357410531 1 1
0.983484400249695 0.973815227588458 1 1
0.971767591858312 0.962631015334705 1 1
1.01044778346904 0.999751236615402 1 1
1.06269998683791 1.05280608734195 1 1
1.06026771943059 1.04949495298722 1 1
1.06303122139836 1.05166524718539 1 1
0.952809457847087 0.943761357493503 1 1
0.997671205403394 0.987244450208338 1 1
0.982774616403861 0.973358764877754 1 1
1.11178773819559 1.1009951677294 0 1
0.977628975596333 0.967976584558306 1 1
0.971220672064553 0.961417768979917 1 1
0.911871838131364 0.902806317456779 1 1
1.07911093682749 1.06852773470989 1 1
1.07261316122053 1.06189209758351 1 1
1.02118418174873 1.01055309483463 1 1
0.946682016353927 0.936683717276843 1 1
0.986272282116038 0.975889232106038 1 1
0.925940623210904 0.917208487264946 1 1
0.993234088269983 0.983414813616916 1 1
0.946301758853177 0.936905885387746 1 1
0.954381639271787 0.945194806807002 1 1
1.02505914371096 1.01439809124409 1 1
0.99508839513851 0.985359447331732 1 1
0.953770125406374 0.944362282221135 1 1
0.937453864507055 0.928453467206365 1 1
0.948804038140858 0.939371957907731 1 1
1.0355117415589 1.02596438505008 1 1
1.01853114823695 1.00850139853405 1 1
0.967018218281782 0.957225013933294 1 1
1.04066848577532 1.03013587275834 1 1
1.04210533201274 1.03149113176324 1 1
1.01594556405519 1.00536387402653 1 1
1.03708587961804 1.02705899232383 1 1
0.98318512816034 0.973477912894783 1 1
1.05552926302352 1.04524360631667 1 1
1.03901632534879 1.02890379099476 1 1
0.984695248032516 0.975044392797684 1 1
1.03303287427872 1.02326519120987 1 1
1.00750292678037 0.997774370314603 1 1
0.934169276768653 0.923882052417616 1 1
0.983422966222109 0.974420982603222 1 1
0.993314961140472 0.983942346764833 1 1
1.00311153271678 0.993731686807549 1 1
0.981191459010117 0.971212115694148 1 1
0.908899143786777 0.899334904334108 1 1
1.00603434840473 0.996373123987554 1 1
1.04522947324775 1.03518233081497 1 1
0.966225710130833 0.95632402408899 1 1
0.872867924101726 0.86409263192923 0 0
1.00386837447937 0.994207434237662 1 1
1.00955393189527 0.999711215070623 1 1
0.984912212723532 0.97529493298073 1 1
0.980522618332263 0.971382944337932 1 1
0.909680009898567 0.899883377078633 1 1
1.02443416786612 1.0144713298706 1 1
1.07974901939354 1.06861150964224 1 1
0.984654263266683 0.975096955461421 1 1
1.02550446393606 1.0153508223236 1 1
0.990222370895079 0.981041431229568 1 1
0.940475931203584 0.930559385788333 1 1
1.02181435008804 1.01163759168872 1 1
1.01756024007689 1.00745203093706 1 1
1.05419916109954 1.04392803062033 1 1
0.989519188297669 0.979938298956678 1 1
0.970015256614402 0.960195177098062 1 1
0.941894811497781 0.932487446383089 1 1
0.993489222498571 0.98308411795498 1 1
0.994010089698241 0.985010816057705 1 1
1.03995300465832 1.02994571759732 1 1
1.04627202461589 1.03649693871843 1 1
0.947315134621454 0.937540168477294 1 1
1.04483962055863 1.03509166800451 1 1
1.02778100445022 1.01781889643604 1 1
0.987653464743326 0.97746371119583 1 1
1.02035694493895 1.01007990960742 1 1
1.05188601093656 1.04139032624297 1 1
0.887314274204805 0.878500649374929 0 0
0.901325200007882 0.892672560170774 1 0
0.970575540273883 0.961092789631808 1 1
1.14154114552376 1.12989491820591 0 0
1.03755843069597 1.02658699502349 1 1
1.01041815451065 1.00037039572087 1 1
0.919809973137199 0.909787309825149 1 1
0.956131898612558 0.946031229190383 1 1
1.02860328758154 1.01764023668927 1 1
1.02683297006085 1.0170266159332 1 1
0.981007815204771 0.971240147238527 1 1
1.037792702387 1.02834795773303 1 1
1.03577575334626 1.02615975663555 1 1
1.03755154087264 1.02759809790565 1 1
0.921181961194002 0.911276925772292 1 1
0.979356246919667 0.969084619475038 1 1
1.03375070246725 1.02344949813167 1 1
1.02343972224484 1.01277408650134 1 1
0.876114389044884 0.866809145206418 1 0
1.05242495914247 1.04229874828506 1 1
0.97477201522508 0.965353709349606 1 1
0.986164657299646 0.976334032999644 1 1
1.02610739831673 1.01595256003225 1 1
1.03657355050848 1.02623764428364 1 1
0.984141069855628 0.975149926483724 1 1
1.0041625971279 0.993279105511026 1 1
0.995862402543992 0.986123066521612 1 1
1.00953573683905 0.999017029866819 1 1
0.981526646331553 0.971388158611576 1 1
1.01790828074299 1.00829313618961 1 1
1.0341425504095 1.02388379420182 1 1
0.950264124353699 0.940756339977548 1 1
1.03319690454092 1.02385334864374 1 1
1.09527869023556 1.0847416538334 1 1
1.00093269241886 0.991002630782055 1 1
0.968918167489206 0.958469813660324 1 1
1.01727163132299 1.00691804823003 1 1
1.01374307085522 1.00319079112921 1 1
0.991900668746224 0.982741934059655 1 1
0.904709518034072 0.896472718775919 1 0
1.01854735895232 1.00824740408899 1 1
0.943079889737092 0.933646085039634 1 1
0.974767010512408 0.96501657250888 1 1
1.05613083480024 1.04446982306043 1 1
1.00414338533625 0.994401239086818 1 1
0.958558527274852 0.949278698190548 1 1
1.01837813834711 1.00899981545677 1 1
1.01293683603169 1.00306156810193 1 1
0.978443685308281 0.968775657908581 1 1
0.97899840768942 0.969067356844418 1 1
0.924727398604757 0.915087300877386 1 1
1.0070201258217 0.997097963109926 1 1
1.01614343441179 1.00612110710674 1 1
0.910358094782535 0.900961402381396 1 1
1.02055292792261 1.00977704671298 1 1
1.03170455857735 1.02125297420789 1 1
0.919419993207309 0.910572412837746 1 1
0.989194430663285 0.979766206569453 1 1
1.05566403981209 1.04507747560849 1 1
1.039202619272 1.02913712970511 1 1
1.0110579315345 0.999791812094117 1 1
0.96228132063188 0.952887165925456 1 1
1.05561984554916 1.04512367105811 1 1
0.960645159917985 0.950625736717384 1 1
0.909361585643059 0.90032763958055 1 1
0.996948622588664 0.986757500865121 1 1
1.02711020933765 1.01665177188335 1 1
1.03029033836554 1.02016348341261 1 1
1.01463782634828 1.00455037364699 1 1
1.05721664193513 1.04684296700457 1 1
0.923540528979509 0.914226797169508 1 1
0.933299581652543 0.923672964062169 1 1
0.997415789599157 0.986956883910821 1 1
0.975623291723994 0.965328254062558 1 1
1.07081858120701 1.06057603195675 1 1
1.0143615090386 1.0043909949281 1 1
0.979731616762135 0.969493050836208 1 1
0.940249189768766 0.930838360546156 1 1
0.988776824126237 0.978718468140895 1 1
0.991627508316685 0.980855004139064 1 1
1.02802987364534 1.01760355571547 1 1
1.05300637076308 1.04234844941915 1 1
0.838081916542614 0.829770781449177 0 0
0.946778865199407 0.937713625442212 1 1
0.911150910529928 0.902228352331941 1 1
1.02859379945447 1.01741287536651 1 1
0.915590283847554 0.906094407812005 1 1
0.891026828835181 0.881947770336425 0 0
1.0172166207311 1.00786482063022 1 1
1.03304167227 1.02236550560301 1 1
1.02726579145392 1.01668661999041 1 1
1.03736679857402 1.02699306532932 1 1
1.02130691592877 1.01110415747668 1 1
1.00647143944732 0.996716163362873 1 1
1.09418328845852 1.08280909000234 1 1
0.911584949286524 0.902913369157377 1 1
1.03340370664882 1.02321318102174 1 1
1.02357136607139 1.01364297624382 1 1
0.998963846432826 0.988822475408614 1 1
1.02793879044833 1.01744062329547 1 1
1.03352618201636 1.0230701811611 1 1
1.11751982789761 1.10664613355063 0 1
0.99537125863553 0.985295558017252 1 1
1.07259560825752 1.06189799643293 1 1
1.01815367889454 1.00833788278029 1 1
1.03319098147081 1.02337136733643 1 1
0.989532856720891 0.979884175503867 1 1
1.02560514941162 1.01579105629364 1 1
0.909139259078352 0.900061474717853 1 1
1.07767028288225 1.06726629014189 1 1
0.941811129334168 0.932503549449726 1 1
1.01198093500444 1.00240480514784 1 1
1.00211181416586 0.992062659641884 1 1
0.940482023743256 0.930682039126876 1 1
1.05164881773406 1.04087701338906 1 1
1.01297654627828 1.0033405534501 1 1
0.946068761925345 0.937143932000132 1 1
1.02836024820968 1.01840406793473 1 1
0.91773741798608 0.908243323653129 1 1
1.03420885707543 1.02363835933607 1 1
0.974131395540815 0.96394419291193 1 1
1.01174862579356 1.00200382400639 1 1
1.01258485346354 1.00266636016034 1 1
0.964068142952055 0.954510176993284 1 1
0.955845172776932 0.945713691964346 1 1
1.02928867103008 1.01906095893947 1 1
1.0511939011129 1.04072971359412 1 1
0.968935562597615 0.959735289854759 1 1
0.980272826481223 0.970590731110989 1 1
0.972898761929463 0.963846214385741 1 1
0.957492152732793 0.94844940512125 1 1
1.13282480093865 1.12186539161579 0 0
1.01049830459012 1.00056363314064 1 1
0.919447627134653 0.910649574394961 1 1
1.07730897295077 1.06584829033909 1 1
0.995214530172431 0.986031577509197 1 1
1.01156303425023 1.00122261770939 1 1
0.930848330988203 0.920896718317854 1 1
1.07761765643802 1.06687186681331 1 1
0.884574304492213 0.875793108028281 0 0
1.02069005578319 1.0107117821549 1 1
0.976556436320794 0.966703517527696 1 1
1.01226927582803 1.00354589629987 1 1
0.869605300657669 0.860792588697393 0 0
0.878499953141486 0.870558081752415 0 0
1.0497221928026 1.03911458653908 1 1
1.12690079365868 1.11599459484478 0 1
1.04828954318511 1.03834203003689 1 1
0.929841331820019 0.920287579497163 1 1
1.09052651413809 1.07969553047933 1 1
1.03232362553021 1.02160642929083 1 1
1.05069169088244 1.04075271257283 1 1
1.01353623590957 1.00338754943309 1 1
1.10119630785882 1.0904485297745 1 1
0.966607542494452 0.956336626074424 1 1
0.968001268120309 0.958822008876678 1 1
0.992810892018637 0.983410101567388 1 1
0.895450382456696 0.885987152081683 1 1
1.08679115619495 1.07583360072893 1 1
1.01517838783011 1.00520120701176 1 1
1.09134110406972 1.08044224197125 1 1
1.03369898403634 1.02349162112714 1 1
0.983831041096057 0.974520574084491 1 1
1.06222366101407 1.05131377213214 1 1
0.995094571298087 0.985271939680207 1 1
1.08791653520552 1.07710636148602 1 1
0.977595086593245 0.968266827445717 1 1
1.05641392745641 1.04538691481591 1 1
0.974933781483338 0.96416144294625 1 1
0.884298646528174 0.875822690870278 0 0
1.0010839068292 0.991468586569969 1 1
1.11039302671533 1.09915698478395 1 1
1.05269225132751 1.04319104621969 1 1
1.02574904295059 1.01505661113452 1 1
1.01839264859677 1.00832497533307 1 1
0.92968069417045 0.9202662834865 1 1
1.07849975652319 1.06745333789522 1 1
0.946090055426483 0.937442257695261 1 1
1.08716328169918 1.07613997824531 1 1
0.908080205811454 0.899563995602991 1 1
0.980017240484806 0.971140546447344 1 1
1.08490694921356 1.07518460960323 1 1
1.0452222028151 1.03502083661021 1 1
1.08991160526062 1.07866961359156 1 1
1.05086260055627 1.03951155876965 1 1
0.962841113306579 0.953781258052064 1 1
1.06848839094585 1.05885619170873 1 1
0.999472795760808 0.989005136516189 1 1
0.957306115686606 0.94759482482446 1 1
1.00383642262739 0.993482175990818 1 1
1.00816033857354 0.997985498679542 1 1
1.00513234858467 0.995592728958482 1 1
1.04318262941523 1.03284512783393 1 1
1.02778027261561 1.01801768757342 1 1
0.962136306899243 0.953023115317602 1 1
0.944811124793279 0.935230795065431 1 1
0.956738657873217 0.94717145068048 1 1
1.07771579974175 1.06616249343043 1 1
1.01363370067973 1.00442075817222 1 1
0.969564096834808 0.960174173109306 1 1
0.997143201975773 0.986866553154394 1 1
0.954517579134046 0.945436856150386 1 1
0.962723652126093 0.953411195221361 1 1
1.08978919607503 1.07846637979402 1 1
0.956465874221015 0.946956600716847 1 1
1.08748188155416 1.07644898771836 1 1
0.971157707745782 0.960916858773257 1 1
0.989318290850078 0.979420812478158 1 1
0.960230246778232 0.950346590226751 1 1
1.04159360967118 1.03163530147033 1 1
1.05028017731664 1.04012693998429 1 1
1.11690682541103 1.10587246013934 1 1
1.0310706860573 1.02116904806034 1 1
1.0619484282361 1.051984485432 1 1
0.997073670565207 0.986853776342749 1 1
1.05086897501352 1.03965734805531 1 1
0.996768333191164 0.987486228297752 1 1
0.829452928223792 0.820989915235401 0 0
0.977260593180971 0.967507736251204 1 1
0.978622152162563 0.968757600484576 1 1
0.991957885427079 0.981447941943415 1 1
0.946439596390297 0.937148777649462 1 1
0.913916910890444 0.904736187061547 1 1
0.972333995115046 0.962615513295187 1 1
0.942655324370927 0.933848981005014 1 1
0.877468801300002 0.86769380367471 0 0
1.07992070447966 1.06959715676426 1 1
1.10706452658063 1.09562313833734 1 1
0.974358061663373 0.964017470929807 1 1
1.01797973594749 1.00742311914696 1 1
1.02442871620464 1.0145009493851 1 1
0.975885638863196 0.965950547013202 1 1
1.08695836380203 1.07570259720197 1 1
1.01322583961456 1.00345320543604 1 1
0.953895536781821 0.944816165465182 1 1
0.887412283966063 0.878983387097151 0 0
1.00809731360382 0.99836848084856 1 1
1.00733079855473 0.997710888758695 1 1
1.00641086075264 0.995454129093665 1 1
0.953121838962474 0.943466022545315 1 1
0.975769278906699 0.966491728226599 1 1
0.928963048242631 0.919568243912742 1 1
1.03951892898128 1.02906527453927 1 1
0.922238708146743 0.913301374044973 1 1
1.00618455831201 0.996661658118492 1 1
0.970111121358736 0.960069168914696 1 1
1.01370098020734 1.00383320965354 1 1
0.953790664014761 0.944362339971548 1 1
1.01082046098123 1.00051579289243 1 1
1.05662456033309 1.04698140969049 1 1
0.933626310925123 0.923992755435125 1 1
0.924302282445693 0.915455947208137 1 1
0.990133808505065 0.980064621765068 1 1
0.919856919053034 0.910259898464253 1 1
0.946254669940242 0.936938704885065 1 1
1.03241483640524 1.02294133296606 1 1
0.974275619333566 0.964606930898666 1 1
0.961556968603422 0.951552889091447 1 1
0.993516818133004 0.98395807758736 1 1
1.00439134222598 0.994632846243847 1 1
0.912800591624873 0.903466292486903 1 1
1.06673515575494 1.05681847570973 1 1
1.05265625127962 1.04215689001825 1 1
0.985477406957624 0.975455371067844 1 1
1.00753294495365 0.997845379964378 1 1
1.0168104577563 1.0064561294634 1 1
1.1385889173483 1.12786478062575 0 0
0.971221374462424 0.961789297847663 1 1
1.02846819131471 1.01852178825878 1 1
1.07909251396 1.0689915149014 1 1
0.929538971031303 0.920403207739177 1 1
0.985773789575084 0.976723184600683 1 1
0.952982200182821 0.943521384397444 1 1
0.995732067492849 0.986439109594827 1 1
1.08735614217714 1.07604693842874 1 1
0.990600930423722 0.981155085099082 1 1
1.04114151644696 1.03083584354103 1 1
0.950228408137576 0.940703465088689 1 1
0.997065269074119 0.987919214230038 1 1
1.02098071874516 1.01031352712969 1 1
1.0690718296001 1.05854749961994 1 1
0.96470006824235 0.954561227473817 1 1
1.02322969737271 1.0126319570734 1 1
1.0273914788488 1.01697586333411 1 1
1.05205004165596 1.04166491447981 1 1
1.02983037336906 1.02019219147161 1 1
0.987077554714235 0.9779430998351 1 1
1.04660156536172 1.03676208190704 1 1
1.0755371218664 1.06468029095801 1 1
0.945502551087977 0.936129356875468 1 1
0.993819332395907 0.982280530429885 1 1
0.973915666150398 0.964117016352173 1 1
1.02948083450797 1.01922904464938 1 1
1.04495216002212 1.03439684250704 1 1
0.951908257597852 0.942557777717658 1 1
1.00048220564657 0.990408779127695 1 1
0.933238339269527 0.92425565723675 1 1
0.994802455922436 0.984658506428662 1 1
0.943704806892585 0.934602020416497 1 1
1.01732275763029 1.00703184091124 1 1
1.01543306253322 1.0060071931588 1 1
0.934848798938316 0.926344287825007 1 1
1.06910936756137 1.05804117935753 1 1
1.06219120954566 1.05134380313219 1 1
0.933259996487154 0.923972223783866 1 1
1.06995427586557 1.05917137661679 1 1
1.04910030470612 1.03890462965394 1 1
0.968622995798361 0.958855810530099 1 1
0.825125974496992 0.817089252441516 0 0
1.04744754426142 1.03682445792127 1 1
1.08883381768183 1.07784743324098 1 1
1.01384664114443 1.0035729469098 1 1
0.977701591215425 0.968589025270837 1 1
0.984543492549554 0.975240476553823 1 1
0.939841453389753 0.930082875768827 1 1
0.990022688790138 0.980781239853386 1 1
1.04487611035296 1.03460522824116 1 1
0.950353524912176 0.940731892566227 1 1
1.12798114277061 1.11634814065698 1 1
1.00324509868978 0.993046663796199 1 1
1.00476144177353 0.993790320404132 1 1
1.0218515534274 1.01069629637864 1 1
1.03014016471527 1.01942730306527 1 1
0.936790430557331 0.927787109680281 1 1
1.07572523419764 1.06413501079402 1 1
1.11314632872947 1.10227791479913 0 1
1.0546712395985 1.04381180249697 1 1
1.13401740006532 1.12238891234151 0 0
0.890174019993894 0.881438035799528 1 1
0.977901465973637 0.967423447306774 1 1
1.03899796180138 1.0292746640997 1 1
1.00570285089596 0.995587108874033 1 1
0.900234064149781 0.891345291404775 1 0
0.993948518881902 0.983999437899223 1 1
0.983368278802772 0.973686647841273 1 1
1.03742050765185 1.0265669087775 1 1
0.969283970325816 0.959593437486999 1 1
0.945169127270964 0.935200821040714 1 1
1.03783412147917 1.02726299019305 1 1
0.992677775803209 0.9827645530021 1 1
0.915100139055228 0.905835450511589 1 1
1.00283632798685 0.993298655238307 1 1
1.02960306974207 1.01886269972066 1 1
0.917760077799919 0.908678689617134 1 1
1.01387786257692 1.00404918066934 1 1
1.05706760597114 1.04709737858044 1 1
1.05150696028337 1.04149316577409 1 1
0.974371054218107 0.96493557267714 1 1
1.03884561055664 1.02854908101165 1 1
1.03802605943921 1.02694799214285 1 1
1.03773713923849 1.02770282728421 1 1
1.03516203368464 1.02446585757609 1 1
1.08500413829579 1.0731978866057 1 1
0.999892340368671 0.990197020926255 1 1
0.895722117145903 0.886296555378571 1 1
0.948701482005312 0.938704466006456 1 1
1.05474408316417 1.04396501801591 1 1
0.981738848188666 0.971465512571104 1 1
0.997012631677152 0.987522838806376 1 1
0.983326361266349 0.973538602567127 1 1
0.974932349326687 0.965431972535474 1 1
1.01627855385705 1.00541917479986 1 1
0.974627347686352 0.965058328033393 1 1
0.950363452532774 0.941199514751551 1 1
0.953374873645398 0.944093444668526 1 1
0.975047972074906 0.965313510728344 1 1
1.0016415361656 0.990756588860817 1 1
1.03110033679156 1.0211930577662 1 1
0.974519034661347 0.965223877133188 1 1
0.969205843326759 0.96022838806004 1 1
0.93448845914546 0.924918690389519 1 1
0.978380836842424 0.968525550853948 1 1
0.925246250351869 0.916046645509295 1 1
1.01367751008226 1.00293727511182 1 1
0.975962779523747 0.966413755073259 1 1
1.04286945905063 1.03215464128344 1 1
0.904525536378343 0.895352778201929 1 1
0.965679619436024 0.956049746800533 1 1
1.00352508032855 0.993952867470633 1 1
1.05299531071821 1.04169423826499 1 1
1.12583313748067 1.11538093081484 0 0
1.08832217036598 1.0772196548662 1 1
1.00028621285698 0.989841681733055 1 1
1.02922975212014 1.01846434956077 1 1
0.966697764355904 0.957604035716003 1 1
0.955893436846171 0.946635693541627 1 1
1.00848851427811 0.9985543829865 1 1
1.03952723603204 1.02944572719196 1 1
0.934808748665937 0.925230702551193 1 1
0.963632887122641 0.953614194840103 1 1
0.912688430818898 0.902611912248756 1 1
1.0073615529379 0.997167464284393 1 1
0.978986091486097 0.968556352369579 1 1
1.06352998442127 1.05337181894301 1 1
0.901401504398183 0.891767231908373 1 1
0.975049923529783 0.965247716482946 1 1
1.05367614768901 1.04382122911711 1 1
1.02971869517625 1.01945104515751 1 1
0.968172850110137 0.957888821075374 1 1
0.997943256299712 0.987934440513825 1 1
0.868049307505054 0.859506355863661 0 0
0.993598802801312 0.984152004852786 1 1
0.947314865647678 0.938537093866829 1 1
1.1442881003456 1.13151690315114 1 1
0.976320886363866 0.967182798305378 1 1
0.958288642142512 0.948333561041926 1 1
1.01662922922049 1.00641772603043 1 1
0.963487615366278 0.953705503321778 1 1
0.994709406051689 0.985195792997714 1 1
0.953065390417178 0.943671919038504 1 1
0.972814822280994 0.962597868570992 1 1
0.996171183030107 0.986168947681622 1 1
0.962204768299594 0.952961124782088 1 1
1.08188641151757 1.0712451880711 1 1
1.02625170330631 1.01513016503018 1 1
1.03679492993889 1.02606612300032 1 1
0.998191470358405 0.988636221231586 1 1
1.07819321257807 1.06704163136672 1 1
1.07738156580922 1.06594816784784 1 1
0.981373930337455 0.971015490706146 1 1
1.05186417760606 1.04154771023879 1 1
1.12908384898744 1.11870447532712 0 0
0.978832824529884 0.969164653528579 1 1
1.00557668074839 0.995946054733378 1 1
1.02418911044726 1.01354424554993 1 1
1.07552012287281 1.06450455108243 1 1
1.05714749963584 1.04607738941084 1 1
1.05977562958563 1.04813830643965 1 1
1.01142667326972 1.00016743255028 1 1
1.00725642399021 0.997576348411036 1 1
1.11512537843758 1.10411430404229 0 1
0.955543642028598 0.945510516455041 1 1
1.03866752341754 1.02823295474897 1 1
1.02127650859124 1.01102999898711 1 1
0.972258091829014 0.962276424062667 1 1
0.921052884229163 0.911849520071473 1 1
1.06192049745719 1.0518112977735 1 1
1.02810064270433 1.01745022706161 1 1
0.988506949057419 0.978631357072671 1 1
1.00062757198526 0.990724634030373 1 1
1.05376210617182 1.04364160181442 1 1
0.965787825172077 0.956916324553947 1 1
1.0085896586191 0.998830219729292 1 1
1.04215662281525 1.0317370306521 1 1
0.983704847491039 0.97409766172996 1 1
0.918305150588592 0.910069498372986 1 1
0.912729682658087 0.903395085752103 1 1
0.990373567917793 0.980008432165363 1 1
0.974739666622357 0.965273026255811 1 1
1.05554685219828 1.04397006867015 1 1
0.968278778170378 0.958975998769942 1 1
0.950011087975116 0.940869725457778 1 1
1.10137863947401 1.08905368029375 1 1
0.992721233068134 0.982897415502719 1 1
0.997643107801634 0.988197520157387 1 1
0.944732582720407 0.935487648911278 1 1
1.09199879216575 1.08108588300644 1 1
0.871512206728091 0.863215765428281 0 0
1.01200254509104 1.00237696440262 1 1
1.02830830231612 1.01876888350192 1 1
1.00120357004722 0.991723458148414 1 1
0.924877226253516 0.916146394677569 1 1
1.05665402885744 1.04673076380137 1 1
1.05669741010224 1.0465821743543 1 1
0.941541400938327 0.93194552735033 1 1
0.982014173800649 0.972603703832381 1 1
0.924518153861851 0.915165357571439 1 1
0.998094578585628 0.988084200699443 1 1
1.00840675782466 0.998125203660688 1 1
1.07667839012139 1.06570593786202 1 1
0.937639693518439 0.92803578074737 1 1
0.999752011553641 0.990138578459338 1 1
0.99501654328847 0.985370971654107 1 1
1.06785248398683 1.05755897499286 1 1
0.984281554619855 0.973923365814097 1 1
1.05409224996319 1.04300946455329 1 1
0.932999105703822 0.922933265510347 1 1
1.02465024265577 1.01541788498756 1 1
1.07625601241961 1.06591726752756 1 1
1.04470829980149 1.03424606103119 1 1
1.00219269793704 0.992699304554626 1 1
0.97764725471185 0.967571104194846 1 1
1.04976684394049 1.03935896453844 1 1
0.91507592959694 0.906212776750834 1 1
0.966714759115202 0.957166880758085 1 1
1.05080393346802 1.0404614178547 1 1
1.0651184035564 1.05270121321947 1 1
0.933492691599934 0.924856804042675 1 1
0.949009586367955 0.939356013697739 1 1
0.999307179631833 0.98961101645343 1 1
0.95973337378292 0.950181672247316 1 1
1.04045474257546 1.02969895783706 1 1
0.887162501260886 0.87819507370362 0 0
0.999183692351893 0.98854112045608 1 1
0.987120043317978 0.977991233212209 1 1
0.972752658835677 0.962454184516955 1 1
0.988868689159307 0.978762811025456 1 1
0.980794195881509 0.971271768671424 1 1
0.959796396192394 0.95078894561292 1 1
0.905643074248956 0.896200021413357 1 1
1.07056582630313 1.05974198551212 1 1
1.00337938038613 0.99334389743658 1 1
1.01891180122547 1.00941498320716 1 1
1.03221824284038 1.02141519830365 1 1
0.961582146976967 0.951395831593027 1 1
0.960327980735399 0.950022313850869 1 1
1.03942154651695 1.02891658838005 1 1
1.00498705833853 0.994620396704596 1 1
0.967897272978419 0.958683449633671 1 1
1.05513387431452 1.04518664797399 1 1
1.03413153593548 1.02286517182251 1 1
1.14804438526831 1.13696633031762 0 0
1.02092277575216 1.01039833720537 1 1
1.05993251121867 1.05012354949253 1 1
1.08347217072693 1.07255109803926 1 1
0.979769627530922 0.969993902419704 1 1
0.984685413534506 0.974656530848166 1 1
1.10295638770554 1.09208752774612 1 1
0.999300200901873 0.988833045763004 1 1
1.01595956308866 1.00590774292771 1 1
0.872020417880233 0.862533242920212 0 0
0.949144900457698 0.94023423694387 1 1
0.944482562497644 0.935017908871153 1 1
0.976652087186001 0.965957460507377 1 1
0.880922558852804 0.872663547515123 0 0
0.886293187612071 0.876630481821814 0 0
0.907264416669847 0.897223988083353 1 1
1.03643995379241 1.02679851487278 1 1
0.985849171039821 0.976909326873934 1 1
0.9592694129361 0.949756393546352 1 1
0.993956033468637 0.983190373870966 1 1
0.975009119251028 0.965021140105134 1 1
1.06368824267674 1.05385857986422 1 1
1.02833798828283 1.01906760728585 1 1
0.973338847992783 0.963237321509906 1 1
1.0282456740633 1.0183982025539 1 1
0.853357290607002 0.844476881151765 0 0
1.0447823973577 1.03391813065734 1 1
1.00727726254486 0.996902751511247 1 1
0.920676529864513 0.911492282461804 1 1
1.00347130491415 0.993218365207791 1 1
1.00492754749541 0.995469934109003 1 1
0.99121788930688 0.980367682088366 1 1
1.02369867501958 1.01337064724613 1 1
0.971930236983674 0.962547483490233 1 1
1.02793252085495 1.01809565505152 1 1
0.984221243707531 0.974381282473109 1 1
0.947558314993267 0.938145361214852 1 1
0.97944206978549 0.968954504808024 1 1
0.981354118761817 0.971153118534743 1 1
1.03356282206641 1.02241608802022 1 1
1.14149984071515 1.13029495236695 0 0
0.910159990850873 0.900775973033815 1 1
0.950562511784168 0.941202942758431 1 1
1.04209478246959 1.03146944390032 1 1
1.02979259538756 1.0200465018426 1 1
0.953244124273413 0.943765756547378 1 1
1.05236790870618 1.04205701451903 1 1
1.0876359127346 1.07734489855323 1 1
0.951211423183268 0.942014781478805 1 1
1.00667635075447 0.996336024657071 1 1
0.953918215041701 0.945050536436603 1 1
1.11986952710009 1.10953144941274 0 0
1.04377379264902 1.03342151019337 1 1
1.00525832936332 0.995423870440771 1 1
0.952138688500626 0.942447092191907 1 1
0.963942829043226 0.953574077591982 1 1
0.975293699573826 0.965450629139046 1 1
0.985375911098445 0.975129922461315 1 1
0.961231100408766 0.952020747343101 1 1
0.891270722536523 0.881230262696002 1 0
0.960952554873368 0.951388841683281 1 1
1.0066971859554 0.996435588401723 1 1
1.05318546449469 1.04287681994189 1 1
0.98592054191748 0.975555204252676 1 1
1.0984327983687 1.08809532389475 1 1
1.00399957835683 0.993763641098825 1 1
0.985716552300778 0.975734654197022 1 1
1.0183230206444 1.00816495703497 1 1
0.995192668133872 0.985140825890597 1 1
0.992185570089912 0.982226706687489 1 1
1.00575332720829 0.995208972640302 1 1
0.999191850428762 0.989444619337093 1 1
0.993937218216029 0.98419963485059 1 1
0.96680871889817 0.957602126124672 1 1
1.0554702047742 1.04442798783045 1 1
0.943271952116826 0.934348340866896 1 1
0.982430160945108 0.971730432181923 1 1
0.941216054563832 0.931791307950041 1 1
1.05673157686216 1.0460255418815 1 1
1.06813401041174 1.05744146653506 1 1
1.08188863861113 1.07049621753507 1 1
1.0398694722741 1.02880520670852 1 1
1.0075718043142 0.997715385459235 1 1
0.971469196616034 0.961689837072137 1 1
0.944111351347702 0.935088606605456 1 1
0.951180894599135 0.942533458195049 1 1
0.95475069714696 0.945460330679413 1 1
1.04612203888396 1.03541682648686 1 1
0.97553498347708 0.965167487101466 1 1
1.09418402636957 1.08326667672298 1 1
1.14304294435772 1.13185770157803 0 1
1.01957210639138 1.00922346003639 1 1
1.02894226975707 1.01913764168693 1 1
1.04824338938796 1.03666814309087 1 1
1.03048787871684 1.02023361093981 1 1
0.922883665017713 0.913415467571011 1 1
1.04995085467648 1.03927166564983 1 1
0.966961094853767 0.957301298303102 1 1
1.07423432190491 1.06398283100869 1 1
0.976837545624915 0.966386099149529 1 1
1.00055158544656 0.990917350936918 1 1
0.982930988504321 0.972958305931067 1 1
1.04751093540604 1.03680688284116 1 1
0.959812236551773 0.950175926115107 1 1
1.06878642073422 1.0590063690145 1 1
0.952346325491661 0.943252245356542 1 1
0.940529452564009 0.930619440695282 1 1
1.05185156022131 1.04070012343458 1 1
0.985134375861077 0.974989840817857 1 1
0.975945436369354 0.96647673395712 1 1
0.912287859168821 0.903314017623674 1 1
0.927810795890203 0.91799175602919 1 1
1.00114269379491 0.991483480500337 1 1
1.05585919260846 1.04475085478706 1 1
0.989792223941685 0.979097775465918 1 1
0.991998564627144 0.982041882954515 1 1
1.00714349648342 0.997385964748469 1 1
0.982607256983963 0.97252396192773 1 1
1.05072771176449 1.04088278624811 1 1
1.03879184583614 1.02796219266336 1 1
0.929468069454099 0.920419533917678 1 1
0.95378014998896 0.943159681965477 1 1
1.07232547899685 1.06224136260386 1 1
1.00552810754183 0.995598602362765 1 1
1.09031131838031 1.07941945843839 1 1
1.0409652951275 1.03074907188898 1 1
0.983174951058162 0.972436340944827 1 1
1.04092559492127 1.03113024382413 1 1
0.985367734788929 0.974999608810632 1 1
0.982311194470649 0.973123031078555 1 1
1.02292205591996 1.01265037703584 1 1
0.949675488840797 0.941373873308679 1 1
0.995897253540462 0.986050154595285 1 1
1.02989607452201 1.01886370509911 1 1
0.990626348270223 0.981328007128228 1 1
0.979228956795637 0.96916257163623 1 1
0.96831863613184 0.959006164364248 1 1
1.03794842491376 1.02706763068717 1 1
0.972459169496561 0.962714194975171 1 1
0.913465770888131 0.904988706379361 1 1
1.0128071342566 1.00328850210156 1 1
1.03427075068212 1.02354354002 1 1
1.05336453144562 1.04254047121382 1 1
0.97959907348381 0.969823389543518 1 1
1.0691161106679 1.05851354206017 1 1
1.04179674634209 1.03171542258464 1 1
0.916926580474935 0.908248142920577 1 1
0.987130740922954 0.976635293003527 1 1
0.977132813607724 0.967762230525881 1 1
1.0438341598463 1.03329342607801 1 1
1.03399410646841 1.02380313504164 1 1
1.071554316509 1.06040661351975 1 1
0.87960408960523 0.871113929071248 0 0
0.981520085135014 0.971591673547752 1 1
1.10364468176002 1.09247636767396 1 1
1.03406931891758 1.02416624027625 1 1
1.10363200520915 1.09242965347525 1 1
1.14728148109742 1.13564447969282 0 0
1.05080051304393 1.04022896851851 1 1
0.994150372472688 0.98493964384301 1 1
0.952719826117587 0.94277104755 1 1
1.05766278664308 1.04790253462961 1 1
0.905942804507419 0.897015715912827 1 1
1.0252993447842 1.01509748664597 1 1
1.04151490070573 1.03166954666027 1 1
1.00717440884506 0.996330619751792 1 1
0.869193185175796 0.860637124150093 0 0
0.968916797214937 0.959591512421179 1 1
0.948612179039338 0.938689333265976 1 1
1.04517686895665 1.0350235769384 1 1
1.08037417584422 1.06967185480754 1 1
0.992149694081571 0.982584155489935 1 1
0.957318322912127 0.947345035855132 1 1
0.98214425974044 0.972997204882685 1 1
0.977245213274957 0.967241212787069 1 1
1.0154436129714 1.00531119262359 1 1
0.943826085727119 0.934983760368475 1 1
1.05718163834067 1.04688411398093 1 1
1.07336297549584 1.06340090456141 1 1
0.94940092294188 0.939133683957451 1 1
1.0257020035306 1.01507808189983 1 1
0.99579940853412 0.985228361419353 1 1
0.963184376674152 0.952517732791415 1 1
0.94457999644931 0.935590166248457 1 1
0.905261952514062 0.896560679437621 1 1
0.89710478663341 0.887884095208972 1 0
0.929860978103396 0.920249241494898 1 1
0.946765020666695 0.93760840185336 1 1
1.12376753928841 1.11196810405254 1 1
1.00479729964059 0.995128378228825 1 1
1.08951283635952 1.07864093770319 1 1
1.03180305313322 1.02165763532592 1 1
1.02167273112421 1.01153389447219 1 1
0.924320461104774 0.915844048377106 1 1
0.969889832693564 0.960225963062364 1 1
1.11605377373241 1.10434190128448 1 1
0.998161988118324 0.987423097028001 1 1
0.943263077086864 0.933697689331624 1 1
0.955986786547427 0.946531745524812 1 1
1.03469471565376 1.02426475709001 1 1
0.956419859237091 0.94699134386827 1 1
1.06094663154249 1.04975705125938 1 1
1.00818031697914 0.998451886376384 1 1
1.05832320663668 1.04773569574992 1 1
0.980558968204874 0.970793245479453 1 1
1.03886900037935 1.02936127127239 1 1
0.913416982731318 0.904517339680565 1 1
0.920157067277536 0.910350849786129 1 1
0.97735352822202 0.967262311689691 1 1
0.944219790686158 0.934088837081421 1 1
1.0483150848308 1.03871165688118 1 1
1.02174227513472 1.0112373967933 1 1
1.10879497871216 1.09757923732752 1 1
1.0017455141418 0.992349458663 1 1
0.95553115430496 0.94541863185473 1 1
1.06362318891058 1.05360390428574 1 1
0.95727788545138 0.947434287770315 1 1
1.08605485170667 1.0749051086555 1 1
0.894772738000921 0.886587905288565 0 0
0.984044576530177 0.973321092897477 1 1
0.943827119181772 0.933856655414268 1 1
1.01627989901118 1.00628848746775 1 1
1.05600723775562 1.04600534216787 1 1
0.936461626011158 0.927221783802766 1 1
1.00139171263018 0.991649914514286 1 1
0.903274363689994 0.89479256670038 1 0
1.03688979728806 1.02728268626051 1 1
1.11018384595092 1.09793890235671 1 1
0.951452007545959 0.942058721386936 1 1
0.907042030181653 0.89870029831499 1 1
0.967768291782271 0.957961117313591 1 1
0.942366879322785 0.932793182777358 1 1
1.07625386208553 1.06560881329214 1 1
0.967855425543017 0.958874597843509 1 1
1.06874496058337 1.05596954781421 1 1
1.03713278168412 1.02575326624804 1 1
1.03465689000219 1.02499659175467 1 1
0.959423794880368 0.950213543944347 1 1
0.945816530747836 0.936873576192457 1 1
1.10341555867072 1.09220809939685 1 1
1.03235025649761 1.02274276157082 1 1
0.95444970273048 0.944881427416375 1 1
0.983987599508218 0.974888320396069 1 1
1.1363486662364 1.12509074538233 0 0
0.894980091306193 0.886648738677027 1 0
1.00819028345456 0.998214183502479 1 1
0.990082992990327 0.980806071687714 1 1
0.928842832937919 0.919574897216222 1 1
0.950039466537897 0.940681761780706 1 1
0.996230262627934 0.986742479200299 1 1
0.99715553574446 0.987463817842515 1 1
0.970453041507078 0.960640021858403 1 1
0.958871748402835 0.950221673269883 1 1
0.987748098025537 0.978115830510203 1 1
0.983051040997948 0.972971490930692 1 1
0.996286077675809 0.986975009622969 1 1
0.960019030592144 0.950824474400083 1 1
0.983445463416185 0.973912791857402 1 1
1.03404450631566 1.0234364392478 1 1
0.97485460330251 0.965550613712445 1 1
0.99265008683859 0.983597197781038 1 1
1.06947801830236 1.05864834189204 1 1
0.949770243295095 0.940995648706517 1 1
0.956211252319826 0.94714895854483 1 1
1.03080503307773 1.02011338818769 1 1
1.00217964208641 0.991968779768857 1 1
1.05700295376157 1.04747832134763 1 1
1.06937749922613 1.05914493213463 1 1
1.05478740833036 1.04440018363847 1 1
0.979642284810361 0.970480162408378 1 1
1.0220503047096 1.01145284642935 1 1
0.868888981896937 0.859705079743253 0 0
1.05901257420235 1.04813296472389 1 1
0.902256290580451 0.892418436621751 1 1
1.04807703579744 1.03752256439607 1 1
0.998396667099895 0.988055457166916 1 1
0.949281303945842 0.940242893996644 1 1
0.938822918077757 0.929596280053338 1 1
0.993814581712324 0.984420384407409 1 1
0.986874765968542 0.976934406246845 1 1
1.0437434376926 1.03424129418146 1 1
1.02085220325505 1.01065902422313 1 1
0.936731765466581 0.927925175970609 1 1
1.01470725731653 1.00331616958208 1 1
0.894219444673607 0.88499850487287 1 0
0.96970306383832 0.959671807154084 1 1
0.976350777805968 0.966938750695506 1 1
1.01046656240198 1.00130499403966 1 1
0.931604622034434 0.922197258999521 1 1
0.990056097916317 0.980713117533261 1 1
1.07016668627436 1.05940113246531 1 1
1.09421762939395 1.0835740664035 1 1
0.908004364051091 0.899136175406603 1 1
0.995613997507465 0.985599066360644 1 1
1.02144132480089 1.01181227012921 1 1
1.08791745265849 1.07667828834546 1 1
0.985406243311922 0.976034290274415 1 1
0.993415947994537 0.983805269975555 1 1
1.04288578725604 1.03200000829536 1 1
0.954448905608493 0.944993575430017 1 1
0.978434255767795 0.968815288262037 1 1
1.01778150522869 1.00725449570566 1 1
0.959058333738634 0.949025089902034 1 1
1.04304381583382 1.03229941984115 1 1
1.07530280384727 1.0637440921508 1 1
1.02560783093157 1.01518809573712 1 1
1.00506432282257 0.994379135334365 1 1
1.04353336776948 1.03270856370904 1 1
0.962530663411406 0.952722029418604 1 1
0.987045316245395 0.976807205268049 1 1
1.01719189933316 1.00680146924721 1 1
0.950825465791831 0.941395837622562 1 1
0.954938466016161 0.944603587772478 1 1
1.08647826061177 1.07630221605301 1 1
0.876818129959095 0.867498237642569 1 0
0.924852545996756 0.915853958912103 1 1
0.997716575375403 0.987701497819719 1 1
1.01536055269017 1.0047271245047 1 1
0.914492258163675 0.905951058272615 1 1
1.00285092387489 0.992368112226807 1 1
1.01270599738956 1.00295389759298 1 1
0.962697875372621 0.953117939041809 1 1
0.973714147509954 0.964630467611807 1 1
0.913500761686525 0.904147914863447 1 1
0.984282173839208 0.973564490684598 1 1
1.0618542646737 1.05095869077426 1 1
0.918170212046921 0.908786433931632 1 1
1.03035604550668 1.02022562524355 1 1
0.898872112064816 0.889494133823716 1 0
0.967863040001584 0.958311681454708 1 1
0.940566575605125 0.930595503143891 1 1
1.03172442124779 1.02167789061268 1 1
0.977527473126907 0.967234377152086 1 1
1.0181298891715 1.00736775004287 1 1
0.961085115980262 0.951219691350387 1 1
0.97754028581758 0.967722043254439 1 1
1.06015360857264 1.04889865297474 1 1
1.03768126339198 1.02759797687258 1 1
0.962586680147381 0.952228559311048 1 1
0.989145835388071 0.979157414108188 1 1
1.01562797546821 1.00520370350947 1 1
0.989216938981657 0.979287028455236 1 1
0.938862124718333 0.929753856972295 1 1
1.007257180354 0.997057125527971 1 1
1.01591428919836 1.00567145606937 1 1
0.976403444426286 0.966729669040471 1 1
1.05506936910441 1.04545310817965 1 1
0.986665899291129 0.976561778795389 1 1
1.00056674627816 0.990937923336919 1 1
1.01635547022491 1.00558020009236 1 1
0.986562318120817 0.977355766343962 1 1
0.956632495514562 0.946560366990255 1 1
0.991177682779982 0.981913503500631 1 1
0.942345680088312 0.932536350931942 1 1
0.936910328977849 0.927648014766263 1 1
0.888888442321355 0.879820125654002 1 1
1.05504822744949 1.04524861000986 1 1
1.02029985346457 1.01038073006722 1 1
1.10024210174696 1.08929524210571 1 1
1.01863879781947 1.00779408852964 1 1
0.929465103093325 0.919973277967163 1 1
1.00817900353329 0.99791868465772 1 1
1.03630114361974 1.02564297380288 1 1
0.940529325524034 0.931172164919085 1 1
0.926386903431274 0.917441430500927 1 1
1.06127271600492 1.05127636713611 1 1
0.962076922951023 0.952921700491385 1 1
0.95523700534119 0.945441507461908 1 1
0.896750931083954 0.887819155184419 1 0
1.06004482272769 1.04895155596956 1 1
1.06345740804821 1.0530550146489 1 1
0.972483165264251 0.962487875414297 1 1
0.983461381757841 0.972468549098284 1 1
0.92316390263648 0.913655170497924 1 1
0.918251692676814 0.908871409979822 1 1
0.997938995176215 0.987974679859207 1 1
1.060991956691 1.05062980708261 1 1
0.964791158535513 0.954490283560877 1 1
1.11584544681911 1.10410857688894 1 1
1.04182862530747 1.03186129424832 1 1
0.994923710609237 0.984401666764418 1 1
1.00451010309944 0.994041934758507 1 1
1.00300504931789 0.993916596703986 1 1
0.949464244503889 0.939772156146724 1 1
1.05300904903306 1.04232132718781 1 1
1.06609931708328 1.0553212521798 1 1
1.00389571582082 0.993464612489897 1 1
1.04483474451723 1.03354289216671 1 1
1.04406185153512 1.03413954781798 1 1
0.985285344070815 0.975606148400101 1 1
0.919798994679348 0.910905968453335 1 1
0.99860899997406 0.988559050484864 1 1
1.07093346549117 1.0593332199335 1 1
0.949653608894223 0.939605258166752 1 1
0.988833222816709 0.979718162960148 1 1
0.869783166611417 0.86089731649109 0 0
0.959837824202823 0.950240141604899 1 1
0.908170073493326 0.89856655273352 1 1
1.00579935848986 0.996331073484048 1 1
0.985012669499195 0.975194874652248 1 1
1.08542296956781 1.0755535958665 1 1
0.93052860039343 0.920993425916796 1 1
1.03627982165027 1.02599328499135 1 1
1.0203046796571 1.00999178916813 1 1
0.998068835796848 0.98823736353215 1 1
0.956200337639139 0.946254091540575 1 1
1.05891546117052 1.04902835519108 1 1
0.978285130566079 0.968385979663971 1 1
1.05403305895257 1.04327344802313 1 1
0.943641735241202 0.934403983288958 1 1
0.900467095550629 0.891533122723101 1 1
0.924638365920915 0.916018047729395 1 1
1.02753515859186 1.01743028572124 1 1
1.05322067492075 1.04233647884878 1 1
0.986220608110449 0.974701108203791 1 1
1.05397317649157 1.04333438704765 1 1
0.92425571321245 0.914648068084399 1 1
0.896478933365202 0.887327860582949 1 0
1.03636643701943 1.02609353046435 1 1
0.955858220888817 0.946211000916073 1 1
0.983097017887039 0.972781220764407 1 1
0.882207225993063 0.873766005358675 0 0
1.00570838750797 0.995737545684632 1 1
0.992961812256965 0.983622973952462 1 1
1.01785587083796 1.00805543826939 1 1
1.00182912514407 0.99162428104569 1 1
0.974690080100343 0.965144550270243 1 1
1.02779305130374 1.01825108921334 1 1
0.950002363897129 0.940992758389917 1 1
0.98406164455785 0.974209420274586 1 1
1.00150107275454 0.991660198171752 1 1
0.999823984901156 0.989675150346627 1 1
0.999957646101403 0.990085271759577 1 1
0.964074832996503 0.954856551764155 1 1
0.956122185700972 0.946384895375361 1 1
0.924231895173338 0.914410435722915 1 1
1.0756929878761 1.06560793660193 1 1
0.999522518020507 0.989114879115271 1 1
0.974970115800216 0.965048047547074 1 1
0.967573635538554 0.958559924438005 1 1
0.928354553381649 0.919905825828652 1 1
0.995640740690644 0.98567597826495 1 1
0.988055326998845 0.978761440093486 1 1
0.989814643768833 0.979710257265732 1 1
0.992310665101658 0.981707084078466 1 1
0.987709107788668 0.978244488288752 1 1
0.9441151540441 0.935341757323494 1 1
0.922678059909659 0.913772601318442 1 1
0.986130414230761 0.976122940900551 1 1
0.975012175769111 0.964856894871883 1 1
1.04588499180596 1.03422729180033 1 1
1.00686642341064 0.995862968772082 1 1
1.17804559887671 1.16608857359782 0 0
0.95320848386972 0.943397999434982 1 1
0.93761904382378 0.928635700665781 1 1
1.02467917264364 1.01460447003633 1 1
1.06860578592521 1.0583285018886 1 1
0.938489534623756 0.929592611133984 1 1
0.949332792968524 0.940412523785146 1 1
1.08520384598349 1.07513292436835 1 1
1.03791107170368 1.02745946728726 1 1
1.03864270645153 1.02740771200148 1 1
1.0133376283417 1.00262386130974 1 1
1.00697631457052 0.997662932259647 1 1
1.15216176772048 1.13993530156738 0 0
1.01062358102518 1.0008503806075 1 1
1.09915165728578 1.08742534492215 1 1
0.97360787905325 0.963545665503224 1 1
0.990791260996349 0.981515557267533 1 1
1.00728342197058 0.99697084950466 1 1
1.02199386333084 1.01159649523674 1 1
0.980896439615115 0.971069679314718 1 1
1.02387394886803 1.01391032250383 1 1
1.01383915907521 1.00385301566782 1 1
0.977343073339242 0.967476702938119 1 1
0.942765745849498 0.932690851490054 1 1
0.946542085342007 0.937578350561179 1 1
1.02838845161477 1.01832371746945 1 1
1.14001690864296 1.12871285339739 0 0
0.995721669035206 0.984870506165804 1 1
0.913888480731132 0.905207092207182 1 1
0.995246484731067 0.985314104332977 1 1
0.997364496878595 0.987545970831055 1 1
0.998308144575998 0.988117373336387 1 1
1.06093927010783 1.05051041550528 1 1
1.11288177453222 1.10117287691502 1 1
1.01526023480371 1.00500912588744 1 1
1.05903938262523 1.04782517039738 1 1
0.994091443441447 0.984112812653554 1 1
0.995470203418442 0.984583184459168 1 1
1.04972838354012 1.03857825371519 1 1
0.91463645691938 0.905668983007004 1 1
1.06557999247587 1.05428670365407 1 1
0.954761008620226 0.944980830975972 1 1
0.928981210098043 0.919252957888629 1 1
1.06993480328283 1.05929795714084 1 1
0.981656263593505 0.971882460874905 1 1
0.973402900678724 0.963942105634467 1 1
1.07090590611177 1.05945684292272 1 1
1.0165042651632 1.00699192402486 1 1
0.93518781707208 0.92585173109654 1 1
1.0310652437455 1.02138955598893 1 1
0.932806091956003 0.922768917284689 1 1
0.995441106627552 0.984577703827375 1 1
0.904623404568065 0.89574752990231 1 1
0.982416219731006 0.972879715182871 1 1
0.987609618071735 0.978598905893168 1 1
1.01611599095621 1.0050520209423 1 1
0.995362394111795 0.985644030821812 1 1
0.988177436730744 0.977986784097532 1 1
0.981449575907567 0.971366222835344 1 1
0.963314844498957 0.953104100230687 1 1
0.994488460019287 0.984741698120474 1 1
0.92217966826245 0.913032887257614 1 1
0.90367234704104 0.894487369259452 1 1
0.973472108352157 0.96386257226081 1 1
1.11083476865167 1.09898305632794 1 1
1.05961643649907 1.04884190816571 1 1
1.07863843062568 1.0681111063961 1 1
1.04680593801719 1.03742436917938 1 1
0.9522228315384 0.942325646358366 1 1
0.966440543135072 0.956246744126433 1 1
0.975270838798579 0.965644007882042 1 1
0.962153965493496 0.952419701591092 1 1
1.02905263809962 1.01872352038394 1 1
0.892479865050804 0.883959948437769 0 0
1.03599301245795 1.02524214575233 1 1
0.931040744291963 0.921379053724877 1 1
0.972270554743883 0.962168542873203 1 1
1.01394367509391 1.00457926424015 1 1
0.911664322232383 0.902579294127187 1 1
0.945297042516193 0.936004781732707 1 1
1.04939709196433 1.03823719093568 1 1
1.02169434268898 1.01107425303517 1 1
0.950518363741098 0.941446053982855 1 1
0.911770548229105 0.902765746887211 1 1
1.00266141414961 0.992561200541776 1 1
0.987405190401156 0.97720635896748 1 1
0.997389871435819 0.987136669003668 1 1
0.949154322246812 0.940055593170482 1 1
0.956658119453738 0.946578444077494 1 1
1.03779797491555 1.02737604727456 1 1
0.959865430031191 0.950331626327009 1 1
1.03738750016838 1.02720723135256 1 1
1.01035388040508 1.00081536781788 1 1
1.08301169655304 1.07243435713621 1 1
0.94132891857424 0.932377267765273 1 1
0.948947595379157 0.940037013419617 1 1
0.964138700426891 0.954356096424436 1 1
1.01020654528553 0.999067352680058 1 1
0.971732418878593 0.962207155108617 1 1
0.892317171703012 0.883128361220341 1 0
0.930059280540644 0.921747188540601 1 1
0.967699452597317 0.958049701830195 1 1
1.04528892283833 1.03314076258566 1 1
1.00834237907777 0.997490699851926 1 1
1.0255231106388 1.01546656286408 1 1
1.01729732338755 1.00670378261378 1 1
0.966289520667741 0.956188119379108 1 1
0.934684038333958 0.925588746497288 1 1
1.02997396052122 1.02005805507414 1 1
1.02615294392772 1.01638130071207 1 1
0.935203502316354 0.926299803121915 1 1
0.987708362312555 0.978104480406453 1 1
1.00052112159027 0.991181877312525 1 1
0.967395027905527 0.957718280081928 1 1
0.973930560514935 0.964465127449002 1 1
0.993142609204832 0.983706464680905 1 1
1.04216327744833 1.03209088913609 1 1
0.985615311545497 0.975902184517884 1 1
1.04836991806274 1.03835141451882 1 1
1.0169155824503 1.00706149695733 1 1
0.93931423907689 0.930464902283831 1 1
0.979050474265084 0.969251853487264 1 1
1.01093567668442 1.00080014670035 1 1
1.01533606449517 1.00483978130813 1 1
1.0656367336482 1.05377590995355 1 1
1.01539653179371 1.00524696136872 1 1
1.05489863453193 1.0440475704661 1 1
1.01310925266946 1.00318352933569 1 1
0.972581574766553 0.962728519938961 1 1
0.981199840788158 0.972583768583485 1 1
0.94667985284481 0.936825339650618 1 1
1.00566178383586 0.995802315959048 1 1
1.01447779486858 1.00462886643593 1 1
1.05506563053753 1.04464434874898 1 1
1.09587080874414 1.08512848719886 1 1
0.99567403940358 0.985345160033488 1 1
1.04335148829679 1.03254407087954 1 1
0.937227893147498 0.927689667088095 1 1
0.986808430376558 0.97793778602639 1 1
1.02304527557928 1.01278953234746 1 1
0.889597542314246 0.880415952201256 1 0
0.994483761273946 0.984727678566562 1 1
1.0674062887929 1.05713230372235 1 1
0.985249859944137 0.975229791134172 1 1
1.01694934387173 1.00596686501563 1 1
1.00338683122432 0.994136276576434 1 1
1.05452955479675 1.0448187624379 1 1
0.953922325176618 0.944054999214017 1 1
0.96985155125741 0.959745846898219 1 1
1.04058408887012 1.03048926803762 1 1
0.947819302095526 0.939012978468106 1 1
0.947733437234344 0.938774945085184 1 1
1.00776629534242 0.998530351383331 1 1
1.04168364824668 1.03186461390554 1 1
0.869407533958179 0.860896608614331 0 0
1.03742857827791 1.02716852717433 1 1
0.971067562067015 0.962002346862092 1 1
1.00669171683339 0.996333566173494 1 1
1.01537245028024 1.00564599646463 1 1
0.934863439408158 0.925691526359455 1 1
1.12419770315307 1.11230273708554 1 1
0.994483418691636 0.984930712218397 1 1
1.1098712341813 1.09803790873035 1 1
0.942995280737244 0.932768431380633 1 1
0.898784011489335 0.889599771325104 1 1
0.942164908507319 0.93294571934762 1 1
1.01106422581308 1.00074035339333 1 1
0.983705979225492 0.97391465442887 1 1
0.878529940641111 0.86921324993333 1 0
0.988773979740733 0.979287648593916 1 1
1.08677511472892 1.07632475624124 1 1
1.06534075932835 1.05391654344889 1 1
1.04426318530065 1.03335794832176 1 1
0.949755769943598 0.940519048487186 1 1
1.06333182427866 1.05234313977985 1 1
0.987605398858156 0.977553597161789 1 1
0.983870118721428 0.974651508551881 1 1
1.02537278133845 1.01546328475949 1 1
0.981130232994423 0.971109596905254 1 1
1.04669641420011 1.03668783276333 1 1
0.983609689277805 0.973527053421674 1 1
1.0102752756359 1.00002854302176 1 1
0.934478967741077 0.925075220574193 1 1
1.03835219031026 1.0272488607992 1 1
0.867476769379283 0.859700147500925 0 0
0.987831678578137 0.978988111678383 1 1
0.903022858578783 0.893419174101716 1 1
1.11179332233076 1.10053605260934 0 1
0.952085442517123 0.942567126715148 1 1
0.861402799398028 0.853007212205347 0 0
0.954907125467709 0.945353733901707 1 1
1.0050461898949 0.995287831576226 1 1
0.913724765830234 0.903731140168419 1 1
0.984095231301073 0.974708189209722 1 1
1.06242066534245 1.05254083076169 1 1
1.06948678470788 1.05773692683044 1 1
1.05860969061283 1.04787171280438 1 1
0.965671845780594 0.956519330743081 1 1
1.06927797123801 1.05907015967615 1 1
1.01535958601823 1.0054420520562 1 1
0.903541037626369 0.894360650121974 1 1
1.02470995234645 1.01484455658951 1 1
0.984813642646851 0.975117816683454 1 1
1.01873083363251 1.00822376231187 1 1
0.981164021424485 0.971681031614729 1 1
1.04383762250645 1.03275205070377 1 1
0.978432470561818 0.96844297018414 1 1
0.975266873747604 0.965731087785762 1 1
0.90757602738672 0.898714235164442 1 1
1.064243369296 1.05377573968267 1 1
0.999829107679631 0.989927834474301 1 1
0.97040428964551 0.959971462629823 1 1
1.02480200536807 1.01430306172035 1 1
1.10503152356384 1.09470060953431 1 1
0.938904535009112 0.929399713785248 1 1
0.920536769508989 0.912207610984948 1 1
0.979561382143165 0.969206021981392 1 1
0.948499032772616 0.93903822779044 1 1
1.00144925726369 0.99140214052857 1 1
1.04851430056681 1.03922334063244 1 1
0.960741947755649 0.950902234428047 1 1
0.951460522598174 0.941820182542514 1 1
1.03421676868512 1.02294356426778 1 1
0.924012547535645 0.914118790621133 1 1
1.08105826428959 1.06921288196798 1 1
0.963562228680288 0.954832126587301 1 1
0.984652910328132 0.974717207875745 1 1
1.01407769327185 1.00347596517424 1 1
0.886200054048271 0.877240986812257 0 0
1.07850053074729 1.06773928255743 1 1
1.00166312815002 0.991956790577177 1 1
1.02321852671967 1.01286685387467 1 1
1.01315009699457 1.0037615215155 1 1
1.06438324924856 1.05338105084948 1 1
0.988778864412055 0.978964103141105 1 1
0.978434237505648 0.969239563638617 1 1
0.925196405262719 0.915723155957909 1 1
0.874216760774046 0.865322895062416 0 0
0.934499790900269 0.925891656902708 1 1
1.10899444400266 1.09812439261347 1 1
1.07809537402732 1.06757969431379 1 1
1.03440984209346 1.02377126143771 1 1
1.03444336734792 1.02403218770084 1 1
1.0902910256352 1.08000454606655 1 1
0.921088167430027 0.912101436406585 1 1
1.00215216213903 0.992586659629469 1 1
0.981933256469732 0.971650871963648 1 1
1.07023544230472 1.05908020679487 1 1
1.02300922000336 1.01287115720074 1 1
1.15175804205892 1.13903116430946 0 1
1.00047274085286 0.990218726103382 1 1
1.02861241426777 1.01788404596999 1 1
0.961610263571776 0.951649564429063 1 1
0.928646623975926 0.919756152922715 1 1
1.05511901901934 1.04517600574702 1 1
0.948668983103685 0.939332990732823 1 1
0.976802684750841 0.96660167731958 1 1
1.00793861112725 0.998058280711891 1 1
0.992673861408733 0.98272352630135 1 1
1.05001911771193 1.0400154841268 1 1
1.00039540774866 0.990516860785496 1 1
1.00956704790557 0.999773898119759 1 1
0.970118088799994 0.96009007367541 1 1
0.96319146978413 0.954229652547081 1 1
1.02017096786786 1.01009609057061 1 1
1.07009081864954 1.05977686937235 1 1
0.871916066741545 0.863292278345258 0 0
1.03877059909151 1.02886139834485 1 1
0.992615378516244 0.98280600895161 1 1
0.988698613809244 0.978944962950492 1 1
0.890544476703046 0.881603977330622 0 0
1.00192459388567 0.992082077548967 1 1
0.985812860600747 0.976254972864887 1 1
1.16448063306862 1.15364375553713 0 0
1.05087310896615 1.04075938292602 1 1
0.980919862483535 0.971719410713659 1 1
0.987483277753426 0.978027561464918 1 1
1.0214886776998 1.01108426021773 1 1
0.895848424681981 0.886950169224372 1 1
0.959819834380896 0.949726226400466 1 1
0.919705356415408 0.910415734158441 1 1
1.01583569351591 1.00585437795175 1 1
0.94493183242665 0.935749157372294 1 1
0.995716559497535 0.986224197716698 1 1
1.17091076140267 1.15894540718546 0 0
0.992953665748951 0.982701282931656 1 1
1.05853328040157 1.04823687943292 1 1
1.04877354255831 1.03809114027519 1 1
1.00013725024858 0.990477411648914 1 1
1.02518529246022 1.01554754163944 1 1
1.04871170276975 1.03824789400778 1 1
0.976711993842444 0.967354085776355 1 1
1.02193613640947 1.0109770437206 1 1
1.05978922301975 1.04940748436364 1 1
1.05874695572664 1.04835388846931 1 1
1.04461415611992 1.03414924522959 1 1
0.994018523715204 0.984211560773291 1 1
1.05124508000093 1.04109323860385 1 1
1.11301956108591 1.10265560428477 1 1
0.935685555689902 0.926275208347502 1 1
0.984891426184845 0.974634470505899 1 1
0.923454763314014 0.913160496806145 1 1
1.11234961508133 1.10072561923373 1 1
1.00681789493108 0.996506194315252 1 1
1.07806731307625 1.06791832885276 1 1
1.0048774743521 0.994925108919569 1 1
0.963446817534383 0.954974526576077 1 1
0.970837955169341 0.96054965875402 1 1
1.03220629191086 1.02262355369441 1 1
0.98945154811678 0.980525809588407 1 1
1.00141072577911 0.991401802063015 1 1
1.04913603650439 1.03842099605186 1 1
0.93656300385606 0.927029203352137 1 1
1.00124436966579 0.991108830237255 1 1
0.973847906012827 0.964470570017819 1 1
1.01785802913781 1.00780125181186 1 1
1.15736001619928 1.1459442955436 0 0
0.922330051184939 0.912958095754866 1 1
1.02998481174323 1.01960944012843 1 1
1.08134358474652 1.07059803546954 1 1
1.01739744908493 1.00696074396661 1 1
1.02560084261219 1.0153983787975 1 1
0.988759416121682 0.978860223095406 1 1
1.00915002136775 0.999305335226685 1 1
1.02289826425791 1.01299037006737 1 1
1.01877601675955 1.00838093224768 1 1
1.04393420941922 1.03271511616198 1 1
1.05551358084737 1.04466659760753 1 1
0.983786474048599 0.973240323554308 1 1
0.95146907336631 0.942625528017311 1 1
1.03393927125487 1.02425576588544 1 1
0.944411072394622 0.935369457913241 1 1
0.962042915513876 0.95274388157414 1 1
1.03330942368843 1.02255539569962 1 1
0.969819804369093 0.960224935864062 1 1
1.08236957466778 1.07240644615708 1 1
1.0238991922141 1.01368708757488 1 1
0.966217767242355 0.956803887198249 1 1
1.10126726995384 1.09122861701791 1 1
1.02799026187955 1.01800270197095 1 1
1.06000860376238 1.04921762476734 1 1
0.966430387819838 0.956981652372067 1 1
0.960730727193164 0.951139357783293 1 1
0.949461345974821 0.940145851158002 1 1
1.02248746619661 1.01170579791445 1 1
1.00300175769556 0.992647146443984 1 1
1.03800066635111 1.02772847037514 1 1
0.979642669896272 0.971092226778244 1 1
0.992724195380486 0.983414494057927 1 1
0.929305297336449 0.920215288176046 1 1
1.05212294874185 1.04130637697604 1 1
0.932160119491921 0.923452714916417 1 1
1.0215600502 1.01147661747446 1 1
0.963699704198546 0.954295941317912 1 1
1.02118341556579 1.01123664403603 1 1
0.938700379363347 0.928265487253246 1 1
0.974812428916866 0.965770592463523 1 1
0.958160340153977 0.948686266219219 1 1
0.937854535107864 0.928684504402513 1 1
0.980938423969769 0.970920754187735 1 1
0.960674143414329 0.950638420023729 1 1
1.0513854083137 1.04024088723379 1 1
1.07182693662804 1.06079759110269 1 1
1.02285506133292 1.01238472803556 1 1
1.05262179501722 1.04224065333352 1 1
0.888176744049472 0.878966027073753 0 0
0.98305891536122 0.973297565113308 1 1
1.036478174057 1.02524581947211 1 1
1.0444579728426 1.0338221413575 1 1
0.92165689317826 0.913070366786055 1 1
0.973945908642243 0.963615104265334 1 1
0.927597983131056 0.918617907060727 1 1
0.986413594531429 0.97623732917978 1 1
0.986888468872999 0.97702003429351 1 1
1.03140426716368 1.02087060487279 1 1
1.01446090050398 1.00488298775523 1 1
1.03936124180602 1.0282829154728 1 1
0.961035740209518 0.951189528085161 1 1
0.919765817531837 0.910818978363398 1 1
1.04009088597601 1.02962104455371 1 1
0.952524193000328 0.942362688214425 1 1
0.916219671893145 0.906960178847862 1 1
1.02910086253722 1.01836391048858 1 1
1.08518209972821 1.07367421010634 1 1
0.989568430411905 0.979437593822754 1 1
1.05332530525225 1.0435551599769 1 1
0.927621729580369 0.918360791665701 1 1
0.945543227378666 0.936112075119168 1 1
0.974202680580152 0.964626312229054 1 1
1.06006803851174 1.04870981162121 1 1
0.999378143388599 0.987783259714691 1 1
1.01935300632272 1.00824641684878 1 1
1.10422013263052 1.09158229604263 1 1
1.12527654967707 1.11398146385485 0 0
1.09474969640079 1.08360293209118 1 1
0.993953852148353 0.984086793886237 1 1
0.946004951577163 0.937042737510677 1 1
0.972595248980642 0.963062738726134 1 1
1.01659103374478 1.0058412585549 1 1
1.0061605825911 0.996734730356797 1 1
1.0161257514611 1.00589272903051 1 1
1.03816977605736 1.02798621106266 1 1
0.896848659653868 0.887921183573727 1 1
0.99067837821225 0.980902188890334 1 1
0.979562663844062 0.969913377677105 1 1
1.01068031023336 1.00028535843628 1 1
0.993019202199831 0.982724204223204 1 1
0.920478364793531 0.910887782211934 1 1
1.05527637736361 1.04477692918992 1 1
0.998520842606428 0.988926620019858 1 1
1.05252255276631 1.0427023083869 1 1
1.00326151537804 0.992431128879364 1 1
0.939784948666447 0.930430377945232 1 1
1.06319190892481 1.05255409459741 1 1
1.0242912104908 1.01367305191248 1 1
0.894752372069248 0.88504559991745 1 0
1.0652421516436 1.05534446481383 1 1
1.09007624719857 1.0792051837553 1 1
0.992231714945945 0.981964953274872 1 1
1.00813082961579 0.998158649894485 1 1
1.08409904765233 1.07362044146914 1 1
1.04808627005336 1.03685338033067 1 1
1.10327564572315 1.09255100338508 1 1
0.968070240275505 0.959122805435057 1 1
0.974688419433922 0.965007837864737 1 1
0.976400619943782 0.967599929886692 1 1
1.02520711687015 1.01417355569271 1 1
1.07273336216242 1.06255041032811 1 1
1.06026986699915 1.05016506892294 1 1
1.0095844793091 1.00013981532403 1 1
1.00814359232005 0.998640900512725 1 1
1.13389818165109 1.12183385818461 0 0
1.03176566223761 1.02184637321623 1 1
1.02448968324014 1.01375702039026 1 1
0.98972478803672 0.979883358415118 1 1
1.02345976013118 1.0140537377683 1 1
0.953595241208696 0.943330641837147 1 1
1.02179076414358 1.01115332803899 1 1
0.956237352414658 0.946071657031074 1 1
1.06226849273153 1.05192853904797 1 1
1.02045910464811 1.01006237225525 1 1
0.917094728938159 0.908920190476503 1 1
0.91484574554179 0.906185239930223 1 1
0.9673225782062 0.957426280276039 1 1
1.03905881979027 1.02881589825929 1 1
1.13837401788093 1.12773722871847 0 0
0.950163267446186 0.940781482045994 1 1
1.10392229593852 1.09328716514679 1 1
0.952415946320754 0.943621437877271 1 1
0.993878276135216 0.984457194691916 1 1
0.923623717578529 0.914422915443675 1 1
0.930440975632377 0.921309705139734 1 1
0.946776753884214 0.937034471049057 1 1
1.07696461918845 1.06560067603545 1 1
1.05704142264749 1.04648837403289 1 1
0.937066386766545 0.927855505134266 1 1
0.893511611333908 0.884605315603406 1 0
0.990348866802571 0.980489625388619 1 1
0.916978058732434 0.907996911746038 1 1
0.930706911825548 0.921064676056195 1 1
1.12542885253917 1.11459450231434 1 1
1.12865379423949 1.1180109059057 0 0
1.06952491208164 1.05942331933886 1 1
1.02296486403692 1.01323539027684 1 1
1.03295489842238 1.02309702884498 1 1
0.983392519711956 0.974520240145895 1 1
0.978793595905082 0.969652581465812 1 1
0.950472192883529 0.940361245579081 1 1
0.923382552497947 0.914032440989533 1 1
0.978525470100782 0.968480609525751 1 1
1.04838077992103 1.03750515143051 1 1
1.00985056279273 1.00030330287854 1 1
1.08936512475167 1.07933133632313 1 1
0.992448122371844 0.983486670465892 1 1
0.987410598538606 0.97770896131622 1 1
0.91826753142857 0.90834591791586 1 1
1.01113525091142 1.00068534255146 1 1
1.00876341815578 0.998751589225866 1 1
1.01698763847983 1.00715195935351 1 1
0.919854377653848 0.910765233575061 1 1
0.942017532382547 0.931919858170322 1 1
0.940861273600268 0.931893171584831 1 1
0.988619973599061 0.978949023540346 1 1
0.899457669807171 0.890449526130732 1 0
0.935212932991996 0.924486381039982 1 1
0.997135658606391 0.98630244606921 1 1
0.968920605973782 0.959765311686299 1 1
0.855168499181238 0.847313746948937 0 0
1.04098550858873 1.03136030892659 1 1
0.967071492283238 0.957432550742825 1 1
0.957991096615788 0.948423712188128 1 1
0.873903282617473 0.865091847640682 0 0
1.00916332138546 0.999223018991536 1 1
0.957867262339267 0.948755498655216 1 1
1.01929250673748 1.00889523125921 1 1
1.00021593228271 0.990293879810528 1 1
1.0281215424693 1.01788589072598 1 1
1.0068154274832 0.99607447916859 1 1
1.00655154005603 0.997453180400893 1 1
1.04857836827595 1.03815022462793 1 1
0.937091805439637 0.927957439897107 1 1
0.968508790476302 0.959423750839307 1 1
0.920239904386041 0.911061473099287 1 1
1.037596064701 1.02708865512677 1 1
1.0966722755614 1.08602275800117 1 1
0.988253176052757 0.97882266289009 1 1
0.976243634450864 0.966667621633403 1 1
1.01224192118312 1.00168958461555 1 1
0.927825272515597 0.91844521050086 1 1
1.00562438368781 0.995883478053745 1 1
1.01084315188838 1.00108928303354 1 1
1.13412951258798 1.1232954514061 0 0
1.00325203792482 0.993670205151239 1 1
1.00278994376056 0.993560423775372 1 1
0.946677824110962 0.937392398986764 1 1
1.01484935381733 1.00493187199194 1 1
1.03522128741796 1.02519642041692 1 1
0.972678794989988 0.961443281204909 1 1
1.00054216302025 0.989960481951833 1 1
0.903047392049945 0.894069429649477 1 1
0.968933273017379 0.959227986943537 1 1
1.01881312314465 1.00824069793143 1 1
1.01666320930182 1.00649696616645 1 1
0.998423542625208 0.987712685062597 1 1
0.965492659491804 0.95663310449557 1 1
1.02982211412289 1.02033061363965 1 1
0.984461220063259 0.974931820482854 1 1
0.994410534816559 0.984807477260509 1 1
1.00015966681805 0.989881889001327 1 1
0.974484909094693 0.964344669762276 1 1
1.1176894609048 1.10591386129121 1 1
0.902562902601235 0.893577477129416 1 1
0.996150585155365 0.986819594615697 1 1
0.971022473867544 0.961209885695464 1 1
1.03916862922293 1.02823082019491 1 1
0.9779671875674 0.968177169342074 1 1
0.98722407194505 0.977258065192368 1 1
0.971167802490115 0.961226417028625 1 1
0.941249368792477 0.932373524814361 1 1
0.999697911109643 0.98953277431885 1 1
0.964279985977548 0.954903289079522 1 1
0.949458100320688 0.939290038000161 1 1
0.966507393239472 0.955904712727777 1 1
1.0052580243743 0.99559671233352 1 1
0.965352934857312 0.955654167245616 1 1
0.973469398966354 0.963122949879574 1 1
1.13459764648514 1.12371803887099 0 0
0.902607997741257 0.893479939344943 1 1
0.983168759619589 0.972642393210515 1 1
1.01746598073787 1.00718789082431 1 1
1.02979858551993 1.01942879346063 1 1
1.03483655733205 1.02407788668115 1 1
0.937221290528913 0.927446577281217 1 1
1.02409683134354 1.01503265151182 1 1
1.01799380124438 1.00798390542302 1 1
1.02659297607911 1.01631570318595 1 1
1.10195314501971 1.09125465906703 1 1
1.00184057994795 0.992547711719468 1 1
0.988336225002495 0.978935133757059 1 1
1.00584159003413 0.995816161684848 1 1
0.809750606621245 0.801885925179644 0 0
0.898799501568129 0.890158470972567 1 0
0.974606106369381 0.964298282831735 1 1
0.981532382553468 0.971454879890968 1 1
0.998990413596294 0.988368065012372 1 1
0.981348640695303 0.971988202006355 1 1
0.918214828157044 0.909415326391045 1 1
0.894176100741276 0.886052816553303 0 0
0.97878585097868 0.968879793591156 1 1
0.960424583291209 0.950547934759683 1 1
1.00525705183895 0.995401161308505 1 1
0.991396577875467 0.982081715273165 1 1
1.02113029398962 1.0107933671916 1 1
1.00970659163947 1.00004514170483 1 1
1.00181267911622 0.991103033608851 1 1
0.952625240862097 0.943156646997661 1 1
1.03522057259456 1.02504514253722 1 1
1.01037867663541 1.00031655278995 1 1
1.09417202482697 1.08293100051051 1 1
1.03242375426329 1.0225346844313 1 1
0.9407367806223 0.931330289978003 1 1
1.0007238758442 0.991486492155245 1 1
0.954170684464087 0.944463892676479 1 1
0.986164989325769 0.976506401320767 1 1
1.0301815578507 1.0192839334429 1 1
1.08279205762528 1.07136602571689 1 1
0.876504009724845 0.867301264159998 1 0
0.968050157223967 0.958245675436189 1 1
0.956272340796766 0.947093716151927 1 1
0.975896291711885 0.965971649911693 1 1
0.965038379026958 0.955972968665262 1 1
1.02081644602863 1.01017576164509 1 1
1.09216330570461 1.08136512226714 1 1
0.970411770479296 0.961530228654212 1 1
1.0440504833337 1.03377191306149 1 1
0.984188444358514 0.974984642755855 1 1
0.942243842478684 0.933142756094438 1 1
1.00630395523373 0.996240487035203 1 1
1.03486314445113 1.02430619016509 1 1
1.02129696355416 1.01024751583474 1 1
0.958961711551336 0.9486497738261 1 1
0.985589042134794 0.975744024506936 1 1
0.981462714480882 0.970999071314674 1 1
1.06617247602575 1.05505940734047 1 1
0.942368497258701 0.932977519565011 1 1
1.02706434015455 1.01661362506962 1 1
0.982408101081934 0.972855895489713 1 1
1.04277312305546 1.03255861049803 1 1
1.07153861729859 1.0612832609989 1 1
1.03721049338918 1.0263987931938 1 1
1.00438742306512 0.994258967978846 1 1
1.00512652489993 0.995542537797839 1 1
1.05901331018747 1.04864341158581 1 1
0.991013437024105 0.981680485316278 1 1
0.959761953743683 0.950227487303724 1 1
1.04267284677208 1.03179272240372 1 1
1.03564460019022 1.02535554103624 1 1
0.964946250367864 0.955872743912456 1 1
0.839191542664807 0.830613453645557 0 0
0.989982866589487 0.980114924706825 1 1
0.981170483739317 0.97094864457268 1 1
0.944461674730786 0.9351517514652 1 1
0.984737177713472 0.974631640964592 1 1
1.04440202307212 1.03346480193969 1 1
1.00065824936855 0.990713280280839 1 1
0.944866900821586 0.93577593265459 1 1
0.873528120976844 0.864339576611094 0 0
0.946058993097624 0.936154802602216 1 1
1.00112319948218 0.991653267724343 1 1
1.07230770294177 1.06138664010899 1 1
0.938293575183185 0.928112840780805 1 1
1.07422823665583 1.06381424244598 1 1
1.01201240173821 1.00183011956363 1 1
0.990115626709326 0.97997156909286 1 1
0.961108579188487 0.951213940338 1 1
0.97583259711842 0.965879624318227 1 1
1.08470784520449 1.07250321206502 1 1
0.994769724737751 0.985295984223689 1 1
1.02475381096276 1.01497866422764 1 1
1.0096253083468 0.998660041489973 1 1
1.10661638482572 1.09442455952156 1 1
1.05861951617596 1.04735070028357 1 1
1.02147094494327 1.01102384047685 1 1
1.08378632649592 1.07253149752471 1 1
1.01298325484614 1.00269495617032 1 1
0.976657259814122 0.966833569880045 1 1
0.986210400622097 0.976599859287312 1 1
1.0471985693577 1.03637120533199 1 1
1.00113953868305 0.991797147948844 1 1
0.983766047183569 0.973213680096041 1 1
0.936228930406669 0.926924042967866 1 1
1.02801649752176 1.01717301793594 1 1
0.943581916354484 0.934882826046085 1 1
1.1062358437126 1.09479310532258 1 1
1.01320262650942 1.00381014933496 1 1
0.978477731034092 0.968955573341467 1 1
0.877943933247826 0.869443956982204 0 0
1.0316451186085 1.02155441766258 1 1
0.996606683831939 0.986731764061071 1 1
0.941436825444785 0.931391396570635 1 1
0.948766503721512 0.939557708521419 1 1
1.01453990133059 1.00489656884922 1 1
0.97636675591113 0.966614560655563 1 1
1.03035421515531 1.02002992627606 1 1
0.970609952922355 0.960256452807053 1 1
1.00061539372344 0.990068425384154 1 1
0.9593959475961 0.949641976126614 1 1
0.993284254319823 0.983176372762113 1 1
0.92753897550979 0.917726484632827 1 1
1.05881317933173 1.04883435515248 1 1
1.10573034263781 1.0949072704668 1 1
1.07981183830987 1.06847521421858 1 1
0.93293053224792 0.923781088256272 1 1
0.951882652142079 0.942700239694699 1 1
1.05050489630374 1.04053297344135 1 1
1.0102221090319 1.0002381646612 1 1
0.997433680084489 0.987858745443026 1 1
0.931461705433244 0.922447473820736 1 1
1.04420475946828 1.03422821870284 1 1
1.0241473648172 1.01384094373309 1 1
1.0912564229271 1.07963281043775 1 1
0.999034756419551 0.989464916369935 1 1
1.09611879476024 1.08555403520064 1 1
0.914252777084636 0.904723455915752 1 1
0.953048199823662 0.943479315231479 1 1
1.05724172061826 1.04773928043451 1 1
0.958781460817098 0.949348937455377 1 1
1.04000652335675 1.02936180035916 1 1
1.0454105967252 1.03573786631734 1 1
0.996496601932979 0.987181092894288 1 1
0.99772005850966 0.98831000567064 1 1
0.966420902233453 0.957162353534438 1 1
1.03417522874784 1.02427154126516 1 1
0.998908826042187 0.988880650414302 1 1
1.01828034323184 1.00722373773061 1 1
0.97084656443672 0.960797748605062 1 1
0.968324056289783 0.958770074724259 1 1
1.05331147992268 1.04242999156906 1 1
0.989901843503261 0.980530817443508 1 1
0.988243869124877 0.979002087564536 1 1
0.979882910785011 0.969802288574691 1 1
0.980261986810112 0.970694256067018 1 1
0.939929592822285 0.930601937142517 1 1
0.868204210209588 0.859380621837186 0 0
1.06610122472489 1.05471339230815 1 1
1.0388334270347 1.02902420217812 1 1
0.990979228018491 0.981037031086556 1 1
0.944658728510596 0.935897705211388 1 1
0.952736218516708 0.94359581671193 1 1
1.0111800150943 1.00067027290292 1 1
1.03557563691029 1.02545969120364 1 1
0.960194162748038 0.951173561534366 1 1
0.994277448380437 0.983570173066711 1 1
0.855072871653278 0.846342517121842 0 0
0.944916173898631 0.935356193089568 1 1
0.962222585454192 0.952514736633988 1 1
0.983583317659432 0.973862920609151 1 1
1.0282056468945 1.01764289167358 1 1
0.903179933469244 0.894119684749974 1 1
0.945788871412994 0.936808073349137 1 1
0.986583756742675 0.976107395654239 1 1
0.934248761098634 0.92486138387625 1 1
1.03916827541151 1.02916858902922 1 1
1.07608192532717 1.06505230229469 1 1
0.878735334978057 0.869872389751952 1 0
1.05810983292195 1.04797577532241 1 1
0.995388911535211 0.984757127792695 1 1
0.995628991603262 0.985225630061734 1 1
1.00135925311144 0.991360556958828 1 1
0.977223463864979 0.967900220880437 1 1
1.04581212704971 1.03548016088259 1 1
0.933774783568367 0.924458589671955 1 1
0.901445565901071 0.891858731519352 1 1
1.03873358943851 1.02772448304478 1 1
0.969259029066951 0.959322568909264 1 1
0.974374918679765 0.964233394555087 1 1
0.987512895174441 0.977150169563912 1 1
0.880485608089484 0.871544453582589 0 0
0.976473093963764 0.967406532537246 1 1
1.01713453981552 1.00722670990649 1 1
0.958139601396566 0.949114959047399 1 1
0.940441897329 0.931528249964184 1 1
0.96342221189118 0.954527334854432 1 1
0.983412562896648 0.973871766120013 1 1
1.10317149081952 1.09244285102078 1 1
1.01493517655625 1.005570525938 1 1
1.07807658853592 1.06713929743798 1 1
1.00260761757253 0.992802202390235 1 1
1.00751384586451 0.996276635841726 1 1
1.05877901284887 1.04775820221952 1 1
1.00356255774682 0.99440817189907 1 1
1.11632301958052 1.10597222623289 0 0
1.03982278082967 1.02942128680795 1 1
1.02233800833691 1.01241009609803 1 1
0.957270225278935 0.947544876257326 1 1
0.963580154691835 0.954546197452572 1 1
1.03490055671967 1.02419501578132 1 1
0.983065996381913 0.972838443278589 1 1
1.06657084341436 1.05543814893122 1 1
0.971450424428191 0.9623850824042 1 1
0.965092671090826 0.955148203146116 1 1
0.988891031304773 0.979329324771363 1 1
1.14448163991142 1.1319815496566 0 0
0.991094633119724 0.980602577153892 1 1
0.987496735700653 0.977218588132142 1 1
0.944746382231524 0.935161091468876 1 1
0.952737146024915 0.943292231842724 1 1
1.04264335552165 1.03122822335057 1 1
0.907716059604401 0.899004302513524 1 1
0.964870827762029 0.955088112026023 1 1
1.01503399221876 1.0053126115748 1 1
1.04627790241211 1.03679412717421 1 1
0.985641939864396 0.975988636143595 1 1
1.05369456461985 1.04375673375928 1 1
1.03054823978955 1.02067602138991 1 1
0.961446855310966 0.95237054970314 1 1
0.999198265771352 0.988877475775943 1 1
0.97903140636828 0.969196455505248 1 1
1.06010124598356 1.04943136563659 1 1
1.01968038575352 1.00926107680412 1 1
0.948723489220168 0.939684235437905 1 1
1.01237161720953 1.00230949608501 1 1
0.965754810972667 0.955529449768727 1 1
1.01604237794785 1.00676205214899 1 1
0.932574199408935 0.923347109775798 1 1
1.05738376329191 1.04725586830887 1 1
1.07454256307154 1.06430419350404 1 1
1.06500706104889 1.05431794365025 1 1
1.08723688555084 1.07655936519076 1 1
1.03826930020369 1.02786925893578 1 1
1.00312624774892 0.992082453879451 1 1
0.970803409534946 0.961513761420952 1 1
1.01555276747426 1.00525827225663 1 1
1.02625622315709 1.01613259918921 1 1
0.991983620273889 0.982519505760754 1 1
0.958023837919715 0.948889627435379 1 1
0.989737265452716 0.979790821233037 1 1
1.10671704903199 1.09582280969118 1 1
1.0850855790761 1.0745886608825 1 1
1.00534545135439 0.995711680825661 1 1
1.0084015143883 0.998380664828745 1 1
0.936651042153284 0.927392488342535 1 1
0.97022167287745 0.961352493703337 1 1
1.10669422186783 1.09630072146656 0 1
1.05971324372767 1.04897775193019 1 1
0.951617849037997 0.942085881825003 1 1
0.968685073384846 0.958963469767449 1 1
0.98782893593757 0.978089006180894 1 1
0.948461559143908 0.938944547043556 1 1
1.05473186028039 1.04456725487832 1 1
0.979832994052927 0.969463281086137 1 1
0.974396109794264 0.964062252146172 1 1
1.00290386769752 0.993324751012417 1 1
0.958848997096518 0.950236156271076 1 1
1.06832377077635 1.0579407465522 1 1
0.947964675380833 0.938343513372898 1 1
0.993887941648679 0.983683833660204 1 1
0.991198094749325 0.981810804923475 1 1
1.07035924375611 1.05938134158619 1 1
1.02329977767606 1.01314328275575 1 1
1.06535613599214 1.05526346163488 1 1
0.995846766126974 0.985988200705737 1 1
1.03779508174276 1.02813387377374 1 1
1.04250803225601 1.03128470249768 1 1
1.03324102862402 1.02145863728174 1 1
0.998082489780435 0.988281070097401 1 1
1.05048603887349 1.03979334558745 1 1
1.0284432973745 1.01762066633586 1 1
1.04353478237287 1.03320395295062 1 1
1.08392769411408 1.07282518395877 1 1
0.89532927413999 0.886274351673033 1 0
1.04858011660416 1.03779546885604 1 1
0.948437531862022 0.938284342162654 1 1
0.976522721008974 0.966916574700879 1 1
0.970624904563736 0.961032931030146 1 1
1.04322406891226 1.03224039609804 1 1
0.993462766416875 0.983869977400613 1 1
0.999547958256803 0.990208535979836 1 1
0.929616599272374 0.920072884316421 1 1
0.995011924432682 0.984557770247571 1 1
1.03957577096163 1.02924996829202 1 1
0.953304085250715 0.943077525345894 1 1
0.919818105225869 0.911659279313652 1 1
0.987194674227742 0.976365821159971 1 1
0.954263739652769 0.944150219933126 1 1
1.00166215106804 0.992692571250707 1 1
1.00186900451907 0.992106800345899 1 1
1.02563204511197 1.0154195614618 1 1
1.05469452138205 1.04334532310122 1 1
0.955830598270705 0.94611780105377 1 1
0.984915048669212 0.975765942798533 1 1
0.980201524516493 0.970980435107572 1 1
0.898418010596659 0.889891116205514 1 0
0.962823169748652 0.952826460079022 1 1
1.03615271333818 1.02625057973707 1 1
0.928718914624656 0.919479584322186 1 1
1.08469165508437 1.07344383743551 1 1
0.86239679388381 0.853937033249937 0 0
1.07181652483163 1.06098553572559 1 1
1.09635094439973 1.08547919318787 1 1
0.912717255791636 0.903628062191156 1 1
1.12219176533751 1.11102044022668 1 1
0.926980042368918 0.917501544956006 1 1
1.0909716908737 1.0790082538606 1 1
0.985273095657551 0.975420310841584 1 1
0.929752863007481 0.921225046913944 1 1
1.02317823634 1.01155172868887 1 1
1.04782930854655 1.03808503304989 1 1
0.943300245257619 0.933097431879207 1 1
0.899135651120135 0.890288927551172 1 0
0.965054399648701 0.95583304657209 1 1
1.00816521241176 0.99885989190515 1 1
0.991384775554827 0.980882303215399 1 1
0.909873161788936 0.900249237800636 1 1
0.967960040264701 0.958436599226078 1 1
1.08520059484168 1.07400482393295 1 1
1.00168052136426 0.992080669896377 1 1
1.00849230455098 0.998770569162888 1 1
1.05811109048846 1.04725020851649 1 1
0.863337392425671 0.854198532568887 0 0
0.8977229883075 0.888761502715873 1 0
0.947970453187752 0.938969953016178 1 1
1.0608916398222 1.04942159463814 1 1
0.879962545079878 0.870782133720606 0 0
0.951474123107988 0.94181196338944 1 1
1.02140393166128 1.01156246786019 1 1
1.06083720689622 1.05070313998107 1 1
1.01133769506174 1.00105733201109 1 1
1.07624819811948 1.06571879797945 1 1
1.08256186673627 1.07115197512605 1 1
0.972787117726074 0.963165627269992 1 1
1.02901278108327 1.01848867977124 1 1
0.961628457740363 0.952316555660379 1 1
0.98119008417278 0.971947065844192 1 1
0.971639240347678 0.962452919832412 1 1
1.06208912618225 1.05154133054748 1 1
0.985494505764639 0.975358166967387 1 1
0.999967580622674 0.990179402908208 1 1
0.956292080617063 0.946859812102922 1 1
1.00151873573622 0.991753651675839 1 1
1.07310671245691 1.06313209344189 1 1
1.07162259430506 1.06146395387899 1 1
0.984325298166216 0.973390815041814 1 1
0.954733427609562 0.945336378433284 1 1
1.03643768635679 1.0266283798175 1 1
0.975845316953812 0.966175406182968 1 1
0.969421023472659 0.960363074069469 1 1
0.986971768990104 0.977405883763332 1 1
1.01655574611302 1.00631598607936 1 1
0.990997174031985 0.981648391402803 1 1
1.01287805730545 1.00311326534069 1 1
1.04739557799293 1.03686006074355 1 1
1.00330216520729 0.993259644332015 1 1
0.861660568787401 0.853096645868314 0 0
1.02488442745846 1.014841787156 1 1
1.05370006928949 1.04222763601665 1 1
0.955771593834349 0.945948597752774 1 1
1.01837367286014 1.00720512447206 1 1
1.00087252421914 0.991140707988597 1 1
0.936234129689987 0.926796903450179 1 1
0.944076641758895 0.934937967146742 1 1
1.00361441753578 0.993900530707488 1 1
1.00420549934384 0.994576090840483 1 1
0.892494654855652 0.883078782858455 1 0
1.07939739331309 1.0689440934793 1 1
0.906688034497008 0.896688440511954 1 1
1.09837270612159 1.08732386415445 1 1
0.899467014221713 0.889802801681557 1 0
0.988701899802975 0.978554432158004 1 1
1.01355755873704 1.00450247003924 1 1
1.01101214780549 1.00069118968396 1 1
1.09730494920352 1.08708572213483 1 1
1.10834069592182 1.09637702881952 1 1
1.05562313876038 1.04586530516968 1 1
1.02533788936384 1.01584890973125 1 1
0.982261429923885 0.973053571615005 1 1
1.01761541273329 1.00720320025722 1 1
1.10673760510239 1.09554733167249 1 1
0.995216476760079 0.985106519010599 1 1
0.939640964969118 0.930070716745011 1 1
1.12836096486087 1.11652028168537 0 0
0.979044836095489 0.969612417416802 1 1
1.02062724405714 1.01030119229646 1 1
0.925426962856335 0.917142985898301 1 1
1.11398890314037 1.10239051856885 0 1
0.953427624191903 0.94412202872705 1 1
0.962415888599585 0.952701252070316 1 1
0.983549791519725 0.973860943339306 1 1
0.979066052679971 0.968505022239645 1 1
0.980775086142229 0.971054487910901 1 1
0.98821130923526 0.977943197770957 1 1
0.98918670642661 0.978976447382473 1 1
1.00631830514755 0.996748652548412 1 1
1.09488893135839 1.08360071316984 1 1
0.979866529575856 0.969504574339241 1 1
1.06039853641556 1.04998313588345 1 1
1.04169581913633 1.03251396189427 1 1
0.951929665492049 0.941974714454805 1 1
0.921546006865021 0.912804286224328 1 1
0.95120163695616 0.941901257865167 1 1
1.00555032863974 0.995849524266956 1 1
1.07225079566762 1.06196634076952 1 1
0.960798777002608 0.951234114803604 1 1
0.942751660020708 0.933512404623317 1 1
0.974812725971946 0.965659705247972 1 1
0.933455721868937 0.924620675994376 1 1
0.970967825675871 0.961028483474024 1 1
1.02014663078635 1.01093078846194 1 1
0.996563560827733 0.986749990019073 1 1
0.980956980721556 0.971452535843296 1 1
0.983186308761014 0.97356787218961 1 1
0.944964098868346 0.935764608847936 1 1
0.969514621867944 0.959700583223263 1 1
1.04097889203266 1.03113897634514 1 1
0.898204502915345 0.888885824855662 1 0
1.00290650224209 0.992750662210325 1 1
0.933172677339162 0.923472711522069 1 1
0.919376581673587 0.910035283228373 1 1
0.908005939495129 0.898687392414194 1 1
0.971498134834911 0.961580604740631 1 1
0.949134212506286 0.939681875721762 1 1
1.01680909179154 1.00631694988111 1 1
0.971297572775315 0.96080869669967 1 1
1.02783072784043 1.01742049143289 1 1
0.968778089796629 0.958500487114894 1 1
0.954656956224874 0.945141290139622 1 1
1.04180395359387 1.03179034426102 1 1
0.97945430499392 0.969957822902305 1 1
1.0754333267153 1.06423278370867 1 1
0.987234789631919 0.977504001336105 1 1
1.08053019792028 1.06990326703862 1 1
1.06670057585633 1.05642107160229 1 1
1.00260977859072 0.993535073894503 1 1
1.05943341313375 1.04957442181397 1 1
0.909611041316614 0.901204419610026 1 1
1.06671464789508 1.05654901810146 1 1
0.932695374009045 0.923679462693727 1 1
0.944061913499198 0.934690898109903 1 1
0.938616757987607 0.929479052575647 1 1
0.962446700024026 0.95296739486733 1 1
0.954874682875965 0.944757088339011 1 1
0.914670823709059 0.905670360228753 1 1
1.06799890912853 1.05808823140711 1 1
0.970784847786895 0.962300825789188 1 1
1.07589735622008 1.06535806946743 1 1
0.911131377826028 0.901777539096155 1 1
0.982945892232753 0.972380561097916 1 1
0.986442812157749 0.97700371073885 1 1
1.02957035394008 1.01957377770508 1 1
0.986743091185444 0.976901973210226 1 1
0.988598553722571 0.978354004448321 1 1
0.979148693272069 0.968570715924752 1 1
0.923735260326266 0.91464206185606 1 1
0.93452893602328 0.925624275291898 1 1
1.08668730304526 1.07612580283698 1 1
0.94687708659322 0.937234409921028 1 1
0.971398032886134 0.962037700073489 1 1
1.04584328099284 1.0358803241923 1 1
1.10214801853341 1.09119659247733 1 1
1.05873403137833 1.04754726643615 1 1
0.963918521153595 0.954532501238524 1 1
1.08043239918922 1.06918009912723 1 1
1.03691701807055 1.02571813109349 1 1
1.04882344565411 1.0385592629246 1 1
1.07108692164306 1.05893397294035 1 1
1.07810484346192 1.06642091741042 1 1
0.991647868536651 0.981678255148844 1 1
0.994557172344176 0.984960172479747 1 1
1.04454664430235 1.0340055416925 1 1
0.96502496539559 0.95583685991753 1 1
1.11288031789589 1.10202103026561 0 1
1.03565442403005 1.0258881087292 1 1
0.981870961852029 0.972110000959707 1 1
1.0260204871868 1.01628888081154 1 1
0.958195988515516 0.948832081417055 1 1
1.06250481073097 1.05177657946943 1 1
1.04978661340322 1.038533542885 1 1
0.923885010988696 0.914565726652199 1 1
0.905695433208271 0.897518047863382 1 0
0.944004404169002 0.93485815651207 1 1
0.986955546124786 0.977019926864827 1 1
1.06482505997918 1.05451251284976 1 1
0.985674192961977 0.976191052476859 1 1
0.957056025662554 0.947429041309082 1 1
1.02151352561632 1.01063785995522 1 1
1.09624137500168 1.08472277308256 1 1
0.914077919059097 0.903862403051106 1 1
0.981309017873691 0.972205041728838 1 1
0.974259603982924 0.964639917915758 1 1
1.01635007042851 1.00598168532286 1 1
0.929479942759943 0.919862820164837 1 1
1.00350708973416 0.993798198293142 1 1
0.920567000804216 0.911012719916457 1 1
0.94227319118948 0.933248830856083 1 1
1.0296069777688 1.0191633628913 1 1
0.897796607932174 0.888624663636273 1 0
0.992414409469636 0.982246410889106 1 1
0.855023709480337 0.846566895131657 0 0
0.949571234198912 0.94048465604675 1 1
1.02569873816015 1.01565715039052 1 1
0.941609711326266 0.931987425596346 1 1
0.984582568660549 0.974703189688717 1 1
1.00009347761066 0.990183838811849 1 1
1.05220476962024 1.04212803247229 1 1
1.06026195759143 1.05007139968291 1 1
0.964496887507992 0.955146397558831 1 1
1.00691303800969 0.996853974961132 1 1
1.04860325433902 1.03783868413065 1 1
1.04283681027135 1.03167445957722 1 1
0.982356865347475 0.972625228475031 1 1
1.01400214964526 1.00336852860252 1 1
1.05929729640628 1.04876837017449 1 1
0.989572525207992 0.979945322075431 1 1
1.01298485114369 1.00216556741248 1 1
0.965437533533283 0.955467747577521 1 1
0.958869244946442 0.948795369458125 1 1
1.06072656031213 1.04930241958399 1 1
1.02157022142048 1.01158708604965 1 1
1.05822542922749 1.04776038212118 1 1
0.950408309804318 0.940568118276994 1 1
1.00164722348998 0.992085763229583 1 1
1.10925207804285 1.09695574415019 1 1
1.02314195185796 1.01294662356396 1 1
1.11548968737306 1.10379365011233 0 1
1.02900953716709 1.01845405505807 1 1
0.990734613631645 0.981244096812848 1 1
0.969503130737869 0.960354574188819 1 1
0.999417637789284 0.989349847664745 1 1
0.982793878143475 0.973267469147601 1 1
1.00062271384449 0.99015941470806 1 1
1.03966559197277 1.02992783651646 1 1
1.04993223367462 1.04018792880763 1 1
0.971817139976735 0.962339094150274 1 1
1.00384925243816 0.994535042277143 1 1
1.03384961414891 1.02355417943361 1 1
1.03281524505835 1.02234221388202 1 1
1.07812817247173 1.06650569820301 1 1
0.904836958224381 0.895929590277237 1 1
0.979417476445787 0.969848144272714 1 1
1.06045505742765 1.05002295053508 1 1
0.955051264347585 0.944351882664232 1 1
0.999604676130797 0.989375674098619 1 1
1.02932671842993 1.01955813380929 1 1
0.925176613964332 0.916380047521819 1 1
1.00988283229706 0.999746463687923 1 1
1.01184350666702 1.00153402147673 1 1
0.948200561883665 0.938883752946881 1 1
1.05026215939037 1.03947554067953 1 1
0.986546021986302 0.976584540726375 1 1
0.965091413456386 0.955113086264737 1 1
0.9702442323709 0.960132629533608 1 1
0.950606994970345 0.940720655717756 1 1
0.951207186845556 0.94210273720971 1 1
1.04776199689941 1.03776297696251 1 1
0.962936573180687 0.952972305111554 1 1
0.976479553144125 0.966586342835841 1 1
1.07081293942848 1.06068055096319 1 1
0.962400380278825 0.952449735580566 1 1
1.0461862174831 1.03556659066875 1 1
0.955810336814882 0.946574887452574 1 1
0.980582557459216 0.97049978691074 1 1
0.900179316797192 0.890946018750904 1 0
0.893092410333061 0.883817472094313 1 1
0.952548057353852 0.942451821353606 1 1
1.03312959206365 1.0224484487159 1 1
1.07686416438057 1.06611760100423 1 1
0.95521272320736 0.945790908961708 1 1
1.05110518891468 1.04056916797607 1 1
0.847707816966606 0.839082654521252 0 0
0.920367656909333 0.911310498824259 1 1
1.04601796503837 1.03541090365852 1 1
0.999503792084663 0.990132787283522 1 1
0.949400797406388 0.9403333858786 1 1
0.892388320598401 0.883757366215869 0 0
0.969274114279496 0.959459442829942 1 1
1.00671819519832 0.996378054425552 1 1
0.995600602224664 0.986385811256561 1 1
1.05067247675485 1.04021831213977 1 1
0.895966250138644 0.88694012174123 1 1
0.996270489636055 0.986242686427415 1 1
0.976729139214745 0.966446688993862 1 1
0.962268648144089 0.953257388901673 1 1
1.03143305065745 1.02141761964115 1 1
0.906386989058551 0.897532024900175 1 1
0.928532542092972 0.918639190068653 1 1
0.982805742021371 0.973288392468883 1 1
0.906430705030932 0.897150379981616 1 1
1.02581571355348 1.01583484250494 1 1
0.971384286775731 0.961655583515961 1 1
1.00355666510897 0.993070338306471 1 1
0.902811028430247 0.893885962273038 1 1
0.961172065392372 0.951233678503798 1 1
1.00903680392546 0.998012218997257 1 1
1.02051271361976 1.01075525957383 1 1
1.04997883618677 1.03983530135142 1 1
1.10961905755185 1.09829780139646 1 1
0.999747901405136 0.990693299855952 1 1
1.01351844112054 1.00366259742602 1 1
1.00015052245862 0.989941303207298 1 1
0.957474822603615 0.947933860541662 1 1
1.00717087219425 0.997391622267569 1 1
1.09542915399188 1.0850814224022 1 1
0.960733924247619 0.951341099117078 1 1
0.976640295359501 0.967351398069188 1 1
0.953766146089136 0.94352428703766 1 1
1.12712742034324 1.11561425857194 0 0
0.924743753030652 0.91518174817087 1 1
1.01083343756169 0.99990689411694 1 1
1.04862667763322 1.03862751592414 1 1
0.978452700438568 0.969350405545177 1 1
1.00803202982086 0.997659195418207 1 1
1.03762725218391 1.02730890944579 1 1
1.08288010660471 1.07298871248854 1 1
1.05257182110492 1.04177837813994 1 1
0.998511753538433 0.98820635966114 1 1
0.979403406100742 0.969126021126719 1 1
0.964571293376482 0.955787719431599 1 1
0.961260635434815 0.950510957517412 1 1
0.928613379561647 0.919207347446813 1 1
1.005848457319 0.995257511414733 1 1
1.04600299125195 1.03611219317664 1 1
1.00297229923155 0.992882817437392 1 1
1.09557070177966 1.08385572867881 1 1
0.975220891920081 0.965275442719988 1 1
0.921841388662618 0.912859325036217 1 1
0.994911740656389 0.985336461614338 1 1
1.00666241700936 0.997385351472614 1 1
0.989321157156834 0.979807553888134 1 1
1.04295360685792 1.03181197570687 1 1
1.01256396901306 1.00243715161883 1 1
1.11079973501094 1.09992427236617 1 1
0.982072423461423 0.972841398734065 1 1
0.985518381942158 0.975865151760985 1 1
0.977118521831557 0.967281023162591 1 1
1.06664449429721 1.05618986323597 1 1
1.00345136323774 0.992901463768338 1 1
0.982110083564402 0.973021011311181 1 1
1.0168406788293 1.0066562085183 1 1
1.03432917732983 1.02450496864351 1 1
1.04420590587705 1.03404472160282 1 1
1.04218238525757 1.03126379538034 1 1
0.991160419612148 0.981771584069779 1 1
1.00307367507467 0.992717748517885 1 1
0.967709409628939 0.957472224114043 1 1
1.04831801600707 1.03813639972878 1 1
1.05133028174469 1.04102562097832 1 1
0.939938864270105 0.930800503942367 1 1
0.941436722834259 0.931569886380171 1 1
0.919219907558435 0.91077344979121 1 1
1.03643147955695 1.02658722483984 1 1
1.17238433412852 1.1603710626313 0 0
0.942598043727842 0.933574250368511 1 1
1.0813806665093 1.07110479884394 1 1
1.00303624906624 0.992617267929624 1 1
1.0068894819354 0.997364723757226 1 1
1.05501589511825 1.04413446543726 1 1
0.933325862722334 0.923470098533348 1 1
0.959893447734102 0.950531453983952 1 1
0.982405623111414 0.973018712798796 1 1
0.979752428278099 0.97010022110176 1 1
0.987104213770065 0.977351104675916 1 1
1.01299569818208 1.00249526963043 1 1
0.984841158412164 0.975114680736666 1 1
0.98232502249005 0.972549186915732 1 1
0.966458108919671 0.956923652842748 1 1
0.943939192946814 0.934164351810326 1 1
1.00859505236078 0.998578408403265 1 1
0.966512569176114 0.957570413695067 1 1
0.909503005803614 0.900425904385228 1 1
1.07282149155697 1.0617759990806 1 1
0.977980934111499 0.967607908805867 1 1
0.997888931260019 0.987911607938372 1 1
0.973117545286405 0.963029515267353 1 1
1.06182954636902 1.051178775201 1 1
1.00327405935819 0.992673803688917 1 1
0.94571535826519 0.936187669484544 1 1
0.87951634428082 0.870878151998758 0 0
0.916736054167647 0.907299792614875 1 1
0.950548781307894 0.941134402247205 1 1
0.937277571603091 0.928313900361037 1 1
1.01479138495743 1.00475188386531 1 1
0.870502692494131 0.862028187370724 0 0
1.10093527944238 1.08972410929682 1 1
0.9374047981724 0.928057103929835 1 1
1.04863656615158 1.03709541933093 1 1
0.985877440668774 0.975436371173486 1 1
1.04682046326836 1.0366798036655 1 1
1.0514017775743 1.03987692639222 1 1
0.932874198246997 0.923530547273407 1 1
0.970424572972459 0.960542594993826 1 1
1.0190832517709 1.00906725421859 1 1
0.983079749731102 0.973453253047185 1 1
0.985594375558871 0.97623639280253 1 1
1.04592582170304 1.03608898964746 1 1
0.9427090718895 0.933554002856959 1 1
0.940033129061046 0.931025613065288 1 1
1.09206896300536 1.08003214278334 1 1
1.02532575045717 1.01516876793492 1 1
0.981987166703337 0.972264493859445 1 1
1.02071625877873 1.01052322347877 1 1
0.972613258496406 0.963439365459579 1 1
0.930841914677992 0.92105164081971 1 1
1.01786034468609 1.00703746590634 1 1
0.999734426729164 0.98969991636214 1 1
0.936395783241175 0.926941012989443 1 1
1.08716412335513 1.07697435027004 1 1
0.967050944739721 0.957638701842734 1 1
1.03808416988723 1.02772570749343 1 1
0.914307344723824 0.905091943388633 1 1
1.00714387038017 0.996508247036638 1 1
1.01720407541397 1.00752258540163 1 1
1.0043645564764 0.994517009961852 1 1
0.967923526531032 0.957898581019563 1 1
0.966383601544385 0.956736975260642 1 1
0.994952314348405 0.985488464526141 1 1
0.980091049733517 0.96995939675515 1 1
0.985689282957622 0.975636146834895 1 1
1.05793779432025 1.04694837974717 1 1
0.974420867083997 0.964843816611519 1 1
1.01533759087878 1.00527981907154 1 1
1.08917363280835 1.07720177776775 1 1
0.979673624725197 0.970269662877351 1 1
0.989982055994579 0.980723716637798 1 1
0.978043703330878 0.968182933580594 1 1
0.952805282775287 0.943482216684672 1 1
0.951207716405505 0.941735513906262 1 1
0.973609309414495 0.963091306050205 1 1
1.02739713751049 1.01693465644818 1 1
0.993028450228802 0.982720763813159 1 1
1.02418243123362 1.01361803940591 1 1
0.930782171970477 0.921458205695574 1 1
0.970556669629296 0.96140633519156 1 1
0.916116006617863 0.907124567752644 1 1
1.01914796767835 1.00835743538537 1 1
1.0410959759252 1.03118009561483 1 1
1.0077878060736 0.996809406969848 1 1
1.01122876884283 1.00076969521435 1 1
0.975584838602191 0.965856819473475 1 1
0.926319378440783 0.917528591663707 1 1
1.02965416509418 1.01931118759888 1 1
1.01330800330173 1.0025848030007 1 1
0.962770181041684 0.953665411232141 1 1
0.962697931141961 0.952543777704516 1 1
0.881114750634304 0.87221071732869 0 0
1.04399286651918 1.03393631233078 1 1
0.97485730772947 0.965407724558108 1 1
1.10492196296885 1.09320798053454 1 1
1.01085989712909 1.00134073382157 1 1
0.96609406664564 0.956971135318361 1 1
1.07102880767127 1.05976835994904 1 1
1.05731556799624 1.04641779219046 1 1
0.960110435507916 0.950873276619333 1 1
0.989125656556529 0.979027204164147 1 1
0.980763447305146 0.970971405620317 1 1
0.999797078836473 0.990418608948712 1 1
0.999314026960993 0.989043016645446 1 1
1.00124718535494 0.992041276978641 1 1
0.989724568140614 0.979670642026997 1 1
0.935505296796604 0.92503701656264 1 1
1.00316971776395 0.993636260942506 1 1
0.935027689921818 0.925958227675683 1 1
1.0128617320877 1.00183653696727 1 1
0.992895937426427 0.982663487515767 1 1
0.884218449023962 0.875488792396008 0 0
0.98995311921328 0.980500266278021 1 1
1.00318418569574 0.99312335388814 1 1
0.978853924651657 0.969379999017485 1 1
0.882839931195562 0.874292417908557 0 0
0.915519114555674 0.905963249187886 1 1
0.987554127762826 0.977956210226265 1 1
1.07138135599468 1.06075500699909 1 1
1.00104611115235 0.990564653071302 1 1
0.978661189683201 0.968932603806974 1 1
0.996553615898258 0.987492017828755 1 1
1.04316863666146 1.03310424361866 1 1
1.00577635928745 0.995883760030236 1 1
0.993541783902513 0.98462239607407 1 1
0.948319346987411 0.939062660656579 1 1
0.954400732925221 0.945134473285442 1 1
1.01704840684266 1.00749230332887 1 1
1.01692817172153 1.00674626608844 1 1
1.0587552800864 1.04892434246531 1 1
0.987295476177527 0.977959021777931 1 1
0.990740737794022 0.980807818587559 1 1
1.03845791287782 1.02806085801092 1 1
1.14337389735599 1.13103383276259 0 0
0.966157323052482 0.955590869014812 1 1
1.02016191394038 1.00979065627522 1 1
0.971255016099531 0.961797309271885 1 1
1.02460866031065 1.01346519064703 1 1
1.04619570360588 1.03679267969647 1 1
1.0002793700224 0.990771621837554 1 1
1.09790106394325 1.08675881993792 1 1
0.97908405925801 0.969438836593767 1 1
0.975379084172748 0.965570818675762 1 1
0.943765731910508 0.933969952386996 1 1
1.00179554129635 0.990964201687853 1 1
0.968097222260803 0.958531577463628 1 1
1.03238692936281 1.02218140919016 1 1
1.00437215272469 0.994378522619393 1 1
1.00606586070358 0.996222659008212 1 1
1.02170480205757 1.01130468845265 1 1
0.93446104160501 0.925143055761148 1 1
0.991002416655245 0.981177645223751 1 1
1.01264682439655 1.0026902842332 1 1
0.929753258348065 0.920355521187747 1 1
1.00474547496309 0.994663342878634 1 1
1.03235234620973 1.02309123381728 1 1
0.95887085239961 0.948940830924065 1 1
1.02625752692269 1.01653252519104 1 1
0.979593520324481 0.969923948567514 1 1
0.95591090351831 0.94626716417613 1 1
1.02960925032327 1.01997366080887 1 1
0.991560996972724 0.980978228232805 1 1
0.937626214400515 0.928373383785406 1 1
0.966362493388552 0.957035694613643 1 1
0.988632824831483 0.97980089885185 1 1
1.01617299771709 1.00636840816229 1 1
1.00828632556914 0.997783948156697 1 1
0.933472633732832 0.924649628577456 1 1
1.03883204106907 1.02855118717315 1 1
1.03482966600448 1.02389684684011 1 1
1.07516970114686 1.06451964491849 1 1
0.918919809688945 0.909989852595089 1 1
0.945929192772308 0.936574919480007 1 1
1.00059396714563 0.990358556098619 1 1
1.05215705887748 1.04170629010629 1 1
1.09725132029055 1.08559243799204 1 1
0.997260330800295 0.986744343618062 1 1
0.94819202966469 0.938792512858525 1 1
1.06370648592808 1.05216939966694 1 1
1.14707217765295 1.13485530442047 0 0
1.01451936840264 1.00336023099752 1 1
0.984658893701925 0.975059948042187 1 1
0.937758138374993 0.927581172412825 1 1
0.95274896772959 0.943864859287079 1 1
0.981217358436216 0.97114494018897 1 1
0.964773877885611 0.955018963517155 1 1
1.03048522682634 1.02076860803062 1 1
0.908221916411144 0.897576975562614 1 1
1.01077616578077 1.00070759570108 1 1
0.927989305729029 0.919157233086861 1 1
1.07131292819402 1.06129740129308 1 1
0.907386412088519 0.898027655096985 1 1
0.988615200019235 0.979117324718151 1 1
1.03768032016354 1.02763047649068 1 1
0.944152757703085 0.934916489988342 1 1
1.09072862561264 1.07934531535501 1 1
1.07642512096115 1.06533693490189 1 1
1.024224762395 1.01380174614045 1 1
0.93715276481424 0.928149986969784 1 1
0.989730636733852 0.979943714130017 1 1
1.1083933751493 1.09746072416925 1 1
1.00426158353246 0.994240714877379 1 1
0.991707626140232 0.981172170099981 1 1
1.00375422526522 0.993687610980997 1 1
1.00260487546423 0.992490437049326 1 1
0.912492964740247 0.903726074164667 1 1
1.0244899029006 1.01359183444069 1 1
0.995053787867552 0.984704820798994 1 1
0.987482540129177 0.978160033698573 1 1
0.995485700291188 0.985508526172246 1 1
0.991064551506112 0.981396944579452 1 1
1.03006447891176 1.02025147403164 1 1
0.992945203944276 0.983079936446484 1 1
1.0858440820638 1.07417810561388 1 1
0.997343627558788 0.986639060394229 1 1
0.975405212477684 0.965515322400434 1 1
1.01792678610328 1.00779784859896 1 1
1.04520683485145 1.03458077135711 1 1
0.985338438000054 0.975283654293784 1 1
1.00077211495611 0.991259903114208 1 1
1.01516354500913 1.0053523633138 1 1
0.947403663577962 0.938016517631374 1 1
1.00686748543254 0.997275106056715 1 1
1.00898976153402 0.999559327128173 1 1
1.02878259051727 1.01853468540544 1 1
0.997326188297869 0.987622035910131 1 1
0.980967606534296 0.971240955627853 1 1
0.973730650827827 0.964617717598245 1 1
1.02867920739211 1.01853902973078 1 1
0.952618219421729 0.943230533869673 1 1
1.12292469906308 1.1107321250264 0 1
0.95341753943175 0.943843843333069 1 1
0.979735622486486 0.970212437396194 1 1
0.992475074580221 0.982722113626609 1 1
1.07806018752216 1.06752890589546 1 1
1.03887664563937 1.02838691964244 1 1
0.977601370979909 0.968135607109581 1 1
0.962072342006798 0.952285389329796 1 1
0.932174511104018 0.923829348854287 1 1
1.00933735086745 0.999226925803474 1 1
1.04626755175292 1.03554624425451 1 1
0.976940600784961 0.967309851132957 1 1
0.900216739913261 0.891102124641432 1 0
0.981193159929541 0.971860781407508 1 1
1.03638455270997 1.02596713524923 1 1
1.05227154294722 1.04209602749398 1 1
0.789423224230831 0.780872625088887 0 0
0.998474459594792 0.987648374933016 1 1
1.04211986984246 1.03137919755792 1 1
0.948824359266049 0.94020986416035 1 1
0.972384005639795 0.962507493730305 1 1
1.11479718584268 1.10370730151173 0 1
0.938806067927808 0.928932898652591 1 1
0.878693073008458 0.869864526186021 0 0
0.977509828766273 0.968017958559814 1 1
0.984267526319949 0.974394166734414 1 1
1.00809658932076 0.998425768991473 1 1
1.01102300998423 1.00117173940251 1 1
1.02038836775248 1.01022677705259 1 1
0.983138069879735 0.973646109688986 1 1
0.969972986982018 0.960537036942364 1 1
1.03204235371771 1.02174608662045 1 1
0.963358801166537 0.953749649243043 1 1
1.01224991491816 1.00205449884519 1 1
1.0375895728654 1.02769810431503 1 1
0.954806768206097 0.945381584411588 1 1
1.02300168275739 1.01267172616326 1 1
0.982840799088994 0.973429469674628 1 1
1.03875432414708 1.02875223515681 1 1
1.02221255783939 1.01214377729403 1 1
1.0347085471898 1.02451382347196 1 1
0.990961932887385 0.981246936282266 1 1
0.865915569421607 0.857605579195569 0 0
1.00003370658466 0.99028064489109 1 1
1.00783125737365 0.99750393938826 1 1
0.915799032342387 0.906170996265645 1 1
1.03457992013311 1.02429228491527 1 1
0.993719452325676 0.982799192145422 1 1
1.06612591047543 1.05497888480821 1 1
1.00887879118727 0.998144809358831 1 1
0.982996856556239 0.973009661830959 1 1
1.05195965662288 1.04096812637574 1 1
1.04466933523439 1.0341558285557 1 1
0.923288948206672 0.913984245374303 1 1
0.916921301786444 0.906698394273545 1 1
1.05539907430699 1.04532531948229 1 1
0.921278666771881 0.912671900413856 1 1
1.00615899921502 0.99637163615991 1 1
0.956208485211288 0.946688518927741 1 1
0.984760281826431 0.975837693819454 1 1
0.922702437923677 0.913431423010524 1 1
0.995309350027039 0.985475808901659 1 1
0.98893008353647 0.97810250431247 1 1
0.960473368544314 0.950395445865895 1 1
1.03225835719787 1.02246972668814 1 1
1.03616194105606 1.02561088211256 1 1
0.990118377839611 0.979666730206072 1 1
1.02828548027033 1.01813356309089 1 1
1.07304386394727 1.06211181614419 1 1
0.974381666878781 0.965197973228722 1 1
0.920658178263704 0.911579251843318 1 1
0.914245167439965 0.905450505915574 1 1
1.02089259770211 1.00963834594179 1 1
0.931935007989627 0.922581446805877 1 1
1.03696941148912 1.02683544253465 1 1
0.954502870027091 0.944774382271066 1 1
1.09298305597522 1.08185208318934 1 1
0.993006309695504 0.982871320308601 1 1
0.982431527692414 0.973203430274531 1 1
1.0091779383121 0.99830803464675 1 1
1.02780734520021 1.01760539920053 1 1
1.06342982509754 1.05163109864359 1 1
0.984163043276525 0.974613426799601 1 1
1.11303637111441 1.10200309165271 1 1
1.00240372036185 0.992677845550161 1 1
1.00669281827663 0.99596600191417 1 1
1.03272940052799 1.0218983771621 1 1
1.04281885039429 1.03277191555135 1 1
1.01242877982358 1.00174476128373 1 1
1.08391093210473 1.07276515282157 1 1
0.922990207550168 0.913588754479427 1 1
1.07735139346068 1.06642053222394 1 1
0.976864284482367 0.965777715783389 1 1
0.926135974645873 0.916579053052619 1 1
1.06952441847806 1.05769953939007 1 1
0.877188703317941 0.868399870691096 0 0
0.98874001096608 0.978721378363342 1 1
1.03218634999069 1.02175089349896 1 1
0.981452884733749 0.971833526910023 1 1
0.955351508455579 0.94653885604858 1 1
0.983454257668213 0.972818627906832 1 1
1.07296401334455 1.06114564927356 1 1
0.984450870617647 0.974208755088579 1 1
1.06992019103724 1.06022728703798 1 1
1.05121139838197 1.04038845921228 1 1
0.9939054283951 0.983604531351874 1 1
0.932895141000575 0.92305844851926 1 1
0.921151084073491 0.911458869304603 1 1
0.976901396419292 0.967110476816027 1 1
0.954330852837115 0.944726568091804 1 1
1.01906686493228 1.00865096631696 1 1
1.04615443290447 1.03577366908111 1 1
1.04959952513394 1.03916224173489 1 1
1.07954189364014 1.06838346090733 1 1
1.02732069962269 1.01739963284236 1 1
1.08110960134125 1.07111232665216 1 1
1.04333435349777 1.03281770504963 1 1
0.9594622549121 0.950893333973805 1 1
1.03667059901308 1.02648500847559 1 1
0.992785768567463 0.983386813872674 1 1
1.04514831148278 1.0347570933577 1 1
0.993171028743339 0.98283539729261 1 1
1.00793344638394 0.997808633520323 1 1
0.895170871871043 0.886366532233656 1 0
0.920050795753853 0.911243759101319 1 1
0.958024600065605 0.947965336893492 1 1
1.10447063615087 1.09413080015358 1 1
0.945834549238569 0.93665483856354 1 1
1.00261367953634 0.99217306820193 1 1
1.05304739010085 1.04175047934322 1 1
1.01832971914737 1.00824731675497 1 1
1.0230957458615 1.01335493475624 1 1
0.95641473382349 0.947151103425772 1 1
1.00774648993907 0.997486432241851 1 1
1.01193727135575 1.00160686069911 1 1
1.12074955291387 1.10913399459771 0 1
1.06476552422222 1.05365928015615 1 1
1.00832480519092 0.998148225701106 1 1
1.08459495950409 1.07376523430423 1 1
0.969786171565618 0.960106072690267 1 1
0.915069581222602 0.905741479723656 1 1
1.02548458236759 1.01530138763407 1 1
1.04113498707659 1.03044324027961 1 1
1.02655302150215 1.01595693835863 1 1
0.985382232214432 0.975470473174431 1 1
0.986782790903559 0.977206961967411 1 1
0.914262554659483 0.905176078948942 1 1
1.00267503695353 0.992930958986982 1 1
1.00754414131627 0.997611702492957 1 1
0.957289172791735 0.948094587825145 1 1
1.11966601651374 1.10816191323633 0 1
1.00451478514773 0.994157945876591 1 1
1.0199182061713 1.00951991025999 1 1
0.856744237082516 0.848047852567563 0 0
1.08822195597711 1.07554119921155 1 1
1.00293586406427 0.993220549594904 1 1
1.0570958943628 1.0468772245594 1 1
0.917730810336726 0.908432858446573 1 1
0.99603958398788 0.985955017065355 1 1
1.04703704889528 1.03635672527267 1 1
1.01033657607766 1.00047974190943 1 1
0.875187450061451 0.866828241056022 0 0
0.987164124238144 0.978104017780107 1 1
1.01888177196327 1.00880469642907 1 1
0.961171237362213 0.952240193540895 1 1
1.10428407972918 1.09225857478385 1 1
0.87193350924564 0.86334920647967 0 0
1.09212261553325 1.08205140937285 1 1
0.950585970647961 0.940878997734781 1 1
1.0599935474514 1.04916641843166 1 1
0.975634295615612 0.965443861117734 1 1
1.05032441447451 1.0396988601541 1 1
0.888297593134207 0.879961559725653 0 0
0.889671493042286 0.880860169294591 1 1
1.01710935932557 1.00726135970648 1 1
1.13149182278205 1.12050644514799 0 0
1.07610476509268 1.0646582732296 1 1
1.02727728606942 1.01658993508665 1 1
0.959474547196596 0.949094611709179 1 1
0.964789821940806 0.955262405104849 1 1
1.08404719372861 1.07299395724726 1 1
0.982745362104231 0.973555706021887 1 1
0.991530009045392 0.981791171017197 1 1
0.97481456358983 0.964937898779208 1 1
0.966738461136758 0.957456519289149 1 1
0.969287337492143 0.959154125885437 1 1
0.969543130678378 0.960236059885355 1 1
1.04627392004011 1.03581928197607 1 1
1.01796696267513 1.00836264405928 1 1
0.949902124163666 0.939960709312429 1 1
0.96336464144422 0.953886337693225 1 1
0.96812443035389 0.958751905397794 1 1
1.0107334551575 1.00013468585984 1 1
0.933032034897362 0.923299000851237 1 1
0.958950473775593 0.949032588628807 1 1
1.10899922630661 1.09731279419464 1 1
0.92812118551686 0.918720768968543 1 1
1.02009005626787 1.00980332470842 1 1
1.02851227902492 1.01809120141215 1 1
1.01399960680843 1.00349590695975 1 1
0.913248344991156 0.904300594654702 1 1
1.00265976621968 0.992261113534774 1 1
1.11974840920856 1.10896553584009 0 0
0.973319286414038 0.963754328170993 1 1
0.980265258581486 0.970233178029891 1 1
0.979401731080876 0.969139392780683 1 1
1.02522870422235 1.01461328792339 1 1
1.02243227640295 1.01227658877461 1 1
1.11856237672341 1.10764417274513 0 1
1.08841916597015 1.07672740586264 1 1
1.02686766785291 1.01630226210602 1 1
0.983448729221072 0.973414316367903 1 1
1.10243625784482 1.09184928459476 1 1
0.986951987795105 0.97708499274185 1 1
1.05316778548879 1.04287002286309 1 1
1.05041714276054 1.0402630635357 1 1
1.05312948250984 1.04294740573634 1 1
1.00427407514757 0.993568658238366 1 1
0.908709167138084 0.899536080808116 1 1
1.04364199719797 1.03284578118327 1 1
1.03750361117743 1.02771404512454 1 1
1.05067571191187 1.0400961031276 1 1
0.973577791980577 0.963334605911622 1 1
0.968622588929571 0.959260668698579 1 1
0.995746044615682 0.985479160316839 1 1
0.95686069183665 0.94859343451211 1 1
1.07038720559164 1.0600339756709 1 1
1.06122825827311 1.05019746843013 1 1
1.06199283124419 1.05153239351135 1 1
1.11235111458102 1.10079244322193 1 1
0.985945451974526 0.976489465542675 1 1
0.932390697670438 0.9225735226298 1 1
0.966621717404171 0.9566922293954 1 1
0.953148895031765 0.943858039420426 1 1
0.939156734057515 0.929931416719474 1 1
0.978738110950985 0.968449360748644 1 1
0.994133084423928 0.984913256082253 1 1
1.00252802347577 0.992519549185028 1 1
0.955491616933586 0.945920867271874 1 1
0.995315036094913 0.985017816347117 1 1
1.05291402036429 1.04304714225163 1 1
0.948192626357477 0.939501799190859 1 1
1.01999607309635 1.00938766526186 1 1
0.968085123966142 0.958948366228725 1 1
1.00650483998957 0.996491835369665 1 1
0.989156031813902 0.979477548122767 1 1
0.954919026705218 0.944330876842402 1 1
0.955190298436944 0.946051966354647 1 1
1.00880150664387 0.997999449755886 1 1
1.0220209509278 1.01161376320151 1 1
0.997616493598085 0.986787905979701 1 1
1.04584638671321 1.03442792455564 1 1
1.07356524550958 1.06174916193918 1 1
0.941531381006481 0.932952461074986 1 1
0.936672219639375 0.927292118260273 1 1
0.936776712780861 0.926860345609646 1 1
0.982277743787301 0.973015175946128 1 1
0.970512397009945 0.961206529287823 1 1
0.940103478886926 0.930073774684343 1 1
0.937309707492337 0.928717843647095 1 1
1.0280518038678 1.01748787550086 1 1
0.947169750188019 0.937934523937881 1 1
0.977866080325198 0.968077473879067 1 1
0.999541378738883 0.989702785009007 1 1
0.994360503861545 0.985046991132179 1 1
0.979981916638834 0.970503880601782 1 1
1.05473638869186 1.04483514273641 1 1
1.00625983752269 0.995296498753096 1 1
1.0058742337417 0.995957598179483 1 1
0.992312734824911 0.983042467396711 1 1
1.01784756365986 1.00753835728915 1 1
1.01976956301845 1.0091429966031 1 1
0.951681224147518 0.942537887614084 1 1
0.9154080191503 0.906005631784613 1 1
1.03398180722157 1.0234256727702 1 1
0.994746396762487 0.985066116340777 1 1
0.933170491223621 0.9241304827681 1 1
1.00907211734946 0.998574458773836 1 1
1.06681182277069 1.05512138388662 1 1
0.987077512029904 0.977751646117785 1 1
0.992339209964333 0.982694823634671 1 1
1.09041486759133 1.07971970037954 1 1
1.1088936982476 1.09815150211934 1 1
0.972066293797454 0.962467174128844 1 1
1.07619826823698 1.06595869930085 1 1
1.13968995083498 1.12730664428699 0 0
0.940944915078551 0.931743865145032 1 1
1.02893435731303 1.01900717756553 1 1
0.910777502480831 0.902174698778813 1 1
1.02503753432812 1.01408123273573 1 1
1.04290895967244 1.03191885256545 1 1
1.09103803450095 1.07989524048884 1 1
1.00016395663528 0.990062709674014 1 1
1.01710480337248 1.00674491077237 1 1
1.01647276933269 1.00587378315921 1 1
1.02291083002877 1.01291234007623 1 1
0.970739268581208 0.961042169990132 1 1
1.02389744293927 1.01315833256753 1 1
1.07315922883374 1.06276527213972 1 1
1.02835951859554 1.01845027460139 1 1
0.998350332829259 0.98846395584246 1 1
0.872610270393551 0.863632880638467 0 0
0.998841604411778 0.988717229274124 1 1
1.01301854776051 1.00323205619464 1 1
0.963214696670268 0.953672644442706 1 1
0.961449923985497 0.952147968244755 1 1
1.02825232950528 1.01788518589629 1 1
1.05834607507139 1.04709615404678 1 1
0.919150356929502 0.910204895965022 1 1
0.97300220286046 0.963203940488922 1 1
1.01999990131979 1.01022106984261 1 1
1.06474833136716 1.05434317505989 1 1
0.959983685282142 0.951085300865488 1 1
0.976930808075841 0.967008909144487 1 1
0.904250404052614 0.894862515987205 1 1
1.02212437216777 1.01223739032056 1 1
0.996812086995606 0.986373449786889 1 1
0.92434418472451 0.915144950349486 1 1
1.04174522099846 1.03126183134378 1 1
0.959454097911221 0.950581972880746 1 1
0.894266555446168 0.885688942835329 1 0
0.91219103561864 0.903108120954779 1 1
0.939569913946899 0.929962410189223 1 1
1.02049764158691 1.01024546211432 1 1
0.937876382698224 0.928946027524071 1 1
1.07882115157295 1.06717958223882 1 1
1.04162806881432 1.0301057981146 1 1
0.970573192758781 0.961447853702316 1 1
0.937132119170678 0.927559395124674 1 1
1.07842360247499 1.06701788204289 1 1
1.08548182171224 1.07475118552214 1 1
0.929102220064524 0.920407784327853 1 1
0.876037218449402 0.868002124093813 0 0
1.01400786312516 1.00395561520387 1 1
0.975518109956895 0.965317077047098 1 1
1.02414946179667 1.01406074191878 1 1
0.923728416868829 0.914857968335416 1 1
1.0500300746216 1.04024459677482 1 1
1.04173200015157 1.03183152132245 1 1
1.00699251250402 0.997192095883713 1 1
0.913676452993592 0.904481845080693 1 1
1.01243899871015 1.00169142478771 1 1
1.00958398104611 0.999568726272615 1 1
0.984739717071811 0.975006696680932 1 1
0.981076579517569 0.971071519076656 1 1
1.04707296243722 1.03655586690266 1 1
0.928539730690022 0.919596511486335 1 1
0.928678454962655 0.919769388369891 1 1
0.970569140214557 0.960885123358372 1 1
0.973512532906203 0.964328409295991 1 1
0.992021360029058 0.982919969703807 1 1
0.990451609207356 0.980520242242562 1 1
1.07015710027676 1.05969361413331 1 1
0.994376416149407 0.983736448818807 1 1
1.06853021018287 1.05841826475953 1 1
1.12611300592358 1.1142761803783 0 0
1.06544518538063 1.05463192295701 1 1
0.896096690934495 0.887019669070731 1 1
0.918822021521424 0.908914623682487 1 1
1.04127945946787 1.03056359454814 1 1
1.05772557942382 1.04709175517078 1 1
1.02369622606665 1.01366087245784 1 1
0.97446018682451 0.964278346920001 1 1
0.851293373989749 0.842602749227655 0 0
0.964036378290086 0.954636387061218 1 1
0.875087264705383 0.866605537405365 0 0
0.992038037426568 0.981767921995429 1 1
1.00391509277043 0.99399280639886 1 1
0.920075860199962 0.911035790826342 1 1
0.943723455883243 0.934538265070984 1 1
1.09959472230038 1.08850364200387 1 1
0.959457610464231 0.950753825296392 1 1
1.0242991673089 1.01416518937132 1 1
0.861564732920324 0.853032780336381 0 0
0.915704565478429 0.907007190717679 1 1
1.00707591080921 0.996303160544328 1 1
0.958458017858406 0.949526602194254 1 1
1.02010615021002 1.00948026391914 1 1
1.04555038961579 1.03576748364287 1 1
1.0938579879529 1.08274524533848 1 1
1.01579833096373 1.00477333144563 1 1
0.98073713287994 0.970727103917916 1 1
0.916544293995478 0.907968229991591 1 1
1.03638397765649 1.02609821198812 1 1
1.05272346880853 1.04138387724384 1 1
1.04623017996315 1.0354902711106 1 1
0.991788838705896 0.982449923043819 1 1
0.844445595515885 0.836165704952193 0 0
0.905810921840834 0.896900460795254 1 1
0.934427553642531 0.924972654105146 1 1
0.996882977785688 0.986293803146623 1 1
0.970939459168064 0.961125794433842 1 1
0.987521269343192 0.977432403257114 1 1
1.04989150335617 1.03992258893248 1 1
1.03785957838178 1.02680060379603 1 1
0.982526154312626 0.972397782393229 1 1
1.0561260370525 1.04603234290687 1 1
1.0233934811606 1.01406396229947 1 1
0.951151035263699 0.942196602862159 1 1
0.999891603734965 0.989726905997996 1 1
0.969664547221507 0.960505215899369 1 1
1.02491746896681 1.01459682287962 1 1
1.019672195622 1.00985903300347 1 1
1.05622868743128 1.04568094260814 1 1
1.03108140843993 1.02035326260164 1 1
0.994280057859966 0.984018055988727 1 1
0.94150281925698 0.932071188662346 1 1
1.02842023699646 1.01864541134839 1 1
0.912949106018301 0.903134033577558 1 1
1.01469815455598 1.00366849699554 1 1
1.06337335075723 1.05200969779277 1 1
1.04449580722111 1.03442500516117 1 1
1.04380585712529 1.03384661956893 1 1
1.03764878692906 1.02646131615194 1 1
1.07090176324738 1.0607641889184 1 1
0.994294428482717 0.984557877021557 1 1
1.03769299802782 1.02651800721028 1 1
1.03581774995099 1.0258703965299 1 1
0.959204474929344 0.950016066966175 1 1
0.988664559695512 0.979318071167357 1 1
0.942961235544501 0.933702569779915 1 1
0.981525203279337 0.972223272152213 1 1
0.979343437936374 0.96889442675394 1 1
1.02804605886923 1.01717017015909 1 1
0.952750446318633 0.943349936711374 1 1
0.998109722691227 0.988561469447418 1 1
1.02929173315866 1.01898635237727 1 1
0.883609073874765 0.874453083400179 0 0
1.04452728836787 1.03432021176818 1 1
0.981017717467328 0.971013647408517 1 1
0.964303444680301 0.954385141958417 1 1
1.10684802236288 1.09588166897562 1 1
1.06240953133427 1.05212517895681 1 1
1.10392514250285 1.09357465665178 1 1
0.955198032977477 0.946418665948143 1 1
1.11662269310679 1.10546022955826 0 1
0.999847173153123 0.989939482979149 1 1
0.990607191722259 0.980375650482486 1 1
0.96607141542514 0.95601829506162 1 1
1.0528165968252 1.0422989482801 1 1
0.973448933656845 0.964699662195702 1 1
1.02085204716687 1.010044423177 1 1
1.08539034279275 1.07505315551136 1 1
1.04913897224331 1.03781150899564 1 1
1.05433650706756 1.04354727946518 1 1
1.0518200943932 1.04135083114749 1 1
0.95956384580943 0.950488926561312 1 1
1.00761662687005 0.996885907670836 1 1
1.09403862551661 1.08285767301612 1 1
1.01407897177009 1.00373418262348 1 1
0.974776675987186 0.965672333325316 1 1
0.984484158730911 0.974645913975637 1 1
0.992395201509203 0.981983479230371 1 1
1.04115532200828 1.03135702138207 1 1
1.00930786652548 0.998619650907406 1 1
0.994449279489138 0.985148567064884 1 1
0.990280926072465 0.980827997320635 1 1
1.07077517754351 1.05996147769232 1 1
0.99155490435921 0.981602254978398 1 1
1.06693398618569 1.0562836424933 1 1
1.00308481296279 0.992478878866658 1 1
1.04876671004367 1.03854046330668 1 1
1.08880835225658 1.07725829372437 1 1
1.07477027630249 1.0639417884847 1 1
1.06396985512252 1.05293709304513 1 1
0.979761261169855 0.970168324314577 1 1
0.981315664930844 0.972288143893493 1 1
0.993262424985736 0.983455374443083 1 1
0.941486071368263 0.932441317289844 1 1
1.00003749539607 0.990325154074632 1 1
0.999840030936275 0.990737296053108 1 1
0.993472122228009 0.983712278162173 1 1
0.952417013284529 0.943362685670213 1 1
1.09192106455004 1.08026001887497 1 1
0.980043959028614 0.970502712894482 1 1
0.975566475259891 0.965751314232225 1 1
0.96234397347104 0.952390302751323 1 1
0.989251102088975 0.979720477753571 1 1
0.966624817497861 0.957440924715165 1 1
1.08182837737689 1.07129414486071 1 1
0.938947730254564 0.929975481148455 1 1
1.02961725963734 1.01991682904014 1 1
1.01158834960395 1.00221666768945 1 1
1.03341790747658 1.02337906606747 1 1
1.00900388659537 0.997955261399211 1 1
1.00138075418949 0.992294554302094 1 1
1.04686145811752 1.03628882681059 1 1
0.979679783521777 0.970388004131132 1 1
0.990457431630051 0.980757727582189 1 1
0.973450343872937 0.963682378107085 1 1
1.03555027628945 1.02630095508278 1 1
0.950497378328193 0.941703489664242 1 1
1.08439238315308 1.07422909979861 1 1
0.925903416445461 0.916423927968808 1 1
0.921522859943503 0.91094523744708 1 1
1.12747454359789 1.11575996033542 0 1
1.03210037168143 1.02253555567944 1 1
1.06539594327756 1.05462029224663 1 1
0.954635829475422 0.945679946565552 1 1
0.944500688218465 0.93511346851853 1 1
0.962756800363785 0.953283182829025 1 1
0.958115118005725 0.948100316418734 1 1
1.00684217950861 0.996546869074685 1 1
0.985194852466166 0.975204670619694 1 1
0.973365975462164 0.963505384338678 1 1
1.00107708302111 0.99154521801728 1 1
1.05770340437338 1.04670830718417 1 1
1.00919369922481 0.998516261716882 1 1
1.01326402477888 1.00366968297508 1 1
1.01034104457159 1.00050780674815 1 1
1.03095625726519 1.02112387840507 1 1
1.01446578072226 1.00433032875665 1 1
0.933279076617593 0.923378642027903 1 1
1.02502036705895 1.01523205391415 1 1
1.01841433052398 1.00870142256964 1 1
0.999971835605217 0.990098410026398 1 1
1.07612087256112 1.06506869635024 1 1
0.93945674055424 0.930128922259776 1 1
0.982011545693534 0.971938997433017 1 1
1.1114135637339 1.10077363010856 1 1
1.04889690886705 1.03838313159001 1 1
0.951955450182273 0.942641162468749 1 1
0.843677304676702 0.835147107956491 0 0
1.01333346684248 1.00391606507074 1 1
0.937106566262539 0.927739281450267 1 1
0.892233233529495 0.883272466422671 0 0
1.03567861683172 1.02582014086578 1 1
1.01250545350839 1.00259146128072 1 1
0.973010883350612 0.964177311265534 1 1
1.14515478291158 1.13365989327854 0 0
1.06809250541122 1.05767054611853 1 1
0.925717258132553 0.916712072666024 1 1
0.999188533081538 0.989206451733851 1 1
0.828796006572417 0.819813076572831 0 0
0.943805439473928 0.934016931459136 1 1
1.054809289891 1.04342485768893 1 1
0.940789786683878 0.931321108022065 1 1
0.958486531054975 0.948545728756811 1 1
1.04863362312505 1.03829602539621 1 1
0.954468452599812 0.945307960458459 1 1
0.906417204210114 0.897193953570838 1 1
1.04866435289504 1.0381345824291 1 1
1.05208654975508 1.04252489482397 1 1
1.01744455762668 1.00712478482068 1 1
1.01372991227856 1.00380917444047 1 1
0.948246771019069 0.938592693793518 1 1
0.951035523738631 0.941415861807774 1 1
1.02724027335782 1.01703027409451 1 1
0.994975310054816 0.98408196456846 1 1
0.95867711596654 0.949478654088246 1 1
1.02095797422723 1.0105686285589 1 1
1.07142096389722 1.06048262383326 1 1
0.94229264865654 0.933020808477123 1 1
0.902930982870639 0.893176384179276 1 1
0.974821061425426 0.964863474944192 1 1
1.02648025518687 1.01623995816947 1 1
1.02794207826081 1.0181584679422 1 1
1.08408113488851 1.07312229025279 1 1
1.01923889459798 1.00913938196977 1 1
0.995370210696801 0.985089144806727 1 1
1.02829635062944 1.01836529149514 1 1
1.03883758913284 1.02753625296771 1 1
1.04286933429722 1.03294377162623 1 1
1.09895407842807 1.08834301860083 1 1
0.905745665459023 0.896895548772194 1 1
1.0530707989743 1.04198005993499 1 1
1.095932201921 1.08501428846498 1 1
1.13582190698072 1.12475109938726 0 0
1.03017933171099 1.02027694752601 1 1
0.906098760220527 0.897499496429844 1 1
0.972814793635158 0.963143064936233 1 1
0.962448601257491 0.952351913016425 1 1
1.04495868171984 1.03413250695729 1 1
1.07420535708095 1.06286942098623 1 1
0.987754674350648 0.978420432710943 1 1
0.996716775591729 0.986344412922764 1 1
1.00165648505688 0.991791948722669 1 1
0.956553489159205 0.947118815713463 1 1
0.99758377684254 0.987994961548648 1 1
1.01055520917674 1.00098456932151 1 1
1.01179630154973 1.00196156523899 1 1
1.00302034731817 0.99355030982972 1 1
1.04128587426617 1.03037067744278 1 1
0.999394783568822 0.988876706609362 1 1
1.07951185690398 1.06857709584873 1 1
0.995586058087249 0.985266232919359 1 1
1.07336371902462 1.06212412962796 1 1
1.01828410709428 1.00875959037896 1 1
1.017348924829 1.00749597077275 1 1
1.00050658471657 0.990545534873446 1 1
1.00618829772789 0.996004657711435 1 1
1.06353176156936 1.05255851436606 1 1
1.02158633127109 1.01109512864963 1 1
1.11622316356566 1.10522490078192 1 1
1.01050497617527 1.000449463106 1 1
0.904624615862196 0.896064066651104 1 1
1.02565464837781 1.01558115464228 1 1
1.02812542332595 1.01795989901332 1 1
0.943036167354229 0.933931760194326 1 1
0.958853045513388 0.949517771683011 1 1
0.937614596747215 0.928272663412114 1 1
1.04132709637232 1.03148519484155 1 1
0.978576373438468 0.968588035123179 1 1
0.999064402191794 0.989605218845287 1 1
0.915851419265841 0.906480250725393 1 1
0.940930004809647 0.93143197192232 1 1
0.985769517870973 0.976616121099252 1 1
0.999045620094715 0.989098484809694 1 1
1.02464507466356 1.0141992739831 1 1
0.911023835953668 0.902207442445696 1 1
0.936124045160039 0.926793766231631 1 1
1.1279872323451 1.1167158339299 0 0
0.968828544549678 0.959692466161521 1 1
1.0064395709578 0.99654024059803 1 1
1.06228289608819 1.05157214181242 1 1
0.945062803057391 0.936060121615045 1 1
1.04777606718037 1.03666650965068 1 1
1.033725591336 1.02287791104002 1 1
1.0706435686253 1.06043697095519 1 1
0.988676196758848 0.978246912475956 1 1
0.985187964356068 0.97515258519459 1 1
0.90442649540257 0.895406764902968 1 1
0.992217905416789 0.982559005681502 1 1
1.03450832808108 1.02458056978708 1 1
1.04194332577517 1.03137061890471 1 1
0.93235841166957 0.922494624337163 1 1
0.922927336245556 0.913731917512237 1 1
1.13738069039821 1.12538852686803 0 0
0.959965087567117 0.950062486962236 1 1
0.96801112596729 0.958624688303798 1 1
1.02116171343937 1.01143957538759 1 1
1.03551755704927 1.02431861842705 1 1
1.05416097429197 1.04362111996607 1 1
1.02447709327521 1.01360253619423 1 1
1.01262775537922 1.0016129196841 1 1
1.01163721245381 1.00123479299289 1 1
0.944726300965257 0.935012905972235 1 1
1.01414981630231 1.00418725165576 1 1
1.12560813932003 1.11451699406963 0 0
0.999450997717528 0.989753572434258 1 1
0.929172121876325 0.920433171548848 1 1
1.01767845785366 1.00724699673739 1 1
1.01358106938818 1.00343082163504 1 1
1.11366864182058 1.10235280560514 1 1
1.00951572785451 1.00012587896271 1 1
1.01468636610107 1.00477454571085 1 1
0.990159183397906 0.979480866021832 1 1
0.956203328536531 0.946456502405694 1 1
1.04462793839752 1.03434680004209 1 1
1.00411061557392 0.994027430225984 1 1
0.929844569201233 0.920311316994099 1 1
0.98293810810983 0.973515287491878 1 1
1.0708047574409 1.05992967042301 1 1
0.946973579886852 0.936795204449331 1 1
1.01375208808442 1.00357738913204 1 1
0.897232757871446 0.887751406746025 1 1
0.966007061363114 0.956684486766204 1 1
1.01468792829996 1.00476841040609 1 1
0.999704530690925 0.989560124150424 1 1
1.00267721815584 0.992366252473922 1 1
1.02650236808476 1.01580752423824 1 1
1.01504195341535 1.00475586190607 1 1
1.04576759377079 1.03536274886385 1 1
1.00043277448936 0.989156289521408 1 1
1.09449784866789 1.08312013085335 1 1
0.844314168747945 0.836344405420562 0 0
0.963572235666905 0.954510996273887 1 1
0.991649831818538 0.982282649593375 1 1
0.96456003972328 0.954997529661417 1 1
0.948247496580217 0.939488953758657 1 1
0.987242638054805 0.97750794009573 1 1
1.00000539623773 0.990432047099242 1 1
1.03586001429031 1.02519978505945 1 1
1.05909814933312 1.04791109616347 1 1
0.872548772417331 0.863584641527922 0 0
0.907605443906566 0.898044546447496 1 1
0.914956973126649 0.90678496125567 1 1
1.04079468865362 1.03034428460895 1 1
0.972226706345758 0.962216797208568 1 1
0.868991774552387 0.860373170727973 0 0
1.0429236278287 1.03256577365077 1 1
0.960836807930958 0.950949163424461 1 1
0.991989809881898 0.981384208656837 1 1
0.942115519369992 0.932675217716667 1 1
0.921896207048897 0.912530222768746 1 1
1.00335796718256 0.993540544938119 1 1
0.896447568483316 0.886764421505113 1 1
1.04314916068845 1.03299549195554 1 1
0.974387319590354 0.965599938161702 1 1
0.997159317748383 0.987383498443618 1 1
0.983425109108561 0.974116863224618 1 1
0.956299460943005 0.946841103540001 1 1
1.01559118428748 1.00508825839145 1 1
0.928498845081057 0.91961623118148 1 1
0.998060784381946 0.98842664850983 1 1
0.975735028220645 0.965368231314173 1 1
1.13309408631472 1.12141212830176 0 0
1.00703397560294 0.997364892636285 1 1
0.915514897797242 0.906937689974712 1 1
1.02399769733035 1.01415365576284 1 1
1.05546920311893 1.04455301790851 1 1
1.0404318637008 1.03012233422628 1 1
1.0048429837943 0.995192767357198 1 1
1.06870615610631 1.05805440251767 1 1
0.977722043552829 0.969106312038278 1 1
1.02195275314162 1.01084257643757 1 1
1.02554957964278 1.01521547260885 1 1
0.967060280231168 0.957684785954313 1 1
0.954160972125976 0.944377955440576 1 1
1.02440981827992 1.0142274374144 1 1
1.0712616451329 1.06049865137255 1 1
0.9508415809945 0.940527000746227 1 1
1.03915333350084 1.02816468938499 1 1
0.917509893203168 0.907893398475076 1 1
0.921148957737156 0.912087137803195 1 1
1.00696024553164 0.995515310412336 1 1
1.04181353243744 1.03148211954506 1 1
1.00316896159701 0.993742070021457 1 1
1.02023235464988 1.00996994978553 1 1
0.92831169561494 0.917302304293996 1 1
1.1039969385883 1.09238984503101 1 1
0.944977359381574 0.935900800002347 1 1
0.969572884178263 0.959603919122673 1 1
0.988973356347074 0.979416786040584 1 1
0.999829110241628 0.989870295429567 1 1
1.04975109856306 1.03917358348942 1 1
1.05535158183778 1.0447170945536 1 1
0.948285149726979 0.939052849531947 1 1
0.917673678850782 0.908905517399294 1 1
1.00456698180949 0.995184335122721 1 1
1.01606364460678 1.00627350517394 1 1
0.971391616207826 0.961704799291097 1 1
1.02468741114224 1.01466713450644 1 1
1.08159028507017 1.07066986173554 1 1
0.940683914949259 0.931371452008905 1 1
1.01457978324898 1.00421926535742 1 1
0.911511466082244 0.902351792454219 1 1
0.999233308579662 0.989807962408293 1 1
1.01194011280651 1.00085257826751 1 1
1.04866864368956 1.03850568947321 1 1
0.969582659739634 0.959988908762997 1 1
0.993916082795089 0.984259528153426 1 1
1.02846068504938 1.0183047506777 1 1
1.06562027547068 1.05505571976415 1 1
0.98840247462584 0.978604103023883 1 1
1.0127829294315 1.00284554445818 1 1
0.928879721063011 0.919002555587111 1 1
1.0439821499846 1.03442828871755 1 1
1.01078371185749 0.9998147527962 1 1
1.01118618232296 1.00021357307577 1 1
0.96405338009604 0.954811639159067 1 1
1.04093142669569 1.03069648924784 1 1
1.01820559511396 1.00763505670344 1 1
1.05804063435072 1.04802973623765 1 1
0.998487724924144 0.988806605168649 1 1
1.02071417203758 1.0104508982727 1 1
1.03877001488424 1.02854636433037 1 1
0.889104625648177 0.88029541655471 0 0
1.04234541006898 1.03165247788657 1 1
1.02088859459655 1.01072690166048 1 1
1.05524381737481 1.04420470606493 1 1
1.01489271328827 1.00491433839274 1 1
0.99473665959999 0.984604686047221 1 1
0.947893846051487 0.938962510862091 1 1
1.17172196561436 1.1612037970249 0 0
0.932149584023031 0.922744342762017 1 1
1.04001716406711 1.03036588159375 1 1
0.999359049765985 0.98900876519878 1 1
0.982436128322601 0.972906613628213 1 1
1.02871870660365 1.01837709603401 1 1
1.01188656497783 1.00133268999649 1 1
0.978343052163623 0.96869897946601 1 1
1.02023228169484 1.01025077787792 1 1
1.02897943722797 1.01926228200613 1 1
0.992495834059056 0.982355741051852 1 1
1.02728696175034 1.01692542284 1 1
0.99763579185203 0.986912360433289 1 1
0.96666530049386 0.957368023591863 1 1
0.995953663453547 0.986711159887684 1 1
0.942503642617993 0.933154982776502 1 1
0.964309710496505 0.955540234595567 1 1
0.943916730453787 0.934706953107848 1 1
1.08089621432779 1.07087561277336 1 1
0.916982883634208 0.907675246456302 1 1
0.936552294659144 0.926853857996449 1 1
0.992280016211397 0.982343715230824 1 1
1.05839136708021 1.04821850758793 1 1
0.999022532470601 0.989363250576438 1 1
1.08528873902456 1.07308467067138 1 1
1.04796060896458 1.03791411688405 1 1
1.07951773543289 1.06909730119962 1 1
0.929447851305096 0.919462657186672 1 1
1.02289159423198 1.0127396938347 1 1
1.08449307842264 1.07389847822567 1 1
0.948916871596316 0.939224551385769 1 1
0.959283765141672 0.949689366376887 1 1
1.05999954737798 1.04915097051627 1 1
0.970341297722922 0.961557643809514 1 1
1.03442317536265 1.02459101771157 1 1
1.05658883761338 1.04533194558813 1 1
0.988281620603506 0.978654202220147 1 1
0.895359754999372 0.88659904720443 1 0
0.991229832029994 0.981276012587855 1 1
1.03931558799717 1.0284951723702 1 1
1.02009909868776 1.01019067696888 1 1
0.977855349704057 0.967570748974162 1 1
1.14575977712398 1.13445908237006 0 0
1.0477565974742 1.03705283283353 1 1
0.985606227504086 0.975387802118395 1 1
1.02724039795767 1.01713837233031 1 1
0.95829447602113 0.949364962843621 1 1
0.990132563636448 0.980581671721325 1 1
0.909404353316816 0.900677682925443 1 1
0.982765313385783 0.97333189384139 1 1
1.01193488072425 1.00104598817952 1 1
1.05138987090886 1.04096281172429 1 1
1.04130062670836 1.03143551242346 1 1
0.928697438375587 0.919779316237073 1 1
1.02274765846611 1.01196885913933 1 1
1.03065940741461 1.0196852160872 1 1
1.08678775614439 1.07615615418856 1 1
1.00952817386308 0.999977913910866 1 1
0.886077881339042 0.87725707963794 1 0
0.96230976014149 0.953285011302538 1 1
1.12802278629567 1.11581019417516 0 0
0.958999427894216 0.949176138658986 1 1
0.986240167171849 0.976050500585663 1 1
0.991071942823553 0.981455935828279 1 1
0.981724865804587 0.972261208895421 1 1
0.973995012010308 0.964799836171627 1 1
0.95074450717884 0.941105305111921 1 1
0.938455203988007 0.928203531383239 1 1
1.0715160139893 1.06143087900925 1 1
1.03920691294247 1.02914697013869 1 1
1.00529912714715 0.99511214585035 1 1
0.90617829134697 0.897480876987854 1 1
0.942162559110339 0.932060380088303 1 1
0.956226219599249 0.946434493192808 1 1
1.06347457399384 1.05320686364134 1 1
1.01130937921653 1.00107516060904 1 1
1.01620365300431 1.00589127854205 1 1
0.947222660661317 0.93864599094232 1 1
1.01793709105662 1.00845642053517 1 1
0.990196936543208 0.979796517281791 1 1
1.0221212833685 1.01226119537563 1 1
1.02337236120391 1.01364294150124 1 1
1.01370051166469 1.0038876922574 1 1
0.947509115088103 0.938236125776735 1 1
0.967104250693805 0.956942747352696 1 1
0.956871264770012 0.947260043830577 1 1
0.959725892649701 0.950336055488555 1 1
0.989173393400575 0.979424319673555 1 1
1.04279919413621 1.03124052351773 1 1
1.02635518488404 1.01628578562174 1 1
0.997696886851824 0.988148045597249 1 1
1.0054489557195 0.995005213497018 1 1
1.03899580353655 1.02871069509883 1 1
0.943720242469116 0.934486534758858 1 1
0.91470862396247 0.90584567947379 1 1
0.92533559674465 0.915985142774697 1 1
0.98656421043791 0.97743430241833 1 1
1.01138747947641 1.00125058366113 1 1
1.0080498705192 0.998232975324677 1 1
1.06158210257715 1.05095773655949 1 1
0.949216070216079 0.939380500522888 1 1
1.01997494374288 1.01053098333996 1 1
1.00873167862161 0.999136645073766 1 1
0.97745722092809 0.967786436699759 1 1
0.993071829061748 0.982822027998709 1 1
0.912816291999963 0.903451485253385 1 1
0.924719677603643 0.915687893226908 1 1
0.960184629008341 0.950690169845241 1 1
1.06259548949065 1.05227725932171 1 1
0.952359708083381 0.942651273258069 1 1
1.03309866360152 1.02307431366769 1 1
1.00782477364562 0.997859558477282 1 1
1.04507317221824 1.03479575933214 1 1
0.970627624300595 0.961335028805851 1 1
0.949132724728972 0.939551519524396 1 1
0.947339153990287 0.937643963754402 1 1
1.02248147031589 1.01272558714455 1 1
1.05030538880148 1.03957268690672 1 1
0.956425820260186 0.94732327054847 1 1
1.1096514502266 1.09823113250528 1 1
1.01286640762695 1.00359003834312 1 1
0.993369283026101 0.98333566482418 1 1
1.03130760748921 1.02000954630853 1 1
0.885820775431208 0.87715467191923 0 0
0.967573364192622 0.958217334239581 1 1
1.15400676179427 1.14266803207012 0 0
0.990246429009857 0.980481148374023 1 1
0.99153212129987 0.981215326434463 1 1
1.06925847025748 1.0592592786938 1 1
1.03710949891941 1.02676724943109 1 1
0.99658235564553 0.987058613610341 1 1
1.03681488710996 1.02591867001137 1 1
0.951539883995874 0.941951829354176 1 1
1.09841475956693 1.08860317881224 1 1
1.00958099697832 0.999184969298284 1 1
1.01800799259335 1.00810069836035 1 1
1.02537015913577 1.01437553311964 1 1
0.941924764975385 0.933005098723784 1 1
0.975304850932683 0.965309459887288 1 1
0.934349947445551 0.925230391021229 1 1
0.916920113118407 0.907874846422722 1 1
0.962382129273878 0.952754795671154 1 1
1.0169836295464 1.00701089390005 1 1
0.927100301986229 0.918485504498895 1 1
0.990091919928313 0.980293778719386 1 1
1.05122770936031 1.04140142531447 1 1
0.991633045835985 0.982203663663176 1 1
1.06123840030799 1.05068344926188 1 1
0.958854835776239 0.949625188496919 1 1
0.927292820278228 0.918346208656635 1 1
0.994547623555008 0.98493282979965 1 1
1.12995949030497 1.11925869720836 0 0
1.05632878880815 1.04551135596299 1 1
0.922189814016501 0.913214116225611 1 1
1.07866432918677 1.06773099941629 1 1
1.02474451501302 1.0146538723881 1 1
1.03687398253149 1.02632854655986 1 1
0.958890950927832 0.949706328252549 1 1
1.07243106164713 1.06043693854543 1 1
0.929709546549697 0.920996959855224 1 1
0.963770191323565 0.954439060131462 1 1
0.967442859418521 0.957961230423355 1 1
0.9798851328466 0.969703671805902 1 1
0.973807520619999 0.963555251181782 1 1
1.06546361143926 1.05493179912633 1 1
1.01675176667594 1.00671193405128 1 1
1.00689964399859 0.996745009582167 1 1
0.955784869037958 0.946454444843592 1 1
0.995665959626728 0.986230993729887 1 1
1.06022062867591 1.0502732614617 1 1
1.05549080382982 1.04471584413499 1 1
0.989417867104898 0.979370750053832 1 1
0.949235048867471 0.939266465345066 1 1
1.04469693768543 1.03423230052312 1 1
1.00002427403873 0.990453446893432 1 1
1.01764906505831 1.00818058931762 1 1
1.01462626289879 1.0054153307459 1 1
1.08330604745062 1.07247365753234 1 1
1.03604606644351 1.02646469200372 1 1
0.968985123418673 0.960066838829678 1 1
0.985103655761913 0.974742792135457 1 1
0.89951556657737 0.891350153582242 1 0
0.96711666974238 0.957778205775695 1 1
1.00279755419579 0.991895260266876 1 1
0.935962506563389 0.926730836802764 1 1
1.04142637795756 1.03109042119026 1 1
1.07365484825323 1.06198105358404 1 1
0.947334355892293 0.937669628595893 1 1
0.925633171806784 0.917323414647889 1 1
1.02906863039415 1.01857201899487 1 1
0.934506846219499 0.925011002928859 1 1
1.00380723458917 0.994336309126604 1 1
0.964961868071732 0.956309565886558 1 1
0.996470116124285 0.98677173065609 1 1
0.95960022505409 0.95032412261775 1 1
0.994612232953132 0.985003013080654 1 1
1.02789389240572 1.01777409004678 1 1
0.954616491957954 0.945222965089664 1 1
0.963556322710545 0.953827289851147 1 1
0.986502263654043 0.976257809168438 1 1
0.961329048652208 0.951005361108029 1 1
1.17261402583551 1.16189425457894 0 0
0.91657416057772 0.908057600630277 1 1
1.02548201740336 1.01589559324123 1 1
0.983494539912507 0.97399621589716 1 1
0.948824478447785 0.939018947491327 1 1
0.995160467366241 0.983814348750639 1 1
0.935528845819983 0.926020328046286 1 1
0.957053639401047 0.947810508067177 1 1
1.1440450551625 1.13227325996401 0 0
0.970525924861114 0.959984465549628 1 1
0.939224648279326 0.929881250622566 1 1
1.00779680067178 0.998163318262652 1 1
0.991999490727099 0.982391301791812 1 1
0.998168882955057 0.988555370698256 1 1
1.05184039064566 1.04122399956304 1 1
0.962153642060491 0.952216773371608 1 1
1.01786732524001 1.00818350324704 1 1
0.922959722811865 0.91422837311368 1 1
0.963271453932147 0.95340292488041 1 1
0.960424910225046 0.950070918706784 1 1
0.910571191564228 0.902182160228707 1 1
0.972695301688197 0.963007275362156 1 1
0.964471140733415 0.953977395647272 1 1
0.95646161001955 0.947506031160273 1 1
0.902864669103282 0.894319088522546 1 0
1.06016175557484 1.04862049491393 1 1
1.07668704564276 1.06535954234278 1 1
1.00900337817158 0.99927807493324 1 1
1.02888552759707 1.01880922650805 1 1
1.03651510732343 1.02616551227447 1 1
1.00519719541546 0.994874266891214 1 1
1.01882227473388 1.00881170159735 1 1
0.993883085066299 0.984947970406748 1 1
0.9461906952966 0.937513784665072 1 1
1.02502253092254 1.01577500083211 1 1
1.01329559434257 1.00335457158716 1 1
1.03481473960758 1.02530120130809 1 1
1.0099737689705 0.999596718426135 1 1
1.01094170267392 1.00060509030278 1 1
1.0272192459337 1.01766561020185 1 1
1.02635802969832 1.01582572499974 1 1
1.04289927527844 1.03233833490122 1 1
1.04062132904532 1.03022098306318 1 1
1.02130848466272 1.01112800764036 1 1
0.895169364641862 0.886554312329369 1 0
0.916992088958525 0.908456900074885 1 1
0.986078602733047 0.976651205584416 1 1
1.03136085295439 1.02122878625009 1 1
1.04240894909291 1.03197374411346 1 1
0.921457922106371 0.91224116273926 1 1
1.06007614805616 1.04931893612768 1 1
1.01923470156601 1.00929657593979 1 1
1.07643963735955 1.06515954031872 1 1
1.00475028500307 0.995689320178407 1 1
1.00030956479691 0.989583653398505 1 1
0.921710077969367 0.912622777797178 1 1
0.893976891380538 0.884324810413035 1 0
0.966339014367096 0.957442883588855 1 1
0.950176855735476 0.940853221720622 1 1
0.954648496322152 0.945495229998855 1 1
0.970745899938619 0.960898361122154 1 1
0.99656285692644 0.985950493867987 1 1
0.886163055042999 0.877558547848329 0 0
0.987704165455075 0.977001730383906 1 1
1.01771748306208 1.00771308292148 1 1
0.97005028191795 0.960643799263598 1 1
1.05640202275373 1.04574088430807 1 1
1.05952692696883 1.04864703646236 1 1
1.01877821947589 1.0083129607499 1 1
1.0674279973109 1.05663006053511 1 1
0.867373885786279 0.85873678713959 0 0
0.991262882011171 0.981225602723142 1 1
0.966061098846838 0.956621232708146 1 1
0.976696126604458 0.966675133623208 1 1
1.07988701607136 1.06874529101649 1 1
1.04196360870823 1.03151066005792 1 1
1.03034382771804 1.02014853859688 1 1
1.01501164578061 1.00443396763133 1 1
1.00773271965081 0.997595812617041 1 1
1.01835164742109 1.00769175082529 1 1
0.980042284808844 0.96932995640743 1 1
0.936907497667857 0.927768198789843 1 1
0.993909288180716 0.984524423438179 1 1
0.9958910698974 0.985924224167104 1 1
0.996675667774513 0.986203857863689 1 1
0.950084312810548 0.940464731413298 1 1
0.957904579123925 0.947631056490134 1 1
1.0410771128765 1.03118335594051 1 1
0.92487553098687 0.915604996188133 1 1
1.09389688022503 1.08290126585159 1 1
0.986448715683434 0.976943339271756 1 1
1.00178146588445 0.991684629771053 1 1
1.05179307493769 1.0405223328591 1 1
0.952276540689998 0.943215014287033 1 1
0.962147511938184 0.952494018536019 1 1
1.00419286136539 0.994391476449574 1 1
1.02718507461577 1.01705424916857 1 1
1.0058224109874 0.996704201851661 1 1
1.07736224148905 1.06657032355552 1 1
0.959505200278481 0.950164115470085 1 1
1.00898991569378 0.999291763872299 1 1
1.0422184872717 1.03138392623194 1 1
0.969601665072046 0.959715447649746 1 1
1.1542227951362 1.14190819038883 0 0
0.986641837119244 0.976573230341037 1 1
1.08931045835142 1.07880287648347 1 1
1.04660994275616 1.03651180546778 1 1
0.99707637703658 0.986672496839984 1 1
1.04035511011848 1.02938873515633 1 1
1.00423613634153 0.994338159408279 1 1
1.02462379633651 1.01444314167031 1 1
1.06280691248748 1.05255306809327 1 1
0.999104811354452 0.988228145690263 1 1
0.907663766850209 0.898124872290234 1 1
0.940520542571115 0.93163231042769 1 1
1.00846164588179 0.998049694468854 1 1
1.00948466844312 0.999432671019802 1 1
1.11950108051511 1.10862934855198 0 1
0.985177116233928 0.975120903688972 1 1
1.03632071021317 1.02599657862646 1 1
0.951708127332128 0.942588872143002 1 1
1.05755019753659 1.04650223169899 1 1
0.993300166638949 0.98322966116419 1 1
0.974379920690333 0.964826511944226 1 1
0.974146464455473 0.96445339765896 1 1
0.934617177769897 0.925240824258732 1 1
1.02804540226406 1.01800698744809 1 1
1.04209847283185 1.03136831249434 1 1
0.991322349854275 0.981363406876898 1 1
1.04537306261193 1.03523591802192 1 1
0.972188924495584 0.963178741597314 1 1
1.08412718284456 1.07389708580381 1 1
0.976067755393916 0.967207164828902 1 1
1.02508057436907 1.01332961014485 1 1
1.02439230264412 1.01422121525662 1 1
1.05902138821444 1.04918228740699 1 1
0.957740649929141 0.948940676095955 1 1
0.970581476790196 0.961061102562594 1 1
1.08522649597846 1.07495692712241 1 1
1.01607713853354 1.00643421209646 1 1
1.02707016775792 1.01610991283246 1 1
1.07892623830806 1.06757543186966 1 1
1.09278278280756 1.08186592429985 1 1
0.881042878211303 0.872238971980565 0 0
0.935724393082312 0.926312345285362 1 1
1.01881308684134 1.00799378961068 1 1
0.919085870556689 0.910156484957637 1 1
0.966162745489387 0.95593043039112 1 1
1.01588882410304 1.00620800261652 1 1
0.914337641647549 0.904710714193961 1 1
1.0484723392866 1.03642561089171 1 1
0.955429964122385 0.946695648656022 1 1
0.954965268128619 0.945239147384029 1 1
0.903513303850648 0.893863522889957 1 1
1.09480052173349 1.08374291473147 1 1
0.996252246485029 0.985890245536189 1 1
0.955456792076649 0.946134745822394 1 1
1.05748699807578 1.04666567114702 1 1
0.960130319448301 0.950346862414509 1 1
0.96058411538679 0.951093037794552 1 1
1.04738440055514 1.03689762363006 1 1
1.11902821741392 1.10798840700952 1 1
1.03478930847205 1.02454284009792 1 1
0.926525611293963 0.917251140606929 1 1
1.11421759721808 1.10249791979822 0 1
0.932453340926789 0.922647151466403 1 1
0.96766602783447 0.958447258460621 1 1
1.08379091332976 1.07160948046925 1 1
1.04447563196221 1.03488672668642 1 1
1.01100101619882 1.00099130461353 1 1
0.948292727531122 0.938794612698329 1 1
0.942352901411031 0.933147244339371 1 1
0.951160498146376 0.942187702611382 1 1
1.07303715530049 1.06327994477718 1 1
0.930259650885624 0.921053945848375 1 1
0.889647000218971 0.880322985863314 1 0
0.972286909292731 0.962349207468877 1 1
0.924439273244214 0.914640325267572 1 1
1.04112759577197 1.03134672583804 1 1
0.918962451001448 0.910187213095094 1 1
0.995304053030082 0.985604165186765 1 1
1.07643421303953 1.06488097949651 1 1
0.930752660037185 0.92143334726813 1 1
0.959634838018142 0.950963522350801 1 1
1.01431954451011 1.00438584218087 1 1
0.959125074399463 0.950171095142337 1 1
0.93633769604733 0.926678740363101 1 1
0.989334386065146 0.979848185937299 1 1
1.00471388096282 0.995556738694597 1 1
1.08800362841705 1.07743443000294 1 1
1.07526593913114 1.0655913612905 1 1
0.960326361070981 0.950050634780209 1 1
0.955668423245783 0.946177486300788 1 1
1.02531604186922 1.01484653150988 1 1
1.00226395074726 0.992851736990416 1 1
0.976759357078762 0.967297455742768 1 1
0.941878026558068 0.932971409034373 1 1
0.96599514034544 0.957104642679555 1 1
1.00823598863934 0.997864198150723 1 1
0.989369141767087 0.979824260401569 1 1
0.989067960018699 0.97966077848887 1 1
1.04793135867351 1.03773116512552 1 1
0.907948301783701 0.898873011216983 1 1
0.978621643046473 0.968500890586648 1 1
0.98900118580028 0.978770372324334 1 1
0.979761988317038 0.970785802621975 1 1
1.00354485490732 0.992152251171829 1 1
1.02173514423042 1.01119194886017 1 1
1.01350259717749 1.00355570627039 1 1
0.892285433878294 0.883115220568029 1 1
0.921410894706264 0.9125004044912 1 1
1.03046045850097 1.02005837454535 1 1
1.09437240873848 1.08336844076968 1 1
1.02647026723153 1.01654149481431 1 1
1.04970822569476 1.03930169572799 1 1
0.995175944593895 0.98559938083648 1 1
1.09592381265254 1.08475330900052 1 1
0.876329408296922 0.867225327571243 1 0
1.02937378826963 1.01903531782585 1 1
1.00385775759456 0.993481922523345 1 1
0.94540815202065 0.936324950610367 1 1
0.944156972981447 0.934546639252681 1 1
1.03766957857637 1.02715286096911 1 1
1.05543291427109 1.04525928074593 1 1
1.01488295279826 1.00534264987784 1 1
1.00074603748333 0.990145439110559 1 1
0.94700500052192 0.937311779404253 1 1
1.08602781169303 1.0739916246739 1 1
1.04502686525328 1.03445221159972 1 1
1.10007221225121 1.08914921423731 1 1
0.913207442407875 0.904051400367089 1 1
0.99554548814686 0.985359778680467 1 1
0.957230007775904 0.947877054077639 1 1
0.962639975864238 0.954030169455902 1 1
0.856937724260812 0.849004096248105 0 0
1.00753112098463 0.997750577383579 1 1
0.962725575201828 0.952797495432569 1 1
1.04753806252849 1.03711803112483 1 1
1.00709660662159 0.997437424022662 1 1
1.00244784727129 0.991393277602816 1 1
0.975447912103719 0.965801020024546 1 1
1.06264985504407 1.0518840626417 1 1
1.05597688822945 1.04505170955875 1 1
0.984280509341812 0.974435083355545 1 1
0.96019221220674 0.950828753684004 1 1
1.02451075712426 1.01467366042729 1 1
0.938850020616723 0.929437353870285 1 1
0.97344398013351 0.963300498633124 1 1
0.952278011919434 0.942014125255273 1 1
0.928536243455215 0.919001004059427 1 1
0.911144993757516 0.902102718431697 1 1
1.03071350247864 1.01933434140709 1 1
0.955172656667635 0.945593673858182 1 1
0.935323072705435 0.925809983647412 1 1
0.882707748816168 0.87305550706436 0 0
1.10244438306479 1.09056055210435 1 1
0.950885646857549 0.941327831136053 1 1
1.0226432456581 1.01199959883087 1 1
0.994585436284863 0.984105498989353 1 1
0.97932072294116 0.969496716989059 1 1
0.915017322065891 0.905904862275896 1 1
1.02927049124004 1.01968091775976 1 1
0.943264155503197 0.934060213715245 1 1
1.0172286252904 1.00708136092531 1 1
1.01833946669222 1.00782038207586 1 1
1.04229637449107 1.03211041186426 1 1
1.0419171550617 1.03167121573966 1 1
0.925327282686172 0.916505459240827 1 1
0.985886210581766 0.975630577597615 1 1
0.979174267591135 0.9687270615241 1 1
1.07466690193165 1.06388767158623 1 1
1.02922589936127 1.01780970181011 1 1
0.979593661767338 0.96994675085393 1 1
0.914135233842672 0.905221756528187 1 1
0.985379464446594 0.975536319123333 1 1
1.12793763559229 1.11674012628494 1 1
1.04302395669397 1.03258717509958 1 1
0.957913863260333 0.949001526928162 1 1
0.919941330052353 0.911041245122124 1 1
0.905725967899239 0.895943234526817 1 1
0.869452122263373 0.860902070587622 0 0
1.05426852444643 1.04376500025436 1 1
0.975021905957671 0.965253558412926 1 1
0.914460352492418 0.90513981048852 1 1
1.04072205743318 1.03105313641376 1 1
0.995679300401464 0.985730564584564 1 1
1.02091150558052 1.0108689531582 1 1
0.983903018054384 0.974460408332568 1 1
1.12613846498122 1.11408048440268 1 1
1.01469439687612 1.00384124231916 1 1
1.01989809306511 1.00917449917946 1 1
1.02726494120563 1.01655442645098 1 1
1.0316470370987 1.02186241202149 1 1
0.886117955962911 0.876705976709331 1 1
0.972694256330264 0.963349367221861 1 1
1.02841997266742 1.01859116007327 1 1
0.986769703979621 0.977028521900942 1 1
1.02014981351149 1.01009894690009 1 1
0.962563749296077 0.953180457230507 1 1
1.07482993304618 1.06370122504209 1 1
1.01029329770332 1.00003816088682 1 1
0.945228450419257 0.935988212340778 1 1
0.930076005494351 0.921071389251583 1 1
0.98295575601132 0.97272641793247 1 1
0.988018230267485 0.977678740310555 1 1
1.00926170020995 0.999576437915704 1 1
0.993040954280178 0.983406235513172 1 1
0.922503796548737 0.913314551335465 1 1
1.12767289993287 1.11630117939014 0 0
1.01094434047247 1.00065208214767 1 1
0.993540550542372 0.984621516448702 1 1
1.0334416056539 1.02270666585485 1 1
0.992520469871358 0.982719089502797 1 1
1.00004394905051 0.989882343088219 1 1
0.993246559232634 0.984066593407572 1 1
1.12703935916263 1.11492722249951 1 1
0.934231719030292 0.925576587609568 1 1
0.902546883524282 0.893677598123202 1 0
0.949109353449783 0.939320618074023 1 1
1.05403482135899 1.04404643589311 1 1
0.988656247886569 0.97882289605228 1 1
0.86773343635137 0.859005846464208 0 0
0.936041263279508 0.925968484205926 1 1
0.997987519282036 0.98805838003148 1 1
1.02779517478791 1.01799275302232 1 1
1.02247299750895 1.01181385166159 1 1
0.995589079470961 0.98555115270156 1 1
0.921116597489418 0.912429226182649 1 1
0.946369775861014 0.937482989715684 1 1
0.958993360154873 0.949518918468729 1 1
1.00274049795672 0.992926697431844 1 1
0.938670225418383 0.929280869494039 1 1
0.91569440208878 0.906520095383044 1 1
0.953845197152507 0.944491722590083 1 1
1.08024045662302 1.07003489656618 1 1
0.943445515084298 0.934251382314339 1 1
0.9359289704643 0.926949142788677 1 1
1.0687995412579 1.05880966701101 1 1
1.01560166621468 1.00581474758634 1 1
0.955346625575755 0.946338363998463 1 1
1.04436475054652 1.03374644217312 1 1
1.07261130301061 1.0622720246529 1 1
0.895796828968253 0.886666606068057 1 0
0.957512121706131 0.948551792657123 1 1
0.986644071061151 0.976789628384706 1 1
0.872416077796375 0.863610707183104 0 0
0.958819569976477 0.949246147403523 1 1
1.06325652179151 1.05316896980705 1 1
0.937923670640759 0.929160154280141 1 1
1.03071766974384 1.01940500275569 1 1
1.03984394345104 1.02992874215677 1 1
1.0280526312149 1.01725821569827 1 1
0.987217907357348 0.977542294860856 1 1
0.923069172999237 0.913362075090316 1 1
1.00633014646675 0.996122984251084 1 1
1.01253510565508 1.00188346745166 1 1
0.965722199662657 0.956707074246188 1 1
0.924671904569721 0.91557386555744 1 1
1.02369172572284 1.01350772170693 1 1
0.884170786802032 0.875036766372839 0 0
1.0078151485462 0.996747911828935 1 1
1.15424995507681 1.1428502854454 0 0
1.04224820566044 1.03218686682464 1 1
0.878904705187936 0.870381116311522 0 0
1.07384403312722 1.0629034612098 1 1
0.95144606129936 0.941697517160414 1 1
0.853082966984726 0.843629035913018 0 0
1.03392580321807 1.0245550687985 1 1
1.03798072839661 1.02714287962155 1 1
0.941807143077106 0.932078325420099 1 1
0.971902866980463 0.962306057478942 1 1
1.00859806469214 0.998647070230739 1 1
1.07802896539879 1.06696431234649 1 1
0.944966684222812 0.935592378670035 1 1
0.984843036687397 0.975219161596004 1 1
0.966465851444702 0.957056582085337 1 1
0.977420154739826 0.967288971851257 1 1
1.07619532703827 1.06603238459333 1 1
0.951006957845565 0.941473896340801 1 1
1.03784851628977 1.02743778589579 1 1
0.902133202014176 0.892987866862886 1 0
0.95399659335 0.944856182225067 1 1
1.04377312594427 1.03348398711158 1 1
0.835951845246471 0.827274024561285 0 0
0.997978826721895 0.987859383369288 1 1
1.00428328672242 0.994226288536463 1 1
1.00616485568089 0.996764400189643 1 1
1.00256953604699 0.992240405120222 1 1
0.916645964420336 0.907278053461297 1 1
0.9637839103095 0.953569135760163 1 1
1.05307729247718 1.0410119504603 1 1
1.03717826039252 1.02604795961186 1 1
0.987047823859539 0.976923783933202 1 1
0.990335544139521 0.980151807107806 1 1
1.07006776614636 1.05900379837626 1 1
1.01559421469734 1.00538426136602 1 1
0.927144129972806 0.917958521995015 1 1
0.949824176244311 0.940326842467408 1 1
1.02998215671351 1.02012764374685 1 1
1.00481447623357 0.994817007244893 1 1
0.939688127898381 0.930272420132245 1 1
1.07183038420925 1.06132062987986 1 1
1.05607635023358 1.04629662390049 1 1
0.97065329407214 0.961774573493007 1 1
1.02639097743113 1.01641824650118 1 1
1.0049300856107 0.994462187902015 1 1
1.00525064172081 0.99512840339412 1 1
0.958805679109794 0.950013300020503 1 1
1.02733656683211 1.01677127626793 1 1
0.99526167521211 0.985146670068143 1 1
1.01583330865783 1.00536207866863 1 1
0.985096165531836 0.975877081314321 1 1
1.14260144930429 1.13135158670341 0 0
1.0806296797618 1.06983878638814 1 1
1.00620224176086 0.996052555396573 1 1
1.05596818225779 1.04561769335223 1 1
0.881882071834639 0.872931510843489 0 0
0.957785623043206 0.948280866692635 1 1
1.05859054393748 1.04827633586556 1 1
0.934126537032502 0.925216764381484 1 1
0.943356221512519 0.934206279229877 1 1
1.00264493552007 0.991867585408958 1 1
1.10868955095408 1.09797519855792 0 1
0.946717890626711 0.936828372606304 1 1
0.969717758388684 0.95949406340289 1 1
0.936726329745337 0.927094503602789 1 1
1.04888689705436 1.03859698983196 1 1
0.987100974693737 0.977321526946587 1 1
0.978411661168851 0.967973424232846 1 1
1.06060815451167 1.05049737086179 1 1
0.894986730407435 0.886010864566582 1 0
1.00215480382033 0.991495004721434 1 1
1.11057544175807 1.10019053933305 1 1
1.07117553594009 1.06026975921739 1 1
0.983856637669897 0.974229027182204 1 1
0.896250455133075 0.88758704253426 1 0
1.02857460204531 1.01843222195796 1 1
0.933640839215311 0.924289022589289 1 1
1.00069287764996 0.990093367358364 1 1
1.0375714358862 1.02788824663466 1 1
1.04855194505444 1.03871372576422 1 1
1.01720538917256 1.00771754859044 1 1
1.02188558054113 1.01156592042001 1 1
1.02345160853509 1.01356262974469 1 1
1.01119898034242 1.00118222645036 1 1
1.04079882373865 1.03067124057986 1 1
0.960471615876335 0.950087201088214 1 1
1.07147120766007 1.06053317567922 1 1
1.04297217902136 1.03262730232539 1 1
1.00494432052857 0.994611664989005 1 1
0.974961071443292 0.964914105745175 1 1
1.08731334706626 1.07570117928479 1 1
1.03384650070319 1.02367155239266 1 1
0.911063398961559 0.901436909010206 1 1
1.0074387035823 0.99742252955121 1 1
0.911325687837891 0.90268841862092 1 1
0.964927173023313 0.95475364369998 1 1
1.03747091461534 1.02747919844692 1 1
0.96434714466939 0.954918789427053 1 1
1.05651534223648 1.04587160379869 1 1
1.08145821298504 1.07138030295507 1 1
0.964026059686094 0.954578370859685 1 1
0.989718727846721 0.980111495900829 1 1
1.03963818712345 1.02953303130047 1 1
0.930872987271043 0.92205086560703 1 1
0.995725264350599 0.984999257660663 1 1
1.05755552018474 1.04739300832633 1 1
1.04741067656501 1.03640681868846 1 1
0.990129388000187 0.97968379630825 1 1
1.04275894745333 1.03230346381537 1 1
0.960267845505246 0.950819523499061 1 1
0.996865007324752 0.986396197788483 1 1
1.02982625911179 1.01980686027717 1 1
1.07402985799169 1.06271008912107 1 1
1.07534729124817 1.06360343457714 1 1
1.01261489138204 1.00298483840834 1 1
0.972407271843766 0.962619346100989 1 1
0.971707201003807 0.962763079541572 1 1
0.945855265797054 0.93663781151303 1 1
0.982601690008852 0.972237370887963 1 1
1.02881606270679 1.01770058756679 1 1
1.03148230851993 1.02099320102828 1 1
1.00177806431179 0.991323850440683 1 1
0.895326516677764 0.886789915807972 1 0
0.971756105403624 0.960424000405788 1 1
0.961343999492868 0.950739753891849 1 1
1.04315656236217 1.03294183871461 1 1
1.00056016485021 0.990690657628928 1 1
0.932283070180862 0.923510740469178 1 1
1.07509707960889 1.0638066194375 1 1
1.00605549792816 0.996429821914326 1 1
0.995981205028026 0.98582572470492 1 1
0.98550187657206 0.975445880257043 1 1
0.97592054525722 0.966060392538537 1 1
1.03619037023733 1.02540994265734 1 1
1.02976282629671 1.01811811239399 1 1
1.03013973464731 1.0194485487191 1 1
0.958310960968664 0.949201730412127 1 1
1.02997668451102 1.0197090802659 1 1
1.15314190693595 1.14158499225398 0 0
0.905484981828897 0.897113792953301 1 1
0.938779040524711 0.929032469849969 1 1
1.03458537622313 1.02546652887556 1 1
0.859101364061026 0.850239471021615 0 0
0.976443582959221 0.96649066363167 1 1
0.879573923941894 0.869974340256848 1 1
0.986267864345945 0.97675360378445 1 1
1.01529265584307 1.00575325808487 1 1
1.06543891493363 1.05517873950914 1 1
0.955465618895128 0.946310533377309 1 1
0.964732373640052 0.955073689729426 1 1
1.04908518773555 1.03924882864697 1 1
0.949809480643116 0.940162207207407 1 1
0.948563086942742 0.939259149179547 1 1
0.997661140901685 0.987644444042397 1 1
0.962035109193528 0.953374408365846 1 1
1.0040378884007 0.993823792578098 1 1
0.982711522265068 0.972103632980395 1 1
1.02480569019243 1.01477971610478 1 1
1.00241038378236 0.992674915449032 1 1
0.927554874661377 0.919025802045462 1 1
0.9127831952619 0.903578637342913 1 1
1.07682779120879 1.06516220945818 1 1
1.02087822235527 1.01152526575022 1 1
0.997892835099324 0.988350265432126 1 1
0.949021210691939 0.93924485209261 1 1
0.971373282305997 0.961285983738409 1 1
0.956153882138654 0.946940280060267 1 1
1.02898996937761 1.01843252937744 1 1
1.05149204796684 1.04069057693404 1 1
0.927506833705464 0.918773760303475 1 1
1.03350950755408 1.02268523264029 1 1
1.017874210367 1.00807643125755 1 1
1.00315079136367 0.992952440056165 1 1
1.0038738168494 0.993512802844608 1 1
0.945777783809164 0.935911474187988 1 1
1.08844281859227 1.07813052303359 1 1
0.935217809884 0.92681274268356 1 1
1.06842976951364 1.05638949452658 1 1
1.0540035205834 1.04329468228864 1 1
0.972639564012547 0.963513300039812 1 1
0.946190897759557 0.936630840649068 1 1
0.99750903133708 0.987439663381674 1 1
1.02345057544273 1.01349657354638 1 1
0.954391825327442 0.944412033997586 1 1
0.962689565071981 0.952724984471223 1 1
1.04162019186672 1.03178492811244 1 1
0.957367638236892 0.948090130863975 1 1
0.983220993414214 0.973905996949509 1 1
0.983201394294795 0.972787837410787 1 1
0.987211543827874 0.978044005589225 1 1
1.04905004239283 1.03763122122689 1 1
1.04007915363074 1.02974211178124 1 1
1.02494444818819 1.01421320902028 1 1
1.06115709243221 1.05046433018258 1 1
0.96593150674955 0.956154080235845 1 1
0.874348771250089 0.86478336269186 1 1
0.955518588332897 0.946286723182397 1 1
0.96803157147882 0.958484379950431 1 1
1.0742695122569 1.06367540639345 1 1
0.969093387796644 0.958357922304235 1 1
1.1435561888983 1.13169991392618 0 0
1.00876858290432 0.998160899174798 1 1
0.990876745997008 0.981136938545485 1 1
1.06588869512465 1.05571294242791 1 1
0.928857207820165 0.920002433302587 1 1
1.00775768164676 0.998618186415492 1 1
1.031468172286 1.02147361314944 1 1
0.963984553178595 0.953804436474769 1 1
0.994533444685284 0.984620442545952 1 1
1.02935672686326 1.01901695236669 1 1
1.00437181657671 0.994413051987984 1 1
1.00458457249004 0.99484042605945 1 1
1.03392910548619 1.02373886720289 1 1
0.946618821244301 0.936886886974954 1 1
1.03288979480382 1.02236109605596 1 1
1.04449086702752 1.03360385215176 1 1
0.969054675785137 0.960247357790528 1 1
1.0056695488441 0.995215739049831 1 1
0.984236206834087 0.974405333303636 1 1
0.949161010944638 0.939947191779771 1 1
1.00073556787269 0.990292214897638 1 1
1.01397122750805 1.003766041518 1 1
0.94097249584399 0.931927142251049 1 1
0.959317488681481 0.949515508049657 1 1
0.974644163041582 0.964535981868969 1 1
0.930374788592295 0.921298406781786 1 1
0.951044313038974 0.942171801059797 1 1
1.11605713893727 1.10503554950822 0 1
0.928452643079948 0.918235156327316 1 1
0.94422374399438 0.935136834030267 1 1
1.00717111149 0.998091966214973 1 1
0.998665221234182 0.988436054019751 1 1
1.03013652293612 1.02041556327039 1 1
0.955840063291642 0.946320026736079 1 1
0.979110466578843 0.968948707522269 1 1
0.980440311406368 0.970894550828059 1 1
0.964734913234134 0.955006360260232 1 1
1.06677153423482 1.05608925280316 1 1
1.02806398093554 1.01862281541823 1 1
1.04952424192456 1.03943673844937 1 1
0.998232456426865 0.987836916005493 1 1
0.98779728665216 0.977923250841877 1 1
1.0260999962231 1.01614607860629 1 1
0.997968726240881 0.988176922190582 1 1
1.04166283494319 1.03159917618353 1 1
0.918086719975745 0.908734313811726 1 1
0.937246149057547 0.927697975912068 1 1
0.981395689099882 0.972398986157679 1 1
1.01687219566585 1.00657966503471 1 1
1.0077814046232 0.997974373581806 1 1
1.02315030132119 1.01322702070031 1 1
1.01529646235682 1.00572954787171 1 1
0.978410532527955 0.969335321625355 1 1
0.970199972258592 0.96026427471319 1 1
0.972873161149503 0.963736845145624 1 1
1.00629542883428 0.996357750570323 1 1
1.005919105704 0.99587363819879 1 1
1.08165263639279 1.06987584082328 1 1
1.00687173124306 0.996471146020565 1 1
0.974400415149899 0.964200813083165 1 1
0.974421564726858 0.96512910906486 1 1
0.996686193454876 0.986990817586203 1 1
0.927665990809384 0.918704585160732 1 1
0.968344926250586 0.958415473578626 1 1
1.02285716651981 1.01274561924619 1 1
1.10686947579578 1.0959925662617 1 1
0.948255437403008 0.938389496172221 1 1
0.974425697722342 0.96465982791821 1 1
1.0511091817513 1.0398286534387 1 1
0.964901474459844 0.955377895874854 1 1
0.892798074171377 0.88404863131556 1 0
0.971362705527604 0.961028277941349 1 1
0.924534228173984 0.914972479458522 1 1
1.02568955548762 1.01504776258428 1 1
1.01295516616145 1.00258487603923 1 1
1.05072664524095 1.04035709395594 1 1
1.08972535512597 1.07760444630684 1 1
1.0274524010693 1.01721100720897 1 1
0.953077408588686 0.944210045930871 1 1
1.1069305789866 1.09562203203715 1 1
1.00288825562604 0.993562214860122 1 1
1.05029295753833 1.03888793804173 1 1
0.921100399836855 0.911929300906747 1 1
0.953345506058688 0.943821843771031 1 1
0.955929218519874 0.946452524465175 1 1
0.999763852603642 0.98999245114686 1 1
1.0207189646378 1.01064846225679 1 1
0.947826006732081 0.938017327779876 1 1
1.05428791125775 1.04371458139701 1 1
0.980896231996958 0.970533178732321 1 1
0.991798627871998 0.982511223880397 1 1
1.00204232409798 0.9923689924422 1 1
0.966021909544202 0.957354315795718 1 1
1.18882427992255 1.17705892836773 0 0
0.986017459297452 0.976847858760913 1 1
1.13520510270801 1.12430465723194 0 0
0.894095169048605 0.885071208422852 1 0
0.967332262643121 0.958001354141591 1 1
1.04210970042097 1.03201094995298 1 1
1.0722862669781 1.06129142586754 1 1
1.03436729358226 1.02474156149612 1 1
0.950562826281177 0.940710369007764 1 1
0.946841687237616 0.937614515114712 1 1
1.0190603432506 1.0096533684551 1 1
1.09775933501661 1.08611392670756 1 1
1.02936165072814 1.01941135221653 1 1
0.969386689312881 0.959557407031157 1 1
0.969904495387802 0.961180148692086 1 1
1.08026214719615 1.06955447649895 1 1
1.03442541186602 1.02380050890606 1 1
1.02771905292324 1.01755762747212 1 1
1.03388056617435 1.0232438225209 1 1
1.03277968297027 1.02246650207664 1 1
1.03427080450773 1.02470373685656 1 1
1.05146155882501 1.04008220394765 1 1
1.01504222281413 1.00477942851425 1 1
1.07020555081246 1.0599793217043 1 1
0.954302911260089 0.944680031452456 1 1
1.02362513718347 1.01295150191604 1 1
0.948708791552664 0.939588327625128 1 1
1.00600958011054 0.995447160120845 1 1
0.980411398808906 0.970851850205526 1 1
0.942300464540432 0.932905298184004 1 1
0.958630880503652 0.949040395074537 1 1
1.00149492238754 0.991656978615566 1 1
0.968264127186244 0.958890559111904 1 1
0.999177284105615 0.988298271891547 1 1
0.951264737286588 0.941380530229857 1 1
0.954059971721912 0.944896195604772 1 1
1.03054475397299 1.02069804472861 1 1
1.00404078334783 0.994216634990291 1 1
0.960865937088949 0.950737282331805 1 1
0.877911758983572 0.868805158193728 0 0
0.950973886006318 0.941955408118361 1 1
1.04345871962555 1.0325404526727 1 1
1.0095065493288 0.999176945751296 1 1
1.02908099034257 1.01897564190615 1 1
1.01709542628035 1.00713611305486 1 1
0.979817642541474 0.970363647833246 1 1
1.06688466267939 1.05611019476591 1 1
0.973104256750406 0.962817005947234 1 1
0.988448796484238 0.978128056031388 1 1
0.960886279867105 0.950837856908003 1 1
0.95842295930676 0.947958762892816 1 1
1.02486531699372 1.01425533631794 1 1
0.962912710733016 0.952623344286361 1 1
1.00017516919034 0.990612406591102 1 1
0.871503808418013 0.863165835124947 0 0
1.00785276085109 0.998045337205658 1 1
1.06925638505611 1.05872850291696 1 1
0.977032675930057 0.967262463875171 1 1
0.995094354437048 0.985378751955274 1 1
1.00047242778657 0.989682681404175 1 1
0.99522644713316 0.984949180851038 1 1
0.977267537345276 0.967961474123529 1 1
0.95889485287642 0.949836440603556 1 1
0.937342801640728 0.928145521273643 1 1
1.0435225255803 1.03339255306875 1 1
0.948479281351975 0.939288377797688 1 1
0.903144115616627 0.893609733696014 1 1
0.992478263816121 0.982706651003524 1 1
0.874425856856538 0.865517481260806 0 0
1.00231643933413 0.99258849528274 1 1
0.981019704670169 0.971648532702005 1 1
0.948119901551595 0.938352851555825 1 1
0.998504036211877 0.989223322021666 1 1
0.95046301617464 0.940600002880991 1 1
1.02500848424417 1.01469320240708 1 1
0.908463832905939 0.899620848807448 1 1
1.04373102316329 1.03268327196141 1 1
0.931052899200242 0.921735352623304 1 1
1.02078214953784 1.01158811512878 1 1
0.961249988882081 0.951429919262679 1 1
1.14253498382994 1.13027882776975 0 0
0.948140760973806 0.939292896644904 1 1
0.899389096499883 0.890484552277879 1 0
0.976904002036619 0.967151147389662 1 1
0.95990861592554 0.949857656589386 1 1
1.05390489548995 1.04281638375939 1 1
1.02689883998616 1.01715818419125 1 1
0.987673154402848 0.977849386682939 1 1
0.989453518450224 0.980060448944407 1 1
0.990451907107499 0.981498565587014 1 1
1.05998932798649 1.04978158937528 1 1
1.01464543332526 1.00560688118865 1 1
1.01618202341375 1.00663321120472 1 1
0.997502157636222 0.987810462371916 1 1
0.930101501823002 0.921250808624799 1 1
0.988815789328488 0.978970373024322 1 1
1.0204128464377 1.01067349795654 1 1
0.936281486365235 0.927895447834315 1 1
1.01625833036358 1.00574404801561 1 1
0.961205160288012 0.951988922834863 1 1
0.985526274653186 0.975526931884757 1 1
1.00033462797961 0.99070520497198 1 1
1.04568862098588 1.03555837702153 1 1
0.967935467924181 0.959081721749495 1 1
0.916638411974828 0.907589870985356 1 1
0.907215897671465 0.897745196046266 1 1
0.984558533645568 0.974861245401342 1 1
0.951399442768277 0.941790274025084 1 1
1.05826398006593 1.04794382808131 1 1
1.06770863241481 1.05678095291945 1 1
1.07099435732056 1.06064283519439 1 1
0.934316603012018 0.924984507580454 1 1
0.97041098970201 0.961028125326985 1 1
0.98799916988484 0.978210385032554 1 1
0.99250141966764 0.982723198955351 1 1
1.00649531594673 0.996299142425039 1 1
1.02549630276186 1.01503817176821 1 1
1.14101332061011 1.12858109124258 0 0
1.0418669997415 1.03109032860208 1 1
1.07721998451413 1.06589452341831 1 1
1.10442425612137 1.09342054228292 1 1
0.990206002182646 0.980603470055089 1 1
1.00321223317224 0.993092099178535 1 1
1.0950444878518 1.08411991815547 1 1
0.934103009964406 0.924626810207029 1 1
1.01581691059335 1.00557233111381 1 1
0.966295822733808 0.956508526946927 1 1
0.961795942891911 0.952280434530194 1 1
1.06743801024934 1.05685574515498 1 1
1.09942732469584 1.08616274125694 1 1
1.1275099788827 1.11619578355626 0 0
0.999991525746323 0.990336099121231 1 1
0.998511948037393 0.987105567493542 1 1
1.00600507535223 0.995235612736272 1 1
1.04835400082997 1.03774575318369 1 1
0.964013067992835 0.954559696546536 1 1
1.10032579558492 1.08954859132231 1 1
1.00931729995856 0.99989082936968 1 1
0.998753649626328 0.988709631273993 1 1
0.958287566024391 0.949039098758542 1 1
1.00374337070678 0.993985798031559 1 1
0.96985304680171 0.959605869492075 1 1
0.977917120805732 0.968406696312274 1 1
0.976037605825781 0.964703917255614 1 1
1.11661700007743 1.10499713730388 1 1
1.01508649324257 1.0048889250732 1 1
0.979694646838859 0.970491139223721 1 1
1.05423867199993 1.04373781857244 1 1
0.925229416657539 0.916572851901415 1 1
0.980234847869411 0.970363212735051 1 1
0.987805730728118 0.978702857491853 1 1
1.0372417576812 1.02781382925245 1 1
1.05740886530173 1.04670092249461 1 1
0.920255143778812 0.91078645133841 1 1
0.986869359399176 0.977626942331242 1 1
1.04228324312496 1.03224277028409 1 1
0.985527284065077 0.975165215072276 1 1
0.95736420483287 0.947836585210425 1 1
0.993087765551089 0.9827576311367 1 1
1.03316617592938 1.02305853190099 1 1
0.989095072380037 0.979539337217386 1 1
0.890819214387731 0.88188599482204 1 0
0.986818631050462 0.976094023332692 1 1
1.0005338759468 0.990686770237658 1 1
0.975776670123222 0.964945775871266 1 1
1.00489729000633 0.994094260536309 1 1
1.05704470777296 1.04680605149532 1 1
1.05328035278619 1.04206315758276 1 1
0.912452119681179 0.902693925634559 1 1
0.988586890624316 0.979549455645758 1 1
1.01376854813773 1.00405329092646 1 1
0.993993051444614 0.984404826940967 1 1
1.03092697692567 1.02025403825511 1 1
1.11763599971935 1.10625415600736 0 1
1.154103097995 1.14187303197069 0 0
0.973767542567382 0.963448237201434 1 1
1.1202648261734 1.10846777838739 1 1
1.067542854016 1.05728260549016 1 1
0.945246317918867 0.935809966674507 1 1
1.04255560082445 1.0326120158304 1 1
0.889806698721466 0.881406748562393 0 0
0.994657917625638 0.984860930703978 1 1
1.052292647714 1.04194783121231 1 1
1.08867652448979 1.07733852667348 1 1
0.977090855156369 0.967108774085735 1 1
0.932468520717072 0.922912579771303 1 1
0.953979315636225 0.944145807071084 1 1
0.990583312166814 0.981428136404465 1 1
0.964378227651721 0.953834726325804 1 1
0.911589061280371 0.901704206382412 1 1
0.908740403067453 0.90009422309815 1 1
0.904790030066871 0.896047524711728 1 1
1.02409241350024 1.01401949899783 1 1
0.961509616504851 0.951685273283781 1 1
0.903981635437516 0.895193704685203 1 1
0.948712774625828 0.939320149538799 1 1
1.02418682832278 1.01379934933867 1 1
0.972521927024364 0.963348931849781 1 1
1.02656196406708 1.01675571258724 1 1
1.03084909791878 1.02074856092779 1 1
0.954348078499913 0.944543268025812 1 1
1.06781275487045 1.05700331121018 1 1
1.01843219263975 1.00847029789821 1 1
0.917038976197126 0.908219217701212 1 1
1.0550107195487 1.04482726682452 1 1
0.970796486142082 0.961545645867649 1 1
1.0621108769677 1.05000149657029 1 1
1.00634428342935 0.996264045877948 1 1
1.04089093441807 1.03062468154835 1 1
1.14735488511444 1.13507370672841 0 0
1.01388743524083 1.00360710849979 1 1
0.872796177085092 0.86408328544577 0 0
0.953371396113045 0.943438214081925 1 1
1.04214679635379 1.0323088320086 1 1
0.961625217086366 0.952325277837454 1 1
1.08902362544037 1.07737335021277 1 1
1.03814924918588 1.02789982650334 1 1
1.03454203015937 1.02361105811281 1 1
0.989758442079922 0.979580101302609 1 1
1.05353870209435 1.04364909256435 1 1
1.05826307720219 1.047209388259 1 1
0.931210229794418 0.921724115827797 1 1
0.932611420357717 0.923709118519918 1 1
0.998940233729753 0.988753400905537 1 1
1.03260349284207 1.02244783951191 1 1
1.01302928798425 1.00329477244988 1 1
0.992628649656579 0.982552698388508 1 1
0.976740247626431 0.966925078861453 1 1
1.09890434622795 1.08786573213693 1 1
0.992511249042058 0.983363973005194 1 1
0.997436275467373 0.987250089406165 1 1
1.12231114867359 1.11048760518578 0 1
0.955915410904254 0.947212937576637 1 1
0.989620575592765 0.979378066376608 1 1
0.907715685276053 0.89854179976411 1 1
1.09215493820726 1.08058683339538 1 1
0.998593906215992 0.988988073699905 1 1
1.01087695816991 1.00077050295458 1 1
1.01680881778136 1.00715521821818 1 1
1.02545174743686 1.01554582604122 1 1
1.0021898282838 0.992484923842887 1 1
0.899702566931544 0.891503560236535 1 0
1.06779244108089 1.05669513955406 1 1
1.00163118396265 0.991609049043737 1 1
0.975079270897105 0.96564221006875 1 1
0.958339867873336 0.947253702839627 1 1
1.04678964949607 1.03652614089982 1 1
1.12013513470443 1.10901279631464 0 1
0.965484641385383 0.955625493236679 1 1
1.05758631913023 1.04693322678795 1 1
0.969373100394731 0.959683461189612 1 1
1.03188114524397 1.02175686132568 1 1
1.04891905400336 1.0381814732667 1 1
0.974374256901426 0.964594000015006 1 1
1.01373810059596 1.00408301296362 1 1
1.00610665124918 0.996365185644722 1 1
0.905374563971337 0.896984635240156 1 1
0.913156853688442 0.903934103595374 1 1
0.992984723020591 0.982713492148335 1 1
0.973641972749611 0.964806248453263 1 1
0.896371358620778 0.887329663119863 1 0
0.954970650991625 0.945643819464076 1 1
1.03551290202643 1.02517222750446 1 1
1.02087058336378 1.01031257643339 1 1
0.90300544105624 0.894202910550303 1 0
1.03335863409784 1.02220051095447 1 1
0.981486652687429 0.971463313832723 1 1
0.878015386087995 0.868623020916584 0 0
1.00823369523624 0.998743936461095 1 1
1.04231705053555 1.03221496729573 1 1
0.859270078412753 0.850831588992517 0 0
1.01057642360806 1.00054937277244 1 1
1.00727362502192 0.997176891582422 1 1
1.00349686285346 0.993572864332779 1 1
1.15247330283409 1.14137773778426 0 0
1.04201585526739 1.03138483704077 1 1
0.97377126124306 0.963950783440062 1 1
1.00006581991783 0.989769488828961 1 1
0.986381627892338 0.976072490614193 1 1
1.00310614328673 0.993036483815872 1 1
1.08576360899887 1.07481646586308 1 1
1.00437048047437 0.993776094729666 1 1
1.0377142215371 1.02693905719957 1 1
0.97343439587232 0.963241423564752 1 1
1.00255085670559 0.991903786410382 1 1
1.05948302185218 1.0491743418204 1 1
1.03709046480318 1.02734615192207 1 1
0.928887169730316 0.919472503700921 1 1
0.996090648163341 0.985511267653279 1 1
1.08683135080794 1.07593437377555 1 1
1.07598513785491 1.06474998602858 1 1
1.01180925889296 1.00196666971293 1 1
1.02540182775357 1.01479932002762 1 1
0.977564044471019 0.968536684335896 1 1
1.02371328709514 1.01308116734685 1 1
1.04363197908977 1.03369143242521 1 1
1.0587360254198 1.0473234279407 1 1
0.880264849558134 0.871708218155909 0 0
1.03065923062444 1.02012908261787 1 1
1.00158609112597 0.991483822715899 1 1
0.983116202200352 0.972535350329306 1 1
0.976716189108338 0.966974115442878 1 1
0.892311774002791 0.883534882978663 0 0
0.950964846208009 0.941401650388799 1 1
1.01881330518417 1.00846240692489 1 1
1.04657373832553 1.03493061059114 1 1
0.99447424190463 0.984919186252814 1 1
0.972490515821686 0.963194207333747 1 1
1.03131223638302 1.02048155882971 1 1
0.97385154921749 0.963945272597216 1 1
1.06761528693387 1.05750489695423 1 1
0.954085942144545 0.94566992101948 1 1
1.09072722574643 1.08034923659996 1 1
0.936530752751461 0.92717597232457 1 1
0.92929855284709 0.92028143742122 1 1
1.08881838016918 1.07674774761261 1 1
0.986470465985961 0.976118525873161 1 1
0.927982864477002 0.91874295992073 1 1
1.02353681943885 1.01400951143458 1 1
1.06015483351081 1.04874537444556 1 1
0.942669489014975 0.933117266219238 1 1
0.971035664282957 0.961866885359056 1 1
0.972455780076524 0.963670995814105 1 1
0.999117831802399 0.989526437527573 1 1
1.08410914876551 1.07351245893321 1 1
0.985742218819895 0.976082495564108 1 1
0.998818140115995 0.988372628475214 1 1
0.984292965954303 0.973959956272094 1 1
0.924191778742021 0.915175430614936 1 1
0.932953151585112 0.923502206493885 1 1
1.08216182584868 1.07080673649535 1 1
0.945287509999298 0.935738051488889 1 1
0.957512069207961 0.947884011394311 1 1
1.02382666994373 1.01435514984613 1 1
1.00494441608165 0.995426975228484 1 1
1.07087677836692 1.0602991105769 1 1
0.969487893516365 0.960114687784199 1 1
1.0757667441902 1.06460385936555 1 1
0.989565017124385 0.979674272800095 1 1
1.08934144268795 1.07804374147855 1 1
0.936071987000411 0.926974292439189 1 1
0.981735237870656 0.972322605816075 1 1
1.01826461500251 1.00743402565244 1 1
0.957145879233331 0.947602107472552 1 1
1.04182550404716 1.03170162611517 1 1
0.941810616420275 0.932656270352464 1 1
0.970391589545206 0.961158594214384 1 1
0.951744151875383 0.94260921719935 1 1
1.0142042419527 1.00476501796318 1 1
1.1201830392077 1.10820580555562 1 1
1.04964282829014 1.03923856975221 1 1
1.01915938861708 1.00890927627515 1 1
0.971640867410565 0.961400678869896 1 1
0.938348730997896 0.928650558435394 1 1
1.0607960272951 1.04944885702211 1 1
0.981917302449238 0.972355031046452 1 1
0.975059659907806 0.966040792712925 1 1
1.01391432305117 1.00395641139542 1 1
1.06048344059554 1.04998018072718 1 1
0.907176484378055 0.898567148818681 1 1
0.969288170374648 0.959642509354107 1 1
0.983306566819242 0.973728019209071 1 1
0.978118851133332 0.968922285902852 1 1
1.04213759651546 1.03255696077013 1 1
0.975706463870684 0.965927754691841 1 1
1.05279140300091 1.04212746275751 1 1
1.10304925076142 1.09257128388303 1 1
1.01224411385338 1.00237964389709 1 1
1.08177382754045 1.07018202339706 1 1
0.963274901953828 0.953610993110065 1 1
0.965901676775718 0.955614087826932 1 1
1.08911382639379 1.07878588027224 1 1
0.880127388460494 0.871328722990058 0 0
1.03176955325761 1.02167900551757 1 1
1.0505840370399 1.03987872154314 1 1
0.960017630972632 0.951203096097034 1 1
1.08015172925255 1.07011175523892 1 1
1.03902874631256 1.02781885104861 1 1
0.96192790375069 0.952892688295612 1 1
0.998859634989141 0.987986073451632 1 1
1.05193617723526 1.0414984964151 1 1
1.04229875483761 1.03160110181585 1 1
0.981225839480118 0.972246199456853 1 1
1.01334665847194 1.00315821501996 1 1
1.0809366493274 1.07087835935869 1 1
1.09738741974869 1.08592849899965 1 1
1.07225433009101 1.06127772587626 1 1
0.980828771481926 0.971239716182096 1 1
1.00106097545296 0.990894695262641 1 1
0.954335621475578 0.945029622605108 1 1
0.969817978685532 0.959651407446041 1 1
0.936300619692017 0.926999604238503 1 1
0.960325341022898 0.950959549143726 1 1
0.958683493576226 0.948389387273507 1 1
1.04479643205703 1.03373111220302 1 1
1.0180865556066 1.00867903610073 1 1
0.940913190176605 0.931105160437539 1 1
0.962485034376961 0.952289400555583 1 1
1.00561612122789 0.995189350261861 1 1
0.955293807928222 0.945549336672503 1 1
1.04717446511937 1.03691505160553 1 1
1.06694334672514 1.05651946491203 1 1
1.0026958437676 0.992351222388918 1 1
1.02945811560218 1.01975288982513 1 1
0.951678417553402 0.942549320316848 1 1
0.928656878022582 0.919444480585333 1 1
1.14532994568105 1.13412879970359 0 0
1.00565583065729 0.996146836457068 1 1
1.07908903378895 1.06856081358199 1 1
1.12218167442627 1.10983113892977 0 1
1.01187360945449 1.00179951719695 1 1
1.03731400294163 1.02798563113822 1 1
0.962002786596938 0.952472135221106 1 1
0.965759564729142 0.956240735337832 1 1
0.91920552946248 0.908794610423358 1 1
0.976165259480416 0.965931986667291 1 1
1.03857945067434 1.02801258781884 1 1
1.03786892076067 1.02754176756453 1 1
0.944149438664177 0.935522674826733 1 1
0.999012313104381 0.988028789628688 1 1
1.00802451456131 0.998779594383816 1 1
1.00035917719227 0.990003564450475 1 1
0.987067091182359 0.976035441860748 1 1
0.964991374462141 0.955920025709593 1 1
0.961219688449012 0.951836065217068 1 1
1.08317845733177 1.0719918943184 1 1
1.04549332262297 1.03498491491966 1 1
1.04353255020228 1.03388930676241 1 1
0.97864325126168 0.96886305178112 1 1
0.99587723101991 0.986441537744838 1 1
1.0521866845543 1.04133433942517 1 1
0.899193788965954 0.890414044631003 1 1
1.00356342265456 0.993708917184389 1 1
0.977004869484945 0.966681738043686 1 1
1.0506640772597 1.03918892294627 1 1
1.09164461723033 1.08067313045729 1 1
1.03880469514198 1.02936913241356 1 1
0.931595044398378 0.922386403589101 1 1
1.15568208723854 1.1432080802812 0 0
0.929119729911996 0.919295974384871 1 1
1.00230781359909 0.992564918663425 1 1
1.00016629530973 0.990137920368037 1 1
0.995767019884913 0.98559596561498 1 1
1.0279697918302 1.01800052665967 1 1
0.975756572424674 0.96606106275468 1 1
1.0390073866962 1.02761202159921 1 1
0.943244771623536 0.933893432646754 1 1
1.06578074102809 1.05501791868357 1 1
0.945194486306616 0.93645244465488 1 1
0.896684093123543 0.888187762499578 1 0
0.962286919560266 0.952348163856313 1 1
0.908574039328497 0.8988709854384 1 1
1.01147537344604 1.00151109648688 1 1
0.998421533894347 0.987947078469376 1 1
0.990825261398293 0.980761905271764 1 1
1.01532086174284 1.00534843869402 1 1
0.967275752465178 0.957787611632431 1 1
1.00459046789298 0.995077725883511 1 1
0.973471295150351 0.963673750050562 1 1
0.902295798268129 0.893113109416576 1 1
1.04282621268214 1.0328576351648 1 1
1.01189429246897 1.00085883892515 1 1
1.08561572368393 1.07531904597361 1 1
1.10733370476781 1.09632183339034 1 1
1.01051453786382 1.00067348733751 1 1
0.979006985297133 0.969567860962825 1 1
0.951881920677661 0.942444045831662 1 1
1.0532992040307 1.04283953522365 1 1
0.934803577527628 0.925634482699351 1 1
1.00115528625879 0.992310702054624 1 1
0.984890623445235 0.975449042119777 1 1
1.07809178109535 1.06737681193798 1 1
1.03244794777469 1.02243264538791 1 1
0.958721369713582 0.949388002424832 1 1
1.07673357285669 1.06566813031818 1 1
0.945021161384569 0.936119021246798 1 1
1.03209870930545 1.02179702027695 1 1
1.03790281443764 1.02767561695248 1 1
1.00489761150839 0.995820985435891 1 1
0.926406078889604 0.917243774538042 1 1
1.01217006755613 1.00219924776163 1 1
1.03907120456583 1.02874852964681 1 1
0.983962268215974 0.973737930642484 1 1
0.97686985073041 0.965361504558962 1 1
1.00650905784717 0.996593297594628 1 1
0.989355853696691 0.979322181465433 1 1
0.914040621620784 0.904943782981116 1 1
0.963378296403835 0.953808696883702 1 1
0.996950959136676 0.987075765218519 1 1
0.937086656142331 0.927099107600801 1 1
0.946090190173606 0.937446256084241 1 1
1.05428630609969 1.04326064812834 1 1
0.984169701782611 0.973599652413474 1 1
0.984621266740848 0.975112644437144 1 1
1.03187901952936 1.02159183126014 1 1
0.954931959705692 0.945528646218721 1 1
1.11180653165949 1.09998760388325 1 1
0.997313106056395 0.988362533300408 1 1
0.872670427556828 0.864052774513758 0 0
1.03927274502248 1.02923658376463 1 1
1.00649019250386 0.996436635475327 1 1
1.03634259883805 1.02497461484457 1 1
0.986607197342887 0.976867164256937 1 1
0.957629365615572 0.947621823146519 1 1
0.970907921842047 0.961043101057848 1 1
0.973655897362682 0.963974256515565 1 1
0.98153988370122 0.970971241098812 1 1
1.0398271680831 1.02960545665674 1 1
0.930995365652945 0.922142744444078 1 1
0.924826342303504 0.915340304592111 1 1
0.955684446750685 0.945965013761359 1 1
1.03941596977305 1.02854757328839 1 1
0.942840392634307 0.934045795293912 1 1
0.971870870454027 0.961844550844051 1 1
0.96654433078021 0.956520695136267 1 1
0.953138912841338 0.94406097196475 1 1
1.07744925568392 1.06714924638284 1 1
0.978292742579825 0.968029944792789 1 1
1.08750748547362 1.07659540746149 1 1
0.995639733259422 0.985320061676207 1 1
0.940265349536383 0.931040912531936 1 1
1.02804906019608 1.01864001947988 1 1
0.910077743521023 0.901393076084425 1 1
1.04268696410506 1.03182510372196 1 1
1.14886426851045 1.13727931704851 0 0
0.975632204400016 0.965727807344218 1 1
0.986534449546507 0.976369219360795 1 1
0.931669080335992 0.922435525532664 1 1
1.0688655108005 1.05841041584506 1 1
1.00508903876122 0.995317234216147 1 1
1.01585202773802 1.00541023402431 1 1
0.952758275490163 0.943379313465136 1 1
0.95279021454071 0.94321993993743 1 1
1.03711397325874 1.02668851969276 1 1
0.920914433145942 0.912029148100439 1 1
1.00457007880945 0.994699150180051 1 1
0.990777705059268 0.980643251435883 1 1
0.935636715906322 0.925950858748696 1 1
1.07101504187227 1.06028126525799 1 1
1.00439304491843 0.994325511656413 1 1
0.933968720326442 0.92436764016589 1 1
0.92385961071983 0.91552333339136 1 1
1.09951352829086 1.08774402582685 1 1
1.04165495209595 1.03170400577631 1 1
1.0409684030521 1.03040104287428 1 1
0.969548955385337 0.959777978561437 1 1
0.940664114817461 0.9312786924686 1 1
0.998649458545283 0.987536134355914 1 1
1.01261702589761 1.00194550455331 1 1
0.960953268377044 0.951932887555263 1 1
1.01063192435633 1.00073917974182 1 1
0.96376114274152 0.953804236810508 1 1
0.95557718593989 0.94610921297926 1 1
0.944608037163194 0.93539843141582 1 1
0.957256877947725 0.947574402662195 1 1
0.897252475428103 0.888838678208106 1 1
1.04905068050471 1.0382634211501 1 1
1.02386568904367 1.01341572412259 1 1
0.953668840682722 0.944497097056326 1 1
1.05830368450239 1.04740697418425 1 1
1.01338728058609 1.00323279139894 1 1
1.04193154655076 1.03157973959708 1 1
0.963290299674169 0.953713903751354 1 1
1.02635263940365 1.0160476132189 1 1
1.01869704581771 1.00848447910952 1 1
0.924848133602714 0.915191313302656 1 1
0.884105821166551 0.875221471587871 0 0
0.974894370774017 0.964970609771266 1 1
0.977173771848993 0.967924331951562 1 1
1.02221789112498 1.0123490252514 1 1
1.10794183167559 1.09713643733765 1 1
0.993260550897473 0.98297543791623 1 1
0.959275147379778 0.949656327361826 1 1
0.959603305925337 0.950243541347651 1 1
0.986778403837695 0.976115803562156 1 1
0.980314259304404 0.971093526632689 1 1
0.948096074129757 0.938644681806037 1 1
1.03820338745361 1.02760008971413 1 1
0.98642376174199 0.97632850639316 1 1
0.930656200320495 0.92194309613615 1 1
0.945946744658082 0.937344359157308 1 1
0.984793295881326 0.974870413890757 1 1
1.08448822385802 1.07313374712504 1 1
0.955663138448221 0.946147662785127 1 1
0.996590256200158 0.98638242756719 1 1
0.981108394599566 0.970530678049505 1 1
1.08663575263755 1.07630946089635 1 1
1.02366146638101 1.01313862262606 1 1
1.0637741433803 1.0528143269835 1 1
0.996575503034468 0.987014575762265 1 1
1.02961891124464 1.02005922849834 1 1
0.956949850076436 0.947053124813079 1 1
1.05649508407891 1.04600472844834 1 1
1.00966701940909 0.99986697955039 1 1
1.17086391147768 1.15836667128455 0 0
1.01388334325079 1.0036105277079 1 1
0.894369413150207 0.885615546385819 0 0
1.00367359204147 0.993577923637331 1 1
0.897132229896045 0.888024432240384 1 0
0.997828457804529 0.98755528454722 1 1
0.938323365007224 0.928934243314275 1 1
1.04477232392598 1.03498909287797 1 1
0.927870993018476 0.91863062508915 1 1
0.982788158108215 0.973194262425823 1 1
1.1327454829539 1.12169752630066 0 0
0.95633449238821 0.946450648877563 1 1
0.959864483832974 0.950299276904629 1 1
1.0048800362652 0.995301548539154 1 1
1.06644104363245 1.05595234156253 1 1
1.00275811833133 0.991781805939295 1 1
1.00916885535575 0.999362844974955 1 1
1.0086378705904 0.998919783461793 1 1
0.952002756197357 0.942441429815896 1 1
1.08867273290128 1.07731549365463 1 1
0.987033336536977 0.976568924328463 1 1
1.02889473556393 1.01911057635341 1 1
0.966243175085201 0.956299121105357 1 1
1.02256116803981 1.0128894132485 1 1
1.0975962291076 1.08648152786694 1 1
1.03899096000938 1.02898619600976 1 1
1.03388074309334 1.02362679084787 1 1
1.0849907933999 1.0735057765823 1 1
0.959478111775963 0.950145865228844 1 1
0.841528793488964 0.83371070985928 0 0
0.967904065269416 0.958327761417809 1 1
1.02226968959583 1.01281465873927 1 1
1.02387731274273 1.01387068187765 1 1
0.911715437284752 0.902582952810152 1 1
0.987436429562254 0.978240115880041 1 1
1.03281659898885 1.02249489487555 1 1
0.920677882867458 0.911869585084867 1 1
1.04879858041271 1.03687454038887 1 1
1.02018979362108 1.00938174049335 1 1
0.941593644221268 0.931317337444415 1 1
1.02855297971946 1.01792150019125 1 1
1.04614337499463 1.03679550720463 1 1
1.06315251989689 1.05226788230524 1 1
0.928148431197944 0.919195579140338 1 1
1.03735122029412 1.02775233543506 1 1
0.981798075786801 0.972242365375749 1 1
0.960245054446255 0.950486317495962 1 1
1.08122872955449 1.07002711112967 1 1
1.06065769407828 1.04949074006606 1 1
0.997950931188206 0.988619359116016 1 1
1.01489152346199 1.0052649561847 1 1
0.889256757384924 0.880826240995394 0 0
0.949541331842776 0.940682322563404 1 1
0.952734147549902 0.942601877984541 1 1
1.07748958898966 1.06647404692375 1 1
0.969711423889247 0.959844260107023 1 1
0.95355126320703 0.944110816955668 1 1
0.916280904226079 0.906528619089048 1 1
0.944373202860374 0.934793789132354 1 1
0.986121735003355 0.97616531198624 1 1
0.961835169935031 0.951507497833862 1 1
0.988626063452342 0.978970886462597 1 1
1.0387154830959 1.02751603386189 1 1
0.946116089562104 0.936785002830708 1 1
0.95328090897021 0.9436912121481 1 1
0.968964384762392 0.958899203912977 1 1
1.0702594921402 1.05967036160224 1 1
0.972667178756368 0.962628943253195 1 1
1.02746008282222 1.01660209349502 1 1
1.01276798930198 1.00276148970282 1 1
0.86505415867666 0.855572047886917 0 0
1.06735398524617 1.05659130599354 1 1
1.13561887250284 1.12480644103246 0 0
1.01823951670484 1.00835747330722 1 1
1.12770707383885 1.11626899742478 0 0
1.00223506918894 0.992326432960373 1 1
0.952006951290512 0.942707869435527 1 1
1.02594886407985 1.01633300724484 1 1
0.97971506358995 0.970503644147274 1 1
1.03443159411208 1.02335502139677 1 1
1.00017471474424 0.990193567619806 1 1
1.03185309449039 1.02031000800886 1 1
0.898907383933156 0.89021598262039 1 0
1.02056863090228 1.01028923218736 1 1
0.950700144206382 0.941397140329061 1 1
1.06311571135561 1.05328195033146 1 1
1.02344647965515 1.01337501987826 1 1
0.940925565563704 0.931344545546767 1 1
0.992228495917238 0.982382787020915 1 1
0.989077974936237 0.979053895586507 1 1
0.871120748750229 0.862706550743624 0 0
0.965544412266027 0.955863975511285 1 1
1.00956043590012 0.999956436376651 1 1
0.991627007343162 0.981634807871631 1 1
1.05151092627989 1.04088365862291 1 1
0.954029409984104 0.944857708703657 1 1
0.947355887034015 0.937795845048253 1 1
0.992816820042745 0.982845313690792 1 1
1.02161075068293 1.01175818155379 1 1
0.963423801248778 0.954074642272387 1 1
1.04096132208065 1.03052875351147 1 1
0.994581664676009 0.984864570946526 1 1
1.04369697181617 1.03374657394998 1 1
0.988777218379964 0.978406598171644 1 1
0.96480550410869 0.95459563200738 1 1
1.00968087122542 0.999469117931619 1 1
1.00259656475222 0.99259999370722 1 1
1.10118182532931 1.08924494516484 1 1
0.937073774875801 0.927245056371083 1 1
1.09450929910172 1.08375179377281 1 1
0.889924279421298 0.880321334077296 1 1
1.06933669174662 1.05893023353969 1 1
1.03638268871786 1.02621656767632 1 1
1.00444533786663 0.994636686607465 1 1
1.04607882859762 1.03529523691411 1 1
1.00413874598606 0.99429049431124 1 1
1.02538601470525 1.01568976082009 1 1
1.04195455577459 1.03066430925097 1 1
1.05426906080999 1.04387769321698 1 1
0.899972066440309 0.890797232737209 1 0
0.998936590074924 0.987920454252566 1 1
0.998491766842714 0.987900099823434 1 1
0.973840644581719 0.963749091566853 1 1
0.998402315107315 0.98877365944424 1 1
1.05610518544116 1.04617127748378 1 1
1.01191219590542 1.00254933704939 1 1
1.04526435537855 1.03515589386498 1 1
1.03666703652825 1.02685703801377 1 1
0.983061501674843 0.973206667508212 1 1
0.937031903620688 0.927676021150972 1 1
0.93139417772045 0.921823329610194 1 1
1.00743805019652 0.997260500134198 1 1
0.961630148569078 0.952205739918721 1 1
1.0511530541595 1.03934260062975 1 1
0.944890677964641 0.935841279509525 1 1
1.07841125907385 1.06762831624634 1 1
0.892452287999692 0.883442586193635 0 0
1.01750627496567 1.0081695631286 1 1
1.02939909709095 1.01914440293149 1 1
0.993074417968026 0.98343437942681 1 1
1.04837146780102 1.03834667680107 1 1
1.00214996357348 0.992400132857709 1 1
0.935165815594345 0.926261097723728 1 1
1.01781828383075 1.0076012754484 1 1
0.951968592785356 0.942224917900709 1 1
1.03931110531215 1.02924958831539 1 1
1.0009001072504 0.990513778686246 1 1
1.05205826760534 1.0426115570629 1 1
1.005032761194 0.994103656741259 1 1
1.06391730440534 1.05352352424169 1 1
0.97798980293019 0.967884414346664 1 1
0.906403911214854 0.897413695352315 1 1
1.0041395007048 0.993658460449618 1 1
0.991993623825219 0.981810367050969 1 1
0.977258561029151 0.968386984226641 1 1
0.990139702984921 0.980898972549632 1 1
1.10161604070461 1.0899318690296 1 1
1.09559195074604 1.08516381579692 1 1
1.16369652961765 1.15204014464247 0 0
0.99207792011278 0.9816322836001 1 1
0.943855436059556 0.935225855568157 1 1
1.07475553855428 1.0642966193764 1 1
1.08942628150868 1.0789567895313 1 1
1.06539757681703 1.05453943537868 1 1
1.09107399195017 1.08050517672819 1 1
0.971979155930499 0.962892346284257 1 1
0.89983101112531 0.891353037772703 1 1
0.911872391335431 0.902947652787112 1 1
1.03680132655045 1.02667057720396 1 1
1.01308477058324 1.00380025192763 1 1
0.944530439387641 0.935890319411443 1 1
0.891794479028642 0.883004034708278 1 1
0.954440446998904 0.945483085795291 1 1
0.968709022110037 0.959109147400812 1 1
0.9614163916615 0.951311320601583 1 1
0.948556345555301 0.939297262589263 1 1
1.03468239945405 1.02344741203831 1 1
1.00227272843967 0.992292257243589 1 1
1.03328973486804 1.02334846494873 1 1
0.96530343739814 0.955116607299436 1 1
1.00247019958792 0.992518998506997 1 1
0.966272278306624 0.956005023101927 1 1
0.964015596106804 0.954743237565291 1 1
0.966737141922042 0.956868148617546 1 1
1.05417640590331 1.04349241985254 1 1
0.973589146605355 0.962909701219579 1 1
0.963836496140916 0.954550885589886 1 1
0.993268254046452 0.983226978120241 1 1
0.943498688759942 0.934128906857251 1 1
1.02970626518633 1.01916128463499 1 1
1.040134103728 1.02912281547526 1 1
0.973842166923168 0.964224887503811 1 1
1.03344579040683 1.02258899343453 1 1
0.970179965276428 0.960289335677226 1 1
0.894515882356532 0.886337575112723 0 0
0.932452403908453 0.923585917195272 1 1
1.03477622043423 1.02492264340717 1 1
0.993979471720948 0.984414434321836 1 1
1.02024814471311 1.0103075716291 1 1
0.939781610025774 0.930559381602654 1 1
1.08113354928312 1.07057573538079 1 1
1.04834842193316 1.03794673113681 1 1
0.953360109871931 0.943839105104631 1 1
1.03794097326347 1.02809928571139 1 1
1.02941133240675 1.01912326137909 1 1
0.961543627445955 0.952521072808422 1 1
0.974524779241153 0.964983761338108 1 1
1.04836566291645 1.03722704926889 1 1
0.910942429633394 0.901670755528963 1 1
0.964537730687875 0.954553824621233 1 1
1.12666417263964 1.11518148051972 0 0
0.978390047537451 0.969044710408375 1 1
1.09172592687778 1.08057305424645 1 1
0.965755305508921 0.956636131001045 1 1
1.0307291575146 1.02044791227591 1 1
0.954070659314269 0.944940821503983 1 1
1.00915330690976 0.998741034273593 1 1
1.09260292464235 1.08125604655579 1 1
0.991764875319526 0.982588122417681 1 1
0.937307634624039 0.928014746172988 1 1
1.00008623537653 0.990595733692031 1 1
0.999260446982526 0.989484452838013 1 1
0.932148333412836 0.922680208403248 1 1
0.927198673429773 0.917704829563931 1 1
0.978291320149965 0.969419836111298 1 1
1.03402527229239 1.02434191821396 1 1
1.01429645707318 1.00426362491105 1 1
0.981391776186917 0.971343195907083 1 1
1.02131069192661 1.01134254285657 1 1
0.981332634282998 0.970928457559148 1 1
1.01679297456743 1.0067203898758 1 1
0.923244249049687 0.913977433856355 1 1
0.915121373429034 0.90583384230694 1 1
0.957724435733929 0.947972760990416 1 1
0.957623666975213 0.947969168386155 1 1
0.960318914892168 0.951118943294592 1 1
1.07707986786603 1.0661803460925 1 1
0.976636013461563 0.967394925567541 1 1
0.980599832209048 0.970777268070542 1 1
1.04590346008881 1.03499632296881 1 1
0.886131398352856 0.876764870386093 1 0
0.988073217320921 0.978707244177019 1 1
0.930859133815709 0.920922203830949 1 1
0.956435942539524 0.947877239618925 1 1
0.982441241830688 0.9725900672882 1 1
1.00182515682406 0.991196759962092 1 1
0.967253573251154 0.957622408508824 1 1
1.01548716773155 1.00580610302786 1 1
0.955745614541987 0.946487134963412 1 1
0.961504330254839 0.952236655712713 1 1
1.10424504651825 1.09277479103869 1 1
0.988953264308533 0.979206851819344 1 1
1.02845106758164 1.01774522562104 1 1
0.986898460611497 0.975868581789366 1 1
1.02448971701108 1.01411541361505 1 1
1.01294289128929 1.00273037013041 1 1
1.02350603279354 1.01418583934689 1 1
1.09050902112147 1.07993545790917 1 1
0.937010630077875 0.927245491842783 1 1
1.04865493336991 1.03869685584049 1 1
1.17218352693916 1.16118011063513 0 0
0.973597903356748 0.964088625697282 1 1
0.978901793284661 0.968775937551122 1 1
1.03602364541594 1.02567522930461 1 1
0.933433587672884 0.923867737995137 1 1
1.00084886253718 0.99042233882892 1 1
1.03639715630462 1.02651919735586 1 1
1.0378290770715 1.02813568058064 1 1
0.953571003687788 0.944361479052559 1 1
0.989223254891283 0.979532991593764 1 1
0.951201995706348 0.942044203403267 1 1
0.889523226131322 0.879993840421841 1 0
0.940828646130968 0.931758715151972 1 1
0.948951311421245 0.940269811239607 1 1
0.973433849339168 0.96317348623799 1 1
1.00143842651152 0.991211007120171 1 1
0.873798350396336 0.865633526844713 0 0
0.942240347961082 0.933335457122044 1 1
1.04462669576783 1.03427519646991 1 1
1.02127138673706 1.01137356312045 1 1
0.97047797048399 0.960492185815518 1 1
0.984280223390237 0.973434092377286 1 1
0.994334803020386 0.984332010680369 1 1
1.01397712821123 1.00266010464089 1 1
1.01908229492953 1.00923855366049 1 1
0.990553214084386 0.981074996477034 1 1
1.00044606627075 0.98959390778286 1 1
1.0529428795534 1.0427044389987 1 1
0.971015615722312 0.961354577740628 1 1
1.02965048688199 1.01974176818454 1 1
0.903325163008668 0.894382805184479 1 1
0.941016088182021 0.931635469628747 1 1
0.970832213699177 0.961659621968074 1 1
1.01523601447754 1.00494913150572 1 1
1.06037255952869 1.04855081241553 1 1
1.06708414564487 1.05687896182835 1 1
0.996922603513052 0.987139171363148 1 1
1.11306702436909 1.10256152341077 1 1
1.05007456064304 1.03978919884739 1 1
1.04098682262115 1.03045785747057 1 1
1.06082064374298 1.05035590712084 1 1
0.969455762153316 0.960353183902333 1 1
1.10181804680099 1.0900618373478 1 1
1.10006012898446 1.089598004743 1 1
1.0695708769148 1.05818399598003 1 1
1.0121127940545 1.00233405923612 1 1
0.964674705326242 0.954272097430622 1 1
0.995240147260323 0.985482557337998 1 1
0.963778091556663 0.953908154231805 1 1
1.02094497165799 1.01054168585885 1 1
1.07489710345273 1.0642085566681 1 1
0.956912016422768 0.946521416483934 1 1
1.00718234415873 0.996840249373951 1 1
1.03326686194092 1.02326472405334 1 1
0.959065315385854 0.94995788219816 1 1
0.987471735796902 0.976510591484545 1 1
0.977131049483226 0.968213283092055 1 1
0.992532196132279 0.982862297437568 1 1
1.08030411286551 1.06976859834684 1 1
1.06071117961993 1.05093961731838 1 1
0.976578875076759 0.967462833763164 1 1
0.932185646425866 0.922898283102461 1 1
0.980401831159281 0.970349042078957 1 1
1.01436818494639 1.00333760660636 1 1
0.959381510698943 0.950312214611558 1 1
1.03839030820871 1.0275274154504 1 1
0.949271826715989 0.939625732299483 1 1
0.986590790757888 0.976882659694498 1 1
0.970600956126995 0.961641651559868 1 1
1.02141902788427 1.01109561556775 1 1
0.894256276176347 0.885591415168261 0 0
0.951109812328255 0.941956376779864 1 1
0.992866722283622 0.984152189762925 1 1
1.01607046465418 1.00551836574197 1 1
0.948297846893997 0.938578620520579 1 1
1.01530874268972 1.00524085925672 1 1
1.02035632808514 1.01007533207096 1 1
1.03005829859319 1.01969195210023 1 1
1.04378062183591 1.03393494394382 1 1
0.931455654163246 0.922312840639659 1 1
0.995500156468884 0.985787444285269 1 1
0.935560393413005 0.925478346059011 1 1
0.944280836287983 0.934613604167796 1 1
0.985178066399878 0.97553368357439 1 1
1.00435416217887 0.994570157520995 1 1
1.07723716121835 1.06690438966071 1 1
1.00721039161427 0.997572615685033 1 1
0.929025559673951 0.920145270320628 1 1
0.967263782402414 0.958090041431273 1 1
0.887423408565386 0.878201150760359 1 1
1.00485539200915 0.994891341861839 1 1
1.02765680478409 1.01741852002727 1 1
1.00423340288207 0.994146307928943 1 1
0.960646507339472 0.950970344378172 1 1
0.930175820781652 0.921356428529727 1 1
0.994446654971737 0.984260616693628 1 1
1.00961537475476 0.999477628727869 1 1
0.892056129181078 0.882631112340874 1 0
0.973640211183235 0.96430214369424 1 1
1.06548753738964 1.05449427021212 1 1
0.98170040789929 0.971194708402059 1 1
0.906439711242868 0.896857299088276 1 1
1.06249166092053 1.05229450869093 1 1
1.05761288508162 1.04631546702857 1 1
0.970578864787856 0.96053298252886 1 1
1.01093052021263 1.00156770730587 1 1
1.06320888802275 1.05263596016985 1 1
0.977051646637067 0.967873769269231 1 1
0.997118092568827 0.987001853863969 1 1
1.01706281567419 1.00746825006418 1 1
1.03119937860978 1.01982895401469 1 1
0.996522951342665 0.986458565926755 1 1
1.01884124225396 1.00830910812227 1 1
1.03184692745984 1.02126455392985 1 1
1.01853312081191 1.00782122482598 1 1
1.10230605508568 1.09098475378108 1 1
1.02341275612256 1.01313905336817 1 1
0.957382079391071 0.948039424438593 1 1
1.03884828344699 1.02831689348809 1 1
1.0131527817194 1.00286752648681 1 1
1.10069652115754 1.08956910287075 1 1
0.928468519152158 0.919214358505378 1 1
0.956293018527763 0.946015156520706 1 1
0.900999448528792 0.892257560524062 1 1
1.04510726306228 1.0347084728589 1 1
0.896282153256953 0.887241467014059 1 1
1.02726364953388 1.01707819314928 1 1
1.19955363591546 1.18687131306295 0 0
0.967008866738738 0.957478121464819 1 1
1.11727095100305 1.10661712669353 0 0
0.956918004239047 0.947396957831688 1 1
0.948810512023592 0.939758613875445 1 1
0.989833647449949 0.980545846505298 1 1
1.02851773455871 1.01771885012468 1 1
1.01218622155024 1.00213573343173 1 1
0.883433150179008 0.874603491801451 0 0
0.996023390483906 0.985828898537142 1 1
1.06769972308885 1.05627053217018 1 1
0.967714082626086 0.957328725643481 1 1
0.964103615085987 0.954835375409216 1 1
0.969385516424539 0.958996640816175 1 1
1.00072515535192 0.990412967769331 1 1
0.98494411540459 0.975575830011136 1 1
0.939657185792896 0.930453127009891 1 1
1.07171144906898 1.06029929074847 1 1
1.02192887541848 1.01140199379103 1 1
1.0135550516341 1.00394423934299 1 1
1.06952851961544 1.05971223617314 1 1
0.995729276314823 0.986208581737859 1 1
1.04131241454389 1.03110328465908 1 1
1.04448141339434 1.03395670376541 1 1
0.894173456166233 0.884946310889713 1 1
1.06939798003586 1.05912914957616 1 1
0.948161125639996 0.937897292537401 1 1
1.0523755416929 1.04154190619232 1 1
1.01905081435656 1.0084960483591 1 1
1.01649261494085 1.00690847570134 1 1
0.952763803021271 0.943194968242062 1 1
0.966728168650997 0.957088461259393 1 1
1.01010462280159 0.999580065492307 1 1
1.06346278212139 1.05258397302338 1 1
1.02185963771281 1.01133812453585 1 1
0.989405066778803 0.979552740485308 1 1
0.966044650108436 0.955259834261217 1 1
1.01073719570327 1.00046847434493 1 1
1.06432620219943 1.05339313995469 1 1
0.90101088197325 0.892311681682563 1 1
0.963250956970207 0.954130163943492 1 1
1.0243336612329 1.01364360227584 1 1
0.940585030353142 0.931213248535276 1 1
0.977299510778775 0.968102083557448 1 1
1.04881446050824 1.03924515564446 1 1
1.04190430150388 1.03246490707357 1 1
0.963394869422082 0.954350385197471 1 1
0.961984388580598 0.952814289521849 1 1
0.980128371766235 0.970687982616821 1 1
0.915288496369635 0.905501577854607 1 1
1.01109164202687 1.0009304187354 1 1
0.990075488933056 0.980517135660931 1 1
0.987065127283804 0.977133994361495 1 1
0.979656327043419 0.970218341753456 1 1
1.00774122007699 0.997251375585241 1 1
1.0656758895875 1.05473257042837 1 1
0.983340899324809 0.973739884742486 1 1
0.948079533082799 0.938289298928237 1 1
1.03273794223704 1.02298667749288 1 1
1.00629832155732 0.997392353933138 1 1
1.01328488758502 1.00279920144803 1 1
1.02509594536806 1.01513119787732 1 1
0.925271498469877 0.915592577179573 1 1
1.08823980399242 1.07674372194385 1 1
0.942863149009886 0.933103362531309 1 1
1.07312484422823 1.06242841583819 1 1
1.04691325323194 1.03688115723054 1 1
0.976864138602387 0.966940750226342 1 1
1.04254408258957 1.03231708615887 1 1
0.920853624877981 0.911259038025942 1 1
0.858106464022112 0.849204125471102 0 0
1.06015599107519 1.04964969206924 1 1
0.926216777868793 0.916512990457711 1 1
0.987848533146381 0.978055719516133 1 1
1.03512840867773 1.02431252516658 1 1
1.06114342851403 1.05074875326647 1 1
0.928744070574557 0.919642996749279 1 1
1.00486689905105 0.995762009011642 1 1
0.991204430669644 0.98143648275336 1 1
0.976126554759608 0.966634192856728 1 1
0.969225976308892 0.960096120348938 1 1
1.0366136476624 1.02685417476259 1 1
0.950618081392084 0.939966438077564 1 1
1.03258185519029 1.0223712175384 1 1
1.16850347472876 1.1572457154864 0 0
0.997495071418461 0.987413225045682 1 1
0.990400246002791 0.980055621376468 1 1
1.00856993368697 0.998949410053344 1 1
1.00077737724705 0.991035274096308 1 1
1.05984007917777 1.04870415092848 1 1
0.966376338318162 0.956960451220374 1 1
1.00950726194615 0.999358643850188 1 1
0.982562885833467 0.973370644982406 1 1
0.920979582248589 0.910855052955636 1 1
0.953611413261729 0.943482450756591 1 1
0.993998333493814 0.984606945256781 1 1
0.953911567874394 0.944025356872528 1 1
1.04529498822931 1.0348314663187 1 1
0.960696189852169 0.951371903325677 1 1
0.987619671511604 0.977943476119094 1 1
1.01571375857546 1.00619251258381 1 1
0.891823002249233 0.883001744103002 0 0
1.03312813289881 1.02336340307633 1 1
0.993558782576098 0.983954799316136 1 1
1.08631068711134 1.07509964974465 1 1
0.943149433149888 0.93406558973716 1 1
1.00636249991795 0.996558689100633 1 1
0.982680073972826 0.972720647155748 1 1
1.0858774861072 1.07520398240432 1 1
0.917844469694256 0.907985155397219 1 1
1.04429096715277 1.03403244254485 1 1
1.10507661723048 1.09412839098434 1 1
1.00423764333323 0.994466795937894 1 1
1.03765442080819 1.02728752831195 1 1
1.0068387829007 0.996498349294065 1 1
0.949101757020342 0.94009797287881 1 1
0.9859559963014 0.976125294027193 1 1
1.05596117098803 1.04504583510569 1 1
1.05472206996352 1.04445168441924 1 1
0.956229257930877 0.947377300403939 1 1
0.993355417858702 0.983113839093642 1 1
1.02078288028825 1.01092150779929 1 1
1.01999762423721 1.01060127784934 1 1
0.954648778000069 0.944687086765529 1 1
0.988490273548342 0.978318800249713 1 1
1.12115088072627 1.10920627496351 0 1
0.944341194065615 0.935446212989038 1 1
1.05148043228245 1.04160412493553 1 1
0.979403400839303 0.970184488940379 1 1
1.03891631916479 1.0291134014908 1 1
0.984092400313592 0.974070954685552 1 1
0.995400117975514 0.985641272184083 1 1
0.953817807358751 0.944638573164955 1 1
1.01763952590274 1.00839043655771 1 1
0.98328833191013 0.974267488525799 1 1
1.01044346831681 1.00037483590461 1 1
0.875161781674534 0.866015346725164 0 0
1.08358263908956 1.0728647179447 1 1
1.02882497122055 1.01794707151263 1 1
0.977707673755609 0.967669501169592 1 1
1.00166672755321 0.991404655828308 1 1
0.949890546181459 0.941019619636051 1 1
1.06583038120299 1.05520170675348 1 1
0.975598280752301 0.966232137219765 1 1
0.95246671644097 0.942524428274236 1 1
1.01132091317434 1.0007567805901 1 1
1.00789226311731 0.997943177813671 1 1
0.981777235177619 0.971613678804433 1 1
0.940243674390779 0.930497460707873 1 1
1.05966168800752 1.04983420652801 1 1
0.955274365603055 0.945363124580512 1 1
0.974110983649412 0.964236338215863 1 1
1.03256820741277 1.02225908655788 1 1
0.989491538895651 0.979596493286618 1 1
1.08333311253965 1.07244065499583 1 1
1.13354104431051 1.12232817583401 0 0
0.959685843115671 0.950454051340111 1 1
0.974106386202296 0.964455861945239 1 1
1.06221317262936 1.05157631269047 1 1
1.05109401725193 1.04091256619271 1 1
1.00512263926571 0.995696685256349 1 1
1.02112647408789 1.01150781486783 1 1
1.01005764682826 0.999608262547814 1 1
0.956889337978323 0.947329767334543 1 1
1.05785203426563 1.04716594094548 1 1
1.02624582330513 1.01568859288096 1 1
1.02570489101787 1.01493990826212 1 1
1.00995261384372 0.999675087030319 1 1
1.02867008662845 1.01878694891695 1 1
1.02777516734007 1.01732296216039 1 1
0.990968841502988 0.981275674346155 1 1
1.00366945178927 0.994170956693301 1 1
1.12735913999259 1.11612615025994 0 0
1.00610470130896 0.99585761809034 1 1
1.03566990452341 1.02489330204396 1 1
1.0394501863038 1.02965793592823 1 1
1.01390367905163 1.00401890099549 1 1
1.09363852309588 1.08256158657461 1 1
1.08416542478124 1.07380507078595 1 1
0.953611385792126 0.944113422505454 1 1
1.02368433027798 1.01343759095883 1 1
1.01167331045184 1.00213319951347 1 1
1.02913378521795 1.01918191068592 1 1
1.00675545111116 0.997208638776928 1 1
1.07376418236316 1.06375773129227 1 1
1.10628911103249 1.09590286402643 1 1
1.043596752806 1.03373093590364 1 1
1.11660485254865 1.10544946435897 0 1
0.944737880698931 0.935802411645022 1 1
0.984317793935464 0.974990963708195 1 1
0.975414480477812 0.965614744806976 1 1
1.00033140661157 0.990332733273271 1 1
0.930567773037375 0.921913297551114 1 1
0.979726307594637 0.970728568741041 1 1
0.883105355973016 0.875072768550365 0 0
0.956154545431288 0.947241817859215 1 1
1.01039438524707 1.00084369439042 1 1
1.0194435771613 1.00891924994928 1 1
1.01598796636923 1.00579561987245 1 1
1.01106295548038 1.00116103759969 1 1
1.0306780559714 1.02042419742579 1 1
0.956073775829219 0.946450134602861 1 1
1.04146711186617 1.03210852891658 1 1
0.931235273872668 0.921804340039729 1 1
1.03176111599997 1.02139934992296 1 1
1.02180447324188 1.01208118409092 1 1
0.99640745110762 0.986159387811687 1 1
0.941133468509142 0.931356273012558 1 1
0.98911191659428 0.979509086531458 1 1
1.04114553957802 1.03126081180447 1 1
1.03787650047826 1.02765037303397 1 1
1.00330327584862 0.99218774883022 1 1
0.972006977307361 0.962523378567706 1 1
0.845942168369872 0.837880492335985 0 0
1.00081605754138 0.990764283295206 1 1
0.976104881389603 0.965818704103509 1 1
1.01040860558433 0.999999346273517 1 1
1.06421479181366 1.05373625775815 1 1
1.06224233477504 1.05196378342842 1 1
1.05153018789941 1.04166770036336 1 1
1.00937422026048 1.00013144336797 1 1
1.12300904490753 1.11148526427088 0 0
1.08880379302872 1.07809611150736 1 1
0.951948601626905 0.943350473089266 1 1
0.988106551505259 0.977494483959606 1 1
1.039102400806 1.02856100186494 1 1
1.01624646263859 1.00510636998506 1 1
0.950354346619301 0.940753939289057 1 1
0.993571784234434 0.984160449022721 1 1
0.963839085428066 0.954140834460904 1 1
0.980727363750368 0.971639474886256 1 1
0.966801316832471 0.957378562277837 1 1
0.972646872880121 0.962288876570568 1 1
0.930871796655753 0.92147493548209 1 1
0.931049645579362 0.921574467224043 1 1
0.91888799709681 0.909297202513272 1 1
1.07603375646129 1.06440748316883 1 1
1.09385087798063 1.08371902187309 1 1
1.01672089490651 1.00668683019316 1 1
0.980266091751355 0.970079449956291 1 1
1.11029507086222 1.09836982838756 1 1
1.00221971178809 0.992556085110879 1 1
0.914245815410162 0.904925289569711 1 1
0.959529858388687 0.949358617276528 1 1
0.953106871966791 0.943344472096976 1 1
0.934912049060026 0.926256398824513 1 1
0.978355122850457 0.969124270569337 1 1
0.988144619937336 0.978425832813501 1 1
0.977395846983862 0.966655429186865 1 1
1.03784125362494 1.02687227289083 1 1
0.985986221099302 0.976362580010534 1 1
0.985743422611057 0.975726735163643 1 1
1.02256200100139 1.01249440584412 1 1
0.995916729137226 0.985541237728916 1 1
0.984823818816755 0.975317114143383 1 1
1.01407768824655 1.0037175763961 1 1
1.01139115705007 1.00053388479074 1 1
1.03016459498457 1.01987514611195 1 1
1.00525229429099 0.995022381449736 1 1
0.975445119011721 0.965333570220537 1 1
1.01297512116089 1.00134580675782 1 1
0.982035237074314 0.971595835432063 1 1
1.03415374560662 1.02425461154867 1 1
0.969825863350676 0.959928997700283 1 1
0.952449402301732 0.943537084062477 1 1
1.08245739428625 1.07053828437878 1 1
0.899249532315005 0.890000956250062 1 0
0.968680846366624 0.959038747217358 1 1
0.978490905709835 0.969503232971803 1 1
0.941194570222308 0.931913861030965 1 1
1.09917535775044 1.08742339766639 1 1
0.936819510088292 0.927448246378842 1 1
0.97311937393132 0.963300318021162 1 1
0.981507517320717 0.970882542139883 1 1
0.906342207793474 0.896710028823639 1 1
1.00429646747394 0.993967022454812 1 1
1.01116584797256 1.00136642846216 1 1
1.0944026431503 1.08373639962485 1 1
0.973507686664875 0.963292913420678 1 1
1.00542830483892 0.99574351635513 1 1
0.953664522315215 0.944208360823333 1 1
1.05212203374422 1.04147581833401 1 1
1.01506189967826 1.00478296744729 1 1
0.951166622533042 0.941505219182632 1 1
0.996724286989743 0.987031820618213 1 1
0.983396048818938 0.974143371649594 1 1
0.987893421735925 0.977948954199213 1 1
0.962154027651557 0.952777426443079 1 1
1.03585563357204 1.0247684621376 1 1
0.988999983292751 0.97930011784528 1 1
0.929787337254226 0.920406758215804 1 1
1.03885159849092 1.02927078350132 1 1
1.007848506057 0.997501212578333 1 1
0.97520286344723 0.964792224410495 1 1
0.993702497805199 0.983604974581502 1 1
1.00298871960867 0.992323401151989 1 1
0.971860637887432 0.961951736017533 1 1
1.08681937920121 1.07580915588623 1 1
0.937610482431825 0.928672976627695 1 1
1.0224182330004 1.01221612741914 1 1
1.05421540994535 1.0438966082833 1 1
0.974968706876897 0.965866586536435 1 1
1.14500345337367 1.13324208662063 0 0
1.0618432038562 1.05110131818832 1 1
0.881353076434796 0.87210797916397 0 0
0.978484064706757 0.968724241751452 1 1
0.987976002574192 0.978342753365223 1 1
1.00094249064027 0.991738213101356 1 1
1.02502802707538 1.01404473720521 1 1
0.994978328398076 0.985391033957993 1 1
0.892326618092082 0.882471379321743 1 0
0.975854425915202 0.966681410139994 1 1
1.04787061052585 1.03802571964731 1 1
0.995308853155492 0.98414584642073 1 1
1.05042613258929 1.03974266025562 1 1
0.964450136758983 0.954613914147598 1 1
0.981559109780587 0.972475605894269 1 1
1.07871486969318 1.0679577811484 1 1
1.01498037174814 1.00408556534579 1 1
1.04767785685491 1.03744832804034 1 1
0.978927840931771 0.969548342744259 1 1
0.959085216669326 0.95058880721366 1 1
0.94896283138809 0.93937268255506 1 1
0.981187633926878 0.971430394470547 1 1
1.02222259428513 1.01178980521416 1 1
0.999883194905173 0.98953841389227 1 1
1.02346537988893 1.01362280438092 1 1
1.03999648656463 1.02909973690199 1 1
1.06589435516833 1.05566514332834 1 1
0.982446088580997 0.972673471358181 1 1
1.03382195937567 1.02374880513428 1 1
1.07258223834532 1.06239277571418 1 1
0.949754916652273 0.940509686486878 1 1
1.00226380870237 0.992369870250692 1 1
1.02981682924628 1.01993100431197 1 1
1.0029207069155 0.991561280652908 1 1
1.01214017472796 1.00158675415368 1 1
1.06821441110296 1.05783667250626 1 1
0.897551370071424 0.888625197301146 1 0
1.02861559862174 1.01856761389373 1 1
1.01789849755989 1.00825598895284 1 1
1.03157617144754 1.02124408207111 1 1
1.01159925756925 1.00160486317479 1 1
0.980117878462862 0.970586719094111 1 1
0.911177009888515 0.902577331212432 1 1
1.02714611658513 1.01786818300987 1 1
1.03094671223997 1.02122081619851 1 1
0.994303056722503 0.984785457681142 1 1
0.919252369175652 0.910499904999284 1 1
0.95270906068716 0.944062131622606 1 1
0.935716739984658 0.926459506227967 1 1
0.986202316713812 0.97632062038554 1 1
1.05365474194609 1.04388645865133 1 1
0.974983727252232 0.965887745886622 1 1
1.00516909937433 0.994476453431359 1 1
1.01423019908854 1.00417249577404 1 1
1.05656526783387 1.04610664621352 1 1
0.993714349807289 0.983740545919555 1 1
0.950277899116065 0.940581011426163 1 1
0.97489232820052 0.964637394516666 1 1
1.02071143486129 1.01126064367765 1 1
0.981390880988861 0.971641901324274 1 1
1.11666551058289 1.10529402118647 0 1
1.01639270755294 1.00521113725153 1 1
0.963882858088234 0.954333551472485 1 1
1.02184091653837 1.01254030640298 1 1
1.00737380645207 0.997107888838422 1 1
1.01826412346859 1.00827796439443 1 1
1.00859002705065 0.998043587639702 1 1
0.906809958146451 0.897748719899301 1 1
0.91835106866853 0.909269577849257 1 1
0.964865046652363 0.955918491161572 1 1
1.10207688913373 1.09133244655226 1 1
0.935236078157881 0.925504580881409 1 1
0.911461092234451 0.902782649477411 1 1
1.02002598642569 1.01058296992723 1 1
1.00820643635509 0.998106665209424 1 1
1.02296241060195 1.01245471917541 1 1
0.984361165852706 0.974091743874689 1 1
0.972918315985599 0.963176091162136 1 1
0.942481693206326 0.933971043857993 1 1
0.970843091646534 0.961385585824454 1 1
0.910193395272176 0.900911756245995 1 1
1.02525326557976 1.01513738810829 1 1
0.872780144913558 0.864012284919462 0 0
1.02923509790523 1.01831104495476 1 1
1.04690032414984 1.0363885286146 1 1
1.01041649239718 1.00023990321773 1 1
0.969145378602928 0.959197696772118 1 1
0.981552413871249 0.972186428810978 1 1
1.00696488027726 0.99638382620991 1 1
0.972680915416089 0.961492644528795 1 1
0.972065377804142 0.962322756195554 1 1
0.912707300097263 0.903597555071832 1 1
1.02076151156415 1.01037803793289 1 1
1.01795447573249 1.00760774150657 1 1
0.960040192313843 0.950085343605668 1 1
1.01869926692487 1.00899399499812 1 1
1.04298802500583 1.03202205046925 1 1
1.02176469971545 1.0109618263146 1 1
1.02249942103721 1.01206467329957 1 1
1.03222995005434 1.02208974179542 1 1
0.909440114434299 0.90043750722006 1 1
0.992396450050435 0.982519839019162 1 1
0.940571390584871 0.930802828116641 1 1
0.921179586543384 0.912338080603631 1 1
1.02126064124834 1.01021889691601 1 1
0.981149089289576 0.971438076526997 1 1
1.09014861740781 1.07981796706729 1 1
0.95726185112472 0.948073148232032 1 1
1.02127152722127 1.01028949562615 1 1
1.03921930793999 1.02939548286945 1 1
1.00279086581903 0.992586024926121 1 1
1.02398473483082 1.01338668654039 1 1
1.05035323714569 1.03944575632582 1 1
1.02657651304517 1.0158770534125 1 1
0.942729027585078 0.93327372411006 1 1
0.991081461230544 0.981055180237442 1 1
1.05778667663391 1.04676251527297 1 1
1.03177847708266 1.02097202376601 1 1
1.02222375443736 1.01227785832677 1 1
0.941049855788833 0.932269527282435 1 1
1.03085500633904 1.02081161532635 1 1
0.93682873334871 0.928019255208285 1 1
1.03101043557844 1.02061542160898 1 1
1.01619279004001 1.00636140988079 1 1
1.10150464764504 1.0908345938641 1 1
1.02525426724341 1.01480834352252 1 1
0.96698953822733 0.957386642352212 1 1
0.960557338653113 0.950093335612918 1 1
0.979666059084802 0.969892179143149 1 1
0.99528641571993 0.984985996166921 1 1
0.997246925557552 0.987052818700903 1 1
0.9949980862796 0.984766980980969 1 1
1.02933912663806 1.01921336155055 1 1
1.0372444068855 1.02734962837978 1 1
1.04470549462728 1.03440440646549 1 1
1.02547344607553 1.0148470236143 1 1
0.944252594694538 0.934896393564805 1 1
0.988378434752758 0.978249545508447 1 1
0.957935821001843 0.948048416725386 1 1
0.962856963065411 0.953432902801002 1 1
1.00691966838058 0.997105060324 1 1
0.949594728560575 0.940282960195509 1 1
0.950716336343187 0.940696719709716 1 1
0.985076131929363 0.975722013383447 1 1
1.01553390823554 1.00483331435746 1 1
1.01472095745614 1.00524506712284 1 1
1.03934969768146 1.02972339550495 1 1
0.892634581447965 0.884102606665597 0 0
1.0811369579871 1.07021842407215 1 1
0.97958779396796 0.970761915452068 1 1
1.02436018720966 1.01394167239495 1 1
1.06421845847623 1.05379568867872 1 1
0.937673565337938 0.927724268258879 1 1
0.998480034460121 0.987899309642612 1 1
1.0000237955037 0.989817369085956 1 1
1.07441562361529 1.06385319266052 1 1
0.986722992851493 0.977564092795428 1 1
0.955754817683906 0.946725759731352 1 1
0.961108671462804 0.951503123736067 1 1
0.952392263122973 0.943011450704937 1 1
1.03920950815756 1.02837609090024 1 1
1.02033543204729 1.01046721618546 1 1
1.15397267237886 1.14141750903125 0 1
0.917298600208702 0.908121703990411 1 1
0.866923388580889 0.857866489830529 1 0
1.01964378822786 1.00959990017872 1 1
0.991211847064777 0.982208566358228 1 1
0.970223808391313 0.959995491140027 1 1
1.0057641843415 0.995871872863668 1 1
0.905762908028178 0.896008658811039 1 1
1.05114664642089 1.04073088765197 1 1
0.99730654477732 0.987735205606201 1 1
1.08369502798422 1.07319139445814 1 1
1.05830637399354 1.0474341110317 1 1
0.949200183889106 0.938898705296591 1 1
1.06243698161787 1.05249955637202 1 1
0.980507549296482 0.970500322099367 1 1
0.950819082528604 0.940967779023182 1 1
1.00480490502406 0.994385785062952 1 1
0.951755620547481 0.941962736840909 1 1
1.03432229950079 1.02429857918004 1 1
1.00702803806888 0.997331699095678 1 1
0.881644673274155 0.873382091504895 0 0
0.996902482830442 0.986899936319576 1 1
0.930821826881543 0.922102754185481 1 1
0.932061640495249 0.922255261401319 1 1
0.97023589691835 0.961299744370186 1 1
1.03004538538559 1.01959364861867 1 1
1.1017452047412 1.09028468010668 1 1
0.926068991184036 0.91665989232556 1 1
0.880989599380789 0.871169628216346 1 1
1.02222742356218 1.01088753059461 1 1
1.0072724004867 0.997111067155779 1 1
1.03604155203634 1.02541377999822 1 1
0.916049092492574 0.906781295360171 1 1
0.970877750665416 0.96153007901671 1 1
1.07403536864243 1.06368696409666 1 1
0.92908103708064 0.919872101530722 1 1
0.902199572299328 0.893318658729958 1 0
1.05193874176292 1.04133510864768 1 1
1.01433821037659 1.00413688309554 1 1
1.05117836205918 1.04083721665762 1 1
0.962443296931388 0.953435272618118 1 1
0.990681473213917 0.981221137448107 1 1
0.9027952227037 0.893746040638636 1 1
0.944347673048122 0.934765566536698 1 1
0.897860554761232 0.888844395025239 1 0
1.08689869025499 1.07567739106168 1 1
1.044883918929 1.03453007293316 1 1
0.976010075533991 0.965541851452563 1 1
0.957149753699394 0.947552859483976 1 1
1.10276977447753 1.09171741107274 1 1
1.06923225258036 1.05846287727608 1 1
1.06609888724416 1.05516273819827 1 1
1.07331219893465 1.06175735497504 1 1
1.09774317724984 1.0856953963884 1 1
1.01261436881649 1.0030856263627 1 1
1.0090807188639 0.998150999955294 1 1
1.00230664013159 0.992198088795474 1 1
0.992816088103695 0.983168110589277 1 1
0.993910255397971 0.983993591835785 1 1
0.919395850715134 0.910393312882871 1 1
1.01840263312778 1.00849508941124 1 1
1.0788171551361 1.06839855895723 1 1
0.887370022716375 0.878905951674716 0 0
0.996802425390411 0.98599329915624 1 1
1.12968721349922 1.11832695372098 0 1
0.93228095642564 0.923555228677017 1 1
0.999947412218121 0.989379051530391 1 1
1.00416351724304 0.994359985929106 1 1
0.965552261869392 0.95542094734257 1 1
1.10751311353453 1.0963884131791 1 1
1.02482627244904 1.01433514334397 1 1
0.993505240989657 0.984051370356115 1 1
1.07114520011862 1.05956118960076 1 1
0.980391069234538 0.970652129790589 1 1
1.07927008478998 1.06827920676511 1 1
1.0228335258399 1.01302286682812 1 1
0.987109111804962 0.978097131306998 1 1
0.984963036615484 0.975400845990663 1 1
1.02493220477898 1.01498821111159 1 1
1.01133630434957 1.00155072649713 1 1
1.04639509790508 1.03633668937493 1 1
1.07097935705312 1.06034312600015 1 1
0.982910977592373 0.973814627796025 1 1
0.969001847677327 0.959571336034714 1 1
1.00834497465421 0.998742664068951 1 1
1.04868959856253 1.03825138303467 1 1
1.02364283286651 1.01262860754216 1 1
1.04122880859028 1.03173410942319 1 1
1.0065517092032 0.996952750181546 1 1
0.882933927181895 0.874038731099695 0 0
0.917147343633862 0.908035261686788 1 1
1.03630777857791 1.02617954740723 1 1
1.01042587554377 1.0001387883259 1 1
1.01701362641489 1.00594810166962 1 1
0.943318941759357 0.933972195419163 1 1
0.975918374907948 0.965701251473888 1 1
0.946098230146678 0.936841178158216 1 1
1.00608157425938 0.996425599478519 1 1
1.04002546532469 1.03075058535521 1 1
0.915561832782391 0.905993949158216 1 1
1.02185157909718 1.01202268264217 1 1
0.96720249537997 0.957816384760909 1 1
1.01281672726249 1.00294956417474 1 1
1.00792881277899 0.998387098456716 1 1
0.953573403171027 0.943528228495768 1 1
1.03291477916281 1.02204514191686 1 1
0.92751372445767 0.91870528532961 1 1
0.957091001167317 0.947865609175705 1 1
1.0101650565617 0.999453272247967 1 1
1.04093113945915 1.030117242701 1 1
0.905118198955174 0.895202633441504 1 1
1.02206409381893 1.01173635391456 1 1
1.09184430657389 1.0803615635951 1 1
0.913750509501635 0.904752039554848 1 1
1.05436208765994 1.04366056051047 1 1
1.02495499497618 1.01477145143844 1 1
1.07073148780431 1.0607929331738 1 1
1.01116566541513 1.00121917682244 1 1
1.06804442799768 1.05762117140375 1 1
1.08889621652245 1.0777020302071 1 1
1.1080950206167 1.09784676857431 1 1
0.95066104460832 0.940790157964268 1 1
1.06727776165115 1.05637513292932 1 1
1.02125147457189 1.01119927831866 1 1
0.992616157976421 0.981945296974021 1 1
1.04779338733528 1.03792379350903 1 1
1.08896612441268 1.07852645093042 1 1
1.03626250674831 1.02562531873127 1 1
0.948345979948759 0.939084348344909 1 1
1.00295587662734 0.992789936904637 1 1
1.10170955000146 1.09126790794973 1 1
1.07066302623505 1.05843311683054 1 1
1.02436640852238 1.01413454570658 1 1
1.04097225288117 1.02995070641538 1 1
0.966969757663102 0.957985174242615 1 1
1.06738535465467 1.05704440702146 1 1
0.954818113457439 0.945769438250952 1 1
1.0313182743987 1.02119129870192 1 1
0.965256910008755 0.955838921200028 1 1
0.969350238098093 0.959524925932982 1 1
1.04486748756192 1.03498852968402 1 1
0.901509932440063 0.892649493971894 1 1
0.971579656397657 0.961674233865164 1 1
0.982224907067943 0.972773965238727 1 1
0.995221738115346 0.985222964854027 1 1
1.00923242815007 0.999689607597773 1 1
1.09254084889342 1.08103344383581 1 1
0.946546804317666 0.937349694407944 1 1
0.927236516566028 0.917714818986773 1 1
1.13768353384827 1.12583994746918 0 0
1.01068833391924 0.99994054203994 1 1
1.02108595219953 1.01073605026704 1 1
1.03562241820754 1.02464742917289 1 1
1.02823109108687 1.01780998327151 1 1
0.976099807653252 0.965837595985685 1 1
0.95396275710543 0.94483152162568 1 1
1.09982067354811 1.08869199196217 1 1
1.03360572755538 1.02276230427588 1 1
1.05509418884138 1.04480305697433 1 1
1.05498531511794 1.04519065212604 1 1
0.96003675982069 0.949608200098434 1 1
0.886943898185761 0.878423918249142 0 0
1.06311239526475 1.05269649415716 1 1
0.999770488961162 0.98901354073839 1 1
1.0077871642689 0.997692102072671 1 1
0.9427241109127 0.933808188383194 1 1
0.907910965699523 0.898741751605819 1 1
1.00897849270294 0.998969291207739 1 1
1.01785611541101 1.00776757980357 1 1
0.964399252202355 0.955065019737984 1 1
1.00665332044362 0.997203575744027 1 1
1.04246346037671 1.03293593643315 1 1
0.979512878943095 0.969728052295507 1 1
0.994843925723961 0.985400509269319 1 1
1.02065694141155 1.01069527881728 1 1
1.04562026350094 1.03440031815195 1 1
1.00382864245171 0.993614008433424 1 1
0.963948350247745 0.954654302494585 1 1
0.973097277306034 0.963101716235615 1 1
0.970189895530487 0.960863917818625 1 1
0.934451754923799 0.924520820919662 1 1
1.02087616278057 1.01083300069048 1 1
0.980751852836928 0.971487089483651 1 1
1.00971964746383 0.999583841744511 1 1
0.984889128219428 0.975500941584381 1 1
1.07910106875554 1.0686559694607 1 1
0.923626921056012 0.915136657388837 1 1
0.950933118570113 0.941953775680054 1 1
1.02264625531258 1.0127120538776 1 1
1.0339056033085 1.02389038452285 1 1
0.913385236343302 0.903920463804286 1 1
1.01732759900588 1.00646001487741 1 1
0.949010696153341 0.939603298517817 1 1
0.991159873092244 0.981276964755469 1 1
0.858892107838496 0.850633161856389 0 0
1.05426034125209 1.04387514639475 1 1
1.08230698609939 1.07132596607658 1 1
0.921008828529459 0.911745926496542 1 1
1.11961448987623 1.10877152713878 0 1
1.06296637441507 1.05202372938553 1 1
1.01192759549743 1.00145013342887 1 1
0.900609773033478 0.890733531702004 1 1
1.00717289859447 0.997432410972712 1 1
0.944466785478569 0.935349873160287 1 1
1.03806977750946 1.02839927482137 1 1
1.11522498693787 1.10424503334383 0 1
1.04935072614204 1.03924374771117 1 1
0.984749017744683 0.975672837903099 1 1
0.995861847641631 0.986049305084843 1 1
1.07122809084725 1.06119148000792 1 1
0.948690267605489 0.939791641813113 1 1
1.04962297690483 1.03901442465678 1 1
1.04412925658787 1.03370344029061 1 1
1.0223613450388 1.01182633809796 1 1
1.0520228860358 1.04063722137209 1 1
0.968502298315008 0.958144086384727 1 1
1.00310859965119 0.99362730304378 1 1
1.06209174329842 1.05186635171791 1 1
0.997568724355623 0.987593021020194 1 1
1.02964889439432 1.01910414920517 1 1
1.00418082874617 0.993632198045036 1 1
1.02396090569226 1.01379962219799 1 1
0.98685179229187 0.977754379900993 1 1
1.01267095387538 1.00221087348245 1 1
0.915792095530626 0.907171213052854 1 1
0.906663824732778 0.897832244710986 1 1
1.05463975290829 1.04448904035891 1 1
1.01893308257519 1.00818483021631 1 1
1.05660734696081 1.0465871286527 1 1
1.09010078591068 1.07963361532877 1 1
0.953821888593273 0.944456856562957 1 1
0.988895349596227 0.979294652754404 1 1
0.928046507829374 0.919069795860106 1 1
0.966825738004125 0.95729958246156 1 1
0.903860763715131 0.89454047420257 1 1
0.942300116557302 0.933482103067429 1 1
0.997736887897123 0.987060697536943 1 1
1.02014916416615 1.01015047572321 1 1
1.00907225046971 0.998442044051938 1 1
0.929699143941924 0.920382999146851 1 1
0.970888214651456 0.960705542875369 1 1
1.01122778481956 1.00143909520218 1 1
0.959657720355581 0.950293278790012 1 1
1.07049680370456 1.06011726918284 1 1
0.964126382272457 0.954448639186956 1 1
0.999419210125347 0.990083824244889 1 1
0.991799022123815 0.981911325424456 1 1
1.01595136168638 1.00665607545325 1 1
0.988063166033917 0.978447662397099 1 1
1.02046823144821 1.01096297588454 1 1
0.963451870115939 0.952974690532556 1 1
0.997602555083844 0.988514740406964 1 1
0.991673767545713 0.981696868593577 1 1
1.03223611667346 1.02234038914377 1 1
1.01249413621881 1.00164067245256 1 1
0.945541752857667 0.936106660362852 1 1
1.0250739188944 1.01542544888588 1 1
1.06442460441433 1.05341161887183 1 1
1.0030708056243 0.992740177202396 1 1
0.967580833062391 0.958098710668652 1 1
0.930936855004521 0.921257760784589 1 1
0.975478978657198 0.965821921304057 1 1
1.00184964832127 0.991728415172221 1 1
1.07656665527427 1.06586292916417 1 1
1.04692968474312 1.03645688212054 1 1
1.11709783557277 1.1052458071193 0 1
1.01747379629809 1.0075257306508 1 1
1.03170090552871 1.021956564978 1 1
1.02206946806336 1.01208984551945 1 1
0.954960942570532 0.944686477058223 1 1
1.10113025168638 1.08962306296329 1 1
1.03603453043096 1.02649750807065 1 1
1.00041246871146 0.991414687578669 1 1
0.972098471500944 0.96161138078773 1 1
1.06193467731507 1.05161768239449 1 1
0.990341060035369 0.980838388309042 1 1
1.01113480455144 1.00178162520913 1 1
1.08569580930669 1.07514009430172 1 1
1.04907346153045 1.03882984407843 1 1
1.04378574485566 1.03337363930283 1 1
0.978533177938755 0.968490223554265 1 1
1.02059701771907 1.01108806955403 1 1
0.961205965547253 0.951294868914102 1 1
0.962679694789453 0.953659573463896 1 1
0.997964679062082 0.987152812006398 1 1
1.01589442033089 1.00591367306153 1 1
1.02705682530489 1.01640736750202 1 1
1.01390480565093 1.00432842305582 1 1
0.961619835419868 0.951168339477324 1 1
0.890890932257941 0.881532505798699 1 0
0.978038850828004 0.968152338210518 1 1
0.941919347669034 0.932965818491971 1 1
1.13511321218635 1.12417446418169 0 0
1.00952402018994 0.99951796340526 1 1
1.05076690554214 1.04044471838619 1 1
0.922476432738113 0.913158917314934 1 1
1.00132712214922 0.990831681739586 1 1
1.01610925964982 1.00531560187226 1 1
0.949365809583902 0.940328215162985 1 1
0.985391789722261 0.976428019990374 1 1
0.970467720468824 0.960477915599779 1 1
1.02145274804097 1.01140910217956 1 1
0.949363279857554 0.939013884938263 1 1
1.07554836398819 1.06506240029409 1 1
0.935579135036517 0.926331557336918 1 1
1.02194483316557 1.01274441446755 1 1
0.9856801417137 0.975930711350154 1 1
1.02147653020892 1.01129887858636 1 1
0.965385315014605 0.955549249259819 1 1
0.952493304964303 0.943371442360774 1 1
0.997418310817735 0.987870321319735 1 1
1.01984770179794 1.00979444530963 1 1
0.958511834827768 0.948899022318669 1 1
1.03511570011246 1.02511486762656 1 1
0.989333996672711 0.979729154670362 1 1
0.994485269274532 0.984705919539296 1 1
1.11489769125317 1.10344581569807 0 1
0.935421594239777 0.926162180995148 1 1
0.94103118434637 0.931143601496549 1 1
1.07122820482309 1.06095570362872 1 1
0.943018697836989 0.933602834934982 1 1
0.995708557245507 0.986653231135139 1 1
0.971053552880699 0.961359217795518 1 1
0.876658669863801 0.868520100700138 0 0
0.968658992633225 0.958942273109573 1 1
0.939647038789683 0.930463152771357 1 1
1.03946315687078 1.02934402704267 1 1
1.04312196369382 1.0330609019822 1 1
1.00053507840764 0.99032444549347 1 1
0.982983487232904 0.972795914521368 1 1
0.949687122984701 0.940474458982624 1 1
0.936490591365028 0.92720586645464 1 1
0.941976892976896 0.932242822513294 1 1
0.971937485178856 0.961802124886606 1 1
0.987932607887105 0.978487451917309 1 1
1.03677608431115 1.02657121360968 1 1
0.997945354215124 0.988216437115866 1 1
0.922549031678538 0.913447768942119 1 1
0.951782796592458 0.942085899867619 1 1
0.974780830413766 0.965611347461549 1 1
1.01778182203445 1.00756543364497 1 1
1.04474327499357 1.03316041084968 1 1
0.974948012319462 0.965405532817552 1 1
1.0605288629834 1.05006196530076 1 1
0.948619609404197 0.93870068383021 1 1
0.883965719237524 0.875104101911121 1 1
0.992616462458812 0.983049939358723 1 1
0.927279954739059 0.917502044203119 1 1
1.06698131962221 1.05623568662978 1 1
1.03768217213267 1.02694774236772 1 1
0.971429987920368 0.961513438550541 1 1
1.05206138537045 1.04218718159038 1 1
1.09314335858788 1.08183996893578 1 1
0.864757602203757 0.856646608364707 1 0
1.04771660951652 1.03680595729197 1 1
0.968597259845178 0.959631787450021 1 1
0.965055514589573 0.95566412684508 1 1
0.969246116618132 0.95983745680682 1 1
0.998930246261991 0.988873483506743 1 1
1.01505381725188 1.00502075782715 1 1
0.917820293210999 0.90882746528813 1 1
1.01485239415738 1.00563243757103 1 1
0.892112374793865 0.88336979166369 0 0
0.91397581432508 0.904626986185948 1 1
1.00955536684453 0.999506193887779 1 1
0.9818406301898 0.972027704766216 1 1
1.0587758156721 1.04834635386215 1 1
1.01801684008328 1.00763199968691 1 1
0.881611617973367 0.872162503897224 1 0
1.02741425285885 1.01769491341743 1 1
1.01349055629777 1.00398199398959 1 1
1.01773631013941 1.00752216542662 1 1
0.989600780067225 0.979691928045689 1 1
0.951067719459882 0.942260324712604 1 1
0.983118690225447 0.974638309525292 1 1
0.911020738903051 0.902028734459534 1 1
0.965402574742561 0.95497060652769 1 1
1.01608087946176 1.00603651672753 1 1
1.00933766829876 0.999340662982801 1 1
1.01905674776737 1.00886986062638 1 1
1.06547207314202 1.05513124798703 1 1
1.07503434191514 1.06499417630444 1 1
0.832516448187523 0.823957657075477 0 0
1.00501549807434 0.994800336427291 1 1
0.986171496125833 0.976530320535685 1 1
1.10293189881849 1.09173655320471 1 1
0.973448757918574 0.964118680669733 1 1
1.1286604125886 1.11750941128954 0 1
1.00439281279669 0.993464960754553 1 1
1.00173511745711 0.991866332698265 1 1
0.962480892271261 0.952470422018176 1 1
0.930796701098501 0.921367398743501 1 1
1.0033437998533 0.993319944968612 1 1
0.956252374351397 0.945909694836916 1 1
0.988685729503246 0.977918999258089 1 1
0.950487865337433 0.940642501426704 1 1
1.04488812743724 1.03426050059777 1 1
1.05842091340043 1.04793977412139 1 1
1.02715440251942 1.0163057332925 1 1
1.02452938595448 1.01411796121262 1 1
1.11337020467857 1.10226745120563 0 1
0.953179389610152 0.943805672493347 1 1
0.965533794786983 0.956641227774831 1 1
1.03446043210631 1.02343540882416 1 1
1.04966526104903 1.03844696851674 1 1
0.995181705753407 0.983966097808457 1 1
1.09930908222979 1.08879619660085 1 1
1.02505038989549 1.01581219720993 1 1
0.918694529760798 0.909632263746404 1 1
1.0157253137343 1.00569011022995 1 1
0.918501599524257 0.908055042841174 1 1
1.06800594867216 1.05815659469782 1 1
1.04026644069495 1.02997353562203 1 1
0.845800702517882 0.837733660440936 0 0
0.938421069370371 0.928348161151847 1 1
0.948608378631062 0.938973896306584 1 1
1.06542784809647 1.05473186311006 1 1
1.05369298293785 1.04230766355588 1 1
1.02265890916208 1.01202244085795 1 1
0.948611246043172 0.939482259572893 1 1
0.840871232652209 0.832575637647359 0 0
1.06559010188046 1.05545233181591 1 1
1.13155063894488 1.12088844516164 0 0
0.919240435103938 0.910623421635033 1 1
1.05168095705113 1.03998449875782 1 1
1.08649232525222 1.07622360340982 1 1
1.03573357374927 1.0250004408528 1 1
0.951569430010657 0.941939769706907 1 1
0.954688426071729 0.944940781027858 1 1
1.04862779222828 1.0377608880596 1 1
1.01675061064668 1.00726307451016 1 1
0.958461838211075 0.949602103583072 1 1
0.996806831698841 0.986255469160148 1 1
1.05539654987335 1.0442476207848 1 1
0.986399972666878 0.976955791165487 1 1
0.87814620521375 0.869742956027922 0 0
1.02642852423413 1.01613940441494 1 1
0.980047438516141 0.970715907807869 1 1
0.965231354607155 0.955007597616017 1 1
0.958599348300282 0.948734842475755 1 1
0.990443817010967 0.980578612112946 1 1
1.05879302760574 1.04873651706229 1 1
0.978386772453587 0.969357099960801 1 1
0.935731895431081 0.926041016870171 1 1
1.06932162934815 1.05956084180715 1 1
1.03764571134116 1.02695954674567 1 1
0.889930248034919 0.881039165663331 1 0
0.947764215756176 0.937924012300413 1 1
0.868552560171491 0.860172286728933 0 0
1.00068500595421 0.990707370641886 1 1
1.04403813328302 1.03426619563802 1 1
0.983308310485648 0.974082029714374 1 1
0.94958625811388 0.94017299550766 1 1
1.00933868795005 0.99887321672282 1 1
1.02718465591674 1.01742804408658 1 1
0.982563636248089 0.972518689504738 1 1
1.02193428508534 1.01133959434446 1 1
0.971965986937611 0.9627369399795 1 1
1.06545388786961 1.05458873573655 1 1
0.984912052059592 0.975214796615415 1 1
1.04634478160344 1.03587610891613 1 1
1.06617569811726 1.05552741252954 1 1
1.02695879638498 1.01654896034625 1 1
0.9465620065805 0.937412453119791 1 1
0.988164303751064 0.978077580417396 1 1
0.937340876835646 0.92790524123366 1 1
0.938841008954724 0.929270195535382 1 1
0.962238424321845 0.951270848448463 1 1
1.04137025640428 1.03211262669265 1 1
1.08605572562083 1.07554638210556 1 1
0.997377788499597 0.987655604609033 1 1
0.95417535106747 0.944427179481861 1 1
0.995417699450697 0.986154480248927 1 1
0.990301135436163 0.980979679761535 1 1
1.10426459887419 1.09314761855666 1 1
1.00647276020112 0.996290957442083 1 1
1.06686977029864 1.05582282622504 1 1
0.993831316304309 0.984145730189443 1 1
1.00742411829332 0.997402370435941 1 1
1.09554348250679 1.08460556706828 1 1
0.961854521307253 0.952600500007576 1 1
1.05793350303784 1.04696265255219 1 1
1.02378175983787 1.01309748708246 1 1
0.964950136159419 0.95567414829068 1 1
1.02726156558262 1.01709381816823 1 1
1.03107444761021 1.02104926406315 1 1
0.907246827291211 0.898445813413464 1 1
0.910944530760538 0.902207614894756 1 1
1.09493287745369 1.08426029261549 1 1
1.08144278068102 1.07042246647686 1 1
0.916466494661148 0.907202610290152 1 1
0.994704799328174 0.984734269252472 1 1
0.972859811432829 0.96379185194371 1 1
1.00983996766538 0.998767246715699 1 1
0.920530587770521 0.911287382093737 1 1
0.980768016778273 0.971247344654399 1 1
1.02766398494575 1.01727604212153 1 1
1.09675780621282 1.08610762679517 1 1
1.05235754261332 1.04192139609903 1 1
0.997540345385478 0.985963827331828 1 1
1.08588112781943 1.0741408085836 1 1
0.972661845933722 0.963414069630533 1 1
1.00628337312822 0.99626242545455 1 1
1.03625954557409 1.02572384029482 1 1
0.883751655332574 0.874281153555692 1 0
1.08245201078369 1.07169845019132 1 1
1.08155369237369 1.07117661767328 1 1
1.06577374080548 1.05471057693174 1 1
0.973451086854833 0.963784330238962 1 1
1.00631349871206 0.996231471960647 1 1
1.10270135278975 1.09212161652545 1 1
0.972792796936439 0.963233616659271 1 1
0.973964583179784 0.964345827298153 1 1
1.00883425612319 0.998371588414435 1 1
0.999508773780548 0.989905539393522 1 1
0.933717579480865 0.924478742712613 1 1
1.00573365400699 0.995279452865242 1 1
1.00601189927383 0.996122988860337 1 1
1.03415110773623 1.0241262019785 1 1
1.04383637138339 1.03320971548754 1 1
1.02241522772668 1.01281166393278 1 1
0.940540620766002 0.931604563241534 1 1
1.08417220932769 1.07264251123523 1 1
1.0374647823723 1.0263594798449 1 1
0.930743474861132 0.922008261933391 1 1
1.0163496400582 1.00685904575089 1 1
0.960311221214029 0.950924735876714 1 1
0.964420495088243 0.954776338671426 1 1
0.97693287881319 0.967865282781508 1 1
1.0932916334978 1.08212208175628 1 1
1.00308272624562 0.993286935395902 1 1
0.949699527619032 0.940938469042864 1 1
0.984263546464045 0.974413263123066 1 1
1.03405549620285 1.02417457802019 1 1
1.06158368521168 1.05000057460999 1 1
1.13386864104968 1.12316159434818 0 0
0.928751245325822 0.919569579719935 1 1
1.10612706743535 1.09502014439198 1 1
1.04341872478498 1.0319489460008 1 1
1.13495993698634 1.12280840016166 0 0
1.10440629703561 1.09344199025379 1 1
0.946341393379429 0.937422536391225 1 1
0.959751858431247 0.950591963541072 1 1
1.04169230154557 1.03042857912789 1 1
0.95101581488745 0.941352082760329 1 1
1.03106313000832 1.02111740812046 1 1
1.02074010737987 1.01038320258766 1 1
1.00516896798221 0.995071387841676 1 1
1.04300412122277 1.0325273132926 1 1
0.948361435500545 0.939453362221843 1 1
1.07436187899264 1.06299753295552 1 1
0.957562095864902 0.948363066384704 1 1
0.955448026875721 0.945944669657187 1 1
1.04161823559221 1.03123706113439 1 1
1.04771935575945 1.03721880316413 1 1
0.94904275522769 0.938737798229327 1 1
1.02140373933758 1.01158928206023 1 1
0.977221275956566 0.96769728505183 1 1
1.08675291131886 1.0757446833631 1 1
1.04168591439734 1.03065763549865 1 1
1.02673648087008 1.0165430200977 1 1
0.920378355317633 0.911093942872002 1 1
1.05720056738312 1.04731807265202 1 1
0.873925569854208 0.865998018152856 0 0
0.998796889999998 0.988525865952965 1 1
1.00678837551403 0.995859915969394 1 1
0.9696562245408 0.959873153610406 1 1
0.995046558806439 0.985700389973514 1 1
0.883906941647652 0.875456717471897 0 0
0.990938735969572 0.981746448624105 1 1
1.0727125142028 1.06274517596247 1 1
1.06445626469904 1.05313962230268 1 1
0.998608432823654 0.988316425217284 1 1
0.932711477508966 0.922304101987702 1 1
1.00628055320058 0.996857740247032 1 1
1.05351586728875 1.04275377621607 1 1
1.04273382910457 1.03225139815488 1 1
1.07688584583387 1.06657860463596 1 1
0.97159604920459 0.962034222870566 1 1
1.08012053334576 1.06972708354706 1 1
0.953530583055173 0.943427351978789 1 1
1.05666882843611 1.0456158822485 1 1
1.00551203808664 0.99585290580802 1 1
0.984690386383618 0.975635080813609 1 1
1.0414398188888 1.03050266783188 1 1
0.891835229237428 0.883064492254603 0 0
0.955635914966662 0.9469068976023 1 1
1.1139051983908 1.10275344486108 1 1
1.05880037026973 1.04666405902197 1 1
0.956219672805583 0.946873438376761 1 1
0.924375546544868 0.914658701518726 1 1
1.01256943476035 1.00252080555842 1 1
0.930470491122332 0.920741674400869 1 1
0.962670827685915 0.953259392828581 1 1
0.943525857785214 0.933793136945289 1 1
0.974385313368845 0.964984246918429 1 1
0.967832755271318 0.958551564592108 1 1
1.03874104132283 1.02864432752874 1 1
1.04344431719497 1.03250792895281 1 1
0.97096365625843 0.961380827563972 1 1
0.99392002063834 0.983432784544882 1 1
1.02630058456985 1.01565449938971 1 1
0.976163407432092 0.967024487270008 1 1
0.993155657464481 0.982524893107222 1 1
0.991302688113522 0.980523604893585 1 1
1.05026583505295 1.04020310290673 1 1
0.964512762379168 0.954981759609272 1 1
0.917777410387596 0.90812169700616 1 1
1.0477042510578 1.03674439704164 1 1
1.04298545207129 1.03294205920702 1 1
1.03670080886578 1.0261433067281 1 1
1.07802592852206 1.06753446795641 1 1
0.988294467180079 0.979156739761559 1 1
1.03103894472113 1.0198813124246 1 1
1.02492640147528 1.01359922552925 1 1
1.0047473849268 0.994841601750203 1 1
0.931198482084763 0.921015552065628 1 1
1.00800027969275 0.997841313420667 1 1
0.977645444623954 0.967039509687219 1 1
1.00054295720476 0.990576779495935 1 1
0.984397728332651 0.974011063342551 1 1
1.00072666071395 0.98948050244301 1 1
1.04789826764627 1.03716222893693 1 1
1.05223406672333 1.04208757347021 1 1
0.995264666205339 0.985005421204747 1 1
0.973181621935647 0.964177753001847 1 1
1.03869461932233 1.02807003253563 1 1
0.982515016680747 0.973298906121649 1 1
1.0012508949968 0.99069052247317 1 1
0.93037899498439 0.920215330257908 1 1
0.916482139088059 0.907448260199362 1 1
0.957487592704397 0.948020532270465 1 1
1.07346836957221 1.0635207175622 1 1
1.02011756846949 1.00949346624727 1 1
1.04505420797258 1.03344307875688 1 1
0.95158848874987 0.941594049232297 1 1
1.10002151157283 1.08772183053755 1 1
1.07708596475173 1.06719124550605 1 1
1.0647141823665 1.05377014115188 1 1
0.952682661079911 0.943426518058852 1 1
0.998875926023605 0.988516043808763 1 1
0.94304430065241 0.933925987514199 1 1
0.972105865710364 0.962169885216043 1 1
0.965159351103832 0.953998715946581 1 1
0.925279884113193 0.915366966908302 1 1
0.934448854515516 0.925191614423508 1 1
0.940729451740615 0.931663056899065 1 1
1.10623541384304 1.09495529670679 1 1
0.972107524873058 0.960919584095129 1 1
0.932395584268731 0.923012530224554 1 1
1.04214878519265 1.03057248632125 1 1
1.04348887852141 1.03297986589844 1 1
1.01515065334098 1.00586618818449 1 1
0.940745141120178 0.93145326139107 1 1
1.07678805721086 1.06571110330113 1 1
1.00121568312819 0.991081591724626 1 1
0.973048387731287 0.963475498650195 1 1
0.951656738654455 0.942379161164653 1 1
0.944983046436559 0.935734132594252 1 1
0.990389843583688 0.980573765121407 1 1
1.01965523718461 1.01022058218465 1 1
0.933504115047553 0.924137486138412 1 1
1.06722454551713 1.05583143209229 1 1
1.0627317417889 1.05306793847035 1 1
0.866973572252088 0.858993061776922 0 0
0.935202177251496 0.926418884245521 1 1
0.913051393774479 0.903401404999476 1 1
1.0756203281509 1.06501178928274 1 1
0.961480222971797 0.952272569362964 1 1
0.97544346213553 0.965871101056489 1 1
1.04623726217874 1.03479380499891 1 1
0.994658420184019 0.985235173153426 1 1
0.915740772160195 0.906845380558257 1 1
0.976608179488984 0.967312199151161 1 1
0.963834085291713 0.953224665720093 1 1
1.01681288105823 1.00699806049903 1 1
0.991396220928911 0.981832098136074 1 1
0.997519625156654 0.988132643332031 1 1
0.917660655657981 0.908401861547892 1 1
0.981694569382136 0.971677381805212 1 1
1.00790315190782 0.998098973633078 1 1
1.06322789605567 1.05285938823056 1 1
0.988599763134002 0.978533021808258 1 1
1.07816328051343 1.06742511324435 1 1
1.00894587072186 0.997698874736402 1 1
0.940534360117272 0.931021876904388 1 1
0.945534403150774 0.936949996926234 1 1
0.916984471261056 0.907222402201794 1 1
0.982646728155181 0.972487491606291 1 1
1.06309491126528 1.05250666840316 1 1
0.917462098883575 0.908397054102106 1 1
0.917733817158183 0.90908166626669 1 1
0.975127388064881 0.964852047522253 1 1
1.00833618699507 0.998232829432991 1 1
1.00511898553821 0.995576737841502 1 1
0.9959586719736 0.985984546347515 1 1
1.04484455218892 1.03455676386682 1 1
0.929456249389108 0.920162248738958 1 1
1.00540883588667 0.994697446276462 1 1
1.00449728557557 0.99496731149993 1 1
0.987924097494469 0.977967619226813 1 1
1.16590390626406 1.15465968204195 0 0
1.01859453582002 1.00905942351346 1 1
1.01407173022989 1.00432782350393 1 1
1.06138678852712 1.05098462034641 1 1
0.955639449675434 0.946290362969029 1 1
0.995757683343894 0.986149865660635 1 1
1.02681211790162 1.01595522565091 1 1
0.964725403786862 0.955122257485112 1 1
1.08425059638529 1.07323322335618 1 1
0.889131348733305 0.880470171682298 0 0
0.874594834888285 0.865197017749071 0 0
0.981457462605448 0.971916834407649 1 1
0.995943289869552 0.986100005094136 1 1
1.07074638625164 1.06021325391937 1 1
0.989200577265571 0.978243076552065 1 1
1.13427917852291 1.12200305461469 0 0
1.09190391097345 1.08210081654285 1 1
1.07630740566867 1.06547883737764 1 1
0.947067305424868 0.937474229833753 1 1
1.02337948503041 1.012795886742 1 1
0.903316715957795 0.894506642918881 1 1
1.00031022567136 0.989681265118993 1 1
0.952885564182678 0.944035966013893 1 1
0.955551056325833 0.946411081737208 1 1
1.0840958431576 1.07314159290809 1 1
1.01024817744203 1.0002501204537 1 1
1.06469907643064 1.05421231190631 1 1
0.982186711108912 0.971749425572117 1 1
0.957692068731853 0.947729443671185 1 1
0.868154526607 0.8591078279656 0 0
0.988540842152821 0.979216983281629 1 1
0.982938855084649 0.973585616357561 1 1
1.03659114499785 1.02564629849747 1 1
0.988718781078478 0.978792954786708 1 1
1.09229859758081 1.08116078267893 1 1
1.06288729610691 1.05217986078321 1 1
0.924509077925377 0.914660603996792 1 1
0.982397460656225 0.973354836682184 1 1
0.973425477951959 0.964281591060152 1 1
1.01390126262665 1.00332399875924 1 1
0.964273845112832 0.954802583731423 1 1
1.01368028591347 1.00392970708559 1 1
1.07513735677323 1.06439580936046 1 1
1.05000967487119 1.04043188287478 1 1
1.10958996821233 1.09865902562136 0 1
1.02041991678001 1.01004024237449 1 1
1.01803838123415 1.00898758510199 1 1
1.01135040328078 1.00120868855064 1 1
0.912349954542997 0.902811608462074 1 1
0.885541402850128 0.877055845958746 1 0
1.06224658319813 1.05134499129527 1 1
0.978232689989588 0.968288313545544 1 1
0.934370295385382 0.925309834879078 1 1
0.935123006774258 0.925600398980704 1 1
0.995672871884324 0.985892596069102 1 1
1.08419898227279 1.07434905847812 1 1
0.987906929445671 0.977857726087272 1 1
0.95014572967048 0.940541249735218 1 1
0.916219001994528 0.907107299106338 1 1
0.958391945774633 0.9479631295255 1 1
1.01303360859772 1.00331949783341 1 1
1.10585394286257 1.09408547435489 1 1
0.973854759104158 0.96429089322849 1 1
1.03550600915003 1.02552149984876 1 1
1.0053182113288 0.994569804270307 1 1
0.950442827251569 0.941154078615608 1 1
0.942993618190467 0.934009494708695 1 1
1.11875859175881 1.10746198520704 1 1
1.06267974323034 1.05171209458123 1 1
0.942004287438542 0.933150022787529 1 1
0.979354927496464 0.969562105461628 1 1
1.0830360756199 1.07206790238493 1 1
0.979285423596888 0.969068581029834 1 1
0.960400634563942 0.950023749900344 1 1
1.00998500158081 0.999808368476451 1 1
0.940278377839756 0.932066421952918 1 1
0.940678958953306 0.930746517180591 1 1
1.00280612752058 0.9931543884981 1 1
0.957555456552579 0.947809519574823 1 1
1.09540807551633 1.08479474674205 1 1
0.993041083834035 0.983339689143485 1 1
1.01239155238236 1.0023681187351 1 1
0.929112513425204 0.920321578022268 1 1
1.03645863985454 1.026917457601 1 1
0.971049077392331 0.96130270143953 1 1
1.0013017165674 0.992225232263718 1 1
1.02589247178422 1.0157734201752 1 1
1.02225039168318 1.01164440675114 1 1
1.07746379908562 1.06684803119917 1 1
1.05620128534536 1.04598957676382 1 1
1.03057539636374 1.01965962439377 1 1
1.01026615896605 1.00026067931845 1 1
0.96146882002822 0.952132747782677 1 1
0.95504921177611 0.945726852022379 1 1
0.996285148852644 0.986164592595573 1 1
1.07362538824273 1.06227187512409 1 1
0.926100439191673 0.915052902510081 1 1
0.99174590028222 0.98228843982206 1 1
0.982332823630703 0.972523023601618 1 1
0.987848538654192 0.978224630068966 1 1
0.897279307640298 0.888608554131543 1 0
0.959884642639614 0.950357246822702 1 1
0.986197926627103 0.976487286445033 1 1
0.990143384695812 0.980076819608845 1 1
0.997126823128181 0.987255897686318 1 1
1.04433440892965 1.03334827276895 1 1
1.04323687379163 1.03345520569376 1 1
0.968114347564591 0.958696667430802 1 1
1.0310627444541 1.02105623194215 1 1
0.94395336000512 0.934048494491953 1 1
1.0849150896926 1.07324723143405 1 1
0.964346585126526 0.953891169310105 1 1
1.02386578583433 1.01344051585739 1 1
1.0221517809082 1.01130769964126 1 1
0.919038266620046 0.910118173843911 1 1
0.961353176072145 0.952129751232746 1 1
0.985788910853642 0.976003920183883 1 1
0.996459810038367 0.98554338054926 1 1
0.998361840514615 0.988467653118184 1 1
0.996720391681205 0.986353975107224 1 1
0.928359764789134 0.918163349556643 1 1
1.10831846993033 1.09680845724017 1 1
1.0235860345855 1.01415988305404 1 1
1.0073342752626 0.998131195285211 1 1
1.02514876589658 1.01531815642097 1 1
0.972436266106792 0.962680753689117 1 1
1.00043032461612 0.990829577394208 1 1
1.04189837794214 1.03219945413703 1 1
1.04980420030037 1.03870497281427 1 1
1.05546679986983 1.0446548302666 1 1
0.948352753184354 0.939177734004583 1 1
1.02570659345839 1.01526395471722 1 1
0.971266530021275 0.962356405004902 1 1
1.01245277051951 1.00213849179893 1 1
0.968068812653972 0.958881866258329 1 1
1.04866980506495 1.03922623497713 1 1
1.03265656639461 1.02246617854792 1 1
0.975824674527024 0.966013078342109 1 1
0.929531576014534 0.920690399547028 1 1
0.959787530630818 0.950309541078586 1 1
1.06639429344887 1.05599938087066 1 1
0.966749145549328 0.957582224256427 1 1
0.997043713566123 0.987221272181036 1 1
0.943449447673199 0.934381494531717 1 1
0.970692020231388 0.961276373687934 1 1
1.10906038642506 1.09754290941331 1 1
0.956924544057719 0.94730910854466 1 1
1.00047600392364 0.990386318862434 1 1
0.879382851379019 0.869959409133425 1 1
0.959597343189009 0.950277801192021 1 1
0.957328269900846 0.947886424903369 1 1
0.962803735339306 0.95264130506287 1 1
1.08445611132577 1.07351950547012 1 1
1.04187278567598 1.03163267796066 1 1
1.01807585183777 1.00757313768218 1 1
0.98461581987635 0.97507487369035 1 1
0.944479294498671 0.934293037657783 1 1
1.00271172413222 0.99306362337417 1 1
0.926603380637565 0.917534803609848 1 1
0.835486480761246 0.827521837646335 0 0
1.03556363923718 1.02571064421247 1 1
0.977782867169163 0.968400687055919 1 1
1.05655904225731 1.04581494536964 1 1
0.966032323316261 0.955971764805484 1 1
1.11372157361195 1.10313983935817 1 1
1.0059232029794 0.996229904737876 1 1
1.06595217929337 1.0555885328119 1 1
1.11204372915668 1.10142537744404 0 1
0.925309030277841 0.916578203341808 1 1
0.956790630316675 0.947820276669977 1 1
0.907023407122039 0.898152121939781 1 1
0.916225723176646 0.906689318210079 1 1
1.04310376211738 1.03313685900505 1 1
0.9172280871848 0.907922259686088 1 1
0.915024998150811 0.905798458084046 1 1
0.953454993659955 0.943929670145599 1 1
1.05722106339533 1.04661073869866 1 1
0.982034756686137 0.972108114945868 1 1
1.05192433460943 1.04177498767445 1 1
0.927796415927941 0.917923738452559 1 1
0.916877471594163 0.908198738871345 1 1
0.984720598816881 0.975328175921836 1 1
1.02077767385157 1.0093704714388 1 1
0.977911843800285 0.969123630718822 1 1
1.04541365918866 1.03455935993805 1 1
1.02685782853825 1.01675241713149 1 1
1.00426379479741 0.994602220239834 1 1
0.912343009812345 0.903410332369579 1 1
0.951694377499792 0.942866049774812 1 1
1.10146625500601 1.09063321958711 1 1
0.99625193231061 0.986423458169455 1 1
1.02689759992462 1.01658136019854 1 1
1.0177040369594 1.00852733619622 1 1
1.12271380508172 1.11124838364094 1 1
0.867161693956118 0.857921478863402 0 0
1.02025018892879 1.00963198383956 1 1
1.0401801591796 1.03015869172395 1 1
0.896661441960586 0.888119671043912 1 0
0.952074909621368 0.94322515753878 1 1
0.986350282764618 0.976213388773152 1 1
0.890849269014567 0.881384128462684 1 1
0.956847551935484 0.94749939281503 1 1
1.03222355149576 1.02167719859955 1 1
0.983432322075937 0.97425562892544 1 1
1.03309665268715 1.0233096751553 1 1
1.09100492906428 1.08032158910043 1 1
0.974336636080747 0.964776092806469 1 1
1.06896013133365 1.0583975834124 1 1
0.951000741877033 0.94064048235157 1 1
1.01147125561789 1.00160238103573 1 1
0.906821230730476 0.897983118497896 1 1
0.972408112079822 0.96203450945819 1 1
1.03225895411149 1.02245622844183 1 1
1.02251258473805 1.01272926117369 1 1
0.918741458230373 0.910093055687585 1 1
1.02268981832908 1.01301758635681 1 1
0.886656944419891 0.878290443425144 0 0
1.09839671987215 1.08723621957747 1 1
1.08703827871698 1.07547117838015 1 1
0.956087842286524 0.94629510175693 1 1
1.00562929736518 0.995193953764976 1 1
1.09439168133145 1.08389689645374 1 1
0.995580611236066 0.985041924132264 1 1
1.04394606290953 1.03362310946482 1 1
1.00548518763658 0.995969589022457 1 1
1.01083689918151 1.00129311904305 1 1
1.00431189546134 0.994830036868951 1 1
1.09659633891284 1.08618037481606 1 1
1.11386072930148 1.10313105493053 0 1
1.01220447035658 1.00194963966768 1 1
1.00950431166648 0.999204334355902 1 1
0.983935387285009 0.974399221063485 1 1
1.07716653527598 1.06689772063914 1 1
1.00483419127868 0.995133200832261 1 1
0.941667320459007 0.931733075919886 1 1
1.00411665382271 0.994559703975181 1 1
1.03669689490139 1.02666792367972 1 1
0.966205675112767 0.957177105021246 1 1
0.942570829201889 0.93254024689298 1 1
1.0563572903495 1.04526314084828 1 1
0.940770101050276 0.930543035515019 1 1
0.988815531269322 0.978909351347545 1 1
0.947333264731431 0.938344951742796 1 1
1.02058571784241 1.01036923288059 1 1
0.98677058523333 0.976730178209497 1 1
1.07604031428624 1.06564629990536 1 1
0.941781711833577 0.932111026536669 1 1
0.97483972805094 0.965057756554182 1 1
0.918717403089973 0.909252830773811 1 1
1.01092211229427 1.00104556954395 1 1
1.06794203418098 1.05688598691834 1 1
0.996730250957288 0.987284266434052 1 1
0.990068461476729 0.979677575018229 1 1
1.06279385898585 1.05239931849936 1 1
0.990630909235471 0.980726239204075 1 1
0.99581955126854 0.985837179528357 1 1
0.926581291003565 0.91787816668159 1 1
1.05720660752558 1.04615869927215 1 1
0.985816990040626 0.976176801101529 1 1
1.0434307879647 1.03370363135643 1 1
0.975959202110523 0.966512092092562 1 1
1.04423205832676 1.03372385356211 1 1
1.03909959989826 1.02842550624101 1 1
1.0390641441314 1.02910924273955 1 1
0.906880689263371 0.898808754222887 1 1
1.02369339640174 1.0140088025497 1 1
0.879637388512142 0.870449135822433 0 0
1.04414433983068 1.03343595443769 1 1
0.994624757984203 0.984807266742165 1 1
0.871558923628749 0.862786711859462 0 0
0.942244117510858 0.933159393829324 1 1
1.03360568737398 1.02324979497393 1 1
1.00708901618678 0.997372925742353 1 1
0.980008246680691 0.970389055516924 1 1
0.933662749816889 0.924580204961076 1 1
1.03385238944786 1.02367479882432 1 1
1.03030834972064 1.01932050418718 1 1
1.0358551404471 1.02572125456157 1 1
1.02326171309992 1.01254483097308 1 1
0.98990772447177 0.980110095132824 1 1
1.08027801335988 1.0697518214354 1 1
0.99541401373347 0.985960134101752 1 1
1.06237293711581 1.05219685510318 1 1
0.983421537069655 0.973408052835798 1 1
1.03113662798788 1.02143370516942 1 1
0.88152559729228 0.873120201222714 0 0
0.866377629657363 0.857269077516225 0 0
1.1175543354142 1.1067411563038 0 1
1.03669636467846 1.02607006788173 1 1
1.04546953468097 1.03527043149137 1 1
1.06052570582736 1.05018414880398 1 1
0.935494577580315 0.926191977574441 1 1
0.974512416014933 0.96584577392497 1 1
1.03393661606627 1.02346456927573 1 1
1.03683519229568 1.02654439149836 1 1
1.0531038127141 1.04260850261663 1 1
0.998274799832879 0.98771368690636 1 1
1.05521930828733 1.04479072446323 1 1
1.00938344232798 0.999910432988413 1 1
0.982739110295416 0.973512416537759 1 1
0.971935242423991 0.96173064771987 1 1
1.02298678664172 1.01322499379405 1 1
0.8246409789381 0.816706034234025 0 0
0.8947680444449 0.886148415238783 1 1
1.03114547176497 1.02064046501346 1 1
0.942260474350543 0.933756825719614 1 1
0.976060892080073 0.966690714777451 1 1
1.11235911882796 1.10096409986394 0 1
0.947106842535305 0.937959793528051 1 1
1.06928971505814 1.0588662885565 1 1
0.883525183743181 0.87474924813446 0 0
1.05465447825868 1.0447472711343 1 1
1.06633533300425 1.05532854392364 1 1
0.939580993855178 0.929627724213845 1 1
0.998053349189788 0.987437712006868 1 1
1.09181587287359 1.08191424137293 1 1
1.01635661651113 1.00663417387694 1 1
0.986215558764278 0.975666465460584 1 1
0.95686498010919 0.947404512711323 1 1
0.974741174253051 0.965160956285263 1 1
0.981712364029932 0.971560785173523 1 1
0.954502400416079 0.945369041818759 1 1
1.02578738852728 1.01510766113357 1 1
1.06033791221325 1.05031218379928 1 1
0.930013157264864 0.920600085155573 1 1
1.0775720404742 1.06728154856696 1 1
0.973916140006358 0.964641143318012 1 1
0.961913642266188 0.952204855175174 1 1
1.00994872304076 0.999784885686481 1 1
1.08304725870815 1.07226218334536 1 1
1.01839270959356 1.00776813562846 1 1
1.01229540966956 1.00235339005092 1 1
0.980813219042883 0.970874657495358 1 1
1.01464415965062 1.00508693361361 1 1
0.967258794942192 0.957504916655174 1 1
1.08002824188269 1.06892982239454 1 1
0.933883604446272 0.924272328632115 1 1
1.04033962777406 1.02929263639676 1 1
1.02398833453325 1.01402994880081 1 1
0.981180883362935 0.971591141518213 1 1
0.934943471850372 0.925404284381602 1 1
0.940749786328677 0.93060041948004 1 1
1.02708398076513 1.01698897934056 1 1
0.929433462823962 0.920580295582785 1 1
1.04597604424027 1.03608230727442 1 1
1.04498094675514 1.03471695986081 1 1
0.963427585515124 0.95387706324691 1 1
1.07446298929503 1.06369402316735 1 1
0.996434415511613 0.986843740158175 1 1
0.89001859894823 0.881808555826492 0 0
1.01227913632426 1.00182908169971 1 1
1.03384128063833 1.0232274124535 1 1
1.00175744189438 0.991665701196567 1 1
0.963375091493688 0.953388071150492 1 1
1.0096914140815 1.00002335831725 1 1
0.973698921529443 0.963718107039284 1 1
1.00778087889967 0.996985364452987 1 1
1.02044385233334 1.01040471586032 1 1
0.973773436251143 0.964170723924155 1 1
0.939764998070347 0.930071226096279 1 1
0.900675957592899 0.891550473832741 1 0
1.00766964218596 0.997446084563675 1 1
0.977953642379302 0.968826898427911 1 1
1.10000894705881 1.08936076356295 1 1
0.973246040869278 0.963405580448481 1 1
0.976474348529015 0.966624593586146 1 1
1.07308244805363 1.06326959528143 1 1
1.01399714567761 1.00394631668726 1 1
1.0630195066858 1.0516018990569 1 1
0.979149902800025 0.969707249567356 1 1
1.03601447661901 1.02528013880032 1 1
0.942424664095336 0.932732162591694 1 1
0.997815574975119 0.987873078257602 1 1
0.921694529124163 0.912048015848577 1 1
1.01136209939736 1.00117823533519 1 1
1.09420567801721 1.08321068020358 1 1
0.998947073867573 0.989636335532911 1 1
1.06410446056823 1.05375883119269 1 1
1.03954974825678 1.02932553240817 1 1
1.16749342575635 1.15587131428112 0 0
0.93534856880188 0.92627017014408 1 1
0.979643543682344 0.970165710618784 1 1
1.03842759418726 1.02823249867204 1 1
0.960516796025125 0.95159850018555 1 1
0.94360306614712 0.934390506945827 1 1
0.888146797714705 0.879260062128926 1 1
0.969309138767835 0.960093741611873 1 1
0.898080596096793 0.889308523740206 1 1
1.03729101631886 1.02681650842581 1 1
1.00656575379305 0.996310619594064 1 1
1.00486753607936 0.995173764644217 1 1
0.94406777811541 0.93398536321199 1 1
0.99498568043223 0.985335934716507 1 1
0.953108167758361 0.943798029740073 1 1
0.933182078165847 0.923749025741977 1 1
1.04231212343119 1.0309003384177 1 1
1.02587898003093 1.0148061081865 1 1
1.10476873038849 1.09417921396471 1 1
0.888034529946947 0.879365379923039 0 0
0.985574738400972 0.975708249311098 1 1
0.986036491063415 0.976069167380122 1 1
1.10103254426514 1.08992930319003 1 1
1.02648832746775 1.016719116339 1 1
0.969376709443269 0.959893454271326 1 1
0.980543597325314 0.970300943227218 1 1
0.858862602290013 0.850744550226375 0 0
1.02372945354442 1.0138227760324 1 1
1.0593220094845 1.04876483098788 1 1
0.99219696205818 0.982506359918959 1 1
0.981453083964118 0.971520350198955 1 1
0.866175565603326 0.857571803985462 0 0
0.957790620035217 0.948528188134686 1 1
0.896205398186572 0.887782212892811 1 0
1.08404131593699 1.0736398259701 1 1
0.972208410069031 0.961322315690006 1 1
0.939284872565095 0.929427918535922 1 1
1.06868953420747 1.05810723962031 1 1
1.01562960975056 1.00499438500734 1 1
1.00890275273479 0.998033057405294 1 1
0.907022077949295 0.897740785872312 1 1
1.04218289648437 1.03242465434889 1 1
1.00382153054414 0.994125865995266 1 1
0.936514996300495 0.926569546092755 1 1
1.05031965047084 1.04011299858588 1 1
1.07110257704708 1.0599620751339 1 1
0.95908858787278 0.949419255584573 1 1
1.00505084285033 0.994433012036182 1 1
0.918803851491508 0.909516094865471 1 1
0.921200185121642 0.912345173936822 1 1
1.04725652420813 1.03749088712647 1 1
1.04901000128618 1.03812637550929 1 1
0.990968832825319 0.981026701263352 1 1
1.00351744014626 0.993949964806706 1 1
0.996004642785674 0.986305541032024 1 1
1.02468891420506 1.015094661461 1 1
0.89305138044978 0.883819310597775 1 1
1.01148712497397 1.00133112056158 1 1
1.03399572796095 1.02345720242968 1 1
1.00646636801948 0.997210319980019 1 1
1.00241584555499 0.992480097659189 1 1
1.03022670707364 1.02017486718601 1 1
1.13656155704423 1.12629944093878 0 0
0.953942718238955 0.943707569064987 1 1
1.13282723467674 1.12011622327154 0 0
0.920850667799317 0.912184495618511 1 1
1.00759536118563 0.99848150674389 1 1
0.998032213932599 0.987800804193419 1 1
0.954373295085814 0.944923750365965 1 1
0.985834983773433 0.975780401038311 1 1
0.999026957601284 0.988685802451906 1 1
0.905637216162135 0.896487693547984 1 1
1.0051214834648 0.994587918371053 1 1
1.05574591469963 1.04539938839974 1 1
0.945308259051405 0.935771949033019 1 1
1.02565542941091 1.01588624067708 1 1
0.949726422586253 0.940839526904548 1 1
1.01218795008287 1.00174222226647 1 1
1.00629646902997 0.996291629382683 1 1
1.08411290535809 1.07293886825112 1 1
0.95940357541958 0.950165381982341 1 1
1.09644401657759 1.0848544555183 1 1
0.943237906340379 0.934344381017129 1 1
1.00331364037411 0.992303467972497 1 1
0.982131886788174 0.971512575367252 1 1
1.06074233723413 1.05031071067217 1 1
1.12925843449275 1.11719088308755 0 0
0.893186651186684 0.884347392955965 1 1
1.05611412806481 1.04535451220587 1 1
1.034842320825 1.02507960971309 1 1
0.984354545833553 0.974248281724041 1 1
0.933145625431735 0.92339090613081 1 1
1.03900798570745 1.0281028060169 1 1
0.964377192394335 0.954702586234311 1 1
0.984799939332567 0.97457504761108 1 1
0.973849801869449 0.964030058563211 1 1
1.04246754787176 1.03260788084857 1 1
0.916757146892043 0.907594604782394 1 1
0.969525723911381 0.959559408986077 1 1
0.990124914076005 0.97906728823963 1 1
0.959984679743733 0.949328481941265 1 1
1.07190937191514 1.061264938928 1 1
1.01801562478287 1.00852128880107 1 1
0.965421390920102 0.955676431083747 1 1
1.04097456155605 1.03102609288028 1 1
1.0830263130757 1.07198717233979 1 1
1.03863000822351 1.02855775454648 1 1
0.95375893456887 0.943713590340616 1 1
1.01758057883261 1.00744958508794 1 1
1.0481247592116 1.03708776362013 1 1
0.98798605087446 0.978113582578583 1 1
1.02408408821623 1.01415295085108 1 1
0.970563078709238 0.960130138655575 1 1
1.04710057488156 1.03671659477173 1 1
0.981249198404578 0.97123370284577 1 1
1.13466471791459 1.12357799971225 0 0
0.981950525994429 0.972159267052824 1 1
0.99933926676796 0.989151586192762 1 1
1.09299437578078 1.0818311146839 1 1
1.04492040116608 1.0347544053201 1 1
0.898479969477754 0.889826766664471 1 0
0.992679916093507 0.983693462030379 1 1
0.986591407849907 0.976992064200312 1 1
1.11836396766392 1.10678188563306 1 1
1.05699214977807 1.04693208572778 1 1
0.984205785801576 0.974773752049697 1 1
0.90956650506137 0.90106390507362 1 1
0.937838768464574 0.928587407372021 1 1
1.01375388858569 1.00408674731421 1 1
0.927290383347035 0.9182870290613 1 1
0.962477415538168 0.952729333148714 1 1
1.01077667871703 1.00073332637788 1 1
0.845216909620111 0.836528499576404 0 0
1.06846050177322 1.05807521092238 1 1
0.96654528968162 0.957143593701018 1 1
1.12560477454543 1.11422621963471 0 0
1.04197568178528 1.03182211410226 1 1
1.06232612299885 1.05114162533196 1 1
0.986477159738422 0.97572724733338 1 1
0.919135314317351 0.910117876420638 1 1
1.00469918045976 0.994582921077447 1 1
1.00933312902926 0.998768995079982 1 1
0.885290987551489 0.876079719214417 0 0
1.03549047007461 1.02561522261491 1 1
0.991144251999377 0.981487697541808 1 1
0.892157092470197 0.883558466398029 1 0
1.00827432791941 0.997973895974708 1 1
1.07062726581679 1.05961536983492 1 1
1.0276421572632 1.01752519889064 1 1
1.00967971389017 0.999196356592392 1 1
0.985544956069018 0.975352282396442 1 1
1.0439457372865 1.03373322900444 1 1
1.0147505903265 1.00519018174481 1 1
0.943494019545733 0.934256667409894 1 1
0.889194418879118 0.880414497045205 1 1
1.02370658383092 1.01266910593099 1 1
1.05843040913004 1.04742492756321 1 1
0.995002517247639 0.985953077115728 1 1
1.09459354328865 1.08412933727695 1 1
1.04944904750448 1.03853183197112 1 1
0.954986485095933 0.945096741438985 1 1
1.07043694000579 1.0595861738556 1 1
1.06933649853889 1.05908786861382 1 1
1.07190029666726 1.06128427659061 1 1
1.02707669938072 1.01722962421036 1 1
0.993983155811153 0.984592396792612 1 1
1.03244555934706 1.02277014894137 1 1
0.948301401919607 0.939335221275516 1 1
0.977213528751542 0.967225280655912 1 1
1.02523847459003 1.01568327928377 1 1
1.07797397179368 1.06716379802014 1 1
0.962592898000842 0.953181974174282 1 1
0.838839396833334 0.830784661543467 0 0
0.955064982601737 0.945400722013486 1 1
1.02999408017663 1.01928992764416 1 1
1.00558792474626 0.996038477005239 1 1
0.918180010035299 0.909063838230834 1 1
0.924563144310509 0.915314812994847 1 1
1.07504945509261 1.06366207721146 1 1
1.03966020429684 1.02958230541475 1 1
1.11723536974811 1.1067813728142 1 1
0.997882971396842 0.987746746457662 1 1
1.05746277676818 1.04702010887217 1 1
0.979106567838684 0.970023589207343 1 1
0.956042204013295 0.946846137739726 1 1
0.974999576436751 0.966093787775822 1 1
1.08193650123514 1.07120693452411 1 1
1.02270371428076 1.01251088300799 1 1
0.955753768325288 0.946058478145614 1 1
0.992410403521547 0.982959411759158 1 1
1.10266788608097 1.09098641596832 1 1
1.06387318998017 1.05321545540008 1 1
0.935256485117791 0.926397362566556 1 1
0.983921455149172 0.974107626112662 1 1
0.935926797277169 0.926550056395988 1 1
1.01181549304735 1.00095437438771 1 1
1.05447549304517 1.04351468341235 1 1
1.00158963540808 0.990826470404769 1 1
1.03281146464885 1.02249740791129 1 1
0.94415595005494 0.935496888253403 1 1
1.06122040065104 1.05101348800733 1 1
1.02780389518776 1.01767963756913 1 1
0.938631955419416 0.929825863125024 1 1
0.936800864251004 0.927730496434459 1 1
0.913263434675025 0.904176498096612 1 1
1.0154704748447 1.00570144436445 1 1
1.03755646475262 1.0272249871358 1 1
0.987943096429192 0.977875444427826 1 1
1.00205439599393 0.992485461595114 1 1
0.99005243686514 0.979767412022785 1 1
1.02405196985951 1.01385661555698 1 1
0.998152930083828 0.988390852485681 1 1
1.00219113242961 0.992643198539021 1 1
1.0699597955866 1.05984608198231 1 1
1.0318041272317 1.02076161841324 1 1
1.03269666023337 1.02170506345368 1 1
1.03450471252992 1.02474615352965 1 1
0.983163211356515 0.97373655358456 1 1
1.0418644312606 1.03172596095531 1 1
0.958627144254546 0.949207977356457 1 1
1.08619780348172 1.07495869109676 1 1
1.00291912765823 0.992727782102696 1 1
1.00761214126084 0.997625542090653 1 1
1.04082997255912 1.03004389516905 1 1
0.893977014812745 0.884928153114617 1 0
1.02625409997225 1.01652346015807 1 1
0.989184220671043 0.978733310633149 1 1
1.00156998000592 0.991849963391761 1 1
0.976916045664393 0.967686541088825 1 1
0.909537590673124 0.899229273290645 1 1
1.0652825021555 1.05516584217251 1 1
0.896772551103781 0.887795780838816 1 0
0.999614813663712 0.989792823088097 1 1
1.03691466132917 1.0270711730906 1 1
0.994196520260721 0.983994100842859 1 1
1.02843056542893 1.01805948933914 1 1
0.82641479167646 0.818349215683508 0 0
1.05823587928984 1.04776164915946 1 1
1.05531487214159 1.04458494476042 1 1
0.932457133268563 0.922946206749258 1 1
0.979776034501867 0.969670241671866 1 1
1.09706047342151 1.08717284939164 1 1
0.939284102430358 0.929472097322157 1 1
1.04867958528685 1.03768884852375 1 1
1.02870586535729 1.01834930517038 1 1
0.980897046379575 0.97107786729344 1 1
0.983630355398353 0.974637986337581 1 1
0.894205181601673 0.885489288356721 1 0
1.10111857046774 1.08916555768988 1 1
0.94740791095678 0.938514976174389 1 1
0.964792214998016 0.955265443008185 1 1
1.02719454658058 1.01644158977257 1 1
0.99431456082288 0.983885991569047 1 1
0.93244856107461 0.922971431949563 1 1
0.967122747188781 0.95782223539366 1 1
0.989939741682208 0.980027068400161 1 1
0.983489347719325 0.973343301026941 1 1
0.865924252144849 0.857224015987674 0 0
1.0421658154432 1.03250760162553 1 1
0.971671377194615 0.96215400924251 1 1
0.94782938579748 0.938199264214478 1 1
0.96647881989522 0.956070934530627 1 1
1.0864609545781 1.0758973474664 1 1
1.06306103530101 1.05204169147133 1 1
1.04221919630183 1.03193187269258 1 1
1.07139855792948 1.06090130254831 1 1
0.973353623751159 0.963242867660384 1 1
0.961148758239801 0.951183133286603 1 1
1.03785903607394 1.02828126977011 1 1
0.915770530362527 0.907720523641721 1 1
1.00644466732708 0.996803955509438 1 1
0.988566188723005 0.979379260342763 1 1
1.03384592389793 1.02340685468704 1 1
1.10212967875466 1.09122660183397 1 1
0.898654887393954 0.88944356370451 1 0
1.08424750469843 1.07332250321965 1 1
1.03535841486843 1.02420105921017 1 1
0.950615132643696 0.940464355781366 1 1
0.979810139219881 0.969111729010259 1 1
0.953128526221707 0.944270492586146 1 1
0.973992197564999 0.963562868927674 1 1
0.972620528790135 0.963137805671402 1 1
1.00110440977179 0.991910239567861 1 1
1.02668121250208 1.01640681819977 1 1
0.942096203709745 0.932669055504536 1 1
0.977644079391297 0.968318651602774 1 1
1.0453782429087 1.0347088494168 1 1
1.04816252786851 1.03757180039091 1 1
1.00321749611702 0.993295493883958 1 1
0.961450965251343 0.952235623442263 1 1
1.01857912962669 1.00796824605597 1 1
1.10445471417523 1.09441716464706 1 1
0.982693162170349 0.972919450213661 1 1
1.05501102325323 1.04519012898217 1 1
1.03473463362307 1.02330923804444 1 1
0.962824708652594 0.952939557989673 1 1
0.981715705060842 0.97228059389345 1 1
0.995666054363331 0.985353476849803 1 1
0.982070933881669 0.971981786308476 1 1
1.04981164772708 1.03980124773693 1 1
1.03385665742317 1.02351660659484 1 1
1.05919618388713 1.04912474842877 1 1
0.975819902099868 0.966161211216628 1 1
1.02718813614868 1.01627489992155 1 1
0.885273482518437 0.876211691881931 1 1
1.02410608966386 1.01344961057641 1 1
1.05638651191713 1.04622786212433 1 1
1.0545955636626 1.04455690977944 1 1
1.00122066685644 0.991346404154621 1 1
1.07581337960719 1.06514839552409 1 1
0.99546632615336 0.985193814579047 1 1
1.06016653292753 1.04958527359825 1 1
0.932441485973348 0.92327682267202 1 1
1.03121930868606 1.01967467804965 1 1
1.05822817563758 1.04730482308898 1 1
0.980199279980152 0.970562248238385 1 1
1.05099810194057 1.04099274295332 1 1
0.963572855627076 0.953815169424058 1 1
0.98123131228177 0.971077286209928 1 1
0.944512669004271 0.934953846535718 1 1
1.03026614737308 1.01991817879017 1 1
0.915402016421298 0.906060395729455 1 1
0.932951058400651 0.92377755025947 1 1
0.983037378996936 0.972513926560297 1 1
1.02657305894891 1.01548601269485 1 1
0.923113803535176 0.913730857698582 1 1
1.00532837667872 0.996311621490351 1 1
0.984757204193518 0.974045042784113 1 1
0.961803634857693 0.952156141206139 1 1
1.06939158378233 1.05943142668617 1 1
1.06708593500211 1.05724640251823 1 1
0.939185930671757 0.93002656601104 1 1
0.976376724137361 0.966519782509841 1 1
1.05776503517363 1.04672989064059 1 1
1.01495882891879 1.00439682908842 1 1
1.02303036515721 1.01236461806682 1 1
1.02620130043505 1.01623965338591 1 1
1.05066220821497 1.04005259009605 1 1
0.915028673803952 0.9056536219864 1 1
0.975655210957997 0.9661216481529 1 1
0.989017455067209 0.979292333254367 1 1
1.00421431219649 0.995143441237605 1 1
0.97910296043375 0.96934340161003 1 1
1.03389697499962 1.02411058820724 1 1
0.954734957777276 0.945397100721098 1 1
1.0191099940736 1.0086211174805 1 1
0.933789906474266 0.92421402094523 1 1
1.05273948734717 1.04160675527462 1 1
1.05908932021753 1.0484933676572 1 1
1.11895281887222 1.10807119610073 0 0
1.01325927621784 1.00293152222016 1 1
1.0002199358477 0.99082711226625 1 1
1.01013954095864 0.999864724545092 1 1
0.950296257510579 0.939462028971215 1 1
0.963321172455077 0.953112109652379 1 1
0.91671298968698 0.906831080834166 1 1
1.02190101599624 1.01183766040864 1 1
0.874896920702735 0.86557416666011 0 0
0.984164282542202 0.974406421497972 1 1
0.934540002187094 0.925578832084473 1 1
1.01475544402687 1.00447170754468 1 1
1.01966041193079 1.00964663478404 1 1
1.02492099039298 1.01499385880032 1 1
1.03200585460166 1.02152911110805 1 1
1.0061181513996 0.99636969098882 1 1
1.08153743228776 1.07061778376816 1 1
1.01574239263005 1.00534892644338 1 1
0.946942381736224 0.937198907690614 1 1
0.959162933834383 0.949662353195647 1 1
1.05204001135377 1.04138951429714 1 1
1.00834997690353 0.997449737317173 1 1
0.981051201247726 0.971276417811113 1 1
1.05169132236339 1.04151498068492 1 1
0.986628473936868 0.975806912749026 1 1
0.952172478096801 0.942503889919911 1 1
0.988552709087679 0.977930563781805 1 1
1.00754329029559 0.997753445949315 1 1
1.09492562287506 1.0837457284218 1 1
1.06429373499521 1.05352512066033 1 1
1.02177758729992 1.01167060155677 1 1
1.09098565833827 1.07980779767711 1 1
1.10044837048228 1.08988535681026 1 1
0.980413993026933 0.970336181635884 1 1
1.01162700858657 1.00202808647724 1 1
0.976859648074312 0.966702749224368 1 1
1.01061509257359 1.00085764480799 1 1
1.02889741870537 1.01932980497826 1 1
0.992780774342341 0.981931329159201 1 1
1.06118068751781 1.05102563619645 1 1
0.937770148144459 0.928816832089401 1 1
1.07497533444275 1.06350191363635 1 1
1.01167966157677 1.00179103037044 1 1
0.988683592051091 0.978196408623264 1 1
0.978576998523307 0.968373800675568 1 1
0.988464911996473 0.978577757971637 1 1
1.06129592571722 1.05136550929493 1 1
1.08027481171538 1.06998527252418 1 1
0.948358017044114 0.939334411726774 1 1
1.01276456108916 1.00209822718508 1 1
0.996975708527322 0.987008089972781 1 1
0.997675484676718 0.988367212691113 1 1
0.949168438963818 0.939787034493982 1 1
1.06135840285222 1.05053982762099 1 1
0.938379927614458 0.92922861768172 1 1
1.02688985548543 1.01689671211908 1 1
0.967852376527296 0.958949135314959 1 1
0.999629996801163 0.990025608661751 1 1
1.02004104112258 1.00923684347013 1 1
0.972692281858039 0.962823903684915 1 1
1.03760651259073 1.0260917678011 1 1
1.05539879015547 1.04491243828855 1 1
1.00083971025086 0.991220136269781 1 1
1.02558392450095 1.01551429108968 1 1
0.955681912553368 0.946048203360658 1 1
1.01011986963651 1.00003721479188 1 1
0.989659524835681 0.980218484180478 1 1
0.974503913942596 0.964254957235144 1 1
1.04326923230179 1.03290217385821 1 1
1.05119992257864 1.04062961574378 1 1
0.951872109435325 0.941238958578011 1 1
1.06206232092662 1.05098074645149 1 1
0.924557029100906 0.915847681597561 1 1
0.962695649812025 0.952536359594659 1 1
0.992043638443823 0.982515599609895 1 1
0.973975284074305 0.964645396114552 1 1
0.98723173341945 0.976728322109682 1 1
1.055133570767 1.0436230793051 1 1
0.985349259966342 0.975644831670161 1 1
0.948207755934437 0.938708788298185 1 1
1.05175985149646 1.04126163870623 1 1
1.00509232347187 0.994989998007967 1 1
1.01489498963429 1.00441898816645 1 1
0.898012904596466 0.889159152010216 1 0
1.11310526218457 1.10216706275581 1 1
1.01913726356301 1.00882576252585 1 1
1.01220481709828 1.00222162338393 1 1
0.97355277928011 0.963391591991178 1 1
1.0672037113411 1.05644452490267 1 1
1.00460270855855 0.994477120083813 1 1
1.0306824569079 1.02106230997506 1 1
0.975100630367768 0.965342128676353 1 1
1.0197001226239 1.01007489752934 1 1
1.00004657968554 0.990934572323641 1 1
0.984888917017251 0.975070252273863 1 1
1.09669359962781 1.08606805907653 1 1
0.966741000446992 0.957128419816455 1 1
0.954445059421833 0.945211835982598 1 1
1.07600187088914 1.06494173690524 1 1
1.0112558231429 1.00167159333408 1 1
0.951559435289565 0.942167557283132 1 1
0.993859873422262 0.984333151855813 1 1
0.976736053175365 0.967237264314099 1 1
1.07365373895681 1.06262278101195 1 1
0.999965481164665 0.99018055366815 1 1
1.00221495639258 0.991557508783016 1 1
1.12587120836729 1.11349033030784 0 1
0.911915089002613 0.903550532465969 1 1
0.942712040761201 0.933155371437737 1 1
1.00794262724925 0.998026809068887 1 1
0.991897924302062 0.981926486204523 1 1
0.990522474541216 0.980571146217244 1 1
1.01321064459894 1.00309641199199 1 1
0.981767783407266 0.97253233641307 1 1
1.00987719669496 1.00051031893226 1 1
0.980493196585203 0.971220311802486 1 1
0.957261024380078 0.947667300235347 1 1
0.943636242932144 0.934287044285345 1 1
0.993269938151458 0.983925002185096 1 1
1.05042271766514 1.04043100906294 1 1
1.03314961631622 1.02286538750121 1 1
1.09677418118629 1.08589184588071 1 1
0.981706774822455 0.971948223324706 1 1
0.953132483351496 0.94373424861175 1 1
0.956998439503097 0.947397332027742 1 1
1.03484016783876 1.0243297365043 1 1
1.04257162573592 1.03237031384095 1 1
0.996285208815923 0.986432723540289 1 1
1.01881382151847 1.00858427937298 1 1
0.966021229943926 0.955876838076159 1 1
0.990269847233422 0.980927237205001 1 1
1.00160982700906 0.991537150485542 1 1
1.01533109346447 1.00559810377926 1 1
0.997407175350361 0.987289128732201 1 1
0.990599808695609 0.980122461503364 1 1
1.04364607941557 1.03316989914909 1 1
1.00582198223891 0.99613241679696 1 1
1.02038078830654 1.01017363432912 1 1
1.02243842626563 1.01222883931927 1 1
0.852145641070659 0.843917198354446 0 0
1.04871390082915 1.03822680539467 1 1
1.00828939397046 0.998359091712918 1 1
1.0295615527276 1.01853006865943 1 1
0.869367030171596 0.860539324242869 0 0
0.99290130841996 0.982454828371405 1 1
1.00443010594683 0.994858203026259 1 1
1.00241417187126 0.991139244657881 1 1
1.04864572482915 1.03832708382991 1 1
1.02224362393146 1.01301591526657 1 1
1.05074139356353 1.04085649716791 1 1
0.855593950927969 0.846331157316283 0 0
1.01271113340367 1.00280635962502 1 1
1.00529891082137 0.994948172064101 1 1
1.02256711215069 1.01254401494693 1 1
1.00056514855426 0.990743004940176 1 1
0.964550218225548 0.954719671613877 1 1
0.970094409171283 0.960667603518311 1 1
0.980575742325867 0.971061037403273 1 1
0.937145563645572 0.92828798842327 1 1
1.01470778961772 1.0039525144431 1 1
0.907088832185439 0.899134605930145 1 0
0.964397135575995 0.954849422717944 1 1
1.0358332414554 1.02541166312317 1 1
0.966214172145853 0.956592195190483 1 1
1.08076463308619 1.06979154769869 1 1
0.992094236312662 0.981716318254961 1 1
0.986983793790122 0.977753227444699 1 1
0.987178680379619 0.977449279417512 1 1
0.945558163692981 0.934979771600221 1 1
0.957672313995706 0.947527463925846 1 1
0.903057185415103 0.894023293424183 1 1
0.927215319675016 0.917997775566696 1 1
0.996511466320412 0.986938736519048 1 1
0.980918480859911 0.970984779056754 1 1
0.984226718225883 0.974230734948143 1 1
0.997997332618307 0.987303398031515 1 1
0.96529983110614 0.955550278030181 1 1
1.0726670350232 1.06219871091971 1 1
1.08224152349999 1.07175213841343 1 1
0.932172023763295 0.923256433789597 1 1
0.916995585800808 0.907999660524546 1 1
1.14738362451664 1.1359353945028 0 0
0.948884362510783 0.939435879277844 1 1
1.17329134703416 1.16064986896876 0 0
0.97253445335057 0.963370248249222 1 1
1.02612953873819 1.01621872264043 1 1
0.999049617142143 0.989018714592633 1 1
1.02489473056784 1.01489762494149 1 1
1.04310798758093 1.03277633008132 1 1
0.967126717961781 0.957193613041241 1 1
0.978826117039865 0.969133249203879 1 1
0.976088772347885 0.966167028911658 1 1
0.930491121677274 0.921944913330337 1 1
0.972250320835789 0.963202432598712 1 1
0.972960097414139 0.963254861588166 1 1
0.945984640750463 0.935860187491174 1 1
1.13262790318257 1.12211774441947 0 0
1.03857185903623 1.02824122555446 1 1
0.92092285162733 0.912375079671591 1 1
0.978438275250716 0.967834008766903 1 1
1.0300155101365 1.01973350358536 1 1
0.948384975971536 0.939894164060959 1 1
1.01037636733827 0.999808074341239 1 1
0.935213103616148 0.926191420159997 1 1
1.07735512127972 1.06604075168078 1 1
0.987739392933733 0.977314602724516 1 1
0.962715565769766 0.953260123418384 1 1
0.998060968571709 0.988042676506139 1 1
0.978596718724318 0.968262698555911 1 1
0.959446611208351 0.94925766376313 1 1
0.893700168038232 0.884947590006356 0 0
1.01419989661088 1.00466824678381 1 1
1.04226883767336 1.0322328017686 1 1
1.08118553416241 1.06989584387756 1 1
1.08860341134721 1.07825377631603 1 1
1.06464353841297 1.05425948578262 1 1
0.885130188261378 0.87566846324251 0 0
1.01953332000601 1.00856558717089 1 1
0.910474981492553 0.901039980910278 1 1
0.936421722296362 0.927794728947469 1 1
1.08493329982776 1.07419837025029 1 1
0.967154984754438 0.956926151266202 1 1
1.0337311203754 1.02294609669986 1 1
0.953286795211704 0.943600450281499 1 1
1.07066070221268 1.06006997478766 1 1
0.97249997953111 0.96312265534529 1 1
0.986769500662924 0.976222654520613 1 1
1.05630631079853 1.04498568140945 1 1
1.07220203153813 1.06152966196713 1 1
0.906779326017063 0.898414454017428 1 1
1.0579152717575 1.04687954031174 1 1
0.976803929973567 0.966863729204742 1 1
0.982573122088649 0.972711353629888 1 1
1.00125420283798 0.991428290028035 1 1
1.02450519605599 1.01452931513609 1 1
1.03218187988638 1.02124094750417 1 1
1.00335183438935 0.993863859697764 1 1
1.01899281626312 1.00826827379147 1 1
1.02056601550466 1.01036230621735 1 1
0.986855774875151 0.976980369836415 1 1
0.939668891399933 0.93048342350372 1 1
1.03144841335081 1.02167737893831 1 1
1.05086359698424 1.04055582847491 1 1
0.978222348609401 0.968369550958798 1 1
0.993899267768953 0.984427827091786 1 1
0.97268281244322 0.962337315479719 1 1
0.986551804951241 0.976354665784946 1 1
0.939990018796577 0.929918608911406 1 1
0.97679150734032 0.966375828588313 1 1
1.06886207915653 1.05814998304596 1 1
1.03172497922445 1.02158646584405 1 1
1.07431228729272 1.06441027444355 1 1
0.945995518948798 0.937209443672789 1 1
1.02284664721497 1.01263553305632 1 1
1.05900169642708 1.04891585687297 1 1
1.02758758247585 1.01685253099268 1 1
1.05839144794628 1.04767690172763 1 1
0.964261540744283 0.954642279934974 1 1
0.992337759782043 0.982918131553337 1 1
1.00086953293841 0.9913719393989 1 1
1.04889515913816 1.03820969166284 1 1
0.935350928987682 0.926067061767579 1 1
0.887201518096541 0.878465907532887 0 0
0.877471676538805 0.868331716513772 0 0
0.991493884731274 0.981876829224324 1 1
0.974901208998569 0.963931964656315 1 1
1.0415947510601 1.03135403036878 1 1
1.10104691971447 1.09025006413338 1 1
0.904653363512781 0.895573934311953 1 1
1.0388370916152 1.02769467434046 1 1
0.949881516042822 0.941254990182281 1 1
1.04235263745423 1.03211040238766 1 1
0.918078426255969 0.908724175994614 1 1
1.04074790088417 1.03080152358208 1 1
1.02198957099083 1.01127238095495 1 1
1.02304986050283 1.01322507388115 1 1
1.05581805231226 1.04570734147562 1 1
1.03269905958988 1.02295557296153 1 1
1.00312982930584 0.993350584992183 1 1
1.02889900693125 1.01993181734137 1 1
0.92007871250075 0.910977992724932 1 1
0.913706214782218 0.905378026040831 1 1
0.921728384262112 0.912477609886896 1 1
0.959817995299836 0.950057013275722 1 1
1.06630100226742 1.05500558484829 1 1
0.956434339543071 0.946828204150922 1 1
1.02854455480143 1.01881052075957 1 1
0.968599846345867 0.958823178890722 1 1
0.957033954963965 0.947547988422055 1 1
0.985320025319062 0.975593081876667 1 1
0.924919233407666 0.915762408788034 1 1
0.990980145319203 0.980232302062657 1 1
1.01580403632458 1.00587518099899 1 1
1.10222674088699 1.09141558288929 1 1
0.909699839049134 0.901227391202547 1 1
1.0297639295925 1.01959865322033 1 1
1.10327127812725 1.09244068154249 1 1
0.985385393268975 0.974924029091837 1 1
1.02916669455777 1.01864994859319 1 1
0.994349328792079 0.984160529965798 1 1
1.04816336168837 1.03722975434282 1 1
1.09276100381095 1.0816945844064 1 1
1.03159605207732 1.02073807395654 1 1
0.870099909175464 0.861786253979762 0 0
0.981600022325924 0.971212162921177 1 1
0.986133568947506 0.97578450857433 1 1
0.991233295395019 0.981863661001208 1 1
0.942463670731049 0.933372413883083 1 1
0.984564468161901 0.974729287730113 1 1
1.0407380302542 1.03097665197975 1 1
0.897171171539504 0.888770360002757 1 0
1.01540114071338 1.00515102627743 1 1
1.04631948166618 1.0359317041824 1 1
0.921517602479991 0.912222286114192 1 1
1.030163023582 1.02034312269712 1 1
1.04528295104242 1.03463006603674 1 1
0.968119476582619 0.958581194798842 1 1
0.998832045202773 0.989570281921861 1 1
1.00319347364762 0.992918840206759 1 1
0.978925694001447 0.969964866313012 1 1
1.05228338632984 1.04226090609984 1 1
1.06848930342105 1.05787220921303 1 1
1.017724358685 1.00592359516998 1 1
1.02812180359666 1.01746807933979 1 1
0.997582407236918 0.986596409050833 1 1
0.984660813823029 0.974892047476704 1 1
0.976033056465431 0.966592824219928 1 1
0.924782693322004 0.915933809842489 1 1
1.06752440665618 1.05672974481765 1 1
1.00233633770204 0.992103580301443 1 1
1.16994657084989 1.15743220573135 0 0
1.05629084032435 1.04554757614718 1 1
0.990251767343051 0.980587214334715 1 1
0.918654375175945 0.910449193301717 1 1
0.967932841721044 0.958334294211611 1 1
1.06007626003742 1.0494547639961 1 1
0.964721373766828 0.955405108413224 1 1
0.926241748206413 0.917513356769929 1 1
1.09023576078557 1.07923932323421 1 1
1.01537035157316 1.00568471459554 1 1
0.934686466193409 0.925728295096143 1 1
0.95482824813577 0.945611197927908 1 1
1.06551569201985 1.05482930965147 1 1
1.0876677129912 1.07735226604854 1 1
1.08551179132826 1.07418292271856 1 1
1.04266712434849 1.03213984443483 1 1
1.08835893769378 1.07821092251115 1 1
0.989056758389413 0.979179495834205 1 1
1.03340659618297 1.02264603931177 1 1
1.03073727119813 1.01988620124799 1 1
0.996795748515463 0.985945668040327 1 1
1.00835250233247 0.998798885706536 1 1
1.04891796222849 1.03851679339769 1 1
1.0047272628852 0.99468931707742 1 1
1.02250022961521 1.01187582808267 1 1
1.10961112384317 1.09800486661239 1 1
1.01786801774614 1.00737411319298 1 1
1.03525147328933 1.02558707012986 1 1
0.969426701635781 0.959560801960982 1 1
0.976545151361755 0.96674758078673 1 1
1.01683381521631 1.00748424659409 1 1
0.976183452884718 0.967304059155078 1 1
1.00512148436519 0.993514718202579 1 1
0.975051092425492 0.966164435475243 1 1
1.13014750301088 1.11733464684982 1 1
1.03013409119739 1.0198221091335 1 1
0.962669265500747 0.95341068603354 1 1
0.975059277389335 0.965743507604686 1 1
1.04684445728007 1.03576170667441 1 1
0.990127914939498 0.98110014628223 1 1
0.968547149792554 0.958973184791347 1 1
0.896834065244367 0.887838414599052 1 0
0.995513742308495 0.985428552167775 1 1
1.0650386065797 1.05375134019394 1 1
0.957154175474302 0.947759395652111 1 1
0.95989241605648 0.951007833743658 1 1
1.06212547067284 1.05152355111045 1 1
0.944338164750907 0.934963382589479 1 1
1.03655628917328 1.02600122460715 1 1
0.909365983428581 0.900367601010993 1 1
0.996827098742572 0.986931658456538 1 1
1.00301832620883 0.992179510826363 1 1
1.03136235164892 1.02065961175629 1 1
0.927654019084461 0.917759986347895 1 1
1.02861014448541 1.01757402824496 1 1
1.08908546453963 1.07787722642883 1 1
0.987581770472021 0.977831846571342 1 1
0.895891725853617 0.886776221731281 1 0
1.03705214079206 1.0266723633211 1 1
0.934475541891178 0.925338106925046 1 1
1.02351314743157 1.01323938705956 1 1
0.963467526801582 0.953970256665261 1 1
1.03490110667161 1.0244425472629 1 1
0.97332963021524 0.963342532035585 1 1
0.955580205382148 0.946568719835853 1 1
0.968591039599304 0.958930872032453 1 1
0.902976448858746 0.893718900798029 1 1
1.00256180698591 0.992430189049482 1 1
0.949380678388545 0.940028483295765 1 1
0.997777197017901 0.988306596923339 1 1
1.01966529401265 1.0100365851045 1 1
0.954942009005644 0.945085605604642 1 1
1.04988547674124 1.03987807014318 1 1
1.01052893183436 1.00089687992756 1 1
1.02626932345691 1.01644419299175 1 1
1.03262704372462 1.0221911816078 1 1
0.909036105481118 0.900202403103174 1 1
0.981406003878206 0.971476520723411 1 1
0.996298550323598 0.986455210549536 1 1
1.04716449762215 1.03702176047925 1 1
1.06611701104452 1.05564201533684 1 1
0.973438072249344 0.964016694959125 1 1
1.07338028778377 1.06305519347683 1 1
0.983513018725659 0.974133229836068 1 1
0.951801115351328 0.942866689416517 1 1
1.06276057972132 1.05184019811242 1 1
0.952348606184613 0.942897083623064 1 1
0.97733256075428 0.968064139217599 1 1
0.981901089212008 0.971701194017016 1 1
0.980694112209245 0.970602763137657 1 1
0.99409065102648 0.984333286492883 1 1
1.09610939138925 1.08539136271082 1 1
0.934976375197703 0.925513911212032 1 1
0.892418303801911 0.8831933654829 1 0
1.00925649194338 1.00030299510085 1 1
0.973793003766702 0.963603962669855 1 1
0.914316245315183 0.905478797567198 1 1
0.978645133509909 0.968881764796609 1 1
1.01200934847169 1.0024934618166 1 1
1.12464547255664 1.11301579183324 0 1
0.900135315993426 0.890143999576106 1 1
1.08654357048157 1.07582284046173 1 1
0.992224986078546 0.98287918577103 1 1
1.02487132557315 1.01453984526257 1 1
0.908188273656726 0.89968501803191 1 1
0.947436433775648 0.938137444422218 1 1
0.935256861506778 0.926003472880303 1 1
0.891648938133698 0.882994906889204 0 0
0.96331012730182 0.954530953173622 1 1
0.998511563991266 0.988942261228098 1 1
1.10353183462132 1.09211387683257 1 1
0.94342616062802 0.934404802802419 1 1
0.948853728236358 0.939148357378197 1 1
0.927612878947206 0.918215276792528 1 1
1.00562115739253 0.995390572087034 1 1
1.00534924443308 0.995082478772885 1 1
1.0000723539337 0.990556488589687 1 1
0.958341501718579 0.948756911585499 1 1
1.08851963136204 1.07667846480073 1 1
0.981181079515706 0.971103484948921 1 1
0.963367055503207 0.954126065228569 1 1
0.944273725867387 0.934575636402086 1 1
0.948716860640356 0.938699853066206 1 1
