# Supplementary material for: Bias caused by sampling error in meta-analysis with small sample sizes
Source: PLoS One. 2018 Sep 13;13(9):e0204056. doi: 10.1371/journal.pone.0204056 (PMC6136825; doi:10.1371/journal.pone.0204056)
Supplement: S4 File — (ZIP) [file pone.0204056.s004.zip › results N = 20 theta = 1 tau = 0 sz = 500-1000.txt]

"cohen.dl.theta" "hedges.dl.theta" "cohen.dl.cp" "hedges.dl.cp"
1.02468458755309 1.02366669027413 1 1
1.00884691340151 1.00781814488822 1 1
1.02277865277054 1.02178378199709 1 1
0.987100127476526 0.986145134091326 1 1
0.999003564536231 0.997996241006595 1 1
0.990775230507966 0.989809995109956 1 1
1.00046219450592 0.999462975301252 1 1
1.00884787667458 1.00779968044314 1 1
0.955126361399339 0.954157370869066 0 0
0.99627706162488 0.995267978219913 1 1
0.998148843594926 0.997106787507268 1 1
0.990188115789904 0.989281231991303 1 1
0.989790176950821 0.988718345471797 1 1
0.986764649347497 0.985772129755533 1 1
0.973446180945729 0.972500697578175 1 1
1.00740910047414 1.00639154284442 1 1
0.99014259369736 0.989100888883994 1 1
1.00406148229136 1.00307478724588 1 1
1.00625723582982 1.00523646558744 1 1
1.00163539558985 1.00062972707509 1 1
0.994483637215052 0.993561271851961 1 1
0.969282583891308 0.968297565014166 1 1
0.994165021103806 0.9931547700928 1 1
1.01893534694556 1.01787153830704 1 1
1.04936530892373 1.04830694694971 0 0
1.00401098634645 1.00293009472214 1 1
1.00402520507065 1.00301135383056 1 1
0.982180295081759 0.981174541187376 1 1
0.998172023234933 0.997159774093157 1 1
0.986228496880041 0.985267429565935 1 1
0.998603595172507 0.997697598329755 1 1
0.986430496813063 0.985426576623305 1 1
0.997322482877011 0.996290870625735 1 1
0.992188008501575 0.991225357477781 1 1
1.02104611607988 1.0200055854381 1 1
0.992559178419212 0.991470437623612 1 1
0.999216526669447 0.998238750258616 1 1
1.00715285067983 1.00613756446026 1 1
0.993935218363264 0.992944421170354 1 1
1.03983909624917 1.03884594070759 1 1
1.01002554127554 1.00901910711026 1 1
1.00708544065071 1.00604399632085 1 1
0.981855582084125 0.980825295315791 1 1
1.0046597000427 1.00374855043923 1 1
1.01618354158956 1.01519462502983 1 1
0.956923271440028 0.95591432993576 0 0
1.00991857770366 1.00891351695501 1 1
1.0358427719466 1.03485467462649 0 0
1.02575592921156 1.02468285159174 1 1
0.997902485943158 0.99681792079594 1 1
1.00267059688618 1.00170774416337 1 1
0.985911658050257 0.984824314685849 1 1
0.999293117936946 0.9983688111304 1 1
1.02866486759551 1.0276927934024 1 1
0.970111831112807 0.969097748317291 1 1
0.985689662737084 0.984625148069532 1 1
1.00000877822068 0.99905026320123 1 1
1.00751658678598 1.00650738869529 1 1
0.986816610713299 0.985819976983908 1 1
0.993380279106982 0.992392576979361 1 1
0.977273026017968 0.976318745188512 1 1
1.00019594864035 0.999195915301636 1 1
0.952080726446171 0.951100569245525 0 0
0.989022952088132 0.988013558091651 1 1
1.014237132899 1.01322263704554 1 1
1.0234584808134 1.02245813003436 1 1
0.998180571466833 0.997127085513665 1 1
1.02431314858423 1.02328434397585 1 1
0.979741601613648 0.978708265537194 1 1
1.01684964551325 1.01580407579666 1 1
1.02123625583044 1.02010476117872 1 1
0.993733725463392 0.992822189370066 1 1
1.00006884940477 0.999048373408624 1 1
1.01708819039694 1.01604867448144 1 1
0.992876064467348 0.991925232037406 1 1
0.988188509752262 0.987217211675849 1 1
0.993821238609277 0.992788505767177 1 1
1.01606430598366 1.01508212883683 1 1
1.00907443173865 1.00810638587334 1 1
1.0033336900522 1.00235598713325 1 1
1.01910222899189 1.01808961948966 1 1
0.977051693100598 0.976015107446619 1 1
0.995806807105235 0.994812018304883 1 1
0.993688580420622 0.992697272653992 1 1
0.974982010706132 0.973941201931708 1 1
1.02499328825881 1.02394750104492 1 1
1.00201757272487 1.00107442811685 1 1
1.01844491506804 1.01744487394562 1 1
1.00099082474907 0.999956964430112 1 1
1.00402373254422 1.00304871319293 1 1
1.00881300585839 1.00778857341168 1 1
0.989150569727414 0.988180031609469 1 1
1.00876724116746 1.00775231808562 1 1
0.975013409216409 0.97408959379819 1 1
0.991733335708407 0.990767508288115 1 1
1.00935586453341 1.00832470170531 1 1
1.00975644629318 1.00877396135865 1 1
0.984499905929975 0.983438284760914 1 1
0.996004252329401 0.99505349508858 1 1
0.990771828715259 0.989665185270914 1 1
1.01430660465471 1.01328179852731 1 1
1.00792027252688 1.00688032629969 1 1
1.00168279427098 1.00069195409454 1 1
0.999538059817536 0.998542969966059 1 1
1.02355749794924 1.022509137813 1 1
0.988695795021427 0.987696306513428 1 1
0.974424829305897 0.973379009237363 1 1
1.02672032355914 1.02570760123589 1 1
0.990103434381902 0.989115174071272 1 1
1.02660115827633 1.02562326398097 1 1
0.998239760133902 0.997219018582411 1 1
1.02217716044498 1.02111595807413 1 1
1.00429741922006 1.00333483442119 1 1
0.999510477962913 0.998561493013782 1 1
1.02407262098806 1.02301827955492 1 1
1.00160129993601 1.00066348209283 1 1
0.96732334834709 0.966370773706123 1 1
1.03262273912273 1.03155699687095 1 1
1.01041093623391 1.00940030622338 1 1
1.00650211841929 1.00549932634393 1 1
0.997851717542754 0.996797561779057 1 1
1.00652954123868 1.00554947139232 1 1
1.02334745238027 1.02230027283884 1 1
1.02862771640343 1.02761937270502 1 1
0.983124250518425 0.982111200155516 1 1
0.99975590807548 0.998693606965869 1 1
1.00870116002803 1.00766713990957 1 1
1.02775118693664 1.02670767878401 1 1
0.970621470600024 0.969656583161863 1 1
1.00925668752937 1.00826258131464 1 1
0.961953927696062 0.961015577073672 0 0
1.01195971030271 1.01097501709768 1 1
0.993605887960561 0.99259038821045 1 1
1.00511032454692 1.00401653916792 1 1
1.00731917598392 1.00636419913318 1 1
1.02638520514962 1.0253655552866 1 1
1.01080750314382 1.00976341696772 1 1
0.996756027170933 0.995802883934833 1 1
0.997758828907441 0.996759164807862 1 1
1.01987763784516 1.0188655914609 1 1
1.02010508442177 1.01907629007206 1 1
0.994132793944942 0.993256165389114 1 1
1.02818535770167 1.02714074142991 1 1
1.03898440234971 1.0380052063081 0 0
1.00468476896085 1.00370364831607 1 1
0.988897348656749 0.987902143067611 1 1
1.00006815873778 0.999101142541248 1 1
1.00860975700259 1.00758839825355 1 1
0.986182223744191 0.985154196110086 1 1
1.00593949468154 1.00485337959561 1 1
1.02809047287604 1.02701801134561 1 1
0.997168002270834 0.99617696756334 1 1
1.02832372154483 1.02732895593662 1 1
1.01718333552614 1.0161064457211 1 1
1.00600823615775 1.0049575584683 1 1
0.984671812693148 0.983635220696174 1 1
0.990188990012518 0.989213860216751 1 1
1.00808162385471 1.00708315044354 1 1
0.988788976507579 0.987754892016251 1 1
1.00765872958415 1.00656860469598 1 1
0.993765243916256 0.992824947409198 1 1
1.00810668054662 1.00713812798658 1 1
0.998094765471224 0.997031872708188 1 1
0.995007508100221 0.99406109053388 1 1
1.01025255658638 1.00918577987198 1 1
1.01414423760102 1.01312862206469 1 1
1.00259138528109 1.0016814002646 1 1
1.02364560434926 1.02258342156681 1 1
0.979881485864256 0.978923629626204 1 1
0.984692935480785 0.983633278743622 1 1
0.979760041839271 0.978768138638428 1 1
1.01941904647086 1.01837159617055 1 1
1.00212887072332 1.00106584300413 1 1
1.00095886403963 0.999995443178267 1 1
0.951076406970158 0.950171953491347 0 0
0.989642108599023 0.988637943912246 1 1
0.994783055151445 0.993780266620132 1 1
0.994838350833971 0.993753903668487 1 1
1.01627447847622 1.01526910344809 1 1
0.970783039252718 0.969810737953714 1 1
1.04316681683501 1.04206882004299 0 0
1.00644554182627 1.00542679951161 1 1
1.00950194758375 1.00844468015087 1 1
1.01912562031061 1.01811920731173 1 1
1.00960384062697 1.00861258662319 1 1
0.978842098595957 0.977815620099711 1 1
1.00991125382854 1.0089152398602 1 1
0.989717536870943 0.988718732772875 1 1
0.985518714530133 0.984574928006145 1 1
0.996572537582348 0.995572480958581 1 1
1.00111937154391 1.00017286163162 1 1
1.00229833008026 1.00134268671245 1 1
1.00317378852491 1.00216283308913 1 1
1.03237009386204 1.03139425615181 1 1
1.00846704355633 1.00748857972151 1 1
1.00116108658934 1.00014775722278 1 1
0.996350035658706 0.995325030960078 1 1
0.992305130044787 0.991340676422106 1 1
1.00584338305697 1.00486597284545 1 1
0.987099230857749 0.986223926198218 1 1
0.977737538013361 0.976723229527753 1 1
0.984752566660776 0.983741721502662 1 1
0.968107225390584 0.967162015415039 1 1
1.00457131424371 1.00348021141024 1 1
0.971180335649546 0.97013139100602 1 1
0.99722163803597 0.996227424157105 1 1
1.00089258046531 0.999845423357036 1 1
0.988556647246465 0.9875940600763 1 1
0.999879630470193 0.998910904137451 1 1
0.983995102258947 0.982996905615894 1 1
0.996802412798901 0.995833830193272 1 1
1.01948253989209 1.01846343986545 1 1
1.01737255005343 1.01639718502435 1 1
0.983685476612696 0.982676114576544 1 1
1.00279393803398 1.00183334002765 1 1
1.01029647744642 1.00918174427492 1 1
1.00296862026904 1.00189916895176 1 1
1.0302108769638 1.02916288042735 1 1
0.976124552148552 0.975137029434776 1 1
1.02970905832153 1.02878944570159 1 1
0.984653162619924 0.983701702936967 1 1
0.990650756511251 0.989701061740171 1 1
1.00509617262817 1.0040415320185 1 1
1.00095711297107 1.00000020118496 1 1
0.994922648747539 0.993883278523456 1 1
1.00332437939398 1.00220375529306 1 1
0.983697253932357 0.982768977973312 1 1
0.99648895980866 0.995462623348855 1 1
0.977607606127393 0.976700309137453 1 1
1.00714169819599 1.00609358590862 1 1
1.00824492912156 1.00726224780947 1 1
0.99803201270154 0.997028422917077 1 1
1.00090711640486 0.999923062800791 1 1
0.969446932049208 0.968500386586479 1 1
0.98290897229442 0.981901682851726 1 1
1.00572595797236 1.00468182073211 1 1
1.00360259874448 1.00261896372098 1 1
1.02324369203273 1.02223428208534 1 1
1.0090346490618 1.00806782292086 1 1
1.008373596843 1.00735157181579 1 1
0.994351850104269 0.993332841364229 1 1
1.01181245908512 1.0107682807322 1 1
1.00327459754655 1.00228534822377 1 1
1.03554909726793 1.03452494012314 0 0
0.990625291698058 0.989658329099585 1 1
1.01820464400351 1.01713474589053 1 1
0.983272224602479 0.982306952469039 1 1
1.02400979841802 1.02301150866972 1 1
0.990074776419683 0.988939951818457 1 1
0.987356483652513 0.986391503355481 1 1
1.0062331464756 1.00522710425024 1 1
0.998274002019882 0.997245532187623 1 1
0.963315790580456 0.962331401789406 0 0
1.04215504605559 1.04114999489684 0 0
0.979356647517865 0.978447839232061 1 1
0.962569071396699 0.961562709379335 0 0
1.00746678802701 1.00642021706765 1 1
1.00509907074317 1.00404190426453 1 1
1.01608837086143 1.01506100250915 1 1
0.964883462371355 0.963903990135579 1 0
1.00582403679706 1.00477319037412 1 1
0.992748138356299 0.99182867739332 1 1
0.987595935285002 0.986651205698127 1 1
0.98035320793599 0.979417863466744 1 1
1.00826526406726 1.00723905433916 1 1
0.996418440763279 0.995400925872455 1 1
1.00148678084098 1.00049019675271 1 1
1.01392823498368 1.01286834331889 1 1
1.03081986965023 1.02976806324324 1 1
1.01568922450817 1.01463805825617 1 1
1.01078150840838 1.00973496986704 1 1
0.991198054427495 0.990190053606041 1 1
0.977256753795653 0.976271207005761 1 1
1.02060708151439 1.01960243146927 1 1
0.992704785634696 0.991614860394699 1 1
0.976378593049881 0.975433980271255 1 1
1.01027123328143 1.00926493830072 1 1
0.979723140034518 0.978725750301407 1 1
1.00792383629608 1.00690627024012 1 1
1.00504334578813 1.00408604315148 1 1
0.999130906735808 0.998061496284888 1 1
1.00612302564677 1.0051575478276 1 1
0.988251993715894 0.987348855186002 1 1
0.995435539065299 0.99438022215225 1 1
1.01163202246428 1.01057099103401 1 1
1.00751074220667 1.00650672697968 1 1
0.994825921709226 0.99386126029473 1 1
0.999790146533684 0.998732253611972 1 1
0.968261049185211 0.96728049350112 1 1
0.986787435188097 0.985767433683778 1 1
1.00933971499271 1.00819331613247 1 1
0.966183031415106 0.965292581648655 0 0
1.00658373193104 1.00555266017467 1 1
0.979423314492685 0.978430640273043 1 1
1.00079806677112 0.999855933817563 1 1
1.01004184399735 1.008967398037 1 1
1.01613038157203 1.01502584000065 1 1
1.01617421320771 1.01513874495557 1 1
0.994514326796903 0.993442446199031 1 1
1.01152502679874 1.01046211543432 1 1
1.04195819563959 1.04101547868892 0 0
0.97928316544435 0.97825343692188 1 1
1.0012885662999 1.00023801929882 1 1
1.02743000723222 1.02641872917761 1 1
0.977104315099287 0.976072073597562 1 1
0.984989554525339 0.984080313690875 1 1
0.998036440378049 0.997071598486892 1 1
0.979478695441791 0.978474374875529 1 1
0.991479198953106 0.990410781622724 1 1
0.984111063338298 0.983122014243695 1 1
1.0276552104119 1.02659698378801 1 1
0.993321166335524 0.992340194949613 1 1
0.988098349787524 0.987118942252159 1 1
1.02003646686233 1.01896394199229 1 1
1.02627064619058 1.02521030514227 1 1
1.01231246304951 1.01125795388523 1 1
0.998934504142855 0.9978785486926 1 1
1.01349275309068 1.01250944310037 1 1
1.02627360756956 1.02523620659003 1 1
1.02666355242672 1.02561786611492 1 1
0.989492932838531 0.988518426977304 1 1
0.982542589194425 0.981521123319879 1 1
0.984157926085781 0.983158818897284 1 1
0.983916403178346 0.982856893623566 1 1
1.00809254073545 1.00715801228203 1 1
0.990526145574566 0.989548062641763 1 1
1.03375232601779 1.03270035531132 1 1
1.02454541474288 1.02354363166881 1 1
0.97761106219029 0.976630722053893 1 1
1.02986675013103 1.02890901589262 1 1
0.973372894926522 0.972408011655356 1 1
1.01629531071898 1.01528659098995 1 1
0.985970494359117 0.984859164775245 1 1
1.0314047972032 1.03037939103101 1 1
1.00832078963903 1.00726478498529 1 1
1.00780477468682 1.00680136462749 1 1
1.03600855578 1.03503088372832 0 1
1.00179631685882 1.00079401399897 1 1
0.981981957227165 0.980971521178089 1 1
1.01602727820702 1.01503764816347 1 1
1.01365269138487 1.01259670557844 1 1
1.00037200330234 0.999365849059611 1 1
1.02164677479824 1.02058066817026 1 1
1.0038118295503 1.00287116163161 1 1
0.995245127510813 0.994270192325992 1 1
1.00818182244547 1.00716478656906 1 1
0.973154656908057 0.972222641932554 1 1
1.00098176699782 0.999819832324071 1 1
1.00199457855714 1.00092410907269 1 1
0.984250434471492 0.983271972935036 1 1
0.98082188099133 0.979930121291214 1 1
1.01048088039735 1.00931971262859 1 1
1.01620809285381 1.01511937760966 1 1
0.997667844070781 0.996690317409575 1 1
0.977229704906429 0.976231756912563 1 1
0.959725130046188 0.958737483008654 0 0
1.00042747394036 0.9994740005368 1 1
0.951492514516743 0.950504892298599 0 0
0.997279901615047 0.996258634087955 1 1
0.983246154800428 0.982255519750724 1 1
1.00617926047219 1.00519470457045 1 1
1.01052304989603 1.00955175089152 1 1
1.0298062736676 1.02880722966935 1 1
0.988192406192761 0.987259609426808 1 1
0.980840956472185 0.979908760817087 1 1
0.993095410626849 0.992075300247871 1 1
0.988327599140518 0.987414173674148 1 1
1.03028102557659 1.02924337672133 1 1
0.989984069757829 0.989015429859644 1 1
0.976984792836361 0.975981602299182 1 1
0.9971689677183 0.996175346682171 1 1
0.9925503894221 0.991530788785836 1 1
0.986470271237711 0.985518378736415 1 1
1.00420483570503 1.00319905735622 1 1
0.995485045839424 0.994483787322549 1 1
0.970640976343126 0.969640888119469 1 1
0.993563957107954 0.992591700077467 1 1
0.976807720122371 0.975780904745783 1 1
0.998154958981089 0.997113901797033 1 1
0.995524504209621 0.994524696187978 1 1
0.98961230940162 0.988649581471579 1 1
0.982502588201009 0.981458771125819 1 1
1.00902436615528 1.0080671983859 1 1
1.0005596674152 0.999564925744665 1 1
1.00715555921824 1.00609713702381 1 1
0.976805844170358 0.975812768170968 1 1
1.01258529919773 1.01149423590525 1 1
0.976876950024801 0.975917888310076 1 1
0.98826817721002 0.987216936740625 1 1
0.964715281055001 0.963757152923494 0 0
0.979901488288186 0.978886085541485 1 1
0.965776310207026 0.964818985779643 0 0
1.00054063052312 0.999513312335443 1 1
0.979211633780139 0.978180208769274 1 1
0.978707299611529 0.977686849735865 1 1
0.990067680033632 0.989053537309754 1 1
0.97397408198731 0.973000687542223 1 1
1.01187745926858 1.01087153897718 1 1
1.01149401471471 1.01055450018189 1 1
0.992697022589147 0.991698823952438 1 1
1.02345587158905 1.02245897759543 1 1
0.99466810368181 0.993644651910778 1 1
1.00002042447298 0.999023483575612 1 1
0.981858608594473 0.980830810914092 1 1
0.986519779043665 0.985532166444947 1 1
0.990643277253028 0.98960362206428 1 1
0.976556436993598 0.975479131855281 1 1
1.03753531992511 1.03653302574154 0 0
1.01828350256459 1.01725534765097 1 1
1.00808790227047 1.0071440467489 1 1
1.01005971975819 1.0090682522055 1 1
1.01013168010343 1.00917758110805 1 1
1.02032881443394 1.01927451106664 1 1
0.98732049764613 0.986300702198597 1 1
1.00048073624605 0.999562152972186 1 1
1.02577869514301 1.02472407892528 1 1
1.00339350705047 1.00238701628683 1 1
0.977719187274826 0.976642552474972 1 1
0.975637545998091 0.97459679078293 1 1
1.02998183112095 1.02886787011227 1 1
0.988600005425354 0.987598006962503 1 1
0.986825426533067 0.985848178064722 1 1
0.978032873953836 0.977146316573779 1 1
0.993090925545121 0.992103974622833 1 1
0.997099639613608 0.996040007379648 1 1
0.975291267449974 0.974345719173626 1 1
1.00812378305776 1.00717214038546 1 1
1.0277458056752 1.02671644850864 1 1
1.02494688048547 1.0239342634005 1 1
0.963495756740526 0.962549146411808 1 1
0.997826579276266 0.996845488027054 1 1
0.972608621821828 0.971605759999522 1 1
1.01800046340057 1.01691230833778 1 1
0.978055840243475 0.977067128654831 1 1
1.03344609209523 1.03239544485003 1 1
1.0079822091405 1.00688531265612 1 1
1.02363464687974 1.02248731167788 1 1
0.993894157294783 0.992850081033305 1 1
1.00112430663439 1.00008432227858 1 1
0.9823711577237 0.981360250449419 1 1
0.98792715689488 0.986892272422189 1 1
1.00334064878285 1.00229307427163 1 1
0.975494927148168 0.974527466781568 1 1
0.998859854999813 0.9978249504123 1 1
1.01397325954413 1.01293297716359 1 1
0.993677975986397 0.992582160670937 1 1
1.01586460989163 1.01482532973634 1 1
0.992910731973019 0.991902011932807 1 1
0.984286571735034 0.983310883865222 1 1
0.991752527444825 0.990725483102419 1 1
0.997329466240648 0.996385597067511 1 1
0.988448208660954 0.987406492017424 1 1
0.998633304684821 0.997659993562421 1 1
1.00877199479435 1.00773645360268 1 1
0.97767480741083 0.97664253581361 1 1
1.01680890226845 1.01576076281425 1 1
1.04448437784819 1.04335575356345 0 0
1.01508144970155 1.01400632162298 1 1
1.01543689024199 1.01443310560884 1 1
1.00861796458581 1.0076186475396 1 1
1.02290665982235 1.02189323200107 1 1
0.982844370631991 0.981885915949589 1 1
1.0169126132467 1.01589715075158 1 1
1.02256938916281 1.0215641883741 1 1
0.995991802179251 0.995073821492982 1 1
1.00020923446331 0.999213142068047 1 1
0.999526721559553 0.998518154581659 1 1
0.997516544069473 0.996401566994189 1 1
0.987720140811442 0.986709064583675 1 1
0.994600110428921 0.993471139520268 1 1
0.965124885596979 0.964005165715778 1 1
0.998481446991487 0.997480998647041 1 1
0.975487775420877 0.974543042869928 1 1
0.987140813006032 0.986149537055967 1 1
0.973671526843485 0.972724023212612 1 1
1.03283209195726 1.03174194369417 1 1
1.00328526755588 1.00230570619898 1 1
0.98171227532509 0.980648846113355 1 1
0.995252334961287 0.994195371166981 1 1
0.973352535929417 0.972429227813623 1 1
0.983032166535006 0.982071192523259 1 1
1.00985155505805 1.0087463373592 1 1
0.980254418346575 0.979317197006485 1 1
0.998511835497757 0.997485515824086 1 1
0.987144664750624 0.986152532379264 1 1
1.02695048597826 1.02587798212295 1 1
0.990791710129862 0.989829569796229 1 1
0.990542027469711 0.989593445812521 1 1
1.02210294295147 1.02105296266066 1 1
0.977947855090684 0.976961835274225 1 1
0.993185760880562 0.99226221113095 1 1
0.96994194595958 0.968949823947897 1 1
1.01573923169584 1.01474268219265 1 1
1.00965812086481 1.00867786081898 1 1
1.01132934983647 1.01033428151121 1 1
0.977587295305251 0.976607078023707 1 1
1.01059426322452 1.00954418881422 1 1
0.982311528804164 0.981297507696981 1 1
0.985228566015904 0.984227003201454 1 1
1.01834126071299 1.01724349758705 1 1
0.998995965342025 0.99801172061155 1 1
0.998949503666438 0.997888773540932 1 1
0.981174498840171 0.980174283353829 1 1
1.02696568089311 1.02592581684758 1 1
1.00154603311931 1.00049670862687 1 1
0.97998246701063 0.978973575850085 1 1
1.01533146380591 1.01436993266105 1 1
1.00093496303347 0.999952945474116 1 1
0.995897913050324 0.994889917567401 1 1
0.999094963157393 0.998125529929472 1 1
0.955471507838361 0.954505999983686 0 0
1.02149881934181 1.02049783113359 1 1
0.993243873649292 0.992195114576008 1 1
0.969458671029976 0.968465920098247 1 1
0.989933414872433 0.988948302344791 1 1
0.960378996929111 0.95948135719293 0 0
1.01753190606676 1.01651825813825 1 1
0.988316274350695 0.987377480683098 1 1
0.982333022339897 0.981425037800411 1 1
0.9801525636204 0.979144130865879 1 1
1.00879422345829 1.00784181252766 1 1
1.00498149013511 1.00397378978961 1 1
1.00322088796996 1.00222192149289 1 1
0.991560405055271 0.990510608212892 1 1
0.972301400044137 0.971248466152704 1 1
0.995084534569296 0.994133323883186 1 1
0.979679766937965 0.978693114020408 1 1
1.00478306997859 1.0038041446287 1 1
1.01628119941477 1.01529477437576 1 1
0.993184212323893 0.992166487168028 1 1
0.972467387573179 0.971392779299452 1 1
1.00823803667487 1.00722849352574 1 1
1.02130684215014 1.02028542043469 1 1
1.013790091036 1.01282882323362 1 1
0.994988142881756 0.993904260018652 1 1
1.00776601645794 1.0067142164728 1 1
0.992593053004963 0.991628356721314 1 1
0.964159193227624 0.963125738208613 1 1
1.00695921803095 1.00583499472126 1 1
1.00528276293616 1.00430181005248 1 1
1.0270613177416 1.0260332092713 1 1
0.995068771251936 0.994069942308996 1 1
0.977811361265459 0.976854071186618 1 1
0.982010150358171 0.981065797833071 1 1
1.01108628854546 1.01007862461055 1 1
0.958199446742851 0.957266914931425 0 0
0.971313064081257 0.970386096805374 1 1
1.02646594611271 1.02541658989217 1 1
1.00127582311173 1.00024315349335 1 1
1.00519032765803 1.00416964718276 1 1
1.036555244177 1.03545400819644 1 1
0.996098092941876 0.995172101455166 1 1
1.00169462862215 1.00069560679778 1 1
0.997208817947687 0.996216495285002 1 1
1.02757437602824 1.02652447590359 1 1
0.974726140743224 0.973723668845892 1 1
1.02494616212626 1.02394724250879 1 1
1.00388026986401 1.00289885194804 1 1
1.03482631983766 1.03378763868964 0 1
0.98331636710883 0.982350099357413 1 1
0.945459513848956 0.944506038824751 0 0
0.99450969394087 0.993531533026409 1 1
0.989905996024246 0.988873069775242 1 1
1.00105955816843 1.00000316183604 1 1
1.00217935830469 1.00122090829285 1 1
0.978928422132654 0.977857287081776 1 1
0.958545597219366 0.957559389956913 0 0
0.992574518672062 0.991584877953244 1 1
0.991723102313638 0.990768537389092 1 1
1.0009916968033 0.999946355942681 1 1
0.988497885292488 0.987463711606725 1 1
1.00068647603851 0.999617748719587 1 1
0.983146927794698 0.982198001746978 1 1
1.01149491881676 1.0104495365788 1 1
0.997044871441918 0.996113986119176 1 1
0.976732076710716 0.975787533092657 1 1
0.998500005744356 0.9974825189633 1 1
0.997576927570923 0.996584138737016 1 1
1.00677630992946 1.00569807370688 1 1
1.02080546340919 1.01973546252069 1 1
1.0056510423805 1.00462137143992 1 1
1.01629095362212 1.01528812302986 1 1
1.00768407635198 1.00664403089834 1 1
0.989902032361566 0.98893895144324 1 1
0.998195082308741 0.997215601473139 1 1
1.00565853485222 1.0046014312438 1 1
1.0274832765248 1.02640671500869 1 1
0.996084357557609 0.995064465264529 1 1
1.01610361213599 1.01508427699611 1 1
0.9849481665006 0.98397905560635 1 1
0.987891491658737 0.986948759314458 1 1
0.999221347415939 0.998198541495056 1 1
1.02317674205066 1.02217116338389 1 1
1.02773019249391 1.0267444908592 1 1
1.01439605050911 1.01340138980595 1 1
1.01551827418436 1.0145114252113 1 1
1.00523769289131 1.00426476189989 1 1
0.985199285201459 0.984200827912169 1 1
1.02189489873562 1.02086376115369 1 1
0.989078773818585 0.988113408582151 1 1
1.00076010178461 0.999748192499123 1 1
0.989029686898775 0.987983803290375 1 1
0.968518574130404 0.967572411463197 1 1
1.0159793779397 1.01483988991223 1 1
0.986950335277382 0.985978785796734 1 1
0.999522925720469 0.998552967859484 1 1
0.974599686651018 0.973660864996633 1 1
0.981999929311758 0.980999470176591 1 1
0.972289209624373 0.971341714338084 1 1
0.980815152763392 0.979822064320126 1 1
0.988961338226894 0.988001351907637 1 1
0.998841147422818 0.99786643860873 1 1
0.985068187010082 0.984051346013074 1 1
0.999368524436102 0.998331333844508 1 1
0.971919686878414 0.970925225356025 1 1
1.00621821578476 1.00522531808731 1 1
1.0153434208715 1.01436245796195 1 1
1.02703840400398 1.02595717854811 1 1
0.987618014361893 0.986584514490574 1 1
1.02062846318132 1.01957981512932 1 1
0.973398701141493 0.972378862240747 1 1
0.954466026959879 0.953549962282388 0 0
1.00615799065669 1.00517103995211 1 1
0.978086346960545 0.977128985119899 1 1
0.985955490762092 0.985030016057445 1 1
0.960719236973689 0.959815063605507 0 0
1.01919575614483 1.01810811095222 1 1
0.993583644779203 0.992582810908707 1 1
1.00535921630524 1.00436378311394 1 1
1.01482345432056 1.01378903220708 1 1
0.996488351973044 0.995424732564852 1 1
1.00883378630503 1.00781839736756 1 1
0.971169262622089 0.970189780741054 1 1
0.989212579116791 0.988269140476315 1 1
1.03010363208983 1.02909401500869 1 1
1.00040605225719 0.999400044893372 1 1
0.982154176597705 0.98120410716879 1 1
0.977726709290897 0.976739935873652 1 1
1.00656009035361 1.00559757718711 1 1
0.950550097203466 0.949598340758504 0 0
1.0202275570279 1.01915049672397 1 1
0.995423130744475 0.99441485760046 1 1
1.02448537949919 1.02346977634128 1 1
0.998568418019706 0.997576475146454 1 1
1.01888572497029 1.01782020578483 1 1
0.987541595184788 0.986542531840369 1 1
0.993488533260996 0.992494761922709 1 1
1.02195545701335 1.02101037082886 1 1
1.01527953732993 1.0142564205843 1 1
1.00316267058628 1.00219357050291 1 1
0.993550881074276 0.99259321890244 1 1
1.01217277635352 1.01115137130408 1 1
0.998600588546383 0.997545514151471 1 1
0.94567184096356 0.944691846684475 0 0
0.999913400437564 0.99894525321538 1 1
1.01007113859645 1.00901791695196 1 1
1.00620682953673 1.00515969131223 1 1
1.01444394036623 1.01337912394809 1 1
1.00299696996758 1.00204087734929 1 1
0.99803562961829 0.997096901208565 1 1
0.996186755896052 0.995166389782949 1 1
0.998737301787714 0.997768607168449 1 1
1.00559639430573 1.00456574596928 1 1
0.984091561168361 0.983137846179617 1 1
1.01045355366529 1.00947477512018 1 1
0.988759410856136 0.987793438570855 1 1
1.00975358225476 1.0087623160694 1 1
0.977769843839169 0.976743880581168 1 1
0.997639909591082 0.996659794650357 1 1
0.978811814654087 0.977790051277366 1 1
1.00034973722627 0.999354975355346 1 1
0.99232168610811 0.99133715617765 1 1
1.00508222038202 1.0040661022128 1 1
1.01604329555778 1.01497674705603 1 1
0.990845205232486 0.989841614839442 1 1
0.98196552781557 0.981050313607148 1 1
1.01988946195359 1.01883929065563 1 1
0.989506486130846 0.988517736434966 1 1
0.993303804254791 0.99227671043925 1 1
0.985746276964515 0.98475261508906 1 1
1.01882431446836 1.01778052688951 1 1
1.02228480498008 1.02126702137391 1 1
1.01173600832167 1.01077892032761 1 1
0.983668458291198 0.982599210340552 1 1
1.0177975241479 1.01681610818674 1 1
1.02461057916649 1.02361362097366 1 1
0.986958970224466 0.985954055775655 1 1
0.978701613884005 0.977763761939927 1 1
0.997338074473749 0.996303330843459 1 1
0.998857368519642 0.997835111274399 1 1
1.02294174013324 1.02187542452989 1 1
0.998190801880988 0.99721673012008 1 1
0.995978172932436 0.995044178908494 1 1
0.953256024400408 0.952291669094115 0 0
0.993756229324183 0.992729670454971 1 1
0.998589703824851 0.997490405484394 1 1
1.01205027258947 1.01101023983107 1 1
0.984618276674607 0.983628931183645 1 1
1.00523577516663 1.00420801353997 1 1
1.01472884435255 1.01365744741708 1 1
0.992048905811556 0.991058639535286 1 1
0.983023619687297 0.982063792249442 1 1
1.00678628651796 1.00576245097818 1 1
0.996017906275648 0.995038397475555 1 1
1.01346270791091 1.01251761361762 1 1
1.00887485694404 1.00790453614768 1 1
0.990410921443676 0.989426358439242 1 1
1.00395245457985 1.0029781482954 1 1
1.00149316446428 1.00057074212439 1 1
0.993279827169474 0.992333097221711 1 1
1.01766821956772 1.01667570101892 1 1
0.970826710229411 0.969761455852621 1 1
1.01632380479407 1.01531096291419 1 1
1.00976730651589 1.00876371648456 1 1
0.999776929586476 0.998699195374925 1 1
1.00590267046406 1.00489990007766 1 1
1.00393161461346 1.00286968689501 1 1
1.02514493912513 1.02415593418522 1 1
0.960922906621033 0.959970081831839 1 1
1.0014359286232 1.00040472764473 1 1
0.981496324021936 0.980504473220382 1 1
0.99650791192121 0.995509947863024 1 1
1.02145629676874 1.02036223102758 1 1
1.01086673242697 1.00981824161055 1 1
1.01641897186181 1.01545609831992 1 1
0.994107982664702 0.993078462715378 1 1
0.982712874125493 0.981655800990158 1 1
1.00418134406739 1.00312254720837 1 1
0.999705033296827 0.998720054778626 1 1
1.0021661125682 1.00121057006993 1 1
1.04662271866656 1.04548256214742 0 0
1.02348283986857 1.02249420801809 1 1
1.00291616316657 1.00192006015161 1 1
0.990805364059921 0.989859096470917 1 1
0.991186218135655 0.990124012744351 1 1
1.01885732231028 1.017762537744 1 1
1.00296588067669 1.00198885425296 1 1
0.994314221358297 0.993299244926807 1 1
0.984589939851682 0.983635768038793 1 1
0.983545945530103 0.982571028400002 1 1
0.997305856684984 0.99635641811904 1 1
0.999099349536557 0.998130069230087 1 1
0.980092748996081 0.9790908710119 1 1
1.00554451993783 1.00454562966929 1 1
0.995479362093635 0.994520659017798 1 1
0.986773749106063 0.985793314771452 1 1
1.02594978511909 1.02497933458727 1 1
0.995991347561784 0.994965313861767 1 1
0.982652584720367 0.981698451741337 1 1
1.01192898306104 1.01093312124117 1 1
0.990467146285399 0.989410411895939 1 1
0.997874269999755 0.996865380604009 1 1
1.02889111650374 1.02784292370931 1 1
0.995992825798337 0.995007401523468 1 1
0.983146780940708 0.982188073238694 1 1
1.01063929769005 1.00962736832319 1 1
1.02681827917067 1.02582894618951 1 1
1.0144366580372 1.0133321268664 1 1
0.995584833896758 0.994591227923959 1 1
0.999646266340832 0.998651943762297 1 1
1.01709599062284 1.01612937842562 1 1
1.00315021524717 1.0020737937178 1 1
0.986566950770346 0.985657129016848 1 1
0.999717133351067 0.998785693642962 1 1
1.01945673024424 1.01846959082567 1 1
1.00110570157737 1.00013214656396 1 1
1.00381555715022 1.00283957501375 1 1
1.00844922020186 1.00745333344604 1 1
0.98142760572584 0.980396887237699 1 1
1.01227603140428 1.01130924715361 1 1
0.992015524131291 0.991036993452839 1 1
1.00281568947003 1.00180828426449 1 1
0.988993049383568 0.987971412672789 1 1
0.998376315270612 0.997366136773036 1 1
0.993526236748957 0.992453369633587 1 1
0.999076754277901 0.998079851415474 1 1
0.996348394183036 0.995285619573183 1 1
1.01840144775067 1.01733117715025 1 1
0.9666445179009 0.965654767284332 1 1
0.997809559587446 0.996798759810283 1 1
0.999310919301237 0.998241226146634 1 1
1.01128482214035 1.01029704538653 1 1
1.03005532938659 1.02906846425103 1 1
1.03317787056447 1.03216022758482 1 1
0.992770667055004 0.991766019728201 1 1
1.04645583333438 1.04530506035873 0 0
1.02201312982966 1.02099688927466 1 1
1.00008292016467 0.999117988249235 1 1
0.996203549432263 0.995147911445435 1 1
1.00119931892788 1.000234159127 1 1
1.00392100206352 1.00292659133666 1 1
1.00295729595088 1.00193487997282 1 1
0.981357581711185 0.980380619240129 1 1
1.01410660848726 1.01316806816158 1 1
1.03864589646332 1.03771249912334 0 0
1.02802430849902 1.02705241209749 1 1
0.984984269438763 0.983993033757143 1 1
1.00797909630369 1.00689800926531 1 1
0.985700862330183 0.984660823290096 1 1
1.01727146483872 1.01623064428638 1 1
1.00531982016102 1.0043909164679 1 1
1.01482466576537 1.01376903333371 1 1
1.01264500924733 1.01162734993349 1 1
1.01118111046532 1.01022665962127 1 1
0.996698648653516 0.995661696075681 1 1
1.009977923785 1.00898820615225 1 1
1.00790261237594 1.0068980410887 1 1
1.00199957761488 1.00093040957958 1 1
1.0055725134795 1.00453231466874 1 1
1.0413130633149 1.04035851167298 0 0
1.0080520653297 1.00710452378705 1 1
1.02244379301046 1.02146867279655 1 1
0.992712226474804 0.991751877221922 1 1
0.983018198719495 0.981937202710206 1 1
1.01061467794878 1.00961295998971 1 1
0.997052576953399 0.996040925743585 1 1
1.0270048010907 1.02597790665599 1 1
1.01262428227028 1.01162378119801 1 1
0.98496794008756 0.983959464487113 1 1
1.02470470369251 1.02366979209214 1 1
0.990199236132587 0.989234338472254 1 1
1.03196178571682 1.03096133411683 1 1
0.998930265390776 0.997909166674829 1 1
1.00117115541193 1.00015761826844 1 1
1.01714555141576 1.016119302787 1 1
1.00255721046136 1.00159494966462 1 1
1.01435182869274 1.01334518068987 1 1
0.974499797124048 0.973562614203631 1 1
1.00207619171495 1.00109759552501 1 1
1.01943744319236 1.01839692802176 1 1
0.994568629084865 0.993492101313499 1 1
1.00871645413777 1.007740499007 1 1
1.02307552239288 1.02199591785245 1 1
0.995474441663942 0.994472709446188 1 1
0.989729918614331 0.988720372763748 1 1
0.960857617893481 0.959914690132822 0 0
1.02937720793663 1.02835305134789 1 1
1.02328984455482 1.02222578913977 1 1
0.966353802354086 0.965392255537495 1 0
0.984496096908962 0.983423323587994 1 1
0.992603059902795 0.991552252583 1 1
0.998631400811808 0.9976333551194 1 1
0.995475174349296 0.994469989858828 1 1
1.03895601875768 1.0378742714835 0 0
1.02966279456263 1.0286052613689 1 1
0.999671201552072 0.998652788659872 1 1
0.971679662101226 0.97070165033419 1 1
1.02903933446403 1.0279868737759 1 1
1.0183259622736 1.01726996943762 1 1
0.977104376178435 0.976144041788914 1 1
0.969388050949137 0.96845843808526 1 1
1.00293838380179 1.00183201745763 1 1
0.996817891550906 0.995828918426143 1 1
1.02004475344649 1.01900830869303 1 1
0.981272333506298 0.980375701956293 1 1
0.988877244816934 0.987847403263465 1 1
1.0162246199712 1.01510640655832 1 1
0.976381887456563 0.975398188598675 1 1
0.993222497959589 0.992263862904133 1 1
0.986589924297411 0.985691806991313 1 1
0.981002510659331 0.980053096679766 1 1
1.00435544483758 1.00336663149551 1 1
1.01559273600035 1.01454831220095 1 1
0.987444081189904 0.986433334567773 1 1
0.98203529627682 0.981039788124813 1 1
1.02014026039062 1.0191369461321 1 1
0.985241629488189 0.984240194263939 1 1
0.995448758619447 0.994501884553337 1 1
1.00515605509991 1.00419844952712 1 1
1.01517700473545 1.01414568098263 1 1
0.999084945654092 0.998090341973 1 1
1.0159210614882 1.01490541130098 1 1
1.00564206344811 1.00471781937573 1 1
1.02290916071125 1.02186142768142 1 1
1.01668089387889 1.01567361275864 1 1
1.03468245735578 1.03364106064198 1 1
0.985988884130606 0.985087563708155 1 1
0.968920561025931 0.967890274470242 1 1
0.9793722325969 0.978391443670842 1 1
0.981737344916193 0.980753804322466 1 1
0.993741199051351 0.992790829322153 1 1
1.01706376571496 1.01591464889728 1 1
1.013687461559 1.01267172262967 1 1
0.973082274419049 0.972101884936231 1 1
1.00425551030464 1.00323079591732 1 1
0.988976291083719 0.988002479537289 1 1
0.994296745919707 0.993263972872642 1 1
0.984300785733506 0.98337711229291 1 1
0.98427671058529 0.98321239156584 1 1
0.976537913840007 0.975550898237575 1 1
0.996431738047318 0.995343778933866 1 1
1.02301833701128 1.0221112432059 1 1
1.00801005640388 1.00703392265853 1 1
1.01177940184883 1.01075691269702 1 1
1.0369723005006 1.03593761009256 1 1
1.01908277839908 1.01803349673492 1 1
1.0144833859076 1.0134466334079 1 1
0.989421020419568 0.988429836787014 1 1
1.00619315197023 1.00522281720347 1 1
0.989755534078713 0.988738157799785 1 1
0.993367673447126 0.992370192919692 1 1
1.00399532351941 1.00296978096696 1 1
1.013934493348 1.01295777006841 1 1
0.963828722601395 0.962799860230114 1 1
1.00485863068121 1.00384683193332 1 1
1.02000352929011 1.01894993498613 1 1
1.00069544044541 0.999735830521778 1 1
1.02005928795336 1.01906969257649 1 1
1.02610940673748 1.02504727911982 1 1
0.98688375535301 0.985874562649893 1 1
1.01213525579117 1.01108683527249 1 1
1.01184249174512 1.0108481410539 1 1
1.00272434818434 1.00176918444424 1 1
1.00476072929538 1.00371391401054 1 1
0.987727049120721 0.986655441205224 1 1
1.0203729751351 1.01942803811767 1 1
1.03617373420977 1.03504672159332 1 1
1.00560710737017 1.00461508608497 1 1
1.03424875978148 1.0331496920123 1 1
0.973083208344775 0.972088840262911 1 1
1.0150777143802 1.01409592358558 1 1
1.01991700138936 1.01893281910843 1 1
1.01338485207283 1.01243779241291 1 1
0.988601748880952 0.987607298265779 1 1
1.01183237178847 1.01077934290717 1 1
0.974901878995358 0.973889668673466 1 1
1.01711782853314 1.01613854258744 1 1
0.996038191810725 0.995007679080816 1 1
1.01963177213723 1.01857145288821 1 1
0.995090603166653 0.994068342022604 1 1
0.954758221338571 0.953806774767509 0 0
1.00352418678436 1.00253266267556 1 1
0.992601072347985 0.991613392225614 1 1
1.04736856440248 1.04628372922825 0 0
0.994120844173122 0.993112796587306 1 1
1.00699927532023 1.00606089903143 1 1
0.98380972248734 0.982780868648255 1 1
1.00466783429374 1.00363941523548 1 1
1.00669952024404 1.00567252403187 1 1
1.00948695673972 1.00841007956404 1 1
0.996828304945636 0.995800471978676 1 1
1.02984316174306 1.02871453046221 1 1
1.01025488210438 1.00922616436455 1 1
1.02700931729928 1.02600226232437 1 1
1.01710107121862 1.01603145626613 1 1
1.0035750996361 1.00259803821134 1 1
1.01948312203475 1.01842536882938 1 1
0.989043230148902 0.988083993980821 1 1
1.01201675327499 1.01105274777148 1 1
1.00622446279398 1.0051503227644 1 1
0.995750427232416 0.994779098067647 1 1
1.00380944521185 1.00279884844077 1 1
1.0106430846214 1.00962666041267 1 1
0.969984645594223 0.969058186170308 1 1
1.00950886060204 1.00847713513634 1 1
0.984177516323919 0.983220521734737 1 1
1.02633731743893 1.02524824803217 1 1
0.972196182437358 0.971142630555864 1 1
0.996799514007041 0.995812857807195 1 1
1.0249081768763 1.02384530435906 1 1
1.02545703212644 1.02436856544318 1 1
0.991581552075169 0.990610418381077 1 1
0.999439557840641 0.99839078124443 1 1
0.995398770294186 0.994480962779691 1 1
0.986570895601999 0.985578916595034 1 1
1.02782478402751 1.02681246834345 1 1
0.972805911673321 0.971844268988782 1 1
1.03175199329724 1.03069042709485 1 1
0.988955531908592 0.987964666992389 1 1
0.984570638370498 0.983572753469957 1 1
0.984563995500722 0.98357657159074 1 1
0.994394594166125 0.993400946903774 1 1
0.975771523127245 0.974798013061201 1 1
1.00719214361863 1.00619403794308 1 1
1.02309650608538 1.0221195278202 1 1
0.980270962365981 0.979275943496109 1 1
0.987403936803984 0.986479590262016 1 1
0.989657396182105 0.988652157469482 1 1
1.02615957524507 1.02516607957197 1 1
1.0156919942437 1.01462458810574 1 1
1.01541848129295 1.01447567875388 1 1
0.987954992013619 0.986984431675367 1 1
1.00341012029781 1.00241701662612 1 1
0.987015310738402 0.98596556559565 1 1
0.980139417337545 0.979213300059524 1 1
0.992570288974524 0.991588357634264 1 1
0.977475629903812 0.976528552799224 1 1
1.00970502219928 1.00865885783319 1 1
0.977362368410119 0.976366092485781 1 1
1.0164681211933 1.01545836156615 1 1
1.01210628055041 1.01111319588169 1 1
0.985880732839257 0.984826872961105 1 1
0.990230577397348 0.989207113561584 1 1
1.01973270749683 1.01870110822783 1 1
0.999271705885199 0.998284214494488 1 1
1.00902658738888 1.00805730727351 1 1
0.977622746516276 0.976659559474392 1 1
1.01114368071291 1.01008138490912 1 1
0.986809882782071 0.985820178997885 1 1
0.998353292736396 0.997293894168219 1 1
0.998919600955985 0.997901364631691 1 1
1.01089561103455 1.00992103041198 1 1
1.00612025000516 1.00507273113781 1 1
0.973053957534876 0.972051604321433 1 1
1.02293443425311 1.0219395897542 1 1
0.993295281232688 0.992245734431095 1 1
1.0071174010687 1.00610580521857 1 1
1.00079286687997 0.999768292476447 1 1
0.977860229767573 0.976861542182297 1 1
1.01357194563384 1.01259206919227 1 1
1.03691164243648 1.03584006912981 1 1
0.984989257320397 0.984009673673079 1 1
0.991741660120588 0.990759115866779 1 1
1.00072485269465 0.999735740958465 1 1
0.994318525579098 0.993342514322682 1 1
0.994389205957985 0.993410237892278 1 1
0.99271100164251 0.991716893561055 1 1
0.992095822608463 0.991112625301305 1 1
1.04202485059155 1.04100391336056 0 0
0.99901100275973 0.997995844993158 1 1
1.00270294332572 1.00177234441961 1 1
1.04175645339427 1.04055860622281 0 0
1.01386462538663 1.01274050418524 1 1
1.00665021813398 1.00563684858281 1 1
0.985671125462574 0.984745265439655 1 1
0.989209154735596 0.988200005847327 1 1
0.994037754070482 0.993100560577956 1 1
0.98590923639065 0.984887612725389 1 1
1.00879017371886 1.00777830496381 1 1
0.9714516548106 0.97045562462637 1 1
0.983646694613739 0.982676400649957 1 1
1.01249287230546 1.01156914012575 1 1
1.00458191856463 1.00363926783844 1 1
1.00301859688998 1.00200553068438 1 1
1.01355538218167 1.01254397147878 1 1
0.990032216973212 0.989089621228494 1 1
1.01019918940581 1.00923131561861 1 1
1.01355792471148 1.01251473158489 1 1
0.999793120683171 0.998785451268276 1 1
1.01185756753765 1.01073023096844 1 1
0.973698138570733 0.972742237126397 1 1
1.0307846025433 1.02976313228428 1 1
1.01306242089165 1.01198610642113 1 1
0.988895377799298 0.987828176794487 1 1
1.01515849585401 1.01413998538087 1 1
0.968368557112366 0.967369144428903 1 1
0.997891603061241 0.996954026792269 1 1
1.01634937337897 1.01528298096909 1 1
0.998238734427284 0.997283111781175 1 1
1.00821628400739 1.00718768282657 1 1
0.971516365907209 0.970490924026767 1 1
0.978090149762345 0.977230896433217 1 1
1.00159217102339 1.00061229747207 1 1
0.98012057327877 0.97915384266635 1 1
0.99180261924027 0.990769879724662 1 1
1.00343037187502 1.00243104598422 1 1
0.986567380210963 0.985630581509113 1 1
0.981755760304581 0.980819951147839 1 1
0.995248642463908 0.994255095373663 1 1
0.999704513906825 0.998709703138112 1 1
1.01700490740115 1.01597411939864 1 1
0.992282944590943 0.991230951984306 1 1
0.991410775119636 0.99044408962632 1 1
0.970794356269286 0.969839018555971 1 1
0.984087315329292 0.983088914175609 1 1
1.02506157605775 1.02407196336475 1 1
1.00250684440635 1.00153816535242 1 1
0.993992292180179 0.993006472299145 1 1
0.987888512700807 0.986847320853448 1 1
1.01274184033614 1.01167912017243 1 1
1.01572016575055 1.01471955154706 1 1
0.984431903428162 0.983389542476483 1 1
0.979256321388938 0.978266286117024 1 1
1.01668795507057 1.0157100464754 1 1
1.02028141334795 1.01925654754335 1 1
1.01767865640503 1.01655088472093 1 1
1.0108904615273 1.00997049361047 1 1
0.974724548350693 0.973778765348351 1 1
0.986460791379111 0.985403271901755 1 1
0.990615160590642 0.989651886052485 1 1
1.00858645258177 1.00767655184602 1 1
0.982838678647324 0.981780683543096 1 1
0.99655084277675 0.995520263113296 1 1
0.982632235038595 0.98160218773024 1 1
0.990335394408886 0.989322366553546 1 1
0.982593181739464 0.981596637903024 1 1
0.984813011700897 0.98388602610006 1 1
0.985022485791215 0.984002047100018 1 1
1.00172716430828 1.00076729795594 1 1
1.01775741971285 1.01673255014115 1 1
1.00449706209617 1.00345170784938 1 1
1.01004592395958 1.00905144528094 1 1
0.9922582608171 0.991238836996732 1 1
0.990733528915659 0.989702660626077 1 1
0.970337441820072 0.969288719470579 1 1
0.988462204852899 0.987491694556517 1 1
0.998588038152939 0.997614322437861 1 1
0.990126476462456 0.989143790792293 1 1
0.983499232158016 0.982516683349171 1 1
1.00379243730815 1.00280239639364 1 1
1.03351772862671 1.03252449740914 0 1
1.00738837771949 1.00630684532581 1 1
1.01843831443893 1.01748933971846 1 1
1.0165094511673 1.01548898706142 1 1
0.994155530535242 0.993189577029023 1 1
0.98029510418593 0.979317554437878 1 1
0.965851667042568 0.96484246883468 1 0
1.00706695376144 1.00591307204197 1 1
0.996599629014986 0.995639402379696 1 1
1.01442199380914 1.01339871115595 1 1
1.01661773348256 1.01563626994772 1 1
0.995313498904777 0.994323708116131 1 1
0.977756970394391 0.976775936291386 1 1
0.994436733255473 0.993341577885956 1 1
1.01418976399719 1.01322102967425 1 1
1.02404545548177 1.02300588191047 1 1
0.999255000827492 0.998224064553788 1 1
0.978408989811878 0.977393558909637 1 1
1.00215551333444 1.00108845250574 1 1
0.986745976610792 0.985740928983231 1 1
1.01491077915083 1.01383273589194 1 1
1.01191060654422 1.01089434271475 1 1
1.00107505604692 1.00008863682519 1 1
0.978928846973522 0.97800314003332 1 1
0.993052052838456 0.992104740946485 1 1
0.996247023096605 0.99516000401419 1 1
1.01422500507771 1.01322259035086 1 1
1.04505699239069 1.04400018432672 0 0
1.01205536040151 1.01110159111382 1 1
0.980965018602243 0.979956347629097 1 1
0.977093283105786 0.976099783653847 1 1
0.980499178424445 0.979452268303927 1 1
1.01485944594617 1.0137873842995 1 1
1.01344447873337 1.01237652204974 1 1
1.00270006476206 1.00168127814489 1 1
1.00329763702439 1.0023197896273 1 1
0.989381052524569 0.98840005698899 1 1
0.965137850976619 0.964206735341778 1 0
0.97973299188927 0.978676240575764 1 1
1.01026418318294 1.00920138167172 1 1
1.02584330638297 1.02476221132209 1 1
1.01517458471296 1.01422107896636 1 1
0.992376614331528 0.9913952177135 1 1
1.01290781521081 1.01191476392542 1 1
1.01488782733246 1.01386982963006 1 1
1.01294798364985 1.01193741400999 1 1
0.971369868620909 0.970368857649919 1 1
1.00132364790769 1.00031853361689 1 1
1.00906588960386 1.00797228382458 1 1
0.996384727304403 0.995356508334255 1 1
1.00376325618967 1.00276179293817 1 1
0.998553540020162 0.997597660058274 1 1
0.976036931059911 0.975056952990126 1 1
0.990713641695342 0.989843147326786 1 1
1.01618472093397 1.0152680168617 1 1
1.04282181583618 1.04180834288479 0 0
1.01137845383257 1.01031770030213 1 1
1.00536745159783 1.00440448555069 1 1
1.00352139309619 1.00255311694804 1 1
1.00850742249352 1.00737596036784 1 1
0.96709536651241 0.966145079049385 1 0
0.997367165104365 0.99634371007501 1 1
0.994098127113369 0.993111885262197 1 1
0.999027511096748 0.998027361045032 1 1
1.02435129385219 1.02330821132418 1 1
1.02145456541013 1.02048871880478 1 1
1.01428850528873 1.01327869985538 1 1
1.00655176604629 1.0056192214576 1 1
1.01730157962173 1.01625537277907 1 1
1.03665894140312 1.03565260718916 0 0
0.98330426731279 0.982353332399171 1 1
1.00451476009111 1.00348969449948 1 1
1.01913135832748 1.01807281198999 1 1
1.00415641751476 1.00311373985726 1 1
0.983677718904186 0.982590414944229 1 1
1.01378635395934 1.01269957268163 1 1
1.00019862087753 0.999184202436154 1 1
1.00535144553787 1.00431235622814 1 1
0.987162785001002 0.986124110293352 1 1
0.99157891237055 0.990629636208179 1 1
1.01077817960425 1.0097541330596 1 1
1.00615464466858 1.00514132291629 1 1
1.00165348254283 1.00064591650504 1 1
0.964889050342893 0.963884319493316 0 0
1.0330078743391 1.03195494874543 1 1
1.00428688628472 1.00327730530062 1 1
1.03786220564459 1.03677865338554 1 1
0.986364011225287 0.985397051209362 1 1
0.994791633908724 0.993793355261073 1 1
0.997800354283268 0.996797711209889 1 1
1.0371170049001 1.0360768547331 0 0
0.997196072565596 0.996146264541549 1 1
0.971403534386412 0.970490288514364 1 1
1.03761215478746 1.0365904855245 0 0
1.0144969268477 1.01357739393103 1 1
0.985748013337943 0.984720076077262 1 1
1.00562870285703 1.00463280924704 1 1
1.02463331186905 1.02360701959512 1 1
1.00287323207767 1.00186657725716 1 1
1.02301265905801 1.02200286360198 1 1
1.0097970129129 1.00877384063101 1 1
1.04377457593712 1.04264522176688 0 0
1.00156460883346 1.0005519895944 1 1
1.01541414541885 1.01444325619019 1 1
1.02263134839542 1.02165011079968 1 1
0.96625121072649 0.96530206280085 1 1
1.03784290505612 1.03679375683752 0 0
0.987861881490825 0.986834026828383 1 1
1.01489082688381 1.01390207139177 1 1
1.00797684781796 1.00690004587112 1 1
1.01177157711967 1.01076667813738 1 1
1.01384111121705 1.01285565548505 1 1
0.998859768515614 0.997859861426408 1 1
1.02886845552709 1.0278535371582 1 1
1.00803764085586 1.00701840367632 1 1
0.993222790657894 0.992256631637243 1 1
0.972373090812552 0.971410350914409 1 1
1.00716437727145 1.00615666491123 1 1
1.00606522396469 1.00498818704809 1 1
0.984770250663357 0.983765978294081 1 1
1.0346480856947 1.03360003005032 0 1
0.983080854932765 0.982164807285233 1 1
1.0090782498053 1.00802490331379 1 1
0.997872155348785 0.996932755994775 1 1
1.01694607640158 1.01600189226386 1 1
1.00047655955816 0.999526124190317 1 1
1.02219040266813 1.02115609814037 1 1
1.02468078831641 1.02366699827431 1 1
0.995862734396192 0.994856650788148 1 1
0.988166873240778 0.987097264508969 1 1
0.967391418864633 0.966430793574077 1 1
1.01100005838323 1.0099666733173 1 1
1.00249617203264 1.00158599213037 1 1
0.978234818269863 0.977113856396081 1 1
0.973835877408749 0.972854011432497 1 1
0.989086679297373 0.988142098214451 1 1
1.01717040961559 1.01614018438926 1 1
0.982279066581513 0.981320424722097 1 1
0.972220220136957 0.97127994750943 1 1
1.01713936772755 1.01606362853104 1 1
0.996242488932734 0.995265257349437 1 1
0.989498225128616 0.988539090892783 1 1
1.05029993135256 1.04926793551806 0 0
1.01079298479979 1.00981883854759 1 1
1.00128617890249 1.00032915712472 1 1
0.991854500219673 0.990861905765824 1 1
1.00997282563949 1.00897999402008 1 1
0.999856810385809 0.998845349055859 1 1
0.983901083442101 0.982973185506033 1 1
0.999560824895715 0.998564160160141 1 1
1.00404251718892 1.00295061416526 1 1
0.990147298470091 0.989157693004798 1 1
0.986708436980396 0.985740476425808 1 1
1.00603417923608 1.00502633814005 1 1
1.00238659461859 1.00129980790525 1 1
1.01289032567828 1.01175592111078 1 1
1.00354985222862 1.00253095191949 1 1
0.988030936493935 0.987041502705606 1 1
1.01437125686388 1.01334758425417 1 1
1.0050906959963 1.00406382875865 1 1
1.00664169402796 1.00557264406574 1 1
0.995980663510243 0.994994318325262 1 1
1.05714300917307 1.0560712682064 0 0
0.997959983534495 0.996940476463912 1 1
1.01121036290229 1.01024387790505 1 1
0.990621036011671 0.989637413714492 1 1
1.02011835300652 1.0190304472775 1 1
1.00195897765744 1.0009555638413 1 1
0.996583947744001 0.995608920057302 1 1
0.998514712511111 0.997528074018564 1 1
1.00132290941792 1.00038846884696 1 1
1.0103108615193 1.00936299670006 1 1
0.977141857893504 0.976108140977612 1 1
1.02354538815361 1.02251375265733 1 1
1.00247418124927 1.00143656230698 1 1
1.01067265151405 1.00961277906363 1 1
1.00100767126297 1.00006634075756 1 1
1.00267655313668 1.00169641754275 1 1
0.973330831478953 0.972337287135957 1 1
1.04067987351545 1.03966430888177 0 0
1.0175760084185 1.01657230139943 1 1
1.00966490288496 1.00860235613582 1 1
0.983995862584864 0.98298124848251 1 1
1.04261863469911 1.04158060045583 0 0
0.975612406935435 0.974699592786468 1 1
0.9855478521517 0.984634505371702 1 1
1.00799459897727 1.00697984646713 1 1
1.02206042063225 1.02103976838196 1 1
1.00024330415001 0.999154977785541 1 1
0.976650508774404 0.97568381546782 1 1
0.999314689595286 0.998321160860198 1 1
1.00075604066148 0.999796560062705 1 1
0.974161333803316 0.973172144328249 1 1
0.998443912960258 0.997418670290143 1 1
1.01243396125688 1.01136393216603 1 1
0.989523703688464 0.988529911078488 1 1
0.999006733085599 0.997998514826261 1 1
0.980146209452036 0.979140097381658 1 1
1.00301513122991 1.0020492120731 1 1
1.00077364956873 0.999800614432425 1 1
0.961456494772281 0.960497826739917 0 0
1.01178474316887 1.01072726268927 1 1
1.01375303563093 1.01268883029108 1 1
0.996358362457236 0.995371284082045 1 1
0.982695083884321 0.981734919892582 1 1
1.00586279211059 1.00492583181991 1 1
1.04831146090533 1.04730458618904 0 0
0.994437118967667 0.993423916511498 1 1
0.979921194957965 0.978992349646229 1 1
0.970102672777737 0.969173830674051 1 1
0.993640714512433 0.992581627502905 1 1
0.991962405819058 0.990994508009546 1 1
0.979369582205129 0.978458225383596 1 1
0.993560400138627 0.992521784293591 1 1
1.00197188044865 1.00094355333659 1 1
1.00691063263612 1.00587517993047 1 1
1.0501955123137 1.04911198154841 0 0
1.00421993306054 1.00320709680831 1 1
1.03854720566365 1.03744463205369 1 1
0.99650444752887 0.995533947757387 1 1
0.995593137107939 0.994535276204932 1 1
0.998875712107292 0.997872924723184 1 1
0.988015483387362 0.987077886337958 1 1
1.00043079586711 0.999354251328025 1 1
1.00521819323353 1.00417403706685 1 1
0.977237842909135 0.976293607942039 1 1
0.992203563896464 0.991218978930017 1 1
0.978766259779785 0.977815309670099 1 1
1.01623802482104 1.01514625959365 1 1
1.02009549891128 1.01907179118123 1 1
0.988869601149703 0.987886377388133 1 1
0.985323649655677 0.984409867920126 1 1
1.01946104409879 1.01846887374412 1 1
0.980867586248193 0.979919685612047 1 1
0.997591898479584 0.996603007939457 1 1
1.0041213009073 1.00309872724621 1 1
0.997628254515539 0.996566234111328 1 1
0.993819789210503 0.992804402878359 1 1
0.992751610526866 0.991785193705758 1 1
0.998216198280012 0.99723937762659 1 1
0.984632853865337 0.98370676340189 1 1
0.983925359820078 0.982885782256593 1 1
1.00469745841929 1.00371040703815 1 1
1.02770099207183 1.02672026981303 1 1
0.981775951218728 0.980813753594969 1 1
1.00541278733329 1.00436884931261 1 1
1.02368525662228 1.02264203419626 1 1
1.0150742695925 1.01405161147059 1 1
1.01051131489421 1.0095196411066 1 1
1.01923835867135 1.01821570932385 1 1
0.992490990323415 0.991481616215831 1 1
1.01395933698438 1.01298193020898 1 1
0.98889505422331 0.987831618519054 1 1
1.01863284483805 1.01756267331864 1 1
0.991548937585933 0.990532484395161 1 1
1.02647532859229 1.02540153976774 1 1
0.982515862687052 0.981507749626406 1 1
0.969797804308682 0.968829345751987 1 1
0.978602049992924 0.977578371238476 1 1
1.0273072105589 1.02620363850778 1 1
1.01337808090776 1.01237943155155 1 1
0.987749684724771 0.986741274649848 1 1
0.990718149204501 0.989794342220465 1 1
1.03334712844533 1.03228007831187 1 1
0.96855974236205 0.967587397423091 1 1
1.00862867678184 1.00762021682022 1 1
0.999120490967667 0.998083492079104 1 1
0.991686038571759 0.990683471188789 1 1
0.999886943360706 0.998885937151117 1 1
0.960005601052304 0.959037880054618 0 0
0.96986598816944 0.968968284787853 1 1
1.0076785065728 1.0066832309225 1 1
1.00403911607232 1.00301517895456 1 1
1.02764036172587 1.02665451381271 1 1
0.989992895322372 0.989035388186705 1 1
0.991748707789326 0.990754946725651 1 1
0.990915622515907 0.989910772639217 1 1
0.973888645360789 0.973004993881523 1 1
1.0085638543553 1.00738575996472 1 1
0.99816100947714 0.997189716527419 1 1
0.997527179249146 0.996581920326216 1 1
1.00106113348143 1.00001849476578 1 1
1.00527150347629 1.00434693333991 1 1
0.97349552055688 0.972480905132893 1 1
1.01976589098283 1.01876056404128 1 1
1.02461136191037 1.02354134124887 1 1
1.01508845411413 1.01410069330737 1 1
1.00541240993096 1.00443954666953 1 1
0.989638846955177 0.988633731253311 1 1
0.985653925103799 0.984726968615581 1 1
1.0159558936859 1.01491722591245 1 1
1.01527865171987 1.01422838983524 1 1
0.99935728978419 0.998266017894554 1 1
0.999638966078553 0.998693799434334 1 1
0.98658515209661 0.985621087110128 1 1
0.990535907465377 0.989575427456406 1 1
1.0131064896525 1.01214269879735 1 1
1.02966514645196 1.02860887058397 1 1
0.984607629122131 0.983609843627455 1 1
1.01622011567156 1.01515205466079 1 1
0.987828608064456 0.986815083766479 1 1
0.968015454702143 0.966953838675687 1 1
1.00343946097119 1.00235560912507 1 1
0.995512771773477 0.994551572009929 1 1
1.02056791395688 1.01953551630724 1 1
1.01769444333539 1.01667316768096 1 1
0.990315412287985 0.989308864690633 1 1
1.02598033518849 1.02493120271549 1 1
1.00320175333401 1.0022011611585 1 1
1.00929250192878 1.00824897131263 1 1
0.996826356133951 0.995808600936618 1 1
0.982303138385553 0.981319604743867 1 1
0.998122580644629 0.997132818880484 1 1
0.988382348072292 0.987472245233573 1 1
0.986896629307865 0.98590149642399 1 1
0.979896293857995 0.978887500955358 1 1
1.02974728747722 1.02871058825781 1 1
0.973513930941322 0.972484136417889 1 1
1.00451445751587 1.00348080480045 1 1
1.01129726573341 1.01024289663809 1 1
1.02661331054212 1.02564967786263 1 1
0.994802233006445 0.99384829359792 1 1
0.981698692311376 0.980719630935601 1 1
1.02560263758451 1.02463062024172 1 1
0.993627736663336 0.992636508456428 1 1
1.02410598928793 1.02305026040857 1 1
1.015620837317 1.01449457816309 1 1
1.00233857117749 1.00132732535341 1 1
1.01144567631005 1.01030251631047 1 1
0.987410651561622 0.986441787598209 1 1
1.00233747098964 1.0012759973886 1 1
0.979877712895422 0.978870156403866 1 1
1.0110789132033 1.00994364179674 1 1
0.985332012096247 0.98427337968009 1 1
0.988680018210137 0.987748823673078 1 1
0.995413055946295 0.994465333186042 1 1
0.958861225737782 0.957940830224248 0 0
1.00761509393234 1.00661203911981 1 1
1.01279209747268 1.01179876627218 1 1
1.00216479957946 1.00119851375468 1 1
1.01170576541707 1.0106647199902 1 1
0.979389384508837 0.978480434960458 1 1
1.0117414576024 1.01072279979999 1 1
0.977708524577904 0.976748150554609 1 1
1.005849505515 1.00476860508432 1 1
1.00227246831942 1.00121282021002 1 1
0.99114691097445 0.990147758993268 1 1
1.01911126428856 1.01812352795597 1 1
0.995979099294399 0.994961470478282 1 1
1.01996867063037 1.01898416116341 1 1
0.982406397084007 0.981382159435376 1 1
0.995933226346972 0.994882576490049 1 1
1.00136056460067 1.00031562895219 1 1
0.974065254932315 0.973070324802834 1 1
1.02993991065754 1.02889896231338 1 1
1.0163484338492 1.01537592929645 1 1
1.017051686135 1.01594514048837 1 1
0.971864165906908 0.970889848334954 1 1
1.00670237145096 1.0057384230086 1 1
1.02171938765585 1.0207041820889 1 1
1.00139806110079 1.00038489086838 1 1
1.00968965452521 1.00855470482537 1 1
0.996595394061956 0.995612003028703 1 1
0.986514131725318 0.985577811658607 1 1
0.998536400014378 0.997493666388612 1 1
0.994444656575082 0.993422310406605 1 1
1.00123787645603 1.00026238583922 1 1
0.968060459129238 0.967105733247948 1 1
0.959542090980396 0.958558287946821 0 0
0.978938458967941 0.977883223311419 1 1
1.00167064327836 1.00073757831066 1 1
0.985829784359837 0.984752760568382 1 1
1.02294433779857 1.02188562763872 1 1
0.979793874984204 0.97874677134066 1 1
0.993272838067299 0.992291734560542 1 1
1.0178350429061 1.01685078142805 1 1
1.00068503507045 0.9997091222772 1 1
0.99149893328286 0.990527817730189 1 1
0.999159537037187 0.998207886630776 1 1
1.00101560736219 0.999968707127569 1 1
1.00400023990661 1.00298535061905 1 1
1.0200453483973 1.01903577631759 1 1
1.02371187214402 1.02263916866336 1 1
0.996288551804509 0.995255732609785 1 1
1.0196124486187 1.01851348913857 1 1
0.997817138943781 0.996771955256473 1 1
1.01802704846046 1.01697766940097 1 1
1.00706011994122 1.00604651502026 1 1
1.02967494945428 1.02866010638534 1 1
1.01059956633407 1.00962437633685 1 1
0.991461190878623 0.990474849472674 1 1
1.00897751575573 1.00799647650523 1 1
0.979646819467892 0.978631773447244 1 1
1.00083359529988 0.999842338044915 1 1
1.01820362553921 1.01720485197911 1 1
0.969916731702113 0.968903504620577 1 1
1.01454610045522 1.01346590792291 1 1
1.00403427164804 1.00297323181148 1 1
0.997864306818748 0.996823816588599 1 1
1.01509951357424 1.01411334877429 1 1
1.00008023366047 0.999090257136951 1 1
1.01466418531965 1.01359676140089 1 1
1.00521846518017 1.00420133099692 1 1
0.988988046929416 0.98799317872955 1 1
1.00134133983047 1.00038336565391 1 1
1.02002031744097 1.01897035270594 1 1
1.00891243178258 1.00789759318242 1 1
0.986197468661087 0.985280562213329 1 1
0.974963086831237 0.973992634490751 1 1
1.00382157324762 1.00277786895213 1 1
0.960554854814085 0.959567986556668 0 0
1.01357418326668 1.0125756779375 1 1
0.972130531063146 0.971079366672797 1 1
0.98895346900465 0.988014320664249 1 1
1.0267791294039 1.02574996255641 1 1
1.00747751865775 1.00654282173873 1 1
0.971444635805206 0.970502451903584 1 1
1.00312393316341 1.00209921392943 1 1
1.00190168181675 1.00085163865435 1 1
1.00848819276317 1.00743915740693 1 1
1.00185366033396 1.00086129518953 1 1
1.02254548936506 1.02156006780257 1 1
1.03413991560603 1.03314771202528 0 1
0.982959127686579 0.982002114030191 1 1
1.01635296844583 1.01529296656288 1 1
1.0221569419181 1.02110068858283 1 1
1.01300551642755 1.01202419145863 1 1
1.00917651725828 1.00818967275461 1 1
0.978685444036947 0.977695516126523 1 1
1.02263577480651 1.02162421120573 1 1
0.999955048800947 0.998967271032538 1 1
0.968219041600294 0.967221147488476 1 1
1.038804040628 1.03773837949185 1 1
1.00942685003534 1.00832002728701 1 1
0.997773362162401 0.996793845484232 1 1
1.01703382012873 1.01602544483394 1 1
0.985450938263334 0.98443205996828 1 1
0.992985152855086 0.992014067897215 1 1
0.978473290004325 0.977439186889337 1 1
1.00094117694432 0.999921169324382 1 1
1.01924204507936 1.0181525710555 1 1
0.996570959167705 0.995587044398262 1 1
0.962719003068083 0.961758196450524 0 0
1.00201506969905 1.00102911112594 1 1
1.00466709664144 1.00367779507499 1 1
1.00204755432236 1.00111705951808 1 1
0.991294933522677 0.990267153713956 1 1
0.998039825463814 0.996971543414133 1 1
0.959929893406039 0.958987696665027 0 0
1.02474818779307 1.0238232765644 1 1
0.999984833843608 0.999043149512895 1 1
1.02361534704 1.02260874001397 1 1
0.995169300155392 0.994192509386854 1 1
0.99902950337804 0.998000633774815 1 1
1.00725961661059 1.00618038868311 1 1
0.972554975959345 0.971502733674572 1 1
1.01344160050449 1.01244605880193 1 1
0.989465020436092 0.988497110171088 1 1
0.98049247685709 0.979482285096906 1 1
0.984039456838846 0.983047566036689 1 1
0.98511339826356 0.984176567686941 1 1
1.00544306221331 1.00446644313676 1 1
0.976142471442424 0.975200714899808 1 1
1.02495367727624 1.0238990673006 1 1
1.00235178275464 1.00132106900019 1 1
1.00980700714261 1.00883298415534 1 1
1.01404518080535 1.01304753359127 1 1
0.98072247608785 0.979757948231799 1 1
1.00364023831567 1.0026233503372 1 1
0.994059990204663 0.993111426137206 1 1
0.995979860180718 0.99498185586836 1 1
1.02692307420799 1.02585755158449 1 1
0.98365813882285 0.982570538151332 1 1
0.982396585365287 0.981470821028289 1 1
1.00376363134433 1.00272762527687 1 1
0.990954349671293 0.989960815430629 1 1
0.993533004653332 0.992581822475276 1 1
1.00443553115421 1.00345967928983 1 1
0.985164984796648 0.984149655465063 1 1
0.998315023109539 0.997332458516922 1 1
1.01204169315714 1.01097870793626 1 1
1.00298251599508 1.0019641387127 1 1
0.980389995503603 0.97939294078758 1 1
0.993781607170567 0.992730005394364 1 1
0.995813210918661 0.994832050006397 1 1
1.02274461339922 1.02169645611625 1 1
1.03326423677032 1.03208477706459 1 1
1.00386257178083 1.00286286408463 1 1
0.984276439243127 0.983253379287336 1 1
0.992770911101701 0.991788223753056 1 1
0.991087692950024 0.990056503727289 1 1
1.01742367307881 1.01630107061503 1 1
0.989400564607788 0.988456010933627 1 1
1.00022900275485 0.999251734933154 1 1
1.00087264682817 0.999812929137123 1 1
1.01535488448703 1.0143930581686 1 1
0.999485587299109 0.998477687431761 1 1
1.0082789842183 1.00723006464811 1 1
1.02940944847508 1.02823189697722 1 1
0.993417439297931 0.992403569143385 1 1
1.01777538341147 1.01672297969531 1 1
0.994885814812988 0.993889216901266 1 1
1.0032045690838 1.00222307907225 1 1
0.985203161697146 0.984210672010136 1 1
1.00724703109148 1.00626578250223 1 1
0.999821612306286 0.998776010714156 1 1
0.987361376163595 0.986408083326492 1 1
1.0157584165367 1.01472962671169 1 1
1.02903503282534 1.02801049043114 1 1
1.0008716366873 0.999855095544363 1 1
1.00543379630321 1.0043983261682 1 1
1.01170139708666 1.01067883150401 1 1
1.00274131860555 1.00166269510814 1 1
1.01539046115235 1.01441307044468 1 1
1.00344886001447 1.00243146229979 1 1
0.961495650173757 0.960526455261365 0 0
0.996828966779798 0.995828278614286 1 1
1.03842131531724 1.03741333072792 0 0
1.00826601171375 1.00730451582875 1 1
1.02588698617379 1.02484525573346 1 1
1.01188651734477 1.01086053805668 1 1
0.985309145800054 0.984351310537207 1 1
1.03774638443888 1.03666995153429 0 0
0.953463185172687 0.95246264719309 0 0
1.01906885620588 1.01808512035876 1 1
0.987349727741919 0.986375845293138 1 1
0.985612488900352 0.984469227203976 1 1
0.974615057466709 0.973569120810649 1 1
0.999304307348722 0.9982969209549 1 1
1.01967227418466 1.01859525543559 1 1
1.00172639783509 1.00075346486781 1 1
1.04759558094711 1.04647954705518 0 0
0.97362512007059 0.972568610725109 1 1
1.01143997667154 1.01034710899153 1 1
0.976155384481875 0.97518775500705 1 1
0.995536641353314 0.994578365627838 1 1
1.00047873558171 0.999496300369757 1 1
0.998419912306712 0.997405682437037 1 1
0.994493269172198 0.993516472881073 1 1
0.993740505889895 0.992709020472812 1 1
1.03853998251515 1.03747020145566 0 0
0.996499728938676 0.995466291235467 1 1
1.01451338200473 1.01350352512555 1 1
0.988862754855032 0.987912625209864 1 1
0.987424453816654 0.98646453279637 1 1
0.994115611124336 0.993132629750722 1 1
0.995127480357817 0.994024807341771 1 1
1.01753639236696 1.01653193123934 1 1
0.986980192777133 0.986046565982224 1 1
0.995021388403535 0.994069957248044 1 1
0.954069446519308 0.953133711670072 0 0
0.984652179478358 0.983680027367331 1 1
1.01679910897887 1.0157789095408 1 1
0.976638927657653 0.975665621604986 1 1
1.01975286713248 1.01880625654631 1 1
1.01429958222312 1.01330704474063 1 1
0.99261621637226 0.991575797125202 1 1
0.999614524451923 0.998599745186802 1 1
0.999914528628062 0.998958929016838 1 1
1.00233744525444 1.00136799938159 1 1
1.01950030784587 1.01843902442121 1 1
0.990871993039576 0.989876325027214 1 1
1.00930049781326 1.00832217695277 1 1
1.01137662481683 1.01037507077219 1 1
0.997073284379675 0.99607981790017 1 1
1.0259270694511 1.02495119871451 1 1
0.977004049784532 0.976024397006077 1 1
0.960713010949212 0.959812171447309 0 0
1.00113031601424 1.00010007258438 1 1
0.954009460535933 0.952941237956236 0 0
0.990921115321857 0.989934312022108 1 1
1.00317173448709 1.00223467249124 1 1
1.0001869694562 0.999180641063331 1 1
0.980263008758268 0.979273992930307 1 1
0.997768592842468 0.996797676038908 1 1
0.992090572928217 0.991121654191247 1 1
1.00129162211558 1.00031398232039 1 1
1.00151784094113 1.00054509223635 1 1
0.991203736790015 0.990269515047579 1 1
1.01457763781802 1.01360546392351 1 1
1.00671837460039 1.00563142501552 1 1
0.973461999800236 0.972490312352116 1 1
1.00961054401052 1.00860527729152 1 1
0.981102455747682 0.980172344397666 1 1
0.985428371511528 0.984439791463799 1 1
0.992871761177993 0.991900330021461 1 1
1.00641625683316 1.00537167254892 1 1
1.01272884037701 1.01173992177673 1 1
1.02135707929907 1.0202942048707 1 1
0.994031299119012 0.992960728402897 1 1
1.03795525766758 1.0368980997746 1 1
1.02366128385685 1.02273511070552 1 1
0.973391636496045 0.972417901015564 1 1
1.04592073584668 1.04498345966662 0 0
0.985352592612045 0.984385671824862 1 1
1.00165914030266 1.00067067904754 1 1
0.995229097325852 0.994260162670337 1 1
1.00224804001296 1.00125930775557 1 1
1.03267584949834 1.03166137111739 1 1
0.997688234562165 0.996587233083545 1 1
0.988184307620535 0.987198755143294 1 1
1.02246007280023 1.02143897591489 1 1
1.02170354767581 1.02067486787287 1 1
1.02043306243048 1.01936684926457 1 1
0.986650422824983 0.98575914190382 1 1
0.991222952444411 0.990245192244107 1 1
0.961233841612551 0.960229212879427 0 0
0.996921970978895 0.995913253679058 1 1
0.998323356539989 0.997326104931301 1 1
1.00642309135854 1.00537163829012 1 1
1.00838020110272 1.00741092804725 1 1
0.988441084274102 0.987340850914834 1 1
0.967295707130112 0.966345678280943 1 0
0.98516327526745 0.984202030985423 1 1
1.01645847788234 1.01541134845963 1 1
1.00961918456019 1.0086217651649 1 1
0.982517935793016 0.981601968672706 1 1
0.999326061967794 0.998355984628969 1 1
0.976241824691511 0.975230002484391 1 1
0.989002402968009 0.988020970518655 1 1
1.00211982992244 1.00114080602397 1 1
0.983088513445994 0.982052346633015 1 1
1.00038174632446 0.999397862046631 1 1
1.03530339198727 1.03423858615734 0 1
1.00032508551556 0.999312858806755 1 1
1.02985990711377 1.02867415670802 1 1
0.997923954261951 0.996876884998308 1 1
0.982571353630899 0.981572873760443 1 1
1.01281468259716 1.01172932624807 1 1
0.980430217689929 0.979441139355918 1 1
0.99448276609669 0.9935748475463 1 1
1.00951174712168 1.00845026392408 1 1
1.00268971635061 1.00166337557972 1 1
1.01608506195692 1.01507097063346 1 1
1.02409322273173 1.02297281784445 1 1
0.995155005351119 0.994154327703984 1 1
1.00871260844493 1.00769899211003 1 1
1.01898900314285 1.01796132956999 1 1
0.979350281640417 0.978378698479636 1 1
1.01075965024865 1.00982847195305 1 1
1.02881447468932 1.02777023358249 1 1
0.981998477939677 0.981028790517805 1 1
1.01719896083324 1.01620026349838 1 1
1.0048663760843 1.00383260168151 1 1
1.01329605197683 1.01220255099803 1 1
1.0109339748541 1.00996137010968 1 1
0.985409001129326 0.984400456166206 1 1
1.03075974330787 1.02968200445125 1 1
1.005320561798 1.00433746037392 1 1
1.00450071447985 1.0035033417537 1 1
1.00061906418218 0.999515865192496 1 1
0.976853798864791 0.975853698823299 1 1
0.994453626735697 0.993442383807234 1 1
1.01009505008358 1.00912731572654 1 1
1.00604605417891 1.00510478386182 1 1
0.99209691414538 0.9911263221325 1 1
1.0180938081625 1.01712326108969 1 1
1.00678763803673 1.00577831397397 1 1
0.997293958853981 0.996282550694946 1 1
0.974428061558871 0.973429808317795 1 1
0.996554173449342 0.99555330055039 1 1
1.02110504180677 1.02004839436988 1 1
0.997012125864784 0.996094153844099 1 1
0.993744154353133 0.99268683524937 1 1
0.997882659659587 0.996898829324006 1 1
1.03438529531423 1.03335214891078 0 1
1.00101095973675 1.00008797400814 1 1
0.995351503797485 0.994311107619578 1 1
0.990455040746595 0.989446365965058 1 1
1.01437573876995 1.01336412539141 1 1
0.995065156751393 0.994055800505678 1 1
1.0121821367928 1.01118195962413 1 1
0.991376999814803 0.990342339528824 1 1
0.974744133699724 0.973706538939588 1 1
0.99048535331794 0.989527785360834 1 1
0.973680227320845 0.972741709724795 1 1
1.01959068156311 1.01860957376108 1 1
0.982633375758797 0.98168244788216 1 1
1.00892617728073 1.0079375718035 1 1
1.00718795584594 1.0061349012277 1 1
0.978830083119572 0.977900251381312 1 1
0.993094364676101 0.992115470837932 1 1
1.01096114036995 1.00991941789494 1 1
0.975048814408472 0.974092339613736 1 1
0.995187442067974 0.994216225577801 1 1
1.0047035875908 1.00373888959811 1 1
0.982221296778772 0.981197351551366 1 1
1.02133354394657 1.02034211601824 1 1
1.03109236393827 1.03001161399313 1 1
0.99768198421314 0.996582309232881 1 1
0.99332674240766 0.992282299382112 1 1
1.01011325891035 1.00906729426863 1 1
0.985614662028257 0.984671688610957 1 1
0.987142344290766 0.986192875462833 1 1
0.9901689539058 0.98919636528338 1 1
0.995462828907474 0.994513619874356 1 1
0.983888812434494 0.982878943958023 1 1
1.021865972032 1.02086048244951 1 1
1.0119359032331 1.0110053014258 1 1
0.993305349776871 0.992234580139995 1 1
1.03475663031153 1.03369789646199 1 1
1.01930423277754 1.01828690373402 1 1
1.00080416380983 0.999754861081803 1 1
0.997910032744572 0.996894309232211 1 1
1.0084770052211 1.00752840291222 1 1
1.00395776520999 1.00293309611063 1 1
1.00248436634305 1.00147425525764 1 1
1.00432347488866 1.00329271523991 1 1
1.0133926100549 1.01240535815017 1 1
0.96207028773182 0.961050755165342 0 0
0.999551449417698 0.998485205109447 1 1
1.0068320605701 1.00590592248209 1 1
1.00293154654006 1.00192453269877 1 1
1.02481148300995 1.02379539052551 1 1
1.01056451076498 1.009572566196 1 1
1.02744710931495 1.02638925075226 1 1
0.968488230923829 0.967408103792455 1 1
1.01033690832311 1.00928130497192 1 1
0.974102105144589 0.973071613313972 1 1
0.972725004586271 0.971734678487037 1 1
0.98821956889127 0.987209893796334 1 1
1.0126076874994 1.01149128448772 1 1
0.970175011820737 0.969223567872413 1 1
0.977581623877141 0.976635850568866 1 1
1.01712774296774 1.01596960490963 1 1
1.01757631550578 1.01659089669846 1 1
0.966394047575755 0.96546018910655 0 0
1.01701210837375 1.01597507328956 1 1
0.991772386553328 0.990804323300919 1 1
1.00319844812392 1.00210935736968 1 1
0.996322917733048 0.995308374890859 1 1
0.975654537130903 0.974592692245892 1 1
0.979956433583255 0.978862156853679 1 1
0.985670899909133 0.984703982722996 1 1
0.992456427356666 0.991536758402618 1 1
1.00001172752756 0.999000967739255 1 1
1.00095695739589 0.999867809504877 1 1
0.999656650308236 0.998634556752975 1 1
0.992116196868558 0.991113298416552 1 1
0.987027022167148 0.986026599828523 1 1
0.992732593269978 0.991716073459917 1 1
0.962057050201891 0.960948537914879 0 0
1.02014731596536 1.01914069221083 1 1
0.99600952079684 0.995022467146996 1 1
1.0242961148778 1.02330019133564 1 1
1.01122317900398 1.0102409814238 1 1
0.988354052288229 0.987418431324577 1 1
0.99747787134646 0.996439644012398 1 1
0.967670245722866 0.966716941057056 1 1
1.00886379111409 1.00787175834621 1 1
1.02265150607084 1.0217286288417 1 1
0.979237110810606 0.978209208616143 1 1
1.00416154779454 1.0031518768104 1 1
0.987220429053105 0.986223340699288 1 1
1.00304368426021 1.00208889423864 1 1
0.981361001264426 0.980367788464598 1 1
0.997034982088073 0.99601035089756 1 1
0.985173802880095 0.984233676350693 1 1
1.01467021190785 1.01373511479829 1 1
1.00973500641848 1.0087920039615 1 1
0.966435686872475 0.965444557326677 1 1
1.00757356253007 1.00655884872304 1 1
0.994653390995774 0.993686871495135 1 1
0.987093987368651 0.986076623736226 1 1
0.975466192686551 0.974391108473455 1 1
0.994788367026313 0.993738468136011 1 1
1.00889743340211 1.00784570328328 1 1
0.988510947100159 0.987557598858735 1 1
0.99151739554359 0.99052325920182 1 1
1.00080484595602 0.999798274233623 1 1
1.03663147516073 1.0356560422847 0 0
0.959006643193245 0.958038764991622 0 0
1.01058050599943 1.00959646451315 1 1
0.974394486921891 0.973399625322226 1 1
1.01958787742387 1.018505841721 1 1
1.01568360682779 1.01463374883039 1 1
1.00110312216049 1.00009700743007 1 1
0.993245876532643 0.992343260104975 1 1
1.00282805523842 1.00174611678061 1 1
1.0180556711815 1.01699853514072 1 1
1.00729343748018 1.00632737141347 1 1
1.02296575574432 1.02192765022147 1 1
1.00282886410714 1.00182470141577 1 1
0.991134649328383 0.990123789231037 1 1
1.02466895576926 1.02355850168512 1 1
1.01635089737612 1.01529581957386 1 1
1.02313253404757 1.02203592899989 1 1
0.975802352067054 0.974782532552195 1 1
1.01170692155993 1.01060495485288 1 1
1.03185877675812 1.03083669198337 1 1
1.01883453243599 1.01771056336207 1 1
1.00099310870706 0.999909228404309 1 1
1.00492299760044 1.00386814335915 1 1
0.966312032258835 0.965325772988421 1 1
0.99794932833956 0.99692174739855 1 1
1.02885487221779 1.02787633539595 1 1
0.960173647579558 0.959165548142454 0 0
0.980722642919289 0.979735051189327 1 1
1.00155455309516 1.0005169733146 1 1
1.01495212784042 1.01393364696712 1 1
1.00990728878422 1.00884727209398 1 1
1.00271311866154 1.00173655415305 1 1
1.01653410473122 1.01544499750782 1 1
1.01351716343831 1.01244575546151 1 1
1.01114990408449 1.01012563820783 1 1
1.02469174530467 1.0236702299665 1 1
1.00735618365522 1.00632253573495 1 1
0.963816160417259 0.962936890785088 0 0
1.00625399486204 1.00519032642686 1 1
0.991974160292469 0.990997874396418 1 1
1.01039950417777 1.009468632813 1 1
0.951426534495793 0.950501076887742 0 0
0.966474117160374 0.965549460330163 0 0
1.01100500700132 1.01000740502834 1 1
0.997344807743345 0.996332778071635 1 1
0.988751364902605 0.987735509288188 1 1
1.02481124899546 1.02375839326622 1 1
1.00152203536252 1.00056270702336 1 1
0.976397341663648 0.97536153577745 1 1
0.995921071094665 0.99482213966683 1 1
1.03173343134251 1.03066318695411 1 1
1.01149730959171 1.01046304928859 1 1
1.02284061314279 1.0218107853178 1 1
0.998613245458673 0.997620489464152 1 1
0.998953358670631 0.997783762419663 1 1
1.03287477042691 1.03182361871978 1 1
1.01388700824833 1.01279545645635 1 1
0.994026074884313 0.993048611761557 1 1
1.02139012260376 1.02034140921687 1 1
0.987070567387566 0.986104952348956 1 1
1.011858492521 1.01088506657644 1 1
0.990632286945306 0.989536986726821 1 1
0.961547871587754 0.960523291400539 1 1
1.03592890095071 1.03484240205214 0 1
1.00196880228954 1.00097415971796 1 1
1.00483105230554 1.00380067480801 1 1
1.0165497576315 1.01551323671541 1 1
1.01792877429068 1.01693886329562 1 1
0.985719200898976 0.984714647871198 1 1
1.00953762303078 1.00854368579341 1 1
0.994413024490913 0.993411867375127 1 1
0.973335537161688 0.97229972955275 1 1
1.00466666562819 1.00369982838372 1 1
0.994917744197036 0.993941016061046 1 1
0.989116766159491 0.98817057566705 1 1
1.00184658659659 1.00087911775473 1 1
0.970908584554667 0.969944035096619 1 1
1.01077929105392 1.00979576169017 1 1
0.976561047195183 0.975656548806972 1 1
1.01497280811828 1.01392905606043 1 1
0.993419889600819 0.992378725606561 1 1
1.01013650539704 1.00910663760641 1 1
1.00400286768843 1.00298560484625 1 1
0.980384254432351 0.979348245906779 1 1
0.98762956029744 0.986637230765697 1 1
1.0215996923262 1.02058399772859 1 1
1.00071055899372 0.999688954985872 1 1
1.01112046305062 1.01001557160338 1 1
0.996954043908179 0.995957211747729 1 1
1.00755446370349 1.00648652422074 1 1
0.99667458496779 0.995602292928095 1 1
1.00117363880658 1.00021853083224 1 1
0.984124872815852 0.983139125283756 1 1
0.97255062989344 0.971552806893034 1 1
0.996471706239547 0.995414001914545 1 1
0.997897201524631 0.996929942364347 1 1
1.01109911514387 1.01004176838076 1 1
0.98175456155223 0.980801013704672 1 1
1.00732233579071 1.00630838192111 1 1
1.0266353539061 1.02567544023529 1 1
1.0022611252502 1.00126600896399 1 1
0.991090310186665 0.990154946641288 1 1
0.994022930778088 0.993025940273438 1 1
1.02807000726814 1.02697768691319 1 1
1.00944000443547 1.00853210086769 1 1
1.03300881998282 1.03200007543615 1 1
0.991858989683152 0.990858242693609 1 1
0.994862776688585 0.993845156821756 1 1
1.01997762588924 1.01900574471569 1 1
0.99193728577469 0.990968424686888 1 1
1.03760396472443 1.03645759526732 0 0
0.983233019251341 0.98230729104407 1 1
0.974967564418028 0.973976982716934 1 1
1.00028564603929 0.999270823320043 1 1
0.974112594027552 0.973203988020628 1 1
0.995579987455281 0.994538259426496 1 1
1.00180928436568 1.00082742707755 1 1
0.991522482824101 0.990579116077917 1 1
0.994064173260514 0.993048443114928 1 1
1.01667920083453 1.01568963498769 1 1
0.992351733678149 0.991286657864843 1 1
1.0098773414126 1.00886246980278 1 1
0.996394786737546 0.995371946201061 1 1
0.996139092670275 0.995123711396614 1 1
0.983559220525107 0.982511688734922 1 1
0.952603824921238 0.9516748962001 0 0
1.02233086499711 1.02137492997957 1 1
1.01074237409508 1.00970581939122 1 1
1.0190682648673 1.01805130964887 1 1
1.02974952482357 1.02874197366632 1 1
1.02816556305507 1.02710970765429 1 1
0.97867088285091 0.977707778823512 1 1
0.992531710240351 0.991550157834575 1 1
0.998695463498513 0.99768571528087 1 1
0.980264485003569 0.979259244214223 1 1
0.963206280493368 0.962310584684573 0 0
1.00284827943864 1.00184792062757 1 1
1.01129332437708 1.01037097003417 1 1
0.968859122998341 0.967907426947882 1 1
1.03311890597281 1.0320853000707 1 1
1.00769223006499 1.0066555588099 1 1
1.01906282291331 1.01801983844525 1 1
0.995191628063403 0.99418712156571 1 1
1.00324885912839 1.00220567153861 1 1
1.02158559996204 1.02052651084581 1 1
1.0345878449013 1.03355851865148 0 1
1.00073813733599 0.99969408835545 1 1
0.981581944828028 0.980692963302086 1 1
1.01104642920211 1.01000502071803 1 1
1.01687232027074 1.01585240821313 1 1
1.00551249904405 1.00439776041027 1 1
1.0111408605967 1.01010265073589 1 1
0.979092588030136 0.978085457234885 1 1
1.00973428842878 1.00870809493253 1 1
0.98767895906351 0.986659354514155 1 1
1.01255582260843 1.01149020895311 1 1
0.985405123147257 0.984437107539821 1 1
0.987026450589901 0.986026159725442 1 1
0.989969767410176 0.989003290830103 1 1
1.00980710023938 1.00875909575809 1 1
1.01034712771992 1.00932751576323 1 1
0.987950910632312 0.986949187079404 1 1
1.00649148934963 1.00554191871511 1 1
1.00928524354166 1.00827591250892 1 1
0.973349137458632 0.972374023812246 1 1
0.979741730119596 0.978689039484181 1 1
1.00137304703829 1.00038114614333 1 1
0.999877817387123 0.998809750458635 1 1
1.00008279763918 0.99909646751089 1 1
1.0080180376666 1.00704399744204 1 1
1.0152955263525 1.01430861126464 1 1
1.03081278951324 1.02981227662162 1 1
0.972632941355277 0.971681401398925 1 1
1.01117252023448 1.01013378101736 1 1
0.998348899975573 0.997281175124279 1 1
0.999024202551521 0.99800538725019 1 1
1.01747244006648 1.0165005119047 1 1
0.993073720892835 0.992048153413575 1 1
0.998075931574888 0.997063940356181 1 1
0.997463668439536 0.996418247807752 1 1
0.981522700184131 0.980547290437777 1 1
0.977340479506933 0.976346250269371 1 1
0.998825944425437 0.997807254857533 1 1
0.988895846679071 0.987855415033561 1 1
1.00030815428338 0.999298871618778 1 1
1.00359522472128 1.00256796354871 1 1
1.03640447327169 1.03537401018436 0 0
0.998212144414495 0.997118694277554 1 1
0.993377975059374 0.992432717310619 1 1
1.03581371873014 1.03479581297871 0 0
0.986499577424918 0.985559631942992 1 1
0.964102458698064 0.963145557729466 0 0
0.993230114824404 0.992086992664139 1 1
1.01992210207313 1.01894826341215 1 1
0.976945713436501 0.975982029677416 1 1
0.993128575338421 0.992127444496099 1 1
1.02381729394158 1.02281839721997 1 1
0.986546866649711 0.985589160099703 1 1
1.00986094874672 1.00882964900116 1 1
0.974657368510494 0.973753121852508 1 1
1.02192865025252 1.02089852118648 1 1
0.980047001324752 0.978993067386213 1 1
0.980507223222519 0.97945239955467 1 1
0.995707826269304 0.994695793642163 1 1
0.999810111833781 0.998836120072952 1 1
0.990589405519377 0.989608536617582 1 1
0.997295370252832 0.99636658115176 1 1
0.996954629547878 0.99597533757977 1 1
0.976103969656214 0.97509695760007 1 1
0.993171430607685 0.99224387531134 1 1
1.03441379497095 1.03335170041341 1 1
0.961781224023793 0.960857500325603 1 1
1.01498081103906 1.01391978927385 1 1
0.988407322916988 0.987407455016243 1 1
0.98344787502857 0.9824646817632 1 1
0.963616516395926 0.962655954660429 0 0
0.957198079181774 0.956294199585554 0 0
0.99253188819629 0.991561441011349 1 1
0.994087704100334 0.993139235417042 1 1
0.980587736471827 0.97965536282767 1 1
1.00414195552165 1.00309499967897 1 1
1.02535471662539 1.02443525191787 1 1
0.997720335374158 0.99665531718408 1 1
0.996304535402787 0.995269032560389 1 1
1.0198782725024 1.01887669578741 1 1
1.00542076479658 1.00440005636363 1 1
0.994254130428959 0.993226249578434 1 1
0.992059653163828 0.991088030408731 1 1
0.983457689058776 0.982477680583773 1 1
0.989998039047647 0.989056196266721 1 1
0.987645518586357 0.986627595767613 1 1
0.998252837919907 0.997245960667654 1 1
1.01310626386691 1.01203716179349 1 1
1.00866872858178 1.00772870644195 1 1
0.994956071458139 0.994016797962367 1 1
0.993201964548719 0.992253305379432 1 1
0.986433308059244 0.985490219920373 1 1
1.00314549886977 1.00209670008409 1 1
0.97974413177991 0.978743309109528 1 1
1.01377213886392 1.01275358746466 1 1
0.958497070012187 0.957441720077588 0 0
0.982866405901739 0.981807441108151 1 1
1.0031021696988 1.00212947785579 1 1
1.00333579783278 1.00227289846606 1 1
1.0170983708575 1.01617052765119 1 1
1.01541833509615 1.01441577533093 1 1
1.03203288778295 1.03098241580658 1 1
0.999008883235255 0.997923271479206 1 1
0.992971434175758 0.992007768445347 1 1
1.00955579606595 1.00857366130847 1 1
1.02969777152147 1.02863461179486 1 1
0.994972187430829 0.99398002352066 1 1
0.96993170449251 0.969001644527593 1 1
0.994759705441752 0.993744518080345 1 1
1.01606965131343 1.01506907733037 1 1
1.00185388152029 1.00083917398015 1 1
1.01111417484228 1.01008153700554 1 1
1.00117802892745 1.00012521331796 1 1
0.978091417843028 0.977109185395691 1 1
0.995375247826282 0.9943689098433 1 1
1.00817883885647 1.00709014835077 1 1
0.995011813733743 0.994037841939247 1 1
0.987213289943225 0.986128522271456 1 1
0.992605779787547 0.991602754408875 1 1
1.00468280302457 1.00368016849395 1 1
0.985915727852849 0.984932298734472 1 1
0.983621178041496 0.982620479288279 1 1
1.01291256144254 1.01194940531086 1 1
1.02333201376278 1.02228236562456 1 1
0.975573791019385 0.974665246229038 1 1
1.01326590507636 1.01220507481161 1 1
1.00028590023329 0.999344572579274 1 1
0.979073515299652 0.978125042021309 1 1
1.00340218303431 1.00243510003356 1 1
0.983844720151721 0.982858734192443 1 1
1.04393699811651 1.04292036719928 0 0
0.955010683348152 0.954036545467058 0 0
1.00781197043902 1.00676137379521 1 1
0.991202434963332 0.990202400069739 1 1
0.967975840776656 0.966984258133597 1 1
1.01370621610999 1.01261995535698 1 1
0.965150931678024 0.964195808253104 1 0
0.990738684901224 0.989786900169371 1 1
1.02905820029052 1.02806756973175 1 1
1.01080279551403 1.00975505711012 1 1
0.983058787876241 0.982042169306286 1 1
1.03085085123989 1.02974965870858 1 1
1.00229311997508 1.00129090215661 1 1
1.02021005846781 1.01911567666917 1 1
1.01077927894938 1.00978944239916 1 1
1.0270163276087 1.02596378888253 1 1
0.986644830158166 0.985679879875057 1 1
0.986544516703971 0.985625241047593 1 1
1.00122180930276 1.00022000906286 1 1
1.02382056698897 1.02283677963836 1 1
1.00702046862884 1.00593563238101 1 1
0.976307939868439 0.975353360842974 1 1
0.994105950437453 0.993138182498493 1 1
1.0094949207061 1.00854468269918 1 1
0.998013895596039 0.997049396592144 1 1
0.990890210604787 0.989873551382537 1 1
1.002630364331 1.00157543957998 1 1
1.01750722900821 1.01641468691998 1 1
0.939637830391288 0.938753566725924 0 0
0.959809182871069 0.958810021174687 0 0
1.01375646641364 1.01271803420527 1 1
0.998839557086646 0.997773377960373 1 1
0.981184027681423 0.98017902049647 1 1
0.995827236296895 0.994830381290645 1 1
0.988206915417422 0.987253137240385 1 1
1.00644734795566 1.00536385789033 1 1
1.02673260956858 1.02573303140442 1 1
0.990050646707254 0.989074896854072 1 1
0.983502781735207 0.982585227168186 1 1
0.979938418117324 0.978937380894576 1 1
0.98532924507216 0.984379777068467 1 1
0.949139188625912 0.948217110993345 0 0
1.00400062296864 1.00297692397346 1 1
0.998545145013658 0.997552068836852 1 1
0.98588439815061 0.984916195817223 1 1
1.00908083715372 1.00805082712714 1 1
0.981634535780418 0.98066177351687 1 1
1.01687056953707 1.01584979426548 1 1
1.0083074335804 1.00725622918226 1 1
1.01441090102366 1.01335356938404 1 1
0.983784296639283 0.982769490030463 1 1
1.02237672142616 1.02133620814971 1 1
0.988932467752885 0.98790428861497 1 1
0.984280848735762 0.983248836863555 1 1
0.979053750930179 0.978051029065961 1 1
1.01408046693465 1.01301690238137 1 1
0.961716400350239 0.960784306370121 0 0
1.01996152865694 1.01892019347364 1 1
0.997001996662311 0.996053452737021 1 1
1.01711975149768 1.01605402387144 1 1
1.00618577597017 1.00514254880863 1 1
0.999093485703406 0.998000859164572 1 1
1.02725232825512 1.02613729943602 1 1
1.03256672954572 1.0315671814923 1 1
0.989094497854329 0.988102460734323 1 1
1.01299074498236 1.01192892980577 1 1
1.01059558128304 1.00962628977595 1 1
1.00075850493592 0.99981410872771 1 1
0.991511749997342 0.990455783052711 1 1
0.990604921886332 0.989610427932901 1 1
1.0047325494347 1.00375788496908 1 1
0.995572983312022 0.994561494640916 1 1
0.996439971157446 0.995341523424906 1 1
1.01788211002064 1.01689646740772 1 1
1.01826227005687 1.0172706062482 1 1
1.02231842216251 1.02128090175479 1 1
1.00021830170047 0.999208217542698 1 1
1.00274890645618 1.0017498723811 1 1
1.03154547752199 1.03050127799508 1 1
0.995837482811115 0.994882553687292 1 1
1.00322257925898 1.00231224442855 1 1
1.02005341402285 1.01897031404447 1 1
1.00995251431553 1.00896232647325 1 1
0.995968568544974 0.995023460222055 1 1
0.992435950319438 0.991397658814618 1 1
1.0235798942908 1.02248029449603 1 1
0.994837533203362 0.99381626294762 1 1
0.987080289904472 0.986028665214279 1 1
0.98008021907647 0.979091036103487 1 1
0.992246945299667 0.991228135214125 1 1
1.00579667257141 1.00475458678216 1 1
1.00945777835569 1.00839689532388 1 1
0.983088352277701 0.982104584965286 1 1
1.01727317930257 1.01622374853153 1 1
1.02030015528709 1.01928777078818 1 1
0.972847786886737 0.971873566194063 1 1
1.00509741203944 1.0040654112737 1 1
0.98720694880612 0.986217886475774 1 1
0.973214303855583 0.972229373408115 1 1
1.00593714255328 1.00480761551714 1 1
0.998365601475692 0.997313680739758 1 1
0.998362658882562 0.99733497171852 1 1
1.01873178875083 1.01762596222533 1 1
0.99246722070641 0.991446733691543 1 1
0.991530818056764 0.990500007609213 1 1
1.03519764875588 1.03411571402797 0 1
1.0021697648522 1.00109087994006 1 1
0.988372266482025 0.987342177348784 1 1
0.966868908164124 0.965911398908142 1 0
1.00374300136717 1.00268893157008 1 1
1.02786470374716 1.02676960899202 1 1
1.00317822133896 1.00213199008043 1 1
0.987578462799465 0.986628815858651 1 1
0.978361924087591 0.977352591272636 1 1
0.981671617410105 0.98070951718291 1 1
0.985615959022319 0.984697660151478 1 1
1.0078316787058 1.0068003095785 1 1
1.02903307363894 1.02795832508176 1 1
1.00806992808349 1.00703725770381 1 1
0.990872994763068 0.989742835945605 1 1
0.989821305058851 0.988740722683501 1 1
0.993500050415597 0.992526298116953 1 1
0.991305388351188 0.990307045226539 1 1
1.02098995240329 1.01991972181205 1 1
0.994924717995231 0.99389463376434 1 1
0.990529040550281 0.989555824879279 1 1
0.977927665973409 0.97698298189199 1 1
1.02297621191951 1.02194643671171 1 1
1.00853701535237 1.00755855676457 1 1
1.01422770306904 1.01310442965166 1 1
0.990420754005227 0.98942457711136 1 1
1.01039207413475 1.00942966023603 1 1
1.00238652874753 1.00136673188692 1 1
1.0135172157225 1.0125781066649 1 1
1.00748403923524 1.00646814069925 1 1
1.01466278494246 1.0136349981606 1 1
1.00275906433717 1.00163445869312 1 1
0.998554092759475 0.997618064555412 1 1
1.01958517759017 1.01858747554285 1 1
1.00966276227314 1.00868368341328 1 1
1.01690963933134 1.01596355331491 1 1
0.973613756053835 0.97265663379054 1 1
1.00071916119561 0.999668129901781 1 1
1.00426577179069 1.00329699415278 1 1
0.995554159537913 0.994555487551582 1 1
1.00052427372701 0.999523576743768 1 1
0.999672163993992 0.998637692178707 1 1
0.986004551764042 0.985055170050537 1 1
1.01637460532339 1.01531234938868 1 1
0.988407375143231 0.987347811127026 1 1
1.01415704898138 1.01316607221841 1 1
0.975519194793852 0.974529843541603 1 1
1.00260508617414 1.00152849718392 1 1
1.00359935514576 1.00251477865388 1 1
0.980596804230352 0.979561707707676 1 1
0.996624277863229 0.995610824630597 1 1
0.999242834412583 0.998299456027093 1 1
0.983686200880765 0.982523803221878 1 1
0.993042666410341 0.99209588122201 1 1
0.974937580671564 0.973942476504246 1 1
0.98945179486531 0.988404368585635 1 1
0.98820901541575 0.987227694856614 1 1
0.988821404284768 0.987819018717496 1 1
1.00595498709835 1.00498294545819 1 1
0.986929680014552 0.985902231781324 1 1
1.00118345315904 1.00014345758382 1 1
0.990611453685147 0.989599896620821 1 1
1.03370313595275 1.0327583976815 0 0
0.996124294455342 0.995111008270975 1 1
1.03342381021797 1.03237040498891 1 1
0.993280334907962 0.992260703208185 1 1
1.01720446131758 1.01612757286915 1 1
0.997133647379079 0.996126293380948 1 1
0.982211459302616 0.981286324476523 1 1
0.997059118379749 0.996016731876642 1 1
0.984221215311487 0.983231912750282 1 1
0.990588019981929 0.989592635630234 1 1
0.998973356993078 0.997984493137988 1 1
1.0014281796562 1.00041650602278 1 1
1.01147435311087 1.01041365487072 1 1
0.997078422804961 0.99611487804777 1 1
1.02731075550951 1.0263520244071 1 1
1.01298934576559 1.01202020451852 1 1
1.00065715824264 0.999590442914424 1 1
0.99603348794666 0.995039303450968 1 1
1.00907348016622 1.00808280553124 1 1
1.01834540332249 1.01726458294016 1 1
0.973002911278098 0.97202249011493 1 1
1.0075140067868 1.00646095311251 1 1
0.995112718901065 0.99404799665007 1 1
1.01072681155148 1.0096953423459 1 1
0.985288119003914 0.984275940453204 1 1
1.03518514779992 1.03415123475698 1 1
1.00480170830284 1.00379832208809 1 1
1.00396626533483 1.00303779348884 1 1
0.982629292826753 0.981631723227329 1 1
1.02102257179453 1.02004549244337 1 1
0.970108735730782 0.969090461676756 1 1
1.0045834490835 1.0035753987709 1 1
0.979733343848279 0.978715851439869 1 1
1.00931938535143 1.00825589103092 1 1
1.00677317284831 1.00568585224131 1 1
1.02391785490181 1.02285489326644 1 1
1.01035000356295 1.00938906116357 1 1
0.978917578584258 0.977913191159362 1 1
1.03256753910923 1.03148791309381 1 1
0.990106913340551 0.989107180017486 1 1
0.999578056963511 0.99856386945494 1 1
0.995700925513202 0.994746695600212 1 1
0.994617922013795 0.993658325191477 1 1
1.00331829613472 1.00231034300164 1 1
0.996479210745926 0.995486961262798 1 1
0.98625117992371 0.985264250969727 1 1
0.97084066175699 0.969942132401901 1 1
0.982630178650405 0.981677851213635 1 1
0.996524629115104 0.995523244887205 1 1
1.030214314538 1.02914631469247 1 1
0.997012007040042 0.995962799476189 1 1
1.00592112065319 1.00501422224286 1 1
0.981428100735099 0.980449743719823 1 1
1.00290666432577 1.0018968261171 1 1
1.00620063755515 1.00515854270985 1 1
0.980553114290047 0.979592347688452 1 1
1.00167819071232 1.00065982259661 1 1
1.00691986725488 1.00594437705387 1 1
1.00340786787478 1.00243834527646 1 1
1.01665019687114 1.01563043797191 1 1
1.03224726467617 1.03130967510336 1 1
0.989926039249261 0.988910794083503 1 1
0.977939480984077 0.976882493367144 1 1
0.988275487746493 0.987355387745532 1 1
1.01674243267485 1.01569735813334 1 1
0.991715978448694 0.990658023690605 1 1
1.01808985061896 1.01709788411595 1 1
1.00055341588861 0.99957977314168 1 1
1.00533244309364 1.00430623069152 1 1
1.0011549705027 1.00008107930961 1 1
1.01626421354955 1.01527123654895 1 1
1.03258086844423 1.0314305637101 1 1
0.955598749722912 0.95460615863743 0 0
0.999560656887086 0.998536062006461 1 1
1.02447819305196 1.02344408363203 1 1
0.968533900046181 0.967568316647071 1 1
0.969460980316749 0.968485606865551 1 1
1.0190954684306 1.01812278668479 1 1
0.993488024942558 0.992448533928293 1 1
1.00764541925729 1.0065841637984 1 1
0.992189023964842 0.991225410262746 1 1
0.98864585182016 0.987665176348204 1 1
1.01423700734519 1.01323690448006 1 1
1.00179626947541 1.0007400626037 1 1
1.03815176035023 1.03718172729544 0 0
1.02951437079429 1.02853131653185 1 1
1.02051000077748 1.01947530220819 1 1
0.980419343001947 0.979454966881831 1 1
1.01203960018148 1.01096385173837 1 1
1.02833259318103 1.02722621594408 1 1
1.00519589039969 1.00418960793071 1 1
0.991115424715267 0.990061020813119 1 1
1.00576874321737 1.00482481095656 1 1
1.01399030008912 1.01299409663491 1 1
1.00845266421693 1.00747146997368 1 1
0.998067047580451 0.997102175217705 1 1
0.998406237776075 0.997316005133917 1 1
0.993496133710345 0.992476134511394 1 1
0.965680360545609 0.964778552529216 0 0
1.00919477897204 1.00808205515471 1 1
1.03579328216227 1.03483264181118 0 0
1.01798822815179 1.01693994907036 1 1
0.993132120451521 0.992050549256345 1 1
1.0104335098022 1.00938063465016 1 1
0.982772794322058 0.981748978236683 1 1
0.977571172194861 0.976573797895226 1 1
1.04007395584564 1.03901437709577 1 1
0.980445888035474 0.979471638606835 1 1
1.04078786109566 1.03976828049543 0 0
0.968994021464922 0.968055371437121 1 1
0.994850525317828 0.993829018690322 1 1
0.987150992733212 0.986196000639885 1 1
0.992994153249236 0.991993542720095 1 1
1.01920241173657 1.01815941638139 1 1
1.00991211282914 1.00890945474061 1 1
1.0353201444518 1.03424802838918 1 1
0.997306076642469 0.996270757789786 1 1
1.01447612946335 1.01347353905324 1 1
1.01259910911668 1.01159708762515 1 1
0.998654651642863 0.997649723131279 1 1
1.00431383165436 1.00332220785103 1 1
0.988625991788759 0.987625774266174 1 1
1.00285053265632 1.00182639142116 1 1
0.993941589767395 0.992920603395332 1 1
0.964138664250694 0.963170318399128 0 0
0.987194223910436 0.986197699948126 1 1
1.00062127953023 0.999586116185011 1 1
1.01058492896781 1.00957732525496 1 1
1.00717779581949 1.00624870559345 1 1
1.00013339954873 0.999130583092724 1 1
1.01034757707017 1.0093309471193 1 1
1.01102633638641 1.01005605597498 1 1
0.983306994458386 0.982310686228379 1 1
0.993926098468246 0.992931823106887 1 1
1.03109572261997 1.03003102519253 1 1
0.98348309458239 0.982457326710518 1 1
0.991451986422431 0.990495697231256 1 1
0.979181510279762 0.978152029224857 1 1
0.973424815545027 0.972448078775542 1 1
0.997532301396744 0.996479362295392 1 1
1.00748179317113 1.00649834791196 1 1
1.02268920338307 1.02162538234057 1 1
1.00194143732801 1.00096416621552 1 1
1.00973672683138 1.00873492525614 1 1
1.00605094673927 1.00509250648422 1 1
1.00467041813966 1.00362237855164 1 1
0.987580333227575 0.986636902321881 1 1
1.00057624512588 0.99969345832988 1 1
1.01129153663608 1.01018457378079 1 1
1.00521219657887 1.00414554308001 1 1
0.989329488930209 0.988360252954732 1 1
0.987414278811399 0.986390030035155 1 1
0.9811561972482 0.980156585258754 1 1
1.03225699928733 1.03119632537983 1 1
1.00113111882754 1.00013824501159 1 1
0.991195286030615 0.990285667881122 1 1
1.00180363735857 1.00079880701549 1 1
0.993808656207431 0.992818389635369 1 1
1.0049456646702 1.00398863312272 1 1
1.00044162657924 0.999421979224289 1 1
0.974181368922696 0.973197983763247 1 1
0.997812977486469 0.996877509024317 1 1
1.01523162484464 1.01426474077422 1 1
1.01304195132302 1.0120050111981 1 1
0.975873487664405 0.974907562348544 1 1
0.994160847113309 0.99315030727694 1 1
0.985643409825791 0.984684104472575 1 1
1.00525338951114 1.00422569778249 1 1
1.01496792603183 1.01394958159254 1 1
0.999298070840983 0.998327767839427 1 1
0.976182087988594 0.975174420849874 1 1
0.99831209801172 0.997336518981171 1 1
0.998156541687814 0.997194633723903 1 1
0.989696583108858 0.988708547712739 1 1
1.02885947973571 1.02780659566501 1 1
0.992161366953124 0.991174196193769 1 1
0.996165390265813 0.99527011218492 1 1
0.955817367785329 0.954788891869499 1 1
1.00223232880302 1.00122849319287 1 1
1.01978990131902 1.01878864551308 1 1
1.00200307540947 1.00099815330745 1 1
0.974612995807674 0.973588933013956 1 1
1.03260749666221 1.03155220605514 1 1
1.03355115165276 1.03253405840105 1 1
1.00160443673607 1.00059915368447 1 1
1.00058261691861 0.999591003198702 1 1
0.960096847605294 0.959142187974215 0 0
1.01552764723523 1.01444789711943 1 1
0.975407800603562 0.974404753988833 1 1
1.00709037296044 1.00601402000448 1 1
1.01515347827693 1.01419329741507 1 1
1.01703693757616 1.01606479809858 1 1
1.00309761480797 1.00206417407478 1 1
1.02066618883838 1.0197163312886 1 1
1.00619482590372 1.00517758099553 1 1
1.01496426824952 1.01396462126407 1 1
0.989208962311722 0.988254734397609 1 1
1.01449697491416 1.01342479720479 1 1
1.04365846327377 1.04263965197414 0 0
1.0082557895814 1.0072320693589 1 1
0.967977591197072 0.967014216085882 1 1
1.00339709516178 1.00241039224066 1 1
0.983229198214749 0.982286056249829 1 1
0.980798465946012 0.979801789257001 1 1
0.993363516761769 0.992332404059986 1 1
1.02573342680792 1.0247103140368 1 1
1.01478688907862 1.01378461575997 1 1
0.998965669592663 0.997908135421631 1 1
1.02421359659452 1.02313217125207 1 1
1.00673317494962 1.00574089885281 1 1
1.00269593783756 1.00164193834873 1 1
1.02084168963392 1.01972227376871 1 1
0.966987831943732 0.966006159765265 1 1
0.976425163787792 0.975392612873771 1 1
0.984569674846096 0.983636623997136 1 1
1.02284572732328 1.02176545311706 1 1
0.992037456965772 0.990855091725644 1 1
1.01471840924607 1.01368913571377 1 1
1.01419501006612 1.01319460038436 1 1
0.993400404461165 0.992370665138478 1 1
1.00036178558065 0.999333087103119 1 1
0.994262166720802 0.99328600783229 1 1
1.01193171984453 1.01094397706495 1 1
1.03184069065007 1.03082520102991 1 1
1.00255530827759 1.00161171751642 1 1
1.00209865368472 1.00112163599892 1 1
1.00665165897202 1.00560629654192 1 1
1.00758430999729 1.00656555417568 1 1
1.00012542439993 0.999070402183846 1 1
0.991005050225898 0.989958786819027 1 1
1.02580739026155 1.02472376925904 1 1
1.00788867746566 1.00687090567357 1 1
0.96951876298063 0.968553803956264 1 1
1.00977103683028 1.00878150760232 1 1
0.988324206290684 0.987398952729295 1 1
1.00623054072113 1.00520521654992 1 1
1.01003222444166 1.00893874281869 1 1
0.977308936552796 0.976335287550634 1 1
0.996718025947037 0.995759559844224 1 1
0.99734985885512 0.996394242481881 1 1
1.00473624933909 1.00374772095595 1 1
1.0017911176802 1.00081809856366 1 1
1.00912720006678 1.00814814880157 1 1
1.00033383169204 0.999334549899882 1 1
1.01340564857283 1.01241922224764 1 1
1.01168981798292 1.01068627625379 1 1
0.998071898248802 0.997104556586325 1 1
0.983737019802172 0.98274995345348 1 1
1.01249400249834 1.01141649941232 1 1
0.991694472379432 0.990748815501387 1 1
1.00799079194194 1.00697835133864 1 1
0.988069994922751 0.987023528606161 1 1
1.00114252243692 1.0001477974805 1 1
1.01275608523328 1.01179708311755 1 1
0.988206855309014 0.987198768826514 1 1
1.0014879991402 1.00039162556631 1 1
1.02407846486411 1.02301817083993 1 1
0.979486053191333 0.978470565652954 1 1
0.998223678194602 0.997218985773235 1 1
1.02557813955928 1.02446175538116 1 1
1.01705640295161 1.0160539809725 1 1
1.00310642579339 1.0021401292123 1 1
0.984798274892861 0.983752699046982 1 1
1.00298634538161 1.00205982978798 1 1
0.985682350476604 0.984682325229353 1 1
1.01241561913485 1.01131452144665 1 1
0.992277074812207 0.991318166538245 1 1
0.993194890259071 0.992171892415208 1 1
0.990915815877074 0.989951243091584 1 1
0.97473844113166 0.973779884182017 1 1
1.00131599533487 1.00030941419135 1 1
0.95439395597702 0.953431306942785 0 0
0.998115016346436 0.997105507307938 1 1
1.00327167773508 1.00228626639113 1 1
1.00685984286713 1.00582194931677 1 1
0.989940537243966 0.988879007342798 1 1
0.990433996886031 0.98944193671255 1 1
1.00770640530656 1.00661949026397 1 1
0.99561310745984 0.994643426417777 1 1
0.974582566711163 0.973624982691953 1 1
1.02003433827829 1.01900396582411 1 1
0.981178392007967 0.980224118241551 1 1
0.990441784024519 0.989397524864476 1 1
0.978731724069834 0.977767186390348 1 1
1.0124260820518 1.01141631361915 1 1
0.989198533954473 0.988236090441004 1 1
1.0186004140906 1.01759396604692 1 1
1.01309276566083 1.01214431341339 1 1
1.00446468240862 1.00347713832853 1 1
1.02879753410763 1.02772570040615 1 1
0.979309766116013 0.978350578171039 1 1
0.985492389753013 0.984487819306277 1 1
1.01124558342584 1.01016941990687 1 1
1.00444796313078 1.00348592575978 1 1
0.983737675188491 0.982782109842069 1 1
1.00746228877331 1.00647764923699 1 1
0.998433054085123 0.997469033123064 1 1
0.989414253919306 0.988444438536288 1 1
0.972970390852867 0.972030108158403 1 1
0.987914214768841 0.986930686177258 1 1
0.995746276101304 0.994658160281873 1 1
1.0030802567891 1.00213077508144 1 1
0.984254475734931 0.983303090590842 1 1
1.006056784861 1.00509846632194 1 1
0.983719418712505 0.98272268136126 1 1
1.00982252660299 1.00875132459015 1 1
0.997640670754752 0.996670318040956 1 1
0.980073119661252 0.979137885987108 1 1
0.98176267343975 0.980737241683901 1 1
1.01656273365948 1.01556586735148 1 1
1.00316545349181 1.00220611621867 1 1
1.00621551875112 1.00521411421633 1 1
0.989412582976502 0.988423767233377 1 1
1.00801698229957 1.00709655704968 1 1
0.966153631830969 0.965153509931785 1 0
0.969370053134169 0.968424888501594 1 1
1.00220690414597 1.00118386561121 1 1
1.00134447018787 1.0003617847105 1 1
0.980437498250648 0.979444503192782 1 1
0.986381345768492 0.985475382147047 1 1
0.991262757334668 0.990187206737907 1 1
1.01025629904903 1.00925446000868 1 1
0.980217554002771 0.979210486253326 1 1
0.992771880326588 0.991774736684983 1 1
1.03192845032878 1.03090977875565 1 1
0.982095002719664 0.981075443058995 1 1
0.996037265212584 0.995030543300612 1 1
1.00331072863948 1.00227833134284 1 1
1.02103285006423 1.02010249447699 1 1
0.977746498202898 0.976802713184101 1 1
1.02037994422492 1.01940309559026 1 1
0.990127054672119 0.989124602948345 1 1
0.989775996678768 0.988831103238545 1 1
0.994642071246124 0.993662973092692 1 1
1.01916664253826 1.01811418492656 1 1
1.02821931208744 1.02715138773534 1 1
0.980971971160215 0.979999018842613 1 1
1.00146494769706 1.00042329742204 1 1
1.01306885599605 1.01209173217635 1 1
0.992774311597052 0.991778680762058 1 1
0.991016821961852 0.990006297675172 1 1
1.03985934248814 1.03875161035504 0 0
1.02170076995142 1.02064987606232 1 1
1.02746695054127 1.02635452776874 1 1
1.02470659315136 1.02361706517736 1 1
1.00973271168891 1.00873001741265 1 1
1.00198821374896 1.00101728005746 1 1
1.0090706864058 1.00806784154022 1 1
0.980952316430984 0.980054630241338 1 1
1.01047585267818 1.00952515756168 1 1
1.02662452284663 1.02566604414602 1 1
1.02368976143098 1.02256717527284 1 1
0.991031785376657 0.990018853000982 1 1
1.00460292386577 1.00360607224863 1 1
1.01423279377766 1.01312982734429 1 1
1.02107318972361 1.01996135574488 1 1
0.989071107418213 0.988125523714622 1 1
0.980402481244881 0.979441935535596 1 1
1.00739807488732 1.00635839560263 1 1
1.02235301778575 1.02133436127278 1 1
1.0097349170893 1.00872388786362 1 1
1.00949005175844 1.00854924726134 1 1
0.984464493062571 0.983448728702641 1 1
0.980729782685177 0.979775241518013 1 1
1.01152369347804 1.01046731355178 1 1
0.965150414481691 0.964173590059801 0 0
1.01698160548601 1.0159991135614 1 1
0.995808930574392 0.994775806890276 1 1
1.01348446444978 1.01246643583193 1 1
0.991511250948836 0.990617751577325 1 1
1.00570718388747 1.00476146667342 1 1
1.01381207899271 1.01280257865967 1 1
0.998507380361074 0.997500808243197 1 1
1.01489420959941 1.01385879338435 1 1
1.024574940155 1.02351452943938 1 1
0.998919154695906 0.99795294405191 1 1
1.00420351672653 1.00325949922517 1 1
0.986077829733336 0.985088548804439 1 1
1.00700239687094 1.00599700504776 1 1
1.01252566100633 1.01148326475175 1 1
1.00209215144807 1.00101839029238 1 1
0.988580744999024 0.987608494004419 1 1
0.965000990216709 0.964052359081691 0 0
0.994483411926223 0.993553634051162 1 1
1.0024440576711 1.00149945128762 1 1
1.02038848088992 1.01935576850694 1 1
1.00166047536749 1.00064800746602 1 1
0.965941220228111 0.964919285352989 1 0
0.959991788050642 0.959028612173082 0 0
0.999220093688382 0.998224293476537 1 1
1.01381920476644 1.01277436758471 1 1
1.01166457522409 1.01059419517547 1 1
1.00638142740907 1.0053356949796 1 1
1.00332315041107 1.00230681625621 1 1
1.00861518730881 1.0076529346859 1 1
1.00280941062852 1.00179001889117 1 1
1.02169353791128 1.02067971319243 1 1
0.989784255360622 0.988654337892181 1 1
0.993324606582154 0.992340563355422 1 1
1.02180942355078 1.02077434924816 1 1
1.00467772728017 1.00361178756639 1 1
1.02259281060167 1.02154294310071 1 1
1.03363021274856 1.03256807936531 1 1
1.00306865576569 1.00201680690279 1 1
1.01840562254595 1.01738318210736 1 1
1.02605046707783 1.02500266611625 1 1
0.987349044932059 0.986403039762714 1 1
0.991912296197317 0.990879038891203 1 1
1.05824388096201 1.05716471536059 0 0
1.00254245006443 1.00147443730439 1 1
1.00803963204605 1.00696720884192 1 1
1.00717853777451 1.00618237747979 1 1
0.989826299468071 0.98885983492659 1 1
1.02078707874915 1.01970014773354 1 1
1.0001383845921 0.999103420762521 1 1
1.00107796936644 1.00003623931897 1 1
1.01110798203206 1.01005823667166 1 1
1.00809032874659 1.00705718462028 1 1
1.01567197583033 1.01466527900058 1 1
0.978228672052803 0.977259093686693 1 1
1.01546535385081 1.01446012974284 1 1
1.00354778277576 1.0025421317114 1 1
1.02324106513102 1.02220277619403 1 1
1.0054058041441 1.00433302497811 1 1
1.01056932960859 1.00952715216403 1 1
1.01115051262131 1.01020063323364 1 1
1.01347953774428 1.01242339671449 1 1
0.984337849836712 0.983326087720321 1 1
1.00324937284477 1.00224212683212 1 1
1.02137750724437 1.02036255672019 1 1
0.968365520342182 0.967409064284755 1 1
0.991334220173018 0.990272849102102 1 1
0.987087322439155 0.986142182198141 1 1
1.00380735903175 1.0028239313218 1 1
1.01447848533083 1.01347604788888 1 1
0.996019290029269 0.99502907319004 1 1
1.00076385378233 0.999748788659558 1 1
0.99108832167022 0.990061785557494 1 1
1.02268586385235 1.02168322031012 1 1
1.01214929536595 1.01109286134722 1 1
0.966303457458564 0.96534775656582 1 1
1.01145043410585 1.01044836200156 1 1
0.982080023097095 0.981124437517244 1 1
1.040545791272 1.03953840090949 0 0
1.00968472604103 1.00871436374601 1 1
1.02246701332981 1.02144355230416 1 1
0.998604797479612 0.997630689556313 1 1
1.00135442798561 1.00034561535957 1 1
1.00761043480791 1.00664117684332 1 1
1.0138481969945 1.01285358950342 1 1
0.97764814703652 0.976656366823125 1 1
1.00812287263923 1.00708191372357 1 1
1.03825561550747 1.03728917896736 0 0
0.988869239728846 0.987923701847936 1 1
1.01935892517732 1.01836359950522 1 1
0.974407877597443 0.973384303648509 1 1
0.969627890225189 0.96861935072296 1 1
1.02539185548873 1.02430381900552 1 1
0.995397018264459 0.994408842345602 1 1
0.986203023743042 0.98520869483026 1 1
1.00335520282571 1.00235717713367 1 1
0.980486184208781 0.979437649960122 1 1
1.02579061357209 1.02476382585304 1 1
1.02580523900887 1.02481375184402 1 1
0.964197683917673 0.963289415463538 0 0
1.01816998761679 1.01715894290561 1 1
1.01435596447148 1.0133936923752 1 1
1.01061182091531 1.0096459415136 1 1
1.01600240144825 1.01500182607844 1 1
0.981724803066912 0.98075033958076 1 1
1.00092522191615 0.999963806320083 1 1
1.01882489056685 1.01775570272967 1 1
1.00077831065696 0.999833671898987 1 1
0.992515986452529 0.991502681502373 1 1
0.967339352729472 0.966336474398861 1 1
1.01579833069318 1.01474130899 1 1
0.984661382390924 0.983663377819576 1 1
1.02028131397622 1.01924897648769 1 1
0.988413651185971 0.987398290668068 1 1
1.00863832397105 1.00774611465363 1 1
1.01216677561305 1.0111576089421 1 1
1.00065424550396 0.999738071585547 1 1
1.00205304031853 1.00103742283103 1 1
0.976141207313333 0.97515417152507 1 1
1.02002543510805 1.01906987101552 1 1
1.03849095733029 1.03742984921615 0 0
0.99731100219804 0.996306941145707 1 1
1.01743975985714 1.01634929327815 1 1
0.970281599707041 0.969350681117634 1 1
1.01515131123682 1.01411688263638 1 1
0.993029812889799 0.99203470290702 1 1
0.991789610324196 0.990776290169098 1 1
0.979415661903741 0.978468317793649 1 1
1.03371952255455 1.03273207649724 1 1
1.02401169577273 1.0229412118115 1 1
1.00999729505414 1.00898786150584 1 1
0.970784806266298 0.969825076927751 1 1
0.990009903068186 0.989022206851409 1 1
1.00710736999446 1.00612285081569 1 1
0.990696768461598 0.98977144691893 1 1
1.02343786184074 1.02239442898498 1 1
0.972896060460765 0.97193868794864 1 1
1.0026300164362 1.00160414352127 1 1
0.993864393623511 0.992905019431267 1 1
0.990777203996158 0.989755754788512 1 1
0.993431684514774 0.992351698607485 1 1
0.997218268372349 0.996266025355914 1 1
0.9984546820076 0.99750016411155 1 1
1.02038345602729 1.01934226692059 1 1
0.995588960111055 0.994698230316178 1 1
1.03596306190499 1.03489138818243 0 0
0.987109303269821 0.986135665169881 1 1
0.983677799889513 0.982667370686344 1 1
0.999931643775475 0.99891158786793 1 1
0.995439842604884 0.994491183261473 1 1
0.996595013018583 0.995581327809928 1 1
1.00722944423318 1.00626894118366 1 1
1.00127699201857 1.00035756134077 1 1
0.994988004092728 0.994091691743503 1 1
0.986989963808683 0.986002980616473 1 1
1.00661673821421 1.00555630152545 1 1
1.01916288884102 1.0180233847226 1 1
0.998539076795648 0.997592279885323 1 1
0.998847644271916 0.997935434858388 1 1
1.00272056810223 1.00165975637091 1 1
0.995384092222131 0.994343568019648 1 1
1.00462599928459 1.00360645616032 1 1
1.00827233453289 1.00730034653537 1 1
1.00690818460284 1.00594477416339 1 1
0.972981972468991 0.971998261561125 1 1
0.980051124393947 0.979118287710271 1 1
1.02034950433203 1.01937924296856 1 1
1.01397628750585 1.01293253718951 1 1
1.00956132151499 1.00859542343618 1 1
0.999944295209112 0.998860752869662 1 1
1.02468479041368 1.02375838283973 1 1
1.0065825804468 1.00555657727266 1 1
0.999555828080297 0.998520701185555 1 1
1.00609226954786 1.00512924026673 1 1
0.98876663998377 0.987800941313251 1 1
0.999878660204094 0.998829356834069 1 1
0.988486678978284 0.987487887890925 1 1
0.983085868294298 0.982051720361388 1 1
1.00532436863133 1.00423033496776 1 1
1.00511746566042 1.00410217840406 1 1
1.0062177868095 1.00520152046015 1 1
1.01774868533167 1.01675398795958 1 1
1.0242298624021 1.02320281078241 1 1
1.0114699373224 1.01042522846308 1 1
1.02830827830022 1.02731598668564 1 1
0.987144381682321 0.986222180470675 1 1
1.00214942486497 1.00111283177868 1 1
1.01826384291774 1.0171505226384 1 1
0.995480434970945 0.994537561099408 1 1
1.00160417578226 1.00057419056304 1 1
0.977315456943482 0.976349882083013 1 1
0.997765092372448 0.99674468920596 1 1
1.01224683787896 1.01118458455074 1 1
1.00459268642804 1.00358673410538 1 1
0.979698669294454 0.978681709123692 1 1
1.00975160615343 1.00872724208892 1 1
0.970886156544723 0.969967512978199 1 1
1.0088941839087 1.00785591248096 1 1
0.980785743409269 0.979834874873869 1 1
0.951470699242909 0.950449395866513 0 0
1.04235078598454 1.04122298666252 1 1
1.00711515796842 1.00607778462401 1 1
0.984715602887787 0.983741954293777 1 1
0.990950735075289 0.989927207243624 1 1
0.977910174996548 0.976893957512116 1 1
1.00286233694921 1.00185869232594 1 1
1.00671815961926 1.00571719442033 1 1
1.01525404447071 1.01425892029339 1 1
1.00748372235295 1.00650079562251 1 1
0.975951026800403 0.974997160517196 1 1
1.01450111589872 1.0133912211459 1 1
1.01823094939335 1.01719945360463 1 1
0.971208998202846 0.970289633764946 1 1
1.03482693104601 1.03380491554963 1 1
0.984461751314582 0.983507339348675 1 1
0.999338645129564 0.99835405067067 1 1
1.00338552855828 1.0024363497301 1 1
1.01256310606852 1.01150391108398 1 1
0.987981020250187 0.987018153285058 1 1
1.0334530238854 1.03243222096673 1 1
1.01143600687822 1.01042091613751 1 1
0.971131332418737 0.970238742462262 1 1
0.992098224591712 0.991077879346953 1 1
0.986339074446677 0.985376539271004 1 1
1.01509997703718 1.01403339637355 1 1
0.977635994367543 0.976655047030768 1 1
0.990041150280311 0.989053746810845 1 1
1.05479184502122 1.0538092864051 0 0
1.02249029734998 1.02147669593221 1 1
1.021332817771 1.020202878341 1 1
1.0210784490486 1.0201155784641 1 1
1.00220118574573 1.00120711471715 1 1
0.985156594130956 0.984166199368855 1 1
1.00030754988756 0.999361492171603 1 1
1.01047136569376 1.00947484074614 1 1
1.01909368936295 1.01804657941463 1 1
1.00062695972715 0.99966199068219 1 1
0.967203348369633 0.966210773904709 1 1
0.978294678708964 0.977385593857931 1 1
1.03549443159575 1.03449292921982 0 0
1.0052905730939 1.00431611831489 1 1
1.03811376777538 1.0371309955285 0 0
0.994303132485565 0.993341469167891 1 1
1.00806965945893 1.00713454035559 1 1
0.985371074719109 0.984366977835842 1 1
0.982434765720759 0.981526497302704 1 1
0.99523251152973 0.994191188282703 1 1
0.984654002920547 0.983698819606595 1 1
1.00086825987078 0.999901091192299 1 1
1.00982078901883 1.00878714549183 1 1
0.997969768363362 0.997036362013851 1 1
0.997784981119033 0.996782910562725 1 1
1.00706729634177 1.00605465388533 1 1
1.0002455637706 0.999192512688963 1 1
0.994073911380363 0.993031188896273 1 1
1.00260051326908 1.00157357664069 1 1
0.998306528977737 0.997288504876482 1 1
0.988128060016189 0.987180759793613 1 1
0.954046269063868 0.953136273704218 0 0
1.0177240267918 1.01677342176412 1 1
1.01829199822299 1.01728027500568 1 1
1.03300712628481 1.03198473584819 1 1
0.981328470488182 0.980205226409812 1 1
1.00110808602861 1.00008953830527 1 1
1.01195039832751 1.01092506768968 1 1
0.998980927696233 0.997963984898057 1 1
0.988394771709185 0.987420405129973 1 1
1.02277194367269 1.0217452778765 1 1
0.969639441201487 0.968710860729447 1 1
1.0093270151664 1.00831694450775 1 1
1.01167976235736 1.01069646768029 1 1
0.989574012567608 0.988570174307218 1 1
0.995158453378263 0.994233852329663 1 1
1.02632410371882 1.02537579744025 1 1
0.993814385495384 0.992788714338107 1 1
1.01412326388142 1.01310276223815 1 1
0.987682438759685 0.986675468387026 1 1
1.01862386335634 1.01757797574061 1 1
1.01342375524039 1.01243045395335 1 1
0.991701488260444 0.990685372982674 1 1
0.997868831444398 0.996894751255725 1 1
0.986578847486114 0.985581569621232 1 1
1.02060563736145 1.01954499074308 1 1
0.991432858475418 0.990404185231957 1 1
1.01208772576437 1.01115543960047 1 1
1.00877688361923 1.0078129299488 1 1
0.989420973552601 0.988366514374348 1 1
1.00981240026088 1.00888191060635 1 1
1.00051813212738 0.999530271767914 1 1
1.00518080835971 1.00412905578965 1 1
1.00635136502369 1.0053462901542 1 1
0.994067472359689 0.993075801805058 1 1
1.01463119041747 1.01354837495863 1 1
1.02737746199796 1.02628397135625 1 1
0.981650229391655 0.980614300809005 1 1
1.01461328234679 1.01361441885667 1 1
1.04781217812054 1.04671950735284 0 0
0.987731732663452 0.986749990413287 1 1
1.02502888746214 1.02396429902928 1 1
1.02344107289563 1.02239739401932 1 1
0.994322856185405 0.993329212719475 1 1
1.0147296645367 1.013634387572 1 1
0.987872668126039 0.986948245213405 1 1
0.995123928902147 0.994114298413883 1 1
1.00377862622891 1.00274551610771 1 1
1.01875766808006 1.01771889597442 1 1
0.98118898478044 0.980215323325438 1 1
0.989198380124405 0.98814213069672 1 1
1.00248301335201 1.00146142269794 1 1
0.976950866915693 0.975924715600396 1 1
0.994803866258973 0.993792628385891 1 1
1.01751650161675 1.01648509885044 1 1
0.996916625013819 0.99588675485018 1 1
1.01088988277738 1.00992110870083 1 1
1.01299034948204 1.01191352309986 1 1
0.990189620932978 0.989209413138365 1 1
0.98358784132242 0.982619206449995 1 1
1.01923025576725 1.01825878957133 1 1
1.00733401293276 1.00637173285092 1 1
0.98965208673012 0.988669295328492 1 1
1.01628807959149 1.01529173288638 1 1
0.98776210692196 0.986689910374314 1 1
1.00687000326788 1.00588908860049 1 1
0.995467683394361 0.994463189573615 1 1
0.985315465664979 0.984235480327228 1 1
0.998893468197852 0.997909228946208 1 1
1.01039436256107 1.00938663403255 1 1
1.01727349646644 1.01613138614518 1 1
1.02408215485054 1.0230743315979 1 1
1.01754120586495 1.01644491982207 1 1
1.0198620210281 1.01887260209041 1 1
1.01208450197966 1.01106844309177 1 1
1.01793779025447 1.01694018103999 1 1
0.981541107667223 0.980488858179466 1 1
1.02004175178024 1.01903140681941 1 1
1.00227484554604 1.00128809807401 1 1
0.974158720992139 0.973196670035956 1 1
0.950787647246015 0.949826251278858 0 0
1.00502667292688 1.00390143476778 1 1
0.997618859814041 0.996645942763861 1 1
0.999679043607226 0.998725092309318 1 1
1.0013542940675 1.0004279205201 1 1
1.02444605616066 1.0234291847606 1 1
0.985849492656845 0.984851145659224 1 1
0.970145278168883 0.969172465360395 1 1
1.01250313768056 1.01140334960099 1 1
1.00285335044873 1.00186871440917 1 1
0.969315790276294 0.968338661373643 1 1
0.994165960048451 0.993156272408176 1 1
1.01807741390991 1.01704603294724 1 1
1.01829459742178 1.01731001479525 1 1
1.01130490212514 1.01019302446084 1 1
0.982813302493726 0.98188364337631 1 1
0.962030959849585 0.961043020187644 0 0
1.01089922403198 1.0098141884406 1 1
1.0077857738783 1.00674035985359 1 1
0.975391383631759 0.974456197229403 1 1
1.027553874959 1.02653669585828 1 1
1.00550848932529 1.0045319565203 1 1
0.986303613544838 0.985348079171364 1 1
1.01642045879642 1.01540302343268 1 1
0.983287742561197 0.982267511741785 1 1
0.992438051080336 0.991391344172059 1 1
0.986108502508252 0.985112951694736 1 1
0.979933380276673 0.978885911390276 1 1
0.990304809040121 0.98935949199369 1 1
1.00013013154357 0.999021088172611 1 1
1.02397502994445 1.02293152284007 1 1
1.0293323790163 1.02836484694732 1 1
1.00023044608465 0.999243479205478 1 1
0.975181051992535 0.974130170363769 1 1
0.974249892764101 0.97325622448267 1 1
1.00688940602719 1.00588664312431 1 1
1.00945615680053 1.00848987122374 1 1
1.00899522693833 1.00804236540918 1 1
0.965761459046543 0.964696466216259 1 1
0.973589083430313 0.972665250188215 1 1
1.00541729320856 1.00436056352598 1 1
0.975722805756305 0.974773154225805 1 1
0.981707718989852 0.980701214140268 1 1
0.986928909077493 0.985967279330794 1 1
0.98279534592558 0.981823426978781 1 1
1.01184619382501 1.01076913583607 1 1
0.982397656564798 0.981400932089433 1 1
1.00277254653644 1.00180754936285 1 1
1.00407234599527 1.0030654730318 1 1
0.996455182864736 0.995370040389004 1 1
0.989846952293924 0.988801574005043 1 1
0.98820592206411 0.987238930369509 1 1
1.01158305739358 1.0105688326968 1 1
0.99539536993345 0.994348130802349 1 1
1.02701799454941 1.0259282790768 1 1
0.979752099731954 0.978813738188128 1 1
0.977703925355874 0.97680492098207 1 1
1.02002017668037 1.01897420421816 1 1
1.01456151194271 1.01356169484882 1 1
1.01011424344378 1.00904727891076 1 1
0.987060779838698 0.986018522784703 1 1
1.0028243999161 1.00179286592553 1 1
1.03057194645524 1.02942954274657 1 1
1.01220208467295 1.01109738633445 1 1
1.00014789655098 0.999174018336656 1 1
1.01968160632289 1.01868118860918 1 1
0.980584266471114 0.979573945689591 1 1
0.990644703452216 0.989643229723439 1 1
0.995318989286438 0.994302557239512 1 1
1.01365409260836 1.01259038166233 1 1
1.0147124917697 1.01368768483632 1 1
1.01991252534834 1.01891764264914 1 1
0.991209029288761 0.990176658510457 1 1
0.995512744771267 0.994503080876907 1 1
0.982252895109794 0.981275757359563 1 1
1.02554130705289 1.02457057271158 1 1
0.994522671010035 0.993598138331189 1 1
0.982655283885282 0.981703044423123 1 1
0.9840308461237 0.983018186910064 1 1
0.980254174133002 0.979299484044287 1 1
0.999199591406177 0.99829162456758 1 1
0.959521562360601 0.958528558971327 0 0
1.00010485480838 0.999060358186658 1 1
1.00057212925745 0.999558071450158 1 1
0.982778077605359 0.981750508388168 1 1
0.998937989636863 0.997957552592937 1 1
1.00283502846912 1.00187427121208 1 1
1.01191319304019 1.01079520758716 1 1
1.01672730940624 1.01570941730705 1 1
0.995130239784514 0.994160623696154 1 1
1.00461747803884 1.00361986310818 1 1
0.999235513102419 0.998199244828794 1 1
1.03053308338004 1.02954214786618 1 1
1.01643119608477 1.01544608883894 1 1
0.988950087319323 0.988020246211126 1 1
1.00757627942627 1.00661706901556 1 1
1.00242440398676 1.00151102227552 1 1
0.960810896464178 0.959894207967098 0 0
1.0042413673983 1.00326318701179 1 1
1.03260831367627 1.03152989476283 1 1
1.00051302846689 0.999562470006596 1 1
0.997266735907835 0.996211377039148 1 1
1.01488884086053 1.01387382345309 1 1
1.03164617973061 1.03054853114445 1 1
0.995237570506129 0.994194469211881 1 1
0.986897263497706 0.985901702609931 1 1
1.00404008859598 1.00308708861226 1 1
1.00941238635537 1.00842043045493 1 1
0.988053682214659 0.987112463076534 1 1
1.00527216040858 1.0042033770547 1 1
0.959946906298703 0.958924554639091 0 0
1.026360637543 1.02525079608891 1 1
0.999251295677157 0.998337917993537 1 1
0.997129685313143 0.996158733386639 1 1
0.978522487586278 0.977529881766041 1 1
0.964328919817289 0.963413835689025 0 0
0.993555952937228 0.992521465853144 1 1
1.00995957875272 1.00892759383414 1 1
0.981498523337391 0.980529656660067 1 1
1.01931017017464 1.01834780949472 1 1
0.988403710347276 0.987419013692297 1 1
1.01191632800774 1.0107641400446 1 1
1.02862483413721 1.02765558624127 1 1
0.982848313790766 0.981822481919349 1 1
1.0040422250619 1.00308701328528 1 1
0.982609360065377 0.981591208240747 1 1
1.02917357100865 1.02812961047028 1 1
1.0151786625263 1.01414627847857 1 1
0.999178817407119 0.99814098625425 1 1
1.01159757998576 1.01065229844987 1 1
1.00135193397197 1.00031032934238 1 1
1.01679045067924 1.01574491390217 1 1
1.00724754124519 1.00623595252599 1 1
0.9936448650708 0.99268449565736 1 1
1.04459102954003 1.04346204528633 0 0
1.02332090652708 1.02226585506567 1 1
1.01407603448161 1.01305371951905 1 1
0.995117375506575 0.994155874412473 1 1
1.00444542145169 1.00337854775054 1 1
0.982461019387222 0.981391682643511 1 1
0.996218866788143 0.995123889771351 1 1
0.9761112740336 0.975123709850836 1 1
1.02013975828632 1.01911617066761 1 1
0.982998796875628 0.982042380323534 1 1
0.993635002082386 0.992730860132616 1 1
1.00347137899585 1.00236322129904 1 1
1.0120929095503 1.01110242721157 1 1
0.975195968818259 0.974238803328724 1 1
0.998981804091651 0.998030359597088 1 1
1.02142648909739 1.02034751511528 1 1
0.98335810491182 0.982375011110088 1 1
0.988276095847004 0.987274291015827 1 1
0.976427152008199 0.975449679262871 1 1
0.998042808126998 0.996957100565558 1 1
1.00314129051108 1.00214366318602 1 1
0.966865792506332 0.965827671703756 1 1
1.02157775371338 1.02058880600941 1 1
1.02097571343316 1.01995534486363 1 1
0.957246296087734 0.956202799865993 0 0
1.01173286366982 1.01076909157894 1 1
1.006215758762 1.00522917464588 1 1
0.984772106339156 0.983723028807066 1 1
0.989442429427503 0.988498587495172 1 1
0.99422073253031 0.99329900172682 1 1
0.996877795184855 0.995896276693362 1 1
1.01115472381889 1.01009015366369 1 1
1.03144722250942 1.03036606185712 1 1
0.983153775204961 0.982220070934078 1 1
0.971205996602409 0.970323320784943 1 1
1.00932372315228 1.00825610107375 1 1
1.00555327303576 1.00458362251852 1 1
0.995612500163668 0.994569635989653 1 1
0.988290580733054 0.987251164515735 1 1
1.01139118846959 1.01039992965594 1 1
1.04608523304272 1.04501359643664 0 0
1.00755018246784 1.00652428703105 1 1
0.933652107283797 0.932746396815004 0 0
0.987018405130539 0.985950979486768 1 1
1.00713706343673 1.00609314426654 1 1
1.01678236481344 1.01577020658002 1 1
0.993727492594571 0.992763178132421 1 1
1.01527207562308 1.0142426165436 1 1
0.991803174759211 0.990818946236902 1 1
0.975631086612444 0.974625124876296 1 1
1.02091025776499 1.01981469181349 1 1
0.995479346138615 0.994413248850428 1 1
0.987671924987412 0.986674937618138 1 1
0.998953106854825 0.997904384337208 1 1
0.996642555260414 0.995645628619278 1 1
0.997753317547324 0.996702549679345 1 1
1.02377918456123 1.02280590191479 1 1
0.992893226811315 0.991874168028499 1 1
1.00005879127618 0.999057401608616 1 1
0.999483961784337 0.998528962224774 1 1
1.00233946355774 1.00135994507282 1 1
0.960805187410442 0.959811891706541 0 0
0.987699176190108 0.98676646167158 1 1
1.01239863732636 1.01143612292195 1 1
1.03764613695168 1.0366001396622 0 0
1.00843648429379 1.0074246116298 1 1
1.00973905001846 1.00870940753695 1 1
0.98158679366395 0.980549190505664 1 1
1.02371099214837 1.02271938401322 1 1
1.00807102355766 1.00699037012222 1 1
1.00503748930958 1.00406176147086 1 1
1.01419845344873 1.01308254186635 1 1
1.01545692062006 1.01443705449648 1 1
1.01765587596181 1.01662819001436 1 1
1.03202903277295 1.03101009067856 1 1
0.983269920447074 0.982223103463978 1 1
0.990186663800851 0.989238109922485 1 1
1.02782820460816 1.02676538342578 1 1
0.994511907189706 0.993481497163246 1 1
1.04245270724208 1.04138775510286 1 1
0.999170807687304 0.998172611942167 1 1
1.02555626590584 1.02449507324551 1 1
1.00618496193891 1.0051064469005 1 1
1.03479304035437 1.03378883472007 1 1
1.0127610671509 1.01174715673637 1 1
0.976223944248113 0.975265810670095 1 1
1.01070304348032 1.00961239638487 1 1
0.991103580686916 0.990159732995054 1 1
0.9947096343868 0.993620121932426 1 1
1.02967952384529 1.02865664508565 1 1
0.998083782371642 0.997064320683029 1 1
0.995990868346059 0.994967303346217 1 1
0.988069429026018 0.987013541977902 1 1
1.00902540593559 1.00795864260486 1 1
1.00838308826936 1.00737179920658 1 1
1.00594365201049 1.0049274736847 1 1
1.00066272569113 0.999682848227606 1 1
1.02312108699673 1.02218288257712 1 1
1.00764271727372 1.00668171247988 1 1
0.951557477909567 0.950558380024054 0 0
1.02206388505931 1.02097139417942 1 1
0.975817555660379 0.974830057935306 1 1
0.959945211285039 0.959010774375605 0 0
0.971140412813333 0.970161432280936 1 1
0.989302154664684 0.988334549192149 1 1
0.995496615364841 0.994398649310309 1 1
1.00682094868678 1.00579907341796 1 1
0.984866462954641 0.983848785962486 1 1
0.999103745933593 0.998111678913673 1 1
0.994507427814928 0.993490063124895 1 1
0.99973733139223 0.998782643729462 1 1
0.995965735549004 0.994921524650699 1 1
0.990766486327856 0.989795310146154 1 1
1.00254491122294 1.00152904217652 1 1
1.01644705494742 1.01538744363652 1 1
0.967911467653954 0.96693087078409 1 1
1.00798646025344 1.00705854166695 1 1
0.986062671134859 0.985094619526424 1 1
1.00221032627476 1.00115123372995 1 1
0.979108675999595 0.978113662778463 1 1
0.983057301061079 0.982032030379481 1 1
0.995555112119713 0.994576829670325 1 1
1.02596843829083 1.02490339502968 1 1
1.00087711648667 0.999831607178558 1 1
1.01052178516857 1.00954019901372 1 1
1.01281794052153 1.01174279577731 1 1
0.992999962231873 0.99194902857779 1 1
1.00349271406763 1.00247891674822 1 1
1.00724147215764 1.00627388951495 1 1
0.988642750315958 0.987613235895053 1 1
0.991522769284358 0.990546548640154 1 1
0.985276005736567 0.984287132002753 1 1
0.970606943449442 0.969688090485563 1 1
0.983375537582196 0.98227445213462 1 1
0.998211409147468 0.997264056091705 1 1
1.02435389609162 1.02331864153711 1 1
0.988098458083495 0.987090797659251 1 1
0.998816790877947 0.997879384218114 1 1
0.972840496645562 0.971783869783252 1 1
0.992991367779453 0.99205616522242 1 1
1.02133617633315 1.02027834437292 1 1
0.996232282641095 0.99530729204957 1 1
0.995766981660033 0.994748696447038 1 1
1.00863124746171 1.0077260340788 1 1
1.02825501016925 1.02721133452572 1 1
1.01411864429058 1.01300906673829 1 1
1.01925042357482 1.01829538885462 1 1
0.998503975831004 0.997451231270933 1 1
0.971610599948223 0.970678685304278 1 1
0.98588967771077 0.984833963618502 1 1
1.00365030867066 1.00264779717783 1 1
1.01113780546789 1.01017578883404 1 1
1.00446348177827 1.00351134988931 1 1
0.995158395943989 0.994114589819485 1 1
1.0115788759615 1.01052447581746 1 1
0.969649753997779 0.96865567370973 1 1
1.01255175229836 1.01154070799563 1 1
0.997597193796331 0.996634858486263 1 1
0.97815760277211 0.977193652912958 1 1
0.985126918911677 0.984041409728951 1 1
0.98843451173227 0.987478706025245 1 1
1.01037559457672 1.00935409200586 1 1
0.974505830400132 0.973531662477152 1 1
1.01429640028515 1.01322146763057 1 1
1.00916987009632 1.00815353218489 1 1
0.9998824197659 0.998895992508764 1 1
1.01911814933885 1.01805562194031 1 1
1.00142209074748 1.00044725486254 1 1
1.0041301541049 1.0031213622795 1 1
1.00555607638986 1.00452510845922 1 1
1.00995464400869 1.00895318396586 1 1
0.994825368124053 0.993862918798737 1 1
0.980903475999791 0.979943712044216 1 1
0.991381982559479 0.990447233383533 1 1
0.951783143617101 0.950823164162899 0 0
1.00785852754899 1.00683986821835 1 1
0.986313799569233 0.985360742171286 1 1
0.992631457665 0.991578649607786 1 1
0.990574314347582 0.989569069377019 1 1
0.990140468356056 0.989163746495378 1 1
0.984543422012631 0.983552717085873 1 1
1.01241815309754 1.01141200804416 1 1
1.03991319949839 1.03891653772671 0 0
0.984990418585399 0.984028396847275 1 1
1.0103795095763 1.00931055750659 1 1
1.0050809620306 1.00412384003715 1 1
0.99262351219419 0.991582488517058 1 1
1.02036467713482 1.01934091627367 1 1
1.05344923258202 1.05249385087053 0 0
0.988359889575856 0.987383812009573 1 1
1.00010705684305 0.999167864344128 1 1
1.01735506798346 1.01629866792706 1 1
0.967258645104807 0.966236117281417 1 1
1.02284726011395 1.02176897214353 1 1
1.01174418247698 1.01066116950344 1 1
1.03379349725103 1.03279636730263 0 1
0.993262838429201 0.992282703733964 1 1
1.01519012390048 1.0141492222655 1 1
0.991995853148016 0.990941297624108 1 1
0.984081566952786 0.983123020361661 1 1
1.03748387806883 1.03639470309633 0 0
1.02369948459287 1.022710962118 1 1
0.983194218267984 0.982234341935308 1 1
1.01700133276277 1.01599891527587 1 1
1.01214833375647 1.01112268642892 1 1
1.00498680897063 1.00408438632562 1 1
0.982553719625811 0.981574496329515 1 1
1.00767422781666 1.00661414618423 1 1
1.002112625989 1.00102240360172 1 1
1.0180289446309 1.01698692105803 1 1
1.00254898290655 1.0016062947248 1 1
1.00910670516289 1.00808712028952 1 1
1.00130295988718 1.00031441304077 1 1
1.00813086970778 1.00704986075722 1 1
1.01566084559555 1.01467077645822 1 1
0.992001404715074 0.991019387509911 1 1
1.01188502541619 1.01087458226266 1 1
0.984370106373086 0.983482469502252 1 1
1.00419656217068 1.0032282264499 1 1
1.0371003669234 1.03600579669375 0 0
1.0018618164566 1.00079552944387 1 1
0.995231758814605 0.994179483554168 1 1
1.00710102307321 1.00616318777043 1 1
0.969818778767098 0.968818037223134 1 1
1.01678507249508 1.01574384037317 1 1
1.03523803078634 1.03424695341575 0 0
0.984191295655083 0.983146915995097 1 1
1.00864074459355 1.00767139126925 1 1
0.999651880972202 0.998599651322589 1 1
1.00184043664113 1.00080919840967 1 1
1.00676712275038 1.0057809105463 1 1
0.999222447070599 0.998137696259102 1 1
0.990828276138986 0.989805349138743 1 1
1.00757759588583 1.00657750781619 1 1
1.00834215126606 1.00738099886277 1 1
1.01954270595198 1.01850992650752 1 1
0.976560471532263 0.975589623580119 1 1
1.00835985384946 1.00739666926433 1 1
1.01611721585042 1.015132385567 1 1
1.01373422941715 1.0125787620464 1 1
1.0187103068867 1.01769945452399 1 1
1.01069177161286 1.00973076398436 1 1
1.01101729781128 1.00993954466152 1 1
0.990772277447224 0.989757850690086 1 1
1.01734420327471 1.01631095150245 1 1
0.982336073980948 0.981404751147798 1 1
1.00430933083311 1.00319574013833 1 1
0.993947973255686 0.992902065436175 1 1
1.01962229991886 1.01865745279282 1 1
1.00345902418675 1.00246000694926 1 1
1.01666614924005 1.01569327906063 1 1
0.989825606188288 0.988829928037 1 1
1.00724419559206 1.00629758561882 1 1
0.976738660281159 0.975712679914723 1 1
0.979487114359839 0.97855478762929 1 1
0.992529751194166 0.991534361912747 1 1
1.00866977374358 1.00771824577685 1 1
0.980984086342181 0.980001424457096 1 1
1.01215720203903 1.01120501745836 1 1
0.999480981746405 0.998476910215397 1 1
1.01188739027555 1.0108629441516 1 1
1.01993243015258 1.01893575031345 1 1
1.0011273381904 1.00017306762063 1 1
0.984638674262595 0.98363357669271 1 1
0.985775211821616 0.984869772315165 1 1
0.996503634032465 0.995511293406725 1 1
1.02331559140678 1.02226888992472 1 1
0.998261311238659 0.99731342045981 1 1
1.00178551746751 1.00082841331229 1 1
0.99526389061765 0.994270774678686 1 1
0.99653830341693 0.995519150093527 1 1
1.01602462068032 1.01503810897142 1 1
1.00448228257273 1.00355490740579 1 1
0.986820452025083 0.985847356972294 1 1
0.999797296260524 0.998832600458154 1 1
1.00231347521322 1.0013570342727 1 1
1.01685258705746 1.01579619591345 1 1
1.00347429720991 1.00243838980936 1 1
0.992389084729054 0.991477914339974 1 1
0.997045216851789 0.996078603957397 1 1
1.01951723170163 1.01848812998882 1 1
0.976458507404026 0.975527080792353 1 1
1.00322390021772 1.00218465633522 1 1
0.993954048983536 0.992896380209743 1 1
1.04327484642704 1.04219398603602 0 0
1.02935405721571 1.02826668995702 1 1
1.02975042994732 1.0286950963523 1 1
0.987513784178883 0.986480157169127 1 1
1.00775546595644 1.00676026127817 1 1
0.993623865719741 0.992641470205889 1 1
0.988778587399124 0.98785648316044 1 1
1.00929896393173 1.00827024226278 1 1
0.999770003738255 0.998846078310267 1 1
0.990716010021882 0.989712744029983 1 1
0.996867001341333 0.995922149542296 1 1
0.984958051839208 0.98388431965588 1 1
1.02240841447063 1.02134012085057 1 1
0.992578459621667 0.991545893202382 1 1
0.976339750049382 0.97538808823507 1 1
0.988765290376885 0.987866347421391 1 1
0.973098644312057 0.97208272831332 1 1
1.01844858471531 1.01746980279492 1 1
1.03343693600823 1.03240406125042 1 1
1.02405219123848 1.02301657076917 1 1
1.01455436361792 1.01356027522286 1 1
0.990677369012753 0.9896743980272 1 1
0.986751643674457 0.985823162875263 1 1
0.974517758121611 0.973503989098952 1 1
1.02613075247429 1.02513906859994 1 1
0.97833260091716 0.977374284817807 1 1
1.03212481918168 1.03104293278325 1 1
0.990389309496573 0.989391994895047 1 1
0.981875156285121 0.980890185985035 1 1
0.978311365221394 0.977260606774005 1 1
1.01729643012221 1.01620648223403 1 1
0.97959741544329 0.978571617426808 1 1
0.983545604931146 0.982521561029813 1 1
1.0092729887289 1.0083002968439 1 1
1.01143854686812 1.01043463257367 1 1
1.02943222771578 1.02840144607738 1 1
1.00383674152409 1.00281716382472 1 1
0.993032361391303 0.991998332484859 1 1
1.02573719205432 1.024720008231 1 1
1.00276188052444 1.00177914703046 1 1
1.00431366965359 1.00320413761096 1 1
0.989218417903395 0.988259832489864 1 1
0.980208295164713 0.979118082893952 1 1
0.994997389383429 0.994019654858259 1 1
0.978676977130812 0.977712800815677 1 1
1.01098538501553 1.00991409593363 1 1
1.00048506016719 0.999538475458932 1 1
0.977398969095145 0.97639752716848 1 1
0.989136345522325 0.988159118950496 1 1
0.992956540999051 0.991932859776009 1 1
1.01258401922327 1.01162693316142 1 1
1.01763224626299 1.01653903142829 1 1
1.00900478032361 1.00796642350898 1 1
1.00222016902807 1.00115245738156 1 1
0.98590328538973 0.984882114233673 1 1
0.953435100649286 0.952483749008173 0 0
0.970194066532058 0.969155387601672 1 1
0.989975990333661 0.988980838024541 1 1
0.977628652242794 0.97660240460831 1 1
1.01997429175453 1.01897226891025 1 1
1.03058900923354 1.02950718099786 1 1
0.990915684068618 0.989870775035963 1 1
0.960253881604982 0.959218479658356 1 1
0.998107328330335 0.997098877856879 1 1
1.01490959367559 1.01380542204375 1 1
1.02835226721405 1.02733230901721 1 1
0.998939006634408 0.997861282690686 1 1
1.00362259592274 1.00258001790728 1 1
1.01274552589776 1.0117019498907 1 1
1.00953823971855 1.00849927352742 1 1
0.995678960298566 0.994677699256438 1 1
0.96293344743015 0.961920549888712 0 0
1.00217871758203 1.00116242973682 1 1
1.00400412068902 1.0029992597878 1 1
1.01082568875099 1.00989466888961 1 1
0.984793200207851 0.983772132169909 1 1
0.994225032052284 0.993238186559193 1 1
0.994390476837103 0.993333899325435 1 1
1.00644140731219 1.0055075946873 1 1
1.01271997712792 1.01163644489005 1 1
0.999444330925221 0.998471657584558 1 1
1.0066898794115 1.00563562660576 1 1
1.00527319812489 1.00425502522882 1 1
0.994382821059425 0.99334110860521 1 1
1.01081913325663 1.00985798387862 1 1
0.970555046628997 0.969626185237692 1 1
0.996184261895123 0.995189730660045 1 1
1.0118019106517 1.01073226105638 1 1
0.991661457323722 0.990627891240445 1 1
1.05663585046691 1.05554822539542 0 0
0.984138404019463 0.983121535586786 1 1
0.991138209291452 0.990132554474264 1 1
0.990994688584693 0.990032959317396 1 1
0.981741860068158 0.980812183289793 1 1
1.01192330197105 1.01095102090307 1 1
1.02938908137747 1.02833132922203 1 1
1.00894949450835 1.00794606297419 1 1
1.01685190274548 1.01578532980656 1 1
1.00123532827444 1.00024727525772 1 1
0.989628164452748 0.988620932436539 1 1
1.00313177802183 1.00206196512652 1 1
1.0123383941684 1.01129761183581 1 1
0.990188574814007 0.989154620641135 1 1
1.00020926529312 0.99918242488377 1 1
0.998955881598488 0.997970231571393 1 1
0.997922393339982 0.996886885403139 1 1
1.02757963868855 1.02650677553508 1 1
1.02995033129796 1.0289485948689 1 1
0.973162406621944 0.972123440356988 1 1
0.976771868133925 0.975727846269569 1 1
0.990841359626879 0.989940463135391 1 1
0.985744030296275 0.984737030794007 1 1
1.00456975902205 1.00354923696838 1 1
1.03380661004002 1.0327474089044 1 1
1.00280181360234 1.00176406231746 1 1
1.0376296039104 1.03656886848592 1 1
1.00027918648414 0.999320208259262 1 1
0.976767652387097 0.975804217123425 1 1
0.993272989501397 0.992286731544149 1 1
0.992199628334918 0.991194636244826 1 1
1.01964774763719 1.01854251237296 1 1
1.00248651492333 1.00146158888314 1 1
1.01519549169298 1.01422882319557 1 1
0.986857100558707 0.985850389666931 1 1
0.996254905626595 0.995305798506453 1 1
0.978556466792254 0.977503197340442 1 1
1.01105833474006 1.01008878846479 1 1
1.01288325583654 1.01186173466395 1 1
1.02511594411459 1.02416392528281 1 1
1.00784169226965 1.00678344187051 1 1
1.01876995855469 1.01773017769271 1 1
1.01976518841859 1.01871865318939 1 1
0.972453025265855 0.971482731469686 1 1
1.00483908605894 1.00377610367649 1 1
1.00642285152906 1.00547547361166 1 1
0.980840440331153 0.979848214623524 1 1
1.01907509574094 1.0180218366181 1 1
1.00631759551064 1.00535323394458 1 1
0.984138866315851 0.983152944056982 1 1
0.985992364529463 0.985062907698203 1 1
1.03465077145606 1.03358036885773 1 1
1.00145349747764 1.00040441506427 1 1
1.03282873495653 1.0316962223842 1 1
0.995947654998152 0.994922096071231 1 1
0.982400639433739 0.981378077845333 1 1
1.00034266044894 0.999293273871088 1 1
0.980178461029075 0.979198456357863 1 1
1.01298460717575 1.0119526754004 1 1
1.03162974379289 1.03052056812702 1 1
0.976406685130784 0.975466013005549 1 1
0.990153663168652 0.989177713936277 1 1
1.00238352200031 1.00142165348479 1 1
0.975894446043475 0.974968480998077 1 1
0.996294260923956 0.995292702510376 1 1
0.993078909271913 0.992072769362949 1 1
0.97982048378776 0.978902074271947 1 1
1.01654399148067 1.01556454057485 1 1
0.972910594216399 0.971924811648937 1 1
1.00384716082686 1.00283968351006 1 1
1.00344448208411 1.00241017629323 1 1
0.993884085446795 0.992882867879337 1 1
1.02282419193449 1.02183560828531 1 1
1.01210974381204 1.0110542204729 1 1
1.00748517374639 1.00646134511115 1 1
1.00819069422271 1.00723739135368 1 1
0.981620567335355 0.980597367419178 1 1
0.988441899634042 0.987410651811789 1 1
0.970077389916054 0.969157119688468 1 1
1.0062958508172 1.00536244465475 1 1
1.00757435783816 1.00653970598634 1 1
0.987466267170693 0.986514069802815 1 1
1.01658716606441 1.01554078208635 1 1
0.992521470233867 0.991458538617726 1 1
1.01622330378463 1.01525890451997 1 1
1.00458814885772 1.00363666604033 1 1
1.03053033046067 1.02950189614864 1 1
1.00626272346912 1.00524948671095 1 1
1.00493709360579 1.00388405137467 1 1
1.00192613607608 1.00087558452423 1 1
0.993172311977624 0.992088339490124 1 1
0.992536253539932 0.991557216543456 1 1
0.98183914461378 0.980802683976397 1 1
0.988238277595534 0.987287426746251 1 1
1.01382875618793 1.01284114238608 1 1
0.99767702431786 0.996701158320281 1 1
0.979805137672149 0.978827085951404 1 1
1.0073756274531 1.00639557318849 1 1
1.00840702337836 1.00745863942338 1 1
0.996176700480364 0.995166434931126 1 1
1.02774268633798 1.02665028012438 1 1
1.01734488141031 1.01625431590098 1 1
1.00139089829131 1.00042376534281 1 1
0.98228778091226 0.981191397041493 1 1
0.993210439970803 0.992212798948287 1 1
0.978731058044817 0.977686050904739 1 1
0.990451199096656 0.989414350941702 1 1
0.984479846466018 0.98353108240665 1 1
1.00585572761672 1.00484039694456 1 1
0.97189938305027 0.970909799398144 1 1
1.04329437336463 1.04220373442753 0 0
1.01568243870625 1.01468516482611 1 1
0.996652404555187 0.995671267856805 1 1
1.00390358905869 1.00288902856385 1 1
1.01411959797938 1.01302630022795 1 1
0.991706557789027 0.990765343236684 1 1
1.00489050732594 1.00389043888086 1 1
0.997633579200611 0.996610562038492 1 1
1.01905280866676 1.0179453049639 1 1
0.999606217583128 0.998647274798498 1 1
1.00728856176931 1.00629375663188 1 1
0.986528243384904 0.985562104772674 1 1
1.06389078548178 1.06278170191256 0 0
0.998462038668013 0.997474221620218 1 1
1.00068554561444 0.9996062174704 1 1
0.995077025688368 0.99407192031968 1 1
0.981132716710003 0.980106773324852 1 1
0.993085714343189 0.992063379860127 1 1
1.00322552584914 1.00217271844399 1 1
1.04329937987707 1.0421813684415 0 0
0.985556084727168 0.984578529527494 1 1
0.994050831845576 0.993005457014613 1 1
1.02735027938524 1.02628841134735 1 1
1.02118339261196 1.02008075369984 1 1
1.00561936241392 1.00461531967229 1 1
0.98783417996623 0.986851513353453 1 1
0.975710407327921 0.974749777356468 1 1
1.00314943470717 1.00205977583325 1 1
0.963446106754197 0.962526630411797 1 0
1.01620711840567 1.0152000318209 1 1
1.02177940517643 1.02082252571498 1 1
0.996675250476257 0.995649594645242 1 1
0.984474316788845 0.983451159802258 1 1
0.995949306387054 0.994960594279361 1 1
0.988433099035793 0.98746740680562 1 1
0.991807735354156 0.990897185563377 1 1
1.00054446071517 0.999455536568753 1 1
1.01453025503887 1.01352306912703 1 1
1.00613976349947 1.00507706802659 1 1
1.00949770780353 1.00845093261672 1 1
0.998771699026533 0.997696776518784 1 1
1.00373419534015 1.00273044582972 1 1
1.01863984737361 1.01762368342809 1 1
1.02536214467351 1.02422953874056 1 1
1.00819932034082 1.00719498435855 1 1
0.985914910164759 0.984872665022147 1 1
0.999172378959425 0.998154830918236 1 1
1.00504519186324 1.00404648631725 1 1
1.00089673026823 0.999984019442093 1 1
1.01046721448236 1.00939371089398 1 1
1.00697552805297 1.00591827355469 1 1
0.988222439024139 0.987239255034419 1 1
0.999289010920461 0.998240532129953 1 1
0.992598684218201 0.991585423143723 1 1
1.00353762782217 1.00255222588147 1 1
1.01989651741343 1.01880065789024 1 1
0.987350909360387 0.986315950668359 1 1
1.01204363799665 1.01099542327271 1 1
0.982495781435884 0.9815731040007 1 1
0.998476022476714 0.997429930253081 1 1
1.00100742659439 1.00001470971855 1 1
0.994058391196008 0.992998965740557 1 1
1.0094648373868 1.00847221613616 1 1
1.02088785596961 1.01989062130207 1 1
1.02063275966077 1.01958302757717 1 1
0.962039943852603 0.961064646731937 0 0
1.00545164848646 1.00442965829582 1 1
1.02209481478146 1.02104521918108 1 1
1.01040543857547 1.00940710114991 1 1
1.00958854086344 1.00851541058315 1 1
0.98639658774868 0.985404165419043 1 1
1.03785156967412 1.03682174409168 0 0
1.00948897867256 1.00847282024052 1 1
0.974832054333521 0.973903621877971 1 1
0.985985642084448 0.984986581820243 1 1
1.00695207617989 1.00597410968766 1 1
1.02000809089572 1.01903975752953 1 1
1.01041100991843 1.00935544406998 1 1
1.00983075922876 1.00873334309456 1 1
0.989932568909894 0.9889595899377 1 1
1.0003714973482 0.999330490511234 1 1
0.972017046528487 0.971129778705795 1 1
0.997646026923978 0.996647253948687 1 1
1.01113057853145 1.00993066664204 1 1
0.999593109179751 0.998521122454263 1 1
0.971776350464629 0.970819691337287 1 1
1.00187041349562 1.00080838690351 1 1
1.00170978022237 1.00066616041269 1 1
1.00011770186075 0.999137535768816 1 1
1.01489850686695 1.01391412812171 1 1
0.993426161593359 0.992461228066795 1 1
1.0520527059897 1.05100888414392 0 0
1.0227519579826 1.02173560798527 1 1
0.992942033685056 0.991988000543413 1 1
1.02390193018065 1.02288512366394 1 1
0.975089334970355 0.97412632459337 1 1
0.984828551737374 0.983879697107622 1 1
1.01343323014121 1.01249026356356 1 1
1.02353186656381 1.02252622177853 1 1
1.00870834725491 1.00772426010719 1 1
0.993596366399581 0.992634531748284 1 1
1.00443839236712 1.0034674886655 1 1
1.00226882037098 1.00125911349806 1 1
1.00407737699741 1.00306505565959 1 1
1.0051596445934 1.00412820330374 1 1
1.01408306112143 1.01299363970261 1 1
1.03115375660676 1.03010615586661 1 1
0.999932214111368 0.998877750924014 1 1
0.993285954393109 0.992310749363177 1 1
1.01957909880673 1.01856718347283 1 1
0.992088007991333 0.991202687163812 1 1
0.99868161179867 0.997634124844906 1 1
1.00099182883892 1.00000098790541 1 1
0.998285164144872 0.997288223171254 1 1
1.02342696244416 1.02240017713518 1 1
0.968691238840708 0.967738074240194 1 1
1.00672193534134 1.00566493503762 1 1
0.991037391659364 0.989988668919134 1 1
0.989545454663676 0.988530227452792 1 1
1.00504105411669 1.00414203778924 1 1
0.999297269940283 0.998312654004542 1 1
1.0116205739794 1.01058570805261 1 1
0.965970883822907 0.965021086522882 0 0
1.038506081261 1.03748841720603 0 0
1.01007084026087 1.00904336307965 1 1
0.998617084226127 0.997544131135558 1 1
1.02056093375867 1.01960042263634 1 1
1.01411032504461 1.01316213281023 1 1
1.01355364298408 1.01250320216617 1 1
0.999529689572915 0.998531814590044 1 1
1.002122212281 1.00113538966167 1 1
0.994396855165692 0.993458447562227 1 1
1.01090303864344 1.00992671587388 1 1
1.00908058991263 1.00814066494792 1 1
0.982639697223644 0.981679902831157 1 1
1.01933684413843 1.0183194250209 1 1
1.0037844558653 1.00277559189138 1 1
1.01803583426113 1.01705810568019 1 1
0.989970171454446 0.988909918186466 1 1
1.00300122495426 1.00201560451745 1 1
0.990923104403868 0.989898466184344 1 1
0.998079592248696 0.997009746886269 1 1
0.96819101478883 0.967269735088661 1 1
1.0234189264956 1.02232303940764 1 1
1.00450242395054 1.00340474399077 1 1
1.02107649699898 1.02003880677848 1 1
0.984171335004811 0.983180149443099 1 1
1.00689745231757 1.00587273302883 1 1
0.983246191402093 0.982258079758538 1 1
1.02743942214995 1.02631488001289 1 1
0.98836630104754 0.98737855164853 1 1
1.00237842699905 1.0014015902993 1 1
1.00063910415971 0.999556559182481 1 1
1.00590183433961 1.00483199293576 1 1
0.989052262795931 0.988065104588531 1 1
1.0106667564773 1.00961411922482 1 1
1.00415739228279 1.00313804219552 1 1
0.99823951182627 0.997311518716811 1 1
0.999258077722814 0.998266297910439 1 1
0.998188741704095 0.997166572713222 1 1
0.993309469131013 0.992348422990529 1 1
0.988622753931213 0.987560250814785 1 1
1.02455171930068 1.02351921937377 1 1
1.01345367906748 1.0124479220156 1 1
0.992679586698883 0.991627138089751 1 1
1.02488041380182 1.02392694118072 1 1
0.9792481681195 0.978358683329094 1 1
1.00769705046744 1.00657759216534 1 1
1.03619367957518 1.03513743206573 0 0
0.987966387931783 0.98696859317117 1 1
1.01594474460516 1.01494170179585 1 1
0.98821977409131 0.98723458135546 1 1
1.01285693969926 1.01185090317687 1 1
0.986222700538037 0.985182333748354 1 1
1.03005204811082 1.02905782485123 1 1
1.01983578665266 1.01887495112484 1 1
0.97736687692028 0.976309348817275 1 1
0.995765831396552 0.994753603395262 1 1
1.00310167081397 1.00215354376152 1 1
1.00140561516057 1.00042161513468 1 1
0.9790115815233 0.978036070200975 1 1
0.991106744414605 0.990098100177205 1 1
0.983290335821807 0.982362636100893 1 1
0.985925711027953 0.98495995427577 1 1
1.01257502320985 1.01154368518262 1 1
0.967499176124892 0.966537175428292 1 1
0.980679125125708 0.9796378643023 1 1
0.993871050008532 0.992920993399177 1 1
1.00910790972775 1.00809900504288 1 1
1.00417122741787 1.00315249641315 1 1
0.966880278896399 0.965940329204647 1 1
1.01166161139737 1.01064048004749 1 1
1.0050422639848 1.00395901815986 1 1
1.02634488159283 1.02528143911379 1 1
1.01035315574429 1.00939098705895 1 1
0.964031048008946 0.963058948236597 1 1
0.998489257898151 0.997582944912772 1 1
1.0109584632576 1.00984035877768 1 1
1.0004860310737 0.999471368338897 1 1
1.00833143496297 1.0073123655616 1 1
1.00583730947847 1.0049303937717 1 1
1.02242760679395 1.02135902533217 1 1
0.993180576061718 0.992169274995085 1 1
1.00001962609873 0.998914671178164 1 1
1.02488066428817 1.02378874028392 1 1
1.00098861206019 0.999878038016108 1 1
1.02683098733012 1.02588863782535 1 1
0.956669450794067 0.955667153268938 0 0
1.0221158345262 1.02104287417443 1 1
1.00046000867335 0.999480420003045 1 1
1.01893585713403 1.0179617145126 1 1
1.00375954973391 1.00277863063392 1 1
0.98930726797795 0.988322351889996 1 1
1.00237762067254 1.00142363325819 1 1
1.00647693424481 1.00545219725478 1 1
1.00463490966241 1.00362481242995 1 1
1.00304647649336 1.00209539939141 1 1
0.997916146119602 0.996861073284812 1 1
0.971864245939945 0.970858233809221 1 1
0.990220258631936 0.989298861565286 1 1
1.00756466628684 1.00656089409044 1 1
1.02170423023402 1.02072046578557 1 1
1.01315415342072 1.01210363822316 1 1
1.01341124168245 1.01240346745689 1 1
1.03166889753528 1.03067317681943 1 1
0.97409066676464 0.97312441028769 1 1
1.03177808608587 1.03077913277036 1 1
0.996149263545365 0.995076116716256 1 1
1.02158424061168 1.02054333825916 1 1
1.0123495060067 1.0113334004231 1 1
1.00268568741148 1.00159484154117 1 1
1.02779335263136 1.02675533514218 1 1
0.99841774096433 0.997376357760958 1 1
1.00777787920504 1.00673015047853 1 1
0.9787182066466 0.977784222320118 1 1
0.992897072542702 0.991963033410176 1 1
0.979291363612024 0.978340194960606 1 1
0.984210644119982 0.983170096527622 1 1
0.987336372861991 0.986360441981785 1 1
1.00825556914823 1.00722261672322 1 1
1.001992759486 1.00102161756394 1 1
0.970771709527934 0.969815237912404 1 1
1.00427475249258 1.00327506520092 1 1
0.980859344809687 0.979834789177986 1 1
0.998876899847592 0.997935827600162 1 1
0.981057280083875 0.980075023696478 1 1
0.990537777629794 0.989557767256066 1 1
1.02514202918439 1.02412946974865 1 1
0.980695201950392 0.979742921889703 1 1
1.01451084531584 1.0134885637065 1 1
0.978516181508717 0.977510063897634 1 1
0.996266529558478 0.995242155553821 1 1
0.977871850934512 0.97688476998146 1 1
1.03142574643664 1.03042340312244 1 1
1.00881662157195 1.00787955941932 1 1
1.01372273199904 1.01272949424496 1 1
0.986895596825851 0.985943255270987 1 1
1.00236035299363 1.00139275625994 1 1
1.02518973180695 1.02411720402629 1 1
0.999258845112946 0.998215758411026 1 1
1.00237420207454 1.00131804981885 1 1
0.960623565522469 0.959627322505565 0 0
1.00734147948784 1.00635279544554 1 1
0.98199421625809 0.981042626481937 1 1
0.990249900577107 0.989305435474375 1 1
1.02109610321229 1.02005574635036 1 1
1.00345783751875 1.00242845976195 1 1
0.98300602044269 0.982026142091929 1 1
1.01921929172016 1.01819113500991 1 1
0.978733346488507 0.977792353028609 1 1
1.02155011445871 1.02057954765744 1 1
0.989613954468833 0.988652182683974 1 1
1.01248769041423 1.01151854913702 1 1
0.993714325131226 0.992648922123853 1 1
0.998929921581812 0.997933521135904 1 1
1.01268502127273 1.01166750424526 1 1
1.01499886928688 1.01394503371593 1 1
1.03030318521687 1.02928938910697 1 1
0.984511051491217 0.983562042563619 1 1
1.03056976750336 1.02959290363908 1 1
1.03166324264419 1.03058325486933 1 1
0.989987231123364 0.988929366728396 1 1
0.98917611124495 0.988059404793676 1 1
1.02016584958486 1.01911415164515 1 1
1.01145533801884 1.01042898223237 1 1
0.95388954805713 0.952945754444433 0 0
1.01208687750276 1.01105927225151 1 1
0.984618292980126 0.983730010989824 1 1
1.0181769500805 1.01708770958538 1 1
1.01022419064491 1.00928517726324 1 1
1.01375584362609 1.01283745165374 1 1
1.03793440472552 1.03692177877535 0 0
0.980181904615241 0.979179073289456 1 1
0.961871210485872 0.960852390385344 0 0
1.05276527732161 1.05169018386043 0 0
1.01810200756698 1.01712510714739 1 1
0.995505684736434 0.994500743282004 1 1
1.01810107254514 1.01708532752431 1 1
0.978683012567699 0.977657579381144 1 1
0.996037226469586 0.995022402166877 1 1
1.00368345376403 1.00268216192893 1 1
1.0026494471077 1.00162146026872 1 1
0.992462500906968 0.991459619501998 1 1
0.990686316774258 0.989685785657792 1 1
1.01951959887617 1.01852985236004 1 1
1.00313788913711 1.00216685559893 1 1
0.987995109651486 0.986988545967296 1 1
1.01046184663588 1.00939290381419 1 1
0.991686121217486 0.990699557105482 1 1
0.987399326890791 0.98633746221614 1 1
0.975254403935067 0.974341766271671 1 1
1.00548691963834 1.0045157856575 1 1
1.03712115904465 1.03611920720577 0 0
0.998594749754756 0.997595427315 1 1
1.03477185789958 1.03368302505601 1 1
1.03489772755747 1.03386335200451 1 1
1.00106961392553 1.00012547729493 1 1
1.00564613376738 1.00464380778644 1 1
0.99924909526588 0.998265470489356 1 1
1.01392905085159 1.01299063505258 1 1
0.986057574744611 0.985100190688936 1 1
0.978527479518456 0.977506202380876 1 1
0.983866008135869 0.982901889593409 1 1
0.997024221546819 0.996061909157473 1 1
1.0110539410277 1.0100397380138 1 1
0.976474293306343 0.975456416657838 1 1
0.99244331559959 0.991420043034553 1 1
0.967763461472498 0.966811928831514 1 1
1.00868729041647 1.00780774905033 1 1
1.01910956464915 1.01811907174627 1 1
1.0085852722052 1.00758520215671 1 1
0.999398586214491 0.998346531584825 1 1
1.00699760842943 1.00604592026573 1 1
0.977313316651273 0.976320593274233 1 1
0.982652269277376 0.981709046611497 1 1
0.98679930820455 0.985828799105145 1 1
0.983284044383096 0.982184366699569 1 1
1.01665006032975 1.01570950283897 1 1
0.98908368720606 0.988105989738446 1 1
0.986001053134653 0.985034682677381 1 1
1.00750355208827 1.00647223921094 1 1
1.01556561734405 1.01448289478663 1 1
1.02334163961615 1.02224768620251 1 1
1.00164233987186 1.00061805230113 1 1
0.993191759282608 0.992189438815077 1 1
1.01190534520989 1.01088126956206 1 1
1.00620232279164 1.00517815651417 1 1
0.997726379742656 0.996725763712356 1 1
0.989336317516683 0.98825426782408 1 1
1.01708380223603 1.01604810711936 1 1
1.0336353004966 1.03265354505466 0 1
0.990628251530324 0.989579565013183 1 1
0.953327792737554 0.952400495780279 0 0
1.034603386559 1.0335147092524 1 1
1.0167826870931 1.01574901742929 1 1
0.988473354365983 0.987457239993699 1 1
1.01555918728716 1.01459558299164 1 1
1.00699248748157 1.00595903564845 1 1
1.00869496588311 1.00765055732776 1 1
1.01615499053818 1.01515245128728 1 1
0.985377226650605 0.984374990030242 1 1
1.01605326073319 1.01491983660573 1 1
0.981848160994053 0.980822006946613 1 1
0.962035215317451 0.96101614790331 1 1
0.993509260710727 0.992418619790453 1 1
0.960718161509129 0.959727910544811 0 0
1.02301481555625 1.02204399928202 1 1
1.0149756145801 1.01393637356535 1 1
1.00583558719848 1.00478160024329 1 1
1.02649770635596 1.02550865168382 1 1
1.00292487937247 1.00183426263346 1 1
1.00359362275799 1.0024446017495 1 1
1.0023223050056 1.00120521056533 1 1
0.985826898360441 0.984721463698262 1 1
1.02635437093302 1.0252924340497 1 1
0.985611626648625 0.984590955949546 1 1
1.03137165725144 1.0303274483416 1 1
1.00153313903124 1.00056177269073 1 1
0.986883074991544 0.98588576523232 1 1
1.02844985471249 1.02735905485672 1 1
1.00325970826306 1.00228502937557 1 1
0.987537896222542 0.986514024685117 1 1
0.97588224804498 0.974919073025903 1 1
0.975952798064572 0.974990502462744 1 1
0.98180629447731 0.980854106633041 1 1
1.02479982023779 1.02376418316492 1 1
1.00959286300145 1.00854750244759 1 1
0.966703217483321 0.965703955643034 1 1
0.992571619911496 0.991520267869177 1 1
1.01665599230394 1.01563946640785 1 1
0.986000033925323 0.985039884265521 1 1
1.02212050805787 1.02114860158417 1 1
1.00067968553009 0.999613737701664 1 1
0.982260302753215 0.981278584158744 1 1
1.02454213965325 1.02349191522576 1 1
0.996388215540306 0.995336073840767 1 1
0.984947483288865 0.983870817078914 1 1
0.995101966140983 0.994157957894123 1 1
0.951183211121558 0.950226796813443 0 0
0.992355729099936 0.99132331963166 1 1
1.01661652612421 1.01560175047949 1 1
1.01429262528078 1.01328995029404 1 1
0.998833629150832 0.997772173524367 1 1
1.00157861530429 1.00061553040083 1 1
0.996522754686122 0.995588099401536 1 1
0.992161905928565 0.991154216723667 1 1
0.997826995996691 0.996924316048102 1 1
1.00107960270331 1.00003404324078 1 1
0.986586940016416 0.985630592520886 1 1
0.984076754647789 0.983130664388509 1 1
0.986231857066728 0.985299986652992 1 1
1.01794880030392 1.01698408754744 1 1
0.99417321248308 0.993104144562214 1 1
1.00744161739484 1.00645159922351 1 1
0.984011850045002 0.982983735310619 1 1
0.976423979805004 0.975452955389178 1 1
0.987804005492463 0.986879920134743 1 1
0.999345692913552 0.998274928842778 1 1
1.02148018202828 1.02041449852455 1 1
0.984405996663045 0.983364996561352 1 1
0.99334394703963 0.992368294484846 1 1
1.02342701045142 1.02238968910309 1 1
0.980106676792025 0.979221468255675 1 1
0.9896993596845 0.988783264151761 1 1
1.01481242953766 1.01377295790157 1 1
1.0301371227468 1.02908062243251 1 1
0.956074528756026 0.955188905468897 0 0
0.995834879046349 0.994874414867235 1 1
0.996896491105968 0.995935682056793 1 1
1.03243460190445 1.03142955936789 1 1
0.994378231521228 0.99342866901522 1 1
1.0018317956081 1.00084073682379 1 1
0.993890610712431 0.992907191129911 1 1
0.989539597687918 0.9885026900196 1 1
1.01991744889996 1.01884244930817 1 1
1.01804345242522 1.01704171668784 1 1
1.00156728193118 1.0005528557585 1 1
0.994697596297963 0.993682882880564 1 1
0.996113062478237 0.995121539461823 1 1
0.982410390548797 0.981404763980976 1 1
1.02317895547323 1.02214360477724 1 1
1.02266136078523 1.02170312139309 1 1
0.998904375681067 0.997954866457557 1 1
1.03122629418544 1.03025009325104 1 1
0.999574264024118 0.998606353748278 1 1
1.00006300461909 0.999120082033571 1 1
0.996478382620857 0.995567340232214 1 1
0.998057416436604 0.997106817140103 1 1
1.0194679839149 1.01842748341832 1 1
1.00473470188961 1.00370352696628 1 1
1.01129676745883 1.01026251146676 1 1
0.990721850709697 0.989733497428986 1 1
1.01183407606475 1.01084706150831 1 1
1.00026620780108 0.9993382818231 1 1
0.983711842294594 0.982807690137893 1 1
1.02469026753277 1.02369779350758 1 1
0.983551268132914 0.982517089553336 1 1
0.968489539751838 0.96748437038634 1 1
1.02175220790467 1.02071750374938 1 1
1.00180097925999 1.00080615975386 1 1
1.00078017896931 0.999797100707436 1 1
0.986681307812459 0.985613606502201 1 1
1.00980935528948 1.00883611795881 1 1
0.994012641398368 0.993029301894017 1 1
1.00619067791011 1.0051595561827 1 1
0.989387410228046 0.988261177996891 1 1
1.02035090624494 1.01921422994637 1 1
1.02148722231764 1.0205147358578 1 1
1.01359825580949 1.0126244747281 1 1
1.02266625027733 1.02169188633124 1 1
1.02052963083871 1.01949873741649 1 1
1.04293000064718 1.04187172938051 0 0
0.972379404185214 0.971395418147328 1 1
1.01245032582592 1.01143779430866 1 1
1.01199339073805 1.01103068220627 1 1
1.00410483741178 1.00307601804735 1 1
1.01769274724974 1.01668724283376 1 1
0.983223715582569 0.982248534483698 1 1
0.987976425160435 0.986928739448422 1 1
1.00808703150687 1.00717201779237 1 1
1.00085037128589 0.99985790689065 1 1
0.976228596690431 0.975245945171431 1 1
1.01769824508937 1.01671850228381 1 1
1.01795415841586 1.01695745661775 1 1
0.986694250477239 0.985694615384447 1 1
1.02556818525348 1.02456477854727 1 1
0.98174780122995 0.980792825050813 1 1
1.00948548419835 1.00848258184194 1 1
1.02804381804945 1.02693869157808 1 1
0.96101817673767 0.960031886096542 0 0
1.00246855414606 1.00147136172667 1 1
1.00710283639225 1.00611448435503 1 1
0.99431654404754 0.993355884113878 1 1
1.00373839449815 1.00276275601295 1 1
1.0117160278373 1.01076902039421 1 1
1.01000552102683 1.00899415967485 1 1
0.987676137587678 0.986667295482395 1 1
0.996558747161511 0.99561236337778 1 1
1.02718333270486 1.02599161539927 1 1
0.987107343077297 0.986041752412661 1 1
0.994098513267286 0.993088003478631 1 1
1.0030066089163 1.00199548831873 1 1
1.00159296111436 1.0005439766249 1 1
1.00380353841748 1.00277413705579 1 1
1.0162856707327 1.01519218010289 1 1
0.986549317908743 0.985625067079133 1 1
0.993275277657686 0.992342637700646 1 1
1.01560499306032 1.01461117134366 1 1
1.0053404990887 1.0043510157502 1 1
1.02385637790077 1.02277694138258 1 1
0.982076813584897 0.981078372855243 1 1
0.984278326069313 0.983251727493601 1 1
1.0037602080947 1.00274568758132 1 1
1.00176102934114 1.00080535957487 1 1
0.986739761188441 0.985709748608312 1 1
0.967416161603489 0.966382655589618 1 1
0.993635061499549 0.992624874706945 1 1
0.988601404019701 0.987586721612211 1 1
0.998149934159259 0.997098027347614 1 1
0.992181912972225 0.991229212313837 1 1
1.00384549823359 1.00282303720422 1 1
1.02969994887722 1.02867381589002 1 1
0.987827292447033 0.986768737016755 1 1
1.01876710151032 1.01764114071062 1 1
1.01024261184749 1.00927226967514 1 1
0.970959689763148 0.969976286235106 1 1
0.996746726612725 0.995684199412227 1 1
1.0092579116498 1.00829692801162 1 1
1.02906971223969 1.02801678832045 1 1
1.00499694171107 1.00391501850996 1 1
0.98127816029864 0.980267527879525 1 1
1.00128764691436 1.00026032402537 1 1
1.02196020848775 1.02090219797682 1 1
0.983142636701503 0.982136380536131 1 1
0.996811001237651 0.99591331969371 1 1
0.997377607596557 0.996390952973613 1 1
0.996781436003611 0.995805210069705 1 1
1.01682288179004 1.0158152953387 1 1
1.00231516948785 1.00138201200068 1 1
1.02179200869344 1.02077280057575 1 1
1.01125205970376 1.010275193316 1 1
0.987548219483468 0.986568217637184 1 1
1.01091406554483 1.0099390037262 1 1
1.02305118289355 1.02194876252322 1 1
1.00916534922575 1.00810362518399 1 1
1.00361614384391 1.00254575921641 1 1
0.987590853074113 0.986643557792706 1 1
1.00476876835953 1.00379592854415 1 1
1.02033109414196 1.01939750484464 1 1
1.00993479358227 1.00894563267468 1 1
1.01831631871672 1.01726421065001 1 1
0.999787840063627 0.998807036738183 1 1
0.979509425577551 0.978577972354754 1 1
1.01292196063579 1.01189782450961 1 1
1.00811433685265 1.007178337504 1 1
1.01003720349997 1.00893378473794 1 1
1.01734795039771 1.01631334583574 1 1
0.984500407790055 0.983503766664359 1 1
1.02706709568785 1.02601132402924 1 1
1.02696179070568 1.0259115071402 1 1
0.994694095192028 0.993716922187129 1 1
0.982195047670196 0.981211530074262 1 1
1.02626296559743 1.02529454420655 1 1
1.01688103993197 1.01581580861372 1 1
0.983086490513792 0.982080927172508 1 1
1.01944123743329 1.01835808145612 1 1
1.01827033891885 1.01719809046279 1 1
1.01042693682699 1.00938577657265 1 1
1.01393344475327 1.01290400412226 1 1
0.994734284490505 0.993756860213639 1 1
0.986107432789358 0.985103589516775 1 1
1.00115096350456 1.00019365837567 1 1
0.995095189802591 0.994108871400216 1 1
0.985804109428793 0.984829859535472 1 1
1.00512612686818 1.00420285325304 1 1
1.02172948627069 1.02071043861159 1 1
0.994546234639027 0.993574992574437 1 1
1.01209038457069 1.01110113578911 1 1
0.991338134667564 0.990331630815694 1 1
1.0281766124419 1.02709405727367 1 1
0.993205845761591 0.992158390976304 1 1
1.02730201839499 1.0261647193738 1 1
0.97938551535936 0.978357286768725 1 1
1.02471098724343 1.02367141284519 1 1
1.0476062303579 1.04650025590771 0 0
0.964034404666767 0.963061926005803 0 0
1.02660334349891 1.02553283669022 1 1
0.989085454402059 0.98812319015993 1 1
1.01823032606016 1.01722170743327 1 1
0.959682201486553 0.958751594279494 0 0
1.01687561122703 1.01581446065137 1 1
1.01189251117543 1.01087859922529 1 1
1.02040135152076 1.01939780032311 1 1
0.986372708642967 0.985394760898818 1 1
0.997988866814586 0.997021056859466 1 1
0.987679357609619 0.986685745458068 1 1
0.98656858688135 0.985579384959947 1 1
1.01867248895574 1.01764138826219 1 1
0.983906833032723 0.982982417068799 1 1
0.985071300611061 0.984053244474334 1 1
1.00032425013398 0.99929888344673 1 1
0.953850025974808 0.952844984657088 0 0
1.01289848143008 1.01190197715381 1 1
1.00522696707109 1.00421936590005 1 1
1.02888025616098 1.02778794358256 1 1
0.995110175155159 0.994123465761222 1 1
0.959092343540431 0.958155013683992 0 0
1.00371925455095 1.00268554859813 1 1
1.00066120684997 0.999616348778696 1 1
1.00053056632667 0.999554740832769 1 1
0.979086089544341 0.978069241066385 1 1
1.0000037112487 0.998929349707276 1 1
1.02842718744674 1.02742408021706 1 1
1.00548202822995 1.00445987684917 1 1
1.01539510347364 1.0143339922416 1 1
0.961469956566941 0.96050663159361 0 0
0.985100521799103 0.984095668080492 1 1
0.97704076865102 0.97598587076799 1 1
1.00294954274918 1.00197318225045 1 1
0.991469551875583 0.990515598362567 1 1
0.980000460169498 0.978967049579577 1 1
0.983345848247046 0.982294498513047 1 1
1.00334990202956 1.00228660754061 1 1
1.03763472051511 1.03653521810406 1 1
0.966517136642247 0.965533476680281 1 0
0.993828371842558 0.992813630780764 1 1
1.01028145329852 1.00925752952524 1 1
1.01567124650093 1.01466931111709 1 1
1.02428821225059 1.02321002327666 1 1
0.997075100577071 0.996133660540094 1 1
0.985989398986701 0.984935830131856 1 1
1.00115033496523 1.00014682932979 1 1
0.997525180546506 0.99649176097575 1 1
0.969092595462607 0.968178625260812 1 1
0.98533825133411 0.984323797935921 1 1
0.961913425223843 0.96099977366488 0 0
0.982078131230037 0.981139884849573 1 1
1.0100184095894 1.00898965695617 1 1
0.995878366665133 0.994890968052058 1 1
0.981207488301113 0.980251120145523 1 1
1.01132747064471 1.01031685408535 1 1
0.965843149670349 0.964888603855762 1 1
1.00905621466735 1.00809431756284 1 1
0.993239155962102 0.992224877037495 1 1
0.98854849391459 0.987515162991998 1 1
1.02079366052441 1.01975392575239 1 1
0.995603575584174 0.994566423227825 1 1
0.998467083317966 0.997450749670784 1 1
1.00758812272345 1.00655919744595 1 1
1.01347420718253 1.01237643029058 1 1
1.00707315627664 1.00611309219468 1 1
1.00048694213866 0.99952264026985 1 1
0.976091688695872 0.975052335883256 1 1
0.988479221922589 0.987533482475108 1 1
1.01296476200326 1.01199165927084 1 1
1.01803474924166 1.01707728655606 1 1
0.982603536973253 0.981606106662136 1 1
0.970489694708801 0.96951947687762 1 1
0.982601474976832 0.981615820928097 1 1
0.981292060505392 0.980361457991634 1 1
0.999102142994858 0.998080802867845 1 1
0.991791354907419 0.990725827020739 1 1
0.995534121582133 0.994557321850687 1 1
0.999182327975589 0.998203708344824 1 1
1.00309029050915 1.00203144069853 1 1
0.997523635742197 0.996579762769731 1 1
0.969327029798555 0.968419017084118 1 1
1.00225520423451 1.00125602074507 1 1
1.0296688922922 1.02860366924554 1 1
1.01678396170353 1.01582500336087 1 1
1.02642787815456 1.02546661313156 1 1
0.978965398757572 0.978031419779037 1 1
1.01722351957237 1.01625273976458 1 1
1.00225011403452 1.00129184190314 1 1
1.02356774196765 1.02254422588393 1 1
1.02093743776082 1.01986847099243 1 1
1.00773140826072 1.00668930665468 1 1
0.982210921302676 0.981247701247829 1 1
0.994557400180275 0.993525749957604 1 1
0.996647429040712 0.99568426331671 1 1
0.969240945109662 0.96832077459743 1 1
1.01312667359395 1.01206065844354 1 1
0.995890747986414 0.994892421526816 1 1
0.985476055495158 0.98447927837841 1 1
1.01791848044815 1.01685987588026 1 1
1.01999445429754 1.01890611970141 1 1
1.01976860270448 1.01879383672286 1 1
0.973648251921956 0.972666859751195 1 1
1.01743947024192 1.01647570374854 1 1
0.991013290814942 0.990040898731085 1 1
1.02218929712691 1.02111940926393 1 1
0.998043770332986 0.997034650443777 1 1
0.974972648989548 0.974041956778816 1 1
0.965039065605575 0.964002256227274 1 0
0.977747264563926 0.976752880351197 1 1
0.999900415075464 0.998861016374191 1 1
1.00370506695238 1.00270616604294 1 1
0.999275598013637 0.998265245424482 1 1
0.973591473615811 0.972571823841599 1 1
0.991487056960268 0.990506651413963 1 1
1.01520333090727 1.01421350435675 1 1
0.993711549433415 0.992684091433301 1 1
1.01789360815535 1.01685430369417 1 1
1.00506702837955 1.00408964137906 1 1
1.01034943673174 1.00931409924632 1 1
1.01907858507345 1.01803692419685 1 1
1.01689137948577 1.01593054370345 1 1
1.00680227535945 1.00574825545353 1 1
0.993889921524957 0.992849276442936 1 1
0.980566781350101 0.979565548715863 1 1
0.99938219414259 0.998420967682058 1 1
1.02406206104236 1.02304204237645 1 1
0.982000001164728 0.980989300916263 1 1
0.986789748245607 0.985770302235168 1 1
1.01751542879173 1.01646848834594 1 1
0.998739730993798 0.997698787031192 1 1
1.01697254480226 1.01591629996835 1 1
0.99199341766971 0.990933675076592 1 1
0.987224400504745 0.986223882547097 1 1
1.01052589640154 1.00957054313059 1 1
1.01188159878775 1.01088054894267 1 1
1.01553047271463 1.01453377610467 1 1
1.01680869625692 1.01583845738196 1 1
0.980922719756867 0.979996729481331 1 1
0.989522727774194 0.988549204068912 1 1
1.00910661861923 1.00810529807288 1 1
0.995002910415828 0.994065330129929 1 1
1.01349756444669 1.01246827903244 1 1
1.00251859197675 1.00156275463908 1 1
1.00991549106553 1.00877149198064 1 1
1.00401174465925 1.00297698502788 1 1
0.971302280284636 0.970407138677124 1 1
0.989927132183278 0.989000834632761 1 1
1.01061453606368 1.00958057570021 1 1
1.01154362915982 1.01053212383144 1 1
0.982602814432122 0.981580214610527 1 1
1.01793201056193 1.01696597727532 1 1
0.98434083877534 0.98334875639436 1 1
0.993444560688576 0.992397488689145 1 1
0.990260692683604 0.989257682320771 1 1
0.989669938697916 0.988748113050117 1 1
1.00713016694441 1.00607689171265 1 1
1.01190037534488 1.01091420293798 1 1
1.01335841032188 1.01223947108924 1 1
1.02118584692608 1.02005884933325 1 1
0.990687720821002 0.989650942448765 1 1
1.02878016931699 1.02766618854484 1 1
0.986784311673629 0.985810532632029 1 1
0.983659537544461 0.982578747056515 1 1
0.99550532255679 0.994542652606801 1 1
0.991803254942466 0.990798353204887 1 1
1.00588424237775 1.00491252351592 1 1
1.02076140923502 1.01981699916611 1 1
1.01880858470404 1.01780562856275 1 1
0.994618591354733 0.993657033842423 1 1
1.00955018725432 1.00857365000063 1 1
1.02780498876198 1.0268102948027 1 1
1.0205533942868 1.01946266564512 1 1
1.0069781146406 1.00596734168995 1 1
1.01030828788385 1.00930461344003 1 1
0.970969986147705 0.96999505180207 1 1
0.993884424418033 0.992913438868805 1 1
0.98472163138818 0.983746123289385 1 1
0.999190035129428 0.998112575810529 1 1
0.991104686567169 0.990186016502466 1 1
1.01088235049073 1.0098596612338 1 1
0.986794754886731 0.98583586040995 1 1
1.0273431787906 1.02634216893768 1 1
0.96216615010957 0.96118349432626 1 1
0.996605196911865 0.995566250303487 1 1
1.01072277211103 1.00967856176916 1 1
0.994583564165741 0.993472137794957 1 1
1.00761995668939 1.00664361131389 1 1
1.00376610664897 1.00274635016586 1 1
1.01033274093783 1.00930631232286 1 1
1.01533858524302 1.01438948616928 1 1
1.00552860346184 1.0045669247447 1 1
0.988852382078445 0.987846914045785 1 1
0.978389782971796 0.977410041767935 1 1
1.01653704687853 1.01553105187039 1 1
0.968493889696312 0.967547767166607 1 1
1.00409908432958 1.00307614493999 1 1
0.961500963618369 0.960529286862148 0 0
1.0080644547561 1.0071269921899 1 1
0.992759839979584 0.991833153301395 1 1
1.01894859785904 1.0178930391185 1 1
0.982298383702368 0.981302251681146 1 1
0.997804136734953 0.99678433552634 1 1
0.994147800770737 0.993132744757946 1 1
1.00276814766962 1.00175970925097 1 1
0.981587994491558 0.980628923841223 1 1
1.01056229294537 1.00950838455835 1 1
1.00307285578579 1.00203683687906 1 1
1.02330394468478 1.02230110543076 1 1
0.994120168535026 0.993184834072875 1 1
1.03634331396573 1.0353147932673 1 1
1.00819214310221 1.00716975055598 1 1
0.979438529057622 0.978434405098075 1 1
0.995965659758683 0.995021807251077 1 1
1.01523723706949 1.01419947880359 1 1
1.01449729911145 1.01350435291721 1 1
1.00588574019663 1.00491926312505 1 1
0.967004376964029 0.966023207985326 1 1
1.03480545848443 1.03384258621252 0 0
1.00031852019223 0.999236575030262 1 1
1.00127009597083 1.00020549252824 1 1
0.999810457971394 0.998827885922359 1 1
0.981224817309682 0.980210679622265 1 1
0.9910168378411 0.990015506230569 1 1
0.983282480856912 0.982284684359936 1 1
0.983381350630473 0.982420944756655 1 1
0.982991454507125 0.981974463571324 1 1
0.994025853989413 0.992999259487792 1 1
0.996276750611994 0.995237208857061 1 1
1.00335088299393 1.00235084747989 1 1
0.997849154159668 0.996864478596734 1 1
0.996875195041142 0.995839697603248 1 1
0.999429972259642 0.998410529287653 1 1
0.98067911438058 0.979749053999393 1 1
1.00585373816817 1.004837913634 1 1
0.988271485162211 0.987258351966757 1 1
1.00980574391027 1.00882577327676 1 1
0.957630545942776 0.956589268483228 0 0
1.01478048828503 1.01386989890605 1 1
1.01148093096206 1.0103453829993 1 1
1.01194139688478 1.01085237450953 1 1
1.00931514621081 1.00837107895514 1 1
0.997704591044357 0.996719219719174 1 1
1.0329893378546 1.03192309533195 1 1
1.00424443879909 1.00315894598574 1 1
0.989988126844389 0.988961922265846 1 1
0.987401450180318 0.986460778503081 1 1
0.99386771785446 0.992912427078413 1 1
0.993988751766096 0.993028572271284 1 1
1.01629027591352 1.01526348187567 1 1
1.01260020847975 1.0116014901569 1 1
0.999351710988308 0.998362523763842 1 1
1.01473174969865 1.01368317677565 1 1
1.02497344449551 1.02392463211148 1 1
1.00174739404312 1.00072271288547 1 1
0.982719635210218 0.9817404188264 1 1
0.982681133993488 0.981692331590556 1 1
0.998537696769622 0.997567817760113 1 1
1.02071196689496 1.01965018898356 1 1
1.00022701394949 0.999175716676305 1 1
1.01731004556744 1.01627842265144 1 1
0.969309161750794 0.96841629877864 1 1
1.00476098826875 1.00360739337038 1 1
1.0073930216204 1.0064359869735 1 1
0.978957892396094 0.977899085703262 1 1
0.968136636976618 0.967178519642785 1 1
0.970961915710249 0.970022640539328 1 1
0.996409847756764 0.995456473567121 1 1
0.990012321523318 0.988941957835558 1 1
1.01076730044259 1.00969358685594 1 1
1.02730595405457 1.02628552921976 1 1
1.01354421677668 1.01247935223115 1 1
1.00117210811172 1.00018527928704 1 1
0.985242833001983 0.984298775572036 1 1
1.01725677883947 1.01618092789151 1 1
1.00212204913051 1.00105832161792 1 1
1.00169930565532 1.00070440524974 1 1
0.985156298554375 0.984230891399654 1 1
0.98024248960482 0.97919096381628 1 1
1.01900289340641 1.01791724336469 1 1
1.03794684731714 1.03686898703351 1 1
1.01886190087249 1.01787113973505 1 1
0.976728594196928 0.975771178861079 1 1
1.01033746445473 1.00930625226582 1 1
0.981358843611462 0.980410387493668 1 1
0.993788955021407 0.992744217184276 1 1
1.01109374095675 1.01007491731281 1 1
1.00372681497988 1.00267663267537 1 1
1.00927743201439 1.00828285646314 1 1
0.977709854255813 0.976766646500396 1 1
1.01884930837317 1.0178710704522 1 1
1.00294115071482 1.0019133464593 1 1
0.953800643653765 0.952809619451676 0 0
0.999315531291479 0.99833682452586 1 1
1.0013891292797 1.00043752141264 1 1
1.01541193047942 1.01441192489199 1 1
0.982194881640344 0.981275512340295 1 1
0.996940769935558 0.995984533941583 1 1
1.03069186686826 1.02956079938938 1 1
1.00769820591027 1.00668879838724 1 1
0.992489243152783 0.991544822814001 1 1
0.986572443507214 0.985578082349238 1 1
0.9920825019057 0.991120618348079 1 1
1.00762423009165 1.00662269858143 1 1
1.0299327741919 1.02888464894496 1 1
1.01290236159419 1.01193115337254 1 1
0.965742226895343 0.964799288114673 1 1
1.03046442578663 1.02943732515152 1 1
0.999768524216424 0.998740717477473 1 1
1.02136470656871 1.0203350209656 1 1
1.00274092622798 1.00178286961306 1 1
0.970191741412438 0.969147391267588 1 1
1.01547717949859 1.01443608572751 1 1
0.97743744178169 0.976349797686029 1 1
1.01402593320049 1.01299238766091 1 1
1.03628207229068 1.03520351191331 1 1
1.00631440378162 1.00532472122704 1 1
0.999703507265883 0.998703480389294 1 1
1.0005425531378 0.999571521847177 1 1
1.00466127082805 1.003610501641 1 1
0.974145460466937 0.973187981954632 1 1
1.02787040681782 1.02674723203744 1 1
1.00699431566672 1.00600293175345 1 1
1.00613364437172 1.00514642264879 1 1
1.0097193881824 1.00871037509146 1 1
0.984078049101829 0.983195478080394 1 1
0.99405393959445 0.993035508896379 1 1
0.999326252698087 0.998381793275238 1 1
1.02164372435817 1.02051867535627 1 1
0.964032524614855 0.963141899588431 0 0
1.01547729476714 1.01455180529973 1 1
1.02159236676236 1.02063723933291 1 1
1.00318787773321 1.00213538736579 1 1
1.02557734058278 1.02451243215331 1 1
0.990844753131071 0.989803461681038 1 1
0.98482229110358 0.983799746446659 1 1
1.00048551141445 0.999432463040427 1 1
1.0081404757855 1.00714646063965 1 1
0.996925800164738 0.995916087480695 1 1
0.980466668121352 0.979568241334971 1 1
0.982863580022047 0.981840042198512 1 1
0.983397780255811 0.98241468096609 1 1
0.984310129286225 0.983322131960025 1 1
0.993914273639642 0.992945425664453 1 1
0.990269123278601 0.989210464767933 1 1
1.00399379641754 1.00299449546755 1 1
1.01360130936241 1.01252728059972 1 1
0.991089837181834 0.990073392436421 1 1
0.969613507032569 0.968675446305348 1 1
0.998162838544035 0.997122239225094 1 1
1.01711556491324 1.01602888886678 1 1
1.01456965918992 1.01355768243147 1 1
0.999505203530151 0.998602862940242 1 1
1.01560647123205 1.01455926393632 1 1
0.980649357678626 0.979674615162778 1 1
1.02766356317623 1.0266443823194 1 1
0.990647827380939 0.989688339159283 1 1
0.999513226947591 0.99854380620653 1 1
0.994127911836882 0.993127214421939 1 1
0.985811886153812 0.984816223559774 1 1
0.992181705474872 0.99126107190106 1 1
0.977582327174743 0.976636625044013 1 1
0.976226967133178 0.97524726401475 1 1
1.01233228347868 1.01140275854218 1 1
1.02027512603226 1.0192462356751 1 1
0.989721044685764 0.98872628979055 1 1
1.00328356445877 1.00231131973425 1 1
1.00454259774651 1.0035537181837 1 1
1.0181806037253 1.01714981394903 1 1
0.968330618275387 0.967417364648014 1 1
0.996403384912172 0.995363593313044 1 1
1.00657722322143 1.00554908947649 1 1
1.00957768111596 1.00853078018688 1 1
0.994818573620251 0.993810047240226 1 1
0.996038525609125 0.994991901689664 1 1
0.99208524372344 0.991074333948786 1 1
1.02588814666455 1.02486379935161 1 1
0.987325532094559 0.9863388238892 1 1
0.968249363926597 0.967191800141662 1 1
0.981129785480052 0.980123533253735 1 1
0.994412844649834 0.993366696976887 1 1
0.989565532004805 0.98855022605919 1 1
1.01001820426313 1.00903618572205 1 1
1.00173990717428 1.00075008592357 1 1
1.00512175412737 1.00407151834479 1 1
1.01852989712551 1.01752963878746 1 1
0.998269641749203 0.997265088377307 1 1
0.978850054745695 0.97789105594263 1 1
1.0327376359142 1.03177811861533 1 1
1.02069641205463 1.01974082572338 1 1
1.01680486067826 1.01583228881258 1 1
1.00644892477846 1.00545606829697 1 1
0.981301720636098 0.980355454239723 1 1
1.00068430017492 0.999672152878449 1 1
0.978405880674048 0.977441310085333 1 1
0.999616449706437 0.998623126715259 1 1
1.00231165409368 1.00129435622024 1 1
1.03178946764109 1.03077168180379 1 1
1.00657503151446 1.00561636629703 1 1
0.978203288122608 0.977324831642147 1 1
0.98947546825707 0.988508178433521 1 1
1.00228202700325 1.00123218111983 1 1
1.01370621243963 1.0126315083125 1 1
0.99199900365618 0.991035287984552 1 1
1.01236855102619 1.01137831769391 1 1
0.986131817754414 0.985150991156622 1 1
0.986176710841964 0.985139213432613 1 1
1.02548936581165 1.02442580827669 1 1
1.02162288066423 1.02059801830296 1 1
1.00453475460451 1.00356279316571 1 1
1.00346734902554 1.00246563641786 1 1
0.986364775017791 0.985337097338343 1 1
0.99786705584533 0.996871671578477 1 1
1.01899159071108 1.01800717452707 1 1
0.989903739341358 0.98893301945276 1 1
0.993823162522945 0.992801810092506 1 1
1.01158230646646 1.0105898688005 1 1
1.01426687485726 1.01322945822258 1 1
1.01283538690756 1.01172216402513 1 1
0.989375409804778 0.988400031158663 1 1
1.02498653854237 1.02384811230065 1 1
1.00999188321186 1.00891898858747 1 1
1.00249863485967 1.0014974725469 1 1
1.02466130960482 1.02364315176849 1 1
0.984847586749305 0.983831205704094 1 1
1.0071927492885 1.00620352670028 1 1
0.993290626192173 0.992320062041557 1 1
1.02163944157218 1.02064821633756 1 1
1.01962045401729 1.01857060406946 1 1
0.991945587149605 0.990998497769933 1 1
0.970454368399453 0.969501285244721 1 1
1.01362114865455 1.01258146446069 1 1
1.03733061850207 1.03620324644056 0 0
0.973741609902852 0.972788620863626 1 1
1.02221192621226 1.02127925684501 1 1
0.994385259795719 0.993412147601552 1 1
0.960245752278521 0.959313986084594 0 0
0.99019928999815 0.989242439081856 1 1
0.970057915177122 0.969118109052106 1 1
0.985188470470884 0.984170767448952 1 1
1.00141010674203 1.00032479396409 1 1
0.986691304908513 0.985599131524002 1 1
0.974033912161662 0.972958488373819 1 1
0.987690848781355 0.986750092122434 1 1
1.00005982081285 0.999031616082036 1 1
1.00253025164697 1.00148583372446 1 1
0.984858413422667 0.983818421674089 1 1
0.996526154839276 0.995564254639208 1 1
0.970928774066488 0.969909690058264 1 1
0.979938954931322 0.978983513445456 1 1
0.98139557223238 0.980384821571966 1 1
0.999913475724402 0.998873528302211 1 1
1.01143526184857 1.0104015979132 1 1
0.99869603477039 0.99768762414777 1 1
0.995571531087646 0.994634575594159 1 1
1.01080293762054 1.00979604509911 1 1
0.996854203234656 0.995833602705467 1 1
1.01941274145731 1.01840743205597 1 1
1.00731972025435 1.00629941703341 1 1
1.01668993540118 1.01570802131305 1 1
1.01381668544923 1.01282095586764 1 1
0.990644670426336 0.989665432737497 1 1
0.997125972664937 0.996124920376142 1 1
1.0076928913313 1.00665213710166 1 1
1.01110160389538 1.01000027769774 1 1
0.98119723600214 0.980249485196991 1 1
1.01138512471581 1.01032567135126 1 1
1.02525229360451 1.02420682002236 1 1
1.00469654980717 1.00371301924746 1 1
1.02053622503502 1.01943749542389 1 1
0.973541726076715 0.972529718040573 1 1
0.986922860165166 0.985875215213194 1 1
1.00064820310537 0.999574816922839 1 1
1.02148059633071 1.020465051019 1 1
1.00012444847262 0.99912537235676 1 1
1.01386773306451 1.01282266243022 1 1
0.982006862119072 0.9810659586508 1 1
1.0208273873697 1.01969166599871 1 1
0.996170205657252 0.995155485189771 1 1
1.01818552359309 1.01709659349908 1 1
0.990158150257224 0.989140270696697 1 1
1.02520750604114 1.02420884180418 1 1
0.998116928230451 0.997149538045411 1 1
1.00366339265562 1.00260653721267 1 1
1.0117477471327 1.01073476653592 1 1
1.03837572627826 1.03729223916456 1 1
0.983023450764932 0.982079667605943 1 1
1.02601799295244 1.0250729228729 1 1
0.988749141943202 0.987754767220209 1 1
0.99771085656122 0.99676442452663 1 1
0.981687400551246 0.980682242974335 1 1
0.99002536082793 0.989017721652604 1 1
0.994057371935087 0.993006357107498 1 1
0.984601474522837 0.983609980970353 1 1
1.00358423451721 1.00258732002722 1 1
0.998188953069931 0.997208701989579 1 1
1.01397738415559 1.01283311343771 1 1
0.9583425772977 0.957354617855145 1 0
1.01978162225854 1.01882238468437 1 1
1.004668795398 1.0037071454343 1 1
1.03216673343805 1.03114503629811 1 1
0.975606691423824 0.974595870200224 1 1
0.993297646561543 0.992298999912226 1 1
0.978024386701813 0.977009112216548 1 1
0.969373522426476 0.968387799299463 1 1
0.985114289411868 0.984109611107306 1 1
0.96482093676746 0.963797697725703 0 0
0.989599715407142 0.98854708258291 1 1
1.02308749698575 1.02209157799108 1 1
1.00560199230989 1.00463020494394 1 1
1.04465126005442 1.04356913828992 0 0
1.00984518595182 1.00879053070176 1 1
1.01234275406213 1.01135124438142 1 1
0.992113351960434 0.991073976977402 1 1
1.03174175036073 1.03068859792676 1 1
1.0125453965893 1.01155437026909 1 1
0.968817119515412 0.967796553603315 1 1
0.98113287508467 0.980083350595872 1 1
1.02995195205894 1.02891338320869 1 1
1.02527106052407 1.02418423870476 1 1
1.01710519906901 1.01603863211756 1 1
1.01390835399796 1.01289664810028 1 1
1.00528172940291 1.00429142942322 1 1
0.980969185165961 0.979990960790846 1 1
0.984796157202834 0.9837718504823 1 1
0.990265454615829 0.989269402720234 1 1
1.01931393072158 1.01832817170129 1 1
1.00524262285001 1.00428014446093 1 1
0.974707837838193 0.973759204683016 1 1
0.980534358133368 0.979553426208056 1 1
1.00524207201279 1.00421641174563 1 1
1.00592194887165 1.00485756203028 1 1
1.03075527981323 1.02977776049689 1 1
1.00816256164646 1.00713647017481 1 1
0.998767027388501 0.997778148413148 1 1
0.99486120538707 0.993833459695733 1 1
0.993920832104524 0.992881892584324 1 1
1.01300088164672 1.01202394757459 1 1
1.0069752668173 1.00598879441075 1 1
1.00705615157946 1.00605585830481 1 1
0.965301633331082 0.964323628642779 0 0
1.02804119686661 1.02704489943429 1 1
1.0070864361524 1.00602885482574 1 1
0.972781293140855 0.971831516439033 1 1
1.03329748081479 1.03227365286625 1 1
0.993646150087352 0.992616234254616 1 1
1.01344308579138 1.01248485047895 1 1
0.992358101865077 0.991351641420515 1 1
1.00708747572047 1.00602340867567 1 1
0.976601426232767 0.975647313516841 1 1
1.02111636422283 1.02010743732963 1 1
1.01249982535154 1.0114604364852 1 1
0.995186783429636 0.994261927635538 1 1
1.0518625298565 1.05084045448031 0 0
0.987190581896817 0.986181423438782 1 1
0.991069302246074 0.990067700543534 1 1
0.986776747603793 0.985788099647765 1 1
1.02513058547776 1.0241485813626 1 1
0.974835147480834 0.973880468661611 1 1
0.980259049114121 0.979318964192273 1 1
0.967171908902623 0.96611377367131 1 1
0.968691162513806 0.967681071663122 1 1
1.0007657735262 0.999727801353989 1 1
1.00046231706003 0.999387862615477 1 1
0.972218095052779 0.971271197332779 1 1
1.02090902015604 1.01994384695786 1 1
0.972181138614075 0.971170520489428 1 1
1.0076997381188 1.00672049849843 1 1
0.993828944370359 0.992896524344463 1 1
1.02436437270552 1.02332216519895 1 1
1.02820762363093 1.02706456326447 1 1
0.976239668234645 0.97523265357746 1 1
1.03591306233642 1.034941756005 0 0
1.00125701493756 1.00017049558806 1 1
0.992174637244568 0.991157151863663 1 1
0.973544640811976 0.972468788967054 1 1
1.00992615576059 1.00892329089044 1 1
1.01681230433556 1.01578506574171 1 1
0.991618656116203 0.990580412596885 1 1
0.993170038154187 0.99216316814218 1 1
1.00270336204688 1.00169567711378 1 1
0.96755977507248 0.966650613832214 1 0
1.02125322683072 1.02031343717282 1 1
0.989274482615369 0.988318487732265 1 1
1.01474225532217 1.01364600621522 1 1
0.987200841527232 0.986216574114254 1 1
0.996440548756943 0.99546405114334 1 1
1.02617257424575 1.02516897007237 1 1
1.02360034881485 1.02256913567293 1 1
0.973211826229223 0.972215518609405 1 1
0.978048949125816 0.97707820051283 1 1
0.973602115632498 0.972588934496111 1 1
0.991822159163049 0.990886049007777 1 1
1.02272965616108 1.02169265970328 1 1
0.990932061378771 0.989975871774688 1 1
1.00152041806962 1.00053508083153 1 1
0.993945150192382 0.992921523001708 1 1
0.980669773248201 0.979726580400233 1 1
0.987712414299063 0.986673719602588 1 1
0.984782337102219 0.983723851478429 1 1
0.984580332478427 0.983616222030632 1 1
0.997666060357113 0.996676214005932 1 1
0.991985552348382 0.991006319969283 1 1
0.994637659590861 0.993591444169945 1 1
0.998612893022634 0.997658614679234 1 1
1.02494982850342 1.02393911729179 1 1
1.0141573962692 1.01312147214643 1 1
1.00659502705448 1.00562716540341 1 1
1.00126724525441 1.00031388012573 1 1
0.964586050200615 0.963569808963315 0 0
1.00233535687548 1.0013629124263 1 1
0.992840949282006 0.991795962373466 1 1
0.986524049287768 0.985478392817812 1 1
1.00316557349498 1.00216819657429 1 1
0.99565764359373 0.994679623783488 1 1
1.01038324994039 1.0093524003299 1 1
0.995330847630305 0.994306249972822 1 1
0.992845516934696 0.991819139349007 1 1
1.0436076612162 1.04257159841509 0 0
1.01560606010414 1.01457971502455 1 1
0.985690418596873 0.984720448093194 1 1
0.969411285108434 0.968437108516788 1 1
0.978971680429578 0.977999966065966 1 1
0.987893841323124 0.986952056671768 1 1
0.974945406151571 0.973964708625374 1 1
0.995183298202588 0.994152852156574 1 1
0.999459853614364 0.998429598089357 1 1
0.981939754848528 0.980954752399134 1 1
0.968354633416368 0.967320483426486 1 1
0.991262286555027 0.990242822065733 1 1
0.98562725319173 0.984587868861358 1 1
0.988380579154577 0.987369142725252 1 1
0.992879651567903 0.991903794520388 1 1
1.01182150659604 1.01076870890263 1 1
0.984654722629733 0.983670091829921 1 1
0.99736424247054 0.996400919089342 1 1
0.997072963281327 0.996077414225001 1 1
0.991029825767074 0.990045793252613 1 1
1.02913289095237 1.02806064899246 1 1
1.00376738101574 1.00279978728145 1 1
0.986039061787807 0.984941813344192 1 1
1.00754642340235 1.00646570662615 1 1
1.00105785778654 1.00007010007338 1 1
0.988994306407598 0.987936991487286 1 1
0.963853025664688 0.962880545250994 0 0
1.00027190129216 0.999254758138551 1 1
0.978572451518919 0.977606905571057 1 1
1.01475049785393 1.01373075675306 1 1
0.995727599927326 0.994761516527165 1 1
1.01720648427445 1.01620907418805 1 1
0.974103697959462 0.973150088552151 1 1
0.999699308282566 0.998729295859073 1 1
1.01752799350123 1.01639167637717 1 1
0.984111455654876 0.983131010287764 1 1
0.99747206228213 0.996469548907707 1 1
1.00790202124376 1.00687700731458 1 1
0.985258587617771 0.984322716830304 1 1
1.03290524094103 1.03180703703008 1 1
0.983553104829075 0.982495948219135 1 1
1.02094896293137 1.01990007352617 1 1
1.00542781689657 1.00436936410348 1 1
1.03009134765314 1.02912236453607 1 1
0.966809558825058 0.965851073071557 1 0
1.016358356796 1.01532415471833 1 1
1.02902623398187 1.02798288573498 1 1
1.00570396368 1.00464532136844 1 1
1.00673117409801 1.00577742226892 1 1
0.998303902328327 0.997329023381641 1 1
0.979585695897267 0.978509970576746 1 1
1.01386670547499 1.0128260345939 1 1
0.995929803817792 0.994970107341588 1 1
0.98375695591735 0.982726185506361 1 1
0.981415125279138 0.980402251366617 1 1
1.01402453270488 1.01296187186041 1 1
1.00575589523291 1.00475034994657 1 1
0.993021902068884 0.992050700639327 1 1
0.995129877380523 0.994076305659676 1 1
0.960658541535695 0.959708314050346 0 0
1.01791241133326 1.01692551355137 1 1
0.995430036948475 0.994406094444667 1 1
0.989610735852098 0.988635370280232 1 1
0.987286401707143 0.986323493745665 1 1
1.03882849637908 1.03771866102754 0 0
1.05031163481835 1.04923957424958 0 0
1.00558137933792 1.00453382305654 1 1
1.03530593252378 1.03424294534554 0 1
0.991363350169677 0.990356520602303 1 1
0.995441748552451 0.994477750046534 1 1
1.00992347918637 1.00891825123276 1 1
1.00418961555797 1.0031076205464 1 1
1.00496111959919 1.00398615881012 1 1
0.96316590148338 0.962128900720772 0 0
0.997264765110077 0.996238133489004 1 1
0.974026303217141 0.973048216129584 1 1
0.980567772967423 0.979605469734907 1 1
1.01314262172428 1.01212430781395 1 1
0.973578231874997 0.972574268409489 1 1
0.995515901091534 0.994543653387308 1 1
1.00209896042686 1.00103317540087 1 1
1.02437574551158 1.0233414857466 1 1
1.00590687820277 1.00493359085859 1 1
0.99907152721807 0.998085896127743 1 1
0.993564097701622 0.992514481262411 1 1
0.976619169134267 0.975697035164529 1 1
1.00815029931951 1.00717706185094 1 1
1.01143757301236 1.01039842348452 1 1
0.99857106040856 0.997521496554829 1 1
1.01222987618856 1.01124541485905 1 1
1.00505832997959 1.00402048148403 1 1
0.976673754560484 0.975694377432461 1 1
1.00910164097378 1.00813630811291 1 1
0.9956750770827 0.994643599455842 1 1
0.992171639113131 0.991268546275168 1 1
0.978299516649228 0.97729117520119 1 1
0.977931427746417 0.976879384123991 1 1
0.989563555097193 0.988591923945911 1 1
0.992330121020549 0.991342716374856 1 1
0.967101111503564 0.966039156941034 1 1
1.00515403786355 1.00407624973724 1 1
1.00341420994369 1.00238638650085 1 1
0.981843554526884 0.98089659532171 1 1
0.995535538230872 0.994509727336317 1 1
1.01208716578464 1.01107392856436 1 1
0.99512017567676 0.994137557254245 1 1
0.996916252640947 0.995876047519156 1 1
1.01304426115226 1.01203530163804 1 1
0.994185783873015 0.99320334860938 1 1
1.0097803215202 1.00875173459028 1 1
1.00803177592223 1.00703772142794 1 1
1.02441693893225 1.02348697390204 1 1
0.987246367872132 0.986258198107675 1 1
1.00490995706287 1.00390344846717 1 1
1.026746587117 1.02581529532845 1 1
0.964851189396852 0.963893311788135 0 0
1.00364997340401 1.00265161554009 1 1
1.01524697729647 1.01428608242296 1 1
0.987537715695507 0.986535520238495 1 1
1.02525448880087 1.02429358068534 1 1
0.986361146204026 0.985427777273199 1 1
1.00483384169393 1.00379160568351 1 1
0.970516480462983 0.969540422866554 1 1
1.04198887029434 1.0408442768229 0 0
0.980796495150837 0.979765302897039 1 1
1.01691294091499 1.01585333364496 1 1
1.00373830661844 1.00275472222227 1 1
1.00401387781922 1.00293309804344 1 1
1.02519802177291 1.02425278789424 1 1
1.01444296267785 1.01346973679745 1 1
0.99518218528338 0.994199959834889 1 1
0.998417613632044 0.99741239336058 1 1
0.997427347213748 0.996433607304434 1 1
0.99668415996456 0.995669173747259 1 1
1.00312895442794 1.00207826248097 1 1
0.980188862218084 0.97922112364975 1 1
1.02001643720319 1.01898573114317 1 1
1.00101349602183 1.00000554835646 1 1
1.03027726316593 1.02924565998509 1 1
1.02062997569372 1.01957237942323 1 1
1.02647821696464 1.02543502160758 1 1
0.979344592983959 0.978346168195618 1 1
1.02999812620605 1.02895858182933 1 1
0.986309902684399 0.985305293636569 1 1
1.00498107374051 1.00396765325756 1 1
0.998756134026233 0.997844978001871 1 1
1.01296302743564 1.01194620665708 1 1
0.992260849315531 0.991297205935872 1 1
0.962824847130896 0.961859819663789 0 0
1.04915643217513 1.04809753693451 0 0
1.01359243798451 1.01261998841797 1 1
0.978224875030994 0.97719268170176 1 1
1.00935417277351 1.00835052088873 1 1
0.958494644510646 0.957559095167681 0 0
0.983523434220341 0.982606127102611 1 1
1.03850174920564 1.03747664189795 0 0
0.990181947174297 0.989142477522484 1 1
0.980494270360306 0.979569832608912 1 1
0.991408981118239 0.990407967774112 1 1
1.00772826617612 1.00667593422619 1 1
1.00247106485125 1.00146433940641 1 1
0.994722886946835 0.993742257145879 1 1
0.967949373264389 0.966971397363074 1 1
1.00551163028671 1.00448052478974 1 1
0.992969890346131 0.991978121205976 1 1
0.991474489150598 0.99038458661991 1 1
0.976554668368552 0.975510765035109 1 1
0.988270098871525 0.987264285666512 1 1
1.01242749094065 1.01131831817442 1 1
1.05564492093552 1.05457424262683 0 0
0.997251182449182 0.996188174957435 1 1
1.00143725717882 1.00045554642452 1 1
0.997849553895687 0.996839395043316 1 1
1.01221511144085 1.011252708829 1 1
0.999430486508982 0.998391576636702 1 1
0.985302256173134 0.984307099497478 1 1
1.01002790380045 1.00905938104623 1 1
1.01438906877493 1.01323171511984 1 1
1.0203529317146 1.01934098140221 1 1
0.992366627519113 0.991395918331279 1 1
0.999797274811981 0.998838115805788 1 1
0.988142844893751 0.987120696796397 1 1
0.993952733858329 0.992982232111133 1 1
1.018116740361 1.01713713267234 1 1
1.00639997621166 1.00540386764866 1 1
0.984017986556636 0.98301085747348 1 1
1.02489964185851 1.02388017713744 1 1
0.96147515090365 0.960485289531812 0 0
0.994404385823136 0.993442410637935 1 1
0.993872106608707 0.992895823614641 1 1
1.00016264581374 0.999154272862648 1 1
0.971328865436379 0.970338983225136 1 1
0.971217050296895 0.970161717403602 1 1
1.00793589584733 1.00691914213107 1 1
1.01994189625165 1.01889013183306 1 1
0.964276286411872 0.963304826017185 1 1
0.972133702674763 0.971085899293225 1 1
0.982528917616855 0.981498381239051 1 1
0.98316142112403 0.982219490424838 1 1
1.00360656626237 1.00261227038744 1 1
0.984683000674102 0.983716484317274 1 1
0.981091599276087 0.980164525933276 1 1
1.02300507389339 1.02198285767203 1 1
0.978778773632249 0.977734760996316 1 1
0.981001452234258 0.979975063051111 1 1
0.988080522659838 0.987060667194142 1 1
0.97934575464012 0.978344914498272 1 1
1.00366346365284 1.00267598634284 1 1
0.985128216198181 0.984110943867208 1 1
0.988241793056272 0.987307507819317 1 1
0.99873332675158 0.997765577458142 1 1
1.00011302374748 0.99909000481874 1 1
0.996186479166152 0.995218255845448 1 1
1.01810719839193 1.01713944548801 1 1
1.0127171136396 1.01169157331555 1 1
0.97454862339068 0.973579529810509 1 1
1.00958315525232 1.00861545460936 1 1
0.991543178160391 0.990587318351516 1 1
1.02354108637303 1.02254893795179 1 1
1.00999399721731 1.00901283517859 1 1
0.987579818292477 0.986512116595521 1 1
0.998112609307441 0.997101144734546 1 1
0.991397950088045 0.990398028000705 1 1
0.981977730091967 0.981029190633512 1 1
0.994801934160254 0.993805847006972 1 1
1.01316102539422 1.01214602134802 1 1
0.988783299716523 0.987839151812392 1 1
1.0092826755031 1.00823743831959 1 1
1.00510360517628 1.00416206413516 1 1
1.01058407194476 1.00954436251244 1 1
0.991232779908005 0.990220172161569 1 1
0.969954997007715 0.968973494800034 1 1
1.00074000143438 0.999693124163776 1 1
0.985110862255826 0.984163592872826 1 1
0.996757142017043 0.995745032287466 1 1
1.01323934225322 1.01224318863484 1 1
1.00550415558173 1.00441703112126 1 1
0.996566300718109 0.995503430420219 1 1
0.983854993967158 0.982837864698291 1 1
0.98052801548975 0.979621246977007 1 1
0.944579217855402 0.943603134701296 0 0
0.996649471957079 0.995623928962177 1 1
0.96890828799123 0.967870633179255 1 1
0.998122677446261 0.997098750065691 1 1
1.00437009697741 1.00336704288716 1 1
0.999601695839629 0.998605804032557 1 1
0.999605155130824 0.998626587383354 1 1
1.0082685275925 1.00728097627843 1 1
0.989967108416122 0.988971984389791 1 1
0.981957257296679 0.980972046544088 1 1
1.00685484091929 1.00583197429921 1 1
1.00562587520347 1.00458922866175 1 1
1.03763536791328 1.03657722556979 0 0
1.0098553163299 1.0088258397081 1 1
1.01430244094225 1.01330567656489 1 1
1.02945588547816 1.02842496577592 1 1
0.995983282833951 0.994980063604542 1 1
1.02316334960642 1.02215668008589 1 1
1.02350416127661 1.02248880643657 1 1
0.994077102370686 0.993072221775955 1 1
1.00093204395428 0.999925078652831 1 1
0.985122149546376 0.984136158437964 1 1
1.01799487406203 1.01697123833717 1 1
0.979971965136282 0.978996444601115 1 1
1.00863124913139 1.00758366027805 1 1
0.983705739820987 0.982653559345767 1 1
0.987652633420938 0.986648433554814 1 1
0.995264462674706 0.994165703652155 1 1
1.027191185011 1.02612822430146 1 1
0.990658483421686 0.989631919151831 1 1
0.97628804887383 0.975266607780105 1 1
1.0039107393037 1.0028492515341 1 1
0.991859089810356 0.990878395829942 1 1
1.00326058764608 1.00226933503151 1 1
1.01414494422271 1.01300902487525 1 1
0.990152423592104 0.989203103843874 1 1
0.987586716008821 0.986627234079795 1 1
0.985146685269062 0.984172328383325 1 1
1.02838617794213 1.02733960192047 1 1
1.01813935124138 1.0172127484588 1 1
1.00207937406995 1.0010312445251 1 1
0.994191323984338 0.993190552101037 1 1
1.00190030968648 1.00083951437183 1 1
0.981355781397659 0.98030620556774 1 1
0.99238880671411 0.991436395750433 1 1
1.00155004773144 1.00054041948019 1 1
1.00016464062313 0.99909279787905 1 1
0.984537307452656 0.983571562910803 1 1
1.003807385992 1.00277052186492 1 1
0.995021649846369 0.994067228090338 1 1
0.98439678420395 0.9834125817249 1 1
0.977507900172245 0.976541894953529 1 1
1.01368154649261 1.01259223856304 1 1
1.02432693268089 1.02327229293891 1 1
0.999553662494998 0.998562223041071 1 1
1.01234848602242 1.01129666809344 1 1
1.02311975397373 1.02207741166022 1 1
1.05014094822144 1.04907792743781 0 0
0.997747935302447 0.996792404703801 1 1
1.00562746970484 1.00454577313022 1 1
0.98553257571651 0.984543077242279 1 1
0.984664282289417 0.983582136845241 1 1
0.985125977935996 0.984163526770638 1 1
1.00623044678368 1.00520835808478 1 1
1.00303576297424 1.00203888447394 1 1
0.984835693302459 0.983791110985621 1 1
0.974847823852935 0.97379071769653 1 1
0.98060165153997 0.979631541428371 1 1
0.997203216929359 0.996172958509595 1 1
0.97921227476557 0.978201335141349 1 1
1.00700283318413 1.0059578385579 1 1
1.03109755112806 1.02998501159863 1 1
1.00026907728353 0.999164389885393 1 1
0.999472289804405 0.99842036301013 1 1
1.0262689594348 1.02510874879332 1 1
1.00852242524635 1.00747860646286 1 1
0.976444380753065 0.975502009652921 1 1
1.00704084797536 1.00601520251132 1 1
0.975816040156278 0.974866866251405 1 1
0.968344217939601 0.967453671669693 1 0
0.995301401200256 0.994215474758668 1 1
1.00111545526331 1.00004117508424 1 1
0.987764171273072 0.986721070379841 1 1
1.01007514364957 1.00915024332075 1 1
0.979438189264778 0.978455261009092 1 1
1.00015310810298 0.999111289884077 1 1
1.01848035262399 1.01744030883602 1 1
1.0075671317284 1.00648982703939 1 1
0.991810969945559 0.990793206524405 1 1
0.988112478278869 0.987126569360937 1 1
0.992720864607282 0.991677353655434 1 1
0.995413759261586 0.994427554519394 1 1
1.03132409076391 1.03028930569298 1 1
1.01342576328078 1.01238274854572 1 1
0.97870195630599 0.977751849163201 1 1
1.0036435485774 1.00268596422819 1 1
1.01013379496747 1.00911212959663 1 1
0.984505291898556 0.983622242627038 1 1
0.989406679658493 0.988417038947594 1 1
0.958115890195463 0.957184521397461 0 0
0.975953032741955 0.974973482542718 1 1
1.01487531395403 1.01386548488378 1 1
0.946359588158525 0.945394060535544 0 0
1.00287136448494 1.00186341948822 1 1
0.993860293657669 0.992895077600325 1 1
1.01646691527215 1.01542226340736 1 1
0.997094777524903 0.996135092215589 1 1
1.0000677980661 0.999074603604924 1 1
0.996393764852228 0.995418362672694 1 1
0.99422298097031 0.993138964775154 1 1
1.00204398951148 1.00107633060678 1 1
0.988801839984388 0.987849561608749 1 1
1.02734672053105 1.02636100388146 1 1
1.01414571002019 1.01312043482221 1 1
1.02281298389421 1.02179748257001 1 1
0.988637796494998 0.987603395330089 1 1
0.977179807468792 0.976147319203874 1 1
1.00515717043074 1.00417787281595 1 1
0.988902936381601 0.987913862423491 1 1
1.00162797168511 1.00061453411842 1 1
0.991981973343339 0.990989031663958 1 1
1.03677798454603 1.03574025624291 0 0
0.961458499399391 0.96047230531678 0 0
1.03500872414883 1.03396757100212 0 1
1.01907132871339 1.0180149756451 1 1
0.987376650215447 0.986399700213863 1 1
1.02610421215881 1.02509216412109 1 1
1.02156814379903 1.02056071244748 1 1
1.0084797092491 1.00745811527165 1 1
1.03602098254837 1.03502213682934 0 0
0.996762277386241 0.995717502601413 1 1
1.00063663949283 0.999609948828701 1 1
1.00806368343019 1.00696161775802 1 1
0.98717296900919 0.986187486482503 1 1
0.982991503426162 0.981837459596761 1 1
0.993111261464102 0.992130185656135 1 1
1.03205640535497 1.03106575768098 1 1
0.982760685195838 0.981765608096544 1 1
0.983925943063739 0.982957553768305 1 1
1.0021490322884 1.00115402790139 1 1
0.989992941165679 0.989017432134764 1 1
1.02013815489937 1.01914004851688 1 1
1.01950460884541 1.01851820241443 1 1
1.01322117751305 1.01220588846506 1 1
1.02395057586867 1.02298174077178 1 1
0.987538840114419 0.986473478946671 1 1
1.00316224772413 1.00216940904238 1 1
0.997616668256474 0.996676102157244 1 1
0.994769958030783 0.993754308818764 1 1
0.970852860049919 0.969872730017068 1 1
1.01284664069688 1.01176930656617 1 1
1.00368144236627 1.00262712238482 1 1
1.01942090513741 1.01841457636944 1 1
1.00058160863233 0.999576793259577 1 1
0.968283408306097 0.967335979965993 1 1
0.999390781019334 0.99842652712957 1 1
0.999950434529022 0.99890300832008 1 1
1.00850911997988 1.00746974475295 1 1
0.992743539373264 0.991751856363136 1 1
1.01891207049134 1.0179037757667 1 1
1.0032332118196 1.00221451295448 1 1
1.02460360563507 1.02362989797286 1 1
0.988715847469377 0.987741823931578 1 1
1.02602671365113 1.02498469310011 1 1
0.990823162664482 0.989867517700479 1 1
0.973750518434694 0.972722877669214 1 1
1.00763486931399 1.00664165463265 1 1
1.00998130751439 1.0089834246281 1 1
0.97657544205096 0.975655939544515 1 1
1.01474287300114 1.01374159011688 1 1
0.998498573930077 0.997497464325284 1 1
1.00550328285657 1.00450745266128 1 1
1.051176438492 1.05008532349815 0 0
1.00383011635596 1.00280815389811 1 1
0.994665686498741 0.99364047920928 1 1
1.0099650966093 1.00893083065819 1 1
1.04624469874185 1.04520548961978 0 0
0.976376577686923 0.975373424869037 1 1
1.02015364585588 1.01911946170589 1 1
0.99933544432234 0.998274124811816 1 1
0.991881187328686 0.990901359438354 1 1
1.00770990046769 1.00665040005573 1 1
1.00673179321745 1.00574013943019 1 1
1.01397472107462 1.01295868826535 1 1
0.95729742748031 0.95635633884275 0 0
0.983025336227338 0.98202291311515 1 1
0.997894758582526 0.996847482366905 1 1
0.99914820824673 0.998176963907448 1 1
0.997580239739716 0.996602881258736 1 1
1.01675462831325 1.01567590495268 1 1
0.982511647015433 0.981499969324829 1 1
0.992789194040185 0.991801886429031 1 1
1.01348936773511 1.01249167060641 1 1
1.00327278876099 1.0022621729822 1 1
0.999965447404951 0.998963407353627 1 1
1.00524662469872 1.00426186680131 1 1
1.00199043285848 1.00102942190545 1 1
1.02575123168835 1.02467874970309 1 1
1.00396946083358 1.00294523392947 1 1
1.02280019957152 1.02174040271666 1 1
1.0043837943024 1.00342318702136 1 1
1.02343785031445 1.02239604557744 1 1
1.00321369679015 1.00212044577037 1 1
0.998101834817221 0.997100695827242 1 1
0.994227105809517 0.993180847191124 1 1
1.00403233003446 1.00317184380222 1 1
0.99654529651434 0.995575161823373 1 1
0.983949548674373 0.982914847476354 1 1
0.984301293681495 0.9833273964747 1 1
0.986551553404057 0.985520188914352 1 1
0.981942335629843 0.980986341772313 1 1
1.01308064634901 1.01195903712843 1 1
1.02493108325184 1.02386587517465 1 1
1.00974718793458 1.00873830751124 1 1
0.993726225952014 0.992732363109613 1 1
0.986142866794258 0.985115924909212 1 1
0.984142688801126 0.983215154813153 1 1
0.982273466827288 0.981279132854956 1 1
0.994999897038469 0.994001970124852 1 1
1.0015483408051 1.00048674562988 1 1
0.973569910064436 0.972639354408079 1 1
0.99400803078152 0.993077484452099 1 1
0.996853364850829 0.9958446299632 1 1
0.989726459461438 0.988789247097525 1 1
1.00569696903853 1.0046737272967 1 1
0.990733144034218 0.98973104671236 1 1
0.985634944838388 0.984539094939416 1 1
0.964126701444323 0.963218672429548 0 0
0.980762712215029 0.979780019051304 1 1
1.00675104705475 1.00570218806413 1 1
0.975049625487302 0.973968641515517 1 1
0.982983131815117 0.981956714291132 1 1
1.00764514082325 1.00653587339281 1 1
1.00976611263237 1.00881662420575 1 1
1.0158457037901 1.01483643197227 1 1
0.978228093857227 0.977174786888064 1 1
1.00460559406719 1.00363843509381 1 1
0.964532238863205 0.96359423421386 0 0
1.01991909414734 1.01882711885719 1 1
1.01221656233781 1.01128621246573 1 1
1.03418856704063 1.03314139128975 1 1
1.00373067276523 1.00272663505192 1 1
1.02243971740359 1.02141646899799 1 1
1.009038932576 1.00807270580292 1 1
0.98641966951772 0.985462543788172 1 1
1.00895513591675 1.0079617170811 1 1
1.0209563764786 1.01998021757583 1 1
0.989029909353869 0.988007569941667 1 1
1.00248881286158 1.00149103081057 1 1
0.984359117718036 0.983437854289678 1 1
0.993566318879382 0.992542780949579 1 1
0.99468400209489 0.993641719464585 1 1
0.999448230001056 0.998469502248537 1 1
1.03273380898705 1.03165516053217 1 1
1.00834305115957 1.00730048186977 1 1
1.01525160824565 1.0142579611333 1 1
0.990795794910296 0.989819854443312 1 1
1.03101521246005 1.02991191219896 1 1
1.01697903273254 1.01586296595671 1 1
1.01719141357875 1.01623604774455 1 1
1.00337653728473 1.00239918109623 1 1
1.00943081593975 1.00842934471569 1 1
0.996583266258728 0.995610845443463 1 1
0.991894522058837 0.9909047132155 1 1
0.987311567685732 0.986357196143574 1 1
0.966462576923568 0.965389990071073 1 1
0.997100948642095 0.996103577868967 1 1
0.996936478403425 0.995960180561755 1 1
1.0271665258725 1.02619869766102 1 1
0.968120931155931 0.967070415178224 1 1
1.01007730696065 1.00900757242278 1 1
1.00983671770103 1.00879206201288 1 1
1.01510862424492 1.01408164994694 1 1
0.997376090454694 0.996336116716767 1 1
1.00292324279846 1.00188048423098 1 1
0.989480620353808 0.988485267825855 1 1
1.03024659650736 1.02920620384128 1 1
0.988441839420097 0.987470248235894 1 1
0.996275149422698 0.995298093916668 1 1
1.02082217034325 1.01981830861518 1 1
0.967525710184664 0.966547128454756 1 1
0.99305147298639 0.992014777158297 1 1
1.02003718954474 1.01898370819837 1 1
1.02293051226161 1.02195854732701 1 1
1.024864456295 1.02384311290214 1 1
0.988018448077553 0.987055412578215 1 1
1.00014881102186 0.999131348069013 1 1
1.00448352042604 1.00341372510836 1 1
1.03120155433682 1.03014149631257 1 1
1.00745516310269 1.00641357222378 1 1
1.02189359385348 1.0209047871389 1 1
1.02207664955408 1.02106240481985 1 1
1.00149332327166 1.00053545125442 1 1
0.991662549578188 0.990632389662734 1 1
1.04929698112398 1.04822963727875 0 0
0.963535192115427 0.962587518747567 0 0
0.981971404642662 0.98095090724893 1 1
0.998758658142521 0.997766458156362 1 1
1.00038413489473 0.999396643482533 1 1
0.98501172532749 0.984081532387597 1 1
1.00011814878149 0.999108283982515 1 1
0.983519944423013 0.982530389973996 1 1
0.992393252082589 0.991345329179602 1 1
1.01604082719945 1.01501281241776 1 1
1.00049453058097 0.999517084853211 1 1
1.02080583676125 1.01968699990637 1 1
1.00439009396018 1.00325700313528 1 1
1.0006705443195 0.999743382487287 1 1
0.99656462659914 0.995541643810254 1 1
0.988172619013937 0.98713934969601 1 1
1.0366189036648 1.0355660085225 1 1
0.997421575852843 0.996472923207135 1 1
0.991635915001445 0.990698458819925 1 1
0.988904022042095 0.987921706307346 1 1
1.00351937254935 1.00249704109702 1 1
0.979447998080888 0.978497564360088 1 1
0.974017580061886 0.973075303883998 1 1
0.993724031860491 0.992783446878528 1 1
1.02450782512521 1.02351247766338 1 1
1.01195187205694 1.01092568547105 1 1
1.01030043112872 1.00926878437312 1 1
1.01455325966887 1.0134511978127 1 1
1.01746216114415 1.01645768007719 1 1
1.03190135036112 1.03086408901013 1 1
1.00705913480218 1.00603061743102 1 1
1.00171387372862 1.00069206199592 1 1
0.991384266034297 0.990413618436496 1 1
1.0044968479715 1.00351079057217 1 1
1.02858013088473 1.02751973328819 1 1
0.987125643458711 0.986194146880581 1 1
0.990902887002341 0.989959370841219 1 1
1.01448219353587 1.01343875409361 1 1
0.997008103825209 0.996049529741467 1 1
0.958676051180362 0.957662615707709 0 0
0.982162964458973 0.981237500250499 1 1
1.03925043838337 1.03812022485838 0 0
0.983819049569353 0.982784045695151 1 1
0.95917276991786 0.958170050580539 0 0
0.986877983844198 0.985838104896628 1 1
1.00658044479194 1.0055334684896 1 1
1.00828161948981 1.0072736821612 1 1
1.02198201292352 1.02097439305048 1 1
0.982326786169299 0.981290664151992 1 1
0.981236968012995 0.980230368690661 1 1
1.01251302199142 1.01150975087012 1 1
0.981482114329908 0.98052256630858 1 1
0.998610564881721 0.997570310100658 1 1
1.00003500952095 0.999064922045926 1 1
1.0236973808839 1.02268346668306 1 1
0.990987456482654 0.990002707546871 1 1
0.989135496119837 0.988126637808167 1 1
0.960383886382746 0.959505905340391 0 0
0.978358165806269 0.977334923141331 1 1
0.98755844575427 0.98655897756899 1 1
0.99595138536761 0.994992873567056 1 1
0.994456988465349 0.993377822188431 1 1
0.964125260867664 0.963205091468586 0 0
1.02974438441156 1.02865302238814 1 1
1.02046024422486 1.01950370989759 1 1
0.998568321462814 0.997533227308837 1 1
0.972041837309191 0.970986561308723 1 1
0.997902139815014 0.996879488674777 1 1
1.00268897299766 1.0017382464512 1 1
1.00521616753522 1.0042168958807 1 1
0.986101211527275 0.985035498647763 1 1
0.988449857353602 0.987463981221717 1 1
1.01044017793269 1.00946941507977 1 1
1.02219018430282 1.02116247779799 1 1
1.04354703786787 1.04250085034248 0 0
0.980873945027085 0.979881418973272 1 1
1.00686763437855 1.00576398898642 1 1
1.03281459077926 1.03175424426443 1 1
0.986905765976339 0.98588789367928 1 1
1.00168754967792 1.00071512512218 1 1
0.976254654984722 0.975220329141127 1 1
0.997108434233308 0.996062727302733 1 1
0.988115493146933 0.987165020447082 1 1
0.994821945782557 0.993896861693021 1 1
1.00723092373927 1.00626965411171 1 1
1.01810299452735 1.01705095101938 1 1
0.99098393620364 0.990029226836969 1 1
0.981059332973375 0.980085192156527 1 1
1.00720251253088 1.00622396532873 1 1
0.970393318323545 0.969408940073029 1 1
1.01945234977915 1.01842137301804 1 1
0.99003806486986 0.989005784738107 1 1
1.01362400101082 1.01260849055599 1 1
1.0112945374445 1.0103323780123 1 1
0.997019204621363 0.995960272694974 1 1
1.0001647089902 0.99908978726332 1 1
0.983718623500189 0.982648328916948 1 1
0.982744756697777 0.981771945293782 1 1
0.953040618367941 0.952137109390714 0 0
0.988104542578939 0.987019433876959 1 1
0.986386305395827 0.985441578959972 1 1
0.996511294766502 0.99553263002419 1 1
1.02439116572026 1.02327558678714 1 1
0.996118268250475 0.995148916802392 1 1
1.00844317881929 1.00745568487181 1 1
0.993805834559033 0.992849110747724 1 1
0.989732569598064 0.988737382776589 1 1
1.01443945274047 1.01348407020015 1 1
1.00003677323432 0.99896753117807 1 1
1.02089604695187 1.01981577330991 1 1
0.988113967764232 0.987115895074185 1 1
1.00912509234324 1.00815143297611 1 1
0.983657475170802 0.982664430822284 1 1
1.02760306033925 1.02652689319443 1 1
1.02505160934993 1.02403793555709 1 1
0.963660319121679 0.962655334114749 1 1
1.00216614800032 1.00114134401943 1 1
0.993133782235906 0.992132701303313 1 1
0.991514683482524 0.990525442232608 1 1
1.01472649710833 1.01376269980761 1 1
0.977539634242685 0.976609213876116 1 1
1.00713427894878 1.00615052655429 1 1
0.995642149451236 0.99462395583509 1 1
1.02351159186601 1.02246966001799 1 1
0.97091469863222 0.969894521917452 1 1
0.96126175557702 0.960305378174111 0 0
1.0119564747048 1.01104154369281 1 1
0.994779436150953 0.993703205297053 1 1
0.999675937988923 0.998719175496096 1 1
1.00429026708733 1.00322977508254 1 1
1.00205491947538 1.00100260714233 1 1
0.976251898442192 0.975249347497342 1 1
1.00834090253058 1.00738562298767 1 1
0.969145182096652 0.96809844277053 1 1
0.987249420747938 0.986239623040739 1 1
1.00029838399319 0.999258634677845 1 1
1.00379916933755 1.00281746771194 1 1
1.00355921602611 1.00254740678132 1 1
0.999763846064476 0.998706964565291 1 1
0.998174621061014 0.997224277760302 1 1
0.992206569225726 0.991152136470313 1 1
0.990445911424956 0.989492659665729 1 1
1.00080708634461 0.999834828037977 1 1
1.02360029067561 1.02259576565144 1 1
1.00365833412345 1.00262687324035 1 1
1.01992065418091 1.01886908034269 1 1
1.0100815114226 1.00900796852114 1 1
0.985912694520651 0.98492047406284 1 1
0.975034056527624 0.973989959399999 1 1
0.980427024958476 0.979414797586813 1 1
0.990238921276397 0.989228365253501 1 1
0.980625744530361 0.979661631735726 1 1
1.00367214938284 1.0027631130218 1 1
0.995348990624014 0.994334638856493 1 1
1.00600882853199 1.00505072814952 1 1
1.03604084154961 1.03503693946155 0 1
1.00915450130101 1.00821628272108 1 1
1.0201787635195 1.0191438048164 1 1
1.02703115345731 1.02603819313962 1 1
0.984645864349573 0.983587613823738 1 1
1.00349496751235 1.00250484506837 1 1
0.999815423748356 0.99880958775534 1 1
1.00947183737616 1.00846295945294 1 1
0.987605201701729 0.986645969711981 1 1
0.993891569988615 0.992942553876911 1 1
1.00425196466061 1.00325490208847 1 1
1.0039160100119 1.00295137297756 1 1
1.03307194082962 1.03207982080747 1 1
1.00296898984563 1.00202990130455 1 1
0.992141100727805 0.991212138804428 1 1
1.00900172492388 1.00788385109282 1 1
0.981049932556599 0.980169315726993 1 1
1.00833184920326 1.0073423388343 1 1
0.991368383454388 0.990428228840528 1 1
0.97164773617157 0.970677498416804 1 1
0.985919131913316 0.984933356829664 1 1
1.02767252026321 1.02673033803165 1 1
0.995713180018964 0.994777725242524 1 1
1.01239760770073 1.01144104813543 1 1
0.989444231862072 0.988420411971531 1 1
0.99640177686862 0.995319708725766 1 1
1.00031536035063 0.999244685429771 1 1
0.98774144812267 0.986808148475874 1 1
1.01459664358004 1.01359813434092 1 1
0.988695751735419 0.987768860528567 1 1
0.997455726063999 0.996453273545389 1 1
1.03928250361958 1.03823892721581 0 0
0.997381131758884 0.996331435395999 1 1
0.981890429455504 0.980868118177608 1 1
1.02225738735145 1.02121992785331 1 1
0.980936124918245 0.979954369403761 1 1
0.993275916178876 0.992315027971124 1 1
1.03289847749606 1.03183078887046 1 1
1.01425956460605 1.01321603898126 1 1
0.96692725919772 0.965991176928925 1 1
0.973803563754338 0.972833213737109 1 1
1.02565204171272 1.02466470476754 1 1
1.00132267420351 1.00032604217475 1 1
0.982390468453039 0.981344815094578 1 1
1.0274912786175 1.02649115559009 1 1
0.983654633670568 0.982708321168369 1 1
1.00275552233108 1.00175377120982 1 1
1.0165355418401 1.01548800453093 1 1
0.992795908093988 0.991803145629776 1 1
0.993325421411937 0.992288632427437 1 1
0.986877775360691 0.985967057895689 1 1
0.985899961063908 0.984885509211214 1 1
0.992592277123357 0.991576038558061 1 1
1.00543505088418 1.00442475777896 1 1
1.00565551253682 1.00470483501474 1 1
1.01368728161841 1.01264892287971 1 1
1.00356833016034 1.00254319462468 1 1
1.02524824380216 1.0242616052092 1 1
1.03095951989246 1.02993761653196 1 1
0.985297440775851 0.984385402666029 1 1
1.00612190920121 1.00507549561046 1 1
0.980136623613055 0.979187177912495 1 1
0.98716954915815 0.986195342859917 1 1
0.996958634365687 0.995966348172979 1 1
1.00118741686449 1.0001583680394 1 1
1.03609475652512 1.03499011792112 1 1
0.993055086139137 0.991992520087096 1 1
0.98761497263576 0.986616262095274 1 1
0.969770452640113 0.968761524028495 1 1
1.01441545311445 1.01343895856027 1 1
0.975877077411094 0.974931691988718 1 1
0.967450276096521 0.966452171937807 1 1
1.01907377817265 1.01802607016167 1 1
0.969061193788748 0.968185820570308 1 1
1.024919266687 1.02392873064272 1 1
0.990131146223298 0.989176158633743 1 1
0.994251184014647 0.99320712842041 1 1
0.990762151303751 0.989742565386973 1 1
0.989985671639283 0.988985483829389 1 1
1.0221829198859 1.02109857943011 1 1
1.00033021316469 0.999344496432393 1 1
1.0040357596569 1.00298407534364 1 1
1.00294668941243 1.001924487308 1 1
1.00802474925053 1.00700445714498 1 1
1.01476928158465 1.01373388046334 1 1
0.997783321908223 0.996758868276077 1 1
0.979273539285707 0.978287312079003 1 1
0.982034003474324 0.981071146800493 1 1
0.98043713819108 0.979420267590413 1 1
1.00509195973584 1.00410352857585 1 1
1.03202882959857 1.03094233371843 1 1
0.99017316686952 0.989207600529959 1 1
1.02710708247918 1.02601311685952 1 1
0.990627308089639 0.989639560731525 1 1
1.00447340147018 1.00348601600788 1 1
1.00755646115031 1.00657390846326 1 1
1.03583514297316 1.03472554865259 0 1
1.00344721615537 1.00242869143274 1 1
1.00218121012997 1.00118268228358 1 1
1.01678901935829 1.01577338429782 1 1
0.966636237892838 0.965683549757821 1 1
0.984750869635712 0.983763625522721 1 1
1.03421724023127 1.03313616878539 1 1
0.976867471122645 0.975899467385985 1 1
0.989983985837993 0.988930835520377 1 1
0.972747093235473 0.971815327790409 1 1
0.989942927792014 0.988924254583465 1 1
0.996844962944372 0.995860842003231 1 1
1.03244266640792 1.03143165290146 1 1
0.993589580066117 0.992614241637677 1 1
1.00011543455618 0.99915673934405 1 1
1.03029778831208 1.02929052930983 1 1
1.02373008557191 1.02272831334567 1 1
0.981013908173387 0.979991889402247 1 1
1.00954752329186 1.00850089297926 1 1
0.985500574559932 0.984496315067253 1 1
1.03135887279064 1.0302679777195 1 1
1.02223855270007 1.02113452686848 1 1
0.988144167483595 0.987202561819261 1 1
0.985489246906404 0.984525713767008 1 1
0.985462739058036 0.984463431253645 1 1
0.98927974875307 0.988279881586897 1 1
0.999269264857387 0.998238343463445 1 1
1.0199356108732 1.01885876457165 1 1
0.988035575278319 0.98707494812354 1 1
1.02371142176716 1.02264973932897 1 1
1.01231337850694 1.01132954287772 1 1
1.03688169503998 1.03584838485799 1 1
1.01914419261141 1.01816205262902 1 1
1.00909992128866 1.00810276509855 1 1
1.02040443784991 1.01937402898873 1 1
1.02458796604897 1.02355597361377 1 1
0.984435322223053 0.983502717249381 1 1
1.00257897248647 1.00150611678545 1 1
0.9954698338071 0.994521956782225 1 1
1.02965773236382 1.02859632460842 1 1
1.0112448464632 1.01022026390776 1 1
0.993035400657897 0.992087206327707 1 1
1.00092826182309 0.999920865233563 1 1
1.01805398789999 1.01700977863019 1 1
0.980274808267288 0.97935223430903 1 1
0.98963950541326 0.988657832113165 1 1
0.99411560298537 0.993119996710548 1 1
0.967618321528816 0.966685001316157 1 0
1.0127867786887 1.01180049437613 1 1
1.01262430659519 1.01154638246729 1 1
1.01037178153555 1.00940198452239 1 1
0.983932571471155 0.982938532894151 1 1
0.998855179540524 0.9977913297446 1 1
1.0002607619656 0.999297132404141 1 1
1.02490911347901 1.02382482413524 1 1
1.00284212450328 1.00180160126178 1 1
1.01625620220532 1.01522628390215 1 1
0.996422110052879 0.995437822356123 1 1
1.01824061937812 1.0172464809814 1 1
1.02784490916087 1.02678003343412 1 1
0.985563075348264 0.984513018427698 1 1
0.981675362261619 0.98066076123177 1 1
0.994601861627426 0.993555844366612 1 1
0.981041970073778 0.980027178639351 1 1
1.00999165806847 1.00899583992986 1 1
0.9902577892147 0.989306311427277 1 1
0.974716739831672 0.973720860213711 1 1
0.994680503846303 0.99366607296811 1 1
1.005740339828 1.00468216705789 1 1
0.992804101257843 0.991735484626986 1 1
1.02815515521906 1.02706980207033 1 1
1.00997348711142 1.00891607348909 1 1
1.02673773201578 1.0257086373114 1 1
1.0049368762153 1.00394462958889 1 1
0.988996323684246 0.987990774062801 1 1
1.02678437186455 1.02579765097878 1 1
1.00450080126534 1.00347247274755 1 1
1.00091311272335 0.999905762080861 1 1
1.00742521766389 1.00640295036283 1 1
1.00710225078395 1.00616693605539 1 1
0.974110324597642 0.973147564114173 1 1
0.981532400567512 0.98046522923473 1 1
0.993033084299777 0.992046017364713 1 1
1.00395359301091 1.00293591156753 1 1
1.02500473268928 1.02396042178673 1 1
1.00414247891384 1.00308900171394 1 1
0.99543609153205 0.994492980783122 1 1
0.971132445584394 0.970122504259886 1 1
0.99873594242405 0.997668303800675 1 1
1.00884079416149 1.00783486291239 1 1
0.978968061824347 0.977944156270725 1 1
1.01249638323246 1.01149753311705 1 1
1.00607432199452 1.00507175293428 1 1
1.00788221601237 1.00687801633521 1 1
0.99136053417041 0.990331187340037 1 1
1.02417006161013 1.02307815003379 1 1
1.01185920872795 1.01081506679227 1 1
1.01818373483184 1.01716156713632 1 1
0.976597589435726 0.975490229328623 1 1
1.00126969793739 1.00023544489978 1 1
1.02427706122589 1.02330970919145 1 1
1.03939542043384 1.03841765387521 0 0
1.00605204215373 1.0050946868936 1 1
1.00981119833162 1.00883578429016 1 1
0.991894690993667 0.990958025818964 1 1
0.991924407318908 0.990922742198577 1 1
1.00361151085669 1.00263978568077 1 1
0.994870763655686 0.99387589575205 1 1
1.01768186951049 1.01661574143225 1 1
1.0379691889121 1.03685644605032 1 1
1.0304126084075 1.02931513320642 1 1
0.960709978241239 0.959850171075834 0 0
0.995784337058457 0.994767660166805 1 1
1.02307962904201 1.02200711642553 1 1
0.98643384290837 0.985457708640281 1 1
1.01169346038903 1.0106835258167 1 1
1.02125670261375 1.02016770214487 1 1
0.966906914020632 0.965867804296802 1 1
0.982196293157716 0.981195786683144 1 1
0.992951289366409 0.991919560299618 1 1
0.987566555933927 0.986593251149968 1 1
1.00198021924793 1.00091689231922 1 1
0.988976204962188 0.988017843947626 1 1
0.973396802385195 0.972518176218498 1 1
1.01576547126936 1.01474572348006 1 1
1.00123282050283 1.00024294782973 1 1
0.991914749899571 0.990942775229396 1 1
0.998130751186791 0.997120352689678 1 1
0.992505118357359 0.991543502468687 1 1
1.01954777653129 1.01853254645767 1 1
0.975553275798076 0.974519738890903 1 1
0.995842475881335 0.994802334930456 1 1
1.02445450704165 1.02345199265673 1 1
0.984559604066825 0.983609673767796 1 1
1.00800471025455 1.00700610150922 1 1
0.984595761890479 0.983567858986581 1 1
0.99725946192172 0.996240311349152 1 1
0.993294012647301 0.992326739302205 1 1
1.00849463992503 1.00747802497695 1 1
0.996789902568941 0.995902252217679 1 1
1.03249534979689 1.03133638841776 1 1
1.02707765055897 1.02600906580073 1 1
1.01010679029187 1.00910121930538 1 1
0.983697473291447 0.982631085947835 1 1
1.01417489678009 1.01314028552433 1 1
0.967401590568324 0.966469024936846 1 1
1.00283785135193 1.00173804349832 1 1
1.0084153892616 1.00734043041143 1 1
1.00157141979906 1.00054406944558 1 1
1.00366329271848 1.00263853810164 1 1
0.964277808923553 0.963164416168999 1 1
0.995010112280522 0.994046718974036 1 1
1.00348742302826 1.0025656413633 1 1
1.00255477811319 1.00155193729315 1 1
1.00251399333382 1.00137949408517 1 1
0.990005932152883 0.988976506586989 1 1
1.00812450157605 1.00714923903604 1 1
1.03413395851629 1.03302850598697 1 1
1.01227666446649 1.01127305011075 1 1
1.00253546496416 1.00155090639628 1 1
0.985788959563102 0.984773021077141 1 1
0.96760747766035 0.966603244324021 1 1
0.991876347977039 0.990895876043039 1 1
1.00239921442733 1.00143211559479 1 1
1.00618674564487 1.00524758053712 1 1
1.03342383950712 1.03240490958926 1 1
0.980586707657943 0.979586282974704 1 1
1.00401111670518 1.00303132321771 1 1
0.998677108197867 0.99766858695709 1 1
1.00992445244174 1.00890034406936 1 1
1.00895252448352 1.00789900565913 1 1
1.00941552940341 1.00838658567838 1 1
0.992446335069096 0.991479660626748 1 1
0.994310094523944 0.993200403407514 1 1
0.993373428463078 0.992395309958122 1 1
1.03463485031349 1.0336156942643 1 1
1.01420157607653 1.01320339140563 1 1
1.01677509783376 1.01572906556968 1 1
0.97908548032496 0.978093422384761 1 1
1.03578294296998 1.03476866802973 0 0
1.02745261407099 1.02644538814918 1 1
0.977017879620036 0.975971058653494 1 1
0.99115914020391 0.99023211637188 1 1
1.00350123349475 1.00245091560357 1 1
1.00019497329193 0.999122331800562 1 1
1.00147649428983 1.00050892150665 1 1
1.00165770737501 1.00070579095839 1 1
0.987926289564172 0.986871118419036 1 1
1.02999853996913 1.02900395783145 1 1
1.01730301946673 1.01629127057204 1 1
0.970651827335838 0.969681608478671 1 1
0.997858499684709 0.996888203478114 1 1
1.03438102963692 1.03333414243699 0 1
0.997982934944943 0.996967135474849 1 1
0.999100133871484 0.998084410116938 1 1
1.02689941308541 1.02580840896054 1 1
1.01357991410461 1.01256054006746 1 1
1.03685212170738 1.03576872052023 1 1
1.00153819887147 1.00058935707467 1 1
0.9937374230224 0.992830865560737 1 1
1.00994684718377 1.00891564072611 1 1
1.0082014204968 1.00725952036191 1 1
1.00513433505021 1.0041199945644 1 1
0.989335472783195 0.988398491611189 1 1
1.01274339896373 1.01175382896446 1 1
0.972273640911669 0.971248110798364 1 1
0.978247151584063 0.977282954457425 1 1
1.00348807533965 1.00248529317279 1 1
1.04427195049664 1.04326452703005 0 0
1.00267580330889 1.00165399912402 1 1
1.04115358685547 1.04009792549886 0 0
0.999152986819041 0.998057918187789 1 1
0.967301946156858 0.966364774682405 1 1
1.00446745376877 1.00353349289236 1 1
1.00633585925703 1.00533887013071 1 1
1.01409078336745 1.01316313434522 1 1
0.976362912322238 0.975410927166754 1 1
1.00839282165612 1.00744178149796 1 1
1.01397924923958 1.01293964824282 1 1
1.00486355428233 1.0037749169599 1 1
1.00295693375914 1.00195206535319 1 1
0.995868991561787 0.994914527006121 1 1
0.973773812122384 0.97282390754189 1 1
1.00498611544757 1.0038923003425 1 1
1.01056325725664 1.00958132443166 1 1
1.00896504716892 1.00803813901061 1 1
0.985049624281888 0.984016439139917 1 1
0.999152633200182 0.99815845757234 1 1
0.994828448116286 0.993842561684749 1 1
0.991680587808538 0.990682145297665 1 1
1.02359165976676 1.02255354536395 1 1
1.00066454770972 0.999642923298238 1 1
1.01099126541759 1.0100649622828 1 1
0.980233022071868 0.979288429762902 1 1
1.01647061570631 1.01542340907084 1 1
0.978771362839645 0.977792564316178 1 1
1.04063073329519 1.0396022521298 0 1
1.003121632687 1.00210922219446 1 1
0.992490039469983 0.991454131445424 1 1
0.967851993466765 0.966904973442536 1 1
0.99377222396814 0.992691571109035 1 1
0.988716069180275 0.987724217890047 1 1
0.984938940693285 0.983923733987758 1 1
0.998895961091711 0.997845385191903 1 1
0.999550546037501 0.99854017840265 1 1
0.993925732570882 0.992981347046211 1 1
0.997471056917088 0.996517297484389 1 1
0.985587814510716 0.984655470400644 1 1
1.01067150339449 1.00967971270704 1 1
0.993212084767041 0.992128889233786 1 1
1.01916816903535 1.01814721780552 1 1
1.00368431787062 1.00271182566214 1 1
1.00268624069369 1.001707431531 1 1
1.02777033365487 1.02672755216201 1 1
1.00505219299694 1.00401885645223 1 1
1.01525484602051 1.01424538623707 1 1
0.97801786183603 0.977066023378365 1 1
1.01549688544012 1.01447733042999 1 1
0.997456959004942 0.996501158821526 1 1
0.992837124355302 0.991748902568571 1 1
0.968736198596659 0.967719565449557 1 1
0.994038802061342 0.993044353358649 1 1
0.973991615063829 0.973031783816225 1 1
0.978194465312876 0.977248190036366 1 1
1.02295454379336 1.02197147132449 1 1
0.955003189115303 0.954073441083378 0 0
0.976224858235016 0.975127971678498 1 1
0.985062842594066 0.984126611431066 1 1
0.997053104916578 0.996077406406867 1 1
0.973225623780171 0.972254581451963 1 1
1.00798892271438 1.00703522076677 1 1
1.01394623857637 1.01288970680094 1 1
0.988023713279375 0.986996942015474 1 1
0.978598010189485 0.977646578409388 1 1
0.975219126445098 0.974229564333195 1 1
1.01302163674904 1.01196855509397 1 1
0.979794228233437 0.978901154731516 1 1
1.02400792198724 1.02304453979051 1 1
1.01514036802472 1.01407819029217 1 1
0.981077479917259 0.98010198781053 1 1
0.990154204199351 0.989194262526993 1 1
0.988341434078298 0.987370329831045 1 1
0.991009211032452 0.990034069770514 1 1
0.97730001407848 0.976284460362245 1 1
1.00038235974771 0.999334930002919 1 1
1.03970340296312 1.03868704098235 0 0
0.994522954775341 0.993535833033972 1 1
1.01141208124283 1.01028493163046 1 1
0.970937352015198 0.969994917758333 1 1
1.02546941819458 1.02449630969519 1 1
0.989893597872203 0.988884343071325 1 1
0.994675983620154 0.993696033197304 1 1
0.994899630735312 0.993935526897614 1 1
1.01156196457839 1.01054680169598 1 1
0.968344629983033 0.967341927442784 1 1
1.02644100479299 1.02548812450115 1 1
0.989425155161463 0.988419455777542 1 1
0.989027345076046 0.988067289357571 1 1
1.02126448475426 1.02022183228466 1 1
1.03440205153225 1.03333959102174 1 1
1.0317773247326 1.03081165220844 1 1
0.985935275442934 0.984977285715119 1 1
0.983179965844741 0.982189135190278 1 1
0.999809280343802 0.998756732184199 1 1
0.982314579621128 0.981316491171289 1 1
1.00563465423386 1.00465189179682 1 1
0.998344156605545 0.997335952072637 1 1
1.01002856474497 1.00902956312746 1 1
0.970178302357761 0.969192038631077 1 1
0.973503604198126 0.972541227921395 1 1
1.00608967141558 1.00510081245779 1 1
0.99280425554051 0.99182114163146 1 1
1.02189109863308 1.02090055300058 1 1
0.992859560926097 0.991828000478379 1 1
1.00890728114009 1.00787034557762 1 1
1.00919722461145 1.00822055091594 1 1
0.999773687619058 0.998790117769955 1 1
1.01936229729599 1.01839974247528 1 1
0.990261648199164 0.989236136761573 1 1
1.01725618251109 1.01629596019751 1 1
0.996658663983629 0.995636063485793 1 1
1.00461685471078 1.00349946908593 1 1
1.02987148964179 1.02884259591114 1 1
0.983218079426244 0.98224993431176 1 1
0.972155874496413 0.971171877975747 1 1
0.994875175569224 0.993923774220131 1 1
1.02077658185511 1.01968694120557 1 1
0.976135554557265 0.975201824257127 1 1
0.993508541918403 0.992501049276028 1 1
0.99948424346481 0.998512113858909 1 1
0.993243708240088 0.992181133581091 1 1
1.03448878676872 1.0334305520527 1 1
1.00007581421688 0.999164747838824 1 1
1.00589390966097 1.00486313869736 1 1
1.00576137835683 1.00476385774322 1 1
1.00025665579255 0.999180610973708 1 1
1.01612930854979 1.01514817045886 1 1
1.02037284506419 1.019308466997 1 1
0.998128227830079 0.997132208971324 1 1
0.977500568576558 0.97653973217549 1 1
0.972079003713608 0.971094928561596 1 1
1.00472728417172 1.00376421605087 1 1
0.96784571838833 0.966890290140484 1 1
0.991433546770851 0.990429188707943 1 1
1.02881773963215 1.02785652012866 1 1
0.988348968266936 0.987379314506513 1 1
0.995010343043872 0.994000577929816 1 1
1.00533131897184 1.00434628796899 1 1
0.965180209732628 0.964276378362849 0 0
0.973688058389634 0.972723353783912 1 1
0.988311742676616 0.987394413346656 1 1
0.999305394827188 0.998293149530656 1 1
1.01699621106298 1.01598499874473 1 1
1.02272532748954 1.02166371936444 1 1
0.988502568589344 0.98752742044855 1 1
1.01496842339783 1.01393662583303 1 1
0.985432955230141 0.984464212186723 1 1
0.983226155220615 0.982123399339115 1 1
1.00396491022298 1.00300303407619 1 1
0.99129658653856 0.990346755355829 1 1
1.01618615901552 1.01516660284396 1 1
0.988361042653414 0.98732686678652 1 1
0.985311111288421 0.984322568435548 1 1
0.997931067086633 0.996912146220727 1 1
0.942898810494858 0.941963065655315 0 0
0.997206962501327 0.996221285780049 1 1
0.9843256127992 0.983342976195294 1 1
1.02210884309846 1.02113810748163 1 1
1.00647946759067 1.00551025747991 1 1
0.987872394486847 0.986847231199823 1 1
1.01641427164531 1.01536599529784 1 1
0.980633864744527 0.979642520971142 1 1
1.01223627640169 1.01120638037516 1 1
0.971123735703497 0.970186181237069 1 1
0.992188586730529 0.99124321995375 1 1
1.00091848028119 1.00000904456575 1 1
1.01383905363964 1.01284213232705 1 1
0.984948981002797 0.984012420101308 1 1
1.00348946162175 1.00256448217417 1 1
0.994307874091673 0.993273876952476 1 1
1.00260420979337 1.00167036015879 1 1
0.988137798145446 0.987179693832018 1 1
1.007461975357 1.00641180026917 1 1
1.00073657211391 0.99973351594888 1 1
1.01383657457532 1.01282709456907 1 1
1.01464260819431 1.01355694084649 1 1
0.993338039919116 0.99227329919409 1 1
1.00928477842085 1.00835715969018 1 1
1.01800905566792 1.01694786131791 1 1
1.00345947560058 1.00249030870856 1 1
0.989847623514542 0.988899746374502 1 1
0.99389972928019 0.993008770110367 1 1
0.979436153812869 0.978500755971306 1 1
0.985388832980994 0.984454284654186 1 1
0.994775905772704 0.993796590596618 1 1
1.00767614104272 1.00668886752752 1 1
0.979868372145086 0.978889279654134 1 1
1.01021344435295 1.00915809010693 1 1
1.0362840584295 1.03524493176967 0 1
1.00007303129139 0.999006800226771 1 1
0.959176981666133 0.958282865124171 0 0
1.02248592622164 1.02152112841539 1 1
1.01653789829269 1.01555668687887 1 1
0.990917409680019 0.989947276480006 1 1
1.02656690465526 1.02550717032573 1 1
0.99665003664481 0.995600067778517 1 1
0.968168099239644 0.967191631957563 1 1
0.989651018534213 0.988691285870277 1 1
1.00830433022541 1.00726185335321 1 1
1.01907377377455 1.01797045019127 1 1
1.01333435459776 1.01233647152722 1 1
0.998735536249023 0.997760799166562 1 1
1.00470442003964 1.00373271289018 1 1
0.996492088767269 0.995530585797349 1 1
0.988993701283778 0.987985469239123 1 1
0.994731441402224 0.993738878371839 1 1
0.980553559445441 0.979588443780727 1 1
1.01675134412619 1.01577659650209 1 1
0.98782640832027 0.986785117544404 1 1
0.993043011779152 0.991970299956405 1 1
1.03803955024872 1.03708285019975 0 1
0.992441312997861 0.99145279268931 1 1
0.992772900982615 0.991664199092088 1 1
0.985740373535945 0.984817692793508 1 1
0.996433975051998 0.995489945447333 1 1
1.01058820828151 1.00947827690183 1 1
0.988155896425876 0.987097684177582 1 1
1.00952669943085 1.00855852542345 1 1
0.971343224516795 0.970382515364398 1 1
0.999788635478591 0.998788441786741 1 1
0.985800100987094 0.984779599483849 1 1
0.992225591312265 0.991237483464611 1 1
1.00742855461337 1.00651310573604 1 1
0.985620393579104 0.98470162857543 1 1
1.01195854952981 1.01102959467759 1 1
0.994147013459834 0.993193031487455 1 1
1.02056774684313 1.01960340742796 1 1
1.00454116171629 1.00348932201595 1 1
1.01569479963245 1.01468885201947 1 1
0.958859290480645 0.957959908326815 0 0
0.988435605564527 0.987408159862712 1 1
0.992044302088978 0.991038311706408 1 1
0.998569146772935 0.997546254728977 1 1
1.00004055668393 0.999035018732082 1 1
0.998441786677873 0.997465223966304 1 1
1.00223212185968 1.00129019024696 1 1
0.997977643541191 0.997008932698161 1 1
0.988923898844195 0.98794625027511 1 1
0.955307615792707 0.954365918003615 0 0
0.994111021470199 0.993050997187036 1 1
0.996671531508299 0.995649582272487 1 1
1.05719363623823 1.05612273492451 0 0
0.999866797877143 0.998776702158715 1 1
1.02498594666375 1.02403181910892 1 1
0.995940621931956 0.994892343750952 1 1
0.999660476359509 0.998653999741262 1 1
1.01179848575671 1.01068995448311 1 1
0.998494799794564 0.997557141630373 1 1
1.02606786335622 1.02505436795093 1 1
1.02298746963453 1.02200059256291 1 1
0.997702415234631 0.996694499161904 1 1
1.02030658598592 1.01920202746212 1 1
1.0043070697198 1.00332227881394 1 1
0.976852065848984 0.975803366789303 1 1
1.01154085945034 1.01054326327014 1 1
0.995938224106103 0.994956873686252 1 1
1.02857664866599 1.02753503515513 1 1
0.97601375872638 0.975000620454511 1 1
0.988972546031768 0.987969599473593 1 1
0.995669065847535 0.994669580292552 1 1
1.00847311472682 1.00746771071382 1 1
1.0001402431509 0.999076685003076 1 1
0.985625650004338 0.984667364450245 1 1
1.00914231828838 1.0081141507075 1 1
0.997563376234981 0.99654469321887 1 1
0.973797634866941 0.972812462891971 1 1
1.01133581811829 1.01033440258616 1 1
0.984154773681064 0.983171582447117 1 1
1.00447197639036 1.00345523644625 1 1
0.975383991787987 0.974352201064073 1 1
1.00112871147473 1.00001930190036 1 1
0.9920647218576 0.991084327870883 1 1
0.986229307632859 0.985266078835894 1 1
0.983866690276752 0.982877690510969 1 1
0.973350703596684 0.972310835258024 1 1
1.01287595519157 1.01185336188611 1 1
0.980546037549394 0.979486364945264 1 1
1.01703467181984 1.01607426984375 1 1
1.00027195638719 0.999254802976355 1 1
1.00813146290447 1.00708527855714 1 1
1.00338108086033 1.00239582958962 1 1
1.01204142011966 1.01101148931543 1 1
0.976371781490893 0.975355692215999 1 1
0.99035693034113 0.989396674659879 1 1
0.994257496344789 0.993234669201437 1 1
1.00343187445814 1.00242707181094 1 1
0.970108256674131 0.969124903716486 1 1
1.00283622098929 1.00190706465076 1 1
0.984087784327963 0.983104316276329 1 1
0.967365594406188 0.966408404637874 1 1
0.966002688689354 0.96506077015209 1 0
0.983407263156625 0.982398433867044 1 1
0.999637158477985 0.998558730362364 1 1
1.01325435072392 1.01217881037077 1 1
1.01880861460125 1.01775161897307 1 1
0.961657198129679 0.960700427825059 0 0
1.01877798364791 1.01779109238508 1 1
1.00341083331739 1.00234623708088 1 1
1.00966709775746 1.00860602700065 1 1
0.994220026458566 0.993204892356293 1 1
1.00374908026726 1.00275723303346 1 1
0.992375426026083 0.991403869075643 1 1
0.989112912822603 0.988040318844947 1 1
1.02122655366143 1.02017302834692 1 1
0.975206330049306 0.974258839182053 1 1
1.01398970814326 1.01297134129572 1 1
1.00175940249489 1.00076087286247 1 1
1.00618894426415 1.00518267036213 1 1
0.993279197676683 0.992253846593376 1 1
1.02345603093172 1.02242884666533 1 1
1.00794615167822 1.00696445064348 1 1
0.993625870286547 0.992611542027912 1 1
0.989006990170203 0.987988205603279 1 1
1.02156452443235 1.02056524285756 1 1
0.983007530947303 0.982013886712281 1 1
1.01062919301708 1.00964196409864 1 1
0.987399836215509 0.986422460356885 1 1
1.01643963734433 1.01537775017448 1 1
1.00449435567944 1.00344206641182 1 1
1.0188431103113 1.0178526946271 1 1
0.992573391117643 0.991633544786946 1 1
0.992240552963805 0.991291748974561 1 1
1.00942634362459 1.0084931813039 1 1
1.00464399391546 1.00349200832595 1 1
1.01866676984 1.0176499523074 1 1
0.995791237581838 0.994859329481939 1 1
0.98849623692479 0.987574641010645 1 1
0.976395569421414 0.975409533624339 1 1
0.995218824657431 0.994264640759479 1 1
1.02166523944383 1.0207020312875 1 1
0.997675158822902 0.996613665464648 1 1
1.01480600843054 1.01375755197593 1 1
0.999127591389106 0.99814279666103 1 1
1.03874935274081 1.03768329130375 0 0
0.991406935958154 0.990412785212007 1 1
0.994184799087094 0.993129419673317 1 1
1.01406566469347 1.01309353233923 1 1
0.976382291523297 0.975398789597585 1 1
1.0006350837996 0.999662984062761 1 1
0.982108169846945 0.98105121671227 1 1
0.982967191113151 0.981906836027965 1 1
0.995480852536711 0.994597995750078 1 1
0.967068677341536 0.96608440153889 1 1
1.00156835895901 1.00051399021171 1 1
0.991426639054691 0.990425456119843 1 1
0.985297637489189 0.984250830411983 1 1
0.994633321250856 0.993653117057843 1 1
1.023505821318 1.02243657830632 1 1
1.02632553009467 1.02526710365142 1 1
1.02314329807932 1.02211834859119 1 1
0.960946772951068 0.959991821793831 0 0
1.03313225853478 1.03209259500333 1 1
1.00232387207601 1.00132845961349 1 1
1.01311867043276 1.01208756721253 1 1
1.007587721503 1.00650696813969 1 1
0.99539229986309 0.994321212767211 1 1
0.996886717335342 0.99591077644615 1 1
1.01193416850928 1.01082690850137 1 1
0.998424340653299 0.997491135759339 1 1
0.990384302604421 0.989392934668582 1 1
1.01183481686816 1.01080738253206 1 1
0.988696783616101 0.987720844070995 1 1
1.00270160698964 1.00176211423745 1 1
0.990655536864707 0.989756307228499 1 1
1.022657816569 1.0216454055768 1 1
0.988759536072287 0.987725965060989 1 1
0.996374642207902 0.995414682903885 1 1
0.983597922190502 0.98261760562536 1 1
1.01260205657761 1.01163568800153 1 1
0.976467012074837 0.975503540869274 1 1
0.990089248462824 0.98911609160568 1 1
0.9861436032653 0.9850846803571 1 1
1.00721575120713 1.0062214235632 1 1
1.02021380676908 1.01927796984674 1 1
1.00507476468856 1.00410741499175 1 1
0.98000743804365 0.97908393515839 1 1
1.00159826540111 1.00058579659438 1 1
1.01776648818241 1.01677059541757 1 1
1.00530333419751 1.00437958418479 1 1
1.00088397750201 0.999905147377849 1 1
1.00410202004746 1.00315530059684 1 1
0.996486203784316 0.995460684118634 1 1
1.03238158358078 1.03135924806261 1 1
1.01239242660264 1.01135688501058 1 1
1.00706728758544 1.00611562682676 1 1
0.986128956407141 0.985157536602293 1 1
1.00819228673765 1.00721137874401 1 1
0.999514683380355 0.998583113933861 1 1
1.02787205778712 1.02687128381938 1 1
1.00938698405594 1.00842786525776 1 1
1.00340788501176 1.00245455714841 1 1
0.997157630805095 0.996169646858191 1 1
0.999470563739484 0.998499106167887 1 1
1.00700033390048 1.00593479385701 1 1
1.00443921532826 1.00339682243338 1 1
1.00306115963948 1.00212313297696 1 1
0.994289094115963 0.993232888558318 1 1
1.00839664783126 1.00732555667472 1 1
1.03434127364385 1.03330744904046 0 1
0.996637737313292 0.995610944822965 1 1
1.0090866386667 1.00808318467027 1 1
1.00404296178879 1.00303498374924 1 1
1.01096554879653 1.00988276144706 1 1
0.99295438143133 0.99198415223155 1 1
1.02235891233491 1.02133360867582 1 1
0.975797793078982 0.974852853407907 1 1
1.01886199859147 1.01779826550264 1 1
0.987397303281037 0.986376579723958 1 1
1.0054971892739 1.00449761666837 1 1
0.992923669567493 0.99189469949714 1 1
0.991749736801444 0.990788955359357 1 1
0.979969139779049 0.978971805302118 1 1
0.986548535996042 0.985524879907962 1 1
1.00596366328634 1.00497504119751 1 1
1.01963515585021 1.01866585836056 1 1
1.01183788922733 1.01076443799114 1 1
1.02232009949087 1.02125994734335 1 1
1.00102192326294 0.999946316901284 1 1
0.996874279169876 0.995854940840546 1 1
1.00528107692001 1.00430334523939 1 1
0.972157552801915 0.971168591007594 1 1
1.00895073917766 1.0079218896174 1 1
0.998672172315688 0.997668297107304 1 1
1.01654216511303 1.0156114153868 1 1
1.00044163106511 0.99949548846114 1 1
1.0052070166099 1.00419550466314 1 1
0.993736339662295 0.992700543645021 1 1
1.03192000257016 1.03088794692834 1 1
1.01856428456389 1.01758443857202 1 1
1.00287251035045 1.00180279024274 1 1
0.949826811777085 0.948898349120399 0 0
0.986107145636721 0.985087029508438 1 1
1.0025609445433 1.00152728684856 1 1
1.02034082436066 1.01932217521705 1 1
1.01876292876367 1.01776509787044 1 1
1.02193907834584 1.02093926979325 1 1
0.999813160110332 0.998801317002507 1 1
1.02312927066706 1.02207151402546 1 1
0.978010459710012 0.976959775866716 1 1
0.985723688577103 0.984712280391082 1 1
0.97067048444066 0.969721215146563 1 1
1.01819151180537 1.01708600803396 1 1
0.958642546112409 0.957674322300459 1 1
1.00232999787352 1.00131124190414 1 1
0.994621216889398 0.993552395787162 1 1
0.965459549596239 0.964396261337531 1 1
1.03640428171182 1.03533793368055 0 0
1.00172425705074 1.00065939728412 1 1
1.03538981764274 1.03433736318273 0 1
0.978256415229026 0.977243205534223 1 1
1.02061466304276 1.01958942782304 1 1
1.02073417255935 1.01974968820097 1 1
1.00491800320504 1.00393033453343 1 1
0.993609222367096 0.992598326282137 1 1
1.0386205344658 1.03753262601564 0 0
1.01831507730194 1.01732951375581 1 1
1.03186345499779 1.03082240349869 1 1
1.02626130704017 1.02527253005842 1 1
0.994902034468962 0.99385009554116 1 1
0.951440252377396 0.950436371030978 0 0
1.01951007550862 1.0184787591801 1 1
1.0134682409589 1.01237878075615 1 1
1.0076066676252 1.00662697775873 1 1
1.02422759454801 1.02323715914464 1 1
1.00904942904245 1.00804533261669 1 1
1.0226382387159 1.02166318548177 1 1
0.985488514162011 0.98450731531527 1 1
0.99416229126294 0.993208320110396 1 1
0.967788761350907 0.966833735471321 1 1
1.00059036716957 0.99946371409676 1 1
1.00157621412139 1.00059708110188 1 1
0.99489665963799 0.993893467147082 1 1
1.00263961418948 1.00162293888893 1 1
1.02543491374046 1.02434644682444 1 1
0.993287904464309 0.992358475484011 1 1
0.995241343217298 0.994250799128449 1 1
1.00612239757898 1.0051139488264 1 1
0.980730022351207 0.979768211120063 1 1
0.981124867056192 0.98009386803755 1 1
0.97996887283639 0.978900130961736 1 1
0.982927405737057 0.981872475363969 1 1
1.03704332543535 1.03592352220676 1 1
1.01036619179146 1.00939624032535 1 1
1.00782004352385 1.00677468798741 1 1
0.971075818435667 0.970134605914377 1 1
0.999873513493851 0.99890965859068 1 1
0.971940233457457 0.970979739702354 1 1
1.02227359190828 1.02123949001522 1 1
0.981491088140234 0.980522190469053 1 1
0.989896681395229 0.988870031379286 1 1
1.00202728465975 1.00101500630647 1 1
1.0001869503434 0.999189307427316 1 1
0.983479604068125 0.982517358256389 1 1
1.00892640610304 1.00786589801308 1 1
0.991384581531915 0.990315359120979 1 1
1.00915875347751 1.00816095411016 1 1
0.984578237680069 0.983605390899325 1 1
0.986549855006907 0.985554504288639 1 1
1.01802487907675 1.01699220548176 1 1
1.01540816920842 1.01437467373889 1 1
1.00562009020189 1.00470698844784 1 1
0.985600397002054 0.984605729895754 1 1
0.995900847840887 0.994893505832162 1 1
0.998007714128239 0.996964735316915 1 1
1.00468479096256 1.00373331750307 1 1
0.988822718868622 0.987770279455833 1 1
1.01125362764629 1.01032361820493 1 1
1.0110944616715 1.01009488904206 1 1
0.981442900182848 0.980437513731602 1 1
0.985794294999049 0.984839532111027 1 1
1.01164584512766 1.01063711851169 1 1
0.984374820906629 0.983381104826336 1 1
0.973214506792703 0.972170179481661 1 1
0.996274284416725 0.995269559844426 1 1
1.01118337914301 1.01020044295753 1 1
1.00036396538804 0.999354483924454 1 1
1.01684337594228 1.01580520940454 1 1
0.971941775479029 0.971020265139124 1 1
1.01645469215817 1.01543996053739 1 1
0.975392187664879 0.974408844100435 1 1
1.01279746453809 1.01179581921352 1 1
1.00432359878438 1.00333412770667 1 1
1.00011056208424 0.999087066278561 1 1
1.02191420640599 1.02088873739642 1 1
1.01225683077732 1.01129038739613 1 1
0.996309209556682 0.995323862955866 1 1
0.981799661532011 0.980861510754376 1 1
1.03068147826687 1.0297062229321 1 1
0.997594546886028 0.996626264581243 1 1
1.01062775470008 1.0096711826296 1 1
1.01843933651476 1.01739918835878 1 1
0.990999131476782 0.990018707740927 1 1
1.01947122331429 1.01841715994047 1 1
0.978274087035041 0.977345203218193 1 1
1.0167826128107 1.01575689036248 1 1
1.03199884434555 1.03093567981623 1 1
1.00598529189941 1.00497328174224 1 1
0.99747614991624 0.996514837107056 1 1
0.983240815919078 0.982316795205254 1 1
0.976182746869863 0.975094988987591 1 1
1.01529797052214 1.01432684314928 1 1
0.994733088129913 0.993728781337359 1 1
0.966030886666013 0.965060924950994 1 1
0.982761689848415 0.981711011236036 1 1
0.996967884990558 0.995949158989251 1 1
1.00152509481015 1.00043633185322 1 1
1.01317289053777 1.01221499294559 1 1
1.00988630971183 1.00885473129397 1 1
0.995844072696903 0.994842586018373 1 1
1.00331938855364 1.00227556205722 1 1
0.991893219035686 0.990798038318062 1 1
0.978882241788196 0.977911744300231 1 1
0.986739761626898 0.985763721954012 1 1
0.992439851006801 0.991461627269032 1 1
1.01744875369929 1.01645758064493 1 1
0.966635815700695 0.96559378869691 1 1
1.01167489540606 1.01054054009798 1 1
0.993957448951441 0.993043146854945 1 1
1.0031013598512 1.00206824396807 1 1
0.987252220874303 0.986228535062285 1 1
1.00900202395722 1.00800581102267 1 1
0.994043321158892 0.993053564531106 1 1
0.978807808806526 0.977813229609076 1 1
1.00843341592257 1.00744211384495 1 1
1.01726088933121 1.01624225795938 1 1
1.00584502804321 1.00484723059236 1 1
1.02020952867369 1.01915134024759 1 1
1.031529432098 1.03054403481219 1 1
1.01152505685229 1.01048898197105 1 1
0.994335903374038 0.993349063436559 1 1
0.989870106619967 0.988872428272136 1 1
1.00963347555429 1.00868883666615 1 1
1.01297713511959 1.01197218412567 1 1
1.0293163578571 1.02821987077106 1 1
1.01742424002436 1.01634720595497 1 1
1.00705456216133 1.00602810150294 1 1
1.00361781671818 1.0026548365026 1 1
0.98964871742488 0.988630973394804 1 1
0.997471461720061 0.996425356684729 1 1
1.00011907523174 0.999080673548477 1 1
0.978595105883515 0.977513544699201 1 1
0.992065528176352 0.990991828121195 1 1
1.01289680692017 1.01184914170537 1 1
1.00438319848245 1.00331962178684 1 1
1.001833466119 1.00078588409003 1 1
0.976611151761917 0.975601837705411 1 1
1.00180273484677 1.00079547627534 1 1
1.00435500777993 1.00335828118792 1 1
1.02437906340256 1.02338220348215 1 1
0.988050572770844 0.98704732559179 1 1
1.02054945377204 1.01951972484923 1 1
1.00528722642058 1.00428828462581 1 1
1.00550813940198 1.0045561996278 1 1
0.994733090621136 0.993809662529588 1 1
1.03555502832321 1.03455607097051 0 0
1.01542260496094 1.01437136288988 1 1
0.988132538588591 0.987134171259283 1 1
1.02161631551684 1.020654732614 1 1
1.01403420055869 1.01299505683917 1 1
1.01221421080409 1.01116834385487 1 1
0.997685829065563 0.99665922621483 1 1
1.01736452625764 1.01638817706177 1 1
0.997822316549143 0.996823567339291 1 1
0.994517598252419 0.993513821759391 1 1
0.984258690202165 0.983264036022358 1 1
1.00305341177261 1.00205187533096 1 1
0.972940020988604 0.971932699183366 1 1
0.999642440460101 0.998644080434831 1 1
1.01348239241501 1.01247959015565 1 1
0.993080069147408 0.99211213295127 1 1
0.988831000687719 0.987838937969308 1 1
0.999590326647088 0.998526274369621 1 1
0.99567359509892 0.994700146389405 1 1
0.993015364903578 0.991964230318252 1 1
1.011838213124 1.01077628464329 1 1
1.01889340114298 1.01787717489474 1 1
1.01634373330779 1.0153392237583 1 1
1.00231759344487 1.00130468370788 1 1
1.00983191557592 1.00875413607659 1 1
0.989790426507153 0.988841212553741 1 1
0.959873019030186 0.958904890112112 0 0
1.01278159909362 1.01166379834861 1 1
1.00727247508708 1.00633852407268 1 1
1.00789699938663 1.00688882576087 1 1
0.985202550620035 0.984226350934282 1 1
0.990224381717141 0.989233983114301 1 1
0.970543692008798 0.969599417455548 1 1
0.994480860216907 0.993476484955732 1 1
1.01858496834636 1.0175201533972 1 1
1.00838134545073 1.00739595879604 1 1
1.012624543139 1.01167078040918 1 1
0.990268414102793 0.989322233158203 1 1
1.02865147896996 1.02758898882197 1 1
1.01130278269177 1.01034187778285 1 1
0.984793512895853 0.983797587997118 1 1
0.998730023757599 0.997757853774298 1 1
1.0043498340739 1.00325887394118 1 1
0.978462052109536 0.977459453086713 1 1
0.991141882522225 0.990182107048752 1 1
1.00160365063721 1.00055066660961 1 1
0.985365883459547 0.984376516914024 1 1
0.998969085416689 0.997892873136177 1 1
0.987759751344538 0.986783541132263 1 1
1.01762047535251 1.01652997549795 1 1
1.00118628744078 1.00016929743943 1 1
1.01191855420365 1.01093772687147 1 1
1.01043437245559 1.00941118436906 1 1
0.969020785625703 0.968057202790673 1 1
0.980238338728333 0.979262090982783 1 1
0.97436519302131 0.973387128543547 1 1
0.983444958773168 0.982516022592628 1 1
0.980680852385007 0.979703862352233 1 1
0.981262270571649 0.980287206894104 1 1
0.998580062049037 0.997595902954493 1 1
0.965123701410681 0.964186957164883 1 1
0.988041661363131 0.98700220511857 1 1
1.00633811108543 1.00535190909135 1 1
1.00850457241286 1.00742358271029 1 1
1.01637367255662 1.01528815924506 1 1
0.989765788110347 0.98874103085975 1 1
1.01403033627696 1.01303877308726 1 1
0.970445641971154 0.969418085962121 1 1
0.987584168340284 0.986634065859857 1 1
0.968071959597892 0.96705591608928 1 1
1.00778510501006 1.00667538670216 1 1
0.975238928059111 0.974307433737606 1 1
0.967574868358522 0.966638777911762 1 0
0.963523338208656 0.962608331511644 0 0
0.985779702515928 0.984762780013593 1 1
1.01276389401486 1.01173652212689 1 1
1.02328658074611 1.02216801143725 1 1
1.01889003352934 1.01786809623194 1 1
1.00414951178455 1.00316224551162 1 1
0.965869052986873 0.964935676098844 0 0
0.960374766657747 0.959332623141782 1 1
0.9802009218584 0.979082565559077 1 1
1.00390052798507 1.00290350776131 1 1
1.03332378847445 1.03230009823569 1 1
0.996526936817572 0.995621127936953 1 1
0.991982481417554 0.99094333803367 1 1
1.01279487626827 1.01181950752531 1 1
1.01484492291409 1.01382107237109 1 1
0.992425826822757 0.991410786983105 1 1
1.01889396529919 1.01785540253231 1 1
0.987408426861078 0.986353613692558 1 1
1.00917674229506 1.00799488521162 1 1
1.01690113597712 1.01586643538532 1 1
0.988814254701805 0.987833234061972 1 1
0.970485549639677 0.969511341489618 1 1
0.981552977078848 0.980561394452235 1 1
1.0073943150303 1.00643606873859 1 1
0.981623504723534 0.980596163754263 1 1
1.01606317550685 1.0151586586964 1 1
0.994247602323182 0.993192984421276 1 1
0.993151580703079 0.992133720063286 1 1
0.993308948436685 0.992294732080547 1 1
1.00696738533505 1.00598718638751 1 1
1.014122505165 1.01318613550094 1 1
0.987476671873372 0.986528740403641 1 1
0.993058684335254 0.992108989464343 1 1
1.02097623374014 1.01993285145671 1 1
1.00558142375766 1.00464730009644 1 1
1.00782755424678 1.00678624360129 1 1
1.03593415210522 1.03489431147839 0 0
1.02286545064636 1.02182281858874 1 1
0.99767336886537 0.996762346077507 1 1
1.00050819079309 0.999504781304717 1 1
0.982657160129216 0.981588598290372 1 1
0.994499946501029 0.993502738434808 1 1
1.02326965363738 1.02226419054753 1 1
1.01466484838426 1.01371315594075 1 1
0.961833203113663 0.960869515535435 0 0
0.992760435656346 0.991663792152548 1 1
0.988993824460941 0.988070224528568 1 1
0.991141184970395 0.990147791187222 1 1
0.991308368627634 0.990258326544631 1 1
0.976268257345406 0.975204433997131 1 1
0.986852195565047 0.985873712177071 1 1
0.980426019307555 0.979426486407558 1 1
1.01094266824399 1.00989162057892 1 1
1.00599845624842 1.00502331103706 1 1
1.01056892543249 1.0095194687878 1 1
1.00507715247265 1.00410014088635 1 1
1.00725597072115 1.0062240584827 1 1
1.00001861588788 0.998999287209702 1 1
1.00846916944187 1.00741872282969 1 1
1.00270169598143 1.00174447954943 1 1
0.981344117705514 0.980419430116266 1 1
1.00671686145735 1.00565207908373 1 1
0.946861694567582 0.945913120454435 0 0
1.00311433210011 1.00216872207898 1 1
1.03874940884071 1.03770161722731 0 0
0.992034071081664 0.990997396206164 1 1
0.989617859489295 0.988631074284366 1 1
1.00378639403028 1.00279303512977 1 1
0.999357560629302 0.998373590561187 1 1
0.997901346032807 0.996951365296526 1 1
0.992285319031019 0.991276204117627 1 1
0.996228492650163 0.995251869867548 1 1
1.02545380490364 1.02442414081725 1 1
1.02390158303085 1.02293249450015 1 1
0.99179358202249 0.990730432015368 1 1
1.00196683249921 1.00095133077791 1 1
0.975945554460608 0.974914331602776 1 1
1.00826214027413 1.00720958432248 1 1
0.992437743056419 0.991415330788162 1 1
1.0271989178749 1.02610419007797 1 1
0.992026308056704 0.991059380153629 1 1
1.01799978851366 1.01697119344209 1 1
1.02266827058675 1.02163931793612 1 1
0.969903456581732 0.968795356812464 1 1
0.995705537405116 0.994653478942905 1 1
1.05226734418943 1.05113218607336 0 0
0.990619505452945 0.989650688512036 1 1
0.996403665721591 0.995445516066475 1 1
0.967084793977515 0.966137909132541 1 1
1.00098414498411 1.0000540871542 1 1
0.977739562314281 0.976791717630142 1 1
1.00924253020864 1.00816520507213 1 1
0.98470367304086 0.983696087365362 1 1
0.973415699647197 0.972423689971453 1 1
0.969203783723512 0.968286525671444 1 1
0.999220693812439 0.998231484490174 1 1
0.988224015001555 0.987232148251351 1 1
0.957814259485142 0.956806396529356 0 0
1.0088008170543 1.0077886403752 1 1
1.02214756792721 1.02108326231712 1 1
1.0316099639488 1.03063888322155 1 1
1.00814291622245 1.00708600118817 1 1
1.03319935300183 1.0321726410216 1 1
0.984219396896626 0.983258924009777 1 1
1.018236977292 1.01718415800853 1 1
1.01495432514501 1.01394319498594 1 1
1.00328584079867 1.00229571544488 1 1
1.01662039709948 1.01556008638847 1 1
0.987482352115544 0.986485110050964 1 1
1.01095585730919 1.0099268511915 1 1
0.989636315409575 0.988693979534929 1 1
1.00512369143351 1.00411792797942 1 1
0.996657751348108 0.995530454028474 1 1
0.996939510868533 0.995959161904022 1 1
1.00170930312202 1.00079020559499 1 1
1.01551125120818 1.01449826160328 1 1
0.985742482889193 0.984780059485312 1 1
0.9938408600791 0.992844928390536 1 1
1.01527501347419 1.01419860958744 1 1
0.996201430887415 0.995216452849255 1 1
1.00968990178278 1.00865086934456 1 1
0.991585395270513 0.990602663703144 1 1
1.00917628078801 1.00823762377561 1 1
0.994035987713376 0.993068557383032 1 1
0.986042026917105 0.985008988968339 1 1
1.00361978900003 1.00257000391043 1 1
1.00207632464533 1.00109715568133 1 1
1.02140008656726 1.02038869760944 1 1
0.999167343778512 0.998185064032089 1 1
1.00032341021082 0.999315644350786 1 1
1.02161032933806 1.0205463767309 1 1
0.993943734443492 0.993027496496155 1 1
0.992721453069303 0.991657423578387 1 1
1.00366571147607 1.002668648911 1 1
1.019787292487 1.01879917513836 1 1
1.01297449729725 1.01202159812551 1 1
0.994605618903366 0.9936777743273 1 1
0.983489707935397 0.982482358043266 1 1
0.967033846994401 0.96608654521556 1 1
0.99307084476996 0.99208915713822 1 1
0.979186880984397 0.978184107137363 1 1
0.99803055974352 0.996918905401048 1 1
1.00819859117149 1.00714621096254 1 1
0.981021673062545 0.979974742104945 1 1
1.01682783860407 1.01582699653286 1 1
1.00876296893757 1.00777454417853 1 1
0.982494034335086 0.981515197539286 1 1
1.02314682769628 1.02206814076097 1 1
1.00790067615346 1.00688991263045 1 1
1.00200867418784 1.00101627447999 1 1
1.00115235162372 1.00008264632893 1 1
0.999003183567993 0.998007850869854 1 1
1.02621029878408 1.02508355053523 1 1
0.966402542659731 0.965449622428475 1 0
0.99781172037984 0.996837378909486 1 1
1.01051770128089 1.00945863630795 1 1
1.01843157874285 1.01736564109284 1 1
1.00221229980548 1.00117737499937 1 1
1.03306707813535 1.03201984974517 1 1
0.985070309811326 0.98409942750358 1 1
1.0049653264517 1.00387698937586 1 1
1.02025149875477 1.01922567372131 1 1
0.962895945292713 0.961962068701133 1 1
1.0171295648095 1.01611135659032 1 1
1.03066736685418 1.02970938589625 1 1
1.01225778916045 1.01112631875508 1 1
0.998859787161078 0.997857254740995 1 1
1.00330792305767 1.00229212917949 1 1
0.992393137191431 0.991365351655923 1 1
0.968525263731531 0.967602267673381 1 1
1.01273346015035 1.01170030519912 1 1
1.00327676339184 1.0022520386507 1 1
0.992669982665843 0.991659615377002 1 1
1.00721887197697 1.00614547699587 1 1
0.989668284833998 0.988734309146707 1 1
1.00383935247754 1.0028606989078 1 1
0.982817195914893 0.98192308445195 1 1
0.997986802102451 0.996973520894766 1 1
1.00951428359807 1.00856696032975 1 1
1.00123738814402 1.00026752113361 1 1
1.01151899374358 1.01051079940218 1 1
1.00990697269924 1.00889650633574 1 1
1.00634770754526 1.00537042874446 1 1
0.995090479784847 0.994071587072218 1 1
0.977835434898783 0.976933764490876 1 1
0.990372508429532 0.989337852608171 1 1
1.03008839627955 1.02906357895739 1 1
1.019738336948 1.01877546705111 1 1
0.997400697470952 0.996396954473734 1 1
1.01979610546393 1.01879637858486 1 1
0.994532820482526 0.993550239956353 1 1
1.00316376595015 1.00225243571878 1 1
1.03745251880212 1.03641378430834 0 0
1.00539860729378 1.00435018294346 1 1
0.978466483342087 0.977501067658928 1 1
0.988425656010346 0.987386791075157 1 1
0.974485061606218 0.973507675535596 1 1
1.0182112806442 1.01725662297061 1 1
0.98456493214482 0.983511142790354 1 1
1.0144123810742 1.01340940119992 1 1
0.985139037625642 0.984184660884697 1 1
0.996237671049016 0.995233187013996 1 1
1.00517510024463 1.00414079749312 1 1
0.985983602241252 0.985014319066475 1 1
0.988027092600429 0.986989665788721 1 1
0.996971012902942 0.995955667564786 1 1
0.98155042646315 0.980579693272017 1 1
0.985135230799175 0.984134026528577 1 1
0.972733161708383 0.97175188820439 1 1
0.984273694570419 0.983302077860038 1 1
0.992688076590555 0.99169936913603 1 1
0.996187930418223 0.995124572219978 1 1
0.984870389906547 0.983922388205138 1 1
0.995951638196958 0.99499425225314 1 1
0.97806065514788 0.977091155365716 1 1
1.00800303212674 1.00694775469518 1 1
1.00864780710309 1.00759708378961 1 1
1.00325225897121 1.00229791950267 1 1
0.969252754502767 0.968218085576401 1 1
1.0051415678316 1.00410868279615 1 1
1.02958147376203 1.02854792043013 1 1
1.00753482842374 1.00656077853298 1 1
1.02124772728374 1.02024848576414 1 1
1.03144109957787 1.03038490915381 1 1
0.993871698592368 0.992796190018643 1 1
1.01447214623287 1.01342523306361 1 1
1.00765649137438 1.00660991813745 1 1
1.00076506431862 0.999694412138816 1 1
1.0250689474596 1.02402495872577 1 1
1.01576067415476 1.01463599913943 1 1
0.962011198614116 0.961124777413616 0 0
1.00187839325065 1.0009201467534 1 1
0.994825956615998 0.993848147322943 1 1
1.03269350835565 1.0316586889539 1 1
0.984001336529757 0.983041493012053 1 1
0.991129625090727 0.990157331503642 1 1
0.992729454301165 0.991690687896657 1 1
1.03530885272288 1.0342267592747 0 1
0.979009042562268 0.978073637490422 1 1
1.01113216584301 1.01015216183768 1 1
0.999635968471717 0.998625405598512 1 1
1.00537798891218 1.00439549020987 1 1
0.99415556825807 0.993171333327995 1 1
0.964515301231301 0.96353426383483 0 0
1.01424578124775 1.01322998255902 1 1
0.993851677450411 0.992832732133864 1 1
0.999485238432221 0.99850902055706 1 1
1.00224365230828 1.00130037082354 1 1
1.00401118697938 1.00296760622722 1 1
1.01764367685031 1.01667853262652 1 1
0.963975558455036 0.963008620735046 1 1
0.987982412437154 0.986949617797354 1 1
1.00739435185323 1.0063973140034 1 1
0.990637863358778 0.989578883401743 1 1
0.973434102939899 0.972450673643258 1 1
1.00952531736883 1.00861244506932 1 1
1.0153231318018 1.01431082682805 1 1
0.994046748823231 0.992982410325329 1 1
0.983781402062149 0.982862768714173 1 1
1.00866238859931 1.00762414262405 1 1
1.01481981478364 1.01378094750446 1 1
1.01178137650959 1.01072613005039 1 1
1.01133748624425 1.01025911383372 1 1
0.993363481688603 0.992388090327847 1 1
0.989460286942839 0.988472847884963 1 1
1.008478342099 1.00750927156949 1 1
0.980589659901381 0.979681665719424 1 1
0.991314073210848 0.990353161816385 1 1
0.984354942573088 0.983460533433645 1 1
0.995809999534772 0.994858488878663 1 1
1.02108259438004 1.02010619301473 1 1
1.03996936770631 1.03896488924197 0 0
1.00134456028512 1.00034740259657 1 1
0.981876410477189 0.980930370233486 1 1
1.02362716669978 1.02266855860222 1 1
1.00168161752592 1.00064953934913 1 1
1.00807181858093 1.00709114144056 1 1
1.01861143885699 1.0175720529708 1 1
1.02324849680661 1.02224567559229 1 1
1.01348085223938 1.0124849568244 1 1
0.981397633485668 0.980493929468336 1 1
1.00687201496625 1.00587943348635 1 1
1.0028205464725 1.00173921905383 1 1
0.991599955060404 0.990620568464302 1 1
0.967733728128542 0.966787798990572 1 1
0.99639482837737 0.995416604540029 1 1
0.98886505490985 0.987864678407034 1 1
1.01628059727518 1.0152874936798 1 1
1.00150146388862 1.00049371751953 1 1
1.00870559399683 1.00771900632238 1 1
0.989200485903744 0.988225196891518 1 1
0.993971560175617 0.992981861724769 1 1
1.01527939721718 1.01423805529737 1 1
0.996962309106119 0.995908470036365 1 1
0.994093230783211 0.993058214652169 1 1
0.969961423102151 0.968950808237161 1 1
0.995836387848049 0.99476262823869 1 1
0.999061117411894 0.998068433509931 1 1
1.03105344498401 1.03004192507318 1 1
1.01718438540019 1.016191864859 1 1
0.99748355882315 0.996480321568452 1 1
0.995618777932362 0.994588163331106 1 1
0.975207577719192 0.974211993046528 1 1
1.00883180445691 1.00780372322454 1 1
1.00857667572568 1.00756447747796 1 1
1.00076122547889 0.999745032841504 1 1
0.999839255225745 0.998671919125048 1 1
1.01214425369615 1.01111008668151 1 1
1.02651195957076 1.02551800633522 1 1
1.00518819601788 1.00411479194289 1 1
1.01967078907247 1.01857668037947 1 1
0.986190153249562 0.985181549087825 1 1
1.03166509555353 1.03064610721246 1 1
1.0059165586079 1.00495460059383 1 1
0.992837182927716 0.99189676161935 1 1
1.00623672377553 1.00520018869047 1 1
0.993448770153343 0.992489807484582 1 1
0.986585723682299 0.985602566772007 1 1
1.01349162036312 1.01246714145045 1 1
1.01039856110157 1.00942014791506 1 1
1.01660314657886 1.01547913198948 1 1
1.00986294121761 1.00882236501989 1 1
0.982590412367283 0.981605340313634 1 1
0.979899346468222 0.978964256018449 1 1
1.00908927801263 1.00810288172143 1 1
0.987225048761194 0.986294312525613 1 1
0.984086688428509 0.983062483033664 1 1
1.01196864875886 1.01101862329827 1 1
0.991224823782621 0.990322801431976 1 1
1.01021342531708 1.00921705854746 1 1
0.973627199992308 0.972636893076208 1 1
1.00384261718689 1.00290773978835 1 1
0.995720012757618 0.994731482872158 1 1
0.998118218954705 0.997078169710459 1 1
1.01019168582782 1.00916768790824 1 1
0.982490300629105 0.981461920781836 1 1
1.03073989566898 1.02971114906835 1 1
0.98543966354359 0.984487701535939 1 1
0.985743491373168 0.984749578691484 1 1
1.01960559299658 1.01853543720572 1 1
1.00372001641353 1.00273100217884 1 1
1.0049961880581 1.00383746051815 1 1
0.99289034510258 0.991810191206086 1 1
0.983196056424137 0.982235544149075 1 1
0.972234437083581 0.971230024612657 1 1
1.00219318040806 1.00113717203907 1 1
1.01004133565678 1.00911309686513 1 1
0.987720728912052 0.986766904353842 1 1
1.01092938884376 1.00990671809539 1 1
1.00096360678787 0.999916591162294 1 1
1.00803445589629 1.0070004476245 1 1
1.02723680362178 1.02615635238423 1 1
0.943944008237229 0.942944530597976 0 0
1.01526352599013 1.01421033762359 1 1
1.01441889145967 1.01342961979788 1 1
0.996775209048894 0.99580481346815 1 1
1.00926410587225 1.00828261906463 1 1
1.0151194160216 1.01414264893607 1 1
0.983159344881032 0.982166932903182 1 1
1.01580234695732 1.01481015519469 1 1
0.98616511167125 0.985181073409962 1 1
0.962019215514443 0.961028619345315 0 0
1.02246739586122 1.02138685011578 1 1
0.996027102928055 0.994982737856216 1 1
0.960544242518045 0.95963567337901 0 0
1.00721730362623 1.00610776689098 1 1
0.999795071754757 0.998702118346628 1 1
1.00778777512519 1.00678416319335 1 1
1.01004222194843 1.00902832314018 1 1
1.01587269776497 1.01485451629192 1 1
0.991949915556507 0.990938787006768 1 1
0.990235826444309 0.989256667711599 1 1
1.04679029443899 1.04575857535225 0 0
0.971407524561392 0.970443489196638 1 1
0.967750528338414 0.966822426042607 1 1
0.994348026193134 0.993399086159769 1 1
0.985972299962338 0.98500008161096 1 1
1.00354280817661 1.00246638199208 1 1
0.975535846032098 0.974538495804489 1 1
1.00050117203914 0.999490208419806 1 1
1.01516045202158 1.01417402111471 1 1
0.994116559359943 0.993162818330599 1 1
0.997445522650038 0.996483656834211 1 1
0.973750913775442 0.972689413387031 1 1
0.982457476601865 0.981453016000428 1 1
1.01618911529002 1.01516168105667 1 1
0.996953899130821 0.995911187617199 1 1
0.999816786100568 0.998794019895105 1 1
0.988293298000932 0.987328989131694 1 1
0.984449648635063 0.983404751587658 1 1
0.976896433616662 0.975957529845258 1 1
0.997538535757053 0.996554499592348 1 1
0.988851274550615 0.987843546126234 1 1
0.977778426148957 0.976809274628662 1 1
1.00794537901442 1.00686653388244 1 1
1.01132262924372 1.01027304382743 1 1
1.00244254313471 1.0014882485499 1 1
1.01482775066822 1.0137763692369 1 1
0.972464138500741 0.971464232356087 1 1
0.969563233146413 0.968634444209025 1 1
0.996400431768536 0.995398317155589 1 1
1.01631018670719 1.01528834463092 1 1
0.996254273751461 0.995280887461905 1 1
0.990822498975278 0.989805206332652 1 1
0.9626140416571 0.961596881297231 1 1
1.00767224860513 1.00665739159467 1 1
0.988554912300081 0.987638130195075 1 1
0.995662923665254 0.99463499407256 1 1
1.03405345320989 1.03291019289739 1 1
1.01885998408802 1.01790897331536 1 1
0.991367547143353 0.99033356291087 1 1
1.01640686743223 1.01536100781298 1 1
1.01582064270747 1.01473817989605 1 1
1.03297484147874 1.03195347617489 1 1
1.00145612040402 1.00045874761626 1 1
1.01651957494327 1.0155046129102 1 1
0.973292138537141 0.972337765587454 1 1
0.990729156668106 0.989759017781268 1 1
1.01137259743276 1.01043986336965 1 1
0.981770906752587 0.980786630640532 1 1
0.992894974240043 0.991876787830141 1 1
0.993152322835945 0.99221734444901 1 1
0.980171031892856 0.979048606843202 1 1
0.99911942171984 0.998140733853681 1 1
0.985323649890949 0.984327632087627 1 1
1.00914721004386 1.00808777751324 1 1
1.00968488987852 1.00868398391598 1 1
0.997920971811713 0.996908615396067 1 1
0.980789025997239 0.979807864014963 1 1
0.99056945684986 0.989550261913631 1 1
1.01978746627015 1.01871521456802 1 1
1.01615056019716 1.01516382926562 1 1
0.99543894464099 0.994481201272907 1 1
1.02365788486669 1.02268574127775 1 1
1.00431482413452 1.00328738670123 1 1
1.00687038985401 1.00582194754752 1 1
0.981547409892659 0.980637253239307 1 1
0.988227207201381 0.987230078307679 1 1
0.990939913637638 0.989973610261246 1 1
1.01728799292064 1.0162807010229 1 1
0.995628332714255 0.994614450071642 1 1
1.009468759998 1.00847218603738 1 1
1.00174721284742 1.00066304200137 1 1
1.00519998389359 1.00418711003769 1 1
1.0002085989852 0.999153238451176 1 1
1.02322656244902 1.02227187274595 1 1
0.993386499056312 0.992409438727544 1 1
1.0020633520558 1.00108042849332 1 1
0.989593736498967 0.988638678155436 1 1
0.978919081436018 0.97791813790766 1 1
0.982721338413922 0.981728284914872 1 1
0.979239255038253 0.978288582709678 1 1
0.998485707939112 0.997446006714284 1 1
1.02266977872115 1.02167426847466 1 1
0.976989973571028 0.975993472435687 1 1
0.997877801317905 0.996836087201635 1 1
0.987636929397997 0.986655015084801 1 1
1.0042042748712 1.0031794258961 1 1
0.996393782495521 0.995324287944198 1 1
1.00905286297024 1.00800326715149 1 1
0.978181645050595 0.977143390124655 1 1
0.992597176424391 0.991609023387584 1 1
0.99816190616837 0.99719010692122 1 1
1.01951629833577 1.01854849556557 1 1
0.994993492845885 0.993989204462316 1 1
1.00329100253802 1.00223981007789 1 1
0.986698498688246 0.985712314934463 1 1
1.00756708576053 1.00649121382215 1 1
1.00947023808665 1.00848153209463 1 1
0.994382879265051 0.993344447008749 1 1
1.02852094417783 1.02755831212106 1 1
1.00777527564407 1.0067387411237 1 1
0.99422847267156 0.993279897448518 1 1
1.00879927481066 1.00776877799783 1 1
0.987105981145739 0.98615482008633 1 1
1.00668402682099 1.00563791229133 1 1
0.977451588326353 0.976454834546589 1 1
0.998871095068522 0.997817897571394 1 1
1.02308281231524 1.02203358351894 1 1
0.970871203442344 0.969894266883443 1 1
1.00250468096707 1.00149146196885 1 1
1.00657296940992 1.00556559085287 1 1
1.00714358893026 1.00603964419267 1 1
1.01827660092304 1.01726445188946 1 1
0.979937526326484 0.978976099667459 1 1
1.01851175119554 1.01740717665233 1 1
0.994808623314112 0.993777306710759 1 1
1.00613902548313 1.0051749521795 1 1
0.993660253934663 0.992781971477174 1 1
1.01905650325922 1.01807619954061 1 1
0.972147615199834 0.971171911831159 1 1
1.00474467067735 1.00374819761984 1 1
0.980664584058833 0.979584395056114 1 1
0.986348334444882 0.985294011499335 1 1
1.05887317702556 1.05780622024826 0 0
0.998258808049598 0.997310602742978 1 1
0.984793418625183 0.983751594869944 1 1
0.998907951382101 0.997917434808793 1 1
0.982457077264203 0.981512409991629 1 1
1.00623313786892 1.00533024029527 1 1
1.01608731510723 1.01510860452155 1 1
1.00561267414403 1.00459003508953 1 1
1.01654020850797 1.01558260174538 1 1
1.04613828259976 1.0450331283113 0 0
1.00640212906502 1.0052989868806 1 1
0.964937817534951 0.963956262183776 0 0
1.00786415551469 1.00683466822214 1 1
0.979226024969393 0.978181684331013 1 1
0.998112608961465 0.997108027628164 1 1
0.986215109040635 0.985199293624307 1 1
0.996215812007882 0.995274634160814 1 1
1.01202347435423 1.0110496198377 1 1
1.00142968128028 1.00042370434133 1 1
0.999020106215471 0.998043522649597 1 1
1.03815928408463 1.03705961841766 1 1
1.0018348022439 1.00081115059011 1 1
0.971936578988034 0.970923741262421 1 1
1.0160465848741 1.01502683444894 1 1
1.02979552021002 1.02879129819882 1 1
0.998573767239732 0.997503579133427 1 1
1.00697625193749 1.00594118640658 1 1
1.01227480661674 1.01128113157346 1 1
0.973476270122309 0.972514056080181 1 1
1.02115876535478 1.02017258365904 1 1
1.00734800975338 1.00637973134753 1 1
0.980023804454854 0.979088738795049 1 1
1.02569421718971 1.02459139365343 1 1
0.970288642694255 0.969320092220481 1 1
0.99230732279206 0.991292882196872 1 1
0.991014095820173 0.990000903345505 1 1
1.01625176421498 1.01521204367281 1 1
0.983784785808818 0.982746686502368 1 1
0.98968699884517 0.988709136842162 1 1
1.0002523601439 0.999326034135307 1 1
0.987975933186476 0.987003731718243 1 1
0.997962830993898 0.996963454620704 1 1
0.987994903835833 0.987035885322415 1 1
0.999642056459826 0.998656443590266 1 1
0.987009126703365 0.986027380939822 1 1
1.02769572406038 1.02671799418202 1 1
0.991464128118515 0.990530954383076 1 1
0.995202619350627 0.994198032366937 1 1
1.00468395586564 1.00366357143551 1 1
0.993714184800982 0.992761090825793 1 1
0.997388617668525 0.996398264386106 1 1
1.01308792072579 1.01199410117209 1 1
0.97890550517509 0.977888988411243 1 1
1.00083455928981 0.999757421123929 1 1
1.00827438753851 1.00730154326075 1 1
1.00315686447852 1.00215218987196 1 1
1.01233569422242 1.01134458614826 1 1
1.00914402310476 1.0080980179729 1 1
0.971261558396597 0.970356931291563 1 1
1.00316789541075 1.00222646677425 1 1
1.01120456085932 1.01009447824936 1 1
1.00036123093985 0.999382450419446 1 1
0.998884813271097 0.997784079444799 1 1
1.01009433094781 1.00910338958504 1 1
0.979006493008488 0.97798759545828 1 1
1.00121037274291 1.00029719286249 1 1
0.983006987485864 0.982024750478192 1 1
1.01419682891303 1.01323792562613 1 1
0.991534188442781 0.990499002612615 1 1
0.996369040432877 0.995338968542228 1 1
1.00203578332582 1.00103853444906 1 1
0.998577109233239 0.997594954854457 1 1
0.984962867722413 0.983982124201795 1 1
1.0073175924487 1.00623904138598 1 1
0.974691527738106 0.973753272894426 1 1
0.999197633690787 0.998205150050563 1 1
0.998073965345561 0.996985698630448 1 1
1.01013156167911 1.00909603000628 1 1
0.991010056604406 0.990071312695325 1 1
0.989001355869686 0.987989705570139 1 1
1.03568306821074 1.03456576515357 1 1
0.991450762912601 0.990386938012228 1 1
0.983340102928431 0.982317479585898 1 1
0.968983426764139 0.968033237880007 1 1
1.00122133647287 1.00022486758036 1 1
0.982455454667468 0.981426510120992 1 1
1.00274984174112 1.00177940684289 1 1
0.976122755279016 0.975160087221736 1 1
1.02200503628626 1.02098309232747 1 1
1.03345336284625 1.03241970875676 1 1
0.98469376464142 0.983730437146827 1 1
1.00499400003224 1.00399498615754 1 1
1.02529746203276 1.02419353800177 1 1
1.02163868885679 1.02062102139993 1 1
0.964632361706416 0.963745709868273 0 0
0.978987097415438 0.97801795289033 1 1
0.987367418751033 0.986356690074729 1 1
1.00928370841868 1.00822608564164 1 1
1.00785189159057 1.00678454213338 1 1
0.977133027663646 0.976100461897778 1 1
0.991650829795428 0.990648582626123 1 1
0.991960256293486 0.991034218696299 1 1
0.990536386851086 0.989436539004778 1 1
0.996740576229638 0.995803414711512 1 1
1.00708311179375 1.00602024435976 1 1
0.990153678098006 0.989087761179584 1 1
1.01484681520485 1.01387776449546 1 1
0.990901732269522 0.989928472874642 1 1
1.00763059884124 1.00659350877992 1 1
1.02437924595737 1.02332610313139 1 1
0.971895172848443 0.970995282866977 1 1
1.0110966717817 1.01009826601064 1 1
0.991446794200024 0.990499115825795 1 1
0.999200893140873 0.998170180389192 1 1
1.02680683667258 1.02579102791369 1 1
1.00811369580937 1.00711680074868 1 1
0.97481536281817 0.973743373372627 1 1
0.998586156370584 0.997491980206493 1 1
0.992617805641878 0.991629120194185 1 1
0.978328416925194 0.977418072294759 1 1
0.987845957629235 0.986847880347721 1 1
0.991509574526176 0.990418285399312 1 1
1.02713753301957 1.02604473793581 1 1
0.991158963294801 0.99018115253773 1 1
1.02880971358239 1.02773334422464 1 1
0.998291011304297 0.997253924167924 1 1
0.979011662350589 0.978032122477621 1 1
0.979610397069806 0.978637347453745 1 1
1.02406979302488 1.02299686966645 1 1
1.00265597954485 1.0016406160352 1 1
0.999941223466973 0.99894746909707 1 1
0.994043408779866 0.993105007460325 1 1
1.01037685265318 1.00939448905198 1 1
1.00582077048015 1.00476287801575 1 1
0.985929994953138 0.984892549623904 1 1
0.988938055936656 0.987952177591492 1 1
0.967411003544734 0.966409165414134 1 1
1.00158867836887 1.00057537073303 1 1
1.01641118182058 1.01543332349326 1 1
0.986145020955481 0.985164942711705 1 1
1.00574123686989 1.00476611329974 1 1
0.998562393139765 0.99753673628827 1 1
0.992948724431693 0.991921956701214 1 1
0.979955265198494 0.978988671693426 1 1
1.01522439608762 1.01409002977213 1 1
0.971718307479185 0.970793374981315 1 1
1.00736855489236 1.00634145783846 1 1
1.00835499718278 1.00736663358251 1 1
0.988133255528494 0.987150136178701 1 1
1.01626667322238 1.01524182695189 1 1
1.0076534368099 1.00665228843982 1 1
1.03835778510605 1.03731023686704 1 1
0.969180141955857 0.968308582356718 1 1
1.01397389697425 1.0129572395184 1 1
1.00618534480772 1.00517260812969 1 1
0.989535703949411 0.988568789504161 1 1
1.01262769454907 1.0116284978206 1 1
1.01624497103791 1.01522158221564 1 1
0.996305321408461 0.995373737531109 1 1
1.00470714759235 1.00372126135288 1 1
1.00823516330015 1.00722024336249 1 1
0.988362028141872 0.987452863203765 1 1
1.00639309219132 1.00543395993593 1 1
0.988297996288183 0.98731979101064 1 1
0.997376459165719 0.996356480457317 1 1
1.02872178540631 1.02767217497052 1 1
0.984256164955637 0.983176302208374 1 1
0.968192927013993 0.967232425489918 1 1
0.980690761215919 0.979678657621746 1 1
0.993934816712984 0.992947418883462 1 1
0.990102161631616 0.989114337842506 1 1
0.989733144827739 0.988740324730473 1 1
1.00096103375268 0.999869790660569 1 1
0.99453201666279 0.993601597636327 1 1
0.985451774001374 0.984436486666818 1 1
0.989485686025475 0.988402803239674 1 1
0.98855518254695 0.987588526951176 1 1
1.03848262691778 1.03748511893416 0 0
1.02505938114269 1.02404954758416 1 1
1.01212178143197 1.01103020182984 1 1
1.00736013760325 1.00645773542198 1 1
0.992108571218189 0.991120454266868 1 1
1.01350738406429 1.01251553513746 1 1
0.983150889526947 0.982156834676164 1 1
1.0169884234693 1.01588141035946 1 1
1.00413994100952 1.00311949512267 1 1
1.01008499580365 1.00901086160065 1 1
1.01724869101633 1.0162178481289 1 1
1.00632548433603 1.00530294114544 1 1
0.993201396309728 0.992163892617282 1 1
0.987683825514149 0.986690678977292 1 1
0.990784155627551 0.989839707636325 1 1
1.01720943740317 1.01614774285825 1 1
0.963543136838323 0.962573747173638 0 0
1.00419749002944 1.00312722579398 1 1
1.01997326431945 1.01899804113607 1 1
1.00119800965958 1.00018121322098 1 1
0.977368724833673 0.97635802263089 1 1
1.00490716281292 1.00394252434553 1 1
1.02852511075368 1.0275277625718 1 1
1.03296302037829 1.0318625723604 1 1
0.989028834429913 0.988033355418436 1 1
0.996085739685188 0.995049963686669 1 1
0.97695358309563 0.975993620489133 1 1
1.02934996035425 1.02838590120154 1 1
0.988120097553524 0.987170793589683 1 1
0.994952651604411 0.993906470065578 1 1
0.99858107751193 0.99758040473792 1 1
1.00780132328084 1.00677618636291 1 1
1.01005482265905 1.00902351748115 1 1
0.995600605659835 0.994648637615162 1 1
0.970519262752669 0.969542834257988 1 1
0.999462929851029 0.99846668544895 1 1
0.995284980432922 0.994240982378279 1 1
0.968312985467217 0.967347815069286 1 1
1.00987156224817 1.0088607036533 1 1
0.99619194971028 0.995198338585517 1 1
0.998033701463964 0.997086803969816 1 1
0.987374950695998 0.986387289818478 1 1
1.02032326005161 1.01927508522138 1 1
0.97134710691454 0.970357800004331 1 1
1.00187506363467 1.00086374885847 1 1
1.02417543821759 1.02312852815437 1 1
1.00806065987838 1.0070029825516 1 1
0.996086498279029 0.995165180449503 1 1
0.984825811458256 0.983763465248162 1 1
1.01333750902763 1.01235839346086 1 1
1.0080608605124 1.00702336357775 1 1
1.00804645170473 1.00703844002455 1 1
0.997168714935134 0.996161180490756 1 1
1.03472775864594 1.03365462789261 1 1
1.0270610884731 1.02597680171924 1 1
0.992891780684481 0.991936712697405 1 1
0.991123811906171 0.990147162311431 1 1
1.03708754958437 1.03601989734779 0 0
1.01359312592062 1.01255595630994 1 1
0.990972742796149 0.989996681170206 1 1
0.999080139854651 0.998031588875765 1 1
0.999640163139761 0.998706518273472 1 1
1.01088202300399 1.00984087141337 1 1
1.04426048207098 1.04318924455591 0 0
0.958820294019833 0.957883878217165 0 0
0.988551499700552 0.987534115354448 1 1
0.980824637904795 0.979815856481701 1 1
0.988838060260386 0.987849251882415 1 1
0.98905607229194 0.988074960918408 1 1
1.00609448491099 1.0050959795993 1 1
0.994304600288148 0.993348927757909 1 1
0.982424372417612 0.981389568338445 1 1
1.00879225059727 1.00777118396173 1 1
0.98188212659271 0.980888903926712 1 1
1.02521448211408 1.02425424347885 1 1
1.04369271677098 1.0426647949012 0 0
1.00219196373865 1.00119805562807 1 1
1.00237646676465 1.00133664087677 1 1
1.00531016470755 1.00430172743655 1 1
0.98962458560999 0.988625328308283 1 1
1.02920149082275 1.02808479569992 1 1
1.01422171361338 1.013257334174 1 1
0.99520706600124 0.994196245218952 1 1
0.975530835481056 0.974520435536151 1 1
0.981695050342685 0.980688446225593 1 1
1.02847155885116 1.02748663621578 1 1
1.0245374366082 1.02357550943295 1 1
0.975364831526927 0.974372126676788 1 1
0.960855422976379 0.959858510603346 0 0
1.00051758865978 0.999499713674085 1 1
0.991281896237064 0.99023523033194 1 1
0.952723908028823 0.951762965076059 0 0
1.02777980165432 1.02679785065976 1 1
0.975761883037534 0.974792124606218 1 1
0.98194095515327 0.980940729120464 1 1
1.02718991785268 1.02618787981753 1 1
1.00927089136673 1.00831716849084 1 1
0.969826977946916 0.968847464446056 1 1
0.997540258220073 0.996536134330358 1 1
1.00095192819395 0.999958695963712 1 1
1.01197478887298 1.0108881063659 1 1
1.00014563050133 0.999130849928862 1 1
0.987032919704837 0.986066555510032 1 1
1.00225858718128 1.00125080142597 1 1
0.994790640736036 0.993774526104421 1 1
1.00181731411352 1.00079064297184 1 1
1.00413229661735 1.00312076799836 1 1
0.993559594143308 0.992604002511581 1 1
1.00580145461076 1.00480101965209 1 1
1.01389258185583 1.01288578217261 1 1
0.998666469611555 0.997673030933897 1 1
1.00475674128254 1.00373783048566 1 1
1.00650044518272 1.00548313891673 1 1
1.02253831822541 1.02156770704984 1 1
1.02255348652854 1.02153214346432 1 1
1.02349786287721 1.02236815170164 1 1
1.00634531554336 1.00534016726976 1 1
1.00170936081741 1.00070938579482 1 1
1.01197329667895 1.01100870761645 1 1
1.00023592651488 0.999229143592293 1 1
0.992196742611173 0.991113179195927 1 1
0.975658203768975 0.974732662073811 1 1
0.978061750823506 0.977045044228548 1 1
0.987117253553266 0.986144676158672 1 1
1.03124563896184 1.0302015213337 1 1
1.01113167175089 1.01013155657337 1 1
1.02196031305569 1.02094079226244 1 1
1.01171569693286 1.01064770608721 1 1
1.02751491140261 1.02649686721265 1 1
0.985850620958595 0.984879807772641 1 1
1.00876138867956 1.00774508411752 1 1
1.0111374662775 1.01018825290594 1 1
0.998477638571587 0.997504360676325 1 1
1.00088846832778 0.999903538212521 1 1
0.999201459897489 0.998236582406651 1 1
0.995050863178585 0.994018908759405 1 1
1.02733503359605 1.02634579573055 1 1
0.979169870186819 0.978054214910261 1 1
1.02620781167707 1.02511006793433 1 1
1.01164841721957 1.01053523753431 1 1
0.972001072210423 0.971011824909214 1 1
1.02228936069007 1.02136346600698 1 1
0.983608509856033 0.982585175442367 1 1
0.992085488054029 0.991116925325847 1 1
1.0174265092205 1.01647194471636 1 1
1.0276467449173 1.02661441997962 1 1
0.997577476509576 0.996549673726327 1 1
0.98782827255031 0.986789461528189 1 1
1.01534474826582 1.01426404112496 1 1
1.00004755686595 0.99909323535979 1 1
1.02219352665671 1.02120180406926 1 1
1.0039290109676 1.00296358342696 1 1
0.998015852122893 0.997067561763443 1 1
0.985546812912392 0.984536491674557 1 1
1.00860341801947 1.00753293866462 1 1
0.979953171975057 0.978957608902676 1 1
0.991681263517304 0.990678974851902 1 1
1.0051493549948 1.0040717371776 1 1
0.988536270479081 0.98752114517684 1 1
0.999227549891812 0.998224251410641 1 1
1.00345172621171 1.00237506238167 1 1
0.972824186162188 0.971856922709261 1 1
1.05307274045652 1.05191006273494 0 0
1.03217443172378 1.03114323329222 1 1
0.995502336669972 0.994480184963832 1 1
0.987602016139731 0.986574711512934 1 1
0.994532398064123 0.99351572213039 1 1
0.970210971714547 0.969185204342346 1 1
1.00624736840569 1.00517705593379 1 1
0.971667786442111 0.970681985838308 1 1
0.988457011012596 0.987406777993126 1 1
0.969869112246697 0.968880631932115 1 1
1.01758984797125 1.01661349674557 1 1
0.993333355902435 0.992355884812143 1 1
1.0096620072368 1.00862233257029 1 1
1.00991250773216 1.00890403127892 1 1
0.979727361831259 0.978749747168163 1 1
0.98654594781395 0.985604752155197 1 1
1.00516807240229 1.00419639491767 1 1
1.02252224117533 1.02146366828471 1 1
1.00364879751878 1.00261953522956 1 1
1.03232728740617 1.03121638099443 1 1
0.996773312538062 0.995782426940253 1 1
0.983214692343949 0.982231723725437 1 1
1.01123382886821 1.01022580794266 1 1
1.0323176969777 1.03131261824354 1 1
1.02510781644231 1.02407968367252 1 1
1.00440454622758 1.00338255055419 1 1
0.983639603111665 0.982640891294085 1 1
0.981860396935027 0.980858557043294 1 1
1.01997365110454 1.0189776781038 1 1
1.01738871622023 1.0163955267829 1 1
1.00175739562166 1.0008008387271 1 1
0.997992173379446 0.996977003742837 1 1
1.02777377086333 1.02673136998838 1 1
1.00025250086914 0.999273653289107 1 1
0.982754599612702 0.981769740914607 1 1
1.00270028531677 1.00167463357787 1 1
0.983433541136395 0.982480648173834 1 1
0.983347345622945 0.982363784008463 1 1
1.0012836038899 1.0002733959699 1 1
1.00986675968237 1.00886185517436 1 1
1.00290409563787 1.00192483720659 1 1
1.01026804113722 1.00922316311962 1 1
0.995438399343183 0.994388136514947 1 1
1.00459663645594 1.00359002379081 1 1
1.01574552384808 1.01472136886117 1 1
0.995021148512672 0.993948307502768 1 1
0.990783304892882 0.989744752331987 1 1
1.01717523718021 1.01615153866847 1 1
0.999219603459475 0.998162488080798 1 1
0.981588123333733 0.980628862490432 1 1
1.0066085732039 1.00561921372487 1 1
1.01187720944659 1.01088081968256 1 1
0.983622758581139 0.982575531224982 1 1
0.971649567730637 0.970684492754607 1 1
0.975744499600391 0.974803747997526 1 1
1.02275943435363 1.02166595659886 1 1
0.996806578868582 0.995790624708995 1 1
0.959953884249438 0.958974436769419 0 0
1.01799409451283 1.01682891748669 1 1
1.00745483802466 1.00639143121667 1 1
0.978779578779745 0.977758670362287 1 1
1.00388721391455 1.00290566304599 1 1
0.996041839698296 0.995050200004969 1 1
1.01548675956786 1.01450847336612 1 1
0.959834916769815 0.958889650924581 0 0
0.993261429113114 0.992311190240365 1 1
0.96824669211905 0.967252547959854 1 1
0.993184641852287 0.9921684265764 1 1
1.00366271646614 1.00261930851496 1 1
0.995160486442399 0.994120879629901 1 1
1.02159996418417 1.02054494675937 1 1
0.98881541248881 0.98771569835327 1 1
1.00490775811716 1.00394199898321 1 1
1.00530329667728 1.00428862178226 1 1
0.998371082070954 0.997351637264187 1 1
0.957887822145459 0.956979844384397 0 0
1.00459519664519 1.00358079624917 1 1
0.989841562654745 0.988865375725718 1 1
1.01937170842537 1.01838510503356 1 1
1.00019204919178 0.999190677970196 1 1
0.998422611319527 0.997420066785884 1 1
0.983351338349547 0.982353009888821 1 1
0.992476019366582 0.991412177568138 1 1
0.987409572249987 0.986415207473004 1 1
0.980227318030244 0.979186626549295 1 1
1.02101969236716 1.0200798961499 1 1
0.991571303725689 0.990547009418578 1 1
1.00946902926307 1.00847621175575 1 1
1.00839255193313 1.00734037563148 1 1
1.01538610884383 1.01435469420135 1 1
1.017142588626 1.01604966318223 1 1
0.990737241779741 0.98971712087911 1 1
1.00702750620863 1.00606753926358 1 1
0.987593200544684 0.986655692709398 1 1
1.01319993772356 1.01212436358392 1 1
1.04221106271305 1.041202581509 0 0
0.98180160128556 0.980831778086246 1 1
0.958583683433568 0.957559754141492 0 0
1.01360462810367 1.0126369187901 1 1
1.00425510648681 1.00327946589403 1 1
1.00233562742036 1.00133766157421 1 1
0.998964338760421 0.997954466278628 1 1
0.991281460453479 0.990311931228499 1 1
0.984903492212531 0.983991049156345 1 1
0.971746747743888 0.970805676488826 1 1
1.00843031372178 1.0074228883539 1 1
1.02349602864758 1.02247992484051 1 1
0.980659509088933 0.979737542098071 1 1
1.01944299959782 1.01851473470222 1 1
0.992408976127886 0.991441462704375 1 1
0.965561174885698 0.964644000555417 0 0
1.01231985581832 1.01130177813961 1 1
1.0116076480811 1.01054261337919 1 1
0.988996113197836 0.988012701459038 1 1
0.994330698064103 0.993233011826558 1 1
0.988615610764669 0.987611757367692 1 1
0.976363224305101 0.975387414217878 1 1
0.996160615089749 0.995104537541177 1 1
1.00489880071225 1.00389150995777 1 1
1.00005377583245 0.998977581892679 1 1
1.00271413079872 1.00171895950863 1 1
0.989007441613105 0.987977164180267 1 1
0.978494695304796 0.977493939063662 1 1
0.991134568913446 0.990040404146217 1 1
1.02508898167922 1.024103406485 1 1
0.993431510528439 0.992412418792059 1 1
0.996394510290099 0.995400242185831 1 1
0.998079251419357 0.997047890431076 1 1
1.00006245090797 0.999019094767932 1 1
1.02330356109126 1.02228309205378 1 1
1.04063037334759 1.03951174531996 0 0
0.980880801311875 0.979890408451947 1 1
0.974145934383117 0.973240010713631 1 1
1.00640886357044 1.00543355215158 1 1
1.01030192973453 1.00931344121143 1 1
1.01481199072766 1.01383879256811 1 1
1.01403400929767 1.01304390660618 1 1
1.01419886220146 1.0131953196871 1 1
1.03308272559523 1.03206721225769 1 1
1.02742196920569 1.02638937587332 1 1
0.969651232575844 0.968637995553992 1 1
1.0268507738036 1.0258628587999 1 1
0.995956758296885 0.99494114074329 1 1
0.993599219738799 0.992655900121347 1 1
1.01661375791694 1.01558246250623 1 1
1.01048484884504 1.00942413493473 1 1
1.01141380984838 1.0104286898341 1 1
0.981484683863807 0.980445727773078 1 1
0.999633894198587 0.998613953393978 1 1
0.98930888789401 0.988354998854385 1 1
0.992258957230746 0.991225338235141 1 1
1.00090163886351 0.999941215472266 1 1
1.010111592603 1.0090981038858 1 1
1.01346875243878 1.01251616463296 1 1
0.994022658511556 0.993031131296253 1 1
0.987693731667285 0.986666392789186 1 1
1.01597150748276 1.01502130994769 1 1
1.0044020004003 1.00338517879622 1 1
0.98217102919215 0.981226194204818 1 1
1.00207805544414 1.00107605354257 1 1
0.997543757198515 0.996545952826674 1 1
1.02409484393571 1.02299474588039 1 1
0.97045242426421 0.969557812974497 1 1
0.990825803118177 0.989911625143254 1 1
0.980009251152049 0.979021857835751 1 1
1.0172683342688 1.0162077503105 1 1
1.02425225115319 1.02324944010428 1 1
0.968462159334204 0.967463479141971 1 1
0.994084392277944 0.993079750087189 1 1
1.02781959122382 1.02675882526918 1 1
1.01355178703858 1.01249546727943 1 1
0.995034207689867 0.994013277709748 1 1
0.964262026516833 0.963263769958474 0 0
0.998378565733376 0.997405415634036 1 1
0.992360268190101 0.991383058643731 1 1
1.02121981679372 1.02024720217418 1 1
0.965290772783166 0.964319955289426 0 0
0.981476016862786 0.980460854664432 1 1
1.02403129407371 1.0230034953 1 1
0.983452801004038 0.98251440564749 1 1
0.984954224905678 0.98391898070228 1 1
0.988089220468124 0.987187048408282 1 1
1.0028880581392 1.00191652160702 1 1
1.0171785702312 1.01608383347603 1 1
1.00439224525169 1.00336185068718 1 1
0.986632755314013 0.985698802402354 1 1
0.98659313124454 0.985615749297222 1 1
0.99782893185302 0.996820844257996 1 1
1.00865626933743 1.0075778243459 1 1
1.00698603120282 1.00598375489089 1 1
0.973477506394873 0.972501782543765 1 1
0.987804787188894 0.986743823555996 1 1
0.992240419569659 0.991220574535516 1 1
1.00454176133474 1.00351010226835 1 1
1.01267814296859 1.01174445301051 1 1
0.972208592369555 0.971248623916354 1 1
0.998863011551847 0.997800897739798 1 1
1.01033908777435 1.00935851952149 1 1
0.979732048418782 0.978769770824658 1 1
1.01249052046734 1.01149866582996 1 1
0.996299559775013 0.995259926520618 1 1
0.993303737097571 0.992288281999887 1 1
1.01004502587649 1.00898469433466 1 1
0.970122547683165 0.969092018147974 1 1
0.989863592915991 0.988900215775182 1 1
1.00349997201759 1.00255644487001 1 1
0.985322159859708 0.984368163292811 1 1
0.988190637009233 0.987220358809686 1 1
0.986723566801087 0.985754512206379 1 1
1.01114831970853 1.01005151071776 1 1
1.01520090207796 1.01420791713806 1 1
1.01062094373821 1.0096210790678 1 1
1.01028277010553 1.00925266786222 1 1
0.97756011467542 0.976569497976617 1 1
0.968086959528898 0.967177221504161 1 1
0.973743704180953 0.972828342211932 1 1
0.995827081026214 0.994818435826175 1 1
1.00546590933595 1.0044463419948 1 1
0.989208016342988 0.988200295759282 1 1
0.99343330600523 0.992461368913705 1 1
1.04433347036233 1.04324644178286 0 0
0.991593907314443 0.990532409907473 1 1
1.02775637193629 1.02675224096443 1 1
1.01299661848218 1.01201153836985 1 1
0.977146122128258 0.976069918952187 1 1
0.992154955669602 0.991177902333077 1 1
0.99241814329264 0.991421597262213 1 1
0.980486118207 0.979540632062756 1 1
0.989432491384862 0.988431730252587 1 1
0.985182300354597 0.984166574957147 1 1
1.01252966263349 1.01156584129847 1 1
1.03638709706233 1.03532096498359 0 0
1.02546781674675 1.02437913034444 1 1
0.951706176851102 0.950791975075149 0 0
1.00230986882796 1.00131760413916 1 1
1.01608662145384 1.01511622945526 1 1
1.02849850436132 1.02747150867461 1 1
0.992424824458766 0.9914216207218 1 1
1.00683553553891 1.00583566341833 1 1
1.01324782639657 1.01227319353914 1 1
1.00978068147375 1.00870503846039 1 1
0.982000083203034 0.981039008173701 1 1
0.987075138003756 0.986020364927753 1 1
0.987856582361706 0.98684734372867 1 1
0.990059772054183 0.988998127818797 1 1
1.02183263023788 1.02081277862841 1 1
0.96344141648707 0.96244125144902 0 0
1.02050357360218 1.01945506007197 1 1
1.0020462817741 1.00108263422539 1 1
1.00455806509278 1.00347766435182 1 1
1.01338555694951 1.01232823368883 1 1
0.967901438397638 0.966944832227361 1 1
1.01848906033364 1.01751816175876 1 1
1.01187012513635 1.01078178537443 1 1
1.02063792578206 1.01968766037168 1 1
0.995687761857602 0.994723393278677 1 1
1.01056572404239 1.0095724607175 1 1
0.980838532239544 0.979923596657418 1 1
1.00528847541922 1.0043544997348 1 1
0.961639289873167 0.960661433360613 0 0
1.02877536476268 1.02771292879722 1 1
1.01667681592589 1.01557089815955 1 1
1.01429754414505 1.01335351775308 1 1
1.00295854343551 1.00191623913213 1 1
0.955752631972563 0.954806327073783 0 0
1.02122043779763 1.02021777089305 1 1
1.01540094901885 1.01445288707596 1 1
1.00336106504572 1.0023354326634 1 1
0.946272506388824 0.945340684207292 0 0
1.00984295486751 1.00885623417868 1 1
1.00257922185905 1.00168040159629 1 1
0.993662971366802 0.992626906018064 1 1
0.978049502242551 0.977034072798267 1 1
1.02605363346394 1.02499422857626 1 1
1.01138962810979 1.01038939351532 1 1
1.03548031534455 1.03442634555215 1 1
1.02226040184515 1.02127488097946 1 1
0.999689567555545 0.998715831651375 1 1
0.995057887741527 0.994067474324176 1 1
1.01263817566497 1.01153716066033 1 1
0.965760756596917 0.964789524656631 0 0
1.02148706902885 1.02045568529545 1 1
1.00326467857269 1.00226241567595 1 1
0.98625143525104 0.985307035850465 1 1
1.00894873961113 1.00797168289655 1 1
1.00892183938822 1.00793883073275 1 1
1.00127841641698 1.00030999581204 1 1
1.01827262363479 1.01724173092589 1 1
1.03079408812052 1.02977061042716 1 1
0.99894491318761 0.997937728359176 1 1
1.02342900955315 1.0223992685195 1 1
1.00800174685016 1.00698306357172 1 1
1.00187493402196 1.00089991212173 1 1
1.0183627728457 1.01733827742663 1 1
1.01682702330115 1.01577757623412 1 1
0.954472299788108 0.953442714920571 0 0
0.968682262556296 0.967750802044963 1 1
1.01879328072467 1.01770652089436 1 1
0.989263753614539 0.98821317155575 1 1
0.999621721371903 0.998546808071005 1 1
1.00569726533962 1.004720120833 1 1
1.00890218684116 1.00785347695863 1 1
0.993115870352756 0.99209120135322 1 1
1.02866049261553 1.02766444233099 1 1
1.00011371788829 0.999112685865298 1 1
1.00883811305985 1.00788012125945 1 1
0.999477132260327 0.998424820198653 1 1
1.018044468931 1.01708444854819 1 1
0.967153448212673 0.96610713016379 1 1
0.98807764700784 0.987073687759803 1 1
1.02891059868617 1.0278404748797 1 1
0.977336196494352 0.976318231775321 1 1
1.00480710742752 1.00375613136268 1 1
1.00563728170575 1.00459557577677 1 1
1.01150859060598 1.01048821395693 1 1
0.994000496569681 0.993023452492598 1 1
0.969163027390341 0.968205078078007 1 1
0.992038850998971 0.991037042505693 1 1
1.01581092262606 1.01476270096508 1 1
0.996947742795579 0.995952231660617 1 1
1.01184078838621 1.01081352253227 1 1
1.00191508155491 1.00088344078616 1 1
1.0117612969449 1.01073967092014 1 1
0.998722864557007 0.997726783358771 1 1
0.980734032904676 0.979751378463634 1 1
0.990161041425209 0.989131243675001 1 1
1.03420763094404 1.03319295317494 0 1
1.02046563310451 1.01949237191139 1 1
0.9895239440824 0.988522006820583 1 1
1.01259996633954 1.01160131168706 1 1
1.02190408257521 1.02092339652625 1 1
0.990341011410177 0.989301943540751 1 1
0.986223313727481 0.985225066197896 1 1
0.983383258086222 0.982395247593881 1 1
0.992393972522573 0.991383841578052 1 1
0.978313536791034 0.977269170948799 1 1
0.985527872350669 0.984515579376578 1 1
1.0012640001708 1.00028511389839 1 1
1.00940541029781 1.00831585700113 1 1
0.985470161252572 0.984429242466276 1 1
0.979442694168903 0.978520670555402 1 1
1.01172615492206 1.01067289180174 1 1
0.98027071408288 0.979184881404997 1 1
1.00407238156839 1.00305021766238 1 1
0.99541542072839 0.994476658560704 1 1
1.00233641961299 1.00140608009927 1 1
0.983298849047163 0.982340721803733 1 1
1.03016596214887 1.02914454380742 1 1
1.01568728346877 1.01464193041409 1 1
1.00588794723246 1.00482024257013 1 1
1.00487040049779 1.00390388517582 1 1
0.993247825100123 0.992195939334355 1 1
0.995987516161328 0.994962139820516 1 1
1.013366277794 1.01230600289507 1 1
0.9881448270757 0.987196136654776 1 1
0.985985742147156 0.984969608790306 1 1
1.01294818598238 1.01193129372394 1 1
0.997618535577071 0.996587880375391 1 1
1.00190124768034 1.00086552387206 1 1
0.990780506238085 0.989767424204632 1 1
0.995481167326339 0.994471014411808 1 1
1.0167075078421 1.01555990898094 1 1
1.00765120276263 1.00661334409902 1 1
1.02038668842211 1.01933331936752 1 1
1.00007020791676 0.999080628678195 1 1
0.963580678595349 0.962653204591322 0 0
1.00348488241119 1.0024692976221 1 1
0.975877028481082 0.974908795294038 1 1
1.00865790667082 1.00768596562046 1 1
1.00070600071789 0.999788562755079 1 1
0.989780347173845 0.988860068641645 1 1
1.00738253635157 1.00640921906379 1 1
1.00705479103631 1.00608441152348 1 1
1.02934336194945 1.0283347384504 1 1
1.00959948598207 1.00854588644525 1 1
1.02281469313667 1.02177353234909 1 1
0.975134180646444 0.974174638152487 1 1
0.990872859171867 0.989881753750937 1 1
1.02991914613948 1.02890905997873 1 1
1.01983543424994 1.01877577246527 1 1
0.996953626670563 0.995955482449868 1 1
0.995940069286682 0.994955551820617 1 1
1.00923413903188 1.00820092337558 1 1
0.967755567592135 0.966826240884326 1 0
1.01131730428026 1.0104081153205 1 1
1.00059858293751 0.999581036233978 1 1
1.01364117778813 1.01264806872898 1 1
0.983986947550669 0.982956715024601 1 1
0.988551858678306 0.987509721274939 1 1
0.9683935635836 0.967360914567498 1 1
0.987276387325361 0.986238393816014 1 1
1.01175380755036 1.01077283112596 1 1
1.00797676043297 1.00693380815022 1 1
1.01303933173086 1.01203137343847 1 1
0.998830334787614 0.997777377332062 1 1
0.974753542089839 0.9737576050182 1 1
0.990494718279845 0.989514159438894 1 1
0.967638912224224 0.966660588507572 1 1
1.01378348284922 1.01276324997645 1 1
1.02405565988185 1.0229780190825 1 1
1.03129918548023 1.03028712925537 1 1
1.00306526153144 1.0020930065809 1 1
1.02364567241751 1.02270637449451 1 1
1.01508379736273 1.01405045417883 1 1
1.00984848506888 1.00887224717047 1 1
0.966172634918821 0.965265410335048 0 0
1.00036041101264 0.999396738167777 1 1
1.02204196896773 1.02093584318107 1 1
0.987349173762419 0.986338954617935 1 1
1.02195605685882 1.02094923278007 1 1
1.00194475552224 1.0009095518708 1 1
1.0161285577561 1.01505921406187 1 1
1.02128403127871 1.02028354788556 1 1
0.985577676096559 0.984603877110213 1 1
0.969018201412826 0.968005325119007 1 1
0.989833454415399 0.988851867053178 1 1
0.986225926348453 0.985234753931411 1 1
1.00420927924683 1.00325878553621 1 1
0.991371234403546 0.99027725769058 1 1
1.02614458707937 1.0250536656663 1 1
0.999089274029844 0.998131824084304 1 1
0.984219996190676 0.983174283147212 1 1
1.00043062601721 0.999410021796076 1 1
0.99637947502795 0.995399356000239 1 1
1.00166622034897 1.00064907558032 1 1
0.975268696233389 0.974328128360708 1 1
1.00921494634943 1.008200923055 1 1
0.985281682278213 0.984336080596776 1 1
0.991208659938979 0.99024288198062 1 1
1.03492790089164 1.0338569891328 0 1
0.98251979944163 0.981571719653062 1 1
0.982275859682617 0.98132530409611 1 1
0.998045577117523 0.997000648689049 1 1
0.994029565639076 0.993084974747449 1 1
1.01573334062289 1.01468895802497 1 1
0.999332048941844 0.998340591255622 1 1
0.992272834604746 0.99127889819664 1 1
1.01096349161038 1.0099606794549 1 1
0.968566759734344 0.967583996319218 1 1
0.991809527317338 0.990780823059776 1 1
0.980641806740776 0.979699277872981 1 1
1.00628647106167 1.00526199469062 1 1
0.992382004362059 0.991372690702753 1 1
1.04706265078113 1.04601333954706 0 0
0.9756984112284 0.974775089478043 1 1
0.998984884703026 0.997931625591906 1 1
0.976978563480579 0.976042471357911 1 1
1.00042900463894 0.999489068840773 1 1
0.980577299390532 0.979549948568718 1 1
1.01333574024405 1.01230336197542 1 1
0.972484060789377 0.97146010475708 1 1
1.00280054632109 1.0018355864382 1 1
1.00828164119841 1.0073299042997 1 1
1.01805060279808 1.017045061979 1 1
1.01230635218561 1.01133929445805 1 1
1.01221978429313 1.01121191173134 1 1
0.952264717666051 0.951310183852769 0 0
1.02396164032054 1.02296172669559 1 1
0.994876750212783 0.993954305779355 1 1
0.993725906989371 0.992795964389212 1 1
0.979421620964543 0.978428582360001 1 1
0.997444020275519 0.996381372004758 1 1
1.00739191259945 1.00644283773579 1 1
0.985294094149622 0.984251463282726 1 1
0.978850345332332 0.977898044610761 1 1
0.978067790170178 0.977023251917679 1 1
0.974293793482381 0.973378135160766 1 1
1.00034991176912 0.999254372190517 1 1
1.01726391123335 1.01627750445123 1 1
1.01180337964208 1.01076405937509 1 1
1.00138196391538 1.00035182174448 1 1
1.03258167904149 1.03155612621944 1 1
1.0027936175399 1.00175528648784 1 1
0.974521220266905 0.973506685278976 1 1
1.00178762532349 1.00082266624079 1 1
0.9922312638519 0.991166300863733 1 1
1.01201884032152 1.01098803148028 1 1
1.00368382364979 1.00267377206814 1 1
0.970157413566604 0.969194529976476 1 1
1.03018034766875 1.02918536640495 1 1
1.04779035766668 1.04674140142721 0 0
1.00653705069868 1.00554593732475 1 1
0.998046112296719 0.997045868860863 1 1
1.02677968116214 1.02572941438108 1 1
0.998402894984101 0.997439645067439 1 1
1.01614133827716 1.01516392434276 1 1
0.998705645392627 0.997763901480697 1 1
0.985835341842237 0.984797183903768 1 1
1.02174375114545 1.02068469035479 1 1
1.01932176136945 1.01830964149841 1 1
0.98126735016981 0.980246858911252 1 1
1.01834670941438 1.01725011379488 1 1
1.0161910525494 1.01516806859404 1 1
0.965483603701203 0.964555882993098 0 0
0.985677039456953 0.984682594993629 1 1
1.00668955437566 1.0056985990552 1 1
0.987975644537538 0.987019516092405 1 1
0.988479725780866 0.987474890691762 1 1
0.966298581977542 0.965286411724022 1 1
1.04629455441074 1.04521731931915 0 0
0.983188805601692 0.98224715261615 1 1
0.994829357261636 0.993855023371489 1 1
0.975200683679461 0.974220796786715 1 1
0.990351798623092 0.989405899174653 1 1
0.984335652635028 0.983353879128995 1 1
1.00525322708245 1.00426827894413 1 1
1.04354101552116 1.04255022668312 0 0
0.995364508943656 0.994366586543808 1 1
1.02334221504531 1.02235663007015 1 1
1.00641141192217 1.00548131279727 1 1
1.02000275140771 1.01904628392847 1 1
1.01730451104115 1.01636778449023 1 1
0.972392749588742 0.971391429485289 1 1
0.995169970419388 0.994239297339934 1 1
0.983655671972056 0.982707627499315 1 1
0.989927344786657 0.988910886945421 1 1
1.03341825453245 1.03239795557759 1 1
1.00555830986425 1.00461146155693 1 1
0.971152789687459 0.970257833621399 1 1
0.99721140286401 0.996290503979628 1 1
0.982421243034546 0.981512233944091 1 1
1.00271735645335 1.00174758005474 1 1
0.999531087505012 0.99849678167245 1 1
0.998356654363001 0.997344817751829 1 1
1.00860772182775 1.00761512331655 1 1
0.978192969750274 0.977203389298778 1 1
1.02390317989097 1.02285452645499 1 1
1.01273853985124 1.01182217071253 1 1
0.997324784606333 0.996256821214637 1 1
0.984991483086855 0.98399274213474 1 1
1.00778694816229 1.00684806782495 1 1
1.01746673248031 1.01638690897118 1 1
0.977396883312959 0.976380067862973 1 1
0.997532252247143 0.996545682631402 1 1
1.00493665226625 1.00396777282935 1 1
0.978045122553068 0.977082361168655 1 1
0.992422158094474 0.991389653828187 1 1
1.00578203940882 1.00478409507075 1 1
0.981178490301577 0.980213551786088 1 1
1.01044249167186 1.00942129270835 1 1
1.02427507764294 1.02321234274321 1 1
1.00733348228583 1.00629420927439 1 1
1.00448288631478 1.00348878233999 1 1
0.986787956596791 0.985826309875814 1 1
0.994899522404094 0.993940498148647 1 1
0.976746917923003 0.975825460919293 1 1
0.99076200080186 0.989744810454363 1 1
1.00666485095839 1.0057146099342 1 1
1.00380404897369 1.00287950998133 1 1
0.991132597408078 0.990073572389734 1 1
1.00030678822856 0.999319697656056 1 1
0.979199606712389 0.978130278276873 1 1
0.982890148248624 0.981927949401609 1 1
0.95915718856683 0.958248985900701 0 0
0.992654083349022 0.991636259266961 1 1
0.978005932676744 0.977087629707206 1 1
1.04287892029313 1.04185746229231 0 0
1.01523172357957 1.01413124727048 1 1
0.984237392750667 0.983289697191771 1 1
0.97225435444363 0.971264110273306 1 1
1.00178724144617 1.0007374759551 1 1
1.0114627095677 1.01036220201393 1 1
1.00208453939468 1.00113377384275 1 1
0.984960184955499 0.983963495430353 1 1
1.00278921025378 1.00174871488853 1 1
1.03873931219034 1.03759806232097 1 1
1.01156957654204 1.01057741194339 1 1
1.01399794800005 1.01293711656975 1 1
1.00347928820841 1.00241157496658 1 1
0.982213240661359 0.981218871495243 1 1
0.990875633495358 0.989925544164348 1 1
1.01836032167584 1.01739112817546 1 1
1.00992462680965 1.00891790666363 1 1
0.988061550983463 0.987047661459594 1 1
0.988877146807184 0.987830238980565 1 1
1.01056175353675 1.00961406846022 1 1
0.988201473682274 0.987192651631844 1 1
1.01400504708827 1.01297820573544 1 1
0.989373117340378 0.988349464899161 1 1
0.996297047084408 0.995346447731103 1 1
0.977020703380315 0.976026249467004 1 1
0.964007680769479 0.962989353444939 0 0
0.990862691458858 0.98988459311621 1 1
0.984145850992967 0.983136695767275 1 1
0.993005182994158 0.991993927633124 1 1
1.01192517951049 1.01075958167825 1 1
0.974104436754161 0.973110780077696 1 1
1.0291476298924 1.02814425316488 1 1
1.01237197257824 1.0113355548634 1 1
1.00273493258352 1.0017771300927 1 1
1.01769599090761 1.01659205519462 1 1
0.987048779528864 0.986031945263981 1 1
1.01227244713675 1.01128075539781 1 1
0.995571807302654 0.994659669291 1 1
0.993276839215277 0.992279581938219 1 1
1.00536768581547 1.00431378194334 1 1
1.01651229280131 1.01548283410125 1 1
0.985346753459844 0.984351700220246 1 1
0.989682155310617 0.988651371725777 1 1
0.996372768929284 0.99537218120631 1 1
0.97538579174421 0.974347943788679 1 1
0.985287020518304 0.98431458567916 1 1
0.995833766860672 0.994858960516895 1 1
0.978998119589508 0.977982858024141 1 1
1.00701054497455 1.00600823098584 1 1
1.00472158461663 1.00369872866645 1 1
0.984339074585864 0.983350121617513 1 1
1.01137251706036 1.01035158650426 1 1
0.991880219345534 0.990851017084974 1 1
1.00569840762095 1.00469749611857 1 1
0.996942614882633 0.995995024056913 1 1
1.00297256491716 1.00194683631888 1 1
0.988581008068772 0.987612735560354 1 1
0.994748870110112 0.993727513682062 1 1
0.985890725606447 0.984922501314824 1 1
0.983900272290889 0.982890563993952 1 1
1.01046551040513 1.00952625621991 1 1
0.974623756874239 0.973588930555759 1 1
1.01761978701486 1.01655712149726 1 1
1.01259153641325 1.01153768922238 1 1
0.985759763780345 0.984721883404132 1 1
0.971465463697056 0.970435069284906 1 1
0.983477746446994 0.982496135115765 1 1
0.972844732501873 0.971909500364341 1 1
1.0004601433467 0.999429152635074 1 1
1.04442467528939 1.04340017973221 0 0
0.991171090687509 0.990226953540942 1 1
1.02999169870365 1.02894709358926 1 1
1.01027855938058 1.00926672608935 1 1
1.01268355712612 1.01161375622121 1 1
1.01171659795888 1.01070624489512 1 1
0.991783529180772 0.990790969180849 1 1
0.997009203048227 0.996073423874489 1 1
0.978419342131146 0.977364001049818 1 1
0.999264580162268 0.998341630572121 1 1
0.992666602555513 0.991589848059368 1 1
1.00870628744759 1.00773115947198 1 1
1.01308051821964 1.01210250823349 1 1
1.01683048509296 1.01568459758079 1 1
0.999790316312704 0.998759618963087 1 1
1.01419676582077 1.01315753299072 1 1
0.991299821076056 0.990398137526394 1 1
1.01548623343102 1.01446490150009 1 1
0.996214967182989 0.995194530951485 1 1
1.00064865340083 0.99966239087258 1 1
0.996661274420398 0.995692987982092 1 1
1.02079574561773 1.01987618030648 1 1
1.04721462148351 1.0461458145053 0 0
1.00670090991449 1.00566944246083 1 1
0.990915841933843 0.989915796143172 1 1
1.00937205100305 1.0083377874702 1 1
1.00508047424826 1.00408492460159 1 1
0.994849287334596 0.993773489727393 1 1
0.9910875406064 0.990120185575889 1 1
0.997991642572962 0.996990481557299 1 1
0.984922382338423 0.983952316372038 1 1
0.975962299727215 0.975044899856394 1 1
0.977821635594387 0.976873796100119 1 1
0.977291611787258 0.976316317112168 1 1
1.02101888843178 1.02003049028968 1 1
1.00251243547291 1.00142291613993 1 1
1.0134122000745 1.01234713454232 1 1
0.998612326749614 0.997638957103305 1 1
0.994211721307898 0.993204563854712 1 1
0.999570099522914 0.998574101742065 1 1
0.972207088647897 0.97125594549078 1 1
1.01238264788394 1.0113727910276 1 1
1.01107918394374 1.01006192037672 1 1
0.990927767693814 0.989937020889369 1 1
1.00195685549031 1.0009955069772 1 1
0.984893990097823 0.983993806351282 1 1
1.021640817987 1.02064052969224 1 1
0.995981012082384 0.995004910369461 1 1
1.01601808948857 1.01505547098306 1 1
1.01394691488847 1.01301345539171 1 1
0.974962303788328 0.974027526633252 1 1
0.982709954743608 0.981709211580217 1 1
1.01485466303252 1.01389547182042 1 1
0.998180111590839 0.997218073257944 1 1
0.990859278818011 0.989815796134694 1 1
1.01705946290855 1.01602747581342 1 1
1.00372246249331 1.00269710096618 1 1
0.981639221141495 0.980672229441633 1 1
0.971304108172541 0.970300796554329 1 1
1.01743779891592 1.01636696838243 1 1
1.00400952192062 1.00306371581545 1 1
1.01431684728517 1.01329705497404 1 1
1.02385844055686 1.02279165046156 1 1
1.01157721107339 1.01042855640029 1 1
0.990804645171164 0.989809270964827 1 1
1.01043191301127 1.0094930375321 1 1
1.00480575561895 1.00377916365089 1 1
0.979271901713734 0.978286434300133 1 1
1.02311664049807 1.02201893275068 1 1
1.00696562959578 1.00595792788764 1 1
1.02623198858363 1.02520426053058 1 1
1.00805227470497 1.00711142861522 1 1
1.02169071647773 1.02066959727716 1 1
0.999572396423667 0.998519982912184 1 1
0.999699550476317 0.998720462222548 1 1
0.998680061451438 0.997725704168459 1 1
1.01270639667083 1.01166582256542 1 1
0.982665719888969 0.981654292602268 1 1
1.00728371656444 1.00628872051137 1 1
1.0001030365882 0.999076322627231 1 1
0.992544926243422 0.991628086976037 1 1
0.996116437623199 0.995127945076121 1 1
0.94925439937996 0.948270378487478 0 0
0.994155861987053 0.993143952553189 1 1
1.02351669801674 1.02247045919702 1 1
1.00791732239619 1.00684491725898 1 1
0.994657263647682 0.993675674245842 1 1
0.999038060605409 0.998017107344975 1 1
0.998020311979223 0.996990254713905 1 1
1.00590379392636 1.00493528219155 1 1
0.984739829562639 0.983732902247569 1 1
0.996178914710133 0.995082124225368 1 1
1.02258311781335 1.02156155088657 1 1
0.983675081101353 0.982693541715465 1 1
1.0299356567624 1.02886982443996 1 1
1.0279683975954 1.02691370831848 1 1
0.987152781962641 0.986133354111203 1 1
0.980822271596544 0.979887416549705 1 1
0.987172210186577 0.98617269230955 1 1
1.02387706327664 1.02281887698988 1 1
0.967540088752841 0.966537927035064 1 1
0.997524935140784 0.996524357652425 1 1
0.99938519829287 0.998390483970563 1 1
0.968372936283907 0.967419228818398 1 1
1.00318253516577 1.00211600285201 1 1
0.987433232722279 0.986488031489473 1 1
0.97209798758175 0.971049391182004 1 1
1.00231518453391 1.00129216262335 1 1
0.98861371152904 0.987683643935448 1 1
0.973596180035293 0.972654071861715 1 1
0.975096350931418 0.974093538091978 1 1
0.991791970169027 0.990842662940705 1 1
1.011594354062 1.01055404518459 1 1
0.988106298015328 0.98707414317374 1 1
1.01572009699732 1.01464064466879 1 1
1.03688693339031 1.03580174824019 0 1
0.991693182452211 0.990703383121568 1 1
0.986766064727816 0.985761320232829 1 1
0.995932758619176 0.994890035470945 1 1
0.998560213449757 0.997511612303203 1 1
0.999372811701114 0.99839172278132 1 1
1.01267473886884 1.01170168701242 1 1
0.991073727189322 0.990095061467885 1 1
0.974792862184871 0.97385243622632 1 1
0.992449391812943 0.991455690990996 1 1
1.00733738573991 1.00633188552999 1 1
0.98155870515751 0.980585018064727 1 1
1.02910723009008 1.02803940554621 1 1
1.00432946079833 1.00331060682859 1 1
1.00991373152122 1.00879458824227 1 1
0.946596309016582 0.945624656072536 0 0
1.01542559338342 1.0143571961062 1 1
1.02987519369674 1.02880485155397 1 1
0.98393080273504 0.982914905239766 1 1
0.968210265420679 0.967210730214888 1 1
0.998325122498726 0.997372313770731 1 1
0.976162080345742 0.975208102740589 1 1
0.993501550394561 0.992444394513428 1 1
0.992310645084369 0.991334139318592 1 1
1.00334108459922 1.00231516359348 1 1
1.00721828771287 1.00617031629518 1 1
0.976370154205238 0.975396926561243 1 1
1.01053988682361 1.00954316545378 1 1
0.992333508508642 0.991339849967692 1 1
1.00947043911204 1.00837936543802 1 1
0.997780344579248 0.99683792256469 1 1
1.00345858690818 1.00240112954341 1 1
1.01313866646617 1.0121948074811 1 1
0.962770094712048 0.961860748018151 0 0
1.01459921925135 1.01359070296633 1 1
0.966042087230583 0.965060517077961 1 1
1.00567138548506 1.00474310044343 1 1
1.02804009157694 1.02699730181067 1 1
1.02650384944177 1.02548560081234 1 1
1.00653604550858 1.00543108571408 1 1
0.99215898968751 0.991095711976481 1 1
0.996406611349878 0.995407924 1 1
0.989247533054854 0.988264579830424 1 1
0.994423231930743 0.993499846212595 1 1
0.999645936521133 0.998691190923066 1 1
1.02446869086628 1.0234506096005 1 1
1.02486693400975 1.02384132489972 1 1
0.990430779082774 0.989401932320629 1 1
0.974686625236365 0.973725356961461 1 1
0.971444263189737 0.970451348946706 1 1
1.00879324150916 1.00776210906539 1 1
1.03003670044317 1.02893695768933 1 1
1.02217833407007 1.02115775844172 1 1
0.994806948862186 0.9938720343733 1 1
1.03007776983045 1.02899379814662 1 1
1.00271479583806 1.00171449455552 1 1
0.973921785256928 0.972869395924596 1 1
0.994735721050895 0.993733986772426 1 1
0.980267727920335 0.979299495600741 1 1
0.964420279036038 0.963467099257951 1 1
0.992411631791133 0.991426661004511 1 1
0.981854851657058 0.980765928584814 1 1
0.987971245869025 0.987020456513001 1 1
0.984649878140449 0.983643728408362 1 1
1.00369183738197 1.00263265640325 1 1
1.02760044244553 1.02652092728787 1 1
1.01230935054797 1.01125178126991 1 1
1.02852876603901 1.02751769956462 1 1
0.999508386457875 0.998515863392552 1 1
1.00995374148452 1.00894090284724 1 1
1.02579589094087 1.02474137070018 1 1
0.995708011461314 0.994765227098996 1 1
1.00166658012317 1.00058504587911 1 1
1.00789129829815 1.00691925336775 1 1
1.01727215025399 1.01622131975455 1 1
1.01023105606284 1.00915206557453 1 1
1.01915310387453 1.01811862251606 1 1
0.981964315899712 0.980910262684506 1 1
1.00070591833196 0.999629092197461 1 1
0.993834432752926 0.992821066328125 1 1
1.00657349692737 1.00554511287543 1 1
1.01026110694372 1.0092329079112 1 1
0.994593035993219 0.993621620128694 1 1
0.998060548651478 0.997079778162069 1 1
0.960375675048061 0.959380984067836 0 0
1.00838900983614 1.00737804128943 1 1
1.0137647305352 1.01279241016144 1 1
0.966441394293702 0.965454375349619 1 0
1.00772178465141 1.00674104719582 1 1
1.02873644552046 1.02776922206666 1 1
1.02399180365564 1.02299091728549 1 1
1.02337315486259 1.02235602812399 1 1
1.02895961211026 1.02791916267754 1 1
1.00022522047481 0.999216865887156 1 1
1.00605868826201 1.00500497805353 1 1
0.966274315274573 0.965322855628604 0 0
1.0285658757681 1.02747274840633 1 1
0.995356736190039 0.994374301773801 1 1
0.982199653492909 0.981204065825255 1 1
0.967969494258274 0.966945031041834 1 1
1.0321573107924 1.03110163494103 1 1
1.02930938579487 1.02822340089512 1 1
1.02948292965299 1.02838657414196 1 1
0.999985353815467 0.999036992584151 1 1
0.984272082179151 0.983186480017266 1 1
0.997854695204074 0.996866946048978 1 1
1.00334130469043 1.00233851339118 1 1
1.01351096916578 1.01248762715595 1 1
0.995755714462426 0.994763787540136 1 1
1.05090438322257 1.04987804605594 0 0
0.99185909042624 0.990890071698018 1 1
1.01177787228649 1.01073585946918 1 1
1.00439099768316 1.00331578586277 1 1
0.992678753595407 0.991684267700327 1 1
1.01594350824908 1.01499044753961 1 1
0.988813362938222 0.98781065844024 1 1
0.963926312776108 0.962969739246912 0 0
1.0004805384458 0.999439179811278 1 1
0.997745679218284 0.996728718909644 1 1
0.930703157985962 0.929741924773629 0 0
0.976400397055694 0.975458387511726 1 1
0.976559348667639 0.97548187499348 1 1
0.991457135046636 0.990458239486467 1 1
1.03193343937436 1.03085178440947 1 1
1.02027313082118 1.01926610289089 1 1
0.998146094599354 0.997209832462751 1 1
0.982564082909572 0.981606571336394 1 1
0.983940748094243 0.982981696821873 1 1
0.998142794049476 0.99718629116781 1 1
1.02963521724867 1.02864237627515 1 1
0.999002409854071 0.99797241294353 1 1
0.971751553067011 0.970841667885017 1 1
0.971257872666575 0.970278755358257 1 1
1.03922699675173 1.0382387367724 0 0
0.999136567455732 0.998133602624218 1 1
0.977670970611962 0.976643640231283 1 1
1.0265005732444 1.02555875853839 1 1
1.01501440416717 1.01401165315614 1 1
0.989457786606924 0.988456283235769 1 1
0.96519321215428 0.964227930780894 0 0
1.01215144975714 1.01115441541753 1 1
0.973131014569572 0.972150394501491 1 1
1.02925236923929 1.02813897670367 1 1
0.998191110263902 0.997175980240939 1 1
0.961181324989093 0.960164730907142 0 0
0.98163733747863 0.980663603109521 1 1
0.993579795047162 0.992603066038374 1 1
1.00870043791366 1.00779492160969 1 1
0.973536514937576 0.972523428822806 1 1
1.00266139207903 1.00167301873275 1 1
1.00475551546608 1.0037603408481 1 1
0.996729185907777 0.995721184320626 1 1
0.992190389672855 0.991225728918575 1 1
0.97974179365993 0.978703192468947 1 1
1.02598566068616 1.02488903301902 1 1
0.994812592465536 0.993836419325112 1 1
0.987599236648641 0.986629404659896 1 1
0.961773460746328 0.96075532573287 1 1
0.96288879331514 0.96189130865548 0 0
0.998422568814712 0.997377203217321 1 1
0.988358136448462 0.987341731061025 1 1
0.980581120906692 0.979518786454845 1 1
0.973695314831424 0.97270365402007 1 1
1.01341923267031 1.01238747730878 1 1
0.991932196904274 0.990950449385393 1 1
0.985496291049747 0.984570597515166 1 1
1.01286358768792 1.01185200075408 1 1
0.992503649823898 0.991573907770347 1 1
1.01887174744364 1.01780054495981 1 1
0.986742793326102 0.985826983895013 1 1
1.0104388199198 1.00938702046011 1 1
0.9800656457022 0.97904966234324 1 1
0.988332051211378 0.987345522160785 1 1
1.00030083007883 0.999205929159902 1 1
1.03079774592508 1.02980581014861 1 1
1.00913527381904 1.00814028432668 1 1
1.00637814391863 1.00535397132877 1 1
0.976889487059908 0.975929859459466 1 1
1.0079996692811 1.00699205176782 1 1
1.03010413031282 1.0291152068561 1 1
0.997010510974082 0.995875990141589 1 1
0.999869102856526 0.998849734232195 1 1
0.994659397526725 0.99359214466527 1 1
1.02452635068566 1.02356124075359 1 1
0.991964848884334 0.990990373636501 1 1
0.990361924128319 0.989430837800286 1 1
0.99343972166612 0.992494488847091 1 1
1.01110244155113 1.01010312446742 1 1
0.976920827495498 0.975939194700522 1 1
1.01199534489164 1.01102693705161 1 1
0.9957170543766 0.994705649258154 1 1
1.00958155505367 1.00856502335669 1 1
0.986061647710168 0.985113779537743 1 1
1.04357163113262 1.04249359972009 1 1
1.00102722174627 1.00005753503153 1 1
1.0195276941962 1.01846181448439 1 1
0.997089714769665 0.996108816721092 1 1
0.999971123071523 0.998926136197193 1 1
1.02452623740006 1.02346661016026 1 1
1.00009955184183 0.999044454622944 1 1
1.00023810129432 0.999223818190234 1 1
1.00278327866463 1.00175251162643 1 1
0.986503797638125 0.985516138984944 1 1
1.00201220527704 1.00096941296356 1 1
0.989402545495872 0.988437908409957 1 1
1.01581025712173 1.01477962443664 1 1
1.02361206543463 1.02252550401761 1 1
1.00386456136727 1.00286452132623 1 1
0.998832340132185 0.997898960052919 1 1
1.00109190538495 0.999968701591077 1 1
1.01799383645777 1.01701288699074 1 1
1.01972789969778 1.01870408387843 1 1
1.0004081101154 0.999344223669828 1 1
0.977342368388314 0.976350474829648 1 1
1.00393414839396 1.00296169996134 1 1
1.00097698794054 0.999945180599476 1 1
1.00321486098613 1.002228447466 1 1
1.00084401694778 0.999863616026672 1 1
0.99778304460323 0.99679596619933 1 1
0.99859584432642 0.997660036243224 1 1
0.963240503510359 0.962356742965328 0 0
1.00120385847176 1.00020868632131 1 1
1.01171076773581 1.01074724060435 1 1
0.973943048318716 0.972982097473538 1 1
0.992311548514353 0.991239599894384 1 1
1.03751296876471 1.03644927560991 0 0
0.983224629218517 0.982251680946886 1 1
1.00069958518044 0.999664254151851 1 1
0.999895622445116 0.998936576642425 1 1
1.01742700808836 1.01635917351587 1 1
1.02564528172334 1.02463275014557 1 1
0.997132701624646 0.996168703693178 1 1
1.03854077240426 1.03747845182912 1 1
0.999444308078893 0.998497727821013 1 1
0.982819522548773 0.981857498274153 1 1
1.0233628351752 1.02239991044609 1 1
0.961122663193617 0.960200303146161 0 0
0.998518870148824 0.997583003231372 1 1
0.982050003820279 0.981105982339462 1 1
0.994428467754622 0.993396795805986 1 1
1.02634998992699 1.02525989591933 1 1
1.00548061440536 1.00448706121121 1 1
0.988609358000037 0.987597421037386 1 1
1.00816253762276 1.00718603375359 1 1
1.01237326160079 1.01134820937581 1 1
1.00169436059374 1.00069054682046 1 1
1.00361276214295 1.00257116561782 1 1
1.01124377104229 1.0102747147774 1 1
0.997562887236574 0.996541221130728 1 1
1.00980217923004 1.00875826858889 1 1
0.999858595127985 0.998831439212633 1 1
1.0013096698441 1.00033393449104 1 1
0.955428555436159 0.954491512553252 0 0
1.02152491141131 1.02056614991953 1 1
0.97297812453876 0.971986500702007 1 1
0.989716274894006 0.988753222559331 1 1
1.01115295181155 1.01019084558245 1 1
1.00560336207085 1.00458856559951 1 1
1.03116027447147 1.03018785499495 1 1
0.970046035265674 0.96910321613609 1 1
0.991553110250436 0.990527629037158 1 1
1.02843366555808 1.02743628174311 1 1
1.00154053901935 1.00050367870291 1 1
0.998576253987765 0.997550166190922 1 1
0.983824977667912 0.982774366668421 1 1
0.994095133673159 0.993129225409602 1 1
1.01034367324422 1.00936188626608 1 1
1.01747234410347 1.01646421463068 1 1
1.00546030207925 1.00439701553712 1 1
1.02565044755039 1.02457040796883 1 1
0.999489395489135 0.998517577512632 1 1
1.00125251747628 1.00028527401121 1 1
0.988696850664814 0.987685447036773 1 1
0.97229758100125 0.971372032491728 1 1
0.9982142437781 0.997226393037665 1 1
0.981485097504124 0.980523626166927 1 1
1.00088773461969 0.999841298517261 1 1
1.00045998845756 0.999492230727551 1 1
1.00715868330164 1.00617871921758 1 1
0.986930521398157 0.985940198543555 1 1
0.987749842071204 0.98676231469133 1 1
1.01924668659332 1.0182438664879 1 1
1.01855053634699 1.01754300041125 1 1
0.974989417117621 0.973975152879266 1 1
0.989582322342462 0.988641344224733 1 1
1.00343922907068 1.00236400490332 1 1
0.997779302383555 0.996795449623088 1 1
0.983179068696752 0.982102681943608 1 1
0.98832487229085 0.987324292216367 1 1
1.01936075648176 1.01827864928366 1 1
0.980164388212447 0.979207189011994 1 1
0.999147338697169 0.998167195033623 1 1
1.00811192218709 1.00712669537699 1 1
1.01042571761666 1.00938623844415 1 1
0.981252415825205 0.980331317982041 1 1
0.994503006220553 0.993471174697881 1 1
1.00291537328997 1.00198407391864 1 1
0.983528599736396 0.982558886861524 1 1
1.01545313641343 1.01449387317285 1 1
0.956468348597457 0.955490893348793 0 0
1.01091225890519 1.00997936541182 1 1
1.01213767959497 1.01110731284681 1 1
0.998484019710415 0.997503032524577 1 1
1.01226184138436 1.01122339791033 1 1
1.00902769972513 1.00800714478739 1 1
0.983484369759019 0.982553183897045 1 1
1.00580607817608 1.0047377603951 1 1
1.01083349966084 1.00980270073925 1 1
0.986735605772633 0.985750017200174 1 1
0.991968184137191 0.9908747585877 1 1
0.996868462875056 0.99585992766044 1 1
0.997938347926487 0.996901606556973 1 1
0.997855900157844 0.996849881917633 1 1
0.990073031354004 0.989073959802308 1 1
1.01811799592937 1.01703670649929 1 1
0.960667079088365 0.959666552874795 1 1
1.01160067174451 1.01063902819243 1 1
1.03261832695646 1.03160829803803 1 1
0.981933040503965 0.980863050006662 1 1
0.985212378647347 0.984173674610743 1 1
1.00092713556242 0.999992232393304 1 1
1.01878693259685 1.01785402207281 1 1
1.00373523076076 1.00266340465828 1 1
0.997941138364619 0.996976876435757 1 1
0.999501054391413 0.998506520869642 1 1
0.998531198636821 0.997599877315049 1 1
1.0118095112736 1.01080573403512 1 1
0.967809132959566 0.966852095090704 1 1
0.996730276841027 0.995722150846889 1 1
0.981010978029988 0.979999022508585 1 1
1.00603447880983 1.00507415136533 1 1
1.01806586655118 1.01701675028621 1 1
0.996475121310053 0.995520161923785 1 1
0.999657418075839 0.998635505867012 1 1
1.00136260315674 1.00035728122824 1 1
0.988982668775001 0.987943550290643 1 1
1.01315876692866 1.01215705929722 1 1
1.00831685768811 1.00728741286478 1 1
0.971740436219068 0.970706987918982 1 1
1.01829281245991 1.01726219636405 1 1
1.00632940353438 1.00536289532727 1 1
1.0068395460336 1.00584921502854 1 1
1.01013352608127 1.00909657072215 1 1
1.01250870488441 1.01150009529747 1 1
0.999002621568144 0.997979808812246 1 1
0.991079082374478 0.990065628245539 1 1
1.00763082290879 1.00658058562198 1 1
0.988383469948917 0.987422349344602 1 1
0.989559907848399 0.98865494405783 1 1
0.964439116056259 0.963494625794277 0 0
1.00792093906428 1.00691850074658 1 1
1.01001732681837 1.00892814922588 1 1
0.987305361155199 0.986368361681504 1 1
1.00430248411895 1.00330343270147 1 1
1.03013873428224 1.02919048209665 1 1
1.00228564157512 1.00129197654641 1 1
1.01026048393543 1.00926444361194 1 1
0.985818734973643 0.984808416646063 1 1
0.994321136493406 0.993353369490837 1 1
1.04625626259637 1.04522393654859 0 0
0.994814884410355 0.993842387860988 1 1
0.980899854757155 0.979885042277377 1 1
1.01586696930193 1.01487064128392 1 1
1.02445125328343 1.02347795423803 1 1
0.993855228657308 0.99284928964699 1 1
1.01959377350035 1.01854079808842 1 1
0.983903072836234 0.982939633532473 1 1
0.989339220317698 0.988282592406043 1 1
0.995911694929854 0.994927948408224 1 1
1.01177078075868 1.01073735791164 1 1
1.00452995815333 1.00361458234998 1 1
1.01152369743711 1.01050321639151 1 1
0.998616682086509 0.997666711971916 1 1
1.01736976234614 1.01633216756197 1 1
1.01145009914193 1.01042944987665 1 1
1.00837093035213 1.00737498320131 1 1
1.01259151438959 1.0115798119824 1 1
1.00038858040706 0.999348740441014 1 1
0.99569432033088 0.994639079242254 1 1
1.01173251955574 1.01071246634859 1 1
1.0332588323264 1.03221625428648 1 1
1.01075239698602 1.00970175280499 1 1
1.00166723511964 1.00062531589053 1 1
0.994971519213618 0.994006044053928 1 1
0.994615920840545 0.993618222633775 1 1
1.0064009763345 1.00537510082597 1 1
0.975000110041981 0.974013840674253 1 1
0.981082521701953 0.980078178815154 1 1
0.999634577103927 0.998686842896917 1 1
0.999181032032226 0.99817790101759 1 1
1.05314515686414 1.05198205149772 0 0
1.0301857574148 1.02918348915904 1 1
1.00962887836908 1.00862045469051 1 1
1.01011604398973 1.00906089614549 1 1
0.978068495012267 0.97708579990739 1 1
0.990392636500026 0.989419230365231 1 1
1.02298855527359 1.02192069168032 1 1
1.00994612073561 1.00891505428529 1 1
0.978249789130354 0.977222704994543 1 1
0.997649906774777 0.996623488473758 1 1
0.985459615667615 0.9845271676672 1 1
1.00363405514151 1.0025935978732 1 1
0.996198641423904 0.99521491972851 1 1
1.02064211925764 1.01957474992862 1 1
0.982058394921835 0.981126614426222 1 1
1.00384043970212 1.00286979709293 1 1
0.996703685419325 0.995736060157617 1 1
1.00721510570849 1.00617994177194 1 1
0.978434279370524 0.977481038408945 1 1
1.00662039806202 1.00561484628241 1 1
1.01474479302237 1.01381937598254 1 1
1.02148901146146 1.02044922224112 1 1
1.01554068782609 1.01450758660987 1 1
0.981615326076038 0.980599538966742 1 1
0.978887753184683 0.977896676368759 1 1
1.00030534246368 0.999284783432625 1 1
1.00869405849806 1.00765925263504 1 1
1.01885889122425 1.01774927889929 1 1
1.00151679167937 1.00057377824057 1 1
1.01072392604081 1.00976098342999 1 1
0.996457717883805 0.995451005074749 1 1
0.968634392539812 0.967647408367319 1 1
1.04250593700896 1.04152196238248 0 0
1.00232768757639 1.00145904834051 1 1
0.997881422799136 0.996882304142238 1 1
0.962146585066528 0.961111300660584 0 0
1.00604143717525 1.00503834769478 1 1
0.975924032884178 0.974973710625373 1 1
0.990591536026001 0.989608837802556 1 1
0.992940276343338 0.991959421611017 1 1
1.01730559053975 1.01634070358751 1 1
0.996156969436536 0.995100094512352 1 1
1.01463865040243 1.01362617960336 1 1
0.994506906871752 0.993538961041303 1 1
1.00531959617878 1.00425229138972 1 1
0.969643699613868 0.968691099915179 1 1
0.977072283768505 0.976081835957364 1 1
0.970366256961158 0.96934828863712 1 1
1.01042197568517 1.00938993941605 1 1
1.00345403609408 1.00240131958907 1 1
1.01249211847758 1.01146553138055 1 1
0.993444833824207 0.992465793440668 1 1
1.02232091155939 1.0211994465405 1 1
1.0127906652066 1.01168840028953 1 1
1.00547394104158 1.00440431658801 1 1
1.01057051291374 1.00954984598808 1 1
1.01546999440931 1.0144242391366 1 1
1.04405685037814 1.04297268223145 0 0
0.9965519191681 0.995540983091124 1 1
0.996652482436743 0.995644555453773 1 1
0.98064536356038 0.9796951757294 1 1
1.03837647170948 1.03739629688443 0 0
0.972803922307527 0.971811501277003 1 1
1.00290527883316 1.00183638256844 1 1
0.981347817507876 0.98027260876927 1 1
0.992967491606147 0.991985588954416 1 1
1.00800003407039 1.00706336386016 1 1
1.00258365791888 1.00159010655738 1 1
0.964960107747657 0.963985839290941 0 0
0.986710623271319 0.985645705331506 1 1
1.00063744534743 0.999682812521083 1 1
1.02028946720567 1.01927353959804 1 1
0.986053644962886 0.985091881101893 1 1
0.970807027683363 0.969767878926353 1 1
1.00733424375256 1.00630920180097 1 1
0.945012823770252 0.944062564574357 0 0
1.03711364229241 1.03602228570116 0 0
0.992732016964386 0.991696043164792 1 1
0.95767605620734 0.956732368456784 0 0
0.979672732782224 0.978680991655996 1 1
1.0194465405974 1.0184649422216 1 1
1.01229650956273 1.01132792251118 1 1
1.01524205450898 1.01427127725592 1 1
0.982371525120618 0.981366444747846 1 1
0.997697016740597 0.99675609204616 1 1
0.977291336038155 0.976285116143193 1 1
0.989050063336468 0.988035994362309 1 1
1.02352066167125 1.02247950826203 1 1
0.966301535720552 0.965319472109228 1 1
1.0083644045353 1.00740020175591 1 1
0.996318638087216 0.995399876290376 1 1
0.982376263347387 0.98135404479201 1 1
1.02934773010925 1.0282393028849 1 1
1.00037874393824 0.99941312797717 1 1
1.00397952914856 1.00302227246814 1 1
0.984677316988251 0.983662563536313 1 1
0.982753135033898 0.98174755579515 1 1
0.996661817933383 0.995616108345083 1 1
1.01148637220362 1.01043684838823 1 1
0.989782453437592 0.988836459685563 1 1
1.02634208411405 1.02533722364827 1 1
0.980051692430728 0.979139028110095 1 1
0.969007950222288 0.967962026213778 1 1
1.00612030568512 1.00517880235476 1 1
0.993055933867511 0.992010406237203 1 1
1.00695873774001 1.00591334953036 1 1
0.957873968252214 0.956860591123003 0 0
0.969658128060051 0.968720163346724 1 1
1.03164817195732 1.03059675841075 1 1
1.00844776853929 1.00748991310557 1 1
1.01692654374943 1.01594624914194 1 1
0.976961692793567 0.975979267454697 1 1
0.977214265228881 0.976218709398917 1 1
0.992930387459698 0.991944067442832 1 1
0.977027419606969 0.976008777317632 1 1
0.984401027687994 0.983346879323588 1 1
0.998583737717772 0.997612033713349 1 1
0.984997825302721 0.983998437506323 1 1
0.989195856699503 0.988199328924793 1 1
0.99015482723838 0.989153394885719 1 1
1.01390756030656 1.01287089355012 1 1
1.02310086953533 1.02206832735749 1 1
1.00946103033329 1.0084686970949 1 1
1.02418343719742 1.02309436524316 1 1
1.01436011140816 1.01337175763476 1 1
0.984788578209671 0.983763935534054 1 1
1.01569206453445 1.01457937566337 1 1
1.0091374278621 1.00823768274005 1 1
1.01777499337896 1.01678149096718 1 1
0.999442323479548 0.998461328173273 1 1
1.0093875842817 1.00838842968295 1 1
1.01125453791942 1.01026213378163 1 1
1.00899699886714 1.00802325320582 1 1
1.00648548541954 1.00545766104029 1 1
0.996468103053819 0.995476286753058 1 1
1.00704321633459 1.0060122301184 1 1
1.00402481715956 1.00303815019216 1 1
0.96292481470537 0.961959106324607 1 1
0.993325001342487 0.99231313309788 1 1
0.982869793654381 0.981941773830952 1 1
1.01645539959843 1.01538838809397 1 1
1.01056754244868 1.00951257655258 1 1
0.9881005439987 0.987143820444865 1 1
1.03347081681023 1.03240704421836 1 1
1.00913187611967 1.00812636462663 1 1
1.00716436792023 1.00618320633885 1 1
0.96768855221105 0.966765078585439 1 1
0.996259601326716 0.995303577512512 1 1
1.00361896395497 1.00257036099371 1 1
1.00384205045236 1.00281337329007 1 1
0.971410018180569 0.970425234713829 1 1
0.99438784693816 0.993446373180157 1 1
1.0211606623292 1.02001900275886 1 1
1.02149085550772 1.02043472469741 1 1
1.02605786221065 1.02504958346551 1 1
0.998048050687244 0.997008394385918 1 1
1.00867473059051 1.00769366944036 1 1
0.993869299165722 0.992908014177298 1 1
0.980818131579734 0.979750930922749 1 1
0.987460964554014 0.986395672177257 1 1
1.00328307572025 1.00230086522577 1 1
1.01172830480291 1.01071794945869 1 1
0.988321115986171 0.987312352054355 1 1
0.991123677961805 0.990103393609543 1 1
0.975894602091209 0.974903678074392 1 1
1.009752194294 1.00877754604898 1 1
0.980019960958859 0.978979872612423 1 1
1.00920781803313 1.00819039847009 1 1
1.00397023555268 1.00295080668973 1 1
0.989000155442242 0.988053675273352 1 1
1.00861861705473 1.00761835863875 1 1
0.996247223580902 0.995236838207374 1 1
0.995952946345169 0.994933711301101 1 1
0.987578782229468 0.986607051926723 1 1
0.977945501011695 0.976944674168438 1 1
0.99304261616801 0.992011379427379 1 1
0.996867797506573 0.995881802885847 1 1
1.02365725550214 1.02264469152312 1 1
1.0148766289077 1.01384600852053 1 1
1.00732295814188 1.00638542064508 1 1
1.00147623459131 1.00048643220915 1 1
1.0241165338221 1.02300599799141 1 1
1.00751189589044 1.00646768710687 1 1
0.995054179909257 0.994104248568222 1 1
0.99160856618997 0.99067277715576 1 1
0.988120107590128 0.987139765155822 1 1
0.987793519998486 0.98677438418989 1 1
0.998307314000608 0.997376508645612 1 1
1.01177648016413 1.01073051236134 1 1
1.00778368965872 1.00677374938108 1 1
1.01142407125089 1.01047654998308 1 1
1.01280386457781 1.01177628387279 1 1
0.98694405597502 0.985992241121595 1 1
0.983135005426029 0.982101354862146 1 1
1.01923696969335 1.01825912315385 1 1
1.00917812214728 1.00818486774751 1 1
0.980374787235512 0.97939005958028 1 1
0.969057338176453 0.967946509653153 1 1
1.00833550210178 1.00720782428474 1 1
0.989331405963429 0.988364666958538 1 1
1.01189141763791 1.01088529242969 1 1
0.988359439614445 0.987396495886127 1 1
1.00046951756723 0.999383806879973 1 1
1.01386910346163 1.01281169474667 1 1
1.00579520862045 1.0048349718356 1 1
1.00900574599578 1.00794749805551 1 1
1.02309247073879 1.0220546148959 1 1
1.01544786272021 1.01440511579354 1 1
0.983338811670013 0.982402744701199 1 1
0.993527094649225 0.992513527486607 1 1
0.996746768002632 0.995747155927402 1 1
0.977712297550936 0.97675096046963 1 1
0.989254247908857 0.988269192009765 1 1
1.0081321003845 1.00709299376303 1 1
1.01254419171404 1.01142725537255 1 1
1.03333052895409 1.03232742557546 1 1
1.00157039235764 1.0005811034274 1 1
0.976428396534089 0.975424743114503 1 1
0.981902914253534 0.9808447105732 1 1
1.02508884068712 1.02411059404113 1 1
1.0020209230216 1.00097068575421 1 1
1.01257446995391 1.01159947855431 1 1
0.998483626902422 0.997556248373245 1 1
0.998871064595392 0.997818091324546 1 1
0.983441095118339 0.982364392778976 1 1
1.03579588409584 1.03474401015484 0 0
0.987388643392165 0.986460209271598 1 1
1.00701361461862 1.00604993687279 1 1
0.995945399149495 0.994999403957856 1 1
1.00936722004919 1.0084152755377 1 1
1.01614891817448 1.01506300746387 1 1
1.00155606817012 1.00050834440036 1 1
0.973575713839885 0.972535399166761 1 1
0.983487282613005 0.982563164799025 1 1
1.01364599401318 1.0125966219084 1 1
1.01007140228422 1.00900872480023 1 1
1.01267620651107 1.01169766303745 1 1
0.998815220684523 0.99782646014743 1 1
1.01208490280628 1.01110362539809 1 1
1.0047662706362 1.00369439412407 1 1
0.993657222475586 0.992617216395929 1 1
0.995319829027634 0.994334062164508 1 1
1.00406763946511 1.00313270119285 1 1
0.993125282553435 0.992065025493354 1 1
0.980609584487934 0.979620941397737 1 1
1.0106159830748 1.00967367022649 1 1
1.03813510016567 1.03711597055432 0 1
0.973557530640285 0.972447775193993 1 1
1.00041375493088 0.999435703062465 1 1
1.0257303292942 1.02469342563634 1 1
0.992211379984298 0.991198915462822 1 1
0.992880799815873 0.991862327396216 1 1
0.997260216681653 0.996291256614452 1 1
1.00084732425442 0.999785588070417 1 1
1.01339084559194 1.01242237844188 1 1
1.0154872339462 1.01445860627868 1 1
1.01037005744349 1.00937125866713 1 1
1.01204489308026 1.01096016142289 1 1
0.996291451039495 0.995291206544625 1 1
0.990106883924848 0.989127896356522 1 1
0.958095152550848 0.957072059277094 0 0
0.991106903914191 0.9901655287713 1 1
0.971350788823482 0.970331213628004 1 1
1.01357895171908 1.01246424441304 1 1
0.984167119899388 0.983230022125004 1 1
1.00159337647835 1.00063088056337 1 1
1.00724624194824 1.00615785689021 1 1
0.999281494023807 0.99828151713295 1 1
0.972050753834413 0.971094097039034 1 1
1.02200441752745 1.02097136534698 1 1
1.00925061855291 1.00826764256476 1 1
0.982605418887473 0.981701423628616 1 1
1.01407841969653 1.0129454483313 1 1
0.982438856164358 0.981392059966969 1 1
0.988288174718394 0.987323157578503 1 1
0.977997006597031 0.976936704641495 1 1
1.01501435033697 1.01400528949964 1 1
1.00354492834705 1.00244933526867 1 1
1.01650299908104 1.01549813528887 1 1
1.03073553649119 1.02961380520952 1 1
1.00204381684865 1.00100684946969 1 1
1.01729299672236 1.01625403015442 1 1
1.01186836949632 1.01087814631968 1 1
1.0210426125483 1.01998440333557 1 1
1.00660069200065 1.00563822901295 1 1
0.99889790156062 0.997882857762541 1 1
1.00054542733548 0.999592577015055 1 1
0.990086966542862 0.989064691807218 1 1
1.02524664001195 1.02416408678028 1 1
0.987974280962582 0.986961188293045 1 1
1.00989813622909 1.00888469096952 1 1
1.01189872143057 1.01096251084774 1 1
0.980422178293355 0.979397896701825 1 1
1.01788127641987 1.01678137795031 1 1
0.987828826473229 0.98679143255743 1 1
1.00372689854572 1.00259371644873 1 1
1.00112881701867 1.00019620500736 1 1
0.969705590371279 0.968691271662963 1 1
0.994437649173581 0.993487983507286 1 1
1.01577092591502 1.01468795396088 1 1
0.983695536040883 0.982731498208297 1 1
1.01746788180237 1.01640831733162 1 1
0.978897989786032 0.977806141619824 1 1
1.03099182543548 1.02987656711126 1 1
0.983738439057002 0.982765554973759 1 1
1.00638698832043 1.00541610348754 1 1
1.01817110654065 1.01713273878759 1 1
1.02893020166501 1.02775755595892 1 1
0.987503161606885 0.986516434398275 1 1
1.0006627857589 0.999521422140758 1 1
1.01279408324237 1.01177115151541 1 1
1.00847742332422 1.00753460012986 1 1
1.03288706135867 1.03182795474948 1 1
1.01024122339754 1.00921419842027 1 1
0.991335134924318 0.990326159619731 1 1
1.01615543092594 1.01515164991329 1 1
0.996526550098837 0.995547515131509 1 1
1.01731545436646 1.01630119899131 1 1
1.00143270242599 1.00043747594104 1 1
0.981079929645529 0.980150685643869 1 1
1.01364130770907 1.01260980593084 1 1
0.990671134574339 0.989635308476483 1 1
0.980675725479047 0.979759703245695 1 1
1.00672051609599 1.00577854674182 1 1
0.985282458088652 0.98433818618488 1 1
0.997312343880765 0.996272680491434 1 1
1.0205266222756 1.01953368881998 1 1
0.984451284004382 0.983514471356625 1 1
0.995778635674668 0.994776868535553 1 1
1.01583865408807 1.01476055790319 1 1
1.00443009325499 1.00348547360451 1 1
1.04078525471588 1.03975647945445 0 0
0.99517541804959 0.994210930080067 1 1
1.00365631074279 1.00254780079909 1 1
0.985770883048232 0.984803250687834 1 1
1.00068765348937 0.999726297969086 1 1
1.00367051630197 1.0027013501296 1 1
0.984074907817411 0.983053844262023 1 1
0.996161889850141 0.995121413711952 1 1
1.00974102975353 1.00875612598287 1 1
0.999225778832749 0.998236756821749 1 1
0.998441125657079 0.997416576782449 1 1
1.01144586397152 1.01041802455715 1 1
0.992586802980704 0.991510286723985 1 1
0.988903919393778 0.987900869591494 1 1
1.00283672028914 1.00189035727549 1 1
1.01669056993524 1.01559169950985 1 1
1.03356125803362 1.03250404600918 1 1
1.01622842774148 1.01519294383623 1 1
1.01947780613826 1.01845579880022 1 1
1.03043096793145 1.02944686802896 1 1
0.98861148528828 0.987578692214857 1 1
0.985747003995042 0.984749333614093 1 1
0.997933468141398 0.996984175007273 1 1
1.03532165811637 1.03428446037841 0 0
0.96081592546935 0.959867338804939 1 1
1.01005668551754 1.0090565134582 1 1
0.994671310784102 0.99360862308683 1 1
0.96091056960564 0.959987145908396 0 0
0.97981541335827 0.978799245492642 1 1
0.994668658228144 0.993701559478513 1 1
1.00682903332888 1.00588168793194 1 1
1.01836986834911 1.01736157948906 1 1
0.993797136261624 0.992815878147649 1 1
0.991746062176112 0.990789391342202 1 1
1.01529092293222 1.01429989784937 1 1
1.00579169479925 1.00473710157955 1 1
0.996629274844934 0.995619220103045 1 1
0.977496165990674 0.976489885566541 1 1
0.991904267085014 0.990911234954278 1 1
0.996687581687067 0.995633014789091 1 1
0.996127458908237 0.995127362731414 1 1
1.01297066451332 1.01196010037106 1 1
0.987838273495834 0.986847606691969 1 1
0.992452144088426 0.991388104750243 1 1
1.01054275144964 1.00948484215466 1 1
0.986976865949819 0.986079373833763 1 1
1.01604738156941 1.01500599293802 1 1
1.01371973751054 1.01266715043967 1 1
1.0148391052222 1.0137571489083 1 1
0.986664542992017 0.985684098758875 1 1
0.995806008746345 0.994744472253878 1 1
0.985336414848022 0.984397112835926 1 1
0.992245741399338 0.991279943415917 1 1
1.02044331853922 1.0193935414732 1 1
1.00911354263998 1.00813977803235 1 1
1.00296906794308 1.00196964080359 1 1
0.95307884767001 0.95210269532038 0 0
0.979954471801997 0.978929208451615 1 1
1.00456607465016 1.00347132741513 1 1
1.00238310405508 1.00142791781289 1 1
1.00885836804476 1.00789045843706 1 1
1.00453601656591 1.00353081850697 1 1
0.996094576398564 0.995093482120159 1 1
1.00059929317877 0.999558235086036 1 1
0.991988563288135 0.990975048223842 1 1
1.0080956254598 1.00702098867132 1 1
0.998127660224863 0.997198657186552 1 1
1.0062468470014 1.00527675824728 1 1
0.992535985670987 0.9914830611245 1 1
1.03773542450736 1.03670177508676 0 0
1.00368624653746 1.00271566115157 1 1
1.00439408082175 1.00340996087121 1 1
0.997960798246269 0.997032115435181 1 1
0.982055608004851 0.981088479421286 1 1
0.999011693380953 0.997979687169394 1 1
0.983723430827542 0.982837733923914 1 1
1.00049199723728 0.999462708779598 1 1
1.00152665604895 1.00053905366313 1 1
0.997623838092723 0.99667309548685 1 1
1.00521870169018 1.00417706351141 1 1
1.01498904678262 1.01396198231121 1 1
1.02842821755814 1.02741221540589 1 1
0.994278018824998 0.993247981344284 1 1
0.980312877197648 0.979334987179375 1 1
1.00115767634639 1.00022942479812 1 1
0.999753686918821 0.998743800977564 1 1
0.990356524313129 0.989313345698888 1 1
1.01641699602195 1.01538603138572 1 1
1.00338487937998 1.00236356903687 1 1
0.968624583628756 0.967682876504998 1 1
1.00892599223992 1.0078300848871 1 1
1.03509570280476 1.034107480999 0 0
1.02173554807205 1.02073607345144 1 1
1.01673347748847 1.01570422630598 1 1
0.950218557946934 0.949293923125836 0 0
0.977355197481384 0.976410586589692 1 1
0.971414817358553 0.97043603124964 1 1
0.991208312432931 0.990151914289561 1 1
0.994115893109312 0.993180115256168 1 1
1.02150945097618 1.02051490609029 1 1
0.987734100174788 0.986739686960842 1 1
0.995184679986942 0.994110634656459 1 1
0.982187414232271 0.981134738725464 1 1
0.986956504531609 0.985932087383072 1 1
0.985178101973477 0.98430173234146 1 1
1.02200233653789 1.02088909666106 1 1
0.990173773296534 0.989210901618494 1 1
1.00664123881692 1.00562058633038 1 1
0.994425463948688 0.993432246688765 1 1
1.01441973649623 1.01340741130621 1 1
0.996312278117857 0.995305966503411 1 1
1.03069653956947 1.0296876286641 1 1
1.00484908480024 1.0039148547184 1 1
1.00581967713418 1.00480013190146 1 1
0.995909142536417 0.994997615637299 1 1
1.01573870858156 1.01472563516502 1 1
0.979248634460657 0.978218574781385 1 1
1.00043916536687 0.99943635300392 1 1
1.01167772249122 1.01069973909097 1 1
0.996904363622996 0.995873836492805 1 1
1.00473419956295 1.00374763182003 1 1
1.01112972753705 1.01013928141545 1 1
1.00156822433933 1.00059509091724 1 1
0.969119324394807 0.968117426070508 1 1
1.01695933715227 1.01586670342061 1 1
1.01954238545329 1.01836361302637 1 1
0.997899764726679 0.996949189343117 1 1
1.00756669581987 1.00654533750365 1 1
0.99904573879502 0.998052101575304 1 1
1.00850064009696 1.00753056889362 1 1
1.00573167363711 1.0047266777638 1 1
0.992060955694157 0.991079974569005 1 1
1.00953460695483 1.0084916165709 1 1
1.00123198248626 1.00022838664652 1 1
0.96682066282227 0.965839094486714 1 1
1.00597072394868 1.00500984581609 1 1
1.02518097586803 1.0242003983669 1 1
0.972881668651773 0.971916597803067 1 1
1.02127772263329 1.02021412967435 1 1
0.978434050715209 0.977358343490684 1 1
0.98926761405777 0.988184084535551 1 1
1.00745230879512 1.00639704624601 1 1
1.01922422210292 1.01811167283724 1 1
1.02612306294402 1.02510141931897 1 1
1.00303106359311 1.00203935269286 1 1
0.977697756506893 0.976708037270904 1 1
1.01129997656089 1.01021441571248 1 1
0.989406755230938 0.988408700810178 1 1
0.983592364591981 0.982560944051663 1 1
1.02476187281435 1.02368164334843 1 1
1.00228964027375 1.0012640828791 1 1
0.969611191747372 0.968694995335196 1 1
0.981990570329265 0.98108154616404 1 1
0.990251652591736 0.989304070947007 1 1
1.02549792486177 1.02446011889276 1 1
1.02841146306955 1.02741544949612 1 1
1.00241528841725 1.00145085114917 1 1
0.969495519716286 0.968512249828916 1 1
1.02047281758526 1.01941347989925 1 1
1.02281155971537 1.02182103062694 1 1
0.987193110663221 0.98621526630637 1 1
1.01222483065034 1.01127998469187 1 1
0.948525027392948 0.947539924330202 0 0
0.991247074080652 0.990262578241362 1 1
0.966083844857257 0.965196912345035 0 0
0.987699301442882 0.986705169014465 1 1
0.995688767491574 0.994679290312337 1 1
0.973427355826085 0.972472128613218 1 1
0.99380975110865 0.992798845795077 1 1
1.00359916295833 1.00260185123705 1 1
1.02942504711498 1.02842356314388 1 1
0.963400972308987 0.962456091995241 0 0
1.00304154519093 1.00203817399255 1 1
1.02162241660307 1.02063865509397 1 1
0.971633033516133 0.970610320329617 1 1
0.9865107337554 0.985508749741175 1 1
1.01929925133482 1.01824742063484 1 1
1.0278501933412 1.02674398595705 1 1
1.00530077623478 1.00432570855026 1 1
1.01015424010094 1.00913869404474 1 1
1.00203331976369 1.00096196469497 1 1
0.987100513783192 0.986087267876376 1 1
0.980698633174722 0.979722139089674 1 1
0.998674581683973 0.997648391040255 1 1
1.00189184942889 1.00089646663927 1 1
0.995015189565242 0.993968073062665 1 1
0.971015412384337 0.970068746065916 1 1
0.995294970943264 0.994306619712844 1 1
0.985087494674439 0.98412608328628 1 1
1.00877378222553 1.00782063689537 1 1
1.00827360333674 1.00733898893196 1 1
0.985567442948671 0.984559875692049 1 1
0.995807344713205 0.994759100687489 1 1
1.01085667057712 1.00989336140533 1 1
1.01150373065303 1.01054038822835 1 1
0.999243237925903 0.998226629631303 1 1
0.967165944241601 0.966242578397835 1 0
0.993160693352994 0.992196477617904 1 1
0.990466164240958 0.989519687360357 1 1
0.988746844084001 0.987745153029132 1 1
0.989220335178112 0.98816905722375 1 1
1.01479273226012 1.01381930911937 1 1
1.0031565661019 1.00217033500515 1 1
0.993881176975009 0.992872686767613 1 1
0.980172846366653 0.979183818038019 1 1
1.00266943228057 1.00167572418551 1 1
0.993081618522072 0.992094964891079 1 1
1.02042470222143 1.01946801091994 1 1
0.994712303335494 0.993704986716871 1 1
1.0123554510866 1.01138323922623 1 1
0.978444852930268 0.977493120186217 1 1
0.994860559729505 0.993747639614309 1 1
1.00553505694753 1.00460377622467 1 1
1.00025102355419 0.999268667856857 1 1
0.996880621498278 0.995885859358564 1 1
0.995820277577952 0.994842446756704 1 1
1.0026758129176 1.00167047841719 1 1
1.01122943160119 1.01027027296274 1 1
1.0346728633991 1.03364293774225 0 1
1.00474377262809 1.00372606326461 1 1
1.00179799383519 1.00082279325768 1 1
1.01517917052555 1.01422637419749 1 1
0.994737602857951 0.993710693337591 1 1
0.991232901177167 0.990152058527059 1 1
0.983970972218649 0.982932383615864 1 1
0.999045260230921 0.998061952147844 1 1
1.01289937495271 1.01191115201987 1 1
0.999003982052255 0.998074265936949 1 1
0.99233988229811 0.991320763803423 1 1
1.02829835096069 1.02716411415442 1 1
1.01203624130533 1.01103127016392 1 1
0.991993901858628 0.99094650797678 1 1
0.994903586887362 0.993955316780271 1 1
1.02914729918299 1.02815855751664 1 1
0.979220907131795 0.978254860891731 1 1
0.998563199398787 0.997567801356062 1 1
0.961387568417526 0.960413295141705 0 0
1.04704716632212 1.04594356807079 0 0
1.00734063796478 1.0063574331748 1 1
1.00313736073309 1.00215230148192 1 1
1.00665080388608 1.00556937279129 1 1
0.981693107978928 0.980740323933218 1 1
1.01003605317743 1.0090551752781 1 1
1.02060488483754 1.01962688373758 1 1
1.00179597386347 1.00084143066677 1 1
0.984044550523573 0.983085139513156 1 1
1.00342632944848 1.00238808492501 1 1
1.0318331020492 1.03072949783104 1 1
0.984105084582489 0.983088439483495 1 1
1.02503771094943 1.02393569723234 1 1
1.0050990159917 1.00414217980892 1 1
0.994180910299704 0.993097031506616 1 1
0.993072107960771 0.992081164635846 1 1
1.00370425855552 1.00276964490027 1 1
1.01200833587508 1.01103634596725 1 1
0.976594831618332 0.975667050821629 1 1
0.999571801858213 0.998606645656104 1 1
1.00081066529213 0.9998237556711 1 1
1.01913955650873 1.01806971697384 1 1
1.01111374995628 1.01007489910515 1 1
0.99281822328503 0.991848022061573 1 1
1.01022034347498 1.00925396878193 1 1
0.99581965664458 0.994830177722779 1 1
0.972627205485563 0.971589024987571 1 1
1.00443355942215 1.0034569917134 1 1
1.02259399899063 1.02160982558537 1 1
0.999756880627026 0.998813493627521 1 1
1.00770682805668 1.0066474117577 1 1
1.00995022579616 1.00893582174032 1 1
0.972792280051575 0.971791181959444 1 1
1.00289140788352 1.00188244252493 1 1
0.992913746428722 0.991961787296302 1 1
1.0257913802428 1.02474459384029 1 1
0.959411636852163 0.958415266662464 0 0
0.984827367273581 0.983862118017638 1 1
1.01744764374689 1.01645858196192 1 1
0.986473752503825 0.985495898802979 1 1
1.00272283372881 1.0017464116462 1 1
1.02398535624845 1.02297137921012 1 1
0.993664850550979 0.992631535276472 1 1
1.01179146465699 1.01080734474931 1 1
0.986086969475014 0.985095516670761 1 1
1.017183379253 1.01617050748248 1 1
1.04036260608902 1.03931014347958 0 1
0.97407447323635 0.973079589742025 1 1
1.00072083581115 0.999751675873741 1 1
0.991022806563201 0.989985052154368 1 1
1.0332009778953 1.03219051197775 1 1
1.03356492820766 1.03258084860537 1 1
1.01699147287145 1.01598847245493 1 1
0.992231516782814 0.991214493160148 1 1
1.00955629025131 1.00852198829549 1 1
1.01280416293756 1.01180595505271 1 1
0.988076760422695 0.987173874225255 1 1
0.975701923673739 0.9747579873376 1 1
0.989132942454475 0.98807904261377 1 1
1.00436592457292 1.00333816340236 1 1
1.02813061114565 1.02710469372848 1 1
1.00817252806808 1.00715113254722 1 1
1.03778734666692 1.03678615010183 0 0
1.00435550105873 1.00332292029369 1 1
1.01234643317611 1.01137447455042 1 1
0.993458111938299 0.992468322635075 1 1
1.02311654668223 1.02210947802757 1 1
0.980849694638825 0.979860769971113 1 1
0.998578727482336 0.997513415909174 1 1
1.00989748333423 1.00892069496706 1 1
1.01470006095601 1.01361826408869 1 1
0.995203756890703 0.994229068813121 1 1
1.02214191942526 1.02112460742551 1 1
1.0109510822852 1.00999322479526 1 1
1.00229383238044 1.00131842052946 1 1
0.998612344967079 0.997599708614988 1 1
1.01867147558822 1.01770682437992 1 1
1.01399469879763 1.01302468563272 1 1
0.980634338535557 0.979587064399081 1 1
0.982792438307138 0.981836937151425 1 1
1.00422893133381 1.00322092758228 1 1
0.989083508353893 0.988138035822513 1 1
0.986135121745314 0.985153445025638 1 1
1.0010848653061 1.00008378228427 1 1
0.974009165311013 0.973115036406229 1 1
0.996235971869973 0.995220593263148 1 1
1.02073941683986 1.01971969810052 1 1
1.00658857002108 1.00556644130912 1 1
1.00648211453563 1.00542530139708 1 1
1.02815308915752 1.02713052167208 1 1
0.992338998127459 0.991403324268288 1 1
1.00606639426886 1.00511247299975 1 1
0.981192918013788 0.980176860186855 1 1
0.971779043240352 0.970836465669789 1 1
0.98353037751766 0.982515652671953 1 1
0.986777638479329 0.985799447520385 1 1
1.00106457732204 1.00003088374573 1 1
1.01083862732033 1.00990089828023 1 1
1.01268588334635 1.01170061243479 1 1
0.999995656514856 0.998977560465587 1 1
0.993712422154269 0.992727983902083 1 1
0.996545437446694 0.995574885484335 1 1
0.975562183761188 0.974572706487777 1 1
0.987584927536899 0.986651096113546 1 1
0.988795998498919 0.987758669518176 1 1
0.989779152289032 0.988775344101828 1 1
0.996746303860488 0.995686675944344 1 1
0.98411452693039 0.983203816874589 1 1
1.00743036157588 1.00648364726504 1 1
1.00692604635013 1.00590147736896 1 1
1.03196830616584 1.030934974749 1 1
1.00325769109203 1.0022523112558 1 1
0.980250310058861 0.979213696930428 1 1
1.00084925638751 0.999848391859061 1 1
1.00178579482654 1.00073996850673 1 1
1.03052639311244 1.02954463942761 1 1
1.00212092501934 1.00111925262856 1 1
1.01026028381359 1.00928331892882 1 1
1.00852001522209 1.00753465582222 1 1
0.977869076741709 0.976888109805064 1 1
1.00017434664597 0.999151749272706 1 1
1.0308068217234 1.02979699440834 1 1
1.01854150851421 1.01748949039898 1 1
0.991076758727166 0.990093001754308 1 1
1.00857242343014 1.00752590495034 1 1
1.02658728558487 1.0255791686229 1 1
0.987103938312246 0.986094864585835 1 1
1.00122078609396 1.00017003135896 1 1
1.00748894974278 1.00645365833642 1 1
0.998367402214375 0.997325874646335 1 1
0.993549438320775 0.99255864638955 1 1
0.997973399589616 0.996986763372185 1 1
0.968572960357118 0.967568558746381 1 1
0.964523335960308 0.96349268402416 0 0
0.993905718079375 0.992923152047144 1 1
0.962801031125497 0.961834606538238 0 0
1.03555775790964 1.0345641197831 0 0
1.03046339423105 1.02943243471038 1 1
0.986221222945191 0.985202960584017 1 1
0.992564592469483 0.991556215270082 1 1
1.00917571891787 1.0081890714611 1 1
0.994571983161269 0.993637824103386 1 1
0.993715671258555 0.992665849133494 1 1
0.999302682229305 0.99825895663454 1 1
1.00160838315851 1.00057107134396 1 1
1.006259536017 1.00524342241394 1 1
0.984724251152795 0.983770341371501 1 1
0.968776278545525 0.967773968436962 1 1
0.978812092440395 0.977783976484645 1 1
0.964004824171473 0.963053976684839 0 0
1.01000420105489 1.00900368847277 1 1
0.987696255371193 0.986655849355982 1 1
0.980477214409634 0.979465858543535 1 1
1.00876725626136 1.00773417222568 1 1
0.968951210393632 0.968032079684709 1 1
1.04428318104907 1.04326109865585 0 0
0.987997465437068 0.98698013876774 1 1
0.992304792474604 0.991276536564017 1 1
1.0094471770388 1.00850417888709 1 1
1.00520070559134 1.00418126074569 1 1
1.01148528033125 1.01039269926912 1 1
1.00290322692872 1.00189612577028 1 1
0.996998696837384 0.995964144798126 1 1
0.966648135028931 0.965651486999171 1 0
1.00835000308451 1.00734763804362 1 1
1.01779226954715 1.01672735806309 1 1
1.03219982576824 1.03113845454415 1 1
1.02642912652608 1.02537511282482 1 1
1.01110299097468 1.01015359050703 1 1
1.03310925410092 1.03208266699392 1 1
0.99709872764484 0.996093791761406 1 1
0.983315849347836 0.98232826600771 1 1
0.966132684180214 0.96519143688915 1 0
1.0163719945654 1.01532379392173 1 1
1.0170996069109 1.01609084962365 1 1
1.00954417968544 1.00860170536467 1 1
1.01225439318898 1.01122967389906 1 1
0.995919978831508 0.99489415961732 1 1
0.995970509878012 0.995022297536465 1 1
1.03974929112702 1.03873610459488 0 0
1.00565653520265 1.00462895224368 1 1
0.983506372731671 0.982504329784184 1 1
0.998226876648362 0.997267651124499 1 1
1.01562613746416 1.01453881460803 1 1
0.978139804304826 0.977204100928299 1 1
1.00225602686797 1.00126216049269 1 1
0.983253356708419 0.982269892899536 1 1
0.986329798180664 0.985256756847096 1 1
1.00766449024888 1.00658873477975 1 1
1.00759206922976 1.00662358702693 1 1
1.00712680282405 1.00613943715941 1 1
1.02368962844465 1.0226833337147 1 1
1.01479297981941 1.01378216329015 1 1
1.021782028159 1.02068811613905 1 1
0.992857884026341 0.99189811224193 1 1
1.01576897011433 1.01472221070363 1 1
0.993540183241917 0.992482706709297 1 1
0.996323238098498 0.99537110837225 1 1
0.98171968327593 0.980759432228268 1 1
0.962782045487274 0.961839621481889 0 0
1.02254272975516 1.02151935974253 1 1
1.01829975532121 1.01720824886196 1 1
1.02204211926217 1.02102604442115 1 1
1.01444752744726 1.01345979849523 1 1
0.986406259807638 0.985471392191796 1 1
1.044739085322 1.0437309092482 0 0
0.982942233369928 0.981882949918066 1 1
0.999476343380482 0.998400777576263 1 1
1.01610450240004 1.01510139326238 1 1
0.989855061645896 0.988819636612854 1 1
0.995365257945068 0.994325063022511 1 1
1.0014723607383 1.00047361084185 1 1
0.993353136714494 0.992388825720339 1 1
0.991692903521793 0.990731744203703 1 1
1.03101971107139 1.02991513907173 1 1
0.976110651877327 0.97514211578342 1 1
1.02157663268333 1.02055591948491 1 1
0.986461228911895 0.985420696765289 1 1
1.01869644522403 1.01761434664887 1 1
0.990113103142719 0.989094224063311 1 1
1.01227806234802 1.01128291829968 1 1
1.0091500388663 1.00821259269607 1 1
1.01488299251278 1.01383451447656 1 1
1.00158074367645 1.00058806939078 1 1
1.03277977112965 1.0317898090479 1 1
0.986856943647589 0.985881678698386 1 1
0.97399570749463 0.973089968411192 1 1
1.00977596541343 1.00869938790846 1 1
0.988948487653813 0.98794974023685 1 1
0.98776954187322 0.986757370788029 1 1
1.03392994955777 1.03296648402301 0 0
0.963934293009973 0.962969237755297 0 0
1.00515580338902 1.00416713111616 1 1
0.995039671929823 0.994136819004051 1 1
1.03021257509587 1.02918788589432 1 1
1.01923160074106 1.01806593361935 1 1
1.01111619647349 1.0101639532166 1 1
1.0228859457577 1.02194736589377 1 1
1.01660037752972 1.01555071291064 1 1
1.00205295019236 1.00105013620268 1 1
1.03411585110848 1.0330582120893 1 1
0.996952679627932 0.995946596046002 1 1
1.00935540660307 1.00833783882547 1 1
0.994126498085893 0.99306486421335 1 1
1.0056932379511 1.00469495833915 1 1
1.00961215936861 1.00860083644663 1 1
0.997203859653103 0.99623999300646 1 1
0.991973035975159 0.991025205698594 1 1
1.02218702781792 1.02110024311473 1 1
0.984522292764604 0.983515845141693 1 1
1.0159900384723 1.01493128829178 1 1
1.00489630490139 1.00391169278606 1 1
0.992442278534789 0.991371538934972 1 1
0.963975526761143 0.963053326601939 0 0
0.997171472594714 0.996062125488358 1 1
1.02281154670042 1.02165599634045 1 1
1.01053259604602 1.0095384754901 1 1
1.0255526419291 1.02444570669599 1 1
1.01829927499322 1.01729659172524 1 1
0.976818064717712 0.975812265717183 1 1
0.989943944232824 0.988971408627346 1 1
1.02549375867883 1.02443328183867 1 1
1.00976153916443 1.0086801334494 1 1
0.992489676962887 0.991425576795459 1 1
0.988426764966957 0.987426013789963 1 1
0.984091500218657 0.983048084714916 1 1
0.972527170393237 0.971556418744387 1 1
1.00426252753269 1.00329942823604 1 1
0.991443044528728 0.990418192831467 1 1
1.02499705549433 1.02395606299223 1 1
1.03274551338244 1.03159856073848 1 1
0.954594138409151 0.953501246494775 0 0
1.00337586502165 1.00239016403667 1 1
1.01220157549959 1.01123784636653 1 1
0.985370898244723 0.984359626185634 1 1
1.02160497846513 1.02060730040726 1 1
1.05528456872381 1.05417430027537 0 0
0.99203427190966 0.991061261026702 1 1
1.00326268223563 1.00220945853415 1 1
1.01127390233695 1.0102668073619 1 1
0.977674725805032 0.976635967565823 1 1
0.988863430802093 0.987884579419385 1 1
0.963063991695454 0.962115139409417 0 0
1.02642529899019 1.02534706444895 1 1
0.993748574213321 0.992773642183095 1 1
0.983458668065398 0.982440267347667 1 1
1.02580305876518 1.02478975503288 1 1
0.98725497525409 0.98625351355469 1 1
0.991221784484014 0.990191134350504 1 1
1.00029088006351 0.99926539878529 1 1
0.999263887544741 0.998284384995057 1 1
1.02134632638929 1.02035541667529 1 1
1.01358105322925 1.01263963752223 1 1
1.01350893832341 1.01248906953108 1 1
0.992732516762635 0.99170344082216 1 1
1.00030513926616 0.999338076738533 1 1
0.999130306371688 0.99814509555051 1 1
0.984345640031561 0.983422132184107 1 1
0.987398284016001 0.986423753292764 1 1
0.981956219543453 0.981002572544036 1 1
0.992643829430478 0.991654540655746 1 1
1.00289806661822 1.00190807412319 1 1
0.973713103317626 0.972731803178266 1 1
1.01695199943709 1.01589181940641 1 1
1.01517963202729 1.01418392476989 1 1
0.99492859856209 0.993947131480952 1 1
0.988538572594588 0.987544193071033 1 1
1.00060773982878 0.999617339960992 1 1
1.01096671046909 1.00988516431468 1 1
0.997137609735317 0.996067954662411 1 1
1.00392658860598 1.00294215594244 1 1
0.992632580654625 0.991621826225996 1 1
1.00192948276803 1.00090894232405 1 1
1.0139968904859 1.01289643339986 1 1
0.997525169994685 0.996567149797632 1 1
1.03019329934736 1.02917702488293 1 1
0.988967589944952 0.987993138662164 1 1
1.00086956163934 0.999863866291551 1 1
1.00783880599212 1.00676949603933 1 1
0.970367749849609 0.969393097661349 1 1
0.975831134549093 0.974795075172181 1 1
0.978932325934167 0.977974760677149 1 1
1.00898610157861 1.00799679463853 1 1
0.995309052513685 0.994369675017611 1 1
1.0037203142589 1.00270678815345 1 1
1.01466035201368 1.01368627323404 1 1
0.993571634313156 0.992483869181858 1 1
1.00026977003089 0.999222775060893 1 1
1.00859381364294 1.00765929446392 1 1
0.987091127005584 0.986137985790718 1 1
0.988492578948382 0.987452028137213 1 1
1.00253185680447 1.00151982832563 1 1
1.02977312151683 1.02870530982785 1 1
0.995360452249267 0.994376732003708 1 1
0.99301108860017 0.99203110874149 1 1
0.995625133795601 0.994641580886523 1 1
0.980934216885843 0.980001386925747 1 1
0.995016785133579 0.994078807311563 1 1
0.985247986972412 0.984301867711548 1 1
0.983955631200521 0.982936239036799 1 1
1.00853531996334 1.00755943530055 1 1
0.998871520547067 0.997861808011513 1 1
1.03006748254729 1.02901984870245 1 1
0.959586016868367 0.958662209028884 0 0
0.985840026537588 0.984835296933349 1 1
1.02013026699798 1.0190921190888 1 1
1.00022568441833 0.999253270562705 1 1
0.999414318588204 0.998412917093508 1 1
0.997154448727795 0.996159041019106 1 1
0.992165540536125 0.991113990620298 1 1
1.00761305524521 1.00662441235426 1 1
0.995324460607321 0.99438458099418 1 1
1.00802184988718 1.00698840829687 1 1
1.00939165826788 1.00835980823972 1 1
0.988128103469094 0.987198436944891 1 1
1.00343329141168 1.00247289262024 1 1
0.985934278729737 0.985008610784533 1 1
0.98765590304342 0.986658851335635 1 1
1.00032178817364 0.999308629533472 1 1
0.981115002659234 0.980108430078061 1 1
0.984662485930454 0.983720838224131 1 1
1.01724147525092 1.01619282734042 1 1
0.998427008229594 0.997427019270857 1 1
0.97888587110521 0.97795147745264 1 1
1.00608247128713 1.00509249488336 1 1
0.991055201468728 0.990083302712487 1 1
0.986765870564072 0.985703551686712 1 1
1.01556110856216 1.01450990001381 1 1
0.977216943426436 0.976151960247542 1 1
0.993335014191345 0.992328585217084 1 1
1.02660220448605 1.02563927075512 1 1
1.00290174973993 1.00192272748214 1 1
1.00903414144643 1.00800393517855 1 1
0.978422312812274 0.977493135446711 1 1
1.01512975142751 1.01409728146752 1 1
0.992389406133156 0.991418393342145 1 1
0.997212639863838 0.996249784135975 1 1
1.01164008950353 1.01065967393334 1 1
1.01460108107788 1.0135628944145 1 1
1.02049020168822 1.01949632858452 1 1
0.999290725412793 0.998271486291188 1 1
0.983823451967287 0.982838300803911 1 1
1.00277159534799 1.00180231821746 1 1
0.98353560109418 0.982585474275899 1 1
1.0119239764859 1.01094548250608 1 1
0.999826585430664 0.998805995957585 1 1
0.975005220773849 0.973920678169189 1 1
1.0140653960023 1.01310441848329 1 1
0.996746391607275 0.995779900434914 1 1
1.01261652892613 1.01160942073032 1 1
1.00315722234795 1.00215998542514 1 1
1.00609831919455 1.00504917643744 1 1
0.992413098543237 0.991401804693867 1 1
1.01704566185262 1.01604422400502 1 1
0.976732618971004 0.975696150961999 1 1
1.0085505073691 1.00752200596859 1 1
0.976369497391366 0.975447978292642 1 1
1.0092041776278 1.00813319205701 1 1
1.01084456902496 1.00983842116319 1 1
1.0040322046423 1.00305783356911 1 1
0.985180085400825 0.984068638031992 1 1
0.993404002613353 0.992447595380305 1 1
1.0022473510672 1.00122911918166 1 1
1.01385534775194 1.01282554521503 1 1
0.977592703442456 0.976656426199107 1 1
0.989297864590285 0.988262616440827 1 1
0.993190591546086 0.992138570516306 1 1
1.00039314115409 0.999433910386682 1 1
1.00924192294964 1.00824009870056 1 1
0.999895511360905 0.998888796631987 1 1
0.991634184845514 0.990624083528426 1 1
0.998279291922386 0.997233426336156 1 1
1.01766550696856 1.01672785883501 1 1
1.00621397496859 1.00515679083807 1 1
1.00146378542741 1.00043041398176 1 1
0.985131826207647 0.984115287304184 1 1
0.969832753369727 0.968857475724247 1 1
0.986495470216431 0.985568409353182 1 1
1.00741649392189 1.00641331482899 1 1
1.00023899846571 0.999171392484178 1 1
0.989143695715551 0.988188562022629 1 1
0.987206322753514 0.986195494403967 1 1
0.989683969093361 0.988653479167137 1 1
1.00408884374401 1.00302074932132 1 1
0.992687270079689 0.991663718264178 1 1
0.986094164352945 0.985148835526171 1 1
0.989346453690543 0.988340520224018 1 1
0.990803621156706 0.989775624768753 1 1
0.996900129896039 0.995880673597843 1 1
0.994822642426287 0.993890655582419 1 1
1.00438535055105 1.00339803516529 1 1
1.02116234372941 1.02012985300551 1 1
0.998592739569403 0.997573705487111 1 1
1.01265411230579 1.01165741539007 1 1
1.00775340068767 1.00666861948656 1 1
0.997249929462944 0.996266353107738 1 1
0.996523441056812 0.995534521792089 1 1
1.00291248375898 1.00187307149393 1 1
0.976324649113934 0.975344771494894 1 1
0.993313107360433 0.992395696003416 1 1
1.02607820768957 1.02516065134027 1 1
1.03331509515805 1.03232221067323 1 1
1.00567399600102 1.00472154819484 1 1
0.997640946904304 0.996605575974687 1 1
0.992137311358899 0.991124131198951 1 1
0.986448560223673 0.985414348641007 1 1
0.990446345348917 0.989445920664527 1 1
1.01042140571827 1.00931865928969 1 1
1.01322881263443 1.01213247591458 1 1
0.988816253548098 0.987788965912933 1 1
0.97798750418953 0.977066387332326 1 1
1.01495727077736 1.0138975497606 1 1
0.97549468149078 0.97453574563499 1 1
0.98645351770344 0.985535221891913 1 1
1.00557990572867 1.004557148222 1 1
1.01539680774077 1.0143782237147 1 1
1.00295157911783 1.00198659450394 1 1
1.01730102535149 1.01628876726545 1 1
0.976363302641881 0.97536593138186 1 1
0.998685660399358 0.997652702665232 1 1
1.00409778348826 1.00311210040239 1 1
0.984985125200213 0.98395559700593 1 1
0.983569669161698 0.982665618739865 1 1
0.988503601822535 0.987556375768715 1 1
1.00057690504119 0.99963186239365 1 1
1.00571249366605 1.00462660359027 1 1
1.0029043365879 1.00186662303371 1 1
0.993555225803362 0.992585212220064 1 1
0.981656710103782 0.980638621886799 1 1
1.02501510798316 1.0239531355786 1 1
0.999971100672782 0.998999921784455 1 1
1.0005393237906 0.99953043001442 1 1
1.02074102075791 1.01975994041025 1 1
0.986239186591308 0.985221535912095 1 1
0.968594319917389 0.96751217344352 1 1
0.998675072659967 0.997655372595242 1 1
0.978845213079495 0.977834029200487 1 1
1.00897043140779 1.00797442612323 1 1
0.998599573147125 0.997655128092986 1 1
0.993047365214426 0.992061902322389 1 1
1.03650368139497 1.03545293447791 1 1
0.984287433414153 0.98323971547595 1 1
1.01788967362995 1.01689649218777 1 1
0.973042544546971 0.972088987688072 1 1
1.01792842724142 1.01683264028109 1 1
0.979557721217517 0.978538254046532 1 1
0.998312038410822 0.997314694678145 1 1
1.03992941207781 1.03893309037451 0 0
0.98650604400617 0.985508948218553 1 1
0.986313502157043 0.985283812819118 1 1
0.974147626352595 0.9731243410065 1 1
0.972254735932514 0.971251756146933 1 1
0.973580491578777 0.972559555481097 1 1
1.02669311909813 1.02563426180523 1 1
0.989037354923219 0.988010807268256 1 1
0.991926420315391 0.990839448696779 1 1
1.00008315144165 0.999037454018565 1 1
1.01205920770819 1.01115597047576 1 1
0.991069452988296 0.989972849479797 1 1
1.00368170039944 1.00265368395788 1 1
0.992682408586653 0.991725413556118 1 1
1.0149360846673 1.01399203028586 1 1
0.99294347969994 0.991947316290487 1 1
0.99309932843008 0.992104552621098 1 1
0.974862608188551 0.97385936819502 1 1
0.999199109916139 0.998160766670677 1 1
0.989508773044198 0.988481528277947 1 1
0.998531816850431 0.997549834607842 1 1
0.98087972479256 0.979890122786333 1 1
0.996410543392858 0.995411058425363 1 1
0.989309236505135 0.988359138193948 1 1
0.982340557269621 0.981350480451876 1 1
0.997414803555779 0.9964909662216 1 1
1.00777326774702 1.00675824661436 1 1
1.0030058139503 1.0020635966764 1 1
0.986547493902379 0.985573450021563 1 1
1.03749322275362 1.03642135550217 0 0
1.00198873711386 1.00098857633826 1 1
1.00918784983424 1.00818600311559 1 1
0.98339551669156 0.982391335142685 1 1
1.00283639378653 1.00186670923104 1 1
0.995039317278357 0.994018830097261 1 1
1.0073984913421 1.00645588814742 1 1
0.987367043059461 0.986328130418364 1 1
1.00825998338334 1.00710835874549 1 1
0.98946925159706 0.988384610125125 1 1
0.973349634366312 0.972333500982111 1 1
1.00636164603726 1.00533039869492 1 1
0.990081188069993 0.989074667705888 1 1
1.05244118771054 1.05136297893137 0 0
0.991607452867458 0.990640710003726 1 1
1.00601184040324 1.00497555555666 1 1
0.98561849446236 0.984616284695408 1 1
1.0019577067397 1.00099084181976 1 1
0.999959308854867 0.998924308556416 1 1
1.00125939740039 1.00028853290127 1 1
0.964522450880234 0.963546140784431 0 0
1.00234345077872 1.00130885412254 1 1
0.978886406800985 0.977868987432114 1 1
0.998415074466177 0.997451468819443 1 1
1.00738423324627 1.00631084267159 1 1
0.992457227305966 0.991380736854511 1 1
0.998005346343548 0.997025499777249 1 1
0.982230016863401 0.981301815086083 1 1
1.02260541513947 1.0215288906834 1 1
0.999871494004511 0.998860168479964 1 1
1.00932187012061 1.00821871510624 1 1
0.992980882115675 0.992018341665206 1 1
0.99923204806246 0.99820461773674 1 1
0.992594330772029 0.991552407927653 1 1
0.996057041069457 0.995045788006556 1 1
0.990377757657834 0.98937458393405 1 1
1.00871956248421 1.00773711876524 1 1
0.986751441527662 0.985678958334058 1 1
1.00378798774203 1.00284294163 1 1
1.00535981240354 1.00431829531119 1 1
0.991105465230915 0.990135848080214 1 1
0.968222309105593 0.967311338055668 1 1
0.972579147661616 0.971545276803382 1 1
0.995935914453164 0.994963995748767 1 1
0.97884463481491 0.977897585976867 1 1
1.00204725110872 1.0009827930576 1 1
1.00455271961807 1.00353555283124 1 1
0.99696284889772 0.995944252008672 1 1
1.01146595184125 1.01036905957971 1 1
1.01411874549716 1.01308183704161 1 1
1.00262506595455 1.00168399665809 1 1
0.981513993098212 0.980557925960204 1 1
1.02646813000075 1.02545977006991 1 1
0.997959399846985 0.996894203341127 1 1
0.961013822380198 0.960080600351457 0 0
0.999878187665261 0.9989313868019 1 1
0.983655206128492 0.98264283103456 1 1
0.989687453332708 0.988689526933527 1 1
1.00290542411752 1.00191896886739 1 1
1.01012958122402 1.00911080398319 1 1
1.02484244802884 1.02389332647592 1 1
0.987769390325799 0.986817918514637 1 1
1.00334240510202 1.00228729378221 1 1
0.98607141469607 0.985051294402995 1 1
1.01353438340861 1.01243544680855 1 1
0.999579588821247 0.998579143218867 1 1
1.0120682861124 1.0110860589202 1 1
1.00325424648153 1.00224303440112 1 1
1.00840016432279 1.00740710111173 1 1
0.98871200673099 0.987691350953864 1 1
0.991711584718144 0.990760510688695 1 1
1.00370908970707 1.00267465979556 1 1
1.00916069285183 1.00819279076767 1 1
1.02678764211004 1.02574639984983 1 1
1.00390496945267 1.00278203773467 1 1
0.996036211002621 0.994995161712626 1 1
1.00145518829158 1.00048896383109 1 1
0.976595188709603 0.975565000341049 1 1
0.986749464180265 0.985766995906338 1 1
1.01667045780656 1.01567678228806 1 1
1.01536076764398 1.01423930775743 1 1
0.999479688604988 0.998391811483453 1 1
0.995772449976603 0.994785151614173 1 1
1.00633842684678 1.00531696955977 1 1
0.980515428855035 0.979552968874246 1 1
1.03309899276275 1.03202510232657 1 1
0.982842376817122 0.981806647431121 1 1
0.99459250745595 0.993587138220901 1 1
0.983335227112255 0.982354170042307 1 1
0.999874279198527 0.998869065691603 1 1
1.00211963901022 1.0011360291972 1 1
0.995467036304807 0.994470869083537 1 1
0.975384358134274 0.974374268692704 1 1
1.03161982767373 1.03055765947167 1 1
1.02000403910533 1.01904218386846 1 1
1.0000328145969 0.999000346135131 1 1
1.01105788194173 1.01009505529915 1 1
1.00944972005948 1.00852590969263 1 1
0.989809552666645 0.988825901369955 1 1
1.01507236913979 1.01406119168009 1 1
0.993961295765699 0.992944360813396 1 1
0.995977235082789 0.995003725178698 1 1
0.975335215145588 0.974338611921588 1 1
0.988796465030072 0.987846054024668 1 1
1.00826782973975 1.00732041699212 1 1
0.995981848100923 0.995045292215383 1 1
1.00016843813484 0.999194369332505 1 1
1.00312339841068 1.00208507602082 1 1
1.01081440187019 1.00981430663843 1 1
0.996271229056575 0.995197851495173 1 1
1.02579970466597 1.02466037024946 1 1
0.971547248716361 0.97064640514498 1 1
1.00026039526995 0.999222176146907 1 1
0.989790037579894 0.988803665538763 1 1
0.990251641662239 0.989234241739213 1 1
0.995159042966054 0.994141345650793 1 1
0.97666513706835 0.975715452148772 1 1
1.03484256635961 1.03385670199677 1 1
0.995578791173862 0.994619550757926 1 1
1.00565263570104 1.00468967663833 1 1
0.999517102792877 0.998484691580935 1 1
0.995158264488887 0.994157010447369 1 1
0.99616427062136 0.995248000798405 1 1
1.02009199110187 1.01908855437739 1 1
1.03548556417845 1.03444535662461 0 0
1.00051572926929 0.999483805967184 1 1
1.00008154893818 0.999065366282778 1 1
1.00812535514282 1.00712128499739 1 1
0.995692462884804 0.994711853463659 1 1
0.986918001971446 0.98588651500598 1 1
1.01245756861243 1.01146978547557 1 1
0.989496406867558 0.988514863055434 1 1
0.984393250232084 0.983401312265886 1 1
0.966121134063056 0.965123536796714 1 0
0.977834688853487 0.976900453879811 1 1
1.01029613378879 1.00927955542331 1 1
1.00662426649342 1.00564150887434 1 1
1.01200811934865 1.01096524261509 1 1
0.987811846683575 0.986724046649616 1 1
0.988178399217854 0.987156537171236 1 1
1.01444385227036 1.01345676367837 1 1
1.01481480923703 1.01383079314147 1 1
1.00491791853075 1.00390299943414 1 1
0.990791878998356 0.989799662017997 1 1
0.966570007986662 0.965598118151207 1 0
1.00890125346643 1.00790746149627 1 1
1.01131601743927 1.01020284286642 1 1
1.00718124628144 1.00615901850058 1 1
1.01432532998267 1.01320136137289 1 1
1.03352326335814 1.03253777909338 0 1
1.0139346577626 1.01287420110951 1 1
0.984426940885329 0.983423091509651 1 1
0.999301468711779 0.998372549003251 1 1
1.0170453640086 1.01603960361817 1 1
1.02218576640483 1.02112069074096 1 1
0.998274338573762 0.997297134003959 1 1
0.998111713302095 0.99704603518009 1 1
1.00681082731071 1.00581897888941 1 1
0.971420082443169 0.97044969091155 1 1
0.975315274678552 0.974312000887748 1 1
1.02184946334831 1.02084924975386 1 1
0.999766690944134 0.998776842427385 1 1
0.995737731867833 0.994773411445557 1 1
1.00505247637911 1.0040073712342 1 1
1.00177159944155 1.00088757467126 1 1
0.984007330659492 0.983011678328722 1 1
0.99514000866866 0.994123640463633 1 1
0.992882067235468 0.991875426792196 1 1
1.00459881816133 1.00360217907822 1 1
0.981667449385118 0.98062132886984 1 1
1.01062715583242 1.00966589367067 1 1
1.01811258694016 1.01709053776443 1 1
0.984378614140651 0.983376412952501 1 1
0.979176533915302 0.978127548798829 1 1
0.998550429900956 0.997548822878204 1 1
1.01981623544556 1.01877125905483 1 1
1.00975683243467 1.00879246184506 1 1
0.988684075619971 0.987672303184353 1 1
1.01264558091153 1.01161868168951 1 1
0.999566242320284 0.998506734186692 1 1
1.01201458835526 1.01098600431817 1 1
1.02591028915503 1.02488818222821 1 1
1.0005233745785 0.999526821755603 1 1
1.01036686737012 1.00940042602036 1 1
1.01893495533722 1.01791148888499 1 1
0.977400529736414 0.976390250195975 1 1
1.04253183600867 1.04147298221958 0 0
1.02336193053368 1.02224832728103 1 1
1.00281942644337 1.0018827575007 1 1
1.01558622472356 1.01459577901508 1 1
0.984757876402047 0.98374868253752 1 1
1.00431199530558 1.00330628115994 1 1
0.988109359105784 0.987148502141118 1 1
0.997893130522505 0.996859890588132 1 1
1.00918718790262 1.00817676617663 1 1
1.01319168473459 1.01215002521112 1 1
1.02232363955449 1.02136030539514 1 1
0.961251698363464 0.960334723475461 0 0
0.982082028010755 0.981087959243363 1 1
0.998264513906999 0.997219922021185 1 1
1.01547945339026 1.01452601415252 1 1
0.988461387813942 0.987485434596114 1 1
0.98712862673236 0.986197348604021 1 1
1.03907710341379 1.03794574410161 1 1
0.980798433653738 0.979799427672924 1 1
0.988096066092179 0.987186053504979 1 1
0.985912902107072 0.98484655072708 1 1
1.00636093083129 1.00536601325359 1 1
1.01349597725211 1.01241964358406 1 1
1.00501181934332 1.00400293947796 1 1
0.992723472566635 0.991734474329404 1 1
0.981841293494009 0.980809994904772 1 1
0.991929750844649 0.990865235733646 1 1
1.01230152632247 1.01125410285006 1 1
0.993352061187854 0.992353715122118 1 1
1.0157845580932 1.01481514410319 1 1
0.998638124382186 0.997662763250772 1 1
0.970763205464724 0.969760461668369 1 1
0.98883841110514 0.98788913854719 1 1
1.00442606709428 1.00342639048578 1 1
0.999189761022291 0.998112977639948 1 1
1.00862538847514 1.00753948910213 1 1
1.00380218178259 1.00271977223957 1 1
1.01904422912072 1.0180540280312 1 1
1.02324493524423 1.02219658916756 1 1
0.997381054167142 0.996322578492185 1 1
1.04203291288 1.04094241534107 0 0
1.00108850692937 1.00006563179505 1 1
0.987107590633626 0.986126256004817 1 1
1.00342873470386 1.00244440088362 1 1
0.992963600939643 0.991908338927791 1 1
0.982153619766553 0.981089199858054 1 1
0.982996452247113 0.982003417552818 1 1
0.952129256344923 0.951239458906034 0 0
1.01526348280785 1.01419584394019 1 1
1.03596977393058 1.03488743219959 1 1
0.99105243488647 0.990031785937974 1 1
1.00302274100357 1.00201576446207 1 1
1.00347257658363 1.00244274624989 1 1
0.998642759398493 0.997584767103481 1 1
0.98679007793113 0.985841867149679 1 1
0.988135683556531 0.987102137444673 1 1
1.01935363701776 1.01833143848152 1 1
0.980966647823771 0.979982172626543 1 1
1.02620169553912 1.0251882209594 1 1
1.0124001023784 1.01143112168712 1 1
1.02253775543903 1.02151315169247 1 1
0.991777436388271 0.99078382081799 1 1
0.982116706301755 0.981172017602097 1 1
1.00778903883701 1.00674655278928 1 1
0.974896027364937 0.973880339264366 1 1
0.991800949725072 0.990725396639542 1 1
1.0065695278249 1.00549989419268 1 1
1.00660991850786 1.00559336508406 1 1
1.03283876886648 1.03181026106021 1 1
1.00292287971278 1.00196360913604 1 1
0.981468532205777 0.980539028560582 1 1
1.03616231560409 1.0351156709525 0 0
1.01242535679712 1.0114624882776 1 1
0.981230785777829 0.9802240335008 1 1
0.971877520917539 0.970896028031073 1 1
0.968375223946735 0.967407096541573 1 1
0.981675263414006 0.980735834170716 1 1
1.01541433777454 1.01445017631031 1 1
1.02960114578255 1.02853100624107 1 1
0.987210040833751 0.986247938959035 1 1
0.978816576115535 0.977834831187065 1 1
1.00899322093703 1.00792500398025 1 1
1.01131735176459 1.01031196381467 1 1
0.96269075433482 0.961660254447166 1 1
1.02342284573668 1.02237960547276 1 1
0.992207863686648 0.991213969839028 1 1
0.984006284565495 0.983017997557914 1 1
1.03048858946857 1.02938160999474 1 1
0.994727304804173 0.993810191996349 1 1
1.00399581370031 1.00300059274087 1 1
0.976400904461548 0.975387251042537 1 1
0.979958933795316 0.978995676162602 1 1
1.02506703076059 1.02398390410962 1 1
0.992322726968382 0.991357646361898 1 1
1.01067892918878 1.009676885915 1 1
0.997540321515954 0.996594197994394 1 1
0.984574049449326 0.983624005965104 1 1
1.01499196763248 1.01408508707623 1 1
1.00090814899007 0.999867944370663 1 1
0.997997675984436 0.997057172253371 1 1
0.996481097836021 0.995479941906764 1 1
1.04460958327531 1.04352321101813 0 0
0.98934636102092 0.988330153594565 1 1
0.96433400681385 0.963358689795874 1 1
0.984257674184878 0.983321916210607 1 1
1.00211737958851 1.0010821595216 1 1
1.00629979907111 1.00530222110991 1 1
0.993016206916143 0.992036853220861 1 1
1.0307524640259 1.02971347451304 1 1
0.978365392302044 0.977304931738086 1 1
1.0073386834458 1.00635474514759 1 1
0.976749749307512 0.975775532324332 1 1
1.03692890155168 1.03593918490009 1 1
1.00544714282547 1.00443333536194 1 1
1.01558981727968 1.01463928825135 1 1
0.972798372020813 0.971784087506251 1 1
0.989041543866409 0.988059002007143 1 1
1.01230084178863 1.01122703715202 1 1
0.955839431421268 0.954860451315669 0 0
1.0221147976429 1.02110478811702 1 1
0.9637293475912 0.962748438714645 1 1
0.993248205576544 0.99226363499722 1 1
0.984971934239606 0.983933396955894 1 1
0.99691550622925 0.995866771247322 1 1
1.00169237779796 1.00072481625968 1 1
0.992700892467746 0.991741786895325 1 1
0.983572914040158 0.982586153629627 1 1
0.987290911776714 0.986361255827429 1 1
1.0031410504528 1.0021951658564 1 1
1.02168837514279 1.02063949841697 1 1
1.00712626736258 1.00613184352342 1 1
0.989347386223764 0.988338291141721 1 1
0.990545251230923 0.989578661661724 1 1
0.988173038150749 0.987128684687381 1 1
1.00907805344668 1.00806963059015 1 1
0.996711823383288 0.995769168038333 1 1
1.00574672820803 1.00470761341458 1 1
1.00032442996853 0.999366429008958 1 1
1.00770125641959 1.00671965054032 1 1
0.989436236072657 0.988455397073056 1 1
1.03567043428993 1.03444343130187 1 1
0.996155591605625 0.99511777759891 1 1
1.0109680881381 1.00981824893803 1 1
0.994540230715746 0.99357737245964 1 1
1.014788424523 1.01380514395194 1 1
0.979208987588174 0.9782509604361 1 1
1.00043229345533 0.999409573690714 1 1
1.03796775649508 1.03689050521326 0 1
0.999989860918093 0.998930879255211 1 1
1.01323453790278 1.01218614929375 1 1
0.994273017152114 0.993288838616126 1 1
0.995086068122992 0.99418694557655 1 1
1.0556733057578 1.05460049215496 0 0
1.00822298597978 1.00721652091718 1 1
0.969302120425757 0.968388354597984 1 1
0.999526782066007 0.998563846395942 1 1
0.986539825487587 0.985539776633616 1 1
1.01010658313883 1.00910660007288 1 1
0.986511438275623 0.985550079847607 1 1
1.01898481190149 1.01798684319276 1 1
0.979712667313843 0.978735414708799 1 1
0.988347555215092 0.987424945289336 1 1
1.02011341732854 1.01903082319301 1 1
0.986692393496393 0.985702402014019 1 1
0.977498742951978 0.976583031773321 1 1
1.003237781856 1.00220689664715 1 1
0.998710216108271 0.9976745993108 1 1
1.00724274948124 1.00617224481792 1 1
0.983021682954033 0.981936552370683 1 1
0.982988281496914 0.982050713784219 1 1
0.975848451131344 0.974886208796527 1 1
1.02323315012724 1.02222046269364 1 1
1.00362116461921 1.00258519561672 1 1
0.991547357194791 0.990491608434287 1 1
1.01346983230495 1.01241109265861 1 1
0.996153276776913 0.995188133063367 1 1
1.02203813629494 1.02099374247817 1 1
0.965990020186382 0.965023376369875 0 0
0.97216781112362 0.971244859606486 1 1
1.00235958622429 1.00145537329841 1 1
0.970882656998638 0.969779975576268 1 1
1.02645342966943 1.02550544884798 1 1
1.00681231439298 1.00570283697604 1 1
1.02450100136596 1.02348109745955 1 1
0.99097591502551 0.990018105396519 1 1
0.987597633899781 0.986619148104054 1 1
0.988744482747249 0.987755902778284 1 1
1.00801249001552 1.0070867701557 1 1
1.03522515169226 1.03420346560366 0 0
0.971158593961398 0.970187914426087 1 1
1.01836744842157 1.01736277728339 1 1
1.01106523445686 1.00997595451698 1 1
0.945736554154347 0.944797848545115 0 0
0.981481288921196 0.980568825172645 1 1
1.00961246568806 1.00859642744392 1 1
0.973253279568028 0.972283272418371 1 1
1.02666706532954 1.02559549264039 1 1
0.993848902992521 0.992853884209753 1 1
0.979474106131158 0.978465011821829 1 1
0.985694155241931 0.984666570541209 1 1
1.01986460446875 1.01879559261674 1 1
1.01323162846139 1.01213342596792 1 1
1.0144267047782 1.01338995384455 1 1
1.01451844457207 1.01344175697701 1 1
1.0256580373661 1.0246252083417 1 1
1.00198781027373 1.00096383698267 1 1
0.986690948151529 0.985697433557147 1 1
0.984221649133345 0.983246769831663 1 1
0.98167832762357 0.980685674987788 1 1
1.00313115987242 1.00212242805366 1 1
0.986528163334883 0.985536410842051 1 1
1.0177042971987 1.01665558023752 1 1
1.00175043402272 1.00080354830897 1 1
0.985913147104935 0.984911143523158 1 1
0.989356803047936 0.988354028477602 1 1
0.988201525140343 0.987204685519712 1 1
0.993667741198915 0.992661050965446 1 1
0.980452321064166 0.97949762456984 1 1
1.01450687013814 1.01352631230363 1 1
1.04313217571711 1.04204309123766 0 0
0.975859761757495 0.974902729890153 1 1
1.00399319679384 1.00301352029153 1 1
1.01012677658436 1.00916195617945 1 1
0.975923437071976 0.974942184114316 1 1
1.01421593270234 1.01324558202162 1 1
0.981370238822912 0.980355843143865 1 1
1.00642831637534 1.00542743999915 1 1
1.01910258136299 1.01813640676021 1 1
1.03755468081391 1.03652265637815 0 1
0.981318798650628 0.980364151033977 1 1
1.01270014666817 1.01171599623538 1 1
1.0223854826284 1.02138993882049 1 1
0.99843429056649 0.99747761930171 1 1
0.988381463818473 0.987352050915575 1 1
1.01427028515238 1.01322688878218 1 1
0.996902397337805 0.995932445325546 1 1
0.968068054770324 0.967043698529642 1 1
1.00416540533553 1.00316719213981 1 1
1.01821086630774 1.01719772278105 1 1
1.02273555835486 1.02172141814656 1 1
0.998578267026622 0.997510269272748 1 1
0.974583690230839 0.973552878383581 1 1
0.996507230155744 0.995607281756575 1 1
0.996966848599482 0.995919907891419 1 1
1.00641840883924 1.00546180320215 1 1
0.982041810605488 0.981044902097808 1 1
0.990500258411558 0.989567128398399 1 1
0.991201223318917 0.990144118222357 1 1
0.993951590617898 0.992852055432837 1 1
1.00490718726 1.00389520499731 1 1
0.981421485068181 0.980496659077655 1 1
0.984084526716958 0.983077236575267 1 1
1.01093752160262 1.00997953537333 1 1
1.0206779421624 1.01971249861237 1 1
0.988157254950834 0.987161353856328 1 1
0.964091994413241 0.963129771888818 0 0
1.00983566347612 1.00888943443155 1 1
1.01832847327549 1.01732548553161 1 1
1.02502086612606 1.02396251472541 1 1
1.0046396685187 1.00365885521064 1 1
0.993442583748865 0.992402135622908 1 1
0.992825447424994 0.991833988438261 1 1
1.01518937112362 1.01414713347887 1 1
1.013456265917 1.01236469076636 1 1
0.999787423737301 0.998820196866995 1 1
0.976772484201912 0.975793374945945 1 1
0.985861286616784 0.984842914491287 1 1
1.01399953171021 1.01297032084889 1 1
0.983797708759 0.982812051301301 1 1
1.00710930902748 1.0060899110046 1 1
0.972373673690845 0.971401724837742 1 1
