# Supplementary material for: Bias caused by sampling error in meta-analysis with small sample sizes
Source: PLoS One. 2018 Sep 13;13(9):e0204056. doi: 10.1371/journal.pone.0204056 (PMC6136825; doi:10.1371/journal.pone.0204056)
Supplement: S4 File — (ZIP) [file pone.0204056.s004.zip › results N = 20 theta = 1 tau = 0.2 sz = 10-20.txt]

"cohen.dl.theta" "hedges.dl.theta" "cohen.dl.cp" "hedges.dl.cp"
0.861869364957301 0.820175809706385 1 1
0.794958342648589 0.757590408630147 1 1
0.947263619888446 0.903454765296841 1 1
0.901494450739084 0.856323909445436 1 1
0.96002688773373 0.913518795710002 1 1
1.17325118028366 1.1174259248088 1 1
1.07431113134998 1.02685764623777 1 1
0.958760335766207 0.906559805197336 1 1
0.769398152739818 0.736253497434122 1 1
1.13495589386142 1.07948001434831 1 1
0.988453947572678 0.943325077261385 1 1
0.732168720721446 0.7003112587674 0 0
0.756756316457593 0.727593333280566 1 1
0.992768140078808 0.942610903675885 1 1
1.26335052431303 1.19982863664001 0 1
0.931974559562105 0.881910751824533 1 1
0.978928072468777 0.934663871574362 1 1
0.947842214805435 0.894580600028796 1 1
1.05472853920548 1.00381418467854 1 1
1.16241162093115 1.10055575374924 1 1
1.09775144275874 1.0424194223331 1 1
1.05694351745244 0.999139318844739 1 1
1.11312669644632 1.06199520973786 1 1
0.945122498366585 0.901768824361025 1 1
0.868643866576654 0.830995199815563 1 1
0.954621391730607 0.906887271023012 1 1
0.885362387773338 0.845584604246352 1 1
0.876924426213744 0.83847787288717 1 1
0.933702297401585 0.889073837484535 1 1
0.898154624365623 0.854260773190283 1 1
0.965263638238703 0.921512386664234 1 1
1.39071513848552 1.32822845896116 0 1
1.10650059546153 1.04724426358334 1 1
0.86789972236209 0.821130085332752 1 1
1.10177288588696 1.04853811228581 1 1
1.0298193918662 0.978848433642594 1 1
1.07901236010013 1.02588709938324 1 1
1.21224804061082 1.15425043909215 1 1
1.12923112701006 1.08179617319112 1 1
1.16356975814529 1.10526026096681 1 1
1.03979105609511 0.991869480201602 1 1
0.839219699485421 0.805236297544694 1 1
0.991428950386537 0.944950199585311 1 1
1.05465107948266 1.01007620663063 1 1
1.2483360602449 1.18224482545753 1 1
0.944782605695768 0.89955891752005 1 1
1.07535920115877 1.0235424075875 1 1
0.900626697818145 0.86445220484261 1 1
0.968150409523904 0.921401733502313 1 1
1.0182778338773 0.966073741376896 1 1
1.01964846375095 0.974668688269997 1 1
0.847918230452357 0.808315428462996 1 1
1.02793607783341 0.975573348787426 1 1
1.13100589026997 1.07569311548319 1 1
0.86528035427979 0.824766728494783 1 1
1.16105735722083 1.10667496610835 1 1
1.1535349065601 1.09158793118317 1 1
1.09956868650179 1.0472581660541 1 1
0.810312685199049 0.774689010812874 1 1
0.732197931320801 0.69911283904011 0 0
1.19522509211739 1.13696579902774 1 1
1.17162440019903 1.11964653558226 1 1
0.992982275155302 0.944152561833237 1 1
0.976037779640818 0.931256037545072 1 1
0.834127466640084 0.802393863647035 1 1
1.09750750933862 1.0438931469281 1 1
1.18050371421893 1.12287308382204 1 1
1.01084045691242 0.962204031685739 1 1
1.01603438359428 0.964393486606577 1 1
0.907284554059077 0.862908973367875 1 1
0.765872108631801 0.731526618446215 1 0
0.837356639217441 0.796249803293163 1 1
0.889119713883237 0.842256231106255 1 1
1.08912133030751 1.03545629282781 1 1
0.82253322893333 0.781775641748866 1 1
0.632700379673457 0.600583911546611 0 0
0.870828190823661 0.826142029467814 1 1
1.11634128211524 1.06490932886698 1 1
1.13139286892578 1.0849511146368 1 1
0.86384405084255 0.819842770589883 1 1
1.05450138603936 0.999267745855687 1 1
0.989421784217176 0.947859426052012 1 1
1.23521034808635 1.18294859929198 1 1
1.09762196483879 1.04570945493865 1 1
1.11565137658535 1.06185654245009 1 1
1.13222294205019 1.08001934524827 1 1
1.10597450778265 1.05242026277538 1 1
0.909664758046732 0.865300798024962 1 1
1.04198970317066 0.98690279936312 1 1
0.951431275095423 0.903381955784583 1 1
1.03930635811706 0.994191137886918 1 1
0.935662548687983 0.892393015377991 1 1
1.04338656648723 0.993772200812612 1 1
1.18359186818173 1.12347184443797 1 1
1.10427549684556 1.05411303442614 1 1
1.05178412462903 0.999942736961795 1 1
0.856305834120707 0.817928238339792 1 1
1.02115229144437 0.978321092673671 1 1
1.06451163667824 1.01390090708583 1 1
0.798797437325907 0.757818999166638 1 1
1.17551288138671 1.12139890259204 1 1
0.944454697131348 0.898115243695839 1 1
0.783771547758876 0.748610380062678 1 1
1.09239534888662 1.0420741677664 1 1
0.972428868937966 0.937304870578082 1 1
0.913926514263392 0.873062077298182 1 1
1.04987295727283 0.995139896671604 1 1
0.867436672014544 0.820718376815619 1 1
0.94333278520875 0.901136733673897 1 1
0.822341881474058 0.780419317415114 1 1
0.871859031899702 0.831938061484444 1 1
0.856337909069662 0.810108511621362 1 1
1.13555726909957 1.08608380056292 1 1
0.863393332728244 0.82591417725482 1 1
1.02941409938069 0.985325457648229 1 1
1.14826644599012 1.08836134571985 1 1
1.05546394351269 1.0071646235176 1 1
1.03271240718163 0.98386918275521 1 1
0.788378689403065 0.752851877040724 1 0
0.796755487151968 0.758337638440234 1 1
1.03166469982197 0.983475444573521 1 1
0.892963263580727 0.851160750496598 1 1
1.02470592750315 0.974165828921239 1 1
0.939460276853974 0.891534896736013 1 1
1.06161940663811 1.01187255028053 1 1
0.830901008316662 0.784661648703387 1 1
0.956154517765703 0.910512060944507 1 1
0.97932685530947 0.93031348263106 1 1
1.00262155559532 0.954071167070127 1 1
1.15105599513874 1.09772168876119 1 1
1.14122576339378 1.08805103980847 1 1
1.06442540870474 1.00926304694158 1 1
1.03451603386755 0.986316183127179 1 1
1.05311501746999 1.00366757186833 1 1
0.942428806135167 0.899561423324669 1 1
0.983432740938471 0.927066655281473 1 1
1.08844539237218 1.03259945626355 1 1
1.16423444484385 1.1090277058848 1 1
1.00451223688377 0.959344889299696 1 1
1.01651752644567 0.967504369944069 1 1
0.875485694610434 0.830833656429824 1 1
0.932985919292931 0.887864902581904 1 1
1.19760671755009 1.13211573203768 1 1
1.07286218140545 1.01437785120488 1 1
1.04691775705226 1.00278084516541 1 1
0.877805974253896 0.829709740005857 1 1
1.06112925434476 1.00961995059807 1 1
0.910253315560891 0.869142122803297 1 1
0.775111760758118 0.733593871162202 1 1
0.894818391736047 0.853702141617842 1 1
0.997171779100094 0.950664797587396 1 1
0.759402711139937 0.723785142566032 1 0
1.00560830669356 0.960527472805902 1 1
0.985647713094809 0.934488171374649 1 1
0.951913864157942 0.907849674081204 1 1
1.04577030374849 0.995214873046819 1 1
1.135370400604 1.08073646211699 1 1
0.939942127911535 0.890566192805561 1 1
0.983077213606404 0.932322243787792 1 1
0.920245551597037 0.877289339838438 1 1
1.25708730666454 1.19686190288533 0 1
0.984013271923229 0.938607210094045 1 1
0.90079086609137 0.8624552072724 1 1
0.95672706578415 0.910618830682833 1 1
0.943395993648933 0.898866598698072 1 1
0.850547599075803 0.812603513914735 1 1
1.15700686379099 1.0945253946031 1 1
1.06249219340335 1.014630245395 1 1
1.06111365881416 1.00981034427603 1 1
1.0740618152219 1.02907904069219 1 1
1.10049763372463 1.04654727695852 1 1
0.889969388371023 0.847840563759183 1 1
1.18087858498387 1.12098312511414 1 1
1.21001987008696 1.15067758373876 1 1
0.876641628795267 0.835829069695368 1 1
1.05352104790848 0.996184891561472 1 1
0.877977986063424 0.836984338385232 1 1
0.890960939303741 0.853878183883615 1 1
0.918458859681319 0.870354441346066 1 1
0.904891454922286 0.867684139013391 1 1
0.844229559425441 0.80456245618506 1 1
0.93248729029719 0.889239640067333 1 1
1.11644985288956 1.06318854426949 1 1
0.851337658486148 0.810019985373589 1 1
0.846640149594722 0.806389686773741 1 1
0.935475668654886 0.890570573783015 1 1
0.936981604504397 0.897318384675638 1 1
1.17013240429654 1.12036702391127 1 1
0.972275952193909 0.925062907815039 1 1
1.09184394153676 1.03526393330896 1 1
1.21430173792507 1.15812677724086 1 1
0.847546589004968 0.80374342652671 1 1
0.862854268236099 0.82592229637591 1 1
1.03702708228212 0.981452800572796 1 1
1.00176401436064 0.956762811953785 1 1
0.993311276456788 0.935474094866686 1 1
0.959859520203521 0.922450189035954 1 1
0.850737250630514 0.806214304310052 1 1
0.964597462999607 0.915270616859676 1 1
1.20194070787826 1.13689089822474 1 1
1.394915700618 1.31800584982411 0 0
0.901660081653651 0.860448736178381 1 1
1.06060100948743 1.01507846937088 1 1
0.984538934461375 0.935370195133131 1 1
0.8671384721184 0.827409312270284 1 1
0.820982172490129 0.781458883218453 1 1
0.888088264092432 0.849506121411601 1 1
0.919545157853974 0.878285356614616 1 1
0.900619226711552 0.864199759146669 1 1
0.967414280328768 0.926348991964066 1 1
1.28285521828689 1.21794137984762 1 1
1.07921959701253 1.02815918176504 1 1
1.0504682917866 0.998239526322005 1 1
1.08596299656315 1.03171582736071 1 1
0.919071967966845 0.870829517640669 1 1
0.887782056206263 0.834971223187832 1 1
0.904988332033526 0.861884593556984 1 1
0.874225361340004 0.831573074207587 1 1
0.846650891148016 0.807920429641802 1 1
1.14204201095736 1.08759431084995 1 1
1.09036566094945 1.02918316304732 1 1
1.09173871593793 1.0401005597963 1 1
0.974717461907814 0.926731246235427 1 1
1.19233369954299 1.13833429017043 1 1
1.18560055915487 1.13428620577311 1 1
0.838190241070984 0.793960566651282 1 1
1.04421989884796 0.992277154426136 1 1
1.2117834818987 1.15014868989932 1 1
1.03454233476568 0.977625371650221 1 1
1.11109035943904 1.05889457142601 1 1
0.924365865173719 0.87618228510391 1 1
0.951857352797909 0.910012984927906 1 1
1.11151845701658 1.06005848864742 1 1
0.962629837732928 0.91504103745563 1 1
1.16818037641055 1.11604572874685 1 1
0.972030236121998 0.928604355401409 1 1
1.14950067618567 1.0974393901595 1 1
1.15425380150258 1.10240298522324 1 1
0.982763095611053 0.939048208554562 1 1
1.0096891800943 0.963617924773457 1 1
1.18235991749134 1.12463182319327 1 1
1.00104473358129 0.954142801735144 1 1
0.794742701955043 0.754216832628881 1 0
0.864564017144904 0.819780710645414 1 1
0.944273633884145 0.899294378713859 1 1
0.874686215100125 0.833071064588534 1 1
1.07349537951837 1.02676184532141 1 1
1.00413250599391 0.956545450916228 1 1
1.2245686264404 1.17246292390203 1 1
0.811124031549939 0.775791767247313 1 1
1.05344953213798 1.00386947880686 1 1
0.763903632584616 0.728760729737899 1 0
0.780233613840853 0.748359737895478 1 0
1.16812090692298 1.10751125433976 1 1
1.18701232933182 1.12593589291919 1 1
1.19358728189304 1.13265192843884 1 1
1.03327377284184 0.975898498123995 1 1
1.03327425584123 0.991810439738107 1 1
1.15028800794417 1.08812548688334 1 1
0.800534749533798 0.765381649879711 1 1
1.00085035415655 0.955435781621727 1 1
1.10110178275809 1.05453901002328 1 1
1.1137769478546 1.06046629586428 1 1
0.861355545080999 0.816458255001761 1 1
1.0159081519783 0.96987013669881 1 1
0.925159160059046 0.882842565923461 1 1
0.946166909832887 0.901169464305376 1 1
0.798430132971031 0.764883547695702 1 1
0.871511569327719 0.827871891520501 1 1
1.14560916362838 1.08519135275516 1 1
1.04633137599666 0.999073628708989 1 1
1.06433148318531 1.01102056349279 1 1
1.10566068379162 1.05218235276074 1 1
1.0598071171564 1.01051344736085 1 1
1.03007929713354 0.968483088471984 1 1
0.884156169310826 0.848621920463696 1 1
0.824910086600308 0.787146887422913 1 1
1.08023040535575 1.02689323858631 1 1
0.868957965211785 0.82322985763856 1 1
1.17101873931359 1.11017973866161 1 1
0.822490034365337 0.783122119633311 1 1
1.02849041736309 0.981574665172557 1 1
1.13535704836475 1.07861731777746 1 1
1.06157695781132 1.00681325814035 1 1
1.08904030876612 1.04217808407596 1 1
0.865506506387018 0.821565866897204 1 1
1.0841191440565 1.03436522492709 1 1
1.28116854327087 1.22565911342967 0 1
0.817007263876017 0.774951249759779 1 1
0.918343386355428 0.875793242916742 1 1
0.889563725513568 0.85148509451029 1 1
1.09669953292853 1.04046664060511 1 1
1.24025765653273 1.17463541858871 1 1
1.07890991077956 1.026272798088 1 1
0.954964414756609 0.915057295718535 1 1
1.05380221985009 1.00729849509401 1 1
0.94106562157076 0.893773321913125 1 1
0.715949835089718 0.681306120678023 0 0
1.02482029514517 0.975313491428514 1 1
1.0204002528084 0.971190104054606 1 1
0.917031251018396 0.875293525932057 1 1
0.721765604688151 0.686449715448021 0 0
0.930097727890728 0.885291204649222 1 1
0.890571382664012 0.850078547649154 1 1
1.23642989764134 1.18133055310353 1 1
1.23517854882915 1.17473954615047 1 1
0.993246023730707 0.952474515979611 1 1
1.08802527651052 1.03965437139421 1 1
1.04664729274873 0.999531032908208 1 1
0.988590122498069 0.943073259448889 1 1
0.873268483297311 0.836655508594471 1 1
1.12492751065629 1.07044662906272 1 1
1.05620026842789 1.00428452830233 1 1
0.892999910838175 0.850893877838015 1 1
0.97472390619798 0.922634768120677 1 1
1.23733027405318 1.1832158577363 1 1
1.04908425953303 0.999677659641954 1 1
1.21347260857151 1.15289492106682 1 1
1.15894866868654 1.0993523062611 1 1
0.845892310028053 0.810944513214064 1 1
1.15007401030906 1.09509108644757 1 1
1.1977667675766 1.14301856601534 1 1
1.19706423415257 1.14098353082935 1 1
1.13997918852436 1.08381570266799 1 1
0.823842949680791 0.780835004887715 1 1
1.19199066759783 1.13457475423401 1 1
0.696589056191529 0.664036272628474 0 0
1.15006596046134 1.0869707014478 1 1
1.04581654820772 0.996337775473341 1 1
1.06103971131484 1.00842046741818 1 1
0.939547925884546 0.896014940146971 1 1
0.8581302448878 0.817213179810639 1 1
1.10733352761998 1.05491836095261 1 1
1.02062267350319 0.97572273286923 1 1
1.10066843804719 1.05250087656013 1 1
1.04033787441335 0.997325798066257 1 1
0.792903244508448 0.759886376966608 1 1
0.959414730414913 0.908265903893539 1 1
0.887328300243332 0.842000478765313 1 1
1.10329545042468 1.0445759796923 1 1
1.04408019269939 0.99128970936478 1 1
0.97088241985965 0.921274470944847 1 1
1.01581053559968 0.967907912471222 1 1
1.10215288415364 1.0520903853465 1 1
0.913030754036709 0.869989920971652 1 1
1.04802866785377 1.00069453547444 1 1
1.19465979413653 1.1366206170336 1 1
0.943369424954478 0.898820454600351 1 1
0.962875010906825 0.918030348046055 1 1
1.02105498291102 0.971738566748064 1 1
0.910100957839271 0.863765316982645 1 1
0.759212809887 0.726365749546294 1 1
0.802151309572013 0.759055851309857 1 0
1.04789508845759 0.997695511551344 1 1
1.11190795600459 1.06211508295878 1 1
0.808961247093883 0.775948794147179 1 1
0.85155663165671 0.814558029805031 1 1
1.12617954341853 1.07054437970291 1 1
0.857505038688038 0.818772087636936 1 1
1.02578001186136 0.975401450503804 1 1
0.988600280105341 0.941729983692898 1 1
0.961467951743192 0.916345717974668 1 1
0.99359124149456 0.951312445587978 1 1
1.11526889617304 1.0657492489961 1 1
1.10750770390417 1.05700396081762 1 1
1.00794216498016 0.949256755885717 1 1
1.06165385509379 1.01012228377465 1 1
0.95450343806463 0.910950671598901 1 1
1.03054286668369 0.985400165304123 1 1
0.870495067553191 0.82996440184342 1 1
1.10281498116637 1.05065390265085 1 1
0.765385868622015 0.730949202164089 1 0
0.881218494024866 0.83465532751162 1 1
1.09464982926073 1.04484881794581 1 1
0.963406254401566 0.912331394491303 1 1
1.36685479826785 1.30075586991566 0 0
0.752434736981917 0.717584055173765 0 0
0.995432544269827 0.947111515002947 1 1
1.13499364440666 1.08768798764821 1 1
0.875916476792252 0.835373026733768 1 1
0.862308398768484 0.822071871740393 1 1
1.06588261390045 1.01739297583085 1 1
1.04086772854802 0.985963591112556 1 1
0.883718648496529 0.844724403122909 1 1
0.942688237595183 0.901579977987748 1 1
1.05983657255286 1.00330432552427 1 1
0.975453646594807 0.930080025911756 1 1
0.978879021338231 0.933853647356958 1 1
0.693811069728319 0.662091526245697 0 0
0.795587472738504 0.756015127118068 1 0
1.06658556426462 1.01077878919904 1 1
1.0229063595933 0.973163890095838 1 1
0.994474359923377 0.942654802865763 1 1
1.125535598504 1.07314957580146 1 1
1.00466206790659 0.952855290768782 1 1
1.07301410904096 1.02384642939826 1 1
1.03616608965047 0.989249586839372 1 1
0.968621281697281 0.92704490163106 1 1
0.837806258290254 0.797407619388301 1 1
0.973991225490802 0.928653319173018 1 1
0.896300564646568 0.850467070287323 1 1
1.1099976557744 1.05917074498126 1 1
0.907576017955317 0.864272811456172 1 1
0.701615372361806 0.670137664057995 0 0
0.769883269392842 0.73048884695117 1 0
0.839586750528213 0.797818962801283 1 1
0.780212721274305 0.744396359461434 1 0
1.14998331863691 1.09427495511472 1 1
1.38344035052337 1.31913231252228 0 0
1.20554108706096 1.14364814117928 1 1
1.22174412349104 1.15808212679464 1 1
1.02972041900797 0.976689076387765 1 1
0.924177679986076 0.882342313102151 1 1
1.14912643357806 1.09168293255014 1 1
1.14088096846724 1.08516619481115 1 1
0.966269882179516 0.913471554951411 1 1
0.984183196195854 0.941709814741817 1 1
0.988730421431411 0.941483547926931 1 1
1.01356070757956 0.968299142771178 1 1
0.834639435815786 0.797906717441644 1 1
0.927572820658795 0.881670772667108 1 1
0.947169097960156 0.903934914657799 1 1
0.968175545205785 0.925088005671776 1 1
1.07866259791287 1.01827515145615 1 1
0.807613752126577 0.766856484897445 1 1
0.909981190497936 0.865749940980468 1 1
0.918698561920716 0.877065596700437 1 1
0.961317081029612 0.909478697314385 1 1
0.824215899287664 0.783121203270814 1 1
1.27056246534353 1.20704184281568 0 1
0.952857555585076 0.908320433664423 1 1
0.938231490345943 0.895375016517266 1 1
0.895978093317055 0.850243988789289 1 1
1.05924707787422 1.00237771436949 1 1
1.08783723009402 1.02862927091809 1 1
1.02859147009149 0.974121503857476 1 1
1.09038741709525 1.03436563236268 1 1
0.933334590351429 0.892072476699002 1 1
0.829350846465527 0.793096708668034 1 1
0.79659294170503 0.756889639526189 1 0
0.991034116181472 0.943762326606511 1 1
0.83765711711302 0.796400791027071 1 1
1.11733978786596 1.06361857698963 1 1
0.974391786412257 0.928308436611042 1 1
0.974188331604766 0.928725805897866 1 1
1.02572627154405 0.978618398196654 1 1
1.23248822014215 1.17416440374315 1 1
1.00097872561655 0.951668238463582 1 1
0.901706380122567 0.863359342278321 1 1
0.891471254936455 0.846267259477933 1 1
0.949111943078549 0.908716336008085 1 1
0.903107416004463 0.855439472639996 1 1
1.04104821027166 0.994403490888493 1 1
1.05682134021866 1.00900220768691 1 1
1.06006519738225 1.01403361662896 1 1
0.871884816299141 0.832923668881671 1 1
0.895012110132793 0.853141397787432 1 1
1.00958243370235 0.9583593557698 1 1
0.980992793304838 0.939440547849282 1 1
1.27653426036719 1.22214587022246 0 1
1.15264319749348 1.09554738880716 1 1
1.16959637287901 1.10016685091573 1 1
1.06629313949049 1.01623252135519 1 1
1.079286278823 1.0267109049225 1 1
0.952384839804595 0.912300411904124 1 1
1.09904795122575 1.05303109769477 1 1
1.21922526164762 1.15965477508838 1 1
1.03186862192698 0.981934481728644 1 1
0.950378088974288 0.903828887753476 1 1
0.781836999662829 0.738065496979797 1 0
0.811455714855446 0.772188002415431 1 1
1.09605059058117 1.04996168593184 1 1
0.982860716095898 0.938739007970194 1 1
1.11937134042183 1.05790113090954 1 1
1.11937391188194 1.05746406299099 1 1
1.15901638151616 1.10336230778799 1 1
0.849262657502714 0.812075903082919 1 1
0.882331509030443 0.842893188534715 1 1
0.8425992925882 0.799958080647974 1 1
1.29973660137995 1.23750158893667 1 1
1.12994747337878 1.07714327726414 1 1
0.827118327988333 0.787594383164703 1 1
1.08229063559622 1.03024773190991 1 1
1.19617610476972 1.14391381687642 1 1
1.00149543181461 0.951499164324243 1 1
1.05214602278379 1.00287811138945 1 1
1.15692310380886 1.10240198461814 1 1
0.874934338325356 0.837404079259525 1 1
1.00829953142217 0.963222165217215 1 1
0.843947634119254 0.801772054419936 1 1
0.966518636723418 0.925439704552911 1 1
0.971447420392259 0.930410012166657 1 1
0.844037382314725 0.802288868414222 1 1
0.85157654108962 0.816506802236594 1 1
1.11671292976738 1.07117667545707 1 1
0.988976299810934 0.945625349309325 1 1
0.974700821147146 0.921565861885739 1 1
0.876127535243095 0.837150937147865 1 1
0.934954917207362 0.889689728493793 1 1
0.8804570053803 0.836307987815787 1 1
0.948550221071917 0.902239091840664 1 1
1.11092186884446 1.05964673311063 1 1
0.82663928304875 0.788975789754148 1 1
1.06704874085858 1.01375364204044 1 1
0.987695332228017 0.943712717074953 1 1
0.883319195005793 0.840070240308287 1 1
0.921698049876246 0.881207619346239 1 1
1.07578019094218 1.02309714402069 1 1
1.01403316514207 0.965624606050909 1 1
1.01183923516988 0.959483179781493 1 1
0.93012808748299 0.886831334109155 1 1
0.921138469297426 0.876204416321365 1 1
0.876374677580803 0.834293467893172 1 1
0.933247362148424 0.891945222008077 1 1
1.02334650245777 0.973998605998324 1 1
1.15247540858511 1.09626639722622 1 1
1.22240716993518 1.15713926197636 1 1
1.21284320671255 1.15310964563839 1 1
1.17273697716943 1.11494992210848 1 1
1.16078840602737 1.10596094891031 1 1
1.17900585271281 1.1225319891764 1 1
1.24548081398553 1.18152456914036 1 1
0.792966267822568 0.753481928885238 1 0
1.15519085249761 1.09522764292175 1 1
1.08402654417036 1.0365817382199 1 1
0.932315847211534 0.885928430670918 1 1
1.06235354396191 1.00975358500327 1 1
1.09143384109016 1.03745941211684 1 1
1.06988345482369 1.01753814678922 1 1
0.914618336447327 0.869970091576565 1 1
0.854949903497201 0.81387352038642 1 1
0.997208992445987 0.949513495710192 1 1
1.08135075647819 1.02512751556765 1 1
0.953582672570701 0.899657342357365 1 1
1.06065270561372 1.00789570340465 1 1
0.878676802684308 0.836854187642685 1 1
1.30850245638986 1.24678042237059 0 1
0.732199070236227 0.698870522498747 0 0
0.902109240534289 0.859982883885515 1 1
0.979688909762394 0.935904694396475 1 1
1.07605554183045 1.03048117373097 1 1
0.841003583282185 0.79826090434247 1 1
1.02617775343555 0.97872211757919 1 1
1.01137579123246 0.962379619116303 1 1
0.906636885766575 0.864360333980906 1 1
0.962628263783607 0.916423219428334 1 1
0.966642571587458 0.918714652523763 1 1
1.10499677859711 1.05639854300936 1 1
0.952832955166329 0.906856466530323 1 1
0.805241631281311 0.765327869770084 1 1
0.788777570988621 0.750057916248026 1 1
1.17272890738164 1.10913328851915 1 1
1.24931077543376 1.1853256401562 1 1
1.24736102325848 1.19007246145266 1 1
0.963906565716956 0.921674111156828 1 1
0.872496729411131 0.83589904173971 1 1
0.874415371777446 0.831390240175514 1 1
0.763536582193995 0.729339730630439 1 1
1.00757655726146 0.964627794685726 1 1
1.19439524631937 1.13912408871347 1 1
0.852586448404417 0.81531994392675 1 1
1.03376702386161 0.978066141694801 1 1
0.906437251499457 0.85460466168832 1 1
0.911090869863657 0.86775209262951 1 1
1.1461030983177 1.09420444667161 1 1
0.980093757098919 0.931756435732361 1 1
0.791970076255325 0.751882998328137 1 0
1.03885314197571 0.995250060358421 1 1
0.984781105794148 0.93560042143872 1 1
0.825916084594147 0.779989785802276 1 1
1.06247510945523 1.01867457221374 1 1
0.844774048234659 0.801727308660004 1 1
0.918002181473435 0.874758329112885 1 1
0.946693531696963 0.903950591916108 1 1
1.03693491936986 0.989214254043012 1 1
1.00927204204392 0.955174381722771 1 1
1.07298561907468 1.02682374911505 1 1
1.07965751442125 1.02603688858655 1 1
0.756704950917443 0.71630157506104 1 0
1.29237251513154 1.22344422850001 1 1
1.09153704598195 1.03861489354799 1 1
0.775178936223467 0.738559203814363 1 0
1.24327930154065 1.1848451432917 1 1
1.08013258268062 1.02821657169441 1 1
1.12004475471416 1.06390549911789 1 1
1.11629038143222 1.06053998747044 1 1
0.859403567993708 0.822513943232253 1 1
0.852400526922627 0.810933798537561 1 1
1.31364174732103 1.24959791353201 0 0
0.819837249107262 0.777241751240232 1 1
1.01415043812552 0.961215774661618 1 1
0.82058218753637 0.780387352638131 1 1
0.738828275295198 0.698506118478522 1 0
1.02085285232093 0.970306055233771 1 1
1.04735550298775 0.987054035526821 1 1
1.0336635224857 0.987562760783754 1 1
0.90265557854565 0.85716566712534 1 1
1.02666543828265 0.976489557541436 1 1
0.837013761789101 0.798287831102586 1 1
0.946987330240515 0.90030188608455 1 1
0.994706938376174 0.951890956761043 1 1
0.890212416451688 0.844097532430587 1 1
1.18127912715486 1.1271295475945 1 1
1.1297422201407 1.0788320735636 1 1
0.726080430308567 0.688343142974554 0 0
1.17137001110863 1.11621270686049 1 1
1.0333561234211 0.980139447472834 1 1
0.859268628372215 0.816513671315904 1 1
0.914516606079902 0.871664288006824 1 1
0.573031083483173 0.545742687936367 0 0
0.979477676984323 0.935636980979021 1 1
0.869589171460954 0.829759058791039 1 1
1.06546334265239 1.01404435830727 1 1
1.12133720129049 1.06164584276836 1 1
1.24957926729489 1.18900139310319 1 1
1.01433716744505 0.967299294835015 1 1
0.862355473637327 0.820235914620871 1 1
1.08358428895295 1.0368545754037 1 1
0.89771261182524 0.856323367912284 1 1
1.21769822715134 1.15932011119783 1 1
1.01819283012575 0.964996706747288 1 1
1.06664003595459 1.01344899991815 1 1
0.944118818699642 0.89058520932084 1 1
0.996507319317807 0.954871923942173 1 1
1.01455016453992 0.971012342750047 1 1
0.856998378059078 0.820043212923836 1 1
0.854313899044516 0.818894374050428 1 1
1.25736238112277 1.20054181052118 1 1
0.834290872702073 0.786705426381512 1 1
0.878231535576422 0.837684899609747 1 1
0.934353338546846 0.890322950354575 1 1
0.985656932971326 0.936193864571518 1 1
0.969444126409442 0.921190869723378 1 1
0.793115449279386 0.756535390899746 1 1
1.17007784415609 1.11671111991648 1 1
0.871081373611719 0.823849017150071 1 1
1.14782265871736 1.08559636035679 1 1
0.741050183616278 0.703083312847877 0 0
1.02720447850389 0.978303741215512 1 1
1.07751717942497 1.02780004306211 1 1
0.721089699308655 0.685037946236964 1 0
0.706004434615672 0.67524185774836 0 0
1.08074614871287 1.02975385152226 1 1
1.11908970276771 1.06268515019742 1 1
0.996994754221824 0.952199531808588 1 1
0.830974045990915 0.786361152283657 1 1
0.939538129629656 0.89602598686123 1 1
0.974483320036485 0.926855838841026 1 1
0.991528509676864 0.950139208600441 1 1
1.11005825784198 1.05852741525733 1 1
0.897704320272345 0.853214613984896 1 1
0.826291319027798 0.790016654609519 1 1
1.07006935433315 1.0183508668455 1 1
1.04909801895733 0.996336022701015 1 1
1.04420003637855 0.993303497125079 1 1
1.01943305930518 0.966348744224953 1 1
0.772626139948661 0.736178686729465 1 0
0.957236290724989 0.908405312210186 1 1
1.09590797858764 1.04263399678946 1 1
0.970272492805364 0.929488714473999 1 1
1.12593227449834 1.0768238993688 1 1
1.20495231582916 1.15438121127044 1 1
1.02852276400973 0.982224391215562 1 1
0.993243473312003 0.94387591505031 1 1
0.986552611562677 0.940948216141756 1 1
0.971336190925143 0.928667336657731 1 1
1.0413700514323 0.99296887801005 1 1
0.993006277922614 0.937457835998391 1 1
1.04930116817309 0.990984210767978 1 1
0.887290933630318 0.845479674933258 1 1
0.681009637295827 0.644427863768298 0 0
0.962647272519851 0.917739409998683 1 1
0.72888749522748 0.698640873098851 0 0
1.34876123349978 1.28242433230734 0 1
1.18856318177938 1.12830532604076 1 1
1.0142523722212 0.965811427172101 1 1
0.756701878617535 0.726463819439448 1 0
0.9239689178046 0.881308442662695 1 1
0.84894105329998 0.811784845143362 1 1
0.887067431236328 0.845240023713125 1 1
1.01112396861281 0.963096892943494 1 1
0.90465531426178 0.865702419244826 1 1
1.0436365908099 0.996103218466313 1 1
0.88619671867671 0.840170719025566 1 1
0.929818875788627 0.881833002940749 1 1
0.975479170670725 0.92369654965972 1 1
0.758306970165852 0.721556911660514 1 0
1.10656557295728 1.05200512431261 1 1
0.956325675184434 0.904298885915846 1 1
0.880771719712166 0.842812842722949 1 1
0.953777736172137 0.911360683732771 1 1
1.16657065841276 1.106542440468 1 1
0.90606121717404 0.864976790661392 1 1
0.976799133497521 0.927539160424577 1 1
1.00947300813139 0.965160270471657 1 1
0.592674718386616 0.567255891369385 0 0
1.15478055747666 1.10242640186418 1 1
1.11736688030777 1.05901259278854 1 1
1.1729783560037 1.11911861971746 1 1
0.773181718607191 0.737212396683782 1 0
1.16356289025841 1.11070208454396 1 1
1.22320933204247 1.16792773087518 1 1
1.07111654516766 1.02389653792803 1 1
0.99543281215813 0.940999142219482 1 1
1.18480771412686 1.1285039724319 1 1
1.1075074081014 1.05425594540309 1 1
0.979223389910556 0.928064750496164 1 1
0.958939466493742 0.904855910871749 1 1
0.91015637769376 0.861294541198223 1 1
0.617797240422315 0.595580783743436 0 0
0.903863611338885 0.857392077244517 1 1
0.959984915723133 0.914835841306655 1 1
1.00576184224682 0.952629892282866 1 1
0.960554565635151 0.915728067693139 1 1
0.983303439401558 0.937298328842312 1 1
0.995182119682479 0.951645207036223 1 1
0.948931349281917 0.907319584609642 1 1
1.11498289457299 1.06871904624478 1 1
0.703809401810188 0.673483906376869 0 0
1.13734624501698 1.08183587192747 1 1
1.13191844386101 1.08006586198014 1 1
0.735625546937145 0.70221774695049 0 0
0.991811333153473 0.942573147418345 1 1
1.14299909053235 1.08966582082981 1 1
1.14446074185196 1.0928239583901 1 1
0.98415534792256 0.939165816587096 1 1
1.10323090106913 1.05146929147117 1 1
1.03185295407492 0.988152839524238 1 1
0.983229913879472 0.937998710816653 1 1
0.69440739325878 0.664723786107349 0 0
1.08546091286113 1.02914391649654 1 1
0.889379047113755 0.846689307354322 1 1
0.680888065476521 0.64352230762956 1 0
1.23299348728888 1.17355263341735 1 1
1.0332021543229 0.980909256397701 1 1
0.714753291563217 0.68360740200827 0 0
1.04789378124546 0.998705281438028 1 1
0.928549557148433 0.87878989780406 1 1
1.08821256397322 1.03400322044708 1 1
1.02412879756975 0.977301790443767 1 1
1.13636898824478 1.0877459441286 1 1
0.783549063054591 0.752405317469547 1 0
0.659024794348718 0.623346178697363 0 0
0.774993150107366 0.735173773254753 1 0
0.866339305968137 0.828516393203574 1 1
0.921789542632448 0.875611419207188 1 1
1.09621907812099 1.046078653637 1 1
1.13689412479937 1.08347173793862 1 1
0.912740983079872 0.874961241389021 1 1
0.823395162397763 0.77692999908449 1 1
1.13005866295595 1.0794332178484 1 1
1.16406548930905 1.1023426611555 1 1
0.86396362252128 0.820191763320081 1 1
0.985432545187937 0.936665906504459 1 1
0.982459954272755 0.930837602119349 1 1
0.88323322337311 0.845358978521761 1 1
0.94247913796964 0.896335818137635 1 1
0.792333884856294 0.75114785285835 1 0
0.815744936440096 0.778394805043926 1 1
0.892951475181793 0.853323086592475 1 1
0.894227469416067 0.848941959439891 1 1
0.876339885116782 0.83109214909484 1 1
1.08971760160317 1.03757075455521 1 1
0.833429198145864 0.792727988929148 1 1
1.04926743344108 1.00085945872754 1 1
0.879133488979827 0.839795267095907 1 1
0.713422890890114 0.681357949653589 0 0
0.968929331806959 0.924314488900793 1 1
0.991840368543033 0.945582860503351 1 1
1.00982341847282 0.963813535478428 1 1
0.839882768626964 0.803089108145178 1 1
0.851327110491024 0.808783078571332 1 1
0.83406550201201 0.791486933182102 1 1
1.09897179263575 1.04655694966343 1 1
0.901086885970213 0.857148525245101 1 1
0.811110339887904 0.773600089069885 1 1
0.832731210648638 0.796066044042735 1 1
0.980200646281473 0.936563039909905 1 1
0.864918308120533 0.82817427879277 1 1
0.864800537081459 0.818339342045404 1 1
1.16443110960314 1.1107605560612 1 1
0.876233771372614 0.836586933529098 1 1
0.976193828239513 0.931903825413419 1 1
0.970616889497775 0.920403092119866 1 1
1.02569498704937 0.977061665471151 1 1
0.953609291011429 0.906239043619734 1 1
1.17054832357037 1.11416711441157 1 1
0.795548964671002 0.752581929622707 1 0
1.26276296250273 1.20354803575959 1 1
1.02264145124932 0.980405751265046 1 1
0.901413686615191 0.859017851811127 1 1
0.94234227617407 0.90363306746065 1 1
1.03525159543166 0.988397338533599 1 1
1.21636849922676 1.1524504923375 1 1
1.09926974674419 1.05212785581617 1 1
1.08070211470863 1.03082672863735 1 1
1.16044183519978 1.10676781883363 1 1
0.900678746031959 0.856378260145144 1 1
0.864741666039502 0.823161423660836 1 1
0.871963098155864 0.835334439310655 1 1
1.11163846411428 1.04659128260623 1 1
1.02410889833556 0.981880899754227 1 1
0.744021073104191 0.713251343045913 0 0
1.23614741921323 1.17990390633793 1 1
0.844759008547981 0.801228090727659 1 1
0.758265195643343 0.721205923148072 1 0
0.842590262035163 0.792213511758778 1 1
1.1736425559623 1.12184863093835 1 1
0.892887425885302 0.850484317228002 1 1
1.2148346027888 1.1572724163103 1 1
0.875868120294173 0.834379222003786 1 1
1.03607094334608 0.989619724427429 1 1
0.863181458128794 0.820876974334712 1 1
0.995056245807718 0.942578214208394 1 1
0.725039799205236 0.687435892518779 0 0
1.22811892351216 1.1667219084001 1 1
1.06842332006575 1.02044346439298 1 1
1.09880775237861 1.04769727752653 1 1
1.12079778513718 1.07105694151266 1 1
1.09484652396718 1.04630368358839 1 1
1.00804363822422 0.96283939536393 1 1
1.11901637367471 1.06738754903816 1 1
1.11638315877228 1.05768369586188 1 1
0.990675861353087 0.948116087572407 1 1
0.851104761144633 0.802953982989274 1 1
1.05850872046952 1.01093568135766 1 1
0.872709907808307 0.82884543822861 1 1
1.1698834290986 1.11416126575276 1 1
1.19210547690066 1.12709243732122 1 1
0.972526346688028 0.92570652817012 1 1
0.910183377755223 0.863891595186661 1 1
1.21849798179308 1.15937260042737 1 1
0.767469374073107 0.732343177593515 1 0
0.959997082019164 0.919395831857244 1 1
1.0156036852077 0.96663670812312 1 1
1.12025185215858 1.0678939571345 1 1
1.19505998543549 1.13672962055502 1 1
0.825593382866072 0.787789859291704 1 1
1.03257465716981 0.984180623455569 1 1
0.928296215371079 0.885577682318477 1 1
0.912224095962893 0.874065000019975 1 1
0.866792668177128 0.822386361665567 1 1
0.917313081254576 0.868256171588418 1 1
0.772106857226835 0.738152351420667 1 0
0.968231111941973 0.924289620274336 1 1
0.875713050499926 0.833059231303267 1 1
0.85232076777744 0.812140443902916 1 1
0.808111040957495 0.768068343255279 1 1
0.841330841997312 0.799658950346417 1 1
0.982253940465574 0.928897826075287 1 1
1.26329191392484 1.19590109573307 1 1
0.93816257522839 0.896672918357128 1 1
1.21795683486421 1.16677361263973 1 1
1.00575631637686 0.953383780128607 1 1
1.20836988501391 1.14573980241116 1 1
0.906334774542258 0.861571948409796 1 1
0.924542615163789 0.879665986334381 1 1
0.988520723637908 0.938159066163026 1 1
1.13821767552931 1.07873462333716 1 1
1.14733701160929 1.09292582782122 1 1
1.03381221716962 0.988356645679455 1 1
1.13222408692006 1.07027062572998 1 1
0.935426813079486 0.88874745935364 1 1
0.894673047927687 0.854286521907712 1 1
0.854039524734199 0.81445094813928 1 1
1.04820066715386 1.00238770915895 1 1
0.840606320710012 0.801473713639458 1 1
1.10422993238221 1.04993859764969 1 1
1.35290727965365 1.28828983046275 0 0
1.11368236712346 1.06164948858207 1 1
0.933915558902437 0.889547297077433 1 1
0.93563901420952 0.888666131238118 1 1
0.93120820498047 0.890429287331322 1 1
1.08447242985016 1.03230906359737 1 1
0.943173501424936 0.901128853337723 1 1
1.03727459809631 0.984216068975284 1 1
0.917003602596065 0.872442933891089 1 1
1.27008006712819 1.20820830771277 0 1
1.02244588024706 0.980000124262527 1 1
1.20674918478067 1.14391065592654 1 1
0.832920539413889 0.791313499675851 1 1
0.898786347577298 0.856870895016817 1 1
0.776555783855622 0.739256657353844 1 0
0.887408303219013 0.84739693937642 1 1
0.900236776883481 0.85919417994253 1 1
0.957676217273559 0.913141737248038 1 1
0.967497708837926 0.924149123907945 1 1
0.804520157993179 0.766956332844986 1 1
0.918386181551048 0.873988339584365 1 1
1.06301488995904 1.0137341769757 1 1
1.07843220709613 1.02017164216987 1 1
0.986057130685496 0.93278232996137 1 1
1.12165712357206 1.06895434617662 1 1
0.892289627046714 0.850097797456578 1 1
0.898832471733747 0.857859061552423 1 1
1.10043456696399 1.04909645728432 1 1
0.890371329919214 0.850947594465225 1 1
1.01052423354703 0.96882176556953 1 1
0.943086086622639 0.898133797508075 1 1
0.619408870326313 0.598858502157276 0 0
1.11361948954375 1.06062239481921 1 1
0.841901539141599 0.803317582256095 1 1
0.970120227567263 0.926131498080318 1 1
1.00387602729309 0.953820900668939 1 1
0.985783977889531 0.942229722767427 1 1
1.2518987906868 1.18631812015417 1 1
0.938241059768555 0.893267973963909 1 1
0.984593133566123 0.939190355915353 1 1
1.03396217952078 0.982080672569353 1 1
1.10865867694326 1.05711406681805 1 1
1.11888501732102 1.05447656155233 1 1
0.772661062760612 0.727726311939584 1 1
0.934075314001614 0.889534611029535 1 1
1.06260075912088 1.0110082127892 1 1
0.790603245587775 0.753079843164896 1 0
1.04585555930039 0.994928550533861 1 1
1.15290360267532 1.09922479188224 1 1
1.01844763807737 0.974683663504889 1 1
1.22142849933702 1.16023382994076 1 1
1.04544583342911 0.996738651272126 1 1
1.09581667866621 1.04763793578594 1 1
0.978645884393009 0.929422239371772 1 1
0.964057646538147 0.915738544577774 1 1
1.00430182112586 0.956036312277849 1 1
0.842906501794246 0.803702427068133 1 1
0.630952791610267 0.5961977156985 0 0
0.937130475183757 0.897818517875353 1 1
0.795800096032015 0.763164572280932 1 1
0.970888394328641 0.922362327343582 1 1
0.814284206379551 0.773005386391641 1 1
0.971865538192392 0.924917841017236 1 1
0.904222244913581 0.85936200681584 1 1
1.02184031472855 0.97964623964711 1 1
0.95201069493921 0.897769187268103 1 1
1.11049768597557 1.05859279887144 1 1
0.914973504917274 0.867640574562874 1 1
0.845377054334686 0.806357318909534 1 1
1.09023071390516 1.04000122328117 1 1
0.954892552101714 0.903932828166101 1 1
0.938160863220952 0.898685158061543 1 1
0.928236159877771 0.886388572645088 1 1
0.927897103867763 0.887688629334307 1 1
0.940567832214099 0.897830009258107 1 1
1.00633204273545 0.958672512753727 1 1
1.03994399622301 0.991370532740841 1 1
1.2244983282052 1.16371776359549 1 1
0.598319263099003 0.568237556713236 0 0
1.03788489531666 0.987986825869999 1 1
0.890819775470773 0.847874664072307 1 1
1.08635418518287 1.03506218395857 1 1
0.876589571587513 0.832487959764883 1 1
0.982358352397363 0.934916043077236 1 1
0.827101506760209 0.794089087067804 1 1
1.27449864703291 1.20445422475866 1 1
0.937820365183651 0.894818615528872 1 1
1.14569250420578 1.09478152604079 1 1
0.905805738132307 0.864661799775681 1 1
0.817335725254857 0.781668578314527 1 1
1.07574509910858 1.02516837219663 1 1
0.855063438269199 0.812998645141071 1 1
1.12145752388868 1.0643758501057 1 1
0.92389265414484 0.884461222915426 1 1
1.17031124547911 1.10415145019669 1 1
0.757790721911149 0.724665409664967 1 1
0.926025228201613 0.884179610495508 1 1
1.17118854699538 1.12115349647894 1 1
1.0699082904197 1.0176371302582 1 1
0.833287951202953 0.793426959928735 1 1
1.04577050405761 0.991039362798819 1 1
1.02755254479704 0.979181756362247 1 1
0.947171215714035 0.90522399357191 1 1
0.94997079061593 0.904224248708938 1 1
1.0098041351634 0.952292218130275 1 1
0.920751000060571 0.874211697340044 1 1
0.90527993870537 0.859453031274827 1 1
0.720527460358416 0.685233914598992 0 0
1.04487710162611 0.993071160905758 1 1
0.898420702892916 0.856486276914715 1 1
1.23917973649173 1.17507671341432 1 1
0.897096125352498 0.852187889726479 1 1
1.01017646239505 0.957001113622313 1 1
1.14020676738975 1.08003355082413 1 1
1.12568214273816 1.07052827609492 1 1
0.869515171826345 0.829989223993916 1 1
0.978300920299507 0.931799945314048 1 1
0.96859920084488 0.920731348040294 1 1
1.06748710626669 1.0158268900104 1 1
0.770088126963646 0.728022311169504 1 0
0.889925071787886 0.848735192404913 1 1
0.992370697734597 0.948353376767722 1 1
0.910774074110058 0.86269646241605 1 1
1.13296161851405 1.08087206775321 1 1
0.950338446786405 0.908557256582038 1 1
0.927875417137787 0.885000138343861 1 1
1.08143254931595 1.03285045200758 1 1
1.18740063367234 1.13151005963168 1 1
0.892852128350855 0.84940076243693 1 1
1.0438861705037 0.994614800879819 1 1
1.02978204395008 0.979148897046221 1 1
1.01601245965881 0.960937371470989 1 1
1.16238706436406 1.10113701766025 1 1
0.924951826126228 0.884671154734652 1 1
0.919134908005978 0.877138640417634 1 1
0.875385565377366 0.832594932096876 1 1
1.07304931690938 1.01428820502789 1 1
1.03220062225803 0.978147682173167 1 1
1.02106936326283 0.9765949952614 1 1
0.926383800737612 0.887020956511411 1 1
1.08179635517208 1.02537486486756 1 1
0.866547766127009 0.825196783140847 1 1
0.817389094728419 0.774183671501214 1 1
0.939781003969939 0.89934958127038 1 1
1.15426353846092 1.10219247183354 1 1
1.03465308726466 0.984201094924808 1 1
0.838435969604254 0.796579050383837 1 1
1.0850512364167 1.03467790838107 1 1
0.801741298554715 0.761231414072083 1 1
0.928934141904063 0.885292072882656 1 1
1.03401944230178 0.985203001867514 1 1
1.03527600405097 0.985736863825857 1 1
0.895536239909572 0.852264029510115 1 1
1.15820271772877 1.10200295728237 1 1
0.766894689733288 0.733153631975352 1 0
0.941313189995044 0.90357755525929 1 1
0.925673142611921 0.880151931772169 1 1
1.08964617628656 1.03783383750288 1 1
0.852789005508239 0.814634734389224 1 1
0.843960768130416 0.808526393617123 1 1
1.02670069551685 0.979118345378475 1 1
0.814282389746773 0.776651927595187 1 1
0.836979155741737 0.80068339340521 1 1
1.30957586078891 1.24160818345 0 1
1.07253977933322 1.01433414664847 1 1
0.870666259291077 0.830539120214303 1 1
1.06207373657513 1.01368776302837 1 1
0.947772706952365 0.898399533208178 1 1
1.09519758921943 1.04470193727538 1 1
0.827018227435436 0.788051138420239 1 1
1.19715781577239 1.13807180866193 1 1
0.880098455672643 0.839129302513413 1 1
1.11109240185781 1.06331639939654 1 1
0.987037159276947 0.93604536660132 1 1
0.764591916215999 0.722307865145308 1 1
0.84415160356149 0.793584044539613 1 1
0.892734721595653 0.850877880279316 1 1
0.815872354772553 0.778995734365338 1 1
0.935959064081195 0.892546126038614 1 1
0.931214763604328 0.886406145210418 1 1
0.888842967269754 0.850705485780228 1 1
0.971362511177268 0.922630765664734 1 1
1.01796110011714 0.971041695799402 1 1
1.30927723970866 1.24051333844422 0 1
1.03499931732699 0.987500206309669 1 1
0.871891373823106 0.828167878404759 1 1
1.03022470706816 0.980826794530778 1 1
0.926840150261958 0.883474215371347 1 1
1.07752174219275 1.02398392734244 1 1
1.12800520990729 1.07612280280457 1 1
0.744287215999657 0.706276740510894 1 0
1.06133998125396 1.01244439629538 1 1
1.06689618500652 1.02026201039576 1 1
0.867740474548666 0.821332222291752 1 1
0.943455226671645 0.898497199155225 1 1
0.868625516318938 0.826772374997464 1 1
0.909046316486556 0.866413901111309 1 1
0.89288404300735 0.85018104029796 1 1
1.2084600448073 1.15163036642115 1 1
1.03842112890805 0.99080361002793 1 1
0.698210099288486 0.664922461405358 0 0
0.876570118084285 0.836270927259351 1 1
1.22784047623011 1.16417639496654 1 1
1.13183439203995 1.0837382644934 1 1
1.16063375116815 1.10785974019826 1 1
0.995247144813741 0.947215537804776 1 1
0.9274327349019 0.886497276127771 1 1
0.800477766450979 0.769898522794846 1 1
1.02663413076318 0.967092824535157 1 1
1.1234717380125 1.07359704533486 1 1
0.815473027428993 0.778457214801651 1 1
1.10978195754792 1.04985011134705 1 1
0.781635742571535 0.745632040469541 1 0
1.00751548138444 0.956115077629447 1 1
1.02403546254012 0.980473645198512 1 1
1.00353713247535 0.958623474263346 1 1
0.654984464969265 0.623655922969179 0 0
1.06847024028636 1.01052106512812 1 1
0.724976186053118 0.690513751159686 0 0
0.953667774429947 0.907803928751438 1 1
1.07419334337082 1.01248543183307 1 1
1.11708030014198 1.06383838973961 1 1
0.958601525295264 0.908807642362304 1 1
0.991856484252844 0.942857075856118 1 1
1.01286871532232 0.965323721172876 1 1
0.797821444755947 0.762949573478623 1 1
1.1017639824135 1.05296327726684 1 1
1.20099549059396 1.14557430171764 1 1
1.02573832347614 0.971975664790175 1 1
1.11694617498235 1.06905211634462 1 1
1.00408211342337 0.961446232962613 1 1
0.746649327634908 0.707598496550062 1 0
0.925078012888375 0.883036964573943 1 1
0.90412684546584 0.855152586700037 1 1
1.1510138839458 1.09484018164811 1 1
0.959976814631959 0.911394818518608 1 1
0.87749726212337 0.833991292797432 1 1
1.21425354888966 1.15252700732344 1 1
0.930973401827267 0.88445882752703 1 1
1.11151498056662 1.05880630703087 1 1
1.06843143771522 1.02041065001691 1 1
1.03278449022815 0.982950681552578 1 1
0.960425693375312 0.916649298629539 1 1
0.952008464121691 0.910210660190892 1 1
0.916617002513535 0.870792557846242 1 1
0.804750043623962 0.767283743065677 1 1
0.976660741425564 0.935573797493996 1 1
0.850565772640123 0.809866216129967 1 1
0.973009924725274 0.927249593527323 1 1
0.935363187625913 0.89069627127431 1 1
0.747779957560081 0.711037968988679 0 0
0.906715083671392 0.863245482365559 1 1
0.869580994202386 0.831216876286878 1 1
1.0938637941337 1.03536447372962 1 1
0.854079935347986 0.812668479069072 1 1
1.08308078203125 1.02699503835554 1 1
1.11449778071785 1.06439706149168 1 1
1.15247756975919 1.1018016236774 1 1
0.796087143419347 0.761545367662372 1 1
0.939280018079708 0.892624463311778 1 1
0.99878804419071 0.948592420060983 1 1
0.943132725633742 0.900842410688061 1 1
0.896593573476544 0.858075193607263 1 1
1.0565827087439 1.00255506807285 1 1
0.910445526044244 0.861816475401625 1 1
1.01833577397623 0.967738826655544 1 1
0.998881861016254 0.951282351670608 1 1
1.03002309539845 0.976837454016697 1 1
0.76309375322497 0.721789096452151 1 0
1.06437959721494 1.01385565138664 1 1
0.982852417933857 0.93906450382698 1 1
0.835116155894569 0.793876137296291 1 1
0.96899184644695 0.922725600825789 1 1
1.13723121775346 1.07409482050078 1 1
0.9352021050137 0.889300730495607 1 1
1.00135798172566 0.955277062143349 1 1
0.961302303799222 0.91190927052354 1 1
1.07706110216545 1.03252306394242 1 1
0.942945885756401 0.892332849665338 1 1
1.06407442217771 1.01191207858902 1 1
0.858354673309671 0.821655312194381 1 1
1.0517267612009 0.999972723343011 1 1
0.859901959848564 0.819290809180899 1 1
0.997508146467632 0.947633102376632 1 1
1.18384261451848 1.12892081987548 1 1
1.29473080724457 1.22896078362793 0 1
1.04163828643443 0.985592490574332 1 1
1.05830027409206 1.00548078217029 1 1
1.05687479825841 1.00622082956769 1 1
0.88173340351361 0.836425005697007 1 1
1.16161966353343 1.10781773681686 1 1
0.781345835455659 0.747544094898552 1 0
0.746572170994554 0.714415716023103 0 0
0.821834177261771 0.782102623368344 1 1
0.85750164411737 0.815849501870264 1 1
0.956388742991823 0.912276902902955 1 1
0.894124002189854 0.848422711707575 1 1
0.988986915309971 0.935160706053967 1 1
1.03963645555093 0.993442643308533 1 1
0.927321355075254 0.882054272864451 1 1
0.906025522024189 0.863863260985549 1 1
0.866117678978662 0.827993090686389 1 1
1.01232138366023 0.969343308402045 1 1
1.02213541180168 0.976185158871169 1 1
1.14606512760789 1.09039406931877 1 1
1.21411716458647 1.15869550305902 1 1
0.956219077990571 0.910270130551171 1 1
1.04675169187884 0.998431824472588 1 1
1.18245041077816 1.1248985207892 1 1
0.950893806138331 0.907283955133944 1 1
0.786805367904492 0.744864980353009 1 1
0.883920152899818 0.843997503011969 1 1
0.704768679808141 0.671174876957684 0 0
1.04076885907365 0.991912316662575 1 1
0.728827334149355 0.696642944098856 0 0
1.23244792864407 1.17083716858983 1 1
1.01100655764804 0.967590690570207 1 1
1.02927978952462 0.980039931904169 1 1
0.929294102160189 0.888735476481381 1 1
1.38557471309122 1.32152104654857 0 0
1.09348002675615 1.03102769376182 1 1
0.935934157445262 0.892268845745294 1 1
1.10545180573637 1.05118703695269 1 1
1.15521675273725 1.09068791773821 1 1
0.964474109286757 0.9165936858979 1 1
1.07202179197987 1.02329248257222 1 1
0.776933277466039 0.741534095093275 1 0
1.09294619868572 1.04507514231342 1 1
0.904799926668231 0.858568508337255 1 1
1.00754855096252 0.960681725631264 1 1
0.948201561951606 0.902253114116432 1 1
0.869296197824331 0.827191065427293 1 1
0.935811974917743 0.895880851714781 1 1
0.923846693283988 0.883182547903838 1 1
1.0959206277617 1.0397142204002 1 1
1.19203493223503 1.14308115102661 1 1
1.10957021736001 1.05758193578509 1 1
0.903449333562012 0.856908022889747 1 1
1.21725596470128 1.15770097834921 1 1
0.895907974607776 0.851531577483015 1 1
0.994976754017984 0.940342812573642 1 1
0.896368732619593 0.855370829297835 1 1
1.15980017101615 1.10129709303555 1 1
0.941626990621798 0.896521877553596 1 1
0.932637805990747 0.889948730258771 1 1
1.09026010745238 1.0321909287459 1 1
1.01201230628115 0.966677187083626 1 1
0.839014157223412 0.794788995738919 1 1
0.900753296652304 0.856885330692321 1 1
0.963257421251442 0.919491390229075 1 1
1.10252065817157 1.05004802514237 1 1
0.86966324821642 0.835086287105247 1 1
0.893037521230512 0.851195432867184 1 1
1.01857901161941 0.968215374444821 1 1
0.931943448072389 0.89136632086391 1 1
0.879805350896348 0.834374863026064 1 1
1.24319398038328 1.17926205981724 1 1
1.07715558967262 1.02762847278581 1 1
0.824063667566601 0.782974903389685 1 1
0.879583346566652 0.840390600406698 1 1
1.09900408577589 1.05179994727841 1 1
0.748301786714877 0.713782029132653 1 1
0.987043600134299 0.939023889443258 1 1
0.975494647359854 0.929943970945059 1 1
0.975396008762261 0.925916385683461 1 1
0.774121023811452 0.738163356125392 1 0
0.979147525502994 0.934808898047922 1 1
0.983581698575389 0.936335488766515 1 1
1.09077227049286 1.04067360872696 1 1
0.910511942907453 0.861825697723863 1 1
1.17202509403987 1.11207146423374 1 1
0.922337008172691 0.873985090372968 1 1
0.999262554370182 0.951928960992537 1 1
1.23985426647384 1.17675819063258 1 1
1.08144179085114 1.02559875895104 1 1
0.871020484752404 0.834289249364552 1 1
1.18119903753359 1.12435978794061 1 1
0.848464257980248 0.810885850334638 1 1
1.08669760869137 1.03622374984154 1 1
1.20943227832742 1.13989089407493 1 1
0.758077506389196 0.72156774209794 1 0
0.889194323895386 0.847797609318396 1 1
1.0367160304533 0.987578559442174 1 1
0.932044694121447 0.885824836811395 1 1
1.08165632547382 1.03040755861042 1 1
0.86572822875966 0.822870570324983 1 1
0.866229063084685 0.828930517844051 1 1
0.850032333462712 0.803722891886464 1 1
1.00115973364765 0.951746569937439 1 1
1.06802231062716 1.02030459585751 1 1
1.08068558602708 1.03025060055752 1 1
0.834425143650033 0.7898082176796 1 1
0.866462247662935 0.829194884314289 1 1
1.09605090831127 1.04122739820712 1 1
0.974678096551783 0.928643244156969 1 1
1.01362252940851 0.966711920680777 1 1
1.01664365491714 0.965102324331656 1 1
1.03167742050044 0.979189094147614 1 1
0.840455364600223 0.799374602337189 1 1
1.10618706964601 1.05032429544543 1 1
0.913123289345958 0.870755862734516 1 1
1.06061299670553 1.01222724109338 1 1
0.939073655582477 0.893550677573399 1 1
1.12582690158022 1.07478403114706 1 1
0.439757940453509 0.415996395315163 0 0
0.832672341292903 0.791449731281817 1 1
1.02979315801745 0.977617988091162 1 1
0.896307149100764 0.847445270129004 1 1
0.915849085775782 0.871886803070409 1 1
0.986607527175563 0.942277456531875 1 1
0.79523738734885 0.761459135512839 1 1
0.960332517552444 0.915604676913852 1 1
1.17165767188254 1.11819984757564 1 1
0.783452071475461 0.748697049224129 1 1
1.15973030846756 1.1034216029811 1 1
0.805653010301897 0.765076719998364 1 1
1.03124880619674 0.977518653322367 1 1
1.08305393880367 1.028932653471 1 1
1.09564655721729 1.03563389571657 1 1
0.95164315399851 0.905440159701416 1 1
0.577936469502084 0.548934409806525 0 0
0.694996288580113 0.661111546110367 0 0
0.883173181434181 0.839901872983809 1 1
0.839475489600819 0.79967430710624 1 1
0.913180717378722 0.871923668880721 1 1
1.11370949823848 1.0689583504113 1 1
0.877579364959702 0.83908379349567 1 1
1.13421503745739 1.07830321805613 1 1
1.14291005665331 1.08108614951031 1 1
0.736655998298628 0.703804778117386 0 0
1.0302184387203 0.977799979031562 1 1
0.882107709025998 0.839219025489701 1 1
0.976109382989753 0.9280439263949 1 1
0.996871844830914 0.936411192874222 1 1
0.979140785502467 0.933814724365047 1 1
0.77238860180751 0.734471424873923 1 0
0.853850843470446 0.806962774804761 1 1
1.12660785605149 1.06439917913026 1 1
1.01567233183486 0.967697064755846 1 1
0.875053527898384 0.827900711837839 1 1
1.22179182389859 1.16024724861607 1 1
0.851839165281816 0.805546847340354 1 1
0.642279070734555 0.615509055110105 0 0
1.1267442422873 1.07703077736312 1 1
0.786503567306937 0.749710465414236 1 1
0.973690692023333 0.92976183279183 1 1
0.853403237675665 0.809416062164832 1 1
0.990989892818453 0.948514642448469 1 1
1.23030639782361 1.17198706374021 1 1
0.747663233411144 0.710453355611367 1 0
0.76942029437889 0.732753236224219 1 0
0.845262901691776 0.808722601940852 1 1
0.906592364371357 0.864761356401966 1 1
0.954548440151509 0.905073415145224 1 1
0.64327164638036 0.613473111677375 0 0
1.19697318646183 1.13878324364654 1 1
0.950550283087577 0.909091362893557 1 1
0.798515057911549 0.760436612115325 1 1
0.803996578407189 0.763157341092039 1 1
1.03580619991237 0.984039576482057 1 1
1.01154120195519 0.962219291161641 1 1
0.916184835422881 0.87413967698555 1 1
1.12021600476518 1.06720849023534 1 1
1.12922308270243 1.08299097069609 1 1
0.994769057135658 0.948856466748762 1 1
1.01201218556906 0.965417013487798 1 1
0.822661818725854 0.780354451405823 1 1
1.04673062193746 0.993561387967486 1 1
0.915010695145245 0.869271183550217 1 1
0.933347898494912 0.885513922671264 1 1
0.901320857343949 0.855731216211456 1 1
1.18440271009099 1.13033101021492 1 1
0.918520759253823 0.880120474995997 1 1
1.07193789689336 1.02051595009736 1 1
0.902505078798485 0.857030298399613 1 1
1.30268385117249 1.2416351564551 1 1
0.773840419113006 0.742326576878357 1 0
1.15177441138946 1.10261463708984 1 1
1.26125793312297 1.20332013030984 1 1
1.20437167262257 1.14956383261841 1 1
1.15703705804183 1.09792624560702 1 1
0.963868518472217 0.917191334704679 1 1
0.80724924854437 0.768821227171472 1 1
1.0979780925698 1.04962618738086 1 1
1.07905508541427 1.02842073812664 1 1
1.11207739561159 1.06029855003923 1 1
1.02795194882317 0.984623293476848 1 1
0.836853748711015 0.789288145296956 1 1
1.14213539799288 1.09296677827767 1 1
0.606236388692741 0.575260134545046 0 0
0.691691810145138 0.659141364914702 0 0
0.812626825893809 0.777551377383731 1 1
0.972221676575816 0.925313856394054 1 1
0.934056400559311 0.889439510645094 1 1
0.81348112004813 0.775552705420812 1 1
0.916777554978019 0.872043206340519 1 1
0.970904405967303 0.915364434968513 1 1
1.079845564005 1.0269266700097 1 1
1.02181154290057 0.97389964994217 1 1
0.898938312761994 0.856884483984325 1 1
1.14309605285621 1.08715806200877 1 1
0.76970449638719 0.727592257610458 1 1
1.21804238365002 1.15858367914993 1 1
1.36223301649705 1.29670198671509 0 0
0.785482779521028 0.752690536986586 1 0
1.02038935345008 0.974304393207233 1 1
1.00120245922572 0.957340654107223 1 1
1.04409640041518 0.989749427977959 1 1
1.0538692108901 1.00681311952029 1 1
1.27955407487491 1.21398530461231 1 1
0.891041619504683 0.843849309354855 1 1
1.00083999276042 0.9496392244976 1 1
1.04490736481215 0.990515120232448 1 1
1.08514140695194 1.03674922371804 1 1
1.07341916368416 1.02417538388471 1 1
1.03540320909455 0.981778149923636 1 1
0.903748580208187 0.861141120397485 1 1
0.982664382195274 0.938826524469768 1 1
1.07883195341472 1.02800145079153 1 1
0.940084778140947 0.886642573385739 1 1
0.942200042949929 0.897787352619049 1 1
1.05655360030659 0.9989910684112 1 1
1.03487881344469 0.983436831054598 1 1
1.12258758339776 1.06695924293322 1 1
1.095918564546 1.04488650463928 1 1
1.14114886632526 1.08355251912519 1 1
1.11097179508421 1.05968219749005 1 1
0.932809404710305 0.894322009006297 1 1
0.83426472127489 0.791543250589333 1 1
1.00330554164159 0.958818592119557 1 1
0.842877484344727 0.807455215625364 1 1
0.992999614190672 0.947028458995295 1 1
0.982918254675798 0.94256629011762 1 1
1.0052061972264 0.952461293720372 1 1
1.00462118424134 0.955150491729209 1 1
0.837875259104684 0.797667456853565 1 1
0.801122182999533 0.771012843669125 1 1
1.0608077347 1.01001575848977 1 1
1.09396773876433 1.03968497971241 1 1
1.03988654230102 0.989205877656638 1 1
0.863745921554806 0.823805663085895 1 1
1.11664047751381 1.06426350107412 1 1
0.896152983252098 0.856317637663624 1 1
1.0722846972453 1.01556680281077 1 1
1.12229526011779 1.06941347185588 1 1
0.974531647312016 0.925261511929585 1 1
0.938918872762575 0.890118236221691 1 1
1.23595464314813 1.17725676794633 1 1
0.842375218435594 0.80226840226914 1 1
1.14952057968335 1.09186797169543 1 1
0.869267126166833 0.826865431189299 1 1
0.88067079493928 0.839287305776935 1 1
0.99654231812543 0.951878506526607 1 1
1.09684258063607 1.04372739123555 1 1
1.02098402569371 0.968176310957005 1 1
0.958445656225041 0.91278957918204 1 1
1.08381808902891 1.03158879664286 1 1
1.10304257364254 1.04517777182185 1 1
0.740659036123491 0.704318434232488 1 0
1.01409397195257 0.967883460657531 1 1
0.827058021090671 0.790479553499799 1 1
1.09498215499471 1.04411279222053 1 1
0.880514365222899 0.829627937170576 1 1
1.04783745233579 1.00309526962772 1 1
0.681248505064114 0.650683471145459 0 0
0.868078421053259 0.823870901295339 1 1
0.938705458540361 0.901052428487152 1 1
0.720079215794206 0.685992980781166 1 0
0.762880724422276 0.724777664650908 0 0
1.01698977025819 0.959765788923792 1 1
0.929769712284107 0.889927158000991 1 1
0.900330616514686 0.853451274158411 1 1
0.944489167453879 0.900531331376346 1 1
1.06393810930372 1.00883941532309 1 1
1.16922609246555 1.11400518056413 1 1
1.05020495055016 0.999031053283832 1 1
1.09335284285401 1.04466562592373 1 1
0.95551859608018 0.913273078046681 1 1
0.952148284459102 0.905633868072516 1 1
0.871318081309546 0.833047330909299 1 1
1.12090992664996 1.06052028986864 1 1
0.996885100828778 0.949755942885462 1 1
0.965749093538038 0.925378723412292 1 1
1.02285406408199 0.974108585005815 1 1
0.783100659715382 0.746613832084483 1 1
1.00218006856672 0.952810981445634 1 1
1.05190787413278 0.999592605184191 1 1
0.937053025351824 0.894845711456848 1 1
0.974353699283145 0.929801920263498 1 1
1.05645961734034 1.00872040397334 1 1
1.10165074622996 1.05012183811555 1 1
1.07611144995562 1.02647423672225 1 1
1.17132833556213 1.11386988298084 1 1
1.06350487275857 1.01568735661602 1 1
1.03355443420234 0.984455196964877 1 1
0.968121378016138 0.927836573007569 1 1
0.696982343699479 0.664648638506435 0 0
1.11671922334225 1.06626843375752 1 1
0.943522801087926 0.898543850822035 1 1
0.932238515298401 0.891332933084465 1 1
1.08332993194593 1.02934286272479 1 1
0.930336345304723 0.889973168779572 1 1
0.969808772967578 0.925932412754936 1 1
1.03710090483536 0.988730248842906 1 1
1.05050588003276 1.00299189703768 1 1
0.825548327027642 0.791347198049272 1 1
0.97557219798041 0.934330798059512 1 1
0.950644444468029 0.90166206744326 1 1
0.879053603759723 0.832077249753056 1 1
1.03168311476099 0.983345102682415 1 1
0.881924532727395 0.840733801429233 1 1
0.9500545797766 0.90197515614986 1 1
0.708980475245403 0.676320300292984 0 0
0.985229553041557 0.940520410804667 1 1
1.0384723576171 0.990482091572291 1 1
0.831772952605073 0.779762337309418 1 1
1.00762451573002 0.954044839420614 1 1
0.715437883977719 0.679547066521934 1 0
0.900928635610489 0.860904664533321 1 1
0.856162372359063 0.818426598765704 1 1
1.04479423209582 0.994720324795076 1 1
1.05849500521045 1.00954424147774 1 1
0.994032511442609 0.948608691503672 1 1
0.919944900382483 0.878085272180477 1 1
0.916912101314642 0.871595138521193 1 1
0.886839208740262 0.847408152138313 1 1
0.811214315024054 0.775867961312805 1 1
0.912728498114843 0.871201114227413 1 1
0.771214703191762 0.732922699836017 1 0
0.844200985112269 0.805286972504911 1 1
0.721837380224673 0.688092541135581 0 0
0.945595170864757 0.898935871334287 1 1
0.885015670596974 0.847474946550503 1 1
0.91884575622467 0.878108262469952 1 1
1.22790348054245 1.16855351369326 1 1
0.851815891254767 0.814630964404437 1 1
0.87846221302754 0.841082498558496 1 1
0.862267939733713 0.821067404112153 1 1
1.12231594265698 1.06500017802123 1 1
0.911922317634019 0.87008679948986 1 1
1.06343545389171 1.00754651305622 1 1
1.18443252937986 1.12594106768132 1 1
0.900225106642048 0.856169787640813 1 1
0.889770766727924 0.844447729901289 1 1
1.02903730541939 0.980127411098669 1 1
1.21345764047574 1.15570082614302 1 1
1.04804512484261 1.00172817446991 1 1
1.03919379293714 0.986197348039427 1 1
0.846493052735582 0.810383859496622 1 1
1.04600976372732 0.984231113955797 1 1
0.890084398797229 0.844466851973552 1 1
0.823620111977797 0.783823842926038 1 1
1.04259032779337 0.996768047241159 1 1
1.0504190913896 1.00415066717585 1 1
1.06435118619275 1.00768566475267 1 1
0.979044835480003 0.930136789597694 1 1
1.03128136690917 0.985851941722018 1 1
0.802839033414724 0.765941749927702 1 1
1.05974291014932 1.01153814766959 1 1
0.98661101488398 0.936558677720837 1 1
0.770969149781738 0.728661403749072 1 0
0.76367023583353 0.728304068636668 0 0
1.1498977197843 1.08520209456241 1 1
1.15956304044511 1.10415352056366 1 1
0.933431928720712 0.886581537590108 1 1
0.931389124883995 0.883852031887841 1 1
1.0431251401028 0.997050562802619 1 1
0.906036616411523 0.86274429328035 1 1
1.0223849519585 0.97232079758974 1 1
1.05637639296096 1.00223826956796 1 1
0.970854381100521 0.927182623627334 1 1
0.796650565650099 0.757587994715173 1 0
0.654983854534849 0.623448991342084 0 0
0.910608310189085 0.867140665551622 1 1
1.00421674991079 0.95332228688758 1 1
1.1184764349787 1.06340534400804 1 1
1.01740107410365 0.969027253816331 1 1
1.16028553796267 1.10095643507601 1 1
0.981482641568958 0.933029962652717 1 1
1.08064094465149 1.0271897345541 1 1
0.889358870226679 0.850370936993557 1 1
1.00538757182818 0.952999514539654 1 1
0.944628513678195 0.902485451892411 1 1
1.06871348730283 1.0222323194605 1 1
1.02431151213212 0.97782617092922 1 1
0.774891575636244 0.734104971485898 1 0
0.991032881359687 0.939376585589478 1 1
0.741007220666304 0.704819041125056 1 0
1.06707652045368 1.01505785144444 1 1
1.12553301994801 1.06985949404086 1 1
0.902478050889817 0.855237687476128 1 1
1.14589141468855 1.09009502427397 1 1
0.842707015949266 0.797243183498678 1 1
0.878066299244669 0.838295976055141 1 1
1.12202556677465 1.05586892650453 1 1
1.08379980553709 1.02759975806198 1 1
0.805904626783621 0.762669648086557 1 1
0.872138499344944 0.826994211918155 1 1
0.92133972577757 0.872260695049064 1 1
1.23788096517996 1.17856140854804 1 1
0.816062439143779 0.778616059646496 1 1
1.02088002653155 0.969962577673051 1 1
0.923547907441158 0.873220270852822 1 1
1.09070620293451 1.03756717344872 1 1
0.809102716706435 0.764936376706978 1 1
1.05989111251501 1.01212765767184 1 1
1.01508219421706 0.963470882582827 1 1
1.06246755689491 1.01405859030978 1 1
1.00057547367945 0.950451839869365 1 1
0.777587458921576 0.746112916769357 1 1
0.965578488263883 0.920895681818331 1 1
0.929960675955262 0.881154997971333 1 1
1.23549457548182 1.17134401227085 1 1
1.15780915204323 1.09991062910583 1 1
1.04810396436369 0.995924283029752 1 1
1.0627883633568 1.00847245384141 1 1
1.14170246439579 1.0793256898678 1 1
0.788246089722346 0.756491404919699 1 1
0.892315111887256 0.84798981519952 1 1
0.82229059074335 0.78808251683836 1 1
1.12589020102273 1.07127630789407 1 1
0.901739280513548 0.855640516929515 1 1
1.0267326657181 0.96938411154303 1 1
1.1753611971612 1.12211956249712 1 1
1.08660563345601 1.03728741301421 1 1
1.0215077865668 0.976698363422635 1 1
0.947915808927928 0.902780657586749 1 1
0.990710058864531 0.934095986847552 1 1
1.33794577320374 1.27449650550005 0 0
1.04462391412756 0.99449963000044 1 1
1.20646066105256 1.15130055274653 1 1
0.845090784035003 0.803523174140921 1 1
1.022924045873 0.973918329049012 1 1
1.05069028468873 1.00077200916621 1 1
0.930903778398344 0.88833947230925 1 1
0.884000968558702 0.845356651718239 1 1
1.10951287554796 1.05454913378379 1 1
1.08924243431542 1.03476536701419 1 1
0.907977219634414 0.867790766554135 1 1
0.972167651439594 0.922756152819236 1 1
1.02400424198107 0.972287702052254 1 1
0.80990639741233 0.7725796374094 1 1
1.05838243379942 1.00823841654608 1 1
0.941047805003712 0.889980390492618 1 1
0.892805241710075 0.850388901260835 1 1
0.9568585267472 0.904513240329503 1 1
1.13635684306903 1.07378563820571 1 1
1.00412980483343 0.957528375224359 1 1
1.17761776073991 1.11577540193285 1 1
1.00273170532957 0.954516955725686 1 1
0.911365870969376 0.865958105265213 1 1
1.19091376842419 1.12995614687885 1 1
0.875249182980128 0.827506308518496 1 1
1.14893673415372 1.09823142070904 1 1
0.852104694888756 0.810688379019037 1 1
1.16966366319467 1.11986940847546 1 1
0.985143974541431 0.937074890832781 1 1
1.00076866225132 0.949508333819952 1 1
0.923984932736174 0.882733131523566 1 1
0.979104897140343 0.93310854613152 1 1
1.01536816702077 0.961713079323874 1 1
0.903024328828671 0.862455421779219 1 1
1.29092621520502 1.2187777546624 1 1
1.13825881758917 1.07586432459512 1 1
0.974928983174648 0.9329387794119 1 1
0.874837816272435 0.831019475290768 1 1
1.00267553047503 0.957775266261955 1 1
1.1464338738001 1.09556373417741 1 1
1.02807912821457 0.981045239041089 1 1
0.968094080871689 0.912425869721436 1 1
1.16729502473989 1.12220986433656 1 1
0.81352445856747 0.772531116676939 1 1
1.09612286426014 1.04720298387922 1 1
0.912481514381269 0.87167150844872 1 1
1.07158370205433 1.02432885152947 1 1
1.10091030026517 1.05062151312582 1 1
0.974030459182274 0.926980462133422 1 1
1.06245733605538 1.01354401221387 1 1
1.2100651358753 1.14981213434337 1 1
0.793847039726276 0.75542235735997 1 0
1.0048491599094 0.958050341677429 1 1
1.21344713849598 1.15483794607662 1 1
0.987200096150459 0.94176474479329 1 1
0.851625303940329 0.814637785746366 1 1
0.931599473495739 0.880646308320822 1 1
1.18848873055449 1.12122003952455 1 1
1.13454345771239 1.08512259870424 1 1
0.909040271234771 0.864207410101018 1 1
1.11369293348883 1.06627186586702 1 1
1.03994481574882 0.991863318222024 1 1
0.805961704062883 0.770273186726682 1 1
1.13359819526845 1.06984541608416 1 1
0.851323867903225 0.81046658994373 1 1
1.0922439243556 1.04226571315372 1 1
0.967631679502562 0.927809051315243 1 1
1.02000312104273 0.975013339822637 1 1
1.01825092944141 0.969426970976425 1 1
0.902428615434565 0.859664763930363 1 1
0.719938569364357 0.68719689239201 1 0
0.969483556346112 0.91949470360922 1 1
0.857539064397244 0.811930366190221 1 1
0.861969366112862 0.818904775193376 1 1
1.01313766320694 0.966137341940311 1 1
0.88601034288691 0.841472045441979 1 1
1.08719033137643 1.02423598757498 1 1
1.10424250025707 1.04227925097431 1 1
1.17877197521748 1.12444192559043 1 1
1.16211616972091 1.10189342025892 1 1
1.00263041261395 0.959405196950345 1 1
1.05748508757835 1.01042499117 1 1
1.18744203235457 1.12860830579504 1 1
1.07224674658952 1.02314220046592 1 1
0.968779618717116 0.926626599606691 1 1
0.986448219336467 0.942872689239208 1 1
0.936549221379571 0.896740243934041 1 1
1.00168419739484 0.948771424685977 1 1
0.802645262121929 0.757481613800965 1 0
0.917854400096844 0.874271352107939 1 1
0.874137461476059 0.820500614561235 1 1
0.979621299154525 0.935013879640862 1 1
0.872399214279663 0.833513219590703 1 1
0.958913907390188 0.907213999102311 1 1
0.87425497682854 0.834179283018238 1 1
1.01037755439937 0.957464050918003 1 1
0.888211589026376 0.836432783870488 1 1
1.07375160055893 1.02176174150532 1 1
1.25015150324963 1.19058234409078 1 1
1.1240363183612 1.0702419358571 1 1
1.07721539250644 1.0252515746192 1 1
0.917993702188407 0.878055367064054 1 1
1.01332320776137 0.958285945102833 1 1
0.765105767115426 0.726465036575181 1 0
0.918862204047415 0.875895713766775 1 1
0.944201593445366 0.896711200282641 1 1
0.899658965603775 0.85378817717615 1 1
1.06008387852019 1.00739988819231 1 1
0.873739366795699 0.833516240432743 1 1
0.968394303078218 0.920796965448412 1 1
0.896169006070234 0.858726877704177 1 1
0.783540350869433 0.74644577836552 1 1
1.21553755165052 1.1473111901269 1 1
0.866644999083931 0.829309661370049 1 1
0.966684203489758 0.91829881364706 1 1
1.10527756452723 1.04611238366652 1 1
1.06770900738279 1.01034644766078 1 1
1.02459049373433 0.970917940164164 1 1
0.841081754759387 0.804428410518876 1 1
0.957809458282377 0.912835101556391 1 1
0.86775319136415 0.831102663297281 1 1
0.779212773348108 0.743338541099348 1 0
0.87338362755083 0.831829138595258 1 1
0.908880762526098 0.869561501897027 1 1
1.02971062357584 0.983206161609356 1 1
1.01482827495857 0.964172534538909 1 1
1.39981883899336 1.32763323581339 0 0
0.835545383618469 0.797361617851223 1 1
0.921302589447206 0.874052958953294 1 1
0.875769984325881 0.829901755184444 1 1
1.12970538598679 1.07359453223771 1 1
0.859594140802282 0.815890321741011 1 1
1.01933285329372 0.969906745712254 1 1
1.0453817350459 0.993948114979516 1 1
1.12643319633263 1.07566258497728 1 1
1.11165270963897 1.05409495987698 1 1
0.945592652182093 0.902677050611671 1 1
0.875561256549884 0.83153232714444 1 1
1.05525378785135 1.00141038167087 1 1
1.43601014524556 1.35914271906108 0 0
1.15628037549977 1.10439252676533 1 1
1.16796162488675 1.10764983108411 1 1
0.919906516692018 0.87466507435777 1 1
1.1084502878128 1.05375803868976 1 1
1.11064408897809 1.05434198433942 1 1
0.918315944346915 0.877234730614758 1 1
0.717392633757903 0.683671843433602 0 0
0.822180795586786 0.780248749770829 1 1
0.817216600709604 0.767616476832162 1 1
0.971831840949128 0.924681454374456 1 1
0.986763353188636 0.938760985114145 1 1
1.01202457053256 0.960785134306507 1 1
0.998856549300803 0.945018180331231 1 1
0.980493148707235 0.93044154310369 1 1
1.08816272469754 1.03120004323673 1 1
0.949852068214272 0.901628852391904 1 1
0.866110798080489 0.828226757838034 1 1
1.12971028394678 1.07256022993611 1 1
0.941549798485098 0.897944818843001 1 1
0.969163966635753 0.923041958886433 1 1
0.933600764241596 0.887486393564492 1 1
1.00497606566679 0.962462587047892 1 1
1.12359331587732 1.06648376246958 1 1
1.33771997564888 1.27384244743171 0 0
0.962516233545128 0.916401341831923 1 1
0.966615764143999 0.918867325463632 1 1
1.0363410581743 0.988611117008072 1 1
0.93323625022688 0.8958724914926 1 1
1.19503235583468 1.13531041086837 1 1
1.08492230443822 1.03279099711749 1 1
1.02565041966726 0.972707885716932 1 1
0.82451459424925 0.7875220997743 1 1
0.949041894597781 0.905556046136403 1 1
0.974463647663017 0.931857753423182 1 1
0.910650658246463 0.867961508977439 1 1
1.11252854885927 1.06126768454585 1 1
1.30172582853444 1.2343053701246 1 1
0.90942593696212 0.86590068713943 1 1
0.931523342574863 0.89195913708818 1 1
1.06477732378719 1.01709621089471 1 1
0.905316355074349 0.867157265435173 1 1
1.291304830636 1.22912744988302 0 1
1.18818511264876 1.12573840790761 1 1
0.733883224964841 0.696647912426104 0 0
1.22959288774425 1.17425910093113 1 1
0.996352782606539 0.945076033876173 1 1
1.11967897157045 1.06764769926245 1 1
1.15117088272092 1.09862505004132 1 1
0.846084544675532 0.808531693125355 1 1
1.20090755412967 1.14755834282731 1 1
0.782314146679688 0.74722695970982 1 0
1.28126268475336 1.21534043354253 0 1
1.07363884515116 1.0215125536986 1 1
0.866026116903406 0.833027218862819 1 1
0.917429673012598 0.874219657211496 1 1
1.00296087657635 0.957124483663449 1 1
1.20172485585464 1.15338677771357 1 1
1.06622968553837 1.00421962206934 1 1
0.923046697984797 0.876612339146182 1 1
1.01751858280121 0.965086207594034 1 1
0.772246899649171 0.734498462248728 1 0
1.07464682927709 1.02240264515763 1 1
1.07991128576462 1.0244513083124 1 1
0.964196707165513 0.910657004902287 1 1
0.985472658004524 0.939791121776854 1 1
0.718852658633084 0.684862800254699 0 0
1.00591745734721 0.962821308936943 1 1
1.04484860396695 1.00028656138524 1 1
1.12168051421081 1.06975135413256 1 1
1.02212227403605 0.977775853946523 1 1
1.05340975357804 1.00179089269689 1 1
0.971942716595875 0.923357761411349 1 1
0.84125839505228 0.804298123942671 1 1
0.909719189267719 0.869403238909642 1 1
1.07442567066624 1.02247360177139 1 1
0.936286279109288 0.894217258214963 1 1
0.816827741482607 0.774923733801987 1 1
0.941732651217805 0.894293478886226 1 1
0.739566405463771 0.701983342895298 0 0
0.919673386583411 0.877309052830768 1 1
0.980439846081595 0.934420419237111 1 1
0.886000521388739 0.838892998562118 1 1
0.995169475224983 0.943250050095653 1 1
1.03013645366669 0.982789383742365 1 1
0.970243527607348 0.923949800218827 1 1
0.881771481235208 0.846691413023418 1 1
1.02378858079829 0.975121276906323 1 1
1.05465725982548 0.998198107417976 1 1
0.894421902419236 0.849435972034951 1 1
1.09389982869997 1.03418119056693 1 1
1.13560610383852 1.07455050196527 1 1
0.961815630062075 0.912996916041252 1 1
1.01980638611136 0.971099804806956 1 1
0.727846339323786 0.691752739142825 0 0
0.995665028980904 0.944587107875063 1 1
0.919608732704002 0.879001800933088 1 1
0.963352082702249 0.915627210417083 1 1
1.03658652093303 0.988304902343974 1 1
0.989723930725131 0.946772286285858 1 1
1.02679423089638 0.978480018529768 1 1
0.564101207569953 0.541981322210022 0 0
0.958666347688391 0.917186023969416 1 1
1.05604637013176 1.00438702203003 1 1
1.20486902651991 1.15032646832743 1 1
0.890531812598866 0.848942205463562 1 1
0.820010501095824 0.784429802569609 1 1
1.04445213685353 0.998806848457391 1 1
1.07991523576035 1.02570012034226 1 1
0.947279373637406 0.901607875151234 1 1
0.758759843832503 0.725903342263418 0 0
1.25002794891022 1.1802373944378 1 1
1.04821087715285 0.999103429751161 1 1
1.05900946114137 1.00790998044504 1 1
1.02661228242549 0.978049224148694 1 1
1.12432005274554 1.0724719990341 1 1
0.893988267375759 0.850072030173366 1 1
1.06395005395814 1.01286378486145 1 1
1.11710272986919 1.05676721835091 1 1
1.02626887829328 0.975675002903465 1 1
1.1867816585156 1.13082931061524 1 1
0.820616987411907 0.783874254401143 1 1
1.01994465033118 0.969214883176176 1 1
1.09401894500062 1.04282711391273 1 1
0.85275914379048 0.821039299235442 1 1
0.93561276597456 0.89090883460143 1 1
0.69892914915982 0.664410889347313 0 0
0.641936527297073 0.612966661310659 0 0
0.765098632487162 0.730017385603897 0 0
0.743385416994729 0.711804603387848 0 0
0.93173967140063 0.887699496796549 1 1
0.896010296020171 0.847703513064274 1 1
1.108402152573 1.05983536041574 1 1
1.07430237024232 1.0260733472684 1 1
0.917262444131718 0.873918633319489 1 1
1.00492818140632 0.951583333059641 1 1
1.03190707468077 0.979823279326002 1 1
1.13335507152572 1.07566535038599 1 1
0.878699514865931 0.837960336236417 1 1
0.715097101036518 0.680610453655863 0 0
1.01425878277864 0.964882921617839 1 1
0.99610588919835 0.947256187168527 1 1
0.969748596456874 0.92344851358579 1 1
0.919089552287481 0.871347559068595 1 1
0.750260358704243 0.716332322463473 0 0
1.05359785332287 1.00335010229658 1 1
1.03377057510863 0.987215178525107 1 1
1.09636146261002 1.03897805117634 1 1
0.995575274499074 0.945917332117144 1 1
0.945508213801935 0.902873210458427 1 1
0.803432430096615 0.761492053811374 1 1
0.859338058342093 0.817927444006946 1 1
1.21128782125579 1.15529829462347 1 1
0.895821260914396 0.851127551494306 1 1
1.34054942506979 1.2677681891743 0 1
0.843490715930922 0.803669487370512 1 1
0.957735377595968 0.911710136196805 1 1
1.07893044776882 1.02524014131487 1 1
0.85133454543912 0.807648895994082 1 1
1.1328174040872 1.08068997673984 1 1
1.05882606345471 1.00866252900805 1 1
0.841127782775241 0.799748751802907 1 1
0.931504480804523 0.881674739647724 1 1
1.10287041352737 1.04897617466655 1 1
1.16489142876941 1.10026483805446 1 1
0.929618213717292 0.883070387737795 1 1
0.950284587414139 0.90381019833695 1 1
1.05296805452021 1.00469430466588 1 1
1.13450341676441 1.08144784396358 1 1
0.826569491936378 0.787772165788341 1 1
1.08314825777478 1.03014069001152 1 1
0.951471067407661 0.906989328839179 1 1
0.871265022575517 0.832041027856483 1 1
0.976812821420697 0.934933106794854 1 1
0.884552514880529 0.847905003511637 1 1
0.975072152511323 0.932723974268232 1 1
1.09467157992207 1.03975972204977 1 1
0.754539629716427 0.715113032388079 1 0
0.917409507193481 0.879823799333638 1 1
0.980904364818511 0.938898545719657 1 1
1.09514947497437 1.04677271910944 1 1
1.04575322296571 1.00212786664775 1 1
0.801900257176817 0.767760911243217 1 1
0.775662495455424 0.74298956421932 1 0
1.15907368001181 1.10271199015024 1 1
0.994744935959558 0.947370624991357 1 1
1.00156705834925 0.942336533128548 1 1
1.35066161947 1.28198456002643 0 1
1.18643648854207 1.12799996692614 1 1
0.88290651545793 0.833814944134896 1 1
0.776325723669992 0.738712862619672 1 0
0.979762959193465 0.928190782669326 1 1
0.769874455585787 0.732478426683016 1 1
1.09243113472278 1.03877754475219 1 1
0.85111497505516 0.802363100420284 1 1
0.82903343932464 0.790262638265949 1 1
0.689456835779831 0.662016544959801 0 0
1.04619635635841 0.993487793778737 1 1
0.961297268495753 0.916485632316788 1 1
0.95779062109534 0.914439718180482 1 1
1.0066616276045 0.956969040666745 1 1
0.92444734189823 0.872997401062905 1 1
0.997419798574579 0.946574632904813 1 1
1.23420261328927 1.17127434069491 1 1
0.900648404187538 0.857243740627684 1 1
1.14491587534278 1.09156061764303 1 1
0.772623950344125 0.73468838777403 1 0
1.2565086170213 1.20075851066858 1 1
0.977731789549796 0.932986547066981 1 1
1.01436649833655 0.966345125328549 1 1
0.932541078624273 0.888497738430926 1 1
0.858096902401087 0.825232736184124 1 1
0.967430085204741 0.921071516768263 1 1
0.978897136287263 0.933409951651375 1 1
1.0441747972039 0.994330584965803 1 1
0.725539830815236 0.689372656595909 0 0
0.799050157399034 0.764619038015267 1 1
0.892570096235024 0.851777604625962 1 1
0.951572108129649 0.900680642908917 1 1
0.794808183797548 0.758409247257236 1 0
1.17780123603696 1.12500424930344 1 1
0.972171197377656 0.921103302150819 1 1
1.06431719666742 1.01757755130095 1 1
0.8689461161435 0.826041737394838 1 1
0.744263347655358 0.707235022946959 1 0
0.923372057889615 0.877828900210505 1 1
1.15830931270431 1.1026232556897 1 1
0.798693361375251 0.75512905771694 1 1
0.927156567919326 0.886961967228111 1 1
0.996994643294488 0.941814154006809 1 1
1.01651910731569 0.960391909508712 1 1
1.18196399085063 1.12395257812147 1 1
0.926180793434257 0.883655533409267 1 1
1.18827015960026 1.13327235897546 1 1
0.926962019589335 0.884729477186602 1 1
1.30709971659703 1.24598117673178 0 1
0.93371977069044 0.888987515176762 1 1
1.04354225234185 0.990146001379634 1 1
1.07251440773607 1.02211283764312 1 1
0.816014841687352 0.776236363989109 1 1
1.01265543942201 0.966861747082191 1 1
1.04632415772232 0.996350371298154 1 1
1.17376485188246 1.11651626389887 1 1
1.28197492428074 1.2139908005774 1 1
0.849114626193118 0.807688874409044 1 1
0.914489166776285 0.866178302597737 1 1
0.996519704312899 0.947663752789625 1 1
0.758824333625196 0.720565075497018 1 0
0.839231365120792 0.797231796967302 1 1
1.20924436363655 1.14660091511315 1 1
1.01396621163859 0.969832347753592 1 1
1.23253658397523 1.17047685197855 1 1
1.01991128953816 0.96601166007412 1 1
0.795502602659362 0.758048797050644 1 1
1.09312413634703 1.0367927277796 1 1
1.07541758137416 1.02387618297537 1 1
0.978072656010042 0.925999309081285 1 1
0.970138855348664 0.936012657906873 1 1
0.9958754154869 0.950774620395149 1 1
0.914546810613885 0.873644527879314 1 1
1.02045313723896 0.968008369706964 1 1
1.04061214702409 0.993201675093545 1 1
1.02349109195567 0.974109042775847 1 1
0.85045743364062 0.812093284325891 1 1
1.38065124911132 1.31851652957943 0 0
0.974082597947259 0.924384507656542 1 1
0.924584614346997 0.881310921590088 1 1
0.934545884325339 0.898549403417198 1 1
0.800424032486135 0.760553548583448 1 1
0.917718312427901 0.876934124625898 1 1
1.0027562449227 0.957403089003983 1 1
0.817133537071999 0.780250970411672 1 1
1.17485074454123 1.11932664845799 1 1
1.12795715684024 1.07691177914806 1 1
0.957190954369856 0.913614727614886 1 1
0.879097407199783 0.837412010596559 1 1
0.863582795190263 0.822877602728888 1 1
1.42396979372301 1.35280591052868 0 1
0.815535965225663 0.775851108172691 1 1
0.701029478338337 0.667261697845265 0 0
0.670398198926645 0.638280593091135 0 0
1.26413104910758 1.20274045983923 1 1
1.20462234569906 1.15190222222754 1 1
0.932634255297035 0.891028733174299 1 1
0.966987869068077 0.914431698203659 1 1
0.82774539199528 0.788482259327923 1 1
0.920939867383408 0.873353455239557 1 1
1.11604771156189 1.06616844895254 1 1
1.0101600729529 0.960895134358694 1 1
0.610098305405289 0.578928117466827 0 0
0.899619631285377 0.858761655600475 1 1
1.00186866061724 0.952860726845796 1 1
1.00143879029185 0.947228112453828 1 1
1.06851292352632 1.01275425340044 1 1
1.07054993971814 1.02530544824068 1 1
1.06499866332949 1.01595611954952 1 1
0.970241286206895 0.928423971763154 1 1
0.791503378302398 0.747344217247005 1 0
1.10092692498787 1.05043093524143 1 1
0.895390754515689 0.855065487192713 1 1
0.78877142331698 0.752868243905971 1 0
1.05642149474739 1.00532800274314 1 1
0.919962534221513 0.877626680987189 1 1
0.923452209832309 0.879556396059795 1 1
0.897992507935802 0.854157884302224 1 1
0.929465320569026 0.882105059231043 1 1
1.07983606001267 1.02930084547068 1 1
0.923133007671244 0.878177534556488 1 1
0.911784218467921 0.865790406943433 1 1
1.1163224454115 1.06319921348645 1 1
1.07048402462849 1.02074973806212 1 1
1.24668941581826 1.18594630156432 1 1
1.2772744202266 1.21108396390032 0 1
1.00332083768036 0.954113284400478 1 1
0.814778264904299 0.776728693217434 1 1
0.876489972224826 0.836709570281692 1 1
0.978918322586038 0.934342761285563 1 1
0.97965978098552 0.932889460685759 1 1
0.987881546165801 0.945721181745154 1 1
1.06604198309112 1.01856162492152 1 1
0.847554234686646 0.808386270975989 1 1
0.9390856062667 0.895197951301471 1 1
0.934336948730622 0.889723084776239 1 1
1.03654851933097 0.985188107458616 1 1
1.00655607303297 0.965291486179867 1 1
0.951122418925461 0.90981065159833 1 1
0.997417230962136 0.950280668148393 1 1
0.746673681624061 0.711528734483813 1 0
0.965496127491903 0.917037791918209 1 1
1.04811626385856 0.999724155801079 1 1
0.964235901916563 0.921878222826509 1 1
1.07941169663707 1.02263805013456 1 1
1.09564957085715 1.04644441801461 1 1
0.756154539745725 0.718921588156718 1 0
1.13045365344404 1.07757719028633 1 1
1.03476047118796 0.984867627370936 1 1
0.936358814868152 0.887649794613089 1 1
0.990492934116475 0.94699177118493 1 1
1.02597882061835 0.980022697882878 1 1
1.02161097060144 0.975903317134939 1 1
1.08163183329515 1.01869361968719 1 1
1.12603116036931 1.07307418092075 1 1
0.892845360685013 0.852767520697372 1 1
0.900233743387152 0.850817365717758 1 1
1.08317710136126 1.02893734467214 1 1
1.22504612883537 1.1764884579711 1 1
0.824398430576128 0.787390257897689 1 1
0.989232710974329 0.940552507049029 1 1
0.939712670644404 0.898323898475768 1 1
0.990205412929926 0.945938427085315 1 1
0.938229188608343 0.887490126140296 1 1
0.730019172334988 0.696139437232634 0 0
0.928449113238591 0.885863303857038 1 1
0.634469451604698 0.604067594202615 0 0
0.839900152707862 0.799403564996818 1 1
0.946018128702431 0.896194434028491 1 1
1.07897238408123 1.03051408984378 1 1
0.779617189648566 0.744943536073891 1 1
1.11736778779556 1.06719839009267 1 1
1.0077947873133 0.954751124599944 1 1
0.88715298381711 0.846245192581549 1 1
0.959262084866239 0.908587626301309 1 1
1.4175318441011 1.3368953345053 0 1
1.00054657893308 0.946159735784569 1 1
0.951448350036514 0.908529754189915 1 1
0.99278796528442 0.953727447713157 1 1
0.929315705598202 0.882432997631885 1 1
0.9715292251443 0.927504051744173 1 1
1.02244978611053 0.975580377233717 1 1
0.92951211508577 0.8753567580066 1 1
1.09027374725726 1.0341389813069 1 1
0.938279627013157 0.890286314369223 1 1
1.00518583258771 0.954460800666578 1 1
1.05223500164158 1.00411334338808 1 1
0.925120055923645 0.883620214691962 1 1
0.936051973114877 0.892004855637308 1 1
0.941881311769429 0.902393024917713 1 1
0.96660128374258 0.912950454223872 1 1
1.12393342221312 1.06679356740235 1 1
0.849568853426553 0.812018074591778 1 1
1.0156242951786 0.978730201402022 1 1
0.876721335003672 0.835983607401964 1 1
0.890515219158356 0.843989846915054 1 1
1.00267133509919 0.94765138784515 1 1
0.940379845606369 0.890694898223497 1 1
0.906758017925512 0.865072992680245 1 1
0.889387846384107 0.844394813555684 1 1
1.06175070832532 1.00957642114951 1 1
0.87836187540702 0.832684613467277 1 1
0.996948585376624 0.952626982543256 1 1
0.926136692847287 0.881587767586414 1 1
0.871451564805947 0.832336025337987 1 1
1.0809334325002 1.02732958187236 1 1
0.845882916430508 0.808071521350203 1 1
1.32941454512018 1.2614266411864 1 1
1.07804082300063 1.0306316664421 1 1
0.907318185758899 0.865495067994559 1 1
0.969029597119202 0.917428551093677 1 1
0.980322264168015 0.922511665394148 1 1
1.02919779253063 0.979215501929094 1 1
0.988084052750325 0.936651341389394 1 1
1.02643538636805 0.988520248770693 1 1
0.964278818634635 0.918425989346762 1 1
0.990671584073588 0.943258919575201 1 1
1.10464086808314 1.04815982395635 1 1
0.846385147927402 0.807718244075453 1 1
1.0977635566989 1.04937758662026 1 1
0.832538519603077 0.794836006883402 1 1
0.904265385846566 0.860542887706388 1 1
0.976935433327253 0.930725353098382 1 1
1.01265921519991 0.967943923630045 1 1
0.900011686654618 0.85675155704628 1 1
0.99469628552001 0.943688944951122 1 1
1.17334535492451 1.11326785195531 1 1
0.685692776801926 0.654879116383782 0 0
1.08111940797323 1.02705344243806 1 1
1.14889385135625 1.09228183631274 1 1
1.08181346589366 1.027068838136 1 1
1.01071379968276 0.963563577959662 1 1
1.07168970723741 1.02167755173062 1 1
1.12892518477589 1.07712383683719 1 1
1.03674334639682 0.989410796399993 1 1
1.2207302686423 1.16480473970594 1 1
1.14582302437123 1.08827481737026 1 1
1.01829859349184 0.966890139495165 1 1
1.29556595731125 1.23855862894905 0 1
0.913164475569506 0.86466037318806 1 1
1.18786648503369 1.13841802902326 1 1
0.908822206972588 0.86855788860293 1 1
1.02155042869641 0.972722171725189 1 1
1.09428446691373 1.0469504442386 1 1
1.06251363775155 1.01528030390844 1 1
1.10554935545298 1.05068682917026 1 1
0.919890577797912 0.874379914645819 1 1
0.9270566864221 0.886876740546856 1 1
0.916555953176966 0.877769860011576 1 1
1.12304905420073 1.07071794390147 1 1
1.0832740095645 1.03401135157927 1 1
0.675903851433932 0.643910257200415 0 0
0.850956023959813 0.811950303600357 1 1
1.07743110746894 1.02875110645446 1 1
1.23869479420965 1.18195935632825 1 1
0.988666885469756 0.938285877076795 1 1
1.08442930049166 1.03064063730768 1 1
1.1155419841902 1.06226943121074 1 1
0.941738647179489 0.897539900911314 1 1
0.745503260961929 0.709391812008533 1 1
1.30237813052438 1.23911960494644 0 1
1.03764499420907 0.989706545940939 1 1
0.949806235944983 0.905542155768871 1 1
1.14600228798081 1.09411413523725 1 1
1.08323665540026 1.0315792986717 1 1
1.28657198459491 1.22106547565263 1 1
1.03669606168097 0.988900344762244 1 1
1.00709609052561 0.957365820184741 1 1
1.04585995879519 0.991780128307553 1 1
1.06928677279231 1.01428391381246 1 1
0.950253773981105 0.911403145917727 1 1
0.873446334422836 0.828614080638549 1 1
1.09882231608312 1.04967040745185 1 1
1.09124616478389 1.04003190594472 1 1
0.958250320211476 0.908826381605181 1 1
0.921927979385224 0.883035015378603 1 1
1.14161607754258 1.09010432808729 1 1
1.16707867640343 1.10865895429743 1 1
0.891473473793422 0.847810978153538 1 1
1.05848722779471 1.01339102367119 1 1
0.876767486141068 0.837786430736368 1 1
1.02822282852081 0.977860961206462 1 1
0.840509216502066 0.792735476099834 1 1
0.858812308885378 0.815644824417367 1 1
1.03001935995931 0.986599897012957 1 1
0.706460586833494 0.670410483601335 0 0
0.955631410081819 0.911156259720245 1 1
0.927609534385232 0.88231880901989 1 1
0.959045248854928 0.911966199012336 1 1
1.16971139779592 1.1074645337437 1 1
1.02670199822628 0.974527315790424 1 1
1.15423307568864 1.09766823143778 1 1
0.87500142315858 0.833939709178863 1 1
0.668319651767721 0.641557717708277 0 0
1.34067287921244 1.28243325414009 0 0
0.794444711892812 0.753903135093757 1 1
1.01153260697955 0.961761472415508 1 1
1.05590431951858 1.00307738982375 1 1
1.03452300526587 0.980742754929882 1 1
1.00072044302459 0.948002703139769 1 1
0.97452193582362 0.920553309150158 1 1
1.02986693847781 0.985922266741915 1 1
1.00218224593956 0.952074061326664 1 1
1.15618984976637 1.10446584375036 1 1
0.936027656695443 0.894109714729803 1 1
0.950893249513671 0.896076764331236 1 1
1.01606653787367 0.97286605350117 1 1
0.961341843212639 0.915721963252194 1 1
0.64766138921753 0.62451939475355 0 0
1.03522659162517 0.98710555918152 1 1
1.04975024110103 0.995482355696636 1 1
1.06344902406832 1.00795826619967 1 1
0.812383995553175 0.775263520567802 1 1
1.05692760459461 1.00227874484696 1 1
0.820689186960516 0.776967303837024 1 1
0.873542567056267 0.831292585990065 1 1
0.920828046389609 0.879070977270669 1 1
1.06050380146806 1.00539125259001 1 1
1.11129940793684 1.05757192071872 1 1
0.709176331850221 0.677934568409739 0 0
0.981079024441838 0.927839495879997 1 1
1.1788140993545 1.11039912155871 1 1
0.925567472332765 0.885973631222785 1 1
0.97914351630413 0.926799220054506 1 1
0.844119078380759 0.806105640378206 1 1
0.863476099389883 0.820600398047996 1 1
0.84620820929013 0.808227857405688 1 1
0.878501959731443 0.832504534416948 1 1
0.957145420897784 0.911817193200949 1 1
0.847454631776257 0.806975134309378 1 1
0.730062333141595 0.694380884812634 0 0
1.21257355805419 1.15091445109172 1 1
0.93386839494366 0.894407348671893 1 1
0.961748953790276 0.917181401876893 1 1
0.925785102929175 0.883735467508535 1 1
1.01096579556104 0.963409311236571 1 1
0.802503556452569 0.76304954473847 1 1
0.995699855615211 0.953545288568071 1 1
0.858397919501552 0.816253628282803 1 1
1.00012198450503 0.955062707091524 1 1
1.00996592129998 0.961914077493034 1 1
0.934206681474804 0.890674644007721 1 1
1.08477656287339 1.01721372729449 1 1
0.804400220462628 0.757871844146307 1 1
1.03156718472117 0.984576512246142 1 1
0.962402791538254 0.916216123413004 1 1
0.966090821737514 0.923722908238251 1 1
0.983886518428064 0.938000730595662 1 1
0.883876561615861 0.833159815334804 1 1
0.970597711927991 0.925234490641616 1 1
0.864365334783238 0.824818161947929 1 1
0.978393721571974 0.926756856097776 1 1
0.941072284165141 0.893532827197564 1 1
0.85183295597938 0.80903080489477 1 1
0.966476451694944 0.912117784558271 1 1
1.08593262567573 1.03062284953316 1 1
0.860261558370488 0.819521835359147 1 1
1.03134598932718 0.987044988698041 1 1
1.03498986622822 0.98507746110243 1 1
1.04849062687483 0.995405337519905 1 1
1.02606433282248 0.981577430921377 1 1
0.914069872512453 0.86943189274473 1 1
1.006899053032 0.966085620736217 1 1
1.1697253605747 1.11652793117823 1 1
0.682613840308501 0.653107979735796 0 0
1.01171949681646 0.968598432773313 1 1
0.969370208996149 0.922087278125542 1 1
1.09668961233294 1.04512783142942 1 1
1.20699378582871 1.150737126913 1 1
1.04371239821602 0.995429672485268 1 1
1.20053001485217 1.14572179939449 1 1
0.951309789661613 0.908238433601066 1 1
1.0147699026455 0.973200798112687 1 1
1.06884795424798 1.0200468569502 1 1
0.897418926914721 0.856518270630099 1 1
0.97781310401339 0.93363132401464 1 1
0.729571228856719 0.694051360181232 0 0
0.682463384960857 0.646731538627441 0 0
1.01344869884817 0.957730844593348 1 1
0.849768435734294 0.811644787192615 1 1
0.921052062910504 0.8792754677195 1 1
1.2452094176893 1.18556874744437 0 1
1.19842907056501 1.13679885453808 1 1
0.779198511500253 0.744046896357446 1 0
0.815962460084978 0.778171950534463 1 1
1.34926761092338 1.2815260774151 0 0
0.958303105884243 0.905927396307881 1 1
1.04624908859252 0.992457119069756 1 1
0.956109033551057 0.910872483795841 1 1
0.94093344999707 0.898996563141322 1 1
1.12130207379865 1.06867087868253 1 1
0.690376815384083 0.656556763293301 0 0
1.08643621462059 1.02141126631676 1 1
0.820446605751734 0.780630363026843 1 1
1.12563550918572 1.07425687629611 1 1
0.946854944477837 0.901447991443248 1 1
1.06347720307695 1.01187574155927 1 1
0.845992166826115 0.810232949954198 1 1
0.846338427129768 0.806255865487059 1 1
1.00797692702423 0.961205446956929 1 1
1.04627421652967 1.00045597918964 1 1
0.980752932052769 0.933831234626579 1 1
0.967097932400647 0.922786326718579 1 1
0.818290346162278 0.772493173502599 1 1
0.994112208491031 0.942768626280743 1 1
1.13928761653929 1.0861146754058 1 1
0.79774018076048 0.763364248774912 1 1
0.936124282554106 0.895041232203235 1 1
1.17321558088372 1.11923493289536 1 1
1.00230419449582 0.958775497896441 1 1
1.04379680337082 0.989573840626074 1 1
1.08845334897524 1.03616273346837 1 1
1.05999925484186 1.01279315306549 1 1
1.12301843455113 1.0723139673102 1 1
0.889082457942129 0.847201033010364 1 1
0.93353974092633 0.89323196938976 1 1
0.952886661470526 0.899356805743877 1 1
1.3144270029885 1.2509175016564 1 1
1.12686179209408 1.07002613479737 1 1
0.981520811451975 0.937523129543826 1 1
0.849568768144423 0.805524370930484 1 1
1.05734949330721 1.00753339351467 1 1
1.17264232775976 1.1099517339426 1 1
0.893482898248885 0.850762097013304 1 1
0.996070669877926 0.948580318529145 1 1
0.97685034622999 0.924747850918685 1 1
1.02393412176998 0.96926351364053 1 1
0.929565025835075 0.883573852613156 1 1
1.04490241144736 0.985969313380999 1 1
1.03719609714267 0.986857140817142 1 1
0.999974267594197 0.955544282735854 1 1
0.984216895235514 0.933560714334265 1 1
1.21381172904891 1.15960980350498 1 1
0.986114838042028 0.936434373842908 1 1
0.900383374383498 0.861151901339053 1 1
0.728303556709232 0.690403680746977 1 1
0.873051338851475 0.826929630928442 1 1
1.05714500496271 1.00715816879743 1 1
0.871121176292235 0.830078636807039 1 1
1.09803522071809 1.05221901698041 1 1
1.14192989027001 1.08130540321367 1 1
1.19324425060345 1.13380032303351 1 1
0.928248026284432 0.87921804239673 1 1
1.10135370697773 1.04943610235469 1 1
1.0110459894026 0.955145542984222 1 1
0.803593273028023 0.765398287804802 1 1
1.04788764701399 1.00196428436684 1 1
1.09021098357309 1.03835362217076 1 1
1.10181968570523 1.0503008567914 1 1
1.05637943381236 1.00920812339762 1 1
1.05068424106511 0.996452250682816 1 1
1.12727595336672 1.06514531739158 1 1
0.81269052606725 0.772549663187776 1 1
1.1113997117474 1.06191147425146 1 1
1.01401342547401 0.961272852772865 1 1
1.04459387867468 0.992238354979583 1 1
0.988582403335547 0.94324431554896 1 1
1.13041104112878 1.0807362356092 1 1
0.838690966234433 0.795905481659626 1 1
1.10490804481345 1.04853733721497 1 1
0.832508178279504 0.791565582122891 1 1
1.02789707429652 0.972683975442283 1 1
1.12055102903952 1.06613349370169 1 1
0.790042950947141 0.755872370787074 1 1
1.19677889058297 1.13520907198637 1 1
1.09320626491722 1.03791166591877 1 1
0.790711464691508 0.744948071646928 1 1
0.74684229260611 0.710933217888238 0 0
1.20493949979717 1.14257050755435 1 1
1.19749478095998 1.14082580691552 1 1
0.833098428103205 0.791243229104566 1 1
0.819868119497784 0.780768214860209 1 1
1.16549711010791 1.12032864276172 1 1
0.924469199449014 0.880127555999034 1 1
0.97252271813028 0.926701175397699 1 1
1.01011386722866 0.96221250548508 1 1
1.09863522989766 1.04878571793571 1 1
1.15633649203259 1.103825965134 1 1
0.858285213696392 0.819821234313861 1 1
0.861700924865464 0.820936491613224 1 1
0.924091001872965 0.878334017748543 1 1
0.862059096776575 0.816803747704867 1 1
1.14114081251934 1.08920706029675 1 1
1.06174789322227 1.00996942932017 1 1
0.974987659769292 0.929045567498198 1 1
1.01587898240962 0.96762412191294 1 1
0.702502427988369 0.668084624397227 0 0
1.01362744825549 0.972299519659907 1 1
0.935050423223897 0.888083885368576 1 1
1.06694181320231 1.01883154019457 1 1
1.17898642553043 1.12058119857653 1 1
1.05997334770255 1.00410656790485 1 1
0.959035747110837 0.917549095670325 1 1
1.03593611837373 0.985432062519873 1 1
0.845617730917529 0.808031555646179 1 1
1.03617453010487 0.981976612719966 1 1
1.22504870763096 1.15848684263818 1 1
0.999587723966367 0.953174756447964 1 1
0.948813157132261 0.898454492031976 1 1
1.01942911407379 0.969334225902462 1 1
1.09279109609373 1.03912403990948 1 1
0.853234627585229 0.817329655168939 1 1
0.820101345178891 0.784757406772642 1 1
0.948948494679615 0.903418469274357 1 1
1.05669816510296 1.0009460586405 1 1
0.840408485510112 0.791169020619856 1 1
1.06891371768384 1.01868674904193 1 1
1.04184186068164 0.986424644243717 1 1
1.06233673590007 1.01024372520445 1 1
1.24077123829979 1.18379012840503 1 1
0.864875100665605 0.82262508251402 1 1
1.17025720259487 1.11459408136376 1 1
0.974122183501492 0.930139666113701 1 1
1.0460307117018 0.995834200091146 1 1
0.973169560064349 0.931653665125614 1 1
0.837007270608758 0.79867373567332 1 1
0.933656369685384 0.89246112927781 1 1
0.930778064194418 0.88785617806785 1 1
1.00448198873494 0.954643160522282 1 1
0.95837223317501 0.912578980544808 1 1
1.07638320524421 1.02323565068114 1 1
0.981790600351288 0.933751057464796 1 1
0.775970687371044 0.735086310026204 1 0
0.874418405133479 0.835548194833996 1 1
0.826385008118143 0.785602310982434 1 1
1.02126634434414 0.970553301495596 1 1
1.15700069955567 1.10408941634176 1 1
0.86936688221405 0.820441338840045 1 1
1.10990700586632 1.05419233787995 1 1
1.13228382751128 1.07023076011658 1 1
0.995795911493624 0.947090890510145 1 1
1.01139998353085 0.966419948713508 1 1
0.895984192578537 0.850033766202063 1 1
1.02575362284796 0.970360003370587 1 1
1.21086240055376 1.14886386270466 1 1
0.944353456443596 0.899235431424949 1 1
1.08895686164722 1.0406098916526 1 1
0.947939409740055 0.904961213971733 1 1
0.726765442893572 0.691737940324494 0 0
0.62971904142074 0.602149377575171 0 0
1.08219108199114 1.0299254530125 1 1
0.950444618238226 0.9022231598389 1 1
1.09601434552737 1.04100371053038 1 1
0.892938965782421 0.854343231499814 1 1
0.847041401368535 0.810614374153965 1 1
0.982603758441618 0.935818426923705 1 1
1.00430148636928 0.959807517044723 1 1
0.966595574312289 0.917028750453013 1 1
1.08352651669655 1.01532844009537 1 1
0.909091799674137 0.873339955584802 1 1
1.05535472837449 1.00702064207218 1 1
1.13750542818148 1.08162802125352 1 1
0.869737099973172 0.826777406857426 1 1
1.07374939458771 1.02635202466932 1 1
0.959069905387517 0.910405345184349 1 1
0.927598558027177 0.878114658083588 1 1
1.00379811764742 0.947252204176523 1 1
1.15467895817561 1.10487573810976 1 1
0.887916434335895 0.84147405556447 1 1
1.09193796082441 1.04120912460525 1 1
0.962094816632066 0.914501670299171 1 1
0.818708835658636 0.778444007151781 1 1
0.873102058591906 0.821392711885626 1 1
0.860580620418784 0.814637000909021 1 1
0.808295506005682 0.770970924371757 1 1
1.1011098080854 1.05478094866333 1 1
1.02263249832625 0.96618168139508 1 1
1.11921772994829 1.07004470194382 1 1
0.897464209507 0.856531357189901 1 1
1.2185420246689 1.15389327773186 1 1
1.07396323116756 1.02344275645358 1 1
1.07075036405986 1.02267290489707 1 1
1.0493884398122 0.996743935516043 1 1
1.06081368150898 1.00902016625071 1 1
0.861513905056177 0.821777345632235 1 1
0.960090411274099 0.914594335544994 1 1
0.684077823734637 0.653606803319997 0 0
1.09836368216485 1.04537570843323 1 1
1.17980518673777 1.12179237672168 1 1
1.14542111795808 1.09030301147681 1 1
1.25022906793456 1.18605009783051 1 1
1.21809222397223 1.15959772789478 1 1
1.0393325475084 0.990688035155009 1 1
1.02119717556623 0.979444986511341 1 1
1.03398417513886 0.98239943721656 1 1
1.00227185893669 0.955221085819185 1 1
0.699722299926082 0.666442625562733 0 0
0.956109404729362 0.911443872567178 1 1
0.849494307206619 0.809648321220702 1 1
0.971350826898314 0.925457651970975 1 1
1.16916516448422 1.11508772247498 1 1
1.13896271654022 1.08387708593171 1 1
0.955872489557277 0.908950421861969 1 1
0.967779807727654 0.924427066763094 1 1
1.1052694627393 1.04918971539249 1 1
1.05408868700728 0.996146776991545 1 1
0.987273590196091 0.93976497063229 1 1
1.09996357250537 1.05420737625952 1 1
0.898289060597235 0.856340110807421 1 1
1.04016190334013 0.983309293567091 1 1
1.2642132480463 1.20541613645434 1 1
0.973146461559868 0.924843375101974 1 1
1.35019531756866 1.28945901263553 0 0
0.855449549962926 0.813886822949307 1 1
1.23650498071805 1.17505092073481 1 1
0.914097117536754 0.869160219170178 1 1
1.01732171296356 0.958969233242533 1 1
0.865169619280807 0.817428106364036 1 1
0.925101806113295 0.885339984629371 1 1
0.813493025063436 0.77494287987755 1 1
1.18810655843881 1.12878791535611 1 1
0.989682067581029 0.945868572530933 1 1
1.02211323324202 0.97487320836856 1 1
0.699511278408552 0.65904619613681 1 0
0.988945257116484 0.944830182566192 1 1
1.06936668667273 1.01862359991242 1 1
0.939488124618697 0.891375563468887 1 1
1.0426290114436 0.995084620982458 1 1
0.955199047266369 0.907350295392678 1 1
0.971267708523166 0.916482539179387 1 1
0.857845045076865 0.817854244443831 1 1
0.98224344771796 0.938757048076293 1 1
0.816586338438887 0.779545455635109 1 1
1.01987624416783 0.974996393792663 1 1
1.0012241951745 0.955311108808229 1 1
1.06524081722086 1.01468677148819 1 1
0.923262358984281 0.87510726482775 1 1
1.13710962175331 1.08401058029901 1 1
1.0522284427783 1.00020905016613 1 1
0.926544962866968 0.887551520089665 1 1
1.03274818568556 0.987892077935097 1 1
1.04130596978673 0.992664713077824 1 1
1.01363361126795 0.970427144644844 1 1
0.93740298590522 0.894552718301843 1 1
0.929344686783169 0.882326103241039 1 1
0.97336658579411 0.928759394290944 1 1
1.16371183716444 1.11048765362986 1 1
1.1844208747565 1.12464385552807 1 1
0.987336078736197 0.941403313730142 1 1
0.930964955890012 0.886648130097932 1 1
0.878475106609306 0.832366129002779 1 1
1.0863562150316 1.0297799702157 1 1
0.978551534485753 0.933604777155771 1 1
1.05362452810467 1.00708472556066 1 1
0.612951585564742 0.583794854764962 0 0
0.920453820804449 0.876008170252311 1 1
0.9859529395628 0.937985208397353 1 1
1.04672356515622 1.0021848627307 1 1
0.977250633358817 0.932331655556944 1 1
0.824756106398973 0.781677471826752 1 1
1.03113251153226 0.989051858299286 1 1
0.835095876207529 0.793581106301057 1 1
1.12196991293679 1.0657111934017 1 1
1.20872372685262 1.14305259009567 1 1
0.89804050855074 0.853882492274916 1 1
0.87740160092333 0.836785585414011 1 1
0.97704975187153 0.934827174837474 1 1
0.90239431265216 0.862943730801617 1 1
1.17928245904318 1.12792943995224 1 1
0.917707721042601 0.874064431912384 1 1
0.704198630089026 0.671159561702397 0 0
0.994993456935061 0.945499145186974 1 1
1.07150373207088 1.0147888695137 1 1
0.910497707372565 0.868029141664116 1 1
1.10014215223582 1.04648402636686 1 1
1.05100516263391 0.997570877034516 1 1
0.952489592594258 0.907735498189071 1 1
0.990370942958158 0.935929595400536 1 1
0.854365861807703 0.817820551735752 1 1
1.07469423485835 1.02836998036618 1 1
0.704862018063449 0.673152814731124 0 0
1.1298565503422 1.07939331181254 1 1
0.928867744314821 0.884118801388934 1 1
0.945448954318212 0.892774548417588 1 1
0.718494415184176 0.684536908937012 0 0
1.09256495560705 1.03595895934105 1 1
1.25087797939557 1.19123218881716 1 1
1.0867791467077 1.03828527323877 1 1
0.817490422386646 0.779535710880202 1 1
0.947243121069531 0.905183340876177 1 1
0.799912225664763 0.758355512584059 1 0
1.00894764039097 0.963329261349461 1 1
0.926152573005229 0.883107678206909 1 1
0.886193596449975 0.840261293697181 1 1
1.00774485857447 0.964305320601202 1 1
1.29781199302738 1.23987018561951 1 1
0.788183890320357 0.751110714627009 1 1
1.05849568824142 1.00718526981096 1 1
0.876288231472731 0.834807143169089 1 1
1.00138056105601 0.951723000542458 1 1
0.752655183186275 0.722371605150292 1 1
0.702152219755811 0.668490902087499 0 0
1.01653278139663 0.964624580995037 1 1
1.04375258673952 0.995692647572141 1 1
0.944381603113314 0.900161803133115 1 1
1.08171321697246 1.03181122219869 1 1
1.15898583277465 1.10340148900113 1 1
1.0512195308127 1.00461455922082 1 1
0.768978773310071 0.738739819547181 1 1
0.962190940618819 0.911763120136859 1 1
1.33448413089867 1.26791933079084 0 0
0.887400733510089 0.84146554021866 1 1
1.04150504856394 0.996508492699449 1 1
0.947124729924152 0.900415602120322 1 1
0.676791024363414 0.645343980386554 0 0
0.904037014672563 0.862653697164498 1 1
1.14089807276328 1.08996942921143 1 1
1.06006235702278 1.01381265051195 1 1
0.941678540987886 0.887290870242929 1 1
0.862410565925811 0.826360012123238 1 1
0.713070308411833 0.676278097118453 0 0
0.778676160507471 0.743898856091679 1 0
1.08797109690665 1.03292792733033 1 1
0.887799109900348 0.84580765853285 1 1
0.975578532934948 0.928125741705937 1 1
1.00826771614539 0.958861582020746 1 1
1.06062111069908 1.00427376273286 1 1
0.993741837517993 0.951103995359474 1 1
1.09287301799864 1.04264502608683 1 1
0.984167676851954 0.939273067022172 1 1
0.978993974737854 0.93426856159359 1 1
0.821623703980287 0.784068957488364 1 1
0.834558080924284 0.795072986941844 1 1
0.842130185003033 0.794742781258482 1 1
0.895881254381164 0.851599669990367 1 1
0.675114437557199 0.649480974385477 0 0
0.949750602600385 0.906424061969123 1 1
0.883126081711085 0.841312864977973 1 1
0.949353617565091 0.90513983393507 1 1
1.03008194283867 0.982684477859071 1 1
0.977452350519466 0.931610909049287 1 1
0.785440489576397 0.749025104254693 1 0
1.00597927416439 0.944308309053604 1 1
1.01982849725902 0.972227155305523 1 1
0.804576764065065 0.761692212924843 1 1
1.14407854791354 1.09205711191626 1 1
0.900731251574546 0.854729928864524 1 1
1.12680729414378 1.07532500352748 1 1
1.15456289028484 1.10563924920465 1 1
1.01005024034985 0.957714211513696 1 1
0.802040317824063 0.764649542784484 1 0
1.04438165817224 0.993160344861191 1 1
1.0526546475602 0.999617818857182 1 1
1.11237067476392 1.06139297625612 1 1
1.08316765760502 1.03107434877404 1 1
0.98505650301629 0.93731071858705 1 1
1.11941001287813 1.07217213096415 1 1
0.900118086950494 0.848673203149482 1 1
1.00780398372058 0.954380473103609 1 1
1.07282746007167 1.01601470673444 1 1
1.02859686046845 0.976865442430122 1 1
1.01124477241798 0.968213532219976 1 1
0.928609144342356 0.8781081304144 1 1
1.17902355498668 1.12077129195344 1 1
0.971134370652608 0.9277371057347 1 1
1.08203686213407 1.03117235420554 1 1
0.898278663781729 0.850396468949866 1 1
0.743090148074415 0.70458982629699 0 0
0.989615687107609 0.940349769379851 1 1
0.831495300764737 0.795276801068246 1 1
0.981444870579356 0.930063328777587 1 1
1.07469788281933 1.02058279271212 1 1
0.891400648599239 0.845948915731798 1 1
1.02745897823926 0.976083057695733 1 1
0.798069173006017 0.763567931022919 1 1
1.08544827640598 1.03516691242179 1 1
0.956235995498457 0.915435717447419 1 1
0.946377845516646 0.900202974456162 1 1
1.10832583145086 1.05633668472151 1 1
0.937222544719839 0.894415345170513 1 1
0.960461878061704 0.916088949871276 1 1
0.983610520031376 0.940093239894596 1 1
1.07042399832028 1.02123640004395 1 1
0.960558715566684 0.91145746258398 1 1
0.963894082713228 0.922563005618748 1 1
0.945783443509502 0.903960140634465 1 1
0.947196668264802 0.903196294223249 1 1
0.825250372348268 0.786179693759651 1 1
1.104568301623 1.04694067151446 1 1
1.02195104791711 0.964576252975818 1 1
0.815433578620915 0.775859221902967 1 1
0.936004531473037 0.894375157893542 1 1
0.904015589796825 0.863648487116154 1 1
1.02347702194053 0.973502354067321 1 1
1.11929848849881 1.0674092946585 1 1
1.18981644551448 1.1389322824038 1 1
1.13311175637956 1.07761486987946 1 1
1.1189249581718 1.06091190042084 1 1
1.00623448037867 0.955381923165266 1 1
1.07235088409985 1.01762152423894 1 1
0.819980269284345 0.78393184377325 1 1
1.02558343466022 0.975380319824409 1 1
1.04386990710841 1.00064733932811 1 1
1.0711696247592 1.01290158988644 1 1
0.950416546926755 0.900922881751231 1 1
1.05519897341438 1.00462360358868 1 1
0.91734348761771 0.875066072573009 1 1
0.86056627575063 0.817179721884445 1 1
1.14557509016006 1.08533638844111 1 1
1.03912728072344 0.990704881685225 1 1
0.793664504725779 0.752327842799966 1 1
1.12434079206399 1.06512136289492 1 1
0.925048955068264 0.867243994987349 1 1
0.90604931996605 0.864583793371048 1 1
1.22214304990366 1.16412593739761 1 1
1.01079217305314 0.95992965818412 1 1
1.04587317503964 0.996212725337017 1 1
0.903160636083739 0.862587418959496 1 1
1.14053683590186 1.08744937140836 1 1
0.873128136079872 0.833638728049357 1 1
0.886348625153506 0.845877379596987 1 1
1.0532724299413 1.00316274633874 1 1
0.974205632024691 0.927369287579749 1 1
0.779085012366768 0.740691767933116 1 0
0.96787601317673 0.916269862527322 1 1
0.83656202483614 0.795976651037622 1 1
1.0158061838829 0.968008752455201 1 1
0.928443515764272 0.885878583605617 1 1
0.972721270887415 0.929322814458655 1 1
1.09771037711227 1.0458326124279 1 1
0.833380258216332 0.78999319751438 1 1
0.897240129975555 0.856468728871825 1 1
1.13449293379669 1.07610937141301 1 1
1.01100930047935 0.962844659040392 1 1
1.11051544998989 1.05211596970381 1 1
0.911819926116455 0.865812702352613 1 1
1.16647033468526 1.09948676105482 1 1
0.892248891731139 0.845759399961494 1 1
0.962262673183617 0.911323406090114 1 1
0.904428084456022 0.861985738294591 1 1
0.834690839823209 0.794428050802455 1 1
1.1112173134229 1.06272183307903 1 1
1.0038284387385 0.951876948563252 1 1
0.959215731151017 0.925435170568394 1 1
0.944240143296193 0.904008547112025 1 1
1.0755261293111 1.02694132680564 1 1
0.883906689406016 0.843979200396934 1 1
0.851988812764583 0.815759685921559 1 1
1.04015573346716 0.99229930194782 1 1
0.951637985791168 0.905140689574154 1 1
0.875103272008602 0.83742964967438 1 1
0.901572445914319 0.862294025411294 1 1
1.09841275227175 1.04466743698211 1 1
1.16352524295916 1.10794426294594 1 1
1.21450073125389 1.16740790404437 1 1
1.29682527672571 1.23318086788924 0 1
0.69650824596948 0.664874143302967 0 0
1.02793643677546 0.980249628448887 1 1
1.05704815862023 1.00949067980598 1 1
0.963387148110955 0.922160478640524 1 1
0.999003178469786 0.95121045809645 1 1
0.936553423994574 0.896778008627509 1 1
0.92335695691335 0.882222538522904 1 1
1.24046137212356 1.18049142251031 1 1
1.16981925936832 1.10720753718266 1 1
1.00547618684024 0.957065770900935 1 1
1.09757005721385 1.04172360125494 1 1
1.05848826447827 1.00721506563416 1 1
1.04370871478754 0.99304358962913 1 1
1.02925536053044 0.97939545936862 1 1
1.14609812388166 1.08715952960729 1 1
0.933197584932008 0.886175777597382 1 1
1.12958222987468 1.07264906448845 1 1
1.23838635086226 1.18097234809047 1 1
0.776812758275885 0.739746159244729 1 1
0.775378187636032 0.741277015760639 1 0
0.956407361619659 0.910196801254468 1 1
1.04181796425758 0.992075426081698 1 1
0.94749182908508 0.90492294440066 1 1
1.04505448861896 0.992368065830261 1 1
0.907402177565547 0.869636853048401 1 1
0.892421910626727 0.851818710378081 1 1
0.976865077321223 0.931167978779371 1 1
0.794133540121764 0.755160696091314 1 0
1.20875148831547 1.15142064743262 1 1
1.15804053070234 1.10210117883965 1 1
1.14045451063076 1.07674137337372 1 1
1.04939892766396 1.00095787219769 1 1
0.986168255280428 0.943278270129669 1 1
0.871823430753638 0.833307528615597 1 1
0.920575799543131 0.879998794849403 1 1
0.858389668247028 0.817814304031609 1 1
1.00153332512485 0.945626127513879 1 1
1.06716270417915 1.01254636095894 1 1
0.887476046007207 0.835699989743713 1 1
1.1841309972365 1.12789427836178 1 1
0.831055337886468 0.791585208936118 1 1
0.949479480565133 0.90490352346567 1 1
0.856498065503626 0.80865682723997 1 1
0.863835164758797 0.823352649958139 1 1
0.958137060268148 0.918335012147761 1 1
1.09686737368688 1.04365643078419 1 1
1.06241450116768 1.01459690731016 1 1
1.19682383385671 1.1392837699229 1 1
0.774286572209061 0.735999950810998 1 1
0.890208389440056 0.845641686378702 1 1
1.22687905766943 1.16679140192767 1 1
0.928055167402967 0.886545560407239 1 1
0.962513739052265 0.913883805908361 1 1
1.08257760031616 1.03299935948966 1 1
1.19103189909696 1.13269350788876 1 1
0.956947345862131 0.919455137083514 1 1
0.837218300013169 0.796338057016427 1 1
0.968372813345274 0.923134447643333 1 1
1.43459969583046 1.36802794734595 0 0
0.883483208373994 0.841994706532508 1 1
1.00098990360022 0.96103724911521 1 1
1.03172559038999 0.983284534725979 1 1
0.979185727604586 0.9172434750161 1 1
0.763559020036908 0.730689751338232 0 0
0.94220329162509 0.903710821981477 1 1
0.899895444464125 0.854228116917958 1 1
0.959814592895027 0.917365137814449 1 1
1.04773625057576 0.993586360463331 1 1
0.80081355281218 0.756301409013155 1 1
0.843700313813993 0.80354858190797 1 1
0.880266340264272 0.837199175139078 1 1
1.0239852272875 0.975690185335452 1 1
1.0044202748517 0.957808756133927 1 1
1.12912468287165 1.07497497758585 1 1
0.980545420733234 0.938495477827328 1 1
1.08451057777769 1.0304209167815 1 1
1.01120783079556 0.96051309590676 1 1
0.760563127248536 0.725516464663654 1 1
0.988574703501915 0.942300096425863 1 1
1.07397461790925 1.02175694301346 1 1
1.12120649230063 1.07050712934338 1 1
1.09656106026832 1.04343210685385 1 1
0.94497838278705 0.901466558597232 1 1
0.930843635675959 0.88867978313088 1 1
0.772383636233578 0.735691442741217 1 1
0.826051539958046 0.786762079135633 1 1
0.819975963661484 0.778898879439704 1 1
0.902083737952348 0.858108026107569 1 1
1.26413429214168 1.20319292106671 1 1
0.908038823081305 0.864530731694152 1 1
1.11098038705179 1.0593993130737 1 1
0.922142722341016 0.873987920251355 1 1
1.11028199507078 1.05637420907905 1 1
1.10027750427598 1.0483441293543 1 1
1.04660122623215 0.997036835471889 1 1
1.05062499017617 1.00347021750976 1 1
1.0227906232263 0.970650569112111 1 1
1.01494070161894 0.969621047861683 1 1
1.01639075670316 0.972363572166848 1 1
1.17273861958769 1.12215205503003 1 1
0.958205307887222 0.912070677415448 1 1
1.11189188491298 1.05329221008476 1 1
1.08245021693627 1.03238721596218 1 1
1.09301513806742 1.05029921053643 1 1
0.73974743455971 0.700169223367041 0 0
1.20042411165603 1.14528652140637 1 1
1.16308855300423 1.11368280758612 1 1
1.0204360205448 0.972763303589098 1 1
0.695503669734042 0.656552543241107 0 0
1.02937105097775 0.977677923071714 1 1
1.02179926232266 0.978286029756513 1 1
1.09847741771862 1.04120102689579 1 1
0.844703001252092 0.803683151708219 1 1
1.00831240126687 0.955660835623501 1 1
1.12165806431028 1.07069088768578 1 1
0.888033644631308 0.844334536126804 1 1
1.14003364311216 1.09269443054513 1 1
0.95251125713219 0.906275015445478 1 1
1.11528506336501 1.05977176461435 1 1
0.855319568309505 0.814962624331486 1 1
0.771797771273755 0.73861338072697 1 1
0.902396631769914 0.862272019640105 1 1
0.728271155278555 0.68763506709801 1 0
0.878788082123869 0.836601064310659 1 1
0.873627975241452 0.82783848577698 1 1
0.888980016360354 0.843814785991722 1 1
1.11747768578393 1.06074862694649 1 1
1.11868756190648 1.06554043087656 1 1
0.797008614453841 0.761401947398847 1 1
1.00380753429809 0.956890137491207 1 1
1.03176033981195 0.976667884762309 1 1
0.889946401257774 0.849023948533476 1 1
1.13586923440653 1.08418977412622 1 1
0.877132774459931 0.834342897976994 1 1
0.968191784361942 0.919301869876559 1 1
1.14886582481993 1.09287491031499 1 1
0.849802977710021 0.810243274809937 1 1
0.911101702791316 0.870496837983658 1 1
0.856528744430671 0.813568892878262 1 1
0.979666446046629 0.929417985459491 1 1
0.72614429946215 0.690705669722306 0 0
0.956877178072471 0.906111013063202 1 1
1.12727697538178 1.06775092647292 1 1
1.10789182576881 1.05495140549904 1 1
0.860556752650931 0.81789952252163 1 1
1.05712568231397 1.0093631708881 1 1
0.95140746614269 0.909424027276988 1 1
1.04809067085384 0.995523645554524 1 1
1.07857004569012 1.02744240470336 1 1
1.12837464901676 1.06945802676518 1 1
0.818861014149072 0.780174480188512 1 1
1.029926611478 0.982873938753524 1 1
0.78483852994833 0.759196247065013 1 1
1.02752658584363 0.981836573544794 1 1
0.99671252625604 0.950023722354058 1 1
0.863903057820537 0.821213032233158 1 1
1.04697837617573 0.994959471155566 1 1
1.06724049562818 1.0100603534329 1 1
0.777122220456958 0.743909938839326 1 0
0.889886960869504 0.841382753104851 1 1
0.972097308856245 0.920786765082287 1 1
1.34635770193304 1.28416585030632 0 0
1.03334744759201 0.982695433538629 1 1
1.043584088153 0.993065751681038 1 1
1.00212541313967 0.953444574381985 1 1
0.777564662469168 0.738182939236431 1 0
1.03423907374016 0.984999622339407 1 1
1.0254296926085 0.973529731027638 1 1
1.02245421776816 0.96939346414091 1 1
0.914999464590973 0.873917280610807 1 1
1.20010592202259 1.14328202525696 1 1
1.00831111504997 0.958042265875529 1 1
1.0700883446419 1.01050084140043 1 1
1.10475233992645 1.05093527309641 1 1
1.03583208311451 0.99054389746146 1 1
0.971991899995496 0.92312309430197 1 1
0.850902369557091 0.808797247433474 1 1
0.793435328454552 0.754263795095019 1 0
0.886855043661109 0.846930566908995 1 1
0.867988151073954 0.830532289489661 1 1
1.18360288144459 1.12456778628105 1 1
0.957244433754025 0.913153211944705 1 1
0.997062253410438 0.951244019680537 1 1
1.16609574134427 1.11022125823547 1 1
1.13055996569058 1.07534118339147 1 1
0.827772903134165 0.791199660835825 1 1
0.822443994383995 0.783422777057006 1 1
1.07885828631284 1.02729217501654 1 1
0.923099956958041 0.879158819722674 1 1
1.10319237036363 1.04672302165274 1 1
0.995559007821185 0.943335745456086 1 1
1.02575672702242 0.979003710279349 1 1
1.03420258778675 0.981762463983782 1 1
0.977192975480553 0.923675803120736 1 1
1.08518333513634 1.02964051644458 1 1
0.892356892185553 0.854543314412709 1 1
1.06424700758273 1.01804415101443 1 1
0.925107879480688 0.882612905616881 1 1
0.97339448317294 0.928220251859603 1 1
0.86793043443445 0.823654409519383 1 1
1.04739894121152 0.997547159695999 1 1
0.753650915690285 0.717943427919218 1 0
0.805249171152132 0.76514150189756 1 1
1.21807791186615 1.15807736085559 1 1
1.09861339570446 1.04002866943895 1 1
0.815045796487663 0.786773916202397 1 1
0.894717379086438 0.854183785245226 1 1
1.19609101742565 1.13933583050823 1 1
1.01138933310777 0.965218492520564 1 1
0.943354769007096 0.900268907241579 1 1
1.00846711961595 0.95215249133212 1 1
0.989963742522039 0.946243016532232 1 1
1.0052135950631 0.96351738571822 1 1
1.1139306003688 1.05949008169495 1 1
0.843594246129107 0.79930670967454 1 1
0.964188072413337 0.91723327137039 1 1
1.08090742151773 1.03262706085771 1 1
0.896036191733275 0.849521623125947 1 1
0.809801757192782 0.766039861474953 1 1
0.859191302855683 0.819157730405789 1 1
1.13820668795423 1.08733060540899 1 1
1.16206951507854 1.10602794427304 1 1
1.04002362927785 0.988120553126815 1 1
0.963163867544859 0.91750151224553 1 1
0.867618295871556 0.829661194196448 1 1
0.858984508534982 0.815580512389182 1 1
0.96534186887594 0.917839036107238 1 1
1.04775856839894 1.00342116381632 1 1
1.02416582616431 0.981241883972998 1 1
0.822890808826839 0.788486993848916 1 1
0.83038923381396 0.790658622360142 1 1
0.91803529096998 0.876122704819222 1 1
1.11689852626149 1.05681097373819 1 1
0.647700515559678 0.617925386940494 0 0
1.0464878301455 0.985596515557377 1 1
0.828827952132774 0.7890375459802 1 1
0.908393531621877 0.870195319393058 1 1
1.02359885689605 0.974206823630433 1 1
1.05968318743534 1.00502581134763 1 1
1.06482261393852 1.00965978163138 1 1
1.05177083700707 1.00282442262428 1 1
0.992175545733536 0.943204561858364 1 1
0.87456526214536 0.829460453764291 1 1
0.968515721783871 0.915828192741165 1 1
1.17054277970679 1.11767048183581 1 1
1.12004342736731 1.06793374117118 1 1
0.821549819424867 0.785099918486197 1 1
0.915038053655127 0.875471910621135 1 1
0.865416962768828 0.824954229412833 1 1
0.907133349546498 0.861495756945672 1 1
1.11937352945689 1.06171935036021 1 1
1.22004387885686 1.15423355937602 1 1
1.110421859897 1.06015163192131 1 1
0.89223006113661 0.852366902969351 1 1
0.89726372745009 0.86221585145066 1 1
0.87764852056353 0.833960777900576 1 1
1.18993659811915 1.14001709687276 1 1
0.528092025812735 0.502632713201411 0 0
0.882240290517857 0.839776254207986 1 1
0.987388030398097 0.938197454223709 1 1
0.827160753667723 0.788486536198332 1 1
0.904072107730669 0.858355626182225 1 1
0.877001294365022 0.83584805065465 1 1
0.73578441005241 0.708291430513026 1 0
0.906014087737543 0.863667453638112 1 1
1.12139273642015 1.07251966811597 1 1
0.901742852251438 0.856926434065664 1 1
1.11676231380127 1.06310608283281 1 1
1.06983707116041 1.01812331504396 1 1
1.4294793789016 1.35763502879227 0 0
1.08706236248838 1.03135346492638 1 1
0.798818801205625 0.756094066248275 1 1
0.730185677854216 0.698054822249158 1 0
1.0982583738903 1.04848439048522 1 1
0.967470513710535 0.921100338984548 1 1
1.02550079289307 0.972996666075753 1 1
0.937875621255252 0.88901838821667 1 1
1.0280601708583 0.982848842042574 1 1
1.12836241573291 1.07459443743527 1 1
1.03093869635084 0.980103860419466 1 1
0.90478405937821 0.862919360949271 1 1
1.22125191923158 1.15991164385809 1 1
0.967790119370204 0.920563492978428 1 1
1.19632526272465 1.13424864156837 1 1
0.975105908010317 0.925339804970151 1 1
0.896016202168372 0.851374174824568 1 1
0.888494217109992 0.84540938391303 1 1
0.990716296984715 0.94396547015957 1 1
0.795459144072161 0.760947290853359 1 1
1.00121104945578 0.951313091595306 1 1
1.13115559588731 1.07891554336015 1 1
0.873969934308821 0.8336543251634 1 1
1.03706964792818 0.992479535997706 1 1
0.803348469737682 0.76424024794729 1 1
1.09580263703396 1.04157144243121 1 1
1.1406509511633 1.08864802304123 1 1
0.826045152488633 0.786489515844019 1 1
1.05397411737708 1.00120759602537 1 1
0.952417910198001 0.909512000426388 1 1
1.13694599370419 1.08336636063866 1 1
1.19758023783407 1.13906913944644 1 1
1.35970350320152 1.29451622905436 0 1
1.0263559792422 0.97572738715917 1 1
1.02364250560961 0.974460864033548 1 1
0.888874527916224 0.839257080208394 1 1
0.974424216821809 0.929353596369331 1 1
1.17279255593589 1.11883396837834 1 1
0.989441943153205 0.938623280203534 1 1
0.919626173626548 0.875977536030665 1 1
0.988333019855654 0.939672470679021 1 1
1.14502200010272 1.09389517792518 1 1
0.843380495597513 0.803541329611841 1 1
0.917461346684641 0.873853598043117 1 1
1.04641358810602 0.996666391095167 1 1
1.14317405329815 1.08324699720686 1 1
1.09606902581236 1.04509392863118 1 1
0.902578649375648 0.860746613666936 1 1
0.902138318487525 0.858297444975282 1 1
1.01593134074398 0.971385092583794 1 1
1.30496170308471 1.23691559601306 0 1
1.0409078868128 0.972476209340003 1 1
1.07994023145523 1.02690177579064 1 1
1.03611408453405 0.986643293842556 1 1
0.89840974935862 0.848887585998236 1 1
0.98515481985347 0.934893884890604 1 1
1.10288088544177 1.05070667217333 1 1
1.21979317006535 1.15966140125227 1 1
0.890464626648188 0.849818776476442 1 1
1.0377968916289 0.985230795879651 1 1
1.05717437391546 1.00760290184696 1 1
0.815443772801781 0.775154605382257 1 1
0.732234684432679 0.702475136386984 0 0
1.15663784303851 1.10149443672689 1 1
0.934034152908563 0.886585270885217 1 1
0.925014746992236 0.88448772964519 1 1
0.793950341571988 0.754125837758221 1 0
1.09404420836143 1.04035132549074 1 1
1.05745173301099 1.00954299507976 1 1
1.1736754701845 1.11386854217294 1 1
0.92321092480343 0.883850595087853 1 1
0.961365766384528 0.919988896955066 1 1
0.978218413035939 0.933202547809575 1 1
1.10767951345037 1.05019866018095 1 1
1.08982967408148 1.04171933432278 1 1
0.937554167626515 0.894937550562006 1 1
0.845493914384487 0.802955176316706 1 1
1.06672496317248 1.01867489592561 1 1
0.89679936441032 0.851313357123004 1 1
1.27177730461941 1.21086113653283 1 1
0.765261286676091 0.72397975668657 1 1
1.09559678824739 1.03426933351552 1 1
1.18572822687874 1.13515272056355 1 1
1.35726270181127 1.28957543083176 0 0
0.852386650310458 0.813049266504024 1 1
0.865717898861171 0.825898204985503 1 1
0.677142651956609 0.642533427316694 0 0
0.911150609391322 0.868975354888807 1 1
0.944377472804511 0.899715098284451 1 1
1.06029573643016 0.998557722206138 1 1
1.05452659364128 1.00013327133223 1 1
1.06476290291229 1.01715828753986 1 1
1.05778725403993 1.00661100223245 1 1
0.890357860185703 0.852768411811231 1 1
1.11355909568294 1.06223739378648 1 1
0.825975341770006 0.786675687959516 1 1
0.773034164915795 0.738256502484558 1 1
0.847921006175259 0.810352058444202 1 1
1.05679855792692 1.00871488168611 1 1
1.19901463951487 1.1447538960432 1 1
0.992312475837266 0.945650642034904 1 1
1.00185382773181 0.958777199889787 1 1
1.10702308839798 1.04518624075834 1 1
1.07645141623054 1.02123867864143 1 1
0.95298977911254 0.910492201926458 1 1
1.0430268883338 0.997678796842916 1 1
1.18392045855984 1.12346588575278 1 1
1.05795061666283 1.01223470532656 1 1
0.972411845397276 0.927521759988646 1 1
1.04323951128864 0.992485648041965 1 1
0.97223285325603 0.91793022855723 1 1
1.1551266438031 1.10095224197486 1 1
1.02018373897588 0.969612597945837 1 1
0.870459876021245 0.834649278362825 1 1
1.06236289188075 1.01423876625341 1 1
0.752101387176341 0.719531812276887 1 0
0.999065541642173 0.953355195986367 1 1
0.998066139012908 0.950917516368956 1 1
0.933694902351008 0.885038718200945 1 1
0.979788834791583 0.935365963785364 1 1
0.922704168741996 0.878534911087551 1 1
0.949809367740148 0.9012300562765 1 1
1.06577168281776 1.0128195666433 1 1
1.10133224615137 1.04981522270954 1 1
0.9229091477998 0.874338884511631 1 1
1.08918878612702 1.03786585239879 1 1
0.980124849477946 0.927289070068475 1 1
1.00505282982843 0.959146950386992 1 1
0.989237240087626 0.938657538613158 1 1
1.08347973675967 1.03396856974841 1 1
0.919512295483731 0.880097765257006 1 1
1.00687735214142 0.964794080806328 1 1
0.90210945506729 0.862904159421543 1 1
1.02285282192725 0.968060051647918 1 1
0.962857076842 0.916634788215573 1 1
1.11541967140739 1.05975423680881 1 1
0.905257053532953 0.864134638838662 1 1
1.05140578680098 1.00211651599035 1 1
0.981437461208693 0.934323715420966 1 1
0.986097085204774 0.940342812805575 1 1
1.18785011623363 1.1269247954728 1 1
1.13144957214628 1.06935091066358 1 1
0.941827147522503 0.898426416545158 1 1
1.0298654941037 0.982427758316284 1 1
1.16252209258342 1.10488656780349 1 1
1.1071424704609 1.05290420793063 1 1
1.15649583602535 1.10012093429176 1 1
0.96428302508524 0.91077907704467 1 1
0.965582374913798 0.919518623551111 1 1
0.922614986780419 0.878681330363102 1 1
0.884353106418715 0.842048915678696 1 1
0.865285200170177 0.830846991228169 1 1
0.963641436337357 0.921989104945521 1 1
1.05875923621675 1.00451708904866 1 1
0.912212717117268 0.867894018051151 1 1
0.905838650916215 0.866104301052351 1 1
0.962044115350185 0.915767379674916 1 1
0.837838439019783 0.801293211998867 1 1
1.06481651307166 1.01158267785685 1 1
1.06767620813928 1.02375811067976 1 1
0.804808635732334 0.768128160517493 1 1
0.967865518989078 0.919300343309934 1 1
0.887260343932252 0.838697064686601 1 1
0.719297991080911 0.686644975547476 0 0
0.884963541943255 0.83941168670578 1 1
0.696919905111112 0.664465755021252 0 0
1.00042186818381 0.955446587718032 1 1
0.896496388382631 0.849476952782773 1 1
0.983501048201713 0.936884690914625 1 1
1.06603368636751 1.00869638696302 1 1
1.02059058136388 0.976974369415075 1 1
1.43845718998061 1.36801933219736 0 0
1.03288204767525 0.985110075085338 1 1
0.986110524606267 0.938336809861598 1 1
0.673048864130186 0.640990763764913 0 0
0.812140075659395 0.78060088218248 1 1
1.0439502589897 0.990777020937847 1 1
0.933344783198577 0.888407993123113 1 1
0.97892630656872 0.933634033124309 1 1
0.928553481728568 0.876457148503158 1 1
0.93444511336401 0.895034240549049 1 1
0.890876779234602 0.848746433108932 1 1
1.00528763387022 0.957523875590559 1 1
1.13473479694251 1.08096024402282 1 1
1.02157584386827 0.977389618264462 1 1
1.11679936659515 1.06532141193625 1 1
0.947340267059867 0.902429152898053 1 1
1.03253128135309 0.983462753429026 1 1
0.758503936831629 0.722799523671884 1 0
1.14980603275531 1.09077202342146 1 1
0.860998260231173 0.82716433133346 1 1
0.847465615544061 0.809766939000344 1 1
0.85523560876738 0.812161594137252 1 1
0.931799139408474 0.886684144778556 1 1
0.85751476805802 0.818344574389663 1 1
1.04783560935085 1.00274863082497 1 1
0.924038453148688 0.878960799804986 1 1
0.816713777823868 0.782429715565572 1 1
1.23513352263957 1.17692534503235 1 1
1.1258451103473 1.06957337929831 1 1
0.938433457311815 0.896904308228121 1 1
0.682795069829393 0.652972051540313 0 0
0.935668157654531 0.886154422881581 1 1
0.999708861769169 0.954233607361428 1 1
1.06005963744356 1.01564749276139 1 1
1.02427176138694 0.973673808030982 1 1
1.05254855633687 1.00359337392269 1 1
1.08175730303957 1.02788790676063 1 1
0.972658713207187 0.928977332987004 1 1
0.797283595981697 0.758456464821301 1 1
1.08026268258243 1.02559307350129 1 1
1.00571989632282 0.958056609449669 1 1
1.00873115623446 0.958779730577026 1 1
1.07218962710723 1.02735857544345 1 1
0.882519710858778 0.846081956532612 1 1
0.979875161490072 0.932589559450117 1 1
1.06485266117226 1.00805129699774 1 1
1.11718000562144 1.06967305306106 1 1
1.00402669684504 0.95758037527633 1 1
1.14775851028096 1.09287184720302 1 1
1.01431214010749 0.965908198055084 1 1
0.763970487311436 0.731558041098388 1 0
1.2656427504625 1.20355806009652 0 1
1.06818277874303 1.02395262848538 1 1
0.971362882398369 0.921645680226834 1 1
0.888875142847066 0.847026872099556 1 1
1.16035328885058 1.1097843243131 1 1
1.0812437189745 1.03013008462039 1 1
1.02165182307334 0.977038145019925 1 1
0.85940819077352 0.819528491062541 1 1
1.03281800838603 0.980737973294013 1 1
0.966600364593832 0.919209922818743 1 1
1.03038712852453 0.982412710598714 1 1
1.08473947054187 1.04627769076721 1 1
0.947288762039291 0.901972088209197 1 1
1.12633732534834 1.08034509522781 1 1
0.688993831640506 0.658006732539805 0 0
0.942782702391726 0.901020462305138 1 1
0.866362076564891 0.82861061757154 1 1
0.954950961116347 0.907486746188875 1 1
0.874466784908993 0.833252035109775 1 1
1.08640079387026 1.03749304763371 1 1
0.745294979865791 0.708292313150297 0 0
0.941437082231475 0.893895188202794 1 1
1.03711634605203 0.987079942779011 1 1
1.06132327558776 1.00970938439523 1 1
0.996174161989506 0.951192579803926 1 1
1.01636883387408 0.963117445733073 1 1
1.05904827923029 1.01172668883002 1 1
0.880094383472156 0.841799203313732 1 1
1.00126455850912 0.951325173659904 1 1
0.924847942309139 0.881390561403048 1 1
1.03181323543647 0.983489533011346 1 1
1.17518222296933 1.12028242883829 1 1
0.787608343825391 0.751767190813863 1 0
1.06217217206442 1.01076310116083 1 1
0.86670844546189 0.83084053678177 1 1
0.726071741737009 0.691833690234748 0 0
0.960974238128636 0.912503527617582 1 1
0.970843667588393 0.922260850568696 1 1
0.862856168516145 0.817265364669818 1 1
1.21354569346863 1.15363795473282 1 1
1.00722374597857 0.946299601766969 1 1
1.00247545581679 0.946880094907254 1 1
1.19488926405808 1.13360311356456 1 1
0.988233606035692 0.932939098424994 1 1
1.10626113504346 1.05436614295122 1 1
1.10550599744673 1.04865720124911 1 1
1.14479303747354 1.08209873085728 1 1
1.12626812446783 1.07438991394461 1 1
0.932867469044111 0.894745594060912 1 1
0.975588576396396 0.929827882652781 1 1
0.987376745689543 0.94663803430498 1 1
0.673025030218379 0.645106025801284 0 0
0.960278133353166 0.915418848477526 1 1
0.864080277406144 0.822000544241929 1 1
0.876367768092581 0.836842847862954 1 1
0.897700194704324 0.859393663340334 1 1
1.04792963673278 0.997924727434758 1 1
0.9173059562808 0.877424732214425 1 1
1.01096530914713 0.961232160167737 1 1
0.773526867116751 0.735179847880669 1 0
0.962570393516183 0.917424255863585 1 1
1.13897537638974 1.08276823970278 1 1
0.947225008731161 0.905822881825003 1 1
0.93601131001068 0.885266044003151 1 1
0.95279692464004 0.901702634465241 1 1
1.06038638769537 1.01574062459546 1 1
1.02643217963994 0.974990843438994 1 1
1.05508926188629 1.00552639584047 1 1
1.02254467494586 0.976935117665171 1 1
1.07354094721524 1.02361888585933 1 1
1.14444773544915 1.09381517408965 1 1
0.923742394189012 0.878983189714035 1 1
0.948704454635345 0.902582623826511 1 1
0.78883446085068 0.752978922478487 1 0
1.14960628767265 1.0966255487048 1 1
0.922759201323994 0.87915990962846 1 1
1.04789851270089 1.00003877025643 1 1
1.03406730477315 0.980652945586603 1 1
0.812415442938288 0.775909864125886 1 1
0.92454989421177 0.878731761953688 1 1
0.997343717862755 0.947352202472454 1 1
0.882223886848759 0.84513249226085 1 1
1.11493806846111 1.05785089723399 1 1
0.983083361844802 0.938482404987761 1 1
1.07484421120976 1.02422523107741 1 1
0.896499104224366 0.855324977785472 1 1
0.898947380605898 0.851105422149461 1 1
0.877683889686443 0.836285256171235 1 1
1.13828729432609 1.08711682970499 1 1
0.937744517630182 0.890918833953859 1 1
0.989224760509194 0.93884716256622 1 1
1.16853740955463 1.10781314606624 1 1
0.969905240909592 0.928155722329018 1 1
1.14180090271016 1.08854702881869 1 1
0.90797083470966 0.868927808309702 1 1
0.937118430137933 0.89483889871981 1 1
0.863697569477516 0.823136139916564 1 1
1.18542125112626 1.12304874952162 1 1
1.05621972617042 1.00369143266982 1 1
0.895615895589453 0.853724420306495 1 1
0.848936378846635 0.804358151664683 1 1
0.808394422542575 0.768509457983796 1 1
0.806119624358674 0.772259040442703 1 1
1.08034611358528 1.02786818956782 1 1
1.09540736323158 1.04089564091873 1 1
0.937696606977592 0.894760981450616 1 1
1.20993775829615 1.14268064581948 1 1
1.06811003129911 1.02091119214227 1 1
1.05750230262237 1.00358903147398 1 1
0.730918009172127 0.698211178737289 0 0
0.690101326448857 0.650538290117976 0 0
1.13849816908693 1.08663715765584 1 1
0.977314526027822 0.92557260294664 1 1
0.941339859638817 0.89080172149832 1 1
1.12907420650137 1.07087607147225 1 1
0.925748177710302 0.883109889360869 1 1
0.896158111651912 0.856757634137665 1 1
0.830853380217163 0.792327850503629 1 1
0.984775101639858 0.939942594150701 1 1
1.10521749325486 1.05577130439553 1 1
0.714294819027629 0.682464527722858 0 0
0.874361111785443 0.831444085918048 1 1
0.918820525723411 0.878367658339277 1 1
1.06014542704421 1.01400677196447 1 1
0.977272749353918 0.931748995099915 1 1
1.041898361119 0.988837560365604 1 1
1.01502342024711 0.966553482715841 1 1
0.971137427022229 0.923782510781412 1 1
1.00270642242086 0.96314078604764 1 1
0.641773884488887 0.607644017562855 0 0
1.14586607372122 1.09143979064277 1 1
1.16980902686677 1.11502257454458 1 1
0.652839734101128 0.620624906850795 0 0
1.02040221442511 0.965607048018317 1 1
1.34041917724554 1.2795608858677 0 0
1.22695255325528 1.16680167509526 1 1
1.05366104186815 1.00099883566728 1 1
1.04232740524539 0.995176810364069 1 1
1.14196486084643 1.08213377837802 1 1
0.681713352935523 0.650963396335998 0 0
0.767002752701778 0.721813394645574 1 1
1.14861572702388 1.09446712739311 1 1
0.898024121061805 0.860298063613778 1 1
1.26512844609379 1.20323485903674 1 1
0.874750374475043 0.831990384862337 1 1
1.00718136262265 0.966899579765953 1 1
0.874841801483028 0.826460428913162 1 1
1.08246983832458 1.03016764216526 1 1
0.775679026323411 0.735152903504159 1 0
0.871149161285214 0.832473755224958 1 1
0.998614676848508 0.955172220990787 1 1
1.08978555757692 1.04122276720544 1 1
0.8835026601392 0.842893035915523 1 1
1.0567191132473 1.00523480948448 1 1
0.967783254362319 0.923298387698922 1 1
0.997396612998289 0.950910120848575 1 1
1.09991555773673 1.04670051264078 1 1
0.926831949839268 0.873627121594958 1 1
0.945242883563481 0.903910357421357 1 1
1.01771268104274 0.966659277562745 1 1
1.12591680376122 1.07988367318271 1 1
1.0572214787369 1.0112253506316 1 1
0.997174154566445 0.959650677361331 1 1
0.85290939175074 0.813912402759731 1 1
0.941710386719728 0.897601124775908 1 1
0.937715128806198 0.897317471849314 1 1
1.02249228937658 0.971075959621305 1 1
1.20885528135368 1.15214010480793 1 1
1.1132877761381 1.0610258482288 1 1
0.913081946398665 0.870720539458018 1 1
0.815453274975104 0.77400957435737 1 1
1.12867818858583 1.0700288893413 1 1
0.802516739269608 0.76183055823731 1 0
1.01890723798884 0.975917996259322 1 1
0.814484123463912 0.774214067743188 1 1
1.18081957802327 1.12339594870621 1 1
0.681095625403438 0.651380778312921 0 0
1.20168763893909 1.14778667094634 1 1
0.878061258526939 0.831380623437523 1 1
0.817422473509745 0.776586255858321 1 1
0.965844226941056 0.923667784031729 1 1
1.10003635320573 1.03753451424606 1 1
0.822573979894941 0.783237986155062 1 1
0.900424988114983 0.853808526351767 1 1
0.811321521000618 0.771509390036914 1 1
0.866577868129101 0.826291402825183 1 1
0.827613306041282 0.791697487330875 1 1
1.16539440038718 1.10927665962268 1 1
1.05475946914666 1.00201490140836 1 1
1.08535164504395 1.02580830873256 1 1
1.13732423814689 1.08593227019831 1 1
0.80522380169815 0.77380881635519 1 1
0.961579687785774 0.909710315201417 1 1
0.738066477236517 0.702494219328411 1 0
0.825041820882405 0.786793850800287 1 1
0.984799636856228 0.936736242795533 1 1
0.974717617496036 0.930128253541002 1 1
0.80463380713103 0.768662964104485 1 1
1.20499228218859 1.14787249001734 1 1
0.792951181956686 0.756537250183286 1 0
1.17402350901142 1.1139166177767 1 1
0.913073834558716 0.867242388728773 1 1
1.13496724700046 1.08179410307697 1 1
0.765518598600201 0.730034477520262 1 0
0.893794437571917 0.841047023204998 1 1
0.890251159764533 0.847445517398653 1 1
0.87301710856763 0.837968919413368 1 1
0.941286123210068 0.899058791181862 1 1
0.897103674992391 0.853723268181206 1 1
0.828190918872168 0.786553542137284 1 1
0.7479265900983 0.710255173161069 1 0
0.96644902627081 0.922133699814794 1 1
0.979368896714917 0.931964990133877 1 1
0.868777714002591 0.82632059283179 1 1
1.01238097168318 0.959251892999379 1 1
1.02100018869282 0.964123150245468 1 1
1.00068438514064 0.956857685106783 1 1
0.853717724106124 0.81389097721014 1 1
0.964913726769309 0.920046731159317 1 1
0.985850089792922 0.941704099537796 1 1
1.09387695931818 1.03383645530917 1 1
0.940137429110686 0.894456846623459 1 1
0.782509059360737 0.751508892903435 1 0
1.09976182340858 1.03857649289509 1 1
1.05290674297534 1.00358946107751 1 1
0.866192482304909 0.826533684567033 1 1
0.902119114912331 0.859613517460818 1 1
0.828340239682394 0.788683831918941 1 1
1.07812423561414 1.02378289253188 1 1
1.00125640675199 0.954537984387979 1 1
1.18608015437041 1.12853719662833 1 1
1.12302411115778 1.06938416482315 1 1
0.773491761580736 0.739787210097114 1 1
0.922547837646304 0.881318021090833 1 1
0.870583113698958 0.825226102837591 1 1
0.995624324081622 0.950536782877241 1 1
1.01055695433658 0.963799689328931 1 1
0.902360559843689 0.860087094543858 1 1
1.14171567817047 1.08423177946607 1 1
0.608896313483888 0.580862597316715 0 0
1.18248624006736 1.12916588230951 1 1
0.998943066339965 0.952985819897802 1 1
0.953881273846645 0.911806240193861 1 1
0.982405311817229 0.933030432995116 1 1
0.708443749713125 0.675478885256192 1 0
1.25362941458358 1.18959922079942 1 1
0.835033583779377 0.797001725461596 1 1
1.02963090901451 0.979190397462423 1 1
0.756408870352038 0.722397063066318 1 0
0.84929032980152 0.814042212549978 1 1
0.939300361449942 0.894442798110576 1 1
0.905725357957588 0.858909306819082 1 1
0.916397915656135 0.869213618962435 1 1
1.24178963147219 1.18505304013771 1 1
0.74455758621628 0.712482699838695 0 0
0.943182087297377 0.896611905771015 1 1
0.921824634848299 0.878601504251187 1 1
1.06125771855545 1.00967998148616 1 1
0.997144278793272 0.945690969060305 1 1
1.05726438973466 0.998357655246748 1 1
0.851446790033779 0.805278757440237 1 1
1.12290675711194 1.06642456618995 1 1
1.03462623721512 0.991159232920701 1 1
1.02748172366845 0.980669112717109 1 1
1.0969053928315 1.04629695506531 1 1
0.978991400604649 0.934001970352973 1 1
1.23653567314633 1.17984100270097 1 1
1.07866219346405 1.02631446585383 1 1
0.97044930852979 0.927218007342728 1 1
1.04037103582592 0.987691057628647 1 1
0.986581072177528 0.941014999953122 1 1
1.07987743080349 1.03097175239193 1 1
0.908445605366587 0.864191441674639 1 1
1.16859468485758 1.11236961909825 1 1
0.989887368278412 0.93836794598991 1 1
0.925040432047934 0.877867071148135 1 1
1.27429412202005 1.22029550304188 1 1
1.33000542813265 1.26787939571835 0 0
0.873425431826397 0.832318446686571 1 1
0.981491384238999 0.939005934220324 1 1
1.11667165354738 1.06138021887542 1 1
0.839218948333302 0.797997832725342 1 1
1.22924737926276 1.1659330765883 1 1
1.13969166860204 1.08198523049853 1 1
1.00527813364825 0.955104481447277 1 1
1.09842725598573 1.05015863235087 1 1
0.782146802575903 0.744153215806882 1 1
0.891100282108396 0.841059516575093 1 1
0.983791807451129 0.935985791008611 1 1
1.01512464835682 0.969199744031149 1 1
1.35482436061569 1.28929626161886 0 0
0.955994263296717 0.909394235838714 1 1
0.745831517948137 0.706631354044884 1 0
0.841961267173877 0.802437055328652 1 1
1.06363104138215 1.01395017159809 1 1
1.07663879964302 1.02038193430115 1 1
0.881752616418634 0.833515441371637 1 1
0.945255074411833 0.900000597883326 1 1
0.829424926916676 0.792441075211659 1 1
0.976558127359074 0.932075116626885 1 1
0.964512932528579 0.921390391846302 1 1
1.22868994887915 1.16370333381898 1 1
1.08033988671755 1.03045297782391 1 1
0.97212608879807 0.930523228765349 1 1
0.991706438599526 0.946602246254343 1 1
1.01594799401447 0.970423569286209 1 1
0.8909855405269 0.845158785082579 1 1
0.978451656583119 0.929403205149182 1 1
0.821028655411117 0.783246339678577 1 1
1.08028543626515 1.03140518693351 1 1
0.914306013929206 0.870495930380845 1 1
1.00684254431197 0.958955282984004 1 1
0.874593860329659 0.832321844569989 1 1
1.2371962143882 1.17274777811813 1 1
1.09059230211177 1.03772891055581 1 1
0.790850817488717 0.746838516511631 1 1
1.00626236733273 0.956853217640942 1 1
1.0650530476832 1.01664668854957 1 1
0.918191773494785 0.874566365746732 1 1
0.788749892956669 0.752340763680048 1 0
1.0333628265567 0.978253106640254 1 1
1.01178396390619 0.959427803535931 1 1
0.742640583120127 0.706768539419579 0 0
0.896165988701373 0.850657834589728 1 1
0.831355375159328 0.797708892705826 1 1
1.12108364651255 1.0664660376311 1 1
1.0809556804277 1.03005164199836 1 1
1.00267703617178 0.953865513581657 1 1
1.24573787370316 1.18847332853006 1 1
1.05484579648007 0.996639098486693 1 1
1.15618070839947 1.09508198735199 1 1
1.02980113482435 0.97883189060717 1 1
0.817649259322274 0.779660821971689 1 1
0.683618057619052 0.656428286214586 0 0
1.05019687481551 1.00125549023909 1 1
0.889707947838393 0.84242849060762 1 1
0.878311828503122 0.834183193916998 1 1
0.919344485605787 0.872870124720119 1 1
1.04623233936847 1.00147344181443 1 1
0.677039668416953 0.639630347176789 0 0
0.974171176845412 0.931147397691135 1 1
1.11054648148571 1.05642385218376 1 1
0.976010660797427 0.933044307355154 1 1
0.725024948077136 0.692384400283532 0 0
1.01836823629957 0.973314634824273 1 1
1.02983082349617 0.98949740319995 1 1
0.899197735519776 0.848927886152945 1 1
1.19737768227538 1.14490932045927 1 1
0.920091135058075 0.876096785556298 1 1
1.00103755588543 0.938663165327558 1 1
1.04074213319424 0.989033440869272 1 1
0.985789421166825 0.945821280616483 1 1
1.04150180063511 0.992270288098971 1 1
1.0276932202406 0.985672264143173 1 1
1.10320533048013 1.05065598859207 1 1
1.25509484840891 1.18788299083235 1 1
1.04555938013862 0.989254464080898 1 1
1.26806750985062 1.20706360075222 1 1
0.911386955115068 0.859170842679293 1 1
1.00953004912697 0.959509359552036 1 1
0.895951750036163 0.850742745791664 1 1
1.06971628639148 1.01563118269586 1 1
0.887928213833962 0.847285343410586 1 1
0.944818540734591 0.905661495254427 1 1
0.979625575285308 0.933289128614568 1 1
0.813254489927446 0.777163568602001 1 1
0.839007948321997 0.798635626348126 1 1
0.666730857941554 0.638708185731896 0 0
1.11537550706598 1.05623787570752 1 1
0.911714337219111 0.871661684587561 1 1
0.98051522277601 0.933900553276326 1 1
0.882418756860841 0.84189965072387 1 1
0.79098241148063 0.756763930273007 1 0
0.983740237585262 0.938060657698346 1 1
1.17804507230359 1.12634262278928 1 1
1.07005678484334 1.01559402611616 1 1
0.949506826478561 0.901664995432957 1 1
1.07250270818377 1.02272597774934 1 1
1.10269424191939 1.04199529851964 1 1
1.06313781762547 1.01000304075667 1 1
1.05039534648627 0.996059123594221 1 1
0.734562700252305 0.701109712583371 0 0
0.979616410848987 0.93795733616405 1 1
1.09262418211534 1.03864608335606 1 1
0.96875421779301 0.927048343366311 1 1
1.01627578248362 0.970165446617147 1 1
0.984360092389531 0.946671942549632 1 1
1.0323930913108 0.984523343342112 1 1
0.783804264571846 0.74473719930917 1 0
0.927209432961108 0.878646940473846 1 1
0.820424689330739 0.787823591689025 1 1
1.1261457391345 1.06888670653782 1 1
0.888660246703648 0.847037664653989 1 1
0.749686715212129 0.715720413417194 1 0
1.01445068044402 0.961836129988458 1 1
0.868107847632485 0.826820740178515 1 1
0.942662558163898 0.897831343924322 1 1
1.05770518795431 1.00760525366451 1 1
1.12474634517548 1.07280001357863 1 1
0.905862853726558 0.864315993670232 1 1
0.89021304019421 0.848555518013266 1 1
1.19590180242829 1.13580102647909 1 1
1.14266227802147 1.08904027883351 1 1
0.779859676823277 0.740377525178615 1 0
0.867776710801146 0.823507969650942 1 1
1.01038650806525 0.960866474311449 1 1
1.13583656860792 1.08619036371159 1 1
1.05429247567978 1.00602156604059 1 1
0.840616706006991 0.798726680350981 1 1
1.02025573023686 0.968137730853025 1 1
1.11929315905215 1.06643986159346 1 1
1.06270904448064 1.01766699959643 1 1
1.13653855173885 1.08729593110355 1 1
0.850497061688088 0.813022817577544 1 1
1.25499638951116 1.19670174563194 0 1
0.871562452338406 0.832933447132137 1 1
1.02751268822941 0.978688516383719 1 1
0.943097866739464 0.893354470058708 1 1
1.05305912760003 1.0001723875526 1 1
1.09790356664742 1.04102218769768 1 1
0.97286629838737 0.929138559963716 1 1
0.793462329679054 0.756611382917625 1 0
0.850436391229248 0.808499163545858 1 1
1.16606337334647 1.10731470439889 1 1
0.952523121660055 0.909054730915968 1 1
1.00020852681943 0.955517183467763 1 1
1.15458428550863 1.09886743060382 1 1
0.924990664924001 0.882684064382185 1 1
0.680893727193773 0.644229015995397 0 0
0.943142203360422 0.897549281735998 1 1
1.16129646456058 1.10951700663352 1 1
0.95324742770859 0.90712454475994 1 1
0.953193415795798 0.902492681535394 1 1
0.658297048951405 0.631042401914271 0 0
0.697065290002503 0.661808329462689 0 0
0.975723917936413 0.929849694759858 1 1
1.02913224642611 0.978754309806153 1 1
1.23470858054196 1.17182021239183 1 1
0.978179893621933 0.932529503721292 1 1
0.982987000161463 0.944022675677572 1 1
1.08980264892675 1.03716314767122 1 1
0.918220514736106 0.871834178448281 1 1
0.968589805397749 0.921851489228068 1 1
1.05575600180493 1.00982635108442 1 1
1.06551028728212 1.01481469241336 1 1
1.13895138785465 1.08759275860724 1 1
1.01407744869642 0.963108652720607 1 1
1.00167939872543 0.947091990048215 1 1
1.04433762261238 0.991880027020475 1 1
0.913253290802813 0.871314962328114 1 1
1.10000837165369 1.05020808051 1 1
1.03444307196058 0.989702572089658 1 1
0.917828830023378 0.871966551914416 1 1
1.07164274406946 1.02138762676946 1 1
1.08459698287572 1.03292260074466 1 1
1.02323520497343 0.971985239313927 1 1
1.19378401939199 1.14108141829457 1 1
0.83397288608409 0.793158647627728 1 1
1.14508087717521 1.08708280188783 1 1
0.855496514348329 0.815552790991957 1 1
1.10915129502525 1.05939482297496 1 1
1.05464206246708 1.00550909090361 1 1
1.06073985661205 1.01186941101958 1 1
1.08070504027935 1.03449135640529 1 1
1.24133271676452 1.17716655426221 1 1
0.925795282438699 0.880396780844284 1 1
0.974718119651644 0.929513023877115 1 1
1.00859055956281 0.957673783867211 1 1
1.17709846853717 1.11765480434392 1 1
1.02596220360264 0.97797979456327 1 1
0.908803328647566 0.861118884894551 1 1
0.994961814508519 0.950932515133781 1 1
1.22451045692165 1.16220031827021 1 1
0.821594308273472 0.783544664828161 1 1
0.854042589443836 0.807580374630099 1 1
1.10335839407835 1.05038073553614 1 1
1.17807139113738 1.12698986803984 1 1
0.770260104435896 0.736704572549031 1 0
1.05916577169302 1.01008314162894 1 1
0.918435412218851 0.87984655717468 1 1
1.10350283650311 1.05011072674393 1 1
0.821858242512723 0.779290621818295 1 1
1.10823120024547 1.05766311618347 1 1
0.755327163247043 0.720488249920464 1 0
0.866227225622679 0.830237150169063 1 1
0.920594499885863 0.875257061573459 1 1
1.23131786862844 1.17030645373825 1 1
0.979803499826556 0.929626696025347 1 1
0.818260204923192 0.777757272091653 1 1
1.06150817258297 1.00258211515103 1 1
0.911514807799141 0.869477783065601 1 1
1.25446176485721 1.1953024182075 0 1
0.914514657698107 0.877241021538268 1 1
0.851382702337141 0.812230197904681 1 1
0.901582231824193 0.862616859234393 1 1
1.04286166210939 0.994358176243924 1 1
0.845851605423474 0.811467329152685 1 1
0.905502005672028 0.85853525341976 1 1
1.0177565432026 0.973557714047639 1 1
1.1305628033471 1.08398106962341 1 1
0.726096965397801 0.695837730830483 0 0
0.876922821428301 0.835460511312443 1 1
0.903245153991659 0.862661018055866 1 1
1.08140528122399 1.03134496261761 1 1
1.08121712026112 1.0331540613675 1 1
1.16978821256424 1.11432897257198 1 1
0.795448675777514 0.759578806331703 1 1
1.01033662239354 0.966484270812872 1 1
0.898570568836468 0.856455100249231 1 1
1.10743617230906 1.05341408586583 1 1
0.888166887653724 0.846833486793128 1 1
0.911770077200539 0.870861653804289 1 1
1.222388916705 1.16102179433232 1 1
1.12064074558228 1.06605646774399 1 1
1.0000049748609 0.957253657259276 1 1
1.0648495716192 1.01434106120785 1 1
0.639319147637651 0.610141312742319 0 0
1.07969204398441 1.02939657995065 1 1
1.03286063479739 0.983088843408015 1 1
1.11135146222764 1.04952874131074 1 1
1.007932806611 0.960734840108249 1 1
0.890950892122254 0.853068363925428 1 1
1.10883688647582 1.05472612909114 1 1
1.00838504869502 0.961818427907969 1 1
0.855875238254183 0.812829489895046 1 1
0.989615213124578 0.941545673280054 1 1
1.16410373313997 1.10875755559217 1 1
0.984899248948686 0.936158215096307 1 1
1.10801264617766 1.04747561126056 1 1
1.11826141453346 1.05349722370576 1 1
1.00691070965988 0.958610856282765 1 1
1.06166928614136 1.01174740578129 1 1
0.902124668211338 0.86556361320247 1 1
1.11263113659933 1.05106591687667 1 1
0.744571157758732 0.707163016313497 1 0
1.01878935750544 0.968695522348992 1 1
1.07138603716654 1.01360272672808 1 1
0.964204913063752 0.915632432199717 1 1
1.1748252049019 1.11409672190754 1 1
0.776482956312536 0.738948687938409 1 0
0.895753980417433 0.854376641718791 1 1
0.885904362108845 0.841799346939075 1 1
0.831962041220807 0.792952522793258 1 1
0.969631550719757 0.927946272908294 1 1
0.944330405626515 0.902697242788223 1 1
0.985022152967293 0.932025857844115 1 1
1.10331625267637 1.05546980452417 1 1
1.02793247159788 0.980263885102864 1 1
0.899456599722536 0.861516858736325 1 1
0.930910308218564 0.878382632779891 1 1
1.11108347923925 1.06129440881211 1 1
0.968928216606842 0.924807099127281 1 1
1.03908237267904 0.995215824634719 1 1
0.839035017818976 0.797016787283987 1 1
1.06054061058107 1.00372708228266 1 1
1.07252829997677 1.01871536691273 1 1
1.13515693203548 1.08028307614307 1 1
0.912041042198013 0.87301326862559 1 1
0.941406041420172 0.900343572889471 1 1
0.993259206052739 0.951457017846235 1 1
0.941945991027748 0.895607651174399 1 1
1.03016084244343 0.984788428150189 1 1
1.09516262229576 1.04260581517222 1 1
0.673916756177722 0.644154770095164 0 0
0.995270687944037 0.938545247693226 1 1
0.80695104539637 0.770764431377087 1 1
1.09844591028307 1.04911347974645 1 1
0.985794463389827 0.934710653521184 1 1
1.05472124151478 1.00930931306868 1 1
0.782047582212391 0.737001925791214 1 1
0.783459686484443 0.7441283056729 1 1
0.81731235450991 0.774160447394094 1 1
1.18227976666803 1.12238963959404 1 1
0.97557604331815 0.92809525067454 1 1
1.01303205387826 0.962742621220147 1 1
0.915966323305095 0.871456809364682 1 1
1.13361861512683 1.07458504885016 1 1
0.772086684291165 0.730936424417802 1 0
1.04098725452772 0.989334902582842 1 1
0.979209889795896 0.926019342684909 1 1
0.988457078732105 0.942497951402902 1 1
0.788215743639441 0.74624593701352 1 1
0.958501908795135 0.914252626362627 1 1
1.05072645089632 1.00039055601458 1 1
1.07005276412066 1.02341662529656 1 1
1.04709619932571 0.996660893863615 1 1
0.776605443913682 0.740411975135963 1 0
1.08820886954289 1.0323047771115 1 1
0.906924084873516 0.866550948806601 1 1
0.738680572110491 0.708952941374533 0 0
0.845771236394811 0.805529627384159 1 1
0.965986832047423 0.918907608631167 1 1
0.920569970107587 0.875834628011592 1 1
0.916004248490861 0.873598884795513 1 1
1.12029636888091 1.06787397006911 1 1
0.84394057259087 0.805191920152107 1 1
1.05186361410134 1.00234279643207 1 1
1.08090606953339 1.03048514415837 1 1
1.19321620619853 1.13641394933095 1 1
0.76163510655441 0.723046428360738 1 0
0.930818434950319 0.881876601452608 1 1
0.855294038660411 0.813589090178209 1 1
0.954351880571224 0.912113012003864 1 1
0.948384821239561 0.903478999229725 1 1
0.891069465398783 0.845117089690444 1 1
1.06886650685855 1.02128617110728 1 1
1.14010163361616 1.08722867754995 1 1
0.939590100336771 0.892241762799054 1 1
1.13592032453177 1.08193751612366 1 1
1.03080526456362 0.979815692644037 1 1
1.09035104822647 1.03958458451736 1 1
0.934268288404335 0.89313398806229 1 1
0.908646320124989 0.859377862098819 1 1
1.04393006395915 0.98965911189561 1 1
1.09899099867263 1.04605779997988 1 1
1.19607095762922 1.13913034919491 1 1
1.03901052013015 0.989630574919701 1 1
0.847527992032428 0.80973902791912 1 1
0.867711834945425 0.828611091552063 1 1
1.02036320236611 0.975274470383061 1 1
1.05590801245172 1.00851335197056 1 1
0.881066266395979 0.833749130128701 1 1
0.961458687527394 0.915494883079033 1 1
1.1773010222066 1.12145823870508 1 1
0.790558118306001 0.74983139323777 1 0
0.671432889119016 0.644015242105737 0 0
1.15761118219637 1.1032518613157 1 1
1.15393364886067 1.10095361569375 1 1
1.01459174608736 0.967978923288774 1 1
0.982432628403105 0.933526182898029 1 1
0.915050831867529 0.863522482740198 1 1
0.933312294873576 0.888374892919899 1 1
0.979716866426568 0.934993301592858 1 1
0.753474640571951 0.718551950615528 1 0
1.09099865732056 1.02979767725006 1 1
1.1752427343198 1.11937179666897 1 1
1.03108335412982 0.983818952887772 1 1
0.926740339361039 0.881817695903972 1 1
0.993225145946428 0.945245855631233 1 1
1.01276051187674 0.962658114152148 1 1
1.02853001166783 0.979892776960318 1 1
1.22311881093743 1.16621583020248 1 1
1.1863215473566 1.13426445705365 1 1
0.929812381146976 0.885671075955377 1 1
0.930588359861444 0.889234077183672 1 1
1.0283329526092 0.976768620859323 1 1
0.985075314379641 0.938810118091066 1 1
0.866212212199751 0.8228891670338 1 1
1.0084507796669 0.962853936154278 1 1
0.947575164608199 0.903576203195651 1 1
1.20050249603304 1.13814932839427 1 1
0.967187370237148 0.927453298139183 1 1
1.05252300546867 1.00028244220287 1 1
1.12377923485978 1.06825752371185 1 1
0.963366651020822 0.915838885966295 1 1
0.893013072958936 0.849213630019504 1 1
0.772765411143125 0.728341173217734 1 1
0.820545836084716 0.77621949521945 1 1
1.14159147051847 1.08973057544853 1 1
1.19260345580139 1.13637953137684 1 1
1.07799279245615 1.02546748925667 1 1
1.16891947258969 1.1092015517121 1 1
1.09145840920116 1.03706060092917 1 1
0.828110354278847 0.795164098323382 1 1
0.885125318434301 0.837676185998972 1 1
0.998763867609849 0.949275690797024 1 1
1.18115203747017 1.12852561188507 1 1
1.16679055687848 1.10707135782599 1 1
0.921405334086367 0.867679112697216 1 1
1.00524619641778 0.94789689135843 1 1
0.998629279929284 0.951005834081917 1 1
0.903529075910642 0.863112837125815 1 1
0.903627265513476 0.85973499190168 1 1
1.04811542234234 0.984248741719811 1 1
1.11558078018868 1.06606529447534 1 1
0.824785618031806 0.784858938707445 1 1
1.04243691543881 0.990566633588628 1 1
1.14959060150019 1.09462342134287 1 1
0.939576412332453 0.89870320286422 1 1
1.13820646869339 1.08675068674283 1 1
0.912447247027587 0.868062013515042 1 1
0.870344487524452 0.824749418792082 1 1
0.948633153999497 0.914811619107381 1 1
1.03050223974796 0.98274643587505 1 1
0.916990626477476 0.866269478889064 1 1
0.974799837429605 0.927985693530078 1 1
0.898411479280909 0.85875649683008 1 1
0.823494778913809 0.782178383237822 1 1
0.885132833309837 0.843933965994558 1 1
1.19520554426792 1.14253583530093 1 1
1.19755620882698 1.13376914586007 1 1
0.900843200741686 0.85495396286006 1 1
1.0708496006122 1.01474855169415 1 1
0.748093941946733 0.709000242919776 1 0
0.926255415909588 0.876390829285438 1 1
0.918226120600087 0.872384345000766 1 1
0.859875357794566 0.821270640127759 1 1
0.932989590379589 0.882517799803005 1 1
1.07548681056893 1.02060772040516 1 1
1.07058213361333 1.01961003870261 1 1
1.11719788410116 1.06145393764285 1 1
1.04764716133158 1.00196311998226 1 1
0.940647377176834 0.898883921924135 1 1
0.888418441312612 0.846570741325218 1 1
0.973215893974125 0.93045140265149 1 1
1.02452218061059 0.976643514608607 1 1
1.03167418981768 0.979413900996013 1 1
1.1572969258945 1.10191367889132 1 1
0.903835276696922 0.861197905216366 1 1
0.913883315612854 0.870572675146714 1 1
1.12579337863896 1.06540369375199 1 1
0.982543664341658 0.941109677396667 1 1
1.01353251724476 0.967616806525179 1 1
0.85502885908198 0.81974392417431 1 1
1.06071860484382 1.00224043601224 1 1
0.80829919319711 0.767998499851216 1 1
0.720168209993088 0.687305362124856 0 0
0.989723112530919 0.942616112818704 1 1
0.95603493959839 0.90883889755145 1 1
1.00577780494669 0.961152772673433 1 1
1.00485590400237 0.959031525919566 1 1
0.977974462260829 0.930908391329212 1 1
0.869976306518315 0.826788674052956 1 1
1.10174623334335 1.05255141977792 1 1
1.09628981144377 1.04189271665076 1 1
0.895437773100521 0.856698639479768 1 1
1.00437084139899 0.947064564541586 1 1
0.697680618600253 0.664275606404285 0 0
0.838212843719947 0.801167641232966 1 1
0.905821058068455 0.864731638144817 1 1
0.957816512734413 0.916555659171251 1 1
0.961250566648152 0.91540871360205 1 1
0.858823495994642 0.814854702777994 1 1
1.05332530920543 1.01297751021044 1 1
0.952135506504736 0.910066997392588 1 1
0.912295657887345 0.868101515331639 1 1
0.949938758913844 0.899690599104276 1 1
0.822866493317304 0.789607331063414 1 1
0.861765819673241 0.824738530483217 1 1
0.97677409191246 0.933414032490358 1 1
1.1025019254643 1.0520242508516 1 1
1.17881876934987 1.11721566939799 1 1
1.12225782512741 1.06922653737858 1 1
1.25122525694768 1.19304690804572 1 1
0.924906359128628 0.878275974725384 1 1
0.960444628357733 0.908918915858484 1 1
1.06011905362382 1.01259660729314 1 1
1.07184015098997 1.02244878107463 1 1
0.915379268814121 0.874480361293296 1 1
1.12159425486818 1.06240030172326 1 1
0.822861437222483 0.77916932095248 1 1
1.01657547617528 0.974656963455818 1 1
0.830744013359065 0.792312092061978 1 1
1.02917005079365 0.982002291909519 1 1
1.01320578452165 0.96338899352178 1 1
0.914545463196541 0.8691499222092 1 1
0.977209394416228 0.933837354240044 1 1
0.903246126692065 0.861221615473704 1 1
1.15073284888467 1.09776229876589 1 1
1.20959640498212 1.15164840104783 1 1
1.06483581497423 1.01401441881809 1 1
0.999090977500829 0.954321575307023 1 1
0.918344493025749 0.876027100541079 1 1
1.26830113948684 1.20710523612872 1 1
1.13308697301051 1.07956370534576 1 1
1.16013694664092 1.10589111862278 1 1
1.00731152046393 0.959422308994957 1 1
0.805937273864378 0.771009979287822 1 1
0.847580285165721 0.812381746531219 1 1
0.989764355125554 0.935571233370707 1 1
1.02431366163543 0.981766141394509 1 1
0.960340094164732 0.909657203738633 1 1
1.19848166384935 1.14419430460879 1 1
1.03069860340154 0.978167531444376 1 1
0.718237173076286 0.679859265906001 0 0
1.04921014302342 1.0035775518917 1 1
1.0025100182136 0.956751015111171 1 1
0.966852131959104 0.924826164946613 1 1
0.988879642564303 0.938138770619228 1 1
0.925324506941156 0.875383378374411 1 1
1.14176394463059 1.09134928930216 1 1
1.0346946141026 0.984026888512512 1 1
1.23576101295273 1.17300525129175 1 1
1.03225590084689 0.985202683774804 1 1
0.876384180459476 0.832073890142862 1 1
1.17110834403105 1.11942015549625 1 1
0.789470736665784 0.749659757235124 1 1
1.19880873924944 1.14050099111383 1 1
1.07783368269644 1.02944437571111 1 1
1.00046190743543 0.957987418173509 1 1
0.996076290161795 0.944403477971393 1 1
0.764325007333285 0.730285739180747 1 0
1.18570422056906 1.12151496858869 1 1
1.23648751437517 1.1692777657898 1 1
0.907832117457528 0.864351286634924 1 1
0.847977517686947 0.81427794630854 1 1
0.957171247113194 0.908716196249785 1 1
0.94897367102615 0.900184131024056 1 1
0.957638771237859 0.906762581039207 1 1
0.996759775266965 0.952137628012156 1 1
0.982992815079616 0.936750108655727 1 1
1.32186663808987 1.25382601094616 1 1
1.02880469560998 0.969536060985291 1 1
0.951030982620941 0.903741021414453 1 1
1.13993692026452 1.08719863411061 1 1
1.01007492378234 0.970067653584789 1 1
1.11072970532199 1.06427199879812 1 1
1.10947132479863 1.06333274623729 1 1
1.06666013732615 1.01715164237523 1 1
0.917511077279764 0.875489000371085 1 1
1.04930046788828 0.999854634558125 1 1
0.809796831757331 0.768784266572152 1 1
1.03745479296524 0.989962372199083 1 1
0.609740902298285 0.581162337792827 0 0
1.09916710099295 1.04845457814711 1 1
0.964290013621184 0.921066277549464 1 1
0.92299054751575 0.877640800379255 1 1
1.07274782256788 1.02260225361703 1 1
1.16650235836138 1.11111023027493 1 1
1.15118179738455 1.09267995825465 1 1
1.10374613796039 1.05464173614666 1 1
0.66900677686054 0.637264788480338 0 0
1.06918552878701 1.01898090141568 1 1
1.13793191079688 1.08565519463249 1 1
0.942745228267296 0.895792653927383 1 1
1.14551170775477 1.09602889293105 1 1
1.12099824788224 1.06864312664596 1 1
0.836965968358293 0.797495434803931 1 1
0.913111013351391 0.869754294206955 1 1
1.07850552686971 1.02500580440029 1 1
0.920490264525281 0.872975540381421 1 1
1.01025326684112 0.963503689382601 1 1
1.04207965536242 0.99225589748131 1 1
1.0683906980859 1.01166188423503 1 1
0.809636418906998 0.774208801267094 1 1
1.096056120147 1.04327857062995 1 1
0.946210653228597 0.903796775670636 1 1
0.985807506225648 0.941137602772582 1 1
0.960327286445594 0.909420420291985 1 1
1.10047202215745 1.04457436980331 1 1
1.12488289201209 1.07794227932143 1 1
1.00996304226747 0.961105285694623 1 1
0.892720936474408 0.847741849192118 1 1
0.854412141256141 0.806480389167729 1 1
1.18673816558418 1.12891504055776 1 1
0.987977878623155 0.941870880752877 1 1
1.02147609112159 0.979274770906462 1 1
0.966428188041215 0.918586991557985 1 1
1.29038708987277 1.22062364788205 0 1
0.938938008737343 0.893989350931929 1 1
1.02303608969855 0.970025858789023 1 1
1.01298018891749 0.959969271950761 1 1
1.02125050257253 0.971256965317283 1 1
0.89640667869677 0.854099336604666 1 1
1.27279525062312 1.21367638230333 0 1
0.968051308962625 0.915062193587454 1 1
1.06903496951957 1.01093831592059 1 1
1.05690229657184 1.00164408119654 1 1
0.994332006508445 0.943259625731626 1 1
1.03692406093179 0.9916464624925 1 1
0.964267069031783 0.916660011966901 1 1
1.04339297950041 0.995869624960706 1 1
0.968129896268691 0.924832351256685 1 1
1.15869381531677 1.10323357193596 1 1
1.2163137222083 1.15571303135118 1 1
1.03390960225075 0.987594826452713 1 1
1.0099615643151 0.96178871367004 1 1
1.11222123391371 1.06302193143012 1 1
0.831258294691247 0.791718771293506 1 1
1.26604329297368 1.20409155514437 1 1
1.06773831099738 1.01867178783284 1 1
0.963583160888086 0.917867444451896 1 1
0.955301504186858 0.913834288961522 1 1
0.836956928411359 0.801420079185324 1 1
0.969161802423236 0.926412401604819 1 1
1.05468295891508 0.998904970597573 1 1
0.963402607851185 0.920226968995359 1 1
0.982261109197026 0.939047803948854 1 1
0.945362707396359 0.898999367706381 1 1
1.03245553216585 0.98445971337017 1 1
0.941858146710012 0.892979072740199 1 1
0.998621171536411 0.957188150425627 1 1
0.988456855076939 0.94451978968151 1 1
0.895667468197981 0.854168798320547 1 1
0.955709452703412 0.910228464625375 1 1
0.947775336804409 0.904329808054728 1 1
1.1893816370998 1.13202131374377 1 1
0.7797144592278 0.745268624525345 1 0
1.19727413719929 1.13100348494176 1 1
0.971604574429041 0.927136031492605 1 1
1.05528751610949 1.00417761012002 1 1
1.16810514343834 1.10139706751676 1 1
0.822800431907722 0.784315298760712 1 1
0.963524264107172 0.918754118940712 1 1
1.01928407993823 0.968509955937575 1 1
0.748863571354423 0.716093853023596 0 0
1.19031984529165 1.12810451489153 1 1
0.998364931482393 0.95332685231182 1 1
0.944371353096862 0.903172113851287 1 1
0.96872588574144 0.917775854844156 1 1
1.04040033293107 0.992017397202574 1 1
0.884021319598441 0.844572998716944 1 1
0.878442167878909 0.832213386388462 1 1
0.894374381542911 0.849598652067273 1 1
0.83405348281119 0.790741964470245 1 1
0.8666077872376 0.825049587320179 1 1
1.17545462882154 1.11467009561183 1 1
0.964278496458311 0.914071390290947 1 1
0.993187658671224 0.944375279472844 1 1
1.17522877295788 1.11802661830582 1 1
0.823851048845221 0.784748321878192 1 1
0.964572192835336 0.916792915647862 1 1
0.98278379968083 0.936929040985543 1 1
1.0564107082044 0.999529981717307 1 1
0.743122137312402 0.710744243111824 1 1
0.923291857942735 0.877514222447687 1 1
1.14641970309452 1.09078466711789 1 1
0.937389952718407 0.886380870292264 1 1
1.08939958035402 1.04101243666184 1 1
0.962135912625849 0.918303665335001 1 1
1.13225438822798 1.06729836469252 1 1
0.932383991847748 0.891909895877858 1 1
0.842158014998525 0.805670858877648 1 1
1.03557183931298 0.98760501162577 1 1
1.34403474664845 1.27731717696832 0 0
0.935081273181442 0.894290825986171 1 1
0.976689452851925 0.930466672288107 1 1
0.907513646508936 0.863910796361476 1 1
1.02855915012387 0.983303679552531 1 1
1.06410539662431 1.01262787594743 1 1
1.03035395231595 0.984030838184369 1 1
0.829098585696936 0.787472843737538 1 1
0.994721756093892 0.944295057415145 1 1
0.89884110961764 0.856345005266169 1 1
0.974073214945665 0.931874164009935 1 1
1.19392766529804 1.14383665103581 1 1
0.918603350181979 0.870863796914204 1 1
0.77641149468367 0.732024570709494 1 1
1.17107442636555 1.11730511826401 1 1
1.23942764616832 1.16779886156813 1 1
0.847884839587831 0.808566820495812 1 1
0.834641329640367 0.793513913818226 1 1
1.19233834980006 1.13804652719866 1 1
1.25009632160114 1.18764403131877 1 1
1.05184786202808 1.00484285066776 1 1
0.853808546065395 0.811693421566164 1 1
0.882596931926482 0.836215066998077 1 1
1.05608502889254 1.00344726357449 1 1
1.03682111553401 0.984816506418234 1 1
1.12898540927167 1.0771560024514 1 1
0.917816345659188 0.875520752886463 1 1
1.10999602208324 1.05134412179829 1 1
0.894490531529715 0.854144301845986 1 1
1.00782216126106 0.958652883037623 1 1
0.875386876853575 0.834000345984765 1 1
0.991454400571006 0.940301126203046 1 1
0.923198099951812 0.880591499772645 1 1
0.95928485723334 0.916972240893871 1 1
1.21723714036436 1.16127851718518 1 1
1.00669342248109 0.956453110502647 1 1
0.791290178403405 0.749195912692815 1 1
1.09372130419531 1.04264598612651 1 1
0.976573803846249 0.927032229614722 1 1
1.09299294902189 1.03955421459677 1 1
1.152668218379 1.09714808304597 1 1
1.12288471071699 1.0743362477236 1 1
1.12074146120988 1.06216494821917 1 1
0.905225652710115 0.865896235832656 1 1
1.02524361753731 0.977024058556069 1 1
0.949048773550873 0.906980457478878 1 1
1.20031581680884 1.14866139203489 1 1
1.08171813691052 1.03323769648032 1 1
0.882075760241424 0.836799837309789 1 1
0.873407781100883 0.834496402890651 1 1
1.04585585694221 1.00232404190486 1 1
1.126431403722 1.07060631690023 1 1
1.15365231583711 1.10394593260818 1 1
1.09645659801891 1.04316432251666 1 1
0.780039337075076 0.737927427110818 1 1
0.787928001203596 0.743606261480954 1 1
0.907511645380918 0.867107836935255 1 1
1.14116225895228 1.09078112392425 1 1
0.917882688953955 0.868484084184322 1 1
0.937525611824317 0.906765236756153 1 1
1.3610588412192 1.29749187138142 1 1
0.961904591607998 0.908683997730359 1 1
0.984709666427342 0.935274588695801 1 1
1.02149294081771 0.971887334411446 1 1
1.14189237264965 1.08564833421888 1 1
0.997504329729604 0.949847748027769 1 1
0.870189728870135 0.821067360402115 1 1
1.04993761473062 0.993730003280521 1 1
1.01990784252138 0.969933925762899 1 1
0.875265682920299 0.831987065253669 1 1
0.908149963167663 0.868205946112888 1 1
0.937882701233326 0.895491442765608 1 1
1.04084738232404 0.988861367487839 1 1
1.02187944091183 0.972357780966437 1 1
1.04468073351754 0.993464280945436 1 1
0.943504496467139 0.88756284960685 1 1
1.17026944282448 1.11561425784736 1 1
0.977192208338356 0.936464775036611 1 1
1.06853679349557 1.008498112668 1 1
0.919601139557842 0.873870865868586 1 1
1.2178166853085 1.15664446857535 1 1
0.973910871843426 0.923957677099692 1 1
0.953183666318966 0.901429029919191 1 1
1.1597914706948 1.1040487625128 1 1
0.831240977995439 0.790669408240536 1 1
0.987208064285624 0.937849631834533 1 1
1.13672336666107 1.08675722375192 1 1
0.865722949239924 0.826371760081978 1 1
1.04995302038316 1.00389423135779 1 1
0.738004790018425 0.699610646572903 1 0
1.02191659483481 0.967274041901577 1 1
0.922567881531041 0.876148497961645 1 1
1.0030039894948 0.949147972181831 1 1
1.26536971836702 1.20199428724209 1 1
0.852803853337399 0.81500191004768 1 1
0.69888837540644 0.666572052268479 1 0
0.955371189731553 0.906780901358398 1 1
0.991584524618905 0.945632977474933 1 1
1.09115714377206 1.04042375696832 1 1
1.0815812474472 1.02998759679836 1 1
0.948291815094308 0.906474271111151 1 1
1.03186501786181 0.972729517028455 1 1
1.14423192496964 1.0837042853528 1 1
0.866914352948672 0.823710968806129 1 1
0.792773370095685 0.757063186313643 1 0
0.857690914546092 0.819302187029395 1 1
1.12202519617835 1.06204269203563 1 1
1.03335836554056 0.982071266957388 1 1
0.924179731810789 0.877000188714814 1 1
0.920838553625603 0.878622679259053 1 1
1.27894252465249 1.22018597669893 1 1
0.976932772723122 0.926363280919797 1 1
1.16238725660253 1.10782150955307 1 1
1.10006971107745 1.05008270313281 1 1
1.06617721487455 1.01601087861213 1 1
0.882125341400506 0.842893892362848 1 1
0.8955328610326 0.849179294690312 1 1
0.942788303894729 0.901297428580326 1 1
1.05813435225347 1.00751150312153 1 1
0.993569431221051 0.950021271787828 1 1
1.17295739817112 1.11384467700946 1 1
0.916050072516934 0.873087191037344 1 1
0.83693607864475 0.794686799398328 1 1
0.839184732266324 0.791659441812278 1 1
0.816772655792444 0.781986369841528 1 1
0.879563665234463 0.838367555020571 1 1
1.14597731089492 1.09474495107285 1 1
1.05049734634913 1.00088985933871 1 1
1.16007314089919 1.10151590544949 1 1
0.893649627780874 0.851486709833704 1 1
1.02356458500161 0.976987257200946 1 1
1.01908313691076 0.979810742141453 1 1
0.848876953104018 0.811011938626082 1 1
0.903841028714908 0.862792543795925 1 1
1.16771096007101 1.10706419141846 1 1
1.02171798485688 0.973028584794498 1 1
1.19636718447373 1.1257655456324 1 1
0.841252490362132 0.803902449650934 1 1
0.978501057764168 0.930528020496397 1 1
1.19734864026857 1.1392149676234 1 1
1.17826802095261 1.12481199647971 1 1
0.974198179994171 0.93341637284165 1 1
0.882398876918295 0.841262480444813 1 1
1.00340869912326 0.952425225720175 1 1
0.945824330275637 0.912468609000579 1 1
0.996568672328486 0.945476154815019 1 1
0.886867300224316 0.839759083232673 1 1
0.835674062979245 0.785528193206809 1 1
0.989300141789559 0.943867484978853 1 1
1.11796714601705 1.06334632309453 1 1
1.09071096612088 1.04220175365529 1 1
1.00585970928984 0.960498679083292 1 1
0.90193153433925 0.861614286080168 1 1
1.05972967971087 1.00902418068349 1 1
1.15895282856492 1.09937490831399 1 1
1.02097778352025 0.979123229318165 1 1
1.06935658503909 1.00852051988864 1 1
0.961376864564267 0.905864785766626 1 1
0.934747068211626 0.885252299242615 1 1
0.816135973562957 0.775559356560707 1 1
1.2063141908118 1.14956317788252 1 1
1.19029305987377 1.13771739222591 1 1
1.02029947129786 0.973648979541044 1 1
0.973276993029775 0.926400814655589 1 1
1.18956523262553 1.13453898157268 1 1
0.980782841021412 0.934371644659092 1 1
0.853837730456886 0.810087051451777 1 1
0.862865742662003 0.818008922640232 1 1
0.797173513392808 0.758123374784032 1 1
1.02095149288072 0.971411447686475 1 1
0.733182982685759 0.698707670182384 0 0
0.933577714888257 0.888756544554654 1 1
0.865674289732857 0.824072795471576 1 1
0.772447024185086 0.735624091126117 1 0
1.0515660927759 0.997891853149379 1 1
1.04656303241728 0.993771569416166 1 1
0.906554487322843 0.862921889443846 1 1
0.813990854287484 0.774519634719817 1 1
0.964409288266317 0.920860895127073 1 1
1.1661946149914 1.11065161634467 1 1
1.03363935960471 0.982439310405884 1 1
0.991101113200908 0.932699054883074 1 1
1.25668851379269 1.20165452961973 1 1
0.568997305903158 0.539735298377226 0 0
1.03785229740521 0.983309950118788 1 1
0.952257393789505 0.907228835049107 1 1
0.874504960420713 0.83565354048535 1 1
0.914986947355645 0.872858256972784 1 1
0.929408838241891 0.883027500353006 1 1
0.802996496520365 0.770687103323801 1 1
1.10367594435951 1.05495338622955 1 1
1.09319724363719 1.04098029467488 1 1
0.971118820798659 0.926808670347089 1 1
0.818630859709552 0.781919275560179 1 1
1.02196871322291 0.972668620359004 1 1
0.742966679172961 0.709361429621308 1 0
1.11252659971417 1.06102927514306 1 1
1.05943026091482 1.01085808649598 1 1
0.972092215716527 0.927875851498293 1 1
1.114533078814 1.06450294421183 1 1
1.10615404311291 1.04792542327325 1 1
0.827107808738653 0.791986051217666 1 1
0.886749160610363 0.844664585143463 1 1
1.12657578197253 1.07266997552393 1 1
1.26719947420822 1.20939251520905 0 1
0.914754578743676 0.870601017026094 1 1
1.04609679560001 0.993082348708402 1 1
1.01260301107169 0.966283630085388 1 1
1.18928263068114 1.13301186778602 1 1
0.902255663846257 0.858105827774314 1 1
1.023364839402 0.977704090597281 1 1
0.795765373857405 0.754571047816272 1 1
0.921115751092957 0.877347308757343 1 1
1.16765371830243 1.11317301545444 1 1
1.04396295246536 0.994072068206671 1 1
1.02085280418166 0.974605601772278 1 1
0.744287868498728 0.709513296472444 0 0
0.930378177677089 0.886697000598515 1 1
0.936051258971733 0.894887603731442 1 1
0.947217879445531 0.905060465765923 1 1
0.92552763256467 0.880120093888496 1 1
1.02430288462991 0.973917384219979 1 1
0.951596686127695 0.91181368335611 1 1
1.02686213910406 0.980060942419977 1 1
0.958218340909559 0.90570259542931 1 1
0.917310301333086 0.873364291501377 1 1
0.808006610759998 0.765211990401042 1 1
0.99590831394998 0.945353381402834 1 1
1.06461268221038 1.01735915875986 1 1
1.02973811617721 0.983421398899796 1 1
1.03624606365689 0.990459674725312 1 1
1.1198450186444 1.0616303590253 1 1
1.06147185370333 1.00788735871709 1 1
1.02681039661113 0.982748605018625 1 1
0.887091778795836 0.844799910397964 1 1
0.887463965398993 0.848151277996729 1 1
1.04271291379642 0.991659484747073 1 1
1.05359843429166 1.00348771658282 1 1
1.3516468302234 1.28325585196425 0 0
0.880784521444832 0.837964499958511 1 1
0.909062205597762 0.862726597716364 1 1
0.994952104099673 0.946056426479248 1 1
1.25029646312639 1.19258380865608 1 1
1.07711784230606 1.02930183241041 1 1
1.08023769328028 1.03389346733221 1 1
1.14811894661367 1.08822561508718 1 1
1.02290655435379 0.978071325424703 1 1
0.836168826982385 0.800626487126762 1 1
0.929322760374933 0.88720892195966 1 1
1.1551372931683 1.10009039876513 1 1
0.840222059050433 0.802079592659918 1 1
0.900385019786956 0.856648433317131 1 1
1.16233773201561 1.10545734478515 1 1
1.07809562429309 1.0243326656938 1 1
0.956058848252104 0.91273525990862 1 1
0.796693466749412 0.756722862399234 1 0
0.967959705137768 0.923924969997227 1 1
1.03161496650258 0.982298191609865 1 1
0.981913299419615 0.934888421718543 1 1
0.828288134746514 0.788588055154059 1 1
1.09113357401442 1.04075987166676 1 1
0.904821596368105 0.863542171061955 1 1
0.969034768167681 0.919608392315643 1 1
1.0305911729761 0.982780455258937 1 1
1.02762353770805 0.980580756489639 1 1
0.894857392335207 0.849737395250372 1 1
1.39704644473544 1.32938858884888 0 0
0.961877194686515 0.918920954251006 1 1
0.682624060209167 0.654001130587382 0 0
0.985490172767192 0.93790654493467 1 1
1.09122523098513 1.03971049595423 1 1
1.13057238402615 1.07940572098301 1 1
0.931933855593667 0.891954638667925 1 1
1.05489610371356 1.0074118333592 1 1
0.797379631562205 0.759298774046414 1 0
1.07742010281896 1.02454211898322 1 1
0.992511907048708 0.949957336233221 1 1
0.944010725352156 0.899479905946933 1 1
0.980592086254322 0.938362468814684 1 1
1.04135459839852 0.987213078344791 1 1
0.896678509663194 0.852775429267113 1 1
1.03992375075159 0.988978784429991 1 1
0.801653238505772 0.766899246865433 1 1
1.05965062369199 1.00490255531057 1 1
1.08020107657892 1.02604309361345 1 1
0.906090928172286 0.85189988232167 1 1
1.0241089908603 0.979666284060265 1 1
0.766481471947283 0.728386498520639 1 0
0.872471668133798 0.832797964645998 1 1
1.03950457578198 0.993719147756196 1 1
1.10333908518523 1.05124381315729 1 1
0.947911638836353 0.897885382649056 1 1
0.91849544311074 0.877653027076534 1 1
0.841521582283878 0.804312116549959 1 1
1.06272208501067 1.01137301800459 1 1
0.834793962394383 0.794770084927577 1 1
1.01245908052594 0.967747773706726 1 1
0.965458220718578 0.91838691944019 1 1
0.917017225093028 0.870582712526192 1 1
0.989682322374626 0.943917150685082 1 1
0.803093790572712 0.767107922775307 1 1
1.02722027961012 0.970381545947288 1 1
0.808861704237655 0.770224673175966 1 1
1.01302358368102 0.96496624542941 1 1
0.937751831171591 0.892306493068987 1 1
1.00453203203771 0.960535751347606 1 1
1.22253115037594 1.15983128239717 1 1
0.831427090246509 0.793252036250157 1 1
0.983948830411608 0.936420876535043 1 1
1.07919971151746 1.02313205888937 1 1
1.09519268366531 1.04518127515124 1 1
0.801598040034601 0.757679523775659 1 1
0.938411486770175 0.893814814011345 1 1
0.824214360357461 0.788632177202173 1 1
0.8651632463505 0.825774328530431 1 1
1.08901642293643 1.04023485093195 1 1
1.04298085490662 0.98679729787469 1 1
1.2751454314822 1.21105387620292 0 1
0.881161444954652 0.842317478746229 1 1
1.24847087040311 1.18157304894338 1 1
1.08086541650053 1.02826537345265 1 1
1.01164227261855 0.963223984466742 1 1
0.782831603071904 0.745868995115972 1 1
0.885078233361628 0.846398505092163 1 1
0.928506075543472 0.880928068349393 1 1
0.924654026855247 0.878862631246014 1 1
0.886769186296518 0.839279939720225 1 1
1.02419466686083 0.972920071936273 1 1
1.09259158522617 1.02829434477954 1 1
0.873670794303943 0.81794344471642 1 1
0.924524776744389 0.882088094834992 1 1
0.888651121251814 0.854662385257396 1 1
0.921956911046614 0.878872050835015 1 1
1.28101976217371 1.22083066787525 1 1
1.25887992232433 1.19651464460011 1 1
1.17365535440283 1.10604070426403 1 1
0.87781333103479 0.837802327414676 1 1
0.939002975507802 0.8907709323467 1 1
1.1441140184115 1.09185501118469 1 1
0.853335317551007 0.806163919311963 1 1
0.791021666489328 0.759411660453339 1 0
1.13489217282018 1.08302034353126 1 1
0.895198193430737 0.849592175055443 1 1
1.11489912203157 1.0655072570569 1 1
1.14711393575448 1.0896227023018 1 1
1.00514864185517 0.952876313805439 1 1
0.960437279409789 0.915535016351359 1 1
1.07743993675413 1.02513851752862 1 1
0.810290165682141 0.77184819996422 1 1
0.865778171105668 0.829497644175283 1 1
0.976690523373978 0.926132865943102 1 1
1.00090163241457 0.956650237290972 1 1
0.818865842556486 0.78455312505912 1 1
0.91062762316243 0.869194580970022 1 1
1.24812791343827 1.19152417245147 1 1
1.20396954994781 1.15227909666407 1 1
1.05132888534484 0.998105926118103 1 1
0.915113072993103 0.869026880110113 1 1
1.12383054400211 1.07328908800328 1 1
1.00067966243417 0.950159383164723 1 1
0.887850553477545 0.839543295027135 1 1
0.982021698602095 0.937477391101154 1 1
1.20611887960597 1.14408505290485 1 1
1.15654552628174 1.10299743225703 1 1
1.04455142608007 0.996758928151057 1 1
0.838624414282041 0.803315955781635 1 1
1.11552210926798 1.06299025775632 1 1
0.978301938300436 0.93468783981784 1 1
1.06530412473068 1.01332109992269 1 1
1.0641927131611 1.01649742270359 1 1
1.02792799235553 0.98582989112403 1 1
1.10071875936987 1.04213307103351 1 1
1.10540455834202 1.05402875310596 1 1
1.07319772071441 1.01895299535438 1 1
1.04515833483647 0.993828930778134 1 1
1.02847946429862 0.974717223443191 1 1
1.0551122707361 1.00510626646256 1 1
1.01357681916563 0.968066600949963 1 1
0.8890186025417 0.843459636305292 1 1
0.930208095493704 0.885884063266718 1 1
0.983396003101367 0.940650012994524 1 1
1.01516106240165 0.960728679365328 1 1
1.0257118712618 0.980365873665998 1 1
0.833226848302405 0.792558323658262 1 1
1.19373290518722 1.13613603864378 1 1
1.04514248069573 0.989276011095067 1 1
0.930300999481587 0.886256653794727 1 1
0.886986012810801 0.844492966974396 1 1
1.01692472112364 0.97126749074546 1 1
1.08877468267903 1.03775795178338 1 1
1.01911963644004 0.967099694499335 1 1
0.996080999436225 0.942373130607462 1 1
1.01753585025422 0.96826350451498 1 1
1.08155037815067 1.03083398274937 1 1
1.11406107975727 1.06847028373924 1 1
1.03432943081463 0.981496532150647 1 1
1.05556740350937 1.00838252990704 1 1
0.902106424798451 0.858427151792411 1 1
1.16630002040414 1.10893011288793 1 1
1.14719502459913 1.09553517067473 1 1
1.07912575158263 1.02794432884763 1 1
1.01128445620075 0.9577776679896 1 1
0.974622419339763 0.92774235477819 1 1
1.05457114486829 0.997649868348734 1 1
0.917638709089529 0.87435463061883 1 1
1.16715401358021 1.1115108356019 1 1
0.875266819887569 0.832166387013751 1 1
0.797955158439541 0.756894155597534 1 1
1.00753631587398 0.956463891519603 1 1
0.944687335564488 0.898204429415385 1 1
1.0968613363912 1.03929682430611 1 1
0.956450324932491 0.912433577642887 1 1
1.26787026473757 1.20745204896818 1 1
0.975670657787858 0.923714789892197 1 1
1.05572768303425 1.00803280241685 1 1
0.925926670655883 0.883851364389804 1 1
1.06501133973244 1.01207008165578 1 1
1.12375213775222 1.06700427316659 1 1
0.907757980033817 0.867435538430748 1 1
1.11737794732912 1.06330573853286 1 1
0.967078570270324 0.9133346276222 1 1
0.95602758847793 0.913617426227344 1 1
0.990359867892397 0.946628712594897 1 1
0.983574398577083 0.934418932543676 1 1
1.1474984598989 1.09539117339611 1 1
0.927054908838548 0.882322445140969 1 1
0.854758983075994 0.808161689517898 1 1
1.07866867416267 1.02612582216785 1 1
0.877650609380019 0.830336919717388 1 1
0.908607768911508 0.862394192514554 1 1
1.16761854741401 1.11533235292532 1 1
0.913749646995849 0.880507843446532 1 1
0.936880016396098 0.894242984404975 1 1
0.986913001530128 0.940388755399776 1 1
0.876449546701044 0.836005576114366 1 1
1.02973825047087 0.982267472856162 1 1
1.10660513184977 1.05073604119447 1 1
0.854580465431536 0.810655674662332 1 1
1.1712580002671 1.11092519870957 1 1
1.09207444085719 1.03806266929971 1 1
0.742695038252382 0.709569309706757 1 1
0.878936932678446 0.827375216339684 1 1
0.854276907201941 0.813006200917455 1 1
0.979735128015622 0.933305394462023 1 1
0.907654262210692 0.868801391005121 1 1
1.0244566723515 0.974286142464234 1 1
1.09094090934341 1.03673076096811 1 1
0.972308327930663 0.927123884807538 1 1
0.902665745089855 0.858387318800817 1 1
1.13158046517954 1.07345558539617 1 1
1.01764994101563 0.97272486715954 1 1
0.952062235900034 0.909415181006718 1 1
0.799652299778614 0.76421831298754 1 1
0.966880204713797 0.920134075859241 1 1
0.985445992619557 0.944035859899417 1 1
1.12483119144742 1.0685795181625 1 1
1.21120922839454 1.15558953245417 1 1
1.1781994702889 1.11469472331412 1 1
0.966499161972591 0.91878547725804 1 1
1.15104964200814 1.10163638509837 1 1
1.03769698710275 0.992420045611279 1 1
1.01605729005941 0.964667110353527 1 1
0.95186954441473 0.901347071525801 1 1
0.72032076650734 0.689106757162134 0 0
1.05008571978381 1.0013196281117 1 1
0.923793976772605 0.879939470789436 1 1
1.03182763600956 0.985720324413156 1 1
0.878369898120722 0.842646878740524 1 1
0.907457797515151 0.867879365201942 1 1
1.0111908008221 0.95811559634946 1 1
1.01599088755405 0.968501648146958 1 1
0.709011356818736 0.675041644000552 0 0
1.08315092527737 1.03146053579811 1 1
1.08360757112022 1.03392885068442 1 1
0.817522450152135 0.779908494415297 1 1
0.994496347614146 0.94581864702001 1 1
1.00918271374003 0.962567513840509 1 1
1.00428346829897 0.948697746328262 1 1
0.966908244065013 0.919331921202667 1 1
0.99411798354342 0.954497287041753 1 1
1.04192846825785 0.993498782602118 1 1
1.02510237878138 0.977922682840737 1 1
0.872238631649039 0.836404052209261 1 1
0.602269917182324 0.568988687495626 0 0
0.76758805612775 0.730191750702341 1 0
0.877578217828494 0.835464879768014 1 1
0.875713306744412 0.834645731759428 1 1
1.15628113955602 1.10306336113605 1 1
0.967164457860944 0.921787782746414 1 1
1.0092223313931 0.959322796478297 1 1
0.894925039601867 0.85624439666842 1 1
1.07699364162554 1.01998518146626 1 1
1.00709299516788 0.951174198173331 1 1
1.07158522613561 1.02116613897273 1 1
1.27027803843138 1.20260566133852 0 1
1.08735467255321 1.03824240987659 1 1
1.0396161807998 0.995067679266582 1 1
1.00602833804078 0.953538837484323 1 1
0.987638770539977 0.944876800586645 1 1
1.09153964245255 1.03964001528979 1 1
0.831306749513073 0.795139187850424 1 1
0.902917295054872 0.865426406814986 1 1
1.1859605676257 1.12225975545353 1 1
0.966370874247729 0.919659261066966 1 1
1.04088187780064 0.994722549807142 1 1
0.990613492019816 0.944704120181616 1 1
0.909829536269666 0.864403149900233 1 1
0.748323698901427 0.704855808772317 1 0
0.926615324129576 0.879837876257445 1 1
0.998780931381847 0.948845931196908 1 1
0.964873138334559 0.924806124399127 1 1
0.766361334191709 0.725381927610141 1 1
1.14623480900984 1.08871567004654 1 1
1.03514842942852 0.984971558476468 1 1
0.840827654017315 0.79808659115311 1 1
0.908607085072974 0.868162770120112 1 1
0.970160936632627 0.930121241923776 1 1
1.02424533979322 0.968877506660014 1 1
0.974890249838288 0.926642940687967 1 1
0.985693862453501 0.939126422003803 1 1
1.10883426781535 1.05662155645263 1 1
0.911669908563983 0.862914260961882 1 1
0.799741540469154 0.764135500159325 1 1
1.03679125762513 0.986796899732614 1 1
0.850692744762701 0.81266549939352 1 1
1.14206051854485 1.09440112365413 1 1
0.858854201732128 0.816244940747404 1 1
0.906473133999689 0.862828433097354 1 1
0.968332536465381 0.926797398776801 1 1
0.901767228234439 0.860143656269981 1 1
1.18424821936656 1.12557610204613 1 1
1.02407781889869 0.975484760368332 1 1
1.04815277905456 0.996130972231686 1 1
0.964426041250406 0.920840948722867 1 1
1.22067408562579 1.16605525967718 1 1
0.751603629771896 0.715915712155176 1 0
0.858147801332546 0.813880437300776 1 1
0.919381504812638 0.880073724491134 1 1
0.793661017526225 0.755357464277656 1 0
0.968719851598119 0.920909778859459 1 1
0.756141381156613 0.721651379670275 0 0
0.93214082019261 0.887268576174337 1 1
0.996449200740308 0.942920042222754 1 1
0.705939969658734 0.668887927885025 0 0
1.0340912225079 0.983825965931411 1 1
1.01185390964458 0.959297793237394 1 1
1.03378762853086 0.990485923353531 1 1
1.29393194178891 1.23484022579355 1 1
1.0355828293895 0.989210852266194 1 1
0.97186867566798 0.918269544614848 1 1
0.783314181461954 0.748373906235796 1 1
0.921652676302302 0.881551113911716 1 1
1.05461288749418 1.01125095984894 1 1
0.850443743047398 0.813098827416511 1 1
1.07088080221643 1.01803040088684 1 1
0.982401436681708 0.93480036906698 1 1
1.00177025725823 0.956066437477137 1 1
1.05308758275893 0.995724832046561 1 1
0.851309031666113 0.80782737108208 1 1
0.974275032919444 0.933013675172857 1 1
0.974564944971432 0.932835019752525 1 1
1.12115100009891 1.06765440675348 1 1
0.858299120947042 0.817752367092977 1 1
1.02411768299854 0.977688577740962 1 1
1.10965160651248 1.05696006829723 1 1
1.08393872056326 1.02952984643802 1 1
0.754160638295016 0.72231397490495 1 1
0.892138310861527 0.851535398967246 1 1
0.839911749912881 0.799985744724412 1 1
1.01249076295361 0.96960294830552 1 1
1.00954670355644 0.964476638432742 1 1
1.16087181482071 1.10533203057334 1 1
0.901861042461929 0.858583600356117 1 1
0.853214722534114 0.81204324336326 1 1
1.11487937868116 1.05980735271068 1 1
1.03621108215446 0.986923001585031 1 1
1.02297399398977 0.973699781203679 1 1
0.980967341421899 0.932588903396951 1 1
1.07415702824333 1.02797053581351 1 1
1.03833089977429 0.986712688550733 1 1
1.25397553344603 1.18716759711877 1 1
0.891809081162833 0.848441237380368 1 1
0.904853004655566 0.858403540342532 1 1
0.837590202280625 0.791786915857724 1 1
1.12139278291749 1.0678124491426 1 1
1.02827039276196 0.976460787354166 1 1
0.974947822974979 0.927009004001649 1 1
1.09643811219761 1.03796627745463 1 1
0.971519251678265 0.921834384794772 1 1
0.802306432409683 0.766316164692574 1 1
0.785185628894309 0.750923921063742 1 0
1.07615527108343 1.02773550724577 1 1
1.05324439742612 0.997646788759297 1 1
0.970977224972249 0.923259721632432 1 1
0.869674077816497 0.822633425916741 1 1
1.17896314079463 1.13107729201358 1 1
0.949886117749201 0.901725411052831 1 1
1.05146410589662 1.00585706404768 1 1
0.943860157418975 0.900110057998175 1 1
1.04880617636682 1.00165127920684 1 1
0.863326773130604 0.819513268196713 1 1
0.961217096371598 0.913216335968044 1 1
0.995406040654945 0.950805907335095 1 1
0.996997678843241 0.954924329350489 1 1
1.12997490765726 1.07975442258522 1 1
1.12619449334752 1.07612292889721 1 1
0.840783065602059 0.805549913285238 1 1
0.909510705051233 0.865008294210072 1 1
1.10751912823562 1.05269015066597 1 1
1.06441278058934 1.01712018428206 1 1
1.00223137671062 0.955516385091676 1 1
1.09166490605928 1.04157810245697 1 1
1.19781510096088 1.13921084943489 1 1
1.05469681267817 1.00793684114523 1 1
1.11672887330843 1.05839986447168 1 1
0.947541748484994 0.900662343144438 1 1
0.927474294537834 0.883816301202488 1 1
0.966533669361829 0.923296403872107 1 1
1.07741606394977 1.02246144279379 1 1
1.36906587238844 1.30620034053749 0 0
1.01253627850902 0.965486944543329 1 1
1.15736305796249 1.0999603832893 1 1
0.741964130097089 0.704578105391176 0 0
0.881039247391898 0.837104540628943 1 1
0.839943535709505 0.800903275656189 1 1
0.975447179496852 0.927348759251958 1 1
0.905435646214321 0.865344996953651 1 1
1.00013898835764 0.949600335930189 1 1
1.04221623216038 0.997473584748908 1 1
1.00922361479566 0.957497855707917 1 1
1.18825332182179 1.13615537296178 1 1
0.966077961814968 0.922291168101661 1 1
1.01003088802595 0.964424199172895 1 1
1.06103528917691 1.00267110833282 1 1
0.999413860670842 0.957877162966256 1 1
0.868966149193642 0.827277873856163 1 1
1.00991991084755 0.954667275380488 1 1
1.06982293694389 1.02339846872165 1 1
1.10833145168476 1.05024433473698 1 1
1.13145603654957 1.07005241178926 1 1
1.15674562215369 1.0971389945599 1 1
1.04556847716821 0.999539273047261 1 1
1.07088939027986 1.01911056395298 1 1
1.10713572205517 1.06071907154318 1 1
0.95383240140195 0.905578668132777 1 1
0.724754019241357 0.692744444908764 0 0
1.13637741224703 1.07668302940501 1 1
0.976544555582736 0.931924055926673 1 1
0.892210694618274 0.840361271757449 1 1
1.04966489075615 0.999249121734652 1 1
1.16096954169422 1.10665298797076 1 1
0.925907475810156 0.882805815513417 1 1
1.09359449639694 1.049609272696 1 1
1.05265825603429 0.998254238043647 1 1
1.04319768550422 0.993821305745388 1 1
0.935639695166305 0.890962115862107 1 1
0.717719596092579 0.688388762479156 0 0
0.722496724695048 0.689210966757138 1 0
1.04563679564881 0.993887884279424 1 1
0.922789123839072 0.879431254127141 1 1
1.11511422350279 1.06609026063391 1 1
0.984548447454307 0.950682439622751 1 1
1.10903441330755 1.06360519631973 1 1
1.08171848914021 1.01707616723708 1 1
1.23104589623509 1.16938497590566 1 1
0.866166733774008 0.826846562784629 1 1
1.00706710305016 0.959900667250751 1 1
1.02398206573674 0.972092154553717 1 1
1.09017641739722 1.0368840387913 1 1
0.9801400203688 0.935074497365901 1 1
0.814261755991738 0.776357711356564 1 1
0.899069476760352 0.853302862997097 1 1
1.04571929321425 0.995057484961429 1 1
1.04991991915819 0.992493962574924 1 1
1.00114828261286 0.952867251907949 1 1
1.05352855590945 0.995986841811721 1 1
0.776165785705174 0.737965733889316 1 0
1.04677704995201 0.991416461515569 1 1
0.757869117857142 0.723904597951392 0 0
0.839462730711438 0.800648622016416 1 1
1.11870235262947 1.06154374664147 1 1
0.965501011835611 0.915435633299474 1 1
0.959886103878349 0.918136310629607 1 1
0.935924939861446 0.887530196720632 1 1
0.888853709038488 0.842878070074962 1 1
0.933749535012486 0.891143090668766 1 1
0.851043196363117 0.804398749960405 1 1
1.02019540590784 0.96820513091562 1 1
0.899928935359976 0.861460850405547 1 1
0.945428074699283 0.892377464649571 1 1
0.876060546723736 0.833081987627554 1 1
1.20243260195417 1.14481914407409 1 1
1.01817535702969 0.967855221953669 1 1
1.09548587292356 1.04325216535288 1 1
1.05937154546014 1.0036429550117 1 1
1.01723676879983 0.971789846842429 1 1
1.24911981375489 1.18821427528135 1 1
0.90807044651585 0.859235955748651 1 1
1.13173915573052 1.07027457208189 1 1
0.835656221114847 0.796198728204997 1 1
0.891226043872826 0.851348192732746 1 1
1.12014780340048 1.0714563433628 1 1
0.888933320515623 0.84513139577882 1 1
0.895177164785821 0.856898949212833 1 1
1.0650147190641 1.01915806422049 1 1
0.890483952153643 0.85275252412399 1 1
1.09757175161006 1.05031690948966 1 1
1.07237417738888 1.02267211488113 1 1
1.05679633716075 1.00697446573288 1 1
0.970586964404954 0.920067431919851 1 1
1.02980547817337 0.982563668090637 1 1
1.12833529233913 1.07613857325317 1 1
0.861521177404812 0.819422584554623 1 1
0.896135839655497 0.851555444970152 1 1
1.28861564412576 1.21646587212112 0 1
0.71757810821128 0.682619577114962 1 0
0.972794779386382 0.923909055106056 1 1
1.18541157261179 1.12476073295526 1 1
1.06253670919467 1.01299782918962 1 1
0.961656656120319 0.915141539356746 1 1
0.810934735540894 0.769837042977767 1 1
0.921325501620009 0.872025740540326 1 1
1.10672865419185 1.05529288366838 1 1
0.939827036308562 0.896584151605847 1 1
0.811290583621325 0.771589665957882 1 1
1.18145531109144 1.12625468956238 1 1
0.899548758229868 0.856276158541923 1 1
1.07248714572368 1.02515817745675 1 1
1.02121269859647 0.971803097061878 1 1
0.91152163692211 0.866911985359313 1 1
0.982050193142989 0.934908627622941 1 1
1.19446550196901 1.12848946026698 1 1
1.01014039041618 0.967447528855208 1 1
1.22602638014219 1.16655563550418 1 1
1.01624742505223 0.963685515365916 1 1
1.02023584421644 0.978713816844377 1 1
1.21514299722012 1.15436658711821 1 1
0.853438943809931 0.816285779455901 1 1
1.03310167552175 0.980022780392589 1 1
0.885533655361669 0.839939605600598 1 1
0.787329549568506 0.744508862728175 1 0
1.17434980448798 1.11219580708399 1 1
0.784687725067657 0.74902635793056 1 0
0.993996389973512 0.944184180743114 1 1
0.832349907133009 0.797746434583403 1 1
1.3823171359996 1.31810437828756 0 1
1.12159821158955 1.06423040269658 1 1
0.801076772820698 0.759140691970393 1 1
0.998382028490623 0.952379650705607 1 1
0.810964622000474 0.775184722900756 1 1
1.14455853868234 1.08955243304121 1 1
1.08915850628097 1.03564548585267 1 1
1.01919974499883 0.972989809958522 1 1
0.990458526265693 0.933581629807387 1 1
1.13039435763363 1.07904970306185 1 1
0.963155631782573 0.921655835055458 1 1
0.951134103799753 0.902462196953108 1 1
0.9183465740321 0.874384452065298 1 1
0.867241385370045 0.827367457039383 1 1
0.915149485669576 0.87344098060167 1 1
0.819440659407608 0.776188560996921 1 1
0.959755765617471 0.916526470290222 1 1
1.01833473673644 0.969450501180287 1 1
0.928428438441957 0.884733520535543 1 1
0.854905672665327 0.814947295896638 1 1
0.950976607067891 0.908644038371018 1 1
1.02912571325335 0.981975077496446 1 1
0.938317977091851 0.892676467967762 1 1
1.09589226428795 1.03680538352548 1 1
1.04966066685454 1.00580566861825 1 1
1.12970594352638 1.07474906856557 1 1
0.692614973736837 0.661040538872488 0 0
0.883723569874641 0.839599629778382 1 1
0.940279237617831 0.888350811256512 1 1
1.04184166572799 0.98403356524756 1 1
0.948987958855322 0.903463999117379 1 1
1.13169833848481 1.07937825036573 1 1
0.979804177836612 0.93450019714883 1 1
1.06865108374586 1.01925466565937 1 1
0.977994916912048 0.934489569104435 1 1
0.956130117467731 0.912103832324523 1 1
1.00334115129096 0.950483380598111 1 1
1.0152919450181 0.970445871852173 1 1
0.939932324150592 0.893138624354086 1 1
0.839322870407491 0.799880956072174 1 1
1.07306481505394 1.0200726966582 1 1
0.925741528316501 0.88558490983783 1 1
1.10810456642829 1.04264875643291 1 1
0.932371793687125 0.888800507233225 1 1
0.907518008955144 0.866280796907796 1 1
1.22181108931788 1.1602942337767 1 1
1.11442433971845 1.0654975249631 1 1
0.936138862579781 0.89680281156279 1 1
1.09106796352857 1.03949544928082 1 1
0.850714696806087 0.807760305786162 1 1
1.05318255349033 1.0071128384002 1 1
1.0844956806408 1.02678606438137 1 1
1.02493839944304 0.963090038772702 1 1
0.810385060217098 0.770345500209158 1 1
0.812813363900085 0.775746487605497 1 1
0.933348134732341 0.890020456008371 1 1
1.09646274181594 1.04827152689862 1 1
0.964872615787575 0.922718895309541 1 1
0.888944999210673 0.841411601092314 1 1
0.993402392251681 0.950778689644575 1 1
0.875243409022491 0.8290085249355 1 1
1.0343850967215 0.97887159612233 1 1
0.862758495753484 0.82788999061363 1 1
1.00127024652272 0.950989445783732 1 1
0.974665184062417 0.928961813255741 1 1
0.999587557617572 0.947879496015276 1 1
1.08377100472841 1.03046594489093 1 1
0.99256025244926 0.9450790967865 1 1
0.868937475411052 0.822166720948931 1 1
0.837796945306509 0.799535303403577 1 1
0.993718346289299 0.946261102207919 1 1
0.80633500087985 0.764178343746234 1 1
0.981896120156669 0.93755756709444 1 1
0.863923375537228 0.819624384942491 1 1
0.939593838879767 0.893109479632222 1 1
0.765136004313709 0.731306007392944 1 0
0.889013155804061 0.847031711938643 1 1
0.7951850030942 0.750954305159576 1 1
0.79270632935525 0.755898903600184 1 1
1.04496604346713 0.989726831117378 1 1
0.933125500915097 0.884524985556024 1 1
0.991441683777613 0.943432432952303 1 1
1.11010784299202 1.05727001300164 1 1
1.05830832530729 1.00580579832415 1 1
1.05095951227585 1.00184443043169 1 1
0.802789249942888 0.761499502724779 1 1
0.966746035537086 0.922100394254596 1 1
0.847143750729882 0.803470809013091 1 1
0.863863599962048 0.826268766612487 1 1
0.963719497718629 0.921944513173951 1 1
0.908295198002811 0.863373593814349 1 1
0.829590909719149 0.793801338940451 1 1
0.800755904110966 0.761542718788246 1 1
0.876724088775385 0.835937885387554 1 1
0.965724450385391 0.92265103611092 1 1
1.08682817239899 1.03423025662533 1 1
1.11164429904113 1.05995797118283 1 1
1.1598557368801 1.09817730790293 1 1
0.793382685822931 0.751646802587426 1 1
0.989335116596776 0.938266624970551 1 1
1.09080463659875 1.03822689701694 1 1
0.930718155769806 0.888492390267088 1 1
0.996193456648972 0.946390060587734 1 1
0.911820449342835 0.869576919867746 1 1
1.04669065441876 0.999144056341754 1 1
0.783663059419697 0.747783557959732 1 1
0.824959694248695 0.790617730517553 1 1
1.03330026740972 0.983308376698193 1 1
0.846658756749423 0.797946820643676 1 1
1.03034042477808 0.985843865087712 1 1
0.970067464310161 0.926799241439399 1 1
1.13034348753739 1.08116890121904 1 1
1.02180752929335 0.96922103426956 1 1
0.951954534565721 0.913893943385834 1 1
1.09911597035508 1.045394637609 1 1
1.04564958611651 1.00213717716216 1 1
0.836938665211749 0.78905009714465 1 1
0.895524463434495 0.850776694874166 1 1
0.970242023793091 0.921106410894226 1 1
1.23714735027192 1.17022636588146 1 1
0.962806848857884 0.919843948642889 1 1
0.839885961912659 0.791668977608487 1 1
1.08087506241856 1.0245377996907 1 1
1.13093986545879 1.07549910708411 1 1
1.03337547893126 0.985349581873067 1 1
1.10722044053483 1.04612284705142 1 1
1.07707429143969 1.02791764872518 1 1
0.995566845102446 0.95215044799016 1 1
1.20227472596241 1.14706436041704 1 1
1.12505454197927 1.06733964603572 1 1
0.937593675199264 0.892624699261141 1 1
0.933104700465458 0.893493990050085 1 1
1.32143914342775 1.25588243067293 1 1
0.9273941485466 0.88255814176082 1 1
1.07509301874948 1.02400582238244 1 1
1.11513280483768 1.06051057663522 1 1
0.831012108805456 0.793267041777216 1 1
0.711813990993542 0.671849884467403 0 0
1.0956946661156 1.04321458108985 1 1
1.17081471090514 1.11475611857168 1 1
1.04754090375019 1.00331378562795 1 1
1.07475586865926 1.02344163548581 1 1
1.04956095357037 0.998236131805827 1 1
0.917288501013213 0.872913141391732 1 1
0.994311337231836 0.946978270004192 1 1
0.829378413335267 0.791426967872814 1 1
1.03897395473322 0.987518071588642 1 1
1.02660167059357 0.978043414490552 1 1
0.749789506384955 0.713516766444722 0 0
0.869619900345505 0.828890092130215 1 1
0.835920556121187 0.799218787931502 1 1
1.09507933367583 1.04757732130177 1 1
0.846600756328202 0.803608941789092 1 1
1.13247929558584 1.06760729229555 1 1
0.898218843554863 0.855819545732878 1 1
1.1624007753385 1.10827250976597 1 1
0.894682253984136 0.848789917203541 1 1
1.16017239303111 1.09747923366226 1 1
0.906288531092164 0.869062689424992 1 1
1.00017105618253 0.953927426975162 1 1
1.04939493961419 1.00160880623296 1 1
1.35763372590324 1.29450082222077 0 1
1.09244344812517 1.04531778679926 1 1
0.966575318946751 0.918337367089712 1 1
1.24102854824146 1.17985053692974 1 1
0.83309940908652 0.794797464655635 1 1
1.11820200412538 1.06307350894411 1 1
0.914297101127729 0.866803983178022 1 1
1.17037601152319 1.11642689470933 1 1
0.866943992569807 0.828191220125926 1 1
1.0012798020953 0.955932631375085 1 1
0.838419461282536 0.795046045134697 1 1
0.875204342802664 0.828101401992401 1 1
0.787448205372077 0.75562551167887 1 0
1.05915964167613 1.00363628156412 1 1
0.82328300413442 0.787601650022435 1 1
1.08899969939513 1.03671691217236 1 1
0.988797440182834 0.93706318115625 1 1
0.69206826201067 0.666684680297978 1 0
1.00504222037047 0.957828685118614 1 1
0.724284108794906 0.687556102445415 0 0
0.982075165264704 0.935864389070273 1 1
1.12039819281715 1.05286463188731 1 1
0.95673807617179 0.905342836451961 1 1
0.871500768485695 0.828640389620018 1 1
1.06635697065016 1.01728731813992 1 1
0.907305642384499 0.860884710465902 1 1
1.31952961941195 1.25894767312436 0 0
0.956851394313969 0.908159482971916 1 1
0.793010916411582 0.756140662510736 1 0
1.0034638727755 0.959452914081736 1 1
1.28084855260008 1.21212188125066 1 1
1.06976985371775 1.01981981997022 1 1
0.932986947163521 0.890598893602937 1 1
1.02450955773872 0.968805822645129 1 1
0.905622020245379 0.867513953218703 1 1
0.73643659521696 0.701472997291343 1 0
1.24458227830144 1.18052304906699 1 1
1.0237888533039 0.970932615679864 1 1
0.9272865329637 0.884927601385908 1 1
1.02112622051018 0.969932117122161 1 1
0.764380494776994 0.725932338389799 1 0
0.957376507762398 0.913447401273836 1 1
1.21470354991561 1.15741503486685 1 1
0.917337066426429 0.874524902992293 1 1
0.902649879429423 0.864257019184544 1 1
0.929865090086671 0.874829590892655 1 1
0.934403959891708 0.890332773280189 1 1
0.780375664326961 0.747667914172095 1 0
1.04572883381959 0.995642099170147 1 1
0.941313651620829 0.891211868502293 1 1
0.915797644569824 0.877180676880626 1 1
0.89082820810667 0.846420281568624 1 1
0.791549156112482 0.757874904232552 1 1
1.13945937317737 1.08767838209201 1 1
0.912107909061608 0.873172253729773 1 1
0.885881241234941 0.843752137707771 1 1
0.853523805455745 0.814372360374642 1 1
1.01052189433092 0.962748448733179 1 1
0.867668188038937 0.828836489261422 1 1
1.0296177525021 0.981816538003883 1 1
1.13444318534184 1.07850163158775 1 1
0.86039428793791 0.811952689730032 1 1
0.833868346164047 0.797159453555786 1 1
1.00536607591577 0.962512693602898 1 1
1.02656306643275 0.980361791529986 1 1
0.901974269069487 0.85843274327429 1 1
1.03663776730078 0.984720033981768 1 1
0.983971621988009 0.937258106298033 1 1
1.0828798269932 1.02513762478833 1 1
1.19999040413075 1.14217786938847 1 1
0.955150744756353 0.905075925603045 1 1
1.07841994646742 1.02142219944065 1 1
1.0139021099112 0.965256444076724 1 1
1.03586043625622 0.989021918545414 1 1
0.92157554467696 0.881299644279891 1 1
0.816815786841213 0.782253606798526 1 1
0.96897237191622 0.928487665694919 1 1
1.15898132799159 1.10411964995171 1 1
0.830652639904236 0.790382312609629 1 1
0.951650831030903 0.900645074977777 1 1
1.22839157313657 1.16325395187053 1 1
0.896065630710813 0.855312576455448 1 1
0.971750127235698 0.924516040369017 1 1
1.10766301485505 1.05302341945551 1 1
0.968733271372034 0.92735460816054 1 1
0.762950980173016 0.730298130544694 0 0
0.975520429993662 0.932803084011629 1 1
0.907810614730635 0.860951518188626 1 1
1.03763874464271 0.988253585693203 1 1
1.19582361856195 1.12721065394988 1 1
0.800641645121921 0.764662251346155 1 0
1.10034509218871 1.05005098135706 1 1
0.992347854684443 0.944575867606943 1 1
1.05823099791586 1.00526641938477 1 1
0.797074413143833 0.761469445905613 1 0
1.19443864911247 1.14037250790381 1 1
1.37055669539972 1.30156164933903 0 1
0.938779852732537 0.895912022050599 1 1
0.982760779055626 0.926389140154452 1 1
0.886816095606975 0.84691764470618 1 1
0.92033262408227 0.881038943128009 1 1
0.828977665518827 0.788855593333342 1 1
1.02806164934238 0.971442164628199 1 1
0.969266870337462 0.921730459947773 1 1
0.966300793450176 0.922511195508789 1 1
1.27696080807084 1.21223011315007 1 1
1.15800454639515 1.10395461076103 1 1
1.04111908916466 0.986503630735779 1 1
0.941845186882017 0.892343041560505 1 1
1.04362907962239 0.99458372654251 1 1
1.28495209727091 1.21932185066902 0 1
1.00898327737566 0.955133348784233 1 1
1.00812301356712 0.95785958086387 1 1
1.07474834073183 1.01825748009078 1 1
0.825163900767465 0.790420740204292 1 1
1.10336505048039 1.03879722773209 1 1
0.804327147604741 0.767971191645487 1 1
1.06944156980483 1.02732266831181 1 1
1.01908076829867 0.965767537684526 1 1
0.757299632984115 0.718117435786344 1 0
0.931379339561493 0.891633653011302 1 1
1.18055105067872 1.12647555843954 1 1
1.2053635160114 1.1468067486219 1 1
0.958674606259737 0.913001449628557 1 1
1.00376813354757 0.957387284431513 1 1
1.02255510739497 0.972009462794152 1 1
0.844164373480356 0.806726307850535 1 1
0.916354944763607 0.875928652741327 1 1
0.94266360548919 0.898255849361307 1 1
1.02966312015345 0.980870207104425 1 1
0.936209734512787 0.891300659589636 1 1
0.981866218956206 0.937426420865068 1 1
1.00936427300972 0.958753788391866 1 1
0.952214157385814 0.906475022712319 1 1
1.00199574338325 0.951634259164531 1 1
1.15624312719783 1.10038239322636 1 1
1.07019268351915 1.0179467151602 1 1
0.97914235746287 0.936374125411186 1 1
1.02464085650342 0.975869959761099 1 1
0.959456396343732 0.915047630686767 1 1
0.887412328268827 0.842143188510388 1 1
0.797089292557974 0.770250285494976 1 1
0.946375521758866 0.904928279036293 1 1
1.00910723416773 0.957681549552248 1 1
0.812661989305768 0.776275515579 1 1
1.11639828184471 1.06150771190125 1 1
1.03573406344664 0.987870715155456 1 1
0.893350758860687 0.847638632262179 1 1
0.79048528386638 0.752107678763466 1 1
1.00686105217303 0.963080581845872 1 1
0.997479946138192 0.94798405985513 1 1
0.801913219277965 0.764587054613341 1 0
1.07176161811814 1.01090194874214 1 1
0.84228832538663 0.80606220607935 1 1
1.04138616379828 0.991007267371912 1 1
1.3496237703205 1.2771486948083 0 0
1.2183908366988 1.15941569626276 1 1
1.08016633290842 1.03027210075758 1 1
1.02233563321668 0.975710708336258 1 1
1.06330957939174 1.00901809721466 1 1
1.07011612379731 1.02455682240856 1 1
0.785709155046878 0.753111488607605 1 0
0.926994177317908 0.875428040103825 1 1
1.08468539444092 1.03722336538217 1 1
0.898214804497403 0.853223619240408 1 1
0.943067992728446 0.896662075232632 1 1
0.898754358435913 0.860041363360843 1 1
0.838920567344865 0.793449306384493 1 1
0.831246155436552 0.79539823890689 1 1
1.04991719315373 0.992800187646586 1 1
0.957905590670868 0.910567060398294 1 1
1.00104863539631 0.95075874244863 1 1
0.930836693389843 0.890720348234181 1 1
1.11575510474479 1.06682122259672 1 1
1.14024343238543 1.08436235905004 1 1
0.838918687454775 0.803096554884157 1 1
0.92132994266803 0.88347062586726 1 1
1.00812069748088 0.959598613333411 1 1
1.04196980705126 0.996088086792417 1 1
1.02441961195174 0.968220158188731 1 1
0.969899640658951 0.923470198011895 1 1
1.13374836602477 1.07623241448426 1 1
1.01513846261728 0.966038883511093 1 1
1.10525593260561 1.05438580643074 1 1
0.903593048040085 0.860893275223535 1 1
0.687114117646064 0.653599102746273 0 0
1.01041593559692 0.961440635189701 1 1
0.965486525614518 0.913327330806848 1 1
1.25694529383351 1.19742206691241 1 1
0.90148998579986 0.860786632090239 1 1
1.00372024800103 0.957970476970716 1 1
1.113737734072 1.05846969500743 1 1
1.0722557565466 1.01802138502472 1 1
0.902923110126771 0.863365948813464 1 1
1.15619515087097 1.10175457448668 1 1
1.18138440608525 1.12779896172666 1 1
1.16896859624164 1.11291714432873 1 1
1.02303426912301 0.976049365017066 1 1
1.13451378520548 1.07450562286568 1 1
0.949633704634076 0.903848565204835 1 1
0.925864531052436 0.884893963427132 1 1
1.16289022227493 1.10964431417709 1 1
1.11417530491869 1.06160940070238 1 1
1.20603167327019 1.14564779973887 1 1
0.757223249902095 0.717375002856648 0 0
1.1345871808465 1.08587287042624 1 1
0.997496924957293 0.951377703716314 1 1
0.968450811920468 0.919318089802503 1 1
1.04344936650647 0.994690893743712 1 1
1.14373108817397 1.09391599478204 1 1
0.771878822423833 0.735552360496785 1 0
0.885223325028089 0.845623602806868 1 1
0.963652109526617 0.915146301945828 1 1
0.905697664275431 0.853148762704054 1 1
1.41690185346399 1.34491330765806 0 0
1.10757362526993 1.05987172010808 1 1
0.917564716679814 0.872545593117773 1 1
1.14473964491404 1.09104989665419 1 1
1.08595758284374 1.03262674153483 1 1
1.05954109095746 1.01143465449626 1 1
0.94035471111353 0.899278628356995 1 1
1.03574418263128 0.987257400302409 1 1
0.917866147280413 0.870367904542155 1 1
0.887358932561202 0.83528864945677 1 1
1.17549701215557 1.12212372315702 1 1
0.966111164949068 0.908995999962454 1 1
1.12290251996205 1.06630226219287 1 1
1.08434761721973 1.03119710899066 1 1
0.978982891285098 0.934216754644934 1 1
1.08759476485358 1.03218523392215 1 1
0.862261917348293 0.813990404945509 1 1
1.02292347207753 0.974108279109716 1 1
0.916011258558695 0.874518867027623 1 1
0.959662654600676 0.914281175756385 1 1
0.761755949875672 0.721609032391653 1 0
0.988861774845325 0.934840095885195 1 1
0.973053792745268 0.928820700609951 1 1
1.07973423988306 1.01782256395939 1 1
0.850203529635976 0.810387973026998 1 1
1.13505674834602 1.08172010339385 1 1
0.9985181521873 0.953351564371488 1 1
0.891491513671753 0.848765879723686 1 1
0.822695864686201 0.788403499237931 1 1
0.715665567886093 0.685187499134208 0 0
1.13046573073775 1.0781132889644 1 1
0.80955508099989 0.771069704099717 1 1
0.928082690378661 0.886338996465005 1 1
0.917167794616071 0.871582046939169 1 1
1.1597577807321 1.1096119084177 1 1
1.1922655217223 1.13163840528615 1 1
1.02004662271277 0.966014101036762 1 1
1.05159270893749 0.997174475962456 1 1
0.966912050495167 0.916233645485028 1 1
1.07592068106757 1.02919097568566 1 1
0.719040359574255 0.680492647707243 0 0
0.980458970726038 0.932271021833012 1 1
0.784548714036268 0.745255624334718 1 0
1.06835842429882 1.01659721831988 1 1
1.01438213833179 0.97215594042785 1 1
1.13619420680787 1.08276879462517 1 1
1.16463661054212 1.10325655363261 1 1
0.838864424468405 0.800464373453147 1 1
1.06050464475 1.01197118611833 1 1
0.708377098592479 0.673842820022217 0 0
1.06594862589314 1.01699059341563 1 1
0.885406972940698 0.84537745234932 1 1
0.917825504640795 0.876397804959769 1 1
0.5397172024339 0.51705737198431 0 0
0.90813020366178 0.861205656551912 1 1
1.1179379325143 1.06525562304641 1 1
1.06567000282269 1.0132703461373 1 1
1.16303794384926 1.10572858862817 1 1
0.727560351225703 0.694668923044 1 1
0.797812502816508 0.757878328338626 1 1
0.887170596331969 0.842458594829223 1 1
0.961629252420817 0.934884435703541 1 1
0.828815389033005 0.796087184821324 1 1
0.992182624403603 0.949276839834027 1 1
0.858299687805316 0.817848509410998 1 1
0.837379031405842 0.799661284065305 1 1
1.2198692123731 1.16121608717054 1 1
0.898285542310522 0.860093900375016 1 1
0.823587117773999 0.785910889143205 1 1
1.09314608285683 1.0436404801718 1 1
1.03655964584709 0.985921505556905 1 1
0.856216945874789 0.816815855505323 1 1
0.929992946317914 0.882302718373539 1 1
1.00959716949997 0.961079499557887 1 1
1.19603854302547 1.1254484624086 1 1
0.985101846279785 0.940675684951163 1 1
1.11154748438748 1.06248106186463 1 1
0.85566640122742 0.818455197178348 1 1
0.758265605662627 0.722104951177116 0 0
0.982722136461457 0.932670814166077 1 1
0.834312359961959 0.795534937360551 1 1
0.96459485871724 0.922126110516086 1 1
1.11882354098033 1.06799092944089 1 1
1.15749988030755 1.09572042842438 1 1
1.26447173753445 1.19614643621512 0 1
0.922130307166217 0.880089002303653 1 1
0.973090518414815 0.928113867383492 1 1
1.2114970031597 1.15611440813833 1 1
1.19718582709091 1.13502487007542 1 1
1.05776612126419 1.00403464201197 1 1
0.956461758621446 0.912170668146902 1 1
0.849558360504903 0.809454692318551 1 1
1.09433734143961 1.04366614706436 1 1
0.846348671212283 0.808083930331507 1 1
1.05935389929298 1.00418001131281 1 1
1.02516807794474 0.970986955386193 1 1
0.985776474646597 0.940396721182286 1 1
1.20325175002149 1.14394603737406 1 1
0.870725720636883 0.829573302040004 1 1
1.08763581626019 1.03421350865598 1 1
0.953945957900158 0.912746874523553 1 1
0.935711788757337 0.889577975176134 1 1
0.996633835593821 0.949901529520602 1 1
1.02246095704342 0.973569250932328 1 1
1.17881570004906 1.12479770169153 1 1
0.861793094065851 0.811617311082337 1 1
1.06488292588224 1.00499936758885 1 1
1.07799809562025 1.03082521999655 1 1
0.996704850024877 0.950389141741945 1 1
0.775474596971822 0.734082421351107 1 0
1.01414002719795 0.966659919887697 1 1
1.11676004235202 1.06722794605603 1 1
1.05133723175853 1.00388172698922 1 1
1.43118735130042 1.35552640857959 0 0
1.03626930966121 0.987928902421882 1 1
0.926333341028767 0.88322307240413 1 1
0.943778498508877 0.896253911737632 1 1
0.779187282088921 0.744527562403109 1 0
1.00805618905281 0.961949512340773 1 1
1.18491201002134 1.12694878590392 1 1
1.02371704504066 0.977288803321637 1 1
1.07225242787815 1.02210723984708 1 1
0.657739725867769 0.62094264986809 0 0
0.839610527185693 0.801984048475985 1 1
1.11295281915197 1.05398641390336 1 1
0.91761583676989 0.877747620016573 1 1
0.829909730011331 0.790406791811819 1 1
1.17825080386396 1.12855972593388 1 1
1.00237022591711 0.956690299838706 1 1
1.17406093331371 1.12287935750126 1 1
1.01306971160675 0.970724576708299 1 1
1.00751300680493 0.958988461309897 1 1
1.07494554089176 1.01954212074574 1 1
0.959243730486673 0.917164533584262 1 1
1.10499620617757 1.05330980456706 1 1
1.01130295390589 0.964238402568879 1 1
0.938151947587634 0.882772216418526 1 1
1.14344119784639 1.08910559013021 1 1
1.27845698637973 1.2151284296856 0 1
1.08946141618699 1.04120549372189 1 1
1.06806402264643 1.02332547541411 1 1
1.01203788199703 0.964206718033792 1 1
0.884163219618217 0.838252491401231 1 1
1.02404209292038 0.972639901286856 1 1
1.04790149687177 0.994725399611387 1 1
0.937539819852973 0.897220623591591 1 1
1.14301552388631 1.08571281574779 1 1
1.01204481387297 0.964138701630322 1 1
0.944065283799596 0.899820578108608 1 1
0.923172224203688 0.881089526845875 1 1
0.910100766774034 0.87277205949775 1 1
1.09319722257296 1.04254437001901 1 1
0.951137166786996 0.898905316001438 1 1
0.87393279005777 0.828422387079956 1 1
1.04111230083992 0.992327724049793 1 1
0.74311918589604 0.706850957499669 1 0
0.873334464459617 0.829665760848377 1 1
1.20382064508654 1.1508347606381 1 1
1.09780905162461 1.04751608631358 1 1
1.24268446034144 1.18889990371586 1 1
1.04020188495473 0.990125726115885 1 1
0.818856289738838 0.78456859613179 1 1
1.1156070113609 1.06641456741947 1 1
1.13330405221602 1.08088769624857 1 1
1.02870973041491 0.972818477441251 1 1
1.05040633082389 1.00128873186596 1 1
0.958874522254375 0.907647405932142 1 1
0.952117511366042 0.90839157395232 1 1
0.871878155944699 0.833167192086992 1 1
0.999400652970229 0.957071706117417 1 1
1.20344108474981 1.14774422318809 1 1
0.952430631626189 0.909667198581332 1 1
0.912823714680347 0.868951481340465 1 1
1.07263718628937 1.02557444002013 1 1
1.06291382449174 1.01345593086364 1 1
1.07089869999417 1.02626351078758 1 1
1.19561286685296 1.14087548537709 1 1
1.04294698300673 0.992736261889616 1 1
0.942082828448977 0.898117273081285 1 1
0.883597210715967 0.848171450416861 1 1
1.07666776561792 1.02843037997512 1 1
0.997061129404043 0.949358450157321 1 1
1.00116187022918 0.953796839231128 1 1
0.701079651276095 0.665784190631015 0 0
1.15688195369952 1.09599375610363 1 1
1.05776105021911 1.01000558228745 1 1
1.22361864381502 1.15564580567555 1 1
0.903909465642777 0.864109741598356 1 1
0.78198751869837 0.743760260867541 1 0
1.00262936695691 0.94624868272209 1 1
0.793944747178525 0.755828005448751 1 0
1.08325140013988 1.03295294911482 1 1
1.01621608149131 0.965529916406866 1 1
1.01514300721873 0.960713401438531 1 1
0.724084334172745 0.6860514961346 1 0
0.785283713421975 0.747188771638683 1 1
0.842290912369478 0.802355990076593 1 1
0.92921441046654 0.878901809039827 1 1
1.09065350779005 1.03427633361236 1 1
1.0450762606824 0.993078747147993 1 1
0.990448388648392 0.941269105009528 1 1
1.19201086339462 1.13491057050609 1 1
1.25033925812815 1.18556346184696 1 1
1.25612357005336 1.19489680196394 1 1
0.855343827034324 0.81115634078075 1 1
0.973928788037638 0.932543330910526 1 1
0.763477447314714 0.729070761347514 1 0
0.862131581260458 0.824266816669945 1 1
0.963429398164786 0.915310830360272 1 1
0.829989755637486 0.795052394128999 1 1
0.921588512650666 0.882203952752864 1 1
1.08350072365936 1.03056744716007 1 1
0.761168575912256 0.726111611651978 1 0
0.992440150767547 0.943597489700979 1 1
1.16465423528121 1.11352305259429 1 1
0.816902119486435 0.776320421760622 1 1
1.07103041479235 1.02056707549824 1 1
1.03409300856301 0.984104519077582 1 1
0.999827634531964 0.952143001050214 1 1
0.934443093434427 0.891090197212974 1 1
1.13899340595374 1.07719596078969 1 1
1.08980784092353 1.03267588232835 1 1
0.799269558672901 0.764454739307589 1 1
0.972277301548322 0.928306411934521 1 1
1.05393261009333 1.0069169496237 1 1
1.1161202982242 1.05967898973096 1 1
0.840294355394372 0.80360880202812 1 1
0.982858140113274 0.941926237132267 1 1
1.03062450690042 0.973073132837948 1 1
1.15333512074119 1.10096368374538 1 1
0.929558320542627 0.887339013143802 1 1
0.802149005976297 0.767912825203146 1 0
1.1158036806267 1.06005670428842 1 1
1.01909731011436 0.976300169893377 1 1
1.12614760915615 1.07266309176291 1 1
0.883472816030258 0.83918697487752 1 1
1.08130819675647 1.02894968103048 1 1
0.902525624536173 0.85474528156862 1 1
1.06218739829894 1.01361032084568 1 1
1.07848515537181 1.02715301670267 1 1
0.860162445778533 0.821710616455017 1 1
0.903695776806137 0.856751697377709 1 1
0.869935505414191 0.827607428093799 1 1
1.00425974835718 0.954439141565988 1 1
1.07073602445044 1.01855826496269 1 1
0.884762920022992 0.842486038992249 1 1
0.874059740690462 0.829837013294013 1 1
0.963860237289996 0.910985952338964 1 1
1.11911827536726 1.06470574705783 1 1
1.1796595178953 1.12317378875658 1 1
1.05686976102467 1.00296072916486 1 1
0.913753379252645 0.865328904871394 1 1
0.93569896080406 0.893440460622869 1 1
1.11987765706645 1.06958994235324 1 1
1.10409892163915 1.05177276974661 1 1
0.917891494847304 0.872081148231262 1 1
0.931866914124142 0.878030025624845 1 1
0.925939900474877 0.883306155991837 1 1
0.86585789959707 0.825673279921869 1 1
1.04471280747943 0.994173487668762 1 1
0.806129084220691 0.775478462445173 1 1
1.0784188728349 1.0269964735845 1 1
0.855637690096974 0.81290264167958 1 1
1.10942259895356 1.05629612544351 1 1
1.00593244604561 0.961703072814612 1 1
0.949100621522586 0.904273464705285 1 1
1.22447325416466 1.16568821609097 1 1
1.20761759252554 1.14551589885066 1 1
0.973085338368794 0.928581381729889 1 1
0.878075808434079 0.840682597606951 1 1
1.16413981061855 1.11027859863988 1 1
1.0900265206357 1.0348637778029 1 1
1.02930072926535 0.982717006618971 1 1
0.836292330532566 0.798534367032772 1 1
0.995063196098814 0.94463665175211 1 1
0.872103480297883 0.827586321118028 1 1
0.97353745292311 0.929465418108888 1 1
1.04974329549419 0.999869078049169 1 1
0.830188120574396 0.784925468655628 1 1
0.834939390561149 0.799745331063053 1 1
0.882418616824555 0.839815115034473 1 1
1.13553653144953 1.08275438847415 1 1
0.859189588368538 0.818521477034473 1 1
0.966061702770101 0.926864737387321 1 1
0.809498570660275 0.774050133065295 1 1
0.948885117995175 0.90520606666203 1 1
0.971071739624382 0.922815092462979 1 1
0.698993667304511 0.658609510151023 0 0
0.900974623758563 0.860180650864792 1 1
1.04928747477439 1.0002897025402 1 1
1.20013578863604 1.14024490743873 1 1
1.18746737036204 1.129487042624 1 1
1.10969021877299 1.05465727609989 1 1
1.27550152754306 1.21277046474979 0 1
1.25447778747545 1.19619458332036 1 1
0.81816515693969 0.774916401923672 1 1
0.91864974284442 0.877577688691893 1 1
1.05253096121236 1.00263741813686 1 1
1.01759886328764 0.963422806712926 1 1
0.878317013374048 0.836280127064557 1 1
0.918037668579843 0.871491662811155 1 1
1.03463180468522 0.991148456225536 1 1
0.793593851984469 0.753677396678158 1 1
1.05079306043642 1.00033777833875 1 1
0.856841212683278 0.811838578570268 1 1
1.12893863148861 1.07341943108583 1 1
1.12976525859482 1.07779422411705 1 1
0.994492556399471 0.945585084424718 1 1
0.82273917078702 0.782120992089774 1 1
1.06365978386738 1.0101140797171 1 1
1.18234684309803 1.12439576304897 1 1
1.03367812658265 0.981902043812417 1 1
1.07553535349168 1.01940856032298 1 1
1.05535175019988 1.00007519058673 1 1
0.956547290445095 0.905732959476358 1 1
0.960060147216086 0.912528455249879 1 1
1.32668317269092 1.26509767831806 0 0
1.10755534642951 1.05112936171566 1 1
1.07107723933146 1.02287515021415 1 1
0.981969811310619 0.93543377018314 1 1
0.931356832895154 0.885342880911594 1 1
1.01378343929626 0.96585124577797 1 1
0.893998834097516 0.85131582922249 1 1
1.11832304321844 1.05907232830289 1 1
1.0117894846043 0.966303604339795 1 1
0.864885100583176 0.820012290501855 1 1
1.04189184605076 0.991847527043705 1 1
0.887509544666604 0.84716965022396 1 1
1.00744279084825 0.953249986426543 1 1
0.869579305402674 0.82895645804483 1 1
0.89335852824168 0.8484732002398 1 1
1.0300941943708 0.986200644989354 1 1
1.1001776697043 1.04499556101224 1 1
0.908180183734789 0.859177925312323 1 1
0.998751502424039 0.948766627758702 1 1
0.857510582433217 0.815486604220745 1 1
0.875507749546225 0.840098554775451 1 1
0.929578756614538 0.887931077158969 1 1
0.928213134054902 0.881666895708699 1 1
0.915275171517796 0.873384628814178 1 1
0.880301709129465 0.83746506240974 1 1
0.859965993346004 0.822020117756337 1 1
0.889231455478194 0.837819139249991 1 1
0.93676693605615 0.894731271241833 1 1
0.987058650949756 0.940001096448335 1 1
0.866805530028047 0.821467780053915 1 1
1.26351032721375 1.2023708237741 1 1
0.942746420993916 0.891399904578923 1 1
1.02911650121819 0.977530994349535 1 1
0.704848555700395 0.675806370585892 0 0
1.03651372744185 0.988572922239583 1 1
1.10806955287484 1.05040971584344 1 1
0.886807280285093 0.845606836872797 1 1
0.822929763516523 0.779578234470961 1 1
1.23229694414371 1.17212210601911 1 1
0.995252828329354 0.947629757269476 1 1
1.06004484736776 1.01005385390271 1 1
0.965010778380074 0.923403231716035 1 1
1.1213662164518 1.06614139851129 1 1
1.0541781864793 1.00416018566058 1 1
1.04576346809411 0.994449273131198 1 1
0.705596487229698 0.674115613189528 0 0
1.14214532941218 1.08672997009917 1 1
1.04339120540403 0.99270456745334 1 1
1.00432039070194 0.957727384482356 1 1
0.932004194363954 0.892538020933005 1 1
1.04920586467182 1.00323771233062 1 1
0.993555332226347 0.947720507130676 1 1
0.866963686872557 0.827944637962426 1 1
1.08650367906667 1.03678862924219 1 1
1.04758512110171 0.998264144263546 1 1
1.06401402888459 1.01700568107127 1 1
0.6572812222142 0.624554979981895 0 0
1.16628020427379 1.10813385092887 1 1
0.94561829079355 0.900002558202255 1 1
0.826917650965107 0.792361993607086 1 1
1.10515643674943 1.05357708827341 1 1
0.948456454272917 0.905892647130919 1 1
0.957249550494966 0.915358582370892 1 1
0.798501586795781 0.757405567132574 1 0
1.04128660944067 0.993280162699862 1 1
1.34163475021597 1.27994269707868 0 0
0.988486656051563 0.945039084969858 1 1
0.989847052132141 0.934534513639789 1 1
1.24546435639858 1.18153626260342 1 1
1.15745765485222 1.10204906883304 1 1
1.12605406833457 1.07158952101942 1 1
0.828644940722598 0.789776588894153 1 1
1.00349538382273 0.95221875787186 1 1
0.909608578333307 0.869716746079766 1 1
0.912698787445369 0.867013751130506 1 1
1.07288915755501 1.02311847170371 1 1
0.846505609045254 0.806863717070061 1 1
1.01547238076688 0.971452595821652 1 1
1.02818883574555 0.962724970269141 1 1
0.894792860352953 0.853241607148702 1 1
1.1387231827443 1.07380851814718 1 1
1.09005120214303 1.03542649302821 1 1
0.691483881480496 0.661583744522173 0 0
0.910058879181359 0.867559585325004 1 1
0.939621676943926 0.894048393274847 1 1
0.85063014867099 0.811720684531062 1 1
1.04970302237188 0.995212183159876 1 1
0.939541726429821 0.894139674697991 1 1
1.29090151791557 1.22560331505803 1 1
0.818444757347495 0.78217468169898 1 1
1.10649850856537 1.05667585893974 1 1
0.681805844936419 0.652288927777081 0 0
1.00236183641126 0.950070963157351 1 1
0.83351242239614 0.797034634826581 1 1
1.01640640550801 0.971494760673615 1 1
1.01236894419342 0.963449258975086 1 1
0.917945647083094 0.875323438295261 1 1
1.01481076074046 0.962987586910647 1 1
0.832730462931441 0.795873589926815 1 1
1.01892222497262 0.972418697689272 1 1
1.13204461746184 1.07429982318492 1 1
0.958132457375419 0.909524064566156 1 1
1.12675591009096 1.07238509910738 1 1
1.09315622682785 1.04137066533578 1 1
0.941293626412911 0.894205348687647 1 1
1.04148994765711 0.99210831023973 1 1
1.22895726130773 1.16738783058989 1 1
1.06165748096448 1.00603469031637 1 1
1.1212046692227 1.06295566923772 1 1
1.10598829067977 1.05477728977868 1 1
0.885990634008169 0.840886649056938 1 1
1.1220818635094 1.07524498737647 1 1
1.11551048925962 1.06275890769355 1 1
1.04322147922948 0.995165820169553 1 1
1.13619492735096 1.0802684720501 1 1
1.25194319207287 1.19364979024811 1 1
1.12647385004831 1.07651043723094 1 1
1.04204788285292 0.987132447424077 1 1
1.17718162385166 1.12260245806515 1 1
0.907279612920197 0.86002204303812 1 1
1.04020807712106 0.990358255826038 1 1
0.925523906968614 0.885974580114726 1 1
0.978715000245738 0.927849575450379 1 1
1.00659704187044 0.949685398022271 1 1
1.11363720927871 1.0565860304729 1 1
0.983825088809198 0.930183843646644 1 1
1.09287047963101 1.04356079559713 1 1
0.914400701776517 0.873542858810492 1 1
0.986136187864697 0.941154071981335 1 1
0.868025845402566 0.827062377986407 1 1
1.1898755322778 1.1330788816174 1 1
1.05882323564431 1.00994232032437 1 1
0.988033549590427 0.941850721996779 1 1
0.775107943411092 0.740818169618373 1 0
1.24600860507282 1.1811229675987 1 1
0.849795827940079 0.804482022274917 1 1
0.703250004408223 0.671616167793876 0 0
0.996917261355506 0.947479619896718 1 1
1.12637416569626 1.07508130921501 1 1
1.13808733991327 1.0896673614945 1 1
1.04477696125267 0.996382699548369 1 1
0.930668961457275 0.886297705470924 1 1
0.957839592420139 0.910436298039106 1 1
0.922419148167071 0.874716011085636 1 1
0.948313877231829 0.899082619622245 1 1
1.01499185806072 0.969146797624742 1 1
1.01773841767885 0.969947239899186 1 1
0.899471301519083 0.856671600421751 1 1
1.14108366298579 1.08786577266391 1 1
1.1109803318769 1.05713238850911 1 1
0.767811683520673 0.735350636319203 1 1
1.08403589370088 1.0331099848125 1 1
0.860505030248947 0.81698415185674 1 1
0.99835785168139 0.95875198225061 1 1
1.05710084051609 1.00514234970876 1 1
0.976214636106487 0.928958586561149 1 1
1.10125485658378 1.05804307947853 1 1
0.669892022044025 0.639704996042341 0 0
1.01961953906778 0.973121815771758 1 1
0.98038342449069 0.92943063088525 1 1
0.912901608644585 0.870633804933919 1 1
1.01655891762877 0.969347421280916 1 1
0.995793854762828 0.950480163017952 1 1
0.931635555370132 0.892197465062472 1 1
1.05150541495281 1.00343183169259 1 1
1.00915790498213 0.958734995037783 1 1
0.902228902254565 0.853126549099961 1 1
1.00675544599312 0.96069877314392 1 1
1.20105325839228 1.14469098244412 1 1
1.11584094838095 1.06305251334237 1 1
1.08698773218802 1.03991255447567 1 1
1.07400206254415 1.02034436065846 1 1
1.03613376141335 0.988846983522 1 1
0.827705216261801 0.791480851745061 1 1
1.07173813931424 1.02236278129223 1 1
1.04450624602541 0.994525463782845 1 1
0.842556076178499 0.806049181508463 1 1
1.01900379787323 0.969045250212786 1 1
0.923225555475437 0.884753968712605 1 1
0.915085804265378 0.871131854528791 1 1
0.873199242756639 0.82647068098834 1 1
0.901972551710485 0.863124586575842 1 1
0.836642499732211 0.79710159378434 1 1
0.940288737562926 0.899556669675261 1 1
0.946780700576849 0.90661463579816 1 1
1.02769245662135 0.976328235038675 1 1
1.1717439870024 1.11923653933348 1 1
0.833453217294842 0.789267265963326 1 1
1.21061305790458 1.15609062533741 1 1
1.05569695049651 1.00256891201136 1 1
0.934347753338557 0.88468404465607 1 1
1.03849849459527 0.990330392873029 1 1
1.31851167376038 1.2555374434195 0 1
1.00010041465254 0.955767686698798 1 1
1.08855872291472 1.04046192435834 1 1
0.997275607398407 0.952130977325631 1 1
0.94866912180451 0.892600532419579 1 1
0.735073211497824 0.699429329177085 0 0
1.04726115865493 0.998235135715516 1 1
1.10732914692618 1.04441155262801 1 1
0.861453396363348 0.820541278586257 1 1
1.23077549872893 1.17076893461351 1 1
1.0189714349768 0.976955357848837 1 1
1.0875628973103 1.03695622792812 1 1
0.77617725989345 0.74460331406694 1 0
1.23183533753164 1.17031639329808 1 1
1.06938783694651 1.02332702163499 1 1
0.96215296643363 0.917541635243317 1 1
0.833978866473066 0.793583972649778 1 1
0.915905336313177 0.871072827678543 1 1
0.844184115183921 0.805710049387554 1 1
0.964993109248011 0.917073310977294 1 1
1.22836306432095 1.16455112202545 1 1
1.17497754657848 1.120490178619 1 1
0.795949029473438 0.760811216775747 1 0
0.982081762142244 0.931742308035478 1 1
0.951924283280037 0.899428463783577 1 1
0.896668957663346 0.8492219125799 1 1
1.0657334433619 1.01856238761813 1 1
1.01268606927838 0.96539378370978 1 1
0.955186518367013 0.906564641848829 1 1
0.990357458778825 0.939978830684843 1 1
1.03730048973189 0.987241737100567 1 1
1.07661545370753 1.0264509632146 1 1
0.866704896652036 0.822323754782898 1 1
1.20602894008925 1.15044551138277 1 1
0.904482255172367 0.860697108406241 1 1
0.956942599550669 0.908617351663995 1 1
0.785835971765974 0.750675831567258 1 0
0.886940746517482 0.844802448689782 1 1
1.16935735836709 1.10630460418797 1 1
1.06085680584911 1.00814528243881 1 1
0.940998689959724 0.898950831477251 1 1
0.826221974297712 0.787241906823426 1 1
1.14927933148844 1.09222698021012 1 1
0.899035715665158 0.856268278001117 1 1
0.827915111584798 0.787120512117108 1 1
0.841692252273994 0.803054821991726 1 1
0.815659264328773 0.779696094827689 1 1
0.94980496491063 0.905199633577893 1 1
1.04841455745978 0.993109520371505 1 1
0.956681982123415 0.913891127390138 1 1
1.23065871886181 1.17196890062258 1 1
1.0864523797143 1.03456522793732 1 1
0.939385877840304 0.897115537663413 1 1
1.04442804987162 0.994283586280566 1 1
0.882644409840276 0.837790095466329 1 1
1.21824166041398 1.16350127012027 1 1
1.07612366928569 1.0214872795716 1 1
0.934270275260962 0.890161444803611 1 1
0.788969841949053 0.749677921340653 1 0
1.0220786050075 0.972872995882363 1 1
0.971353778017168 0.932457141584193 1 1
0.763610464672502 0.726443079105871 1 0
1.04147159156022 0.992300901509257 1 1
0.939620767361525 0.892628660175714 1 1
1.22536775748939 1.16389829204633 1 1
1.04525512738489 0.997222815416746 1 1
0.999425621438117 0.957837142520694 1 1
1.07493159753841 1.02875178894281 1 1
0.829686115407889 0.793510080986846 1 1
1.07234846584065 1.02840370152733 1 1
1.00114297896522 0.956220483600478 1 1
1.03230326272791 0.983171638432765 1 1
0.969521882388007 0.920420120524742 1 1
1.02805391299103 0.980956913757739 1 1
0.901097753756099 0.84925269406375 1 1
1.02314125424607 0.973927030889601 1 1
0.868460014220149 0.825746230767803 1 1
1.10809176214885 1.05420204221779 1 1
0.840925581554748 0.798516752066042 1 1
1.15915459004214 1.10158694609964 1 1
1.0772553519492 1.03144016998615 1 1
0.78996184392492 0.755441347809201 1 0
0.973333172919586 0.919010301889338 1 1
0.931526179256095 0.885801369068581 1 1
1.05232476450889 1.00043156839044 1 1
1.0835047251257 1.02322430794319 1 1
0.902966826404385 0.862059735951224 1 1
1.30189692972079 1.24306999748223 0 1
0.991621328731438 0.93820275549268 1 1
0.812640570428902 0.777929777864434 1 1
1.13763447684317 1.07224545954771 1 1
0.974605804861361 0.930223702740376 1 1
0.935150727834514 0.894479091714787 1 1
0.999767580503796 0.95033618647264 1 1
1.18034135774886 1.12450484602298 1 1
0.898652312054734 0.857359104581031 1 1
0.922091867202012 0.882628721605856 1 1
1.11410644265357 1.05693624012661 1 1
1.16358650726371 1.1120848176834 1 1
1.01790341155057 0.972193847851872 1 1
0.929824305006616 0.88554352202073 1 1
0.779108127823103 0.74490025668858 1 0
0.97591979845452 0.932989811556428 1 1
1.38945218358544 1.31880629385741 0 0
0.897554004515878 0.851323264892817 1 1
1.00088035549078 0.948319848385359 1 1
1.30044824323435 1.24142190566641 1 1
0.893341864676306 0.851393328874402 1 1
1.12925833634355 1.07778673430428 1 1
0.994929500652493 0.94578014242006 1 1
1.15820112796186 1.09950427381109 1 1
1.21814322434547 1.15770558164968 1 1
1.00093353727401 0.951221015005687 1 1
0.88343794633891 0.838825277134225 1 1
0.925472497672538 0.884902914581209 1 1
0.983329765784883 0.940920951670489 1 1
0.892785302811759 0.851414751254724 1 1
1.03013628300245 0.980813970224188 1 1
0.936812312090369 0.893201687188669 1 1
1.14278169175562 1.09137667174477 1 1
0.802835276796956 0.767109901764302 1 0
0.79184887118252 0.752951709062357 1 0
1.03140833394142 0.98150251938719 1 1
1.15054232251396 1.09194810809201 1 1
1.29868650890207 1.24099858158969 0 1
0.988081563011221 0.936791261419379 1 1
1.00987365351604 0.956688737987053 1 1
0.912956415519367 0.870222372367507 1 1
1.05901711205338 1.00832908222697 1 1
0.874741097925672 0.831830988675962 1 1
1.00195193893796 0.95591686015993 1 1
0.776769072386172 0.741125508200085 1 1
0.99113388820591 0.941185705864793 1 1
0.926454721675591 0.879527520099187 1 1
1.00260641533915 0.953329382241377 1 1
1.03747537331501 0.988510893162117 1 1
0.681148357607156 0.647461950424008 0 0
0.957986711303913 0.914705591022747 1 1
0.896255512987083 0.847934317137008 1 1
0.992767979111836 0.947676042280508 1 1
1.02755112446689 0.981711281529251 1 1
1.01209097537377 0.969798468092242 1 1
1.17179197336849 1.11543266120181 1 1
0.856727755325517 0.818452502607754 1 1
0.944491594216807 0.904093536598201 1 1
1.07935071776914 1.02788153837362 1 1
1.0779069830857 1.02258842581396 1 1
1.16007502306445 1.10555865482282 1 1
1.02276732228812 0.974773426894676 1 1
1.06572253549795 1.01180890299784 1 1
1.21354775357884 1.153486547983 1 1
1.07459691205477 1.02348674944795 1 1
1.16622792212231 1.11956451758848 1 1
0.726207979027556 0.692319435538425 1 0
0.870410117486461 0.829437995092403 1 1
1.06784140768452 1.01811343819915 1 1
0.776649671383517 0.741290202955272 1 0
1.19576997173888 1.13585380645604 1 1
1.14860640325823 1.08805576356089 1 1
0.88650770236481 0.842525380760863 1 1
0.873106230153068 0.83391901259563 1 1
1.04243674176092 0.987469400046872 1 1
1.04706095318129 0.997288323593413 1 1
1.13175056306329 1.08277215510451 1 1
1.00591850092025 0.951643196147872 1 1
0.796849578991396 0.756772528636127 1 0
1.01576717307393 0.966208630342838 1 1
0.796735013489569 0.756468394022514 1 1
1.02598673800839 0.972650662987325 1 1
0.805976194346494 0.768484386639156 1 1
1.15185148081115 1.10080444306038 1 1
0.945692779651615 0.893206869837346 1 1
0.799582380029574 0.763269119508491 1 1
0.768853408632695 0.730015878249882 1 1
1.02566878689433 0.973085008964737 1 1
0.874647276635548 0.8298990219403 1 1
1.10353547605468 1.04774402555943 1 1
0.96311739160392 0.921389043971066 1 1
1.01750519096727 0.959168860926086 1 1
1.14918829673335 1.08811188013142 1 1
0.896745378939624 0.858060888200529 1 1
0.945997824165519 0.897641656187063 1 1
1.04165449731176 0.994277296393806 1 1
1.12439162573443 1.07043943088351 1 1
0.763147008008852 0.73545743295774 1 1
0.950027897376339 0.902725901568901 1 1
0.911163124114614 0.870117139311741 1 1
1.09044689960087 1.04418427590742 1 1
1.09352095192795 1.04025557488994 1 1
1.25363609281029 1.18688654825726 1 1
1.07124829732851 1.02095679034527 1 1
1.20534660390752 1.14339445201905 1 1
0.877865999850673 0.84032451333111 1 1
1.17916178588156 1.12417819863553 1 1
1.17012754632607 1.1221594110433 1 1
1.03225278423424 0.983450762314987 1 1
1.02530464471367 0.980240580848252 1 1
1.0926588543515 1.03644544608942 1 1
1.01540831295525 0.97101700562947 1 1
1.27139167555425 1.21695593611048 1 1
0.932513991143686 0.888839207465731 1 1
1.13853416733821 1.08632595951135 1 1
1.14755069755588 1.08269298990548 1 1
0.846116414222602 0.80693768364015 1 1
1.14535980477924 1.09199327466409 1 1
0.941430568196759 0.900449774834677 1 1
0.881457992711798 0.841592159308725 1 1
1.04940217900608 1.00130953470655 1 1
0.924633713050759 0.881933603115004 1 1
0.947075472781434 0.902352370072098 1 1
0.847126441958083 0.805335811341417 1 1
1.02005838588159 0.97221987285281 1 1
0.70428693358876 0.664846468273871 0 0
1.000551982448 0.94940963270644 1 1
0.921006501339192 0.87997326830026 1 1
0.942548640783284 0.898382577062258 1 1
1.07870147133485 1.02459392129152 1 1
0.709022987927039 0.691517782101501 1 1
1.14284121048994 1.08511031529724 1 1
0.884843450431779 0.840257573969665 1 1
1.04583038988116 0.998607419890408 1 1
1.01010787622606 0.964934392475329 1 1
0.930035305544584 0.886978284844367 1 1
0.911104712518407 0.867258723968581 1 1
0.9861669699116 0.940876463974796 1 1
1.21180074374544 1.15468804615504 1 1
0.938929234250652 0.898777232903032 1 1
1.07262015669836 1.02346841319491 1 1
1.00487707846153 0.949455580889423 1 1
1.02624503078591 0.981345673114809 1 1
1.05905067720345 1.00925196848675 1 1
0.914640236418056 0.875984028032985 1 1
1.19718496089822 1.1377912065239 1 1
0.862796464185999 0.818690926938771 1 1
1.10490869223145 1.04972977493897 1 1
0.826507660949293 0.7776381088143 1 1
0.821052429416912 0.781731926021813 1 1
1.16100308687648 1.10554776029709 1 1
0.943618813931472 0.900897103710116 1 1
1.18111296959858 1.12330992666552 1 1
1.0397197035537 0.990004631372979 1 1
1.16733678956274 1.11818670808681 1 1
0.900854633239835 0.860870795326109 1 1
1.09620559434408 1.03608143481955 1 1
1.27048865538485 1.20315201449323 0 1
1.14976566707875 1.09262610197403 1 1
0.952625104145806 0.905747615227211 1 1
0.941469083727375 0.898517399081364 1 1
0.965830093847455 0.916489915637825 1 1
0.961717008064515 0.914196131004102 1 1
1.03752091435958 0.994622115221654 1 1
1.25579499522844 1.19077509134148 1 1
0.900983077881037 0.85628842395389 1 1
1.28946324283904 1.23389354272294 0 1
0.978119964350739 0.92262023544022 1 1
0.825181753486844 0.791883334317608 1 1
1.00556411592704 0.958001641991758 1 1
1.19452221120139 1.14132750765175 1 1
0.995254760120397 0.949453940852328 1 1
1.00691827537547 0.95966961628402 1 1
0.783767311161808 0.744117921249739 1 1
1.19237094813048 1.13227815592756 1 1
1.12626381976529 1.07856364066201 1 1
0.91098237228718 0.868300267378263 1 1
0.91971496331712 0.877166034985428 1 1
0.924157228081621 0.882267469053627 1 1
0.974817280882085 0.925256866137044 1 1
0.921216262979402 0.881231114503402 1 1
0.949183932891265 0.906029752238677 1 1
0.779961209209658 0.738898244849653 1 1
0.958108433719176 0.908515674541109 1 1
0.885086367785134 0.846235565973156 1 1
1.1154009676057 1.05712443742922 1 1
1.07774137525446 1.0294197778594 1 1
1.09926210782153 1.04707099425989 1 1
0.900794614924368 0.853694021473383 1 1
0.939519965054503 0.892126571376317 1 1
1.03894483235437 0.988554865358355 1 1
0.883770052804301 0.844075210745151 1 1
0.950699622836031 0.90288753593898 1 1
0.837840538805594 0.800481232779957 1 1
0.895977668112091 0.852581772171232 1 1
1.24535367688841 1.18673765166405 1 1
0.923234789932933 0.875562906874859 1 1
1.09913472712463 1.04873873638434 1 1
0.870957672224245 0.827467767276798 1 1
1.14087924820212 1.09131756382216 1 1
1.08589215529863 1.03275096710708 1 1
0.978311545783035 0.925399117339563 1 1
0.867142598412256 0.826515915455325 1 1
1.08844404903936 1.03654167259962 1 1
0.97754986604913 0.932706895637599 1 1
0.804872267267839 0.770730350222669 1 1
0.959844125239184 0.913733641092008 1 1
0.936577393868478 0.894586200544831 1 1
1.21660824756078 1.15831241537815 1 1
1.1610087997647 1.09851619159814 1 1
1.00021948597537 0.952461825662713 1 1
1.09333230418297 1.04270790492719 1 1
0.927935699548428 0.883907856573882 1 1
0.886387128739022 0.835711070753086 1 1
0.973487140012296 0.92965990801248 1 1
0.625254746802163 0.594333373031212 0 0
1.09769160450885 1.04474599922577 1 1
0.818964162315291 0.78444579700498 1 1
1.0512164663983 1.00349937142989 1 1
1.01999313745543 0.973975917448636 1 1
1.1187564372974 1.06084029078183 1 1
0.887479200535443 0.847787038553528 1 1
0.960948512330294 0.915757251314175 1 1
1.07868326375005 1.02864554839004 1 1
0.972302203348733 0.919472173496285 1 1
1.03185659995925 0.985069700674976 1 1
0.864232904875728 0.826461469635888 1 1
0.992675686309353 0.950339890241173 1 1
0.914115344398302 0.868742171064522 1 1
1.08858310700898 1.03667657038356 1 1
0.878073121034469 0.834505854608843 1 1
1.02724191480075 0.980129161576248 1 1
1.29653458340929 1.23247177048996 1 1
0.992940675038044 0.948231417905504 1 1
1.09457722322414 1.03684245992531 1 1
0.833561963697162 0.794748474804241 1 1
1.01643056796023 0.97162762812509 1 1
1.04634888099603 0.991885523511258 1 1
1.05831282354656 1.00722272681498 1 1
1.18096841532461 1.12314219229807 1 1
1.04851077314709 0.999685731516245 1 1
0.854725660037694 0.817253330212458 1 1
1.10461039783074 1.04897781532862 1 1
0.684266559514328 0.654232637982915 0 0
0.746508581316495 0.712637699908733 0 0
1.07291521389463 1.01766756631706 1 1
1.06862128822723 1.01535747600885 1 1
0.959119839744968 0.914140043832719 1 1
0.904362877105673 0.869757817330694 1 1
0.993696357225271 0.938980372097879 1 1
0.976983628049219 0.928954932545513 1 1
1.08963769308018 1.03847348047091 1 1
1.03997435090329 0.98861488413672 1 1
0.852214359466446 0.814019619431271 1 1
0.777008532993577 0.734645707042537 1 1
0.803974532545669 0.764521724090719 1 1
0.966983247911263 0.916945885748218 1 1
0.791874374152237 0.750247306587686 1 0
0.914543777859951 0.86800210339829 1 1
1.13937397174097 1.09212699069924 1 1
1.16409616318573 1.09904535391482 1 1
0.898905400790282 0.85144943524733 1 1
1.01892182323357 0.970622786927188 1 1
1.00379315660322 0.952180656717808 1 1
0.951857001767056 0.91123941445394 1 1
0.867589424279648 0.825993337808147 1 1
1.00705825185056 0.956844678394557 1 1
0.931028386162937 0.888332697698262 1 1
0.925532298044792 0.882573500634427 1 1
0.945619626125022 0.903298281254832 1 1
0.861282789827278 0.815205036039143 1 1
1.15132031866865 1.09587887652361 1 1
0.878648177806716 0.83344451278173 1 1
1.07050898863784 1.01696648809667 1 1
1.02333999672327 0.975213259125975 1 1
0.831111262356022 0.789645402166391 1 1
0.655790790274928 0.623985706888348 0 0
0.687384876788488 0.654341485137472 0 0
0.953006303439278 0.909829745163553 1 1
0.915939943835626 0.875552588720146 1 1
1.04610392856413 0.996447846515727 1 1
0.895781298083998 0.853746369926377 1 1
0.987089970833673 0.942407529663893 1 1
0.967726794606667 0.917333393640853 1 1
1.23077508199517 1.17023432009051 1 1
0.946270889552309 0.904957316396546 1 1
0.71803439286482 0.688024277914775 1 0
1.03146719812059 0.978623233135037 1 1
0.862014150307117 0.827242809190773 1 1
0.955949468816104 0.914654762476901 1 1
1.03122498152757 0.984784293168543 1 1
1.05438185925432 1.00867220901332 1 1
1.09992399198499 1.05182791089494 1 1
0.952919493794135 0.903302742354391 1 1
1.0573353735875 1.00615210046685 1 1
0.874982475849691 0.834260365580176 1 1
0.992693215458466 0.944371810302563 1 1
1.01965005160318 0.977893416435181 1 1
1.1171382639732 1.06663354668616 1 1
1.1289097610276 1.07620051391569 1 1
1.09018223022686 1.03277430140247 1 1
1.10891525598998 1.05769369361289 1 1
1.0265902246883 0.984205789063135 1 1
0.815397624947059 0.776424551396801 1 1
1.23880906796477 1.18061620805494 1 1
1.10442411297279 1.05189848753569 1 1
0.772615698813564 0.738519828505057 1 0
1.19705514785822 1.13378669012608 1 1
0.938499626620496 0.887708065715034 1 1
1.1205544795601 1.06393274801441 1 1
0.873920188191851 0.825777818881387 1 1
1.06061660591717 1.00226571789007 1 1
0.761028614145511 0.719086372233451 1 0
0.906706662325772 0.865598668629 1 1
0.980375277900293 0.928679666528684 1 1
1.07845505609135 1.0257661032415 1 1
0.940163251859019 0.888094911363897 1 1
1.11540601802882 1.06060454593515 1 1
1.04370416855927 0.991502683965517 1 1
1.07108380495163 1.01820495179384 1 1
1.15069039508577 1.09503136852695 1 1
1.05054587163453 1.00385941478272 1 1
1.00299015149841 0.955016686523676 1 1
0.967872532122881 0.926026143281712 1 1
0.983991996814792 0.928717114695333 1 1
0.914971268944514 0.868663765903186 1 1
1.09841329148273 1.05155920974603 1 1
0.703911382169258 0.671210451060164 0 0
0.928266015682455 0.887331821795705 1 1
1.19813113646635 1.13131157767533 1 1
0.781857370450926 0.745923116661495 1 0
1.04149281895684 0.991095259568031 1 1
0.887699986884483 0.840589874260475 1 1
0.960921307248593 0.908943057772351 1 1
1.01336022533975 0.962769613668475 1 1
0.815445041878701 0.77566085249923 1 1
0.960720034386585 0.912775705672242 1 1
1.02964533461921 0.983736783741068 1 1
1.10107905113769 1.04974615561208 1 1
1.1044746162041 1.05631455484082 1 1
1.09015396394847 1.03793323732647 1 1
1.22136987485199 1.16648360546686 1 1
0.970106820536116 0.925461229632385 1 1
1.01553636553797 0.97256765879516 1 1
0.804727642784431 0.766670739995888 1 1
1.48000320481194 1.41288571354925 0 0
1.09660522112561 1.04520866584266 1 1
1.0048670508428 0.952230893136463 1 1
0.982145273488925 0.935768282518003 1 1
1.17543564545272 1.12041222925916 1 1
0.899734036525908 0.860063663360723 1 1
1.11157750805802 1.05578155070066 1 1
0.80828525734923 0.771361068931353 1 1
0.96051713928763 0.895523675634522 1 1
1.10585322178824 1.04799564006551 1 1
0.953871584178569 0.912682509636798 1 1
0.996212880822792 0.948240402527552 1 1
0.880541978820122 0.841901468995826 1 1
0.963327086704365 0.913007366479016 1 1
0.920237487643857 0.878533672413759 1 1
0.86266504544485 0.822081163309007 1 1
0.990401817978183 0.940625393646718 1 1
1.02158341229578 0.978910695514896 1 1
0.982209683309515 0.938931387245479 1 1
0.876377388959917 0.83297194779229 1 1
1.0279905791017 0.976878426861985 1 1
1.23591016334251 1.18063971212348 1 1
1.02174865520032 0.974529488799304 1 1
0.846103146940599 0.801328109668355 1 1
0.955033470836101 0.907447151505391 1 1
1.10389689761152 1.05171799099752 1 1
0.941472999644063 0.889340289149636 1 1
1.06131105348574 1.01190555870792 1 1
0.814015051299491 0.776386954862166 1 1
0.971966847328097 0.928962500785618 1 1
1.05287502455596 1.00702991954767 1 1
0.927441387659762 0.883548023465856 1 1
0.908872084239809 0.866333994290323 1 1
0.955846714628453 0.910518327260089 1 1
1.09388954401959 1.0396118108644 1 1
1.07046835253611 1.01787248958226 1 1
0.96813750140568 0.926064095442371 1 1
1.00334748804953 0.954495388923642 1 1
1.26862629445992 1.2081636265844 1 1
0.992796256904995 0.946293649392265 1 1
1.05579143031612 1.00546665548992 1 1
0.960193806750553 0.915103908836984 1 1
1.17058758455432 1.114579244259 1 1
0.83379011942636 0.796255567545281 1 1
1.00354158644065 0.966215804580156 1 1
0.768154934379689 0.733616575664877 1 1
0.949791403758795 0.903650684322278 1 1
0.899460495026081 0.858526860971011 1 1
0.963607761543085 0.921813718184204 1 1
1.32845816834672 1.26363127449993 0 0
0.947818851933944 0.895673297158063 1 1
1.11816973834767 1.0675516429871 1 1
1.27462642597847 1.20544144838132 1 1
1.13311503744277 1.07527953798178 1 1
0.911458982321712 0.861197092837362 1 1
0.989045827127299 0.937494535858388 1 1
1.06414941855819 1.01870336350651 1 1
1.16521989572464 1.11225345521084 1 1
0.950387988746309 0.904783107222159 1 1
1.03009945983759 0.982317034538252 1 1
0.853906665583029 0.813840305005777 1 1
1.00832485595767 0.962270381781614 1 1
1.01597847315848 0.967172484321398 1 1
1.02521974895557 0.975881473730924 1 1
0.93912890721315 0.900375924872796 1 1
1.0515260371839 0.997613571645459 1 1
1.02121613116881 0.97848202247311 1 1
0.91196268039101 0.867952529770755 1 1
1.03771979796198 0.991446166865498 1 1
1.00887086310887 0.957748160154935 1 1
0.989442104430882 0.938679361301213 1 1
1.08606204858619 1.03391275943698 1 1
0.792021969262212 0.760772101555922 1 1
1.01936539998397 0.973469436195569 1 1
1.00858471872944 0.963642339125701 1 1
1.08416016658784 1.03086574453591 1 1
1.06550030290184 1.01124416930107 1 1
1.15913525808734 1.10227679408253 1 1
1.09407464799489 1.04394526363583 1 1
1.02633579488741 0.978697419119892 1 1
0.894386489910112 0.854021982673556 1 1
1.15456191003878 1.09631396042651 1 1
0.8277832028844 0.785731884221868 1 1
0.895600003667456 0.857751061611918 1 1
1.13040819522057 1.07490048990704 1 1
1.02446017902369 0.976190019572228 1 1
1.10648596210052 1.05769480960697 1 1
0.818055823847306 0.775584747827461 1 1
0.967262569272292 0.919542549792096 1 1
0.930706407590971 0.883946011303052 1 1
1.00040570484178 0.956663011130016 1 1
0.820925050983548 0.78191464789078 1 1
0.926311451205142 0.885904766158666 1 1
0.948846581610043 0.897625169584117 1 1
0.912955104230984 0.871093910845811 1 1
1.05992749282691 1.01631694557961 1 1
1.08614512907964 1.03178139091646 1 1
0.962980160573285 0.909489260122088 1 1
0.943074982137332 0.899105357866647 1 1
1.03570856736181 0.983879108228257 1 1
0.826945880718799 0.785538481775809 1 1
0.93715090684887 0.890074124842874 1 1
0.991014895271906 0.943242343596946 1 1
0.955870970319388 0.907239121787284 1 1
0.834568136572474 0.791162766743826 1 1
0.886989163818496 0.8442240814404 1 1
0.970335397485538 0.926936304352287 1 1
1.16789554187463 1.10660680024996 1 1
0.76448635854028 0.731780078748435 1 0
1.13202530944116 1.08869541241852 1 1
0.797236238516264 0.759969750606437 1 1
1.25475849701598 1.19505806099944 0 1
1.1455037152333 1.0904382497263 1 1
0.65429528264525 0.621484289851179 0 0
1.09017867812387 1.03594603262362 1 1
1.20675017061951 1.14947007134658 1 1
1.09357823598053 1.04191711796825 1 1
1.00810909998579 0.96382942797976 1 1
0.966999034130204 0.915947097690624 1 1
1.15181298041442 1.09250610958701 1 1
0.984542389486437 0.940930903572367 1 1
1.10196711762518 1.05367792934202 1 1
0.935041926251653 0.879219583571286 1 1
0.904368519432129 0.871773701519697 1 1
0.846320292596214 0.799656651296461 1 1
0.951737972454389 0.908529616370602 1 1
1.0306899462018 0.986991889482403 1 1
1.2110301926962 1.15273330699559 1 1
0.677449853771236 0.649991480599946 0 0
1.31947256326195 1.25378391266104 0 1
1.00208490960263 0.954922385416327 1 1
0.994558956537416 0.945003814030657 1 1
0.954718760679806 0.912350503564228 1 1
0.802797371742856 0.765855682154387 1 1
0.829284956828911 0.794518848487974 1 1
0.64531039886992 0.614755571826398 0 0
1.00019062857232 0.947704416287087 1 1
1.05760652473136 1.01126316039962 1 1
0.849765392285385 0.808036913471519 1 1
0.936623215975501 0.886763451717464 1 1
0.97339433573139 0.926231833097882 1 1
0.988278516842124 0.945376950393217 1 1
0.974160495514506 0.930351071037188 1 1
0.931219758557519 0.896998609490208 1 1
0.851943810742036 0.809782172219456 1 1
0.989955293930354 0.942156853323748 1 1
0.868841270002762 0.829348843907071 1 1
0.863222771665016 0.820280487657973 1 1
1.14242297974338 1.09283892724809 1 1
0.672415530393508 0.640144425348704 0 0
1.22718392980383 1.16443991552187 1 1
0.907406054896975 0.866279174377121 1 1
0.96975150977214 0.919523902589365 1 1
1.04980819467552 1.00736701302781 1 1
0.87220263727627 0.833472754494498 1 1
0.915017850723911 0.877646929660791 1 1
0.915474403190553 0.872654490166304 1 1
0.976424440813228 0.931246577020486 1 1
1.04348325497798 0.992136971174669 1 1
0.854171721443656 0.812425293263276 1 1
1.06751821988744 1.01435713961459 1 1
1.05920352006529 1.00496898391272 1 1
0.837673060581612 0.797189616709761 1 1
0.996241439054257 0.948981579635926 1 1
0.967112266949603 0.927393807821526 1 1
0.829032629052683 0.788213812467243 1 1
0.80183869955565 0.762107711773236 1 0
1.20041735154924 1.14298355149433 1 1
0.849551302683664 0.808419072842788 1 1
0.785759764133804 0.746367884890488 1 0
1.12055675186233 1.06805579988515 1 1
1.06889836258768 1.01599452209995 1 1
0.970010392595984 0.930463238461106 1 1
0.825342303061131 0.78550276965911 1 1
0.967710232565431 0.925620662341672 1 1
1.01612972474735 0.969155062374634 1 1
1.05551800238917 1.00275697452198 1 1
0.986816449659451 0.938751101892886 1 1
1.04470396593389 0.987983811833379 1 1
1.00315166849533 0.952183234907916 1 1
1.02130102028152 0.977326729115731 1 1
0.874715471211217 0.838366840181734 1 1
0.956435703622256 0.910856494493873 1 1
1.02901561127422 0.98543042044887 1 1
1.05254054048317 1.00130817397465 1 1
0.979628431817585 0.934165159666777 1 1
0.900356607083056 0.858010442964923 1 1
0.963904196466415 0.913716140815111 1 1
0.94466622197818 0.894769598966148 1 1
1.10196487020202 1.05350933797926 1 1
0.993322262363921 0.94418331541723 1 1
0.959660490337944 0.912317785293971 1 1
0.968912416195956 0.92488991570155 1 1
0.820291591959001 0.782954444432449 1 1
1.03698625270756 0.983083246454477 1 1
0.970386966948289 0.925544274124937 1 1
0.982484248363986 0.938544322110484 1 1
1.17655040836365 1.11705716168814 1 1
0.973249983671887 0.924147993263064 1 1
1.02355066216279 0.969792925459052 1 1
1.18688931959138 1.13099885501129 1 1
0.750243354339851 0.712748646760151 1 0
0.993512154656157 0.948434027406774 1 1
0.95548369846266 0.911169962634884 1 1
0.847833743278188 0.800826903390745 1 1
1.21013256528542 1.1464682164145 1 1
1.11496628013728 1.06479560614206 1 1
1.00897508498202 0.958742149504111 1 1
1.01781187964899 0.975629401291573 1 1
0.990188126999348 0.932465996833006 1 1
1.0792617570386 1.02992834937748 1 1
0.855780159521711 0.813996669026514 1 1
0.973908898506047 0.92921276021741 1 1
1.02618300780738 0.977960916800177 1 1
0.991664957183662 0.944670442040252 1 1
0.931105701803523 0.888600402823269 1 1
1.11134184507216 1.06237403493168 1 1
0.910775345438452 0.869303804902437 1 1
0.891808018186353 0.847756974631361 1 1
1.38360740742285 1.32381595606889 0 0
1.19736708451519 1.14230240705621 1 1
1.00879884202553 0.961529245037618 1 1
1.06190607942342 1.0054311729781 1 1
0.899977681962667 0.857556127218448 1 1
0.944047986680632 0.897428613615866 1 1
0.848641707359698 0.807560866222796 1 1
0.900782385273266 0.85415402242003 1 1
1.13235956465183 1.07639732911521 1 1
0.970743071578337 0.924043645971798 1 1
0.839061564351485 0.800482314574092 1 1
0.945841271533663 0.900736300935121 1 1
1.12615252015764 1.07095103851345 1 1
0.977539353623438 0.930044038384179 1 1
1.01107695363074 0.964568192520526 1 1
0.909630072253146 0.853592121336247 1 1
0.977770357079714 0.930373202933326 1 1
0.973978470563262 0.930484515052564 1 1
0.993873357446086 0.944631616036083 1 1
1.0556064472797 1.00471219199449 1 1
1.13477934518992 1.07780008982073 1 1
0.797136080308217 0.757905249973625 1 0
1.26519390663668 1.20042170026517 1 1
0.848756395864436 0.80249562786141 1 1
1.02040943725199 0.969808790248525 1 1
1.0566041017477 1.00639895434481 1 1
1.1278511211699 1.07560516550667 1 1
1.0715356823443 1.02147482558116 1 1
0.977344985351973 0.932723484685279 1 1
1.11509313416977 1.05843879771235 1 1
0.850962792364253 0.813274221513647 1 1
0.815862780097767 0.770145917806114 1 1
0.930028799895128 0.889022849876624 1 1
1.20911590665895 1.1459765589351 1 1
0.943660864745163 0.897438559637524 1 1
0.708912179583242 0.67271202072821 0 0
0.987611669794537 0.942769488628389 1 1
0.996491697109318 0.942291446364027 1 1
1.01921720444535 0.973553135075269 1 1
0.807399436222448 0.774203314072748 1 1
1.18628560039723 1.13044262718884 1 1
0.926837752561116 0.887166522493079 1 1
0.809721953823031 0.764721249883499 1 1
0.962894699619364 0.920302465817692 1 1
0.91177449849119 0.861796570708462 1 1
1.01814921918898 0.971087081981402 1 1
1.05904502303936 1.00426123531892 1 1
1.07292827181899 1.02294691314659 1 1
0.898228872709064 0.859412180384853 1 1
0.839793375023322 0.797517104629046 1 1
0.799138407837464 0.761182546142195 1 1
0.860435607458631 0.815970306449018 1 1
1.04185119806937 0.997693686319125 1 1
0.886521409130364 0.845135945134323 1 1
0.999627794640163 0.947531290193587 1 1
1.08728630702983 1.03967424652428 1 1
0.888776308033797 0.843429987001919 1 1
1.23988962091523 1.18253256107449 1 1
0.804187023989849 0.761850588775363 1 0
1.08493233276754 1.03181013580383 1 1
1.03327287465246 0.981789201950995 1 1
1.00141783201446 0.94992642443733 1 1
0.997467094628854 0.955864346939807 1 1
0.918626259321278 0.87760010510062 1 1
1.0833526799227 1.02651153892472 1 1
1.12855417895457 1.06967141499414 1 1
1.24780131642472 1.18517547222874 1 1
0.938802254999282 0.892648098705612 1 1
0.774031846602755 0.742040478354598 1 0
0.938392931791406 0.8895335978301 1 1
0.788506427956163 0.754250590154583 1 0
0.955535163543088 0.910425117132849 1 1
1.19207719167452 1.12937814866254 1 1
0.938916745043376 0.893225766203495 1 1
1.01334847101776 0.963441176129002 1 1
0.937857658182436 0.89660014290683 1 1
1.01520215739702 0.971869460667049 1 1
0.985184333084886 0.937820640375065 1 1
1.12138695622346 1.06485488021453 1 1
0.753545184275054 0.720246953039596 0 0
1.15265601340112 1.09539408176335 1 1
1.04809325098048 0.999398890607456 1 1
0.969867129630323 0.926686419027452 1 1
0.88081951248366 0.839044642997814 1 1
1.08452780358669 1.03421666676117 1 1
1.09296061274712 1.04250407534267 1 1
0.925388391042513 0.878941453159128 1 1
1.17886401138021 1.12482199282469 1 1
1.18181769954916 1.12672512052983 1 1
1.20207056899909 1.13864862972501 1 1
0.819603522286111 0.779401754754 1 1
1.02494532481736 0.967930747012189 1 1
1.07951644229466 1.02605377156188 1 1
0.816999701928725 0.781798428435545 1 1
0.920846059694072 0.872691806578966 1 1
0.948118324979069 0.904394759749867 1 1
1.17695829280023 1.10946504902496 1 1
1.11184300029526 1.05397399312528 1 1
1.13649532856956 1.08103211140609 1 1
0.981800767535286 0.935669595299615 1 1
0.943224070352171 0.893428263200826 1 1
1.17600579270612 1.12250828036243 1 1
1.25864205418924 1.19780418953458 1 1
1.13233338735016 1.08020351039706 1 1
0.718094145302324 0.683352152340357 0 0
0.98884172716322 0.941090622743352 1 1
0.984571784636274 0.941326137797034 1 1
1.30648949635733 1.24115287574443 0 1
0.99538793297606 0.946187798562469 1 1
0.819070294565403 0.775991611885245 1 1
0.954848019172587 0.915382215743577 1 1
1.08812754279544 1.03822042633777 1 1
0.841228447002975 0.795776092116221 1 1
0.991561504892557 0.947991643992725 1 1
1.18368247614509 1.12621933888269 1 1
0.951595954439868 0.905513893788982 1 1
1.18546187469209 1.13290500058246 1 1
1.00334039149038 0.954012938816509 1 1
0.806214173179776 0.769630711054867 1 0
0.897579571094539 0.856695206107643 1 1
0.95951888668533 0.906753572508426 1 1
0.99090429021233 0.944377378871514 1 1
1.24564385281406 1.19005699015997 1 1
1.12423137916864 1.06883961620853 1 1
0.956656418372663 0.911770796587189 1 1
1.01195110666231 0.966737844971543 1 1
0.866187666487765 0.82159291601107 1 1
0.926452797855658 0.886934031715725 1 1
0.996592568355638 0.952431759136385 1 1
1.01434920880961 0.964584929347748 1 1
0.9474895016748 0.90698990234153 1 1
1.10236046488796 1.04718606866134 1 1
1.17119425530818 1.11470491005738 1 1
1.15285167072163 1.09351527230535 1 1
1.05276194527606 0.99556674000804 1 1
1.07865903875071 1.02328115032113 1 1
0.79684095415755 0.755985510299576 1 0
1.08537002910974 1.0306869605442 1 1
1.0168289406335 0.967809389322369 1 1
1.06971393680873 1.02001310778367 1 1
1.02504272329955 0.974396912290422 1 1
0.702843561817035 0.67123336992724 0 0
1.04787744735036 1.00083828842104 1 1
0.846646233933041 0.809703773590434 1 1
0.922976656727344 0.881693986366661 1 1
1.05817905748064 1.00958348537687 1 1
1.2092816288686 1.14816137642524 1 1
0.952634889516771 0.905536155614272 1 1
0.918990725245982 0.873294967082323 1 1
0.989268246795095 0.945343906675913 1 1
1.19332859765283 1.13075869581467 1 1
1.33828177402686 1.27494209062128 0 0
0.837650608332159 0.79864765139148 1 1
1.02811825871718 0.976052591762458 1 1
1.04150939450342 0.991520751947326 1 1
0.947776999576603 0.90580534930849 1 1
0.83178155716075 0.795335464565694 1 1
0.936345146351733 0.893046508974917 1 1
1.01625718578021 0.971405525273722 1 1
1.03835135759007 0.992964662320904 1 1
0.963154116896023 0.918067151924711 1 1
1.01706247148737 0.969096125181914 1 1
1.09870304896103 1.04538860584653 1 1
0.826436078394059 0.778856318761771 1 1
1.08143536757329 1.0188190525066 1 1
1.02854463772781 0.981698745155984 1 1
0.649539228642556 0.610400269155174 0 0
0.910212631376807 0.872268848960579 1 1
1.35424668441086 1.28793121747967 0 0
0.971256353775119 0.927999849359173 1 1
1.07263216688581 1.02432744921185 1 1
1.04935061543768 0.998605127092475 1 1
0.928968123902761 0.885369194390474 1 1
1.10187985759581 1.04705739403955 1 1
0.935663959330239 0.89147521364313 1 1
0.93536113856873 0.897401248445479 1 1
1.0546829196454 1.00027238076519 1 1
0.978334807065762 0.932244089413063 1 1
0.783722774614986 0.741478175345456 1 0
1.11743732811964 1.05774232617157 1 1
0.868761750655808 0.824223766682712 1 1
0.893544875555979 0.855092756819508 1 1
0.986358958625781 0.938371817931084 1 1
0.938190748122475 0.893078052944862 1 1
0.964118552611465 0.917551704488188 1 1
0.938857905298322 0.892576135080734 1 1
0.917335085312192 0.874933150821992 1 1
1.05088099039777 1.00229915815623 1 1
1.00308030145059 0.955048608136252 1 1
0.8165295410682 0.785241833118226 1 1
0.921495400487675 0.879009726721583 1 1
1.0216552499892 0.973411391989447 1 1
1.08724994822936 1.03477500918363 1 1
1.03485689587415 0.984251170397732 1 1
0.892343956903499 0.848946800542269 1 1
0.797662975756572 0.762696834093305 1 1
1.25113998915655 1.18850425965036 1 1
0.962174683267629 0.915141843761232 1 1
0.917388707896707 0.875814664234316 1 1
1.05135384309357 1.00304431343707 1 1
1.07254386670072 1.02200616001898 1 1
1.0767263945991 1.02635531985675 1 1
1.24359962480395 1.17326469565801 1 1
1.05169257352425 0.999525027158225 1 1
1.01271450646792 0.964140030473086 1 1
1.16165416877139 1.09993534201482 1 1
0.881240130320683 0.848142031024562 1 1
0.879080018261652 0.83520703112047 1 1
1.09843440842739 1.04734812980643 1 1
0.834240798091131 0.794583827042663 1 1
1.05997387704823 1.00673233347565 1 1
0.824978299409723 0.786011783716887 1 1
0.874488568436835 0.837198443075356 1 1
1.02516335602266 0.971229612800949 1 1
0.816847291548745 0.77952399650225 1 1
0.998090833044365 0.947866322669602 1 1
1.14611784260155 1.09358087331015 1 1
0.842544250852367 0.801559467006401 1 1
0.770004359404147 0.731614824283567 1 1
0.999713786730219 0.951368066601073 1 1
1.19160651208826 1.13487503785092 1 1
1.15983281108145 1.10350667463992 1 1
0.864803707680001 0.824879434803487 1 1
0.943610157193909 0.898868862998667 1 1
1.07013032431265 1.01586637039842 1 1
1.2226236741392 1.16350863486909 1 1
1.08812781189133 1.03674494223057 1 1
1.00728661089044 0.958659030935126 1 1
0.727920951023204 0.690686383530605 0 0
0.967499204373803 0.919881870463335 1 1
0.981250858432814 0.928912878115493 1 1
0.873368194761355 0.830843428446603 1 1
1.00322907117375 0.950237250004144 1 1
1.05292182171456 0.995387567002429 1 1
0.928246416170482 0.880167479678544 1 1
1.0291824496954 0.980336081942838 1 1
1.06765130898438 1.02023506127849 1 1
1.18364572662393 1.12531377657988 1 1
0.794567090493163 0.754945283885982 1 1
0.807184287014517 0.770496760945328 1 1
1.03984530341061 0.984365700759557 1 1
0.937318887988245 0.884766243517827 1 1
0.856032196160605 0.81508490240986 1 1
0.945317837505232 0.893726017765298 1 1
0.820016436963568 0.777434335394502 1 1
0.900425083368668 0.853112101638894 1 1
0.960524569202679 0.919126696333469 1 1
0.90174862460397 0.857673497377307 1 1
1.08895145132042 1.03828971117529 1 1
0.916543103435553 0.87121968172293 1 1
0.946855917909105 0.893784092977479 1 1
0.858454934601654 0.820048681692353 1 1
1.10072265378579 1.04955584052932 1 1
0.925984150394011 0.876767296085673 1 1
0.791447849825324 0.752517211948006 1 0
0.996649601317359 0.946052267062249 1 1
1.01095154448241 0.963181264636935 1 1
0.849171222197317 0.805146168955555 1 1
1.02613173285306 0.977018517607916 1 1
0.944417876258872 0.900833463592449 1 1
1.01039876186055 0.959604693627675 1 1
0.823579205925335 0.786318053313518 1 1
0.771083899256864 0.737035464478265 1 0
0.997461349233078 0.949093188967677 1 1
1.0117461386357 0.961702722705433 1 1
0.961508064755918 0.917755133210781 1 1
1.09828923043679 1.04688921471298 1 1
1.05376726669 1.00277253203504 1 1
1.1396350534009 1.08245750305201 1 1
0.966170273858828 0.912784142059108 1 1
0.953068237742517 0.911863984799093 1 1
1.1303522434817 1.07177613577954 1 1
0.941367200660274 0.895335221444719 1 1
0.855102953319151 0.809253316542537 1 1
1.09069344800701 1.03833787132072 1 1
0.759832557063343 0.721526671718659 1 1
0.80278079017721 0.761699728254649 1 1
1.01487210087642 0.967939904109682 1 1
0.992482694720086 0.937056833049559 1 1
0.955234374201974 0.908148639871576 1 1
1.03051736845267 0.981162678384852 1 1
1.18918757670146 1.13329763158173 1 1
1.05337978269439 1.00357225601848 1 1
1.07972510162722 1.02305367162832 1 1
1.00228345728429 0.958083508093533 1 1
0.981301049187346 0.932936310827758 1 1
0.97355346201306 0.930393011832514 1 1
0.962814281641917 0.916215608659359 1 1
0.93015277294433 0.887805454033957 1 1
1.00740866771198 0.952147431907611 1 1
1.01600339127675 0.966788746174227 1 1
0.939921073293718 0.897111565938882 1 1
0.920941939900774 0.88015993881701 1 1
0.91926466995874 0.874656091200896 1 1
0.980356289107192 0.937075816538979 1 1
0.811759679293518 0.766636051223402 1 1
0.911232904286762 0.866376529697302 1 1
0.817195697448179 0.780454820168436 1 1
0.816359569757791 0.777733337549501 1 1
1.04075946932148 0.982958078541569 1 1
0.852464025100517 0.801549011335142 1 1
0.961315811958399 0.911507033359523 1 1
1.05341053218546 1.00369205189399 1 1
1.08275382748351 1.03259261501203 1 1
0.855806394667936 0.815066881822284 1 1
1.02022623241498 0.971121914103598 1 1
1.05630030688315 1.00655718310159 1 1
1.15531518896019 1.10275994638989 1 1
0.998788129971143 0.950688275238855 1 1
1.04005691858157 0.988198508103288 1 1
0.954125229581346 0.90866378177653 1 1
0.758130404372192 0.721843050934717 1 0
0.933063978947253 0.889570801851358 1 1
0.855030929933372 0.811383065466209 1 1
0.941885899889949 0.896409962060755 1 1
0.965967067689697 0.92468432674478 1 1
0.781747487176719 0.746105579200006 1 0
0.776539197641811 0.744504836868721 1 0
0.777059153886987 0.741817424425035 1 0
0.953789607250427 0.905713485719229 1 1
0.912279539296893 0.865030492480203 1 1
0.905085903929313 0.859435660027905 1 1
0.947455411685437 0.90410941605202 1 1
0.93601516937466 0.892838160843099 1 1
0.745527564823042 0.708176174615755 0 0
1.08578343130007 1.03693396640423 1 1
0.823364404126206 0.782054076919494 1 1
1.00789621966405 0.958838568117676 1 1
0.825355056163673 0.78461529109436 1 1
0.954501547701216 0.912541466847505 1 1
0.867074508739208 0.827110509421631 1 1
0.739364379820007 0.709464210374743 0 0
1.22639137745124 1.16456475158868 1 1
1.1815080142448 1.12024276112467 1 1
1.22255456920117 1.15868738482795 1 1
1.08989903797336 1.03992757911125 1 1
1.02951561920583 0.982752921691226 1 1
0.843865283161994 0.789288771213639 1 1
0.950975974805052 0.903220469943263 1 1
1.02462201434602 0.966577662633384 1 1
1.06143835079466 1.00943887334123 1 1
1.02396562769054 0.976290314377151 1 1
1.08754446272163 1.0347901849234 1 1
1.45434925542408 1.3857360945817 0 0
1.02704364047425 0.980853642864279 1 1
0.906447270836556 0.865796538683199 1 1
1.1234103643044 1.07001992378886 1 1
0.943377988145238 0.903639969455458 1 1
1.3295039465178 1.26226478163544 0 1
0.851490926409094 0.808610109650191 1 1
1.00795456252253 0.957791362693551 1 1
0.892879916355728 0.850934180034939 1 1
0.7147626622472 0.686495344473975 0 0
0.933799934145551 0.894095658552227 1 1
0.913509451100772 0.873354392048548 1 1
1.09019007561075 1.04597865744792 1 1
1.00610108656743 0.965992195775102 1 1
1.06484529064569 1.01982709422314 1 1
1.08569239047208 1.02781529250393 1 1
1.10145215521215 1.04114612006576 1 1
0.86440308504579 0.819201822966411 1 1
1.11438985757087 1.06139410301785 1 1
0.944081435454028 0.914948983841758 1 1
0.995935495661832 0.9483126278911 1 1
0.965742077721542 0.919078897095345 1 1
0.808943786461379 0.773635246820393 1 1
0.9726074193925 0.926666054661555 1 1
0.668494510902087 0.637287177643573 0 0
1.02561599414578 0.974286352590326 1 1
0.921294878154541 0.879958876596867 1 1
1.00087887529202 0.954243085414123 1 1
1.06274313295106 1.00553498385536 1 1
0.988110348177785 0.944619386914154 1 1
0.954242393326993 0.913510958191352 1 1
0.870632341503294 0.828970136326232 1 1
0.90892564812704 0.864936279177131 1 1
0.951290079316227 0.906316448945198 1 1
0.965854158967685 0.916271786605949 1 1
0.828341999800518 0.788969723091606 1 1
1.03202639290958 0.9814174088596 1 1
0.9449370303779 0.906104320055029 1 1
1.03957554545874 0.986625056399767 1 1
0.928728556339871 0.886326308316352 1 1
0.874406825193515 0.834468179621741 1 1
0.965272352818873 0.919740330055255 1 1
0.98987896968734 0.947220534694619 1 1
0.692607140541486 0.655978355087507 0 0
0.880234936486103 0.840678075711008 1 1
1.16073820276373 1.10341660054936 1 1
1.16491579961921 1.11021866373323 1 1
0.945885805864904 0.904062313396136 1 1
1.12974348212228 1.06952418799539 1 1
0.891894837802007 0.843783806682162 1 1
0.824811304163504 0.777699729748868 1 1
0.988210882714583 0.938165784142311 1 1
0.957269266244289 0.911030438550475 1 1
1.46750584717544 1.3930755524183 0 0
0.810557077093873 0.773526443845515 1 1
0.878601387224302 0.834053365516557 1 1
1.06254950301954 1.00908792762815 1 1
0.74550165716677 0.70913610568117 0 0
0.834401032942856 0.793342382478786 1 1
0.940133314333897 0.901993959153009 1 1
0.909667267741705 0.865663117940807 1 1
0.749217235850208 0.713636214424165 1 0
1.21565064113532 1.15549434239144 1 1
1.17172520582573 1.11873213415945 1 1
0.948282717754802 0.901200248373966 1 1
0.932004781823678 0.881562199663986 1 1
0.944742205370759 0.902023675505856 1 1
0.827382962362643 0.786044094783059 1 1
1.01341370767556 0.96498770086853 1 1
1.08828145024764 1.02945605598391 1 1
0.917091826835949 0.869370940378575 1 1
1.22132092697033 1.16414953258952 1 1
0.928612059686313 0.886229644011978 1 1
1.03016227955828 0.981992408678653 1 1
1.19953739611785 1.13561220457498 1 1
1.01903727975899 0.981586855863791 1 1
1.10862698828624 1.05648953557173 1 1
1.09532472076503 1.04680313363108 1 1
0.800031126970025 0.760498094206575 1 1
0.964453623191288 0.906099641106472 1 1
1.25572569215081 1.19769736423641 1 1
1.09653857572959 1.04737320448806 1 1
0.968017063080799 0.918445711598084 1 1
0.927177057065315 0.880430265919427 1 1
0.96473455036243 0.930989382821072 1 1
1.00357497766773 0.955840945901069 1 1
0.979625434190168 0.93302918992898 1 1
1.12209522546834 1.06628782230634 1 1
0.914814215571771 0.865935434421392 1 1
1.0215051753446 0.965440747367534 1 1
0.995114475504983 0.950833808222479 1 1
1.04586941165108 0.998917571768978 1 1
0.970930009252701 0.922963451599881 1 1
1.16193928651238 1.10406326354983 1 1
0.922681557428578 0.87618175013029 1 1
0.747502235083726 0.71116403059074 0 0
1.15021085191943 1.08844135987443 1 1
0.885316894761787 0.846383507506651 1 1
0.811453324189993 0.7735707864758 1 1
0.904738597344453 0.862240464416797 1 1
1.03132951607943 0.983639452595982 1 1
0.994458999769043 0.946363505872674 1 1
0.854904577221876 0.813617347990571 1 1
0.972758637728568 0.925997733626779 1 1
0.9089266470304 0.866004750723027 1 1
0.77351158348502 0.743242529123559 1 1
1.05613380645435 1.0077482550717 1 1
0.900304977906176 0.851085897721858 1 1
0.938512751422602 0.895133905468813 1 1
1.10807523389774 1.05494159903525 1 1
0.924582300386585 0.880895308153504 1 1
1.15886549910552 1.10395713782082 1 1
0.971620559045109 0.91831895079451 1 1
0.988824390878838 0.943584557457684 1 1
1.08838881378657 1.03277096104506 1 1
0.880354216164516 0.841425654752759 1 1
0.998185272681633 0.947143521011498 1 1
0.952752007240122 0.904499219212726 1 1
0.976146209102978 0.926396640881945 1 1
0.770668475912016 0.740798061127514 1 1
1.04647715958943 0.99034698668039 1 1
0.958959462168272 0.91591031471427 1 1
1.28250749324243 1.21838046571862 1 1
0.873028075851049 0.836776333016766 1 1
1.07428744309049 1.02323442659699 1 1
0.970779312244485 0.926320914230725 1 1
0.921581791801595 0.878401602054404 1 1
1.03104392301708 0.982222130868087 1 1
0.872315208420657 0.830383945733657 1 1
0.991092055900362 0.945866228457861 1 1
1.16687989585555 1.10662428008635 1 1
1.03488286127893 0.986877112803019 1 1
0.986855443797013 0.942357682925692 1 1
0.810152864724607 0.76405229036696 1 1
0.963745756181423 0.917139173298424 1 1
0.875968448989065 0.832770023576845 1 1
1.07482955529651 1.02092126909292 1 1
0.969626019025952 0.919918192069527 1 1
0.8901712999389 0.846667521206007 1 1
1.03206926492735 0.992395803065648 1 1
0.820959736423411 0.784226298308259 1 1
1.08020201802154 1.026375121383 1 1
0.925391410714087 0.873645656398179 1 1
0.85816061276796 0.814336875437502 1 1
1.26942985321029 1.20816572732411 1 1
0.918267637616958 0.873273148489242 1 1
1.1435286592243 1.09291700722606 1 1
1.01270569743661 0.965391458126629 1 1
0.933093954410142 0.888975834384657 1 1
0.991914387483242 0.94429845601476 1 1
0.952053091233119 0.910067809357473 1 1
1.0221296304335 0.971437203218513 1 1
0.958884067004956 0.906921996322317 1 1
0.96279598216675 0.91716538678885 1 1
1.08269519767498 1.02806957427604 1 1
0.654769666975005 0.621856353948039 0 0
1.09641485686117 1.04328147861902 1 1
1.02220497953408 0.966582124038097 1 1
0.978458513575181 0.926303973651278 1 1
1.12569304323287 1.06353767677459 1 1
0.952648312754944 0.902616771765964 1 1
1.05055638731451 0.998617887436046 1 1
0.812410861847862 0.771867016310794 1 1
1.11118516378639 1.06611552619779 1 1
1.00344480905688 0.9527325213108 1 1
0.912360433783473 0.866723534536293 1 1
1.10150560253235 1.04581518816856 1 1
1.05876463615179 1.010020515528 1 1
0.819090164850612 0.774057430431115 1 1
1.07664328437227 1.01938846289496 1 1
0.867749529679484 0.829431610678975 1 1
0.975703096467839 0.928345204413899 1 1
1.11385560215782 1.0579129984851 1 1
0.919245479604408 0.878046627304307 1 1
1.07852007473692 1.02675856008478 1 1
0.92022228895881 0.877456196420129 1 1
1.01979092087856 0.969622831536088 1 1
0.862984306502064 0.819292544602973 1 1
1.00410848213865 0.957674484293567 1 1
0.861111169666507 0.826192950208563 1 1
0.80619663306505 0.766557847386845 1 1
1.05741441473399 0.999585268589196 1 1
1.02427927180638 0.972534447108019 1 1
0.934639384187622 0.893827955579517 1 1
0.89777326488653 0.857087887359085 1 1
1.00740058970249 0.964341954941586 1 1
1.03079842757512 0.9814131680232 1 1
1.09115562577242 1.03921123396929 1 1
0.83839289150291 0.796001666208989 1 1
1.05845021507257 1.01408885045073 1 1
0.899602324421157 0.855569901184172 1 1
1.15610870264007 1.10079162884562 1 1
1.08434442388928 1.02593547920992 1 1
1.14080789057476 1.08904666511826 1 1
1.01242177686994 0.960670677885907 1 1
1.07851902704155 1.02656372084176 1 1
0.880172673954409 0.833920805828402 1 1
1.00118857132557 0.943987953991737 1 1
0.887936730957182 0.844208109292138 1 1
1.11045577717506 1.05770091435405 1 1
1.01337945305683 0.96104483616088 1 1
1.17984207106182 1.12300111933436 1 1
1.07916845149914 1.02550838700243 1 1
1.08803384255412 1.04327854162913 1 1
1.0069779693345 0.951637532721176 1 1
0.719487569805181 0.687812581035248 0 0
1.05823984745865 1.00498786395849 1 1
1.0252322898996 0.981221546960103 1 1
1.1970767500616 1.12976365367178 1 1
1.02666689294835 0.976596977272599 1 1
0.969403806214786 0.92710783786267 1 1
1.01417816603808 0.960168203485607 1 1
0.965353318157267 0.925885841111051 1 1
0.934643456896399 0.892056875711993 1 1
0.862605694293906 0.819228976217858 1 1
0.999611615473396 0.947049563496227 1 1
0.899200974465181 0.856604603252058 1 1
1.09120297587329 1.03852352023297 1 1
0.906200164074771 0.863351848878786 1 1
1.23855761290984 1.18140813661113 1 1
0.933368826948327 0.893080918233566 1 1
0.985680228811791 0.930781953851552 1 1
1.1345446791716 1.08213229001625 1 1
0.901576965515499 0.855992813197251 1 1
1.15934578176477 1.10061836369015 1 1
0.904648403299192 0.860869902728732 1 1
1.07439517378889 1.02557069829849 1 1
1.02562273238167 0.97661344579935 1 1
0.899053324154074 0.855801064207807 1 1
0.9521275673716 0.910303433090212 1 1
1.10408968111245 1.05049028330587 1 1
0.960118270693374 0.912935629388771 1 1
0.981319154267912 0.933742065559041 1 1
1.0172760266546 0.963417384241522 1 1
1.10330552501784 1.05013983633004 1 1
1.02586925661493 0.981851948590536 1 1
0.801502766795352 0.765925077228958 1 1
0.935606450087578 0.890056203147349 1 1
1.27594614521065 1.20877970739964 1 1
0.818768100151338 0.783508971220332 1 1
0.963197158933461 0.911947576346855 1 1
1.08877275967267 1.04251328591776 1 1
1.01514626368927 0.964721903110532 1 1
0.630900636605703 0.587734521773582 0 0
0.964358703690364 0.921166044651963 1 1
1.04603010229515 0.99684748764912 1 1
0.869160681483799 0.822440259817188 1 1
0.815632529126288 0.774742292504371 1 1
1.00231987846694 0.953546255199672 1 1
0.869972598653823 0.827702727365803 1 1
1.03255974145149 0.988069747405189 1 1
1.08680622933027 1.03556628302131 1 1
1.08925968456856 1.03749381153779 1 1
1.02907570739729 0.977261464326741 1 1
0.999894434909095 0.949524204577966 1 1
1.03305388956455 0.984156893050318 1 1
1.11763888943492 1.0615029436454 1 1
0.969538189557054 0.921053538844063 1 1
1.01009737792653 0.964840767338548 1 1
1.24195061058055 1.18327127257667 1 1
0.91644493156981 0.877244017589855 1 1
1.02199871081936 0.974857603852365 1 1
1.06675823934587 1.01807915919599 1 1
1.26363938224407 1.19889446902232 1 1
0.968666442373213 0.928156653320677 1 1
1.10137220594636 1.05194651589094 1 1
0.831096161121454 0.794877548676426 1 1
0.843663228917267 0.806415044064215 1 1
0.978907733718579 0.929761319356273 1 1
1.10600655972398 1.05041028874339 1 1
0.686419477818348 0.654911995640895 0 0
1.02539113656737 0.97580963626461 1 1
1.29802822929536 1.2307002964036 0 1
0.928937842237751 0.881621492568007 1 1
1.19492591479083 1.13439544410302 1 1
0.857825190410617 0.813561554369274 1 1
1.09114354508324 1.0381660827917 1 1
1.06821479980571 1.01507214453891 1 1
1.02684000664625 0.974906907736629 1 1
1.17642302340634 1.12104104219942 1 1
0.744131270602423 0.705875102258829 0 0
1.142626665048 1.09245772380734 1 1
0.91354094156729 0.872347115127816 1 1
1.13203705057721 1.07727276475467 1 1
1.01612496639624 0.969562909399725 1 1
1.10797154554019 1.05973712216082 1 1
0.970623811936035 0.922568713518046 1 1
0.875555211440073 0.831276392294932 1 1
1.0630845685458 1.01673976847286 1 1
1.08023993234633 1.02775560410816 1 1
1.0626517629781 1.01640555267304 1 1
0.866748733897899 0.827991161837405 1 1
1.115402367117 1.06656109954256 1 1
1.16909087716932 1.11618356414359 1 1
1.09067668667859 1.03943953875637 1 1
0.936561251877983 0.892898742574178 1 1
1.1492357088938 1.09897614613158 1 1
1.12411001134694 1.06624871868576 1 1
1.00289441567899 0.957244860713689 1 1
1.05425491636081 1.01173917276405 1 1
0.855761158483781 0.820225011388135 1 1
0.948799005654467 0.906936292117386 1 1
0.952378009261064 0.911443644380604 1 1
1.10012376811113 1.04782128666031 1 1
0.608452143634552 0.574460131075322 0 0
1.27556432798595 1.21051881575092 0 1
0.932244084572026 0.884614529328659 1 1
0.851009281239413 0.813515620341412 1 1
1.05175684137822 1.00781906900232 1 1
1.13191890702331 1.0744408567043 1 1
1.09089426204021 1.03993572014408 1 1
1.10126343202734 1.04669463641015 1 1
0.821849730614535 0.784229411092707 1 1
0.959913541926617 0.909834767596556 1 1
0.841343799970345 0.805521532448776 1 1
1.37212728774162 1.30724522401182 1 1
1.17701820274353 1.11790524375602 1 1
1.26229134022689 1.207584400539 1 1
0.996599039454552 0.951373912504999 1 1
0.934113158743165 0.890619580936749 1 1
0.968593468114944 0.925992365250613 1 1
1.15417681808229 1.10702815315324 1 1
0.958552151110426 0.914665203545638 1 1
1.24626054320615 1.18943434192652 1 1
0.923952975303336 0.880421781300768 1 1
1.00430695312062 0.95214345426272 1 1
1.17369885316834 1.11618410647097 1 1
0.908849377170655 0.853272715280607 1 1
0.925213446112713 0.883807695537095 1 1
0.959223502387829 0.908662861206563 1 1
1.03687785267476 0.989553326652256 1 1
0.8890482836016 0.850842641184496 1 1
1.11992633316917 1.0692303393394 1 1
0.832575566896414 0.788552699967401 1 1
1.10760278399702 1.05117050904376 1 1
0.795869563806559 0.755666478786214 1 1
0.934743500405089 0.889511565799402 1 1
1.06291112980588 1.01024157493443 1 1
1.10261363538943 1.04940903316352 1 1
0.962702262770465 0.919574694714649 1 1
1.04750643990642 0.998572791555964 1 1
1.12989319966528 1.07595709906381 1 1
1.0464787535016 0.994999969872549 1 1
0.778237820911647 0.744298143587806 1 0
1.10309458893489 1.04408308627627 1 1
1.10645551977545 1.04363528185267 1 1
1.20779298093662 1.15190156265831 1 1
0.933682456191142 0.88738248960085 1 1
0.969342932227138 0.924149162864686 1 1
0.880378217668994 0.842914935063496 1 1
1.16449659424945 1.12238668480394 1 1
0.717685777466652 0.682163021096703 0 0
0.933711297544603 0.891083449090861 1 1
0.801975734543111 0.765364849468059 1 1
1.04439613661977 0.994969336483912 1 1
1.1658794058308 1.11193645358329 1 1
0.791102724042061 0.753912799779823 1 1
0.796418455181599 0.757581127299093 1 1
1.33885655718909 1.27763153441918 0 0
1.17557145559604 1.11548270796458 1 1
0.952542150631529 0.911726612494808 1 1
1.02480796951795 0.97552051600295 1 1
1.02982006299543 0.985439458895297 1 1
1.0507098510059 0.995787252736516 1 1
0.807234681448542 0.768755435253513 1 1
1.21243199500462 1.1544856086591 1 1
0.986807471098569 0.940701824966365 1 1
1.12095749590085 1.06198955841185 1 1
1.08508467434694 1.03750354902058 1 1
0.911874886348228 0.867382701769335 1 1
1.0928083358958 1.04344743767282 1 1
1.04395169780634 0.994896095867383 1 1
1.05672369679376 1.00804795725144 1 1
1.06701582769472 1.0200945559976 1 1
1.19711846283866 1.1440470558259 1 1
1.00144910979139 0.954560282732964 1 1
0.859778433011877 0.819730048131699 1 1
0.995538865125407 0.944377804378793 1 1
0.904937431543866 0.866464313200159 1 1
0.812931321224802 0.776005207174551 1 1
1.01579931664262 0.96510102030596 1 1
0.885942060831476 0.842675950874775 1 1
1.34565879989413 1.27733586771939 0 1
1.08305542845837 1.03600813417235 1 1
1.02991677762618 0.977612339571804 1 1
0.817077924009945 0.779863780208377 1 1
1.03498371428918 0.985077924421084 1 1
0.995217502230149 0.95160161954817 1 1
1.04981086337636 1.00141435805785 1 1
1.11244633550129 1.06541557312388 1 1
0.745804153308831 0.711723681531268 1 1
1.01114678659615 0.96195697906924 1 1
1.07314445165821 1.02480684043835 1 1
1.08002061558318 1.03104235876371 1 1
1.00799494099136 0.960935639884348 1 1
1.16775830764326 1.10795569974494 1 1
0.901511134271929 0.855890056470098 1 1
1.07807497567568 1.02776066948181 1 1
1.0152674845371 0.966917202496055 1 1
1.17698664720744 1.12373811563211 1 1
1.03952845147819 0.989752286647993 1 1
0.980636975530196 0.936544920415763 1 1
1.01642104568027 0.968179924243474 1 1
0.9946444157881 0.941035171380371 1 1
0.950714465466773 0.904519799760291 1 1
1.1056341712515 1.05443243431408 1 1
1.07980613297349 1.02996342513815 1 1
0.83216281844839 0.790920538288558 1 1
0.954315179603648 0.911759879539581 1 1
1.01075957434989 0.964184951026702 1 1
0.919317540323609 0.870431125689079 1 1
1.01967412604303 0.971612170468389 1 1
1.06874723548823 1.01634498827621 1 1
0.752213492136145 0.71895563004348 0 0
0.89039333508604 0.850365820655641 1 1
0.877481615171932 0.839978590648009 1 1
1.08080665332129 1.02803205332097 1 1
1.27275692269766 1.20664316678396 1 1
1.07710625521411 1.02068274030229 1 1
0.82483214025945 0.780706445915875 1 1
1.09666447016505 1.03103350473499 1 1
0.785914795761061 0.749887428963232 1 1
0.953826787013379 0.909062905308539 1 1
1.00543764745144 0.956143130561751 1 1
0.841170084688432 0.800133093398327 1 1
1.0246715199565 0.974605543088374 1 1
1.07491033876592 1.0306388717705 1 1
0.921217526856572 0.87837316122127 1 1
0.905029566652551 0.863788254104986 1 1
0.882189407485019 0.843835052812075 1 1
1.13017465591173 1.07379254560214 1 1
0.913888410995901 0.866213533795615 1 1
0.926079739848071 0.884945574313724 1 1
0.828394725176058 0.793424735528734 1 1
1.12754816781152 1.07720784149599 1 1
0.934690986945884 0.883235606167663 1 1
1.13260440351292 1.0778533355575 1 1
1.02979397596162 0.978248983963509 1 1
0.822229819275163 0.778404806925707 1 1
0.805947645720695 0.768780538103669 1 1
1.08063642029701 1.03220759110346 1 1
0.910192252083502 0.86503047109106 1 1
0.696744821549146 0.659582683978344 0 0
0.953133165579788 0.906939500758718 1 1
0.904021799009211 0.860719319330699 1 1
0.759260249066636 0.723249418995687 1 0
1.08407140364847 1.03107438461316 1 1
0.86746556806962 0.827591084684044 1 1
0.939788320145484 0.893676324783476 1 1
1.06185519942072 1.01425458164278 1 1
1.09633205952803 1.04725139689018 1 1
1.04535232913942 0.988383628687751 1 1
1.05168371086201 0.99885114172059 1 1
0.924973926355866 0.88259018522344 1 1
0.912813216350254 0.86386144980253 1 1
0.935679863861975 0.886500919682223 1 1
1.1880748792158 1.1267164944847 1 1
0.993938359261502 0.940681720913657 1 1
1.18571910390776 1.13033278510792 1 1
0.983177581385503 0.931301442227308 1 1
0.827533202930752 0.789755588439959 1 1
1.00891730768795 0.95830365176967 1 1
1.05985008626751 1.00870826610006 1 1
1.0632216969836 1.01381496801771 1 1
0.921112334660191 0.875798463517646 1 1
0.940355708517397 0.892939235698611 1 1
1.08353439588288 1.03189744532867 1 1
1.09277449863915 1.04118760768949 1 1
0.917465457525713 0.878448565942744 1 1
1.15036509062041 1.09595288119561 1 1
0.923361850280399 0.878908621494029 1 1
1.05577173710213 1.00710214605003 1 1
0.945061440551668 0.904162837098235 1 1
1.05681467961089 1.00519161605708 1 1
1.28861295062931 1.21991920659202 1 1
1.08378978399618 1.0317932528047 1 1
0.895362254277486 0.851370164128149 1 1
0.718995927256531 0.688659869511904 0 0
0.942457030643434 0.895604842613973 1 1
0.887786817856003 0.851440712152571 1 1
1.16753890699108 1.11534604094791 1 1
0.965510229822612 0.918251459772668 1 1
0.811196338663111 0.773720672049448 1 1
0.936658826597606 0.885288544697312 1 1
0.805688529843847 0.764090093602078 1 0
1.20591202161901 1.14610917692853 1 1
0.892115324168959 0.852295351321789 1 1
1.21755951948147 1.15341142978699 1 1
1.19222777927819 1.13324083764907 1 1
1.08062975626842 1.03345335456079 1 1
0.775454203683533 0.73788586241371 1 0
1.15815253532181 1.10149091971003 1 1
0.889243007419302 0.83633797417371 1 1
1.02622484506202 0.967687721172761 1 1
1.37651171951118 1.30919697682264 0 0
1.23642427533312 1.17922936539102 1 1
1.1093040292885 1.05309612392351 1 1
1.35287812865281 1.2882848849525 0 0
1.09204788826641 1.04053772837328 1 1
0.906649341642665 0.861239135145693 1 1
0.919845470108062 0.872321233816348 1 1
0.731237829807504 0.70067027814262 1 0
1.09085200083195 1.04009487060224 1 1
0.864909578435658 0.819062253531707 1 1
0.897295660186466 0.854266158542715 1 1
1.00985338621309 0.960657734702207 1 1
1.20331509397674 1.14086941517764 1 1
0.959432130541438 0.912004180373598 1 1
1.02779068560406 0.980673207075773 1 1
0.86784388452019 0.829141368120912 1 1
0.917016710110601 0.873216065345953 1 1
0.962225357883119 0.911494583481591 1 1
0.895466992900915 0.854161016929157 1 1
0.813300305960259 0.776321503240637 1 1
1.01005399963447 0.958600777905896 1 1
0.844528288933292 0.797661296024822 1 1
0.993840162890894 0.94795566580487 1 1
1.13961490158505 1.08436037185746 1 1
0.859677612803845 0.824137331694366 1 1
0.968374677646209 0.923300876218313 1 1
1.29082745188187 1.22064977571257 0 1
0.953827113023606 0.909970582582476 1 1
0.9674513546195 0.912426450010109 1 1
0.966442017859735 0.922733800217005 1 1
0.743354792425138 0.713027835128568 0 0
1.07313792513654 1.00988424325716 1 1
0.813511685430042 0.764676862598565 1 1
0.974724451903778 0.92941529066549 1 1
1.08279534622213 1.02956518549123 1 1
0.854211848154354 0.805154496513031 1 1
0.846959234273395 0.811070615337999 1 1
1.13427445774325 1.07942443187277 1 1
1.08881482460583 1.02945776462905 1 1
0.851731646440839 0.811190537888083 1 1
0.997627849163868 0.95182359754754 1 1
1.16364394009771 1.11141226337326 1 1
1.19830567210766 1.13900159210075 1 1
0.934256792056592 0.892875848160321 1 1
1.08885701755671 1.03600667725211 1 1
1.31460245221129 1.2447756127688 0 1
1.13615262224337 1.08391773069251 1 1
0.840472057384278 0.799682591594141 1 1
1.08612059228126 1.03003596977288 1 1
0.785295792913151 0.749911570170114 1 1
0.814125047568779 0.771808220914747 1 1
0.934521967315849 0.887687659291775 1 1
0.998786226875716 0.949254401166726 1 1
1.11871712976653 1.0631035669329 1 1
1.36260381339763 1.29510613043013 0 0
0.880251949541251 0.838332680818743 1 1
0.940906572200129 0.892378737592492 1 1
0.986388964101242 0.934772667370252 1 1
0.974176679823177 0.924779111986615 1 1
0.841168868033738 0.802100243525692 1 1
1.06118820575468 1.00157121570138 1 1
1.19694883446924 1.13967048560254 1 1
1.0203594828828 0.970973931801948 1 1
0.934864174682421 0.89417677618134 1 1
0.844019845725242 0.805164763232354 1 1
0.976548210003959 0.927060732405384 1 1
0.871965193550685 0.827932474069172 1 1
0.906791036338614 0.864095492580187 1 1
1.04063937285786 0.990475735218909 1 1
0.957927588829229 0.91101482589979 1 1
0.996738212311147 0.948715065066765 1 1
0.759266986978731 0.722854493408213 0 0
0.632258329775604 0.600019519586951 0 0
1.08786582491766 1.03891571421734 1 1
1.14939812280691 1.09821313833338 1 1
0.872474800782695 0.8287322403067 1 1
0.781716218745685 0.748880126432248 1 0
1.01741576405832 0.965637067729404 1 1
1.03783126616601 0.98758835857425 1 1
1.11215981415567 1.05947266893882 1 1
0.893519001161884 0.850892362140099 1 1
0.957047178309058 0.915978172755115 1 1
0.927094560582376 0.886577702660616 1 1
0.927436349480682 0.882316834041827 1 1
0.954981937695795 0.90269393644236 1 1
0.832627371779231 0.797335758138327 1 1
0.912001966887277 0.868171458212609 1 1
0.881840608610569 0.844192160768248 1 1
0.795442795353765 0.763769826873746 1 1
1.25094275026865 1.19323123931581 1 1
1.20505326677318 1.14607638290733 1 1
0.864846136047989 0.817706037605787 1 1
1.12416666487227 1.06684740365027 1 1
1.16549894510322 1.10979363235674 1 1
0.977350630267205 0.934438172688621 1 1
0.902155260679016 0.856809323257203 1 1
0.924972069057543 0.881619497788023 1 1
0.891910891241785 0.852630970127635 1 1
0.955094478258667 0.912451532074604 1 1
1.09955486132989 1.04886885122922 1 1
0.920569543217378 0.872032879527246 1 1
0.699515652467068 0.667413566981825 0 0
0.842209805585588 0.806490529159704 1 1
1.28830571618661 1.22125882928748 1 1
0.785406891524872 0.753054935742311 1 1
0.95670787015557 0.910709367363067 1 1
0.911418478755937 0.874055295677209 1 1
1.12041464013243 1.06632732368936 1 1
0.842629711638653 0.803074579732989 1 1
1.02813752938797 0.979430215985253 1 1
1.06321409869565 1.01678703975016 1 1
0.818093450530403 0.7810903524386 1 1
0.815183037646199 0.776769769829347 1 1
0.839709476842567 0.79483121675086 1 1
0.774317185060849 0.736540658780172 1 0
1.11706384852314 1.05989652794172 1 1
0.828751113846325 0.792478077405571 1 1
1.13960560161266 1.09082045016354 1 1
0.870011166926963 0.827590670756106 1 1
0.807868206503421 0.765133214504234 1 1
1.08709729437276 1.0299619860079 1 1
0.921513043205239 0.876073201214623 1 1
0.934779963672528 0.884690492707561 1 1
1.13646238877983 1.07935497227673 1 1
0.873122409617491 0.826482574008086 1 1
1.0531693778194 1.00722014381126 1 1
1.06563142615473 1.01575368476124 1 1
1.00322493774091 0.959370143734336 1 1
0.755347044420619 0.718731801867125 1 0
0.952409131907472 0.912335230352653 1 1
1.05629903741026 1.00345176832722 1 1
1.13911901965104 1.07539744079082 1 1
1.0690539383644 1.02120877301055 1 1
0.982860766990918 0.938048219931398 1 1
1.11090625714051 1.0561519571288 1 1
0.695231944925476 0.665499930647407 0 0
1.26113327200409 1.20299284888733 1 1
1.21151393840373 1.14996702145247 1 1
0.897108568409948 0.856890888165729 1 1
1.01050076669114 0.954591513754191 1 1
0.907947061970325 0.865111904567925 1 1
0.85547388860147 0.810944936245498 1 1
1.13111927381385 1.08139791593982 1 1
0.925046623237533 0.883097376728767 1 1
0.994212725299429 0.945386587245087 1 1
1.17972931222959 1.12612806568709 1 1
0.926053117516687 0.882055260097804 1 1
1.17139669709991 1.11566923909584 1 1
0.858792738746301 0.820085405930688 1 1
0.941994493744853 0.896437825893096 1 1
0.865047304767872 0.824747608561798 1 1
0.846778036060329 0.807777976991544 1 1
1.0532498573786 0.998141197996897 1 1
0.699731898368293 0.666683216886801 0 0
1.14939647868453 1.09162265146911 1 1
0.936638742209047 0.896898922811394 1 1
1.10266783252378 1.052625983753 1 1
0.851505871434178 0.810305862135013 1 1
0.699559562147615 0.667100558436758 0 0
0.946168968436524 0.902068218114024 1 1
0.823287888047075 0.781614867004799 1 1
1.07416784823027 1.0198089058069 1 1
1.15531259056989 1.10056772452269 1 1
1.02125177766938 0.967790237571714 1 1
0.7664693981744 0.729182390179907 1 1
0.871796119588247 0.830212753611575 1 1
0.81539880239481 0.77905519641527 1 1
0.877437041114138 0.83343079726738 1 1
1.0915233319356 1.04128281768831 1 1
1.14242608978494 1.08444901717688 1 1
0.736784928203532 0.706864440857381 1 0
0.996037358488857 0.950675485800469 1 1
1.09722743317404 1.04444219799834 1 1
0.877392969153728 0.840079407050922 1 1
1.01098536134559 0.959805611544035 1 1
0.97118367039366 0.925156313030882 1 1
1.13090455864574 1.06941189092425 1 1
0.800933138338699 0.76137463589147 1 1
0.994998740049546 0.944134909712818 1 1
1.21703143955762 1.15925685302437 1 1
0.88744602261155 0.841133746907284 1 1
1.18268016102473 1.12107725333546 1 1
1.22151760883538 1.1609764763071 1 1
1.08335401817888 1.03119794402563 1 1
1.00904188275841 0.958690121202228 1 1
0.921135837556788 0.881321964557573 1 1
1.104751638236 1.04932557227427 1 1
0.961122218399381 0.917723662306793 1 1
0.906127250724916 0.865704118080276 1 1
1.00423063729061 0.954497775142601 1 1
0.825753950121725 0.782064621762514 1 1
1.05603736023699 1.00847073997402 1 1
1.05494713179296 1.00037886673646 1 1
0.993760001323143 0.94774369629332 1 1
1.02347729866736 0.972336033881831 1 1
0.990381662631382 0.941503274129612 1 1
1.12714008585184 1.07225598702231 1 1
1.01671292144395 0.966320219677493 1 1
0.875911177084256 0.826460079636508 1 1
0.808969940491736 0.770978188424767 1 1
1.04057126532814 0.995529770637871 1 1
0.882004546101211 0.843035845566736 1 1
1.04252777329367 0.988844738033177 1 1
0.923613349834687 0.879023225460113 1 1
1.09157920215857 1.03703892781625 1 1
1.21526758985624 1.15590168844576 1 1
0.943605405817216 0.891042719603566 1 1
0.890409855303661 0.846222328262093 1 1
1.00049293892355 0.958307057403232 1 1
1.30688255094078 1.24495549444053 0 1
1.00807353558406 0.961794580497408 1 1
0.955968166968405 0.904396090790703 1 1
1.04566257682538 0.992704016771002 1 1
1.09663264174561 1.043810915785 1 1
0.86455373160094 0.826508458732417 1 1
0.871475774335042 0.823394824274039 1 1
1.05637470589066 1.00087119074395 1 1
1.18085496227732 1.11680866308921 1 1
0.929914969845144 0.88753739433786 1 1
0.98912388938075 0.939304874533092 1 1
0.928303868118628 0.890571959390608 1 1
1.1239576189148 1.06877457142303 1 1
0.791751920509718 0.757497904426328 1 0
0.835442850636772 0.797451014184151 1 1
0.954755871701724 0.907919040533338 1 1
0.960730004183307 0.907903369293415 1 1
1.00189592198246 0.954720175330234 1 1
0.900734226800546 0.858840181340236 1 1
1.31660810149212 1.24935864749619 1 1
0.941041707424539 0.892511450905608 1 1
0.907067099025577 0.866724652228753 1 1
1.01002125764192 0.964324463625418 1 1
0.833414608056036 0.792622239087522 1 1
0.827255376884458 0.786729928720768 1 1
0.753111830162233 0.719488586001256 1 0
0.949825705941145 0.907962765783358 1 1
0.928520617250563 0.885332565121781 1 1
0.969266921539635 0.919506726413385 1 1
1.12251955450373 1.06842991526767 1 1
0.867949917295215 0.829203174986242 1 1
1.23540726485221 1.173688931639 1 1
0.913050018277216 0.869833345857797 1 1
0.971414952815801 0.928414018345926 1 1
1.05698937698499 1.0200667536394 1 1
1.02950228137257 0.97523846192004 1 1
1.03192929274497 0.984202608984422 1 1
1.10900215599736 1.0561947201309 1 1
1.09616395991432 1.04648670492461 1 1
1.04139965383397 0.98773402151662 1 1
0.998363051235244 0.95875546287903 1 1
0.865211509199547 0.826330972187748 1 1
0.833154683472995 0.79734061764042 1 1
1.06242203591415 1.00531188675972 1 1
1.03191510444663 0.98689120454189 1 1
0.921316945215487 0.876988643205994 1 1
0.874776211760421 0.833913711637856 1 1
0.893417699936792 0.845732236637355 1 1
0.961669849182284 0.919011135178929 1 1
0.987221192747728 0.942600341428391 1 1
1.06767437716324 1.0200284172267 1 1
1.07184466889192 1.02222141514029 1 1
1.04271510798419 0.987924576988606 1 1
0.839484901344618 0.798540851127569 1 1
0.720834053823007 0.688194219548403 0 0
1.07826594709673 1.02600646117228 1 1
0.801996381599344 0.765907427509783 1 1
1.07150017918953 1.01849377442649 1 1
0.989350388769678 0.941466951285418 1 1
1.02990238909438 0.984236973468914 1 1
1.28671804324499 1.22257220201421 0 1
0.923789871081289 0.88517005522605 1 1
1.18028838245561 1.12313873605635 1 1
0.818650820027376 0.782333839434264 1 1
1.02264586314951 0.971682793274602 1 1
0.921211852370506 0.877212759961673 1 1
0.658030520914197 0.630633144048184 0 0
1.00228739964498 0.94930203267679 1 1
0.75268321367625 0.721956882556836 1 0
0.88258019268795 0.840705087055062 1 1
0.876509037266462 0.834052680636447 1 1
0.896724741484659 0.854942981597808 1 1
0.805413496786165 0.769708031661831 1 1
1.18891541516491 1.13676978137612 1 1
0.955094380738468 0.908035454811654 1 1
1.14981680460658 1.08885206452447 1 1
1.11119585463501 1.0638083899618 1 1
0.787339850549477 0.747886224101324 1 0
0.869485206281282 0.828045825683167 1 1
1.17033397179456 1.10727065585271 1 1
1.12423502624441 1.0718192627426 1 1
1.07368976216562 1.01634749863909 1 1
0.959944289714298 0.914379325788498 1 1
0.980399005678085 0.936486649325115 1 1
0.957954325741319 0.915187949679631 1 1
0.828950347600051 0.786671059849279 1 1
0.996002496117566 0.951354097643555 1 1
1.06611810583627 1.0138856254913 1 1
1.13406868153216 1.07783190948428 1 1
0.801646907580305 0.761574525424064 1 1
1.02713918953458 0.974576574461549 1 1
1.06665285015404 1.0156547303249 1 1
1.12373184640892 1.06720330723959 1 1
0.806377499054273 0.767684427130373 1 0
0.739852181081088 0.702700919774639 0 0
1.06904890695663 1.02016652634281 1 1
0.860340018689684 0.818050285824256 1 1
1.013437137964 0.964048337913717 1 1
0.885487628786781 0.848829015477623 1 1
1.22966638305138 1.17371488331126 1 1
1.13750004713897 1.08182274931851 1 1
0.885201924628503 0.844558248560175 1 1
1.05517951381192 1.00305909107729 1 1
0.884149697969347 0.837698724486206 1 1
1.07486456102816 1.02145856237546 1 1
0.725766709161891 0.689527154577483 0 0
0.970925243850852 0.924639306220116 1 1
1.03936064422495 0.983313078732662 1 1
0.886274374763294 0.837891853379123 1 1
1.14250162211495 1.08342508372229 1 1
1.05684255490433 1.01355873414422 1 1
0.737149798737024 0.706298615163113 0 0
0.993166234045417 0.940971929133845 1 1
0.87790587884214 0.836218959437606 1 1
1.03882101036326 0.988303696935553 1 1
0.864742148345305 0.825134674032103 1 1
0.730265160705528 0.696909716945278 0 0
1.0772313369744 1.01929077141468 1 1
1.04657600823678 1.0017641207286 1 1
0.988880247347762 0.946280658043631 1 1
0.872258027944901 0.830159150775265 1 1
0.824256836188724 0.777241226864435 1 1
1.09591170092155 1.03977106303533 1 1
1.10814725434024 1.05546330500065 1 1
0.871338044450605 0.829811212325605 1 1
1.33672300273512 1.26525497075954 0 1
0.962254992744236 0.919648194985371 1 1
1.04638048988311 0.995088145612406 1 1
1.11777624716742 1.06891305489763 1 1
0.931489518179867 0.887955377245765 1 1
1.08570976993441 1.03345868338708 1 1
0.873599485576631 0.832426313765122 1 1
0.762565394695512 0.716768168103106 1 1
1.20183674385113 1.14346660300318 1 1
0.990286222530876 0.949132176574902 1 1
1.13555523812737 1.08463492265995 1 1
1.10853558304296 1.05661740181426 1 1
1.01155910517065 0.960712093997316 1 1
0.795781559841588 0.760633696786161 1 1
0.843169071649214 0.801506526740728 1 1
1.10384492498911 1.04888887932584 1 1
0.906104889893361 0.869903691066427 1 1
1.0095909433635 0.961263297232014 1 1
1.01390188420345 0.972501164072891 1 1
0.933886211928745 0.888918524800334 1 1
0.572470866750676 0.539440192218489 0 0
0.993469586277729 0.942684315368726 1 1
1.08137889218887 1.02480839161216 1 1
0.786916859212902 0.750511558494294 1 0
0.937900432761484 0.895044827221474 1 1
1.06832282139332 1.02039885755141 1 1
1.07003890759021 1.0217480273518 1 1
1.05257618057677 1.00509675081237 1 1
0.941081200711621 0.896488615804766 1 1
0.742397280836182 0.703688060887956 0 0
1.01061983863065 0.978898254872364 1 1
1.0902409613871 1.03938598036561 1 1
0.82331679525745 0.780403024479561 1 1
1.0730907095168 1.02879254282288 1 1
1.05502982089389 1.00387726131104 1 1
0.897757307842982 0.860085773591072 1 1
0.947624789567497 0.90283702158731 1 1
0.80811125273138 0.763807818824412 1 1
0.82641421238896 0.781605580668301 1 1
0.905357245761035 0.864858872493087 1 1
1.28065369427883 1.21974491751087 1 1
1.12350412710025 1.0722802355153 1 1
1.07002737793455 1.02037657912731 1 1
0.934683082206531 0.889086278447776 1 1
1.17553324291849 1.11785685809132 1 1
0.88719235037065 0.844504170455608 1 1
0.73632833825797 0.699049969245198 1 0
0.968823325604378 0.921706155535691 1 1
0.969023661296219 0.923206447123921 1 1
0.834733879930272 0.794950732960539 1 1
1.16206894712996 1.09812967183196 1 1
1.04460503994007 0.997174452429975 1 1
0.781650930254423 0.743081093073163 1 0
0.702458603790372 0.671665545387346 0 0
0.939557260436372 0.89459800525617 1 1
0.975791547549071 0.926503445523097 1 1
0.830196626031246 0.787834758747106 1 1
0.959004005591673 0.920265693567301 1 1
1.08864172714434 1.0346219989933 1 1
0.892612472753255 0.848863935747578 1 1
1.03041330999072 0.981393668915633 1 1
1.06462605140125 1.01329299787127 1 1
1.06689807457694 1.02172842409912 1 1
0.791050371447648 0.749215499694028 1 0
1.03357111873296 0.980356065365209 1 1
1.15828521928013 1.0984966470129 1 1
0.978416163969077 0.929560483956269 1 1
0.934003591561635 0.894050157640907 1 1
1.1799674096023 1.11816744305717 1 1
1.06339010166321 1.01177504651792 1 1
0.862825461764065 0.824075672596728 1 1
1.11681934959131 1.06563910527126 1 1
0.910233335078157 0.865971117901943 1 1
1.063096095858 1.01587825809164 1 1
0.845089001610544 0.804735774871158 1 1
1.05936282251556 1.00512096391888 1 1
1.040982886334 0.986127683343748 1 1
0.85570856205467 0.818597756182936 1 1
1.18088132937993 1.11835428149592 1 1
1.10326125972207 1.05387750068105 1 1
1.14094194545464 1.08869809359127 1 1
0.783518484493309 0.743079256230366 1 0
0.596766497292927 0.564116234273192 0 0
0.905142888511252 0.864984236305884 1 1
1.01410934918058 0.967961272021906 1 1
1.00409007837632 0.959190572778507 1 1
0.805733592875582 0.76377503754719 1 1
0.928011234618264 0.881130182584798 1 1
0.909717669894746 0.870628123189534 1 1
1.03414171941979 0.99162945316419 1 1
0.960827934575088 0.912692318172942 1 1
0.789122366513609 0.753896949515119 1 0
1.07501352522252 1.02850582569446 1 1
0.855900677540576 0.814928097830187 1 1
1.06334706537018 1.00545518476448 1 1
0.960207562172342 0.910001394992798 1 1
0.88705715267341 0.842140714970622 1 1
0.973166317059019 0.929997156348633 1 1
1.15621360201335 1.10307500351893 1 1
0.976452177536095 0.927961929152322 1 1
1.04816259173194 1.00380631533275 1 1
1.21308665552414 1.15190117612161 1 1
1.05742156813696 1.0111271757028 1 1
0.848900047022688 0.806808049068066 1 1
0.843700014732226 0.805105210954971 1 1
1.19832658391624 1.14037121028436 1 1
0.932498804998869 0.890106980063031 1 1
1.07167311149409 1.01824119240878 1 1
0.787476104608962 0.749798342508942 1 0
0.722625932614445 0.689876215988719 0 0
1.15979064771199 1.10568285696433 1 1
1.04159965109775 0.991029814242446 1 1
1.10345620142708 1.05274200304612 1 1
1.01105485729094 0.961648958025698 1 1
1.05568660312154 1.00529842334723 1 1
0.688200039709374 0.645545016206665 0 0
1.06760755561763 1.02090523815007 1 1
1.06106095203768 1.01130543508609 1 1
0.963821960635463 0.913242585596384 1 1
1.09881416680882 1.05055258115667 1 1
1.02273733722014 0.970718565771496 1 1
1.02457592090889 0.972469029259521 1 1
1.17469654760453 1.11973258584576 1 1
0.924393853369901 0.878238348248961 1 1
1.16185133421822 1.1051778868662 1 1
1.09146751036736 1.04305275060589 1 1
0.933042365404897 0.888258618021094 1 1
1.21362225515672 1.14814879792823 1 1
0.944025565445935 0.894879128719067 1 1
0.848360370857445 0.808808747904726 1 1
0.917267836414838 0.866178175921311 1 1
0.937104010492406 0.891352731549025 1 1
0.866435636121572 0.819571762722971 1 1
1.03411480363894 0.98830452301132 1 1
0.885040680791079 0.841977150579099 1 1
0.99255223762221 0.940969182608464 1 1
1.03268093177567 0.989470964494717 1 1
0.959464243240149 0.916075070059044 1 1
1.25928600125775 1.1977873598615 1 1
1.03824678826837 0.986354745776048 1 1
1.02142631972518 0.97312232956821 1 1
1.024297198565 0.976662544928229 1 1
0.824759502462715 0.782598907515366 1 1
1.22263457510653 1.15628402865951 1 1
0.768746951358543 0.72871621667421 1 1
0.945065019300738 0.897266736392782 1 1
1.00504994542088 0.949993409529407 1 1
0.94779822734098 0.903670660425282 1 1
1.00249627062012 0.956347052470718 1 1
1.08878359844176 1.03636036908728 1 1
0.992755561999121 0.944124430320284 1 1
1.16642318723411 1.10496552368328 1 1
0.962163630482965 0.915747327110573 1 1
1.06948795546936 1.01854222105661 1 1
0.96282866974394 0.917574377593307 1 1
1.15355463034761 1.10122248355168 1 1
1.06169205954454 1.0036378752409 1 1
1.07974895930972 1.02925771663999 1 1
1.02414308229332 0.966057793071854 1 1
1.18803714234781 1.13000906046867 1 1
0.977848359196991 0.932916185341034 1 1
0.977065311919013 0.934402542164244 1 1
1.11620537167229 1.06082750738948 1 1
1.13212590207215 1.08176362783428 1 1
1.04782060219602 0.998240201919836 1 1
1.02028737346453 0.971014231332317 1 1
1.02274966709821 0.970883614297259 1 1
0.943823412017524 0.89246058071465 1 1
0.974252607379896 0.925834505678296 1 1
0.935826378885281 0.888475516876207 1 1
1.11694426589157 1.06107638542661 1 1
0.833933509228089 0.795066299813002 1 1
0.988123171960474 0.942092681561454 1 1
1.10301572536155 1.05754985616344 1 1
1.05796055244018 1.00560608317041 1 1
1.32343734377758 1.25535745329727 1 1
0.966857089376587 0.918316572891106 1 1
0.950179980043411 0.902990758768224 1 1
0.93691195119054 0.895756834885299 1 1
1.25715564223543 1.18960864308549 1 1
1.092114258531 1.03661459819895 1 1
0.78637957856673 0.753809020416543 1 0
1.05990863712041 1.01103168524937 1 1
0.764998381401595 0.731343659759272 1 1
1.17435388194003 1.10994638145064 1 1
0.774070547683958 0.73702860144645 1 0
1.25726221028395 1.19107231718841 1 1
1.00229013839741 0.952634855405922 1 1
0.810469649996511 0.773854603050653 1 1
0.897098081754608 0.854878178944341 1 1
0.834967374326765 0.800051784840563 1 1
0.778516453912297 0.741962368861066 1 0
1.0230141821427 0.97331830824215 1 1
0.983785044012604 0.940662634848346 1 1
1.1043362927502 1.05339118700159 1 1
0.957150226513429 0.902185616331491 1 1
1.25955339732105 1.20786043264957 1 1
0.998725403255458 0.95433617306675 1 1
0.725497000813849 0.692090398432135 0 0
1.15040959041652 1.09534149224654 1 1
1.02585456786192 0.980434228788969 1 1
0.960410158945538 0.916800055555992 1 1
1.10509687899681 1.05413880536325 1 1
0.780501538828596 0.74302502425364 1 0
0.958189802358503 0.914500587330167 1 1
0.893911840499175 0.858352561670119 1 1
1.12850266753521 1.08148312814083 1 1
0.934892221787974 0.888466441470121 1 1
1.06564931079644 1.02078050812563 1 1
0.897508432658425 0.853588505126957 1 1
1.05154378487097 1.00597372999293 1 1
0.88929902620404 0.847140591680547 1 1
1.03380831865994 0.979593591891091 1 1
1.10507918999299 1.05197290981265 1 1
1.16345024201148 1.11013255189313 1 1
1.15984046381187 1.09256959844276 1 1
0.91167595558504 0.866426155827334 1 1
0.960051225082519 0.915205605277301 1 1
1.36836987160114 1.29367382333504 0 0
1.05003825570196 0.999374292646557 1 1
0.888111301990992 0.845162870123877 1 1
1.24917312459727 1.18876217085074 1 1
0.960388026352186 0.911926416367684 1 1
1.02259981833465 0.973472186727492 1 1
1.09309797366512 1.03880329061518 1 1
0.98292388323458 0.935756004932149 1 1
1.02481475561386 0.971544014618363 1 1
0.948852158251008 0.902622401848385 1 1
0.946787598479003 0.90470084375755 1 1
0.719748862581649 0.681524797412177 0 0
1.00404909107073 0.953663060116644 1 1
1.04840122702227 1.00138940719198 1 1
0.884039456015952 0.838973375278532 1 1
0.976082270270173 0.928209558384341 1 1
1.14110121536569 1.08814406982127 1 1
1.09010310825524 1.03600276568416 1 1
0.772524608794265 0.736183644049098 1 0
0.888184990386837 0.839371975106777 1 1
0.985992925242576 0.933004911501488 1 1
0.788150996328109 0.7489593075681 1 1
0.924396459460738 0.881339141269219 1 1
0.930120613673343 0.885511231282381 1 1
0.759581572006777 0.722988930265841 0 0
0.934274970784513 0.893444001847809 1 1
0.891694256840243 0.840906869877528 1 1
0.831708572423853 0.789332154606021 1 1
1.0447052322454 0.990906577804898 1 1
0.825038593623774 0.786097235956888 1 1
1.00979793588727 0.965780502069991 1 1
1.03726603836484 0.988170796979506 1 1
0.646057984300262 0.614431192454611 0 0
0.875926513374343 0.836160281303618 1 1
1.04281260038881 0.992744006018718 1 1
0.779112234534325 0.741226929309297 1 0
1.08522390789396 1.02654524372711 1 1
0.884581495552393 0.835854907709426 1 1
0.932154021806722 0.882263690201042 1 1
0.851842228482282 0.807563987065985 1 1
1.00312349220914 0.956749434588362 1 1
1.13470100794546 1.07833217153959 1 1
0.778995107400019 0.73869095484861 1 0
0.882773164690692 0.839769246870508 1 1
0.956704094383263 0.908940231586983 1 1
0.944280293816312 0.901692578697884 1 1
1.03762831039723 0.986705411534222 1 1
0.912432327028218 0.86589514753011 1 1
1.14735559906697 1.09780961118822 1 1
0.968278472178745 0.921515456610219 1 1
1.11076350548091 1.06262924447744 1 1
1.18771787001402 1.12368120441696 1 1
0.98407365447528 0.944725409845704 1 1
1.07862897586751 1.02979149082147 1 1
1.10486024667508 1.0506533734177 1 1
0.857577832342542 0.818978012062156 1 1
0.950870859468842 0.907038830328568 1 1
1.0268868666503 0.975872863924823 1 1
1.16051623445772 1.1064266363478 1 1
0.99953692827825 0.953169391603168 1 1
1.07722036496804 1.02710352359056 1 1
0.78175925480182 0.744591199325636 1 0
1.08986211996809 1.04161038164584 1 1
0.961823899947396 0.917871696625884 1 1
1.04285153773872 0.996921811660849 1 1
0.934636510817135 0.887397881346302 1 1
0.999724832355545 0.950208898582041 1 1
1.16777403171232 1.10814894997719 1 1
1.02754933548069 0.974411901059596 1 1
1.00124417330226 0.942396874324803 1 1
0.881702788235592 0.840687050967298 1 1
1.27631729454278 1.21060133403394 0 1
0.869150323145084 0.828629638501512 1 1
0.882783491426362 0.837391604657871 1 1
0.764332072973027 0.727913521706848 1 0
0.915215281173386 0.862549641026369 1 1
0.984996407463179 0.934847190897938 1 1
1.02094230922112 0.975484026898139 1 1
1.04037132805744 0.987423386345053 1 1
0.955278721661941 0.913238279880237 1 1
0.802956017836808 0.768029172836234 1 1
1.12316598761569 1.07054363815107 1 1
0.943899759134456 0.902244543737123 1 1
1.30926182144282 1.24588142459825 1 1
1.00950745647126 0.961659538437727 1 1
0.973559700309589 0.924784958319094 1 1
0.989164232616823 0.940330145241213 1 1
1.00989896113406 0.969609065362899 1 1
0.796409279982352 0.760402852105302 1 1
0.912784064192062 0.864019837968064 1 1
1.35561594720092 1.29344614611992 0 0
1.09737280366234 1.04519339954139 1 1
0.899308967178419 0.852444531525819 1 1
1.05193801141607 1.00189749502483 1 1
1.03085091650157 0.985782195084457 1 1
0.964898528811246 0.916975334941343 1 1
0.831197796111079 0.794102629097779 1 1
0.955116798161606 0.911807749895233 1 1
0.718670257768321 0.685889705641814 0 0
1.04987359094398 1.00189648277747 1 1
0.80785962437218 0.771570834700884 1 1
0.953405415703235 0.904614190761124 1 1
0.86583975165087 0.82655712853963 1 1
1.03352742342332 0.986924061072328 1 1
0.939315594179882 0.889728353474776 1 1
1.11185590757004 1.05675612433491 1 1
0.916747916695919 0.869342915787762 1 1
1.21847676089337 1.16503974589674 1 1
1.13765355170366 1.07910165080242 1 1
0.797173655203907 0.754112334297768 1 0
1.06070403722162 1.01178223684802 1 1
0.819095366561444 0.782198963760191 1 1
1.13083565948306 1.07601207131037 1 1
0.964530610217797 0.913731453843077 1 1
0.970242276254445 0.920155678325469 1 1
1.21872551699558 1.15411602687672 1 1
1.06067404505023 1.01049341850632 1 1
0.735929419099216 0.697354259942306 0 0
1.10321824070891 1.0566882599442 1 1
1.04778168661906 0.994763503992658 1 1
1.14700988354616 1.08999283821897 1 1
0.850777135585388 0.811499195477013 1 1
0.926083418664158 0.879430458095181 1 1
0.886704514801803 0.84223188011908 1 1
1.00324210067404 0.954044731749568 1 1
1.01504371194415 0.962059399983941 1 1
0.931668718564509 0.882990572746684 1 1
0.868068301882632 0.820881762090343 1 1
1.06737943931547 1.01704706058991 1 1
1.05893549022297 1.00711855615635 1 1
0.89888578617444 0.854546587898083 1 1
1.00248270684346 0.956071505153826 1 1
0.841026786214828 0.80343888142653 1 1
0.953161590575433 0.902216269170298 1 1
0.923412321172857 0.881444168114271 1 1
1.0452223298131 0.994150421682101 1 1
0.962704313054822 0.914839199268735 1 1
0.969480534396017 0.923449513015417 1 1
0.913382219410649 0.870976811793113 1 1
0.760975226616626 0.724738009618297 1 0
1.0932649700222 1.04507359873079 1 1
0.928964641040839 0.887831757036274 1 1
0.860515556813166 0.81423722858873 1 1
0.959693436451297 0.913447461178077 1 1
1.15528062023845 1.09558084089302 1 1
0.862933669085331 0.819761357400579 1 1
0.876037023929305 0.832920438901851 1 1
1.11072188998761 1.06188012352355 1 1
0.990906000142268 0.941039800702761 1 1
1.05800858407155 1.00771122020233 1 1
0.887183612846817 0.846483602966695 1 1
0.975020189998465 0.925527545034291 1 1
0.999224986585355 0.952402672373179 1 1
1.07073121285021 1.02272906245866 1 1
0.963960878698837 0.911203199921985 1 1
0.972348001979348 0.926243791054303 1 1
1.09558525234415 1.0482728771179 1 1
0.98620901721392 0.936669659576403 1 1
0.852092768766939 0.815027219738357 1 1
0.994714898054405 0.947293310639355 1 1
0.865742347026779 0.826418797296876 1 1
1.05648973620814 1.01259292241125 1 1
0.979333943037137 0.929467096557732 1 1
1.10901128946476 1.0513229869813 1 1
0.824204331806584 0.782589913871529 1 1
0.878995006157346 0.834248249086984 1 1
0.775016501833565 0.733357826747217 1 0
1.02727889995341 0.978529476816009 1 1
1.01904061364588 0.964460703821753 1 1
0.925972078726308 0.88221086682122 1 1
1.16561100288301 1.11098059325619 1 1
1.16410725419953 1.11341761450518 1 1
1.00137899303168 0.953210458159023 1 1
0.851456182079693 0.811187091019285 1 1
1.19159461211489 1.1329064940055 1 1
0.865848373051389 0.823094950227094 1 1
0.899351946786183 0.854705521036726 1 1
0.999118790349088 0.952955012722172 1 1
1.17038345402103 1.10838926505086 1 1
0.871931253555025 0.824860808416913 1 1
1.01546245492916 0.965443071893315 1 1
1.14638241264262 1.0895812543781 1 1
0.930188497802043 0.884130011490724 1 1
1.04025452482324 0.992375210227555 1 1
0.94516804212976 0.899470022965556 1 1
1.09529519171873 1.04679832608122 1 1
0.880405389933609 0.838115049655556 1 1
0.836424293770474 0.793564131332387 1 1
1.09985404608754 1.0431879988568 1 1
0.907776589598821 0.858770450702906 1 1
0.916817919503345 0.875443114247277 1 1
1.06898959883551 1.01690074846782 1 1
0.999691844872366 0.944861870550268 1 1
0.767093625841217 0.727552782375295 1 0
1.06621795336678 1.00974049621723 1 1
0.928128155665194 0.885565700483707 1 1
1.16979751414017 1.11269895658431 1 1
0.830545566358229 0.789463634023304 1 1
0.965148082654043 0.915835764409937 1 1
1.11302917882263 1.06315070691462 1 1
1.13635660230252 1.08242884863429 1 1
1.08212848250539 1.03017752503261 1 1
1.22015885041687 1.16766615651174 1 1
1.10874832971627 1.04971591065558 1 1
1.01613217943492 0.96820020046059 1 1
0.846056815301207 0.79424779127321 1 1
0.768874121457829 0.728385320039073 1 0
1.03953138309651 0.984995476483682 1 1
0.901677125547428 0.857915622634797 1 1
0.868097195015917 0.820995863846338 1 1
0.947191642704174 0.899663036292483 1 1
0.947401844831786 0.893718797632154 1 1
1.05039578496703 0.99892164875926 1 1
1.00134869212006 0.955725855946157 1 1
0.82926970435275 0.788355888552521 1 1
1.15205491393953 1.10035385643513 1 1
1.06599512323459 1.01608298378336 1 1
0.777486227979418 0.735989277329976 1 1
1.19639101620751 1.14839115617147 1 1
0.936806161597454 0.897159500348529 1 1
0.780468375352254 0.742275709616726 1 1
0.832434458766569 0.793445908620471 1 1
1.09644837801433 1.04774734455909 1 1
0.902374666465549 0.862956052287021 1 1
1.03904038206094 0.987290841468636 1 1
0.821159714983151 0.782279427468652 1 1
0.921463062174832 0.874712946441575 1 1
0.928065964622161 0.880607326587003 1 1
1.36870390340682 1.30555414766222 0 1
0.907594049605848 0.859305998269345 1 1
0.825620328786148 0.781561819853325 1 1
1.13861159794612 1.08397399247895 1 1
0.864796301890388 0.823558433433433 1 1
1.02695531814439 0.97959004805586 1 1
1.02226359015097 0.977688931113652 1 1
0.924613500283177 0.875475620732786 1 1
1.12739392764006 1.07532542026018 1 1
1.02430317405783 0.980361191778177 1 1
0.986069907202866 0.943736624243485 1 1
0.948015330966865 0.900531148454142 1 1
0.881599552119494 0.837400542907439 1 1
0.994834446288452 0.947354242354346 1 1
1.08459724429269 1.03061482494242 1 1
0.880097310659438 0.842388846734869 1 1
0.886997890092487 0.845704032231398 1 1
1.1798826225528 1.12150327853376 1 1
1.01668753398768 0.964862312899775 1 1
1.0780462143205 1.02511816326212 1 1
1.00321755322133 0.953601769538639 1 1
0.796588768899005 0.754401928784042 1 1
0.702395402222029 0.667488664825858 0 0
1.21449169789108 1.15343637271451 1 1
0.9214015945307 0.876697341197616 1 1
1.07334162814616 1.02259699215637 1 1
1.18242875789956 1.12895517525494 1 1
0.886663192437192 0.845549350389496 1 1
1.25197792869594 1.18448328641121 1 1
0.995516215793974 0.945366107058163 1 1
1.04020758094175 0.985145231417412 1 1
1.09652945003286 1.04550809514634 1 1
1.12983156822509 1.07795750276764 1 1
1.00675393700855 0.956104738457002 1 1
0.928238936848086 0.88003884298975 1 1
0.981374343416465 0.923610861892888 1 1
1.17126181962707 1.11633315287035 1 1
1.3454309476435 1.28099004044504 0 0
1.24321883480514 1.18589719912314 1 1
0.944335090488331 0.897869646144881 1 1
0.929141418060376 0.886145721246615 1 1
0.900427722765606 0.861041700570933 1 1
1.13587937498285 1.07962619383787 1 1
1.06453666475253 1.01668593474074 1 1
0.991750752963499 0.937823717763999 1 1
1.2006033333566 1.14203773395189 1 1
0.889916325627521 0.849426314263155 1 1
0.796612921924033 0.760437722148569 1 0
1.08852413329512 1.03840159558169 1 1
0.872813486752115 0.837196675774033 1 1
0.604071906753749 0.573242913126093 0 0
1.03478174476267 0.986754864863518 1 1
1.12158672182793 1.06441218352583 1 1
1.09294831845739 1.03518803698179 1 1
0.942228588621598 0.895579455800685 1 1
1.18246302875331 1.11800567100604 1 1
1.08507008833047 1.02816161746115 1 1
1.0007314225194 0.954595964495265 1 1
0.759525767405021 0.723826354494646 1 0
0.975057630737506 0.925832450384675 1 1
0.923850578577061 0.883661690488732 1 1
1.14209867741029 1.08777969600784 1 1
0.786276671728399 0.752753768959468 1 0
0.680507577609406 0.645693162865749 0 0
0.985674848713099 0.944738865619614 1 1
1.04131973785451 0.991964187417976 1 1
1.02546962854324 0.977009095721629 1 1
0.72094100626815 0.687582044248381 0 0
0.852580297408418 0.809347834047865 1 1
0.996023561369493 0.953990768377743 1 1
0.965863181908907 0.91798029417595 1 1
0.777476034036405 0.738651850355603 1 0
1.10767257493212 1.04886237733965 1 1
0.931005154870162 0.886646715965668 1 1
0.844956456429122 0.802242423186077 1 1
1.22852370660548 1.16853358515323 1 1
1.11698378596779 1.062890681124 1 1
0.883549318809166 0.845265661016013 1 1
1.10892531800574 1.05557801744277 1 1
1.1449142586385 1.09267229150454 1 1
1.18744226795564 1.13446299018538 1 1
1.01511447092074 0.966525176597238 1 1
1.09325685975193 1.04304201590132 1 1
0.993820958911293 0.950344997598498 1 1
1.00512099037885 0.953994910445746 1 1
0.949404639653522 0.900333807933504 1 1
1.05253574070035 1.00433453362431 1 1
0.835610882531973 0.796440440834343 1 1
0.929729402769074 0.886212809114633 1 1
1.17662467278794 1.12635234562734 1 1
0.953948141577159 0.912932993990418 1 1
0.807546897402324 0.769678488014856 1 1
0.793839896492249 0.757082665250374 1 0
1.29766692524222 1.23193990344175 0 1
0.93438487847043 0.891234495457778 1 1
0.895529308781964 0.851459661686125 1 1
0.813944241878635 0.778386182408464 1 1
0.856375544910591 0.80693945886594 1 1
0.995462259563027 0.948028903096343 1 1
1.05743963171433 1.01130786248543 1 1
0.999501154412392 0.949925946349132 1 1
0.61729187727705 0.584755117345327 0 0
1.14334516534357 1.09278761067864 1 1
0.797443794871908 0.758170618875014 1 1
1.0177278543694 0.969126619779855 1 1
1.1847441874712 1.11579298097638 1 1
1.05216765358742 1.00527703228369 1 1
1.22106482687981 1.15199854382229 1 1
0.897108424004598 0.860157718135685 1 1
0.927111824843646 0.880031190230171 1 1
0.924425295445928 0.879057003627196 1 1
0.88336316366095 0.844085393926078 1 1
1.26396206567356 1.20803692475654 1 1
1.07372663937638 1.01723984829259 1 1
0.935316022631935 0.887854364784394 1 1
1.09740143189866 1.03788438846244 1 1
0.827895076337837 0.795138103200239 1 1
0.796637900654363 0.755377020793889 1 1
1.03654908565729 0.994554392587768 1 1
1.06989372008989 1.01631281621307 1 1
1.10801917006528 1.05936128593012 1 1
1.12343146261272 1.07271205736597 1 1
0.976110535959333 0.925556213567327 1 1
0.961848439865672 0.913691544628998 1 1
0.980337782511631 0.93710945394939 1 1
0.844939427382955 0.804243091015409 1 1
0.948418396155385 0.908820678122808 1 1
0.817659395509984 0.775481730029441 1 1
0.82260331086373 0.787616245296573 1 1
0.96838614616877 0.922147885839652 1 1
0.980091750824868 0.94464718322356 1 1
0.973580793293549 0.925729273532518 1 1
0.995887557429236 0.952988137025084 1 1
1.26231698553159 1.19590612694521 0 1
1.00621592980036 0.95532815533863 1 1
1.09599687218417 1.04825053562175 1 1
1.05263353014198 0.997112369532193 1 1
1.05984323645975 1.02109040879322 1 1
1.00877272740075 0.96059797745515 1 1
1.03059567108655 0.98366327140116 1 1
0.921895146463363 0.879322312373342 1 1
0.95902305935868 0.91381248944065 1 1
1.05859492123629 1.00907242550549 1 1
0.970055837551552 0.924259135318953 1 1
0.929129361258276 0.882685124209659 1 1
1.18174949942091 1.12295315848647 1 1
0.86556314388915 0.82136936072961 1 1
1.09159635732477 1.03584506113792 1 1
1.14672560741269 1.0887456067294 1 1
0.714642854893456 0.674869336515897 1 1
1.17863526528582 1.12295006645543 1 1
1.00563050007003 0.96138719663148 1 1
0.818426055276906 0.783689126160764 1 1
1.0219974257048 0.974630044568917 1 1
1.02175994784304 0.974542649152003 1 1
1.07946183282285 1.03008509387818 1 1
0.98779743973703 0.946078388001381 1 1
1.11453758649568 1.06373722539818 1 1
0.764862437912883 0.723566333996529 1 1
0.84263901464586 0.808156252835029 1 1
0.898129871827626 0.854139057060775 1 1
1.04572944900833 0.99474045260913 1 1
0.926378578841057 0.881078207550262 1 1
0.659407312013884 0.626966065191943 0 0
0.852960787263328 0.813295909782678 1 1
1.0108198085313 0.963906426635682 1 1
1.05292907208237 1.00698601568199 1 1
0.890820233391598 0.848813114386176 1 1
0.958545162008237 0.906183308233993 1 1
1.01626706171524 0.970767875939582 1 1
0.850277326174137 0.810401350054286 1 1
1.16223812086333 1.10341213527384 1 1
0.923558855758481 0.876229512984731 1 1
0.769690438517769 0.735318628079685 1 0
1.0288959309006 0.980181154493048 1 1
1.02098073757508 0.972138963624334 1 1
1.01300911066331 0.96275452028701 1 1
1.11410101249151 1.06188250333537 1 1
1.05634548071412 1.00127102433891 1 1
1.23623401382719 1.1769073179182 1 1
0.969819223722233 0.917351455338268 1 1
1.00069240015933 0.955776321394209 1 1
0.896999694574644 0.856560414123255 1 1
0.829967052076647 0.787375725449318 1 1
1.18028471829733 1.12701122889914 1 1
0.804197012820504 0.765684074986047 1 1
1.05843372082374 1.01182655567527 1 1
1.01327584019774 0.958397203355213 1 1
1.03707441333871 0.985903711653118 1 1
0.874854505911482 0.830967336796424 1 1
0.941224420750558 0.896507368932157 1 1
0.974574872618753 0.92604392698587 1 1
1.14303909910057 1.08295448560189 1 1
1.0296679432604 0.980100048845985 1 1
1.01064651068723 0.957618394446354 1 1
1.03537163036019 0.980836251346108 1 1
0.97130351458627 0.927855127036972 1 1
0.747772378702 0.706960834141261 0 0
1.01731194815739 0.968921235604781 1 1
0.885233348065824 0.847867189002363 1 1
0.878392170940823 0.831352707641482 1 1
1.00158230226146 0.954324974495225 1 1
1.04242612490589 0.998652775354852 1 1
1.08885509203565 1.03317996964825 1 1
0.970032857869654 0.930177087250428 1 1
1.00694625031195 0.954508899819904 1 1
1.33972441847573 1.27582518216886 0 0
0.956964106883642 0.90892631984955 1 1
0.781612138562503 0.746126136643942 1 0
0.893479749182922 0.849958392999328 1 1
0.831367598789982 0.790298101975453 1 1
1.02326592983254 0.972414689962614 1 1
1.02780589852605 0.976919358393845 1 1
1.00279733969436 0.954069122282905 1 1
1.04458515011858 0.985420584474226 1 1
1.01728811087732 0.969131508953691 1 1
1.01319677072532 0.957780809623805 1 1
0.893583871037132 0.846577411815104 1 1
1.18375653161111 1.12963252699468 1 1
1.13318409268138 1.07953445542055 1 1
0.901005433611645 0.855543904079873 1 1
1.03749713120168 0.994030858983229 1 1
1.24552630535878 1.18236156363092 1 1
1.35840545238703 1.28500928478068 0 1
0.928468237305931 0.886460273475114 1 1
0.748669381456861 0.71091214361653 1 0
0.925145604784909 0.881503254286726 1 1
0.884966952090148 0.844161504280748 1 1
0.972406966205245 0.931308886067613 1 1
1.10179608588548 1.04115589997199 1 1
0.960346576912702 0.914552530794118 1 1
1.06706169791213 1.02094459391253 1 1
0.962304208890526 0.914628963863385 1 1
0.950082358614317 0.907358322080293 1 1
1.08870216853594 1.03917368545219 1 1
1.1915260259024 1.1341176509611 1 1
0.940055660118949 0.894654251560644 1 1
1.07852690489981 1.02366034108366 1 1
0.829108807271261 0.792686185190532 1 1
0.94334338960972 0.900928720510727 1 1
1.12360715636311 1.07190973119198 1 1
1.0388369660433 0.988553467311842 1 1
0.976816180212096 0.930331531459494 1 1
0.801985112616679 0.762952994948744 1 1
1.0025327186518 0.951501145231212 1 1
0.962682497065344 0.917440401230762 1 1
1.07271324936429 1.02074671744969 1 1
0.725423342359649 0.689325684572792 0 0
0.819180541119118 0.778706717909505 1 1
0.939714898987637 0.884908476629592 1 1
1.16221627626565 1.10869532521677 1 1
0.977565238986031 0.931329765447088 1 1
1.10661427860987 1.05522838841164 1 1
1.04922295452294 1.00129162640845 1 1
0.94950685129304 0.902937241456832 1 1
0.975706733189462 0.929047318422366 1 1
1.20345401751008 1.15216419036705 1 1
0.946393539245839 0.902861129570289 1 1
0.979370416707749 0.934201980949349 1 1
0.962714615604298 0.925688829477867 1 1
0.784617811530286 0.739804010522479 1 1
1.2391278134599 1.17503591481735 1 1
1.00838735718791 0.956026029596443 1 1
0.931348617474886 0.885241695585763 1 1
0.926550971857632 0.882794528927376 1 1
1.00662916619108 0.958114727718185 1 1
0.9300074787775 0.888446420103739 1 1
1.20857882090539 1.1521303311767 1 1
1.02071942410482 0.972083462955254 1 1
1.11479431782746 1.06066873005362 1 1
1.04223879203481 0.992906124842702 1 1
1.10243436449991 1.04848185276692 1 1
0.911404945088575 0.865434093668158 1 1
0.984462065791239 0.937895534848551 1 1
1.15790242096946 1.10678361840804 1 1
1.15313378511549 1.10284306654688 1 1
1.09643149092496 1.0400188293962 1 1
0.768212274468077 0.728896573682983 1 1
0.652618280889924 0.61732507438624 0 0
1.02713637949846 0.980340034072691 1 1
1.22371887243941 1.16279023793509 1 1
0.869918654278412 0.825164475750861 1 1
1.13160791893439 1.06759161414006 1 1
0.976049069953636 0.940529840195008 1 1
0.952206765698225 0.909002568897937 1 1
0.841296249380984 0.802347452838085 1 1
1.15195395480036 1.09898830401811 1 1
1.01574125186472 0.967912818506881 1 1
1.08802748809149 1.03829743636972 1 1
1.04856193404512 1.00072910842477 1 1
0.873905986725145 0.833019964181982 1 1
1.00040589269153 0.949830914817296 1 1
1.08439742486813 1.03354446954619 1 1
0.924352454832039 0.884306629471709 1 1
0.940491286397914 0.89489325147126 1 1
0.900006188454261 0.860521423880158 1 1
0.999286992726499 0.953066424044898 1 1
1.15794706680612 1.10630328443657 1 1
0.946681126099135 0.905718456765086 1 1
1.08839429183511 1.02918785215039 1 1
0.944513416629516 0.902898919479611 1 1
0.800531453072165 0.757768241067173 1 1
1.16834056255924 1.10679711615744 1 1
0.946363561120073 0.898789738308112 1 1
0.655863982530884 0.622972138656056 0 0
0.978640967193283 0.931444333796973 1 1
0.937350345307324 0.896240277482176 1 1
1.04527125341855 0.996027548103683 1 1
0.764083625233826 0.728328439020212 1 0
1.02260409986884 0.975877870593093 1 1
0.975855562210447 0.923064650571989 1 1
1.10758832753402 1.04410319297361 1 1
0.686818708921599 0.653432926825122 0 0
1.04024012614411 0.986191409403061 1 1
0.715550742167933 0.679907900328478 1 0
0.995489442251526 0.946250776865877 1 1
1.07170725321066 1.01738697635061 1 1
0.92908566730164 0.886026420253514 1 1
1.11525372417441 1.0592194834823 1 1
1.04584341178128 0.994489033480095 1 1
1.03785352232494 0.989878604990652 1 1
0.762966184097131 0.724967545015962 1 1
1.03103334573475 0.976427550616405 1 1
1.19852325149624 1.14046668123232 1 1
1.06180495302062 1.01096363293471 1 1
1.00120817663041 0.95672616341461 1 1
1.23959643539791 1.17866046436834 1 1
1.15364384771492 1.09201863158681 1 1
0.894068810963068 0.851398142013787 1 1
0.848508465001393 0.805321398627196 1 1
0.976663636223515 0.926413895702508 1 1
0.96377808548142 0.917400996872365 1 1
1.00641088209542 0.957056951183917 1 1
0.90968236203928 0.865879369144215 1 1
0.987598716131318 0.941643108308011 1 1
1.05504813174205 1.00681919618413 1 1
1.14891860949371 1.09430101807631 1 1
1.08634362562967 1.03426464232353 1 1
0.719238503975941 0.679012070100504 0 0
0.806062262126495 0.772785521396633 1 1
1.01209594787359 0.965063805033207 1 1
1.0790244240241 1.02641490978007 1 1
0.98047636705005 0.934929600590294 1 1
1.01930093448624 0.971341230075226 1 1
1.01564936507374 0.96925200808404 1 1
0.814195580118289 0.776716191913279 1 1
1.02356674946034 0.977286082505032 1 1
0.860802952430204 0.816311111538614 1 1
0.865547519381244 0.820773311227775 1 1
0.922737309168726 0.882733395019987 1 1
1.28704157986884 1.21880868176552 0 1
1.08853125604042 1.03336289576632 1 1
0.843928752161886 0.803044204765297 1 1
1.04098598686502 0.987124715679816 1 1
0.735422829707539 0.701059900699521 1 0
1.02027759624756 0.969660451101785 1 1
0.89896770349246 0.855494152047965 1 1
0.729561063910697 0.699366826046523 1 1
1.20962738793513 1.15129795230813 1 1
0.868613206506815 0.830342406688697 1 1
0.864675843846535 0.829704368018718 1 1
0.952261195417383 0.909469578161428 1 1
0.978858151977068 0.93657012140817 1 1
1.06187015557865 1.01200303713655 1 1
1.04866057226391 0.992912099433702 1 1
1.11264303906312 1.05923769901802 1 1
0.864314223741253 0.82490815875387 1 1
0.997455745365108 0.949212284452756 1 1
1.06151671644772 1.01419710394697 1 1
1.1403215903394 1.0884336654461 1 1
0.914434369531282 0.877526749565404 1 1
0.834761466656319 0.794211032067495 1 1
0.808159949842241 0.77542478993729 1 1
1.07670049067377 1.0255260897025 1 1
0.966556490319227 0.924093895076092 1 1
0.827604506387121 0.790053498298853 1 1
1.00784989781224 0.960775724797578 1 1
1.19915585803455 1.14630100630639 1 1
1.14352578840026 1.08401434063558 1 1
0.943884319877951 0.907165490383796 1 1
0.753125815742697 0.71182471202017 1 0
1.2077946754596 1.15259780141804 1 1
0.850502033075424 0.8090046238391 1 1
1.01489116608564 0.957710686108648 1 1
0.975774001020678 0.9309910708248 1 1
0.908832642472898 0.859291194778662 1 1
1.04106769837641 0.991283074359147 1 1
0.885550131711 0.842347150785352 1 1
0.951340379043994 0.908473653765512 1 1
0.850544730596631 0.812934979975931 1 1
1.04907830079979 0.997055464405312 1 1
0.880598852099418 0.839183462983721 1 1
0.998019028693319 0.944980260676623 1 1
1.03565144741852 0.992561144105576 1 1
0.69968100525497 0.662216552876951 0 0
1.00791627252884 0.967748839352089 1 1
0.87172694146857 0.828790487875222 1 1
1.08626859712795 1.03982689076085 1 1
0.901472974598861 0.863072218371499 1 1
0.928252701218031 0.881619171414668 1 1
1.14736495375793 1.09244170140776 1 1
1.07811204754199 1.02482985313129 1 1
1.12014206090966 1.06072643668929 1 1
0.988615086284343 0.942453392241565 1 1
1.01913833966571 0.964132834281628 1 1
0.962676860086406 0.921063814229387 1 1
1.07720049941196 1.02595273044511 1 1
0.844298230076146 0.801979323802839 1 1
0.983103412754814 0.93817574568067 1 1
1.05174067575933 0.997583610281862 1 1
1.05474134053337 1.00450905489027 1 1
1.1106594039103 1.05853241004418 1 1
1.00210028326115 0.951972613700611 1 1
1.07692192030991 1.02665991964741 1 1
1.00795517707238 0.947918256462752 1 1
1.18028822344788 1.12427586908464 1 1
0.990428793664234 0.944352842566197 1 1
1.04535687100889 0.997853662804654 1 1
1.09336262112586 1.03572706333062 1 1
0.945570768573701 0.902960659842972 1 1
0.67566250303604 0.635600795474081 1 0
1.23089071211671 1.16834898080618 1 1
0.825166804894474 0.787076079988277 1 1
1.03114784647852 0.982612814773694 1 1
0.959616795838411 0.913753215367298 1 1
0.895308684480329 0.854366282621485 1 1
0.801854413001693 0.769323374476215 1 1
0.997736211739952 0.950732631057811 1 1
1.02105280467851 0.971422308313217 1 1
1.21783770570859 1.16265782255027 1 1
0.933907709393667 0.891727058703866 1 1
1.09820325166617 1.04980910414151 1 1
1.10857389248725 1.06078198701394 1 1
1.0924920528746 1.03378572821311 1 1
1.23569730472581 1.17905010475073 1 1
0.860785088727668 0.823207252327376 1 1
1.07311763205673 1.02523632582795 1 1
1.11184949396272 1.06037624798522 1 1
1.02165802045748 0.971367038465596 1 1
0.976469876436957 0.929525054875536 1 1
1.03653868057819 0.987821772232944 1 1
0.974420396234833 0.924615264533385 1 1
1.20129586173601 1.14656626508711 1 1
0.671092533173492 0.634072355853906 0 0
0.898001517471284 0.852619725617234 1 1
0.928111827808458 0.884347136345795 1 1
0.989522055201829 0.941464478861302 1 1
1.01956546566414 0.971400498862973 1 1
1.10175723797601 1.05495532132797 1 1
0.916535788862693 0.876463261470968 1 1
0.892245979626735 0.849521257447086 1 1
0.95858091259752 0.917260033561092 1 1
1.02451495465045 0.976238823580677 1 1
0.93657315262029 0.892299411777108 1 1
0.874424814951636 0.837853583958077 1 1
0.833646349097773 0.796879578522594 1 1
1.04296171495709 1.00073844847635 1 1
0.991509341311599 0.94161334652846 1 1
1.35736938526993 1.29152725391455 0 1
1.26077406214973 1.19868006106598 0 1
0.873551513515055 0.834832000140721 1 1
1.12688181936118 1.07090920986293 1 1
0.919667221504775 0.868999678610463 1 1
0.804628979659783 0.767796084758341 1 1
0.923169072795578 0.872782539098388 1 1
0.943447940939412 0.900120577435929 1 1
1.11110120135857 1.05928719063618 1 1
0.877249478383633 0.845133870773862 1 1
1.05714101514861 1.00791997453184 1 1
1.03741724459338 0.98935788837001 1 1
1.09323828991116 1.04450244628377 1 1
0.803186234651593 0.767017734492942 1 0
0.785851389716978 0.743432579094947 1 0
0.817619204493818 0.774413251505857 1 1
1.0347935661929 0.983355826056995 1 1
1.07520722010307 1.0196750039216 1 1
0.673583611890874 0.644314787547603 1 0
0.77800923213666 0.741595556542384 1 0
1.09812582346387 1.03968282164825 1 1
1.19070002290244 1.13463959511934 1 1
1.1018379139209 1.05164722078783 1 1
0.881814131783979 0.843898112957273 1 1
0.967512116865826 0.922593539753345 1 1
0.982110566985518 0.937989010632071 1 1
0.884361557031726 0.83895875855209 1 1
1.03620626488121 0.983179502008127 1 1
0.990957752627536 0.950087154499235 1 1
1.22936871647374 1.16649308719042 1 1
0.955397364685817 0.90755011161859 1 1
1.17003852627248 1.11866147943644 1 1
1.16376004767073 1.09553784037078 1 1
1.07259121264132 1.01922664960067 1 1
0.87042605709153 0.828006059715362 1 1
0.957323327977445 0.908839415204888 1 1
0.762966169088383 0.72674569209323 1 1
0.960032599187733 0.910231633762491 1 1
0.983618281050429 0.941665504389274 1 1
1.17584812770305 1.12188324356334 1 1
0.805116305533962 0.764767473864176 1 1
0.930601081085385 0.887596836949593 1 1
1.01779069117282 0.973068508580859 1 1
0.9391216953797 0.897926571466764 1 1
0.698886597656492 0.66591743403453 0 0
0.906206825752252 0.862789268548044 1 1
0.973744676236173 0.92099730229689 1 1
0.96105040927628 0.915010398963833 1 1
0.770103027280325 0.736918163318568 1 0
0.981734304591202 0.937724806264381 1 1
1.31316954607353 1.25265493459611 0 1
1.06026187837716 1.0091264311998 1 1
1.12499642434343 1.06939508829889 1 1
0.887909151152113 0.843286442433082 1 1
1.20759103903516 1.1514713172303 1 1
1.07875243434429 1.02449929061173 1 1
0.977042314557283 0.929103483722665 1 1
1.07612331814269 1.01740299037445 1 1
0.854164759047277 0.816289965683772 1 1
0.934061473235612 0.893144209750951 1 1
1.11981967341269 1.06347095116518 1 1
1.01295694534142 0.956133208622685 1 1
1.09445038163244 1.04434935628298 1 1
0.915921136755364 0.876245632299098 1 1
0.988961563568129 0.937427531385266 1 1
0.935622159604896 0.886958809535432 1 1
0.924351911812249 0.874812560840888 1 1
1.08226585132366 1.02595728010945 1 1
1.16678563708357 1.11019652301038 1 1
1.23870187129977 1.17554777152335 1 1
1.21194328904613 1.15595229467142 1 1
1.01051438302603 0.963145165828147 1 1
1.06854903065678 1.01194904674729 1 1
1.21478086756821 1.15220851552458 1 1
1.02317147311919 0.970127148301413 1 1
1.09211751494048 1.04315406952793 1 1
1.22635335066335 1.17005787795947 1 1
1.09573865352705 1.03947659552394 1 1
1.17683072145192 1.11990845091709 1 1
1.16046226260573 1.10360091700417 1 1
0.889907712464682 0.848258149087655 1 1
0.724835023155271 0.692672122997893 0 0
1.25259911920004 1.18696413609933 1 1
1.0035411560818 0.958794558344402 1 1
0.891604117016602 0.84005787446198 1 1
1.06359615540117 1.01801412437488 1 1
1.23014089175201 1.17472373548776 1 1
1.06202147247132 1.01621051182366 1 1
0.926448842040233 0.882704096722852 1 1
1.09953238361191 1.03903398121001 1 1
0.913692394094462 0.87140968964437 1 1
1.14278845872705 1.09045725854878 1 1
1.08643093472113 1.04387616668336 1 1
0.92249830256315 0.875095245505281 1 1
1.13636953536163 1.07995362524035 1 1
0.960674438130092 0.919789860982091 1 1
1.00278709290295 0.956685277997035 1 1
0.791301351895621 0.754549246226003 1 0
1.10554458106951 1.05222950447811 1 1
1.12669580090342 1.07167807404099 1 1
1.26256978049691 1.20372663809118 1 1
1.05554799748353 0.996398370263781 1 1
0.886397956209644 0.839488410230706 1 1
0.839361862363865 0.803861318909416 1 1
1.03859030675194 0.989440619796959 1 1
1.02503807426852 0.980987052385101 1 1
0.980829082039552 0.936231077967073 1 1
1.04449399057639 0.994858826400243 1 1
1.10710033261634 1.05309479157218 1 1
0.972601691400481 0.93014406692199 1 1
0.947835208313072 0.905483385406415 1 1
0.827032370003535 0.788469294769139 1 1
0.79051567229226 0.758466548770952 1 1
0.987875466531691 0.941934088046265 1 1
1.25537369673428 1.19347969309605 1 1
0.997114896145109 0.95082714034164 1 1
1.00987420223126 0.96073024624906 1 1
1.14962707640346 1.09710470408639 1 1
0.844739875983394 0.805964638476831 1 1
1.04247233914384 0.988582798858603 1 1
0.981737350457097 0.932958036711511 1 1
1.02742106185411 0.985022526669835 1 1
0.918140180763771 0.86533488340168 1 1
0.811226985361587 0.773440214117934 1 1
1.04513593364462 0.99130134244321 1 1
1.05008900143785 1.00130504107531 1 1
0.785405339385754 0.750015040691274 1 0
1.15931281321881 1.09291237427934 1 1
0.964495268513331 0.922670474342905 1 1
1.02363271810284 0.975530486222632 1 1
1.04768678444263 0.997395807625389 1 1
1.25260925945355 1.19441682963758 1 1
1.05858529226305 1.00146822590793 1 1
0.759545307022544 0.725304818626951 1 1
0.85011264123192 0.815150948006694 1 1
1.01088870607887 0.957844600288919 1 1
0.747196070301265 0.707161221636105 1 1
1.05511149543364 1.00351814810816 1 1
0.97689568969483 0.925578704588981 1 1
1.01888908760667 0.973394288799317 1 1
1.03083009440673 0.977952107468133 1 1
1.03789629208297 0.988722858007025 1 1
0.780568834822761 0.746577549126188 1 0
0.96278222099449 0.918793673682952 1 1
0.808347707019758 0.768955044653972 1 1
1.00927403044978 0.9635267320428 1 1
0.753785023891339 0.72119600849699 0 0
1.02044555243322 0.966816385860222 1 1
0.872257792444521 0.825508343781179 1 1
1.11983739414815 1.05918885743607 1 1
1.24386860446968 1.18995120675026 1 1
1.28192605969258 1.21967280970869 1 1
1.011972120402 0.963312829096032 1 1
0.927839887629673 0.881174422248524 1 1
1.25959051864536 1.19578558203792 1 1
1.03943098192424 0.994798011598496 1 1
1.17354288984655 1.12155035133441 1 1
1.02339455667999 0.974429786316261 1 1
1.00188360942302 0.953670442273182 1 1
0.785982207423366 0.744645284277012 1 0
0.882491217201887 0.843277907956579 1 1
0.961242452163465 0.904060220219341 1 1
0.74412847556615 0.705957337312759 1 0
1.02983763971859 0.982096813590683 1 1
1.08834617431587 1.03373338758644 1 1
0.97964159591228 0.935369016606555 1 1
0.955100399788319 0.910223964527398 1 1
1.03210878465871 0.982560933809174 1 1
1.02716734667731 0.97606888088629 1 1
0.906963970499271 0.86637888382176 1 1
0.807178349624415 0.770117211268606 1 1
0.786863084232562 0.749936453606854 1 0
0.965756199750916 0.910542112798013 1 1
1.09899465508776 1.04718461715218 1 1
1.14870194131924 1.09231489460598 1 1
0.96507230339232 0.919243568677313 1 1
1.04181061943284 0.995974437237279 1 1
0.980911958623108 0.932786480820776 1 1
0.844525634579147 0.8081026574073 1 1
0.843689471525157 0.803733796621704 1 1
0.831928564445842 0.796123528116134 1 1
0.903877133035232 0.863910960837866 1 1
0.852362216929724 0.814359962852044 1 1
0.70851774447269 0.675140188947954 0 0
1.0528529811597 1.00173016443128 1 1
1.06724586586002 1.0199474394956 1 1
1.07343204900793 1.02404875003506 1 1
0.894669257357319 0.849426477292974 1 1
1.01042649534409 0.962740319542766 1 1
0.750311602376022 0.718339344195932 0 0
0.718473273959978 0.682876946698227 0 0
0.858876430016058 0.81833447193311 1 1
0.857598483630311 0.823400144449774 1 1
0.988258609833066 0.936151425811796 1 1
0.925563642375888 0.885333356826254 1 1
0.845438855533921 0.802717637663774 1 1
1.1360997290959 1.08127880598968 1 1
0.839317272678234 0.805356628326317 1 1
1.15133008175709 1.0951296907129 1 1
1.23007999570748 1.16624926513091 1 1
1.02605721319337 0.974816825227826 1 1
1.12457125320016 1.07352337566999 1 1
1.03293169206839 0.980845716343348 1 1
0.848935597249082 0.810640834336567 1 1
1.30702332365971 1.2444151124522 0 1
1.129896553269 1.08267329625175 1 1
0.822414196448696 0.785982033947089 1 1
1.07485523794528 1.02283039601676 1 1
1.14232715822899 1.08572706795351 1 1
1.3259691699367 1.26120800131009 0 0
0.926123851168488 0.883475491691013 1 1
1.21973379436001 1.15866642639613 1 1
0.73883401523542 0.702390266271306 0 0
1.08506165884144 1.02655023306967 1 1
0.768377097053151 0.728180813719215 1 0
0.925234495973403 0.875952127143709 1 1
1.04455645286213 0.990859561086182 1 1
0.93494111481335 0.891473219034566 1 1
1.15716422050422 1.09982086763146 1 1
1.08739403050024 1.03820033332675 1 1
0.963924981559017 0.921760015728276 1 1
0.938122418741468 0.890740925625068 1 1
0.920670175166814 0.873105297420208 1 1
0.890061134417651 0.839725585004706 1 1
0.896434548295367 0.854778317577493 1 1
0.862287115935253 0.816362295831945 1 1
0.93044779261549 0.889921579149779 1 1
1.11279888002711 1.05897622129831 1 1
0.932178948743583 0.887291557427765 1 1
0.769962708251971 0.735661720431508 1 0
0.954317347694723 0.910531799989425 1 1
1.12980692625254 1.08080850349748 1 1
1.06300860691576 1.02475301401883 1 1
0.944365886978555 0.904958487457568 1 1
0.952448217830301 0.915921893456294 1 1
0.92752528977229 0.886180404172515 1 1
0.970854692125865 0.924369257295181 1 1
0.872037686735977 0.831362738943737 1 1
0.930739544347908 0.88562104314282 1 1
0.830700536120951 0.793171431506765 1 1
0.838423104379995 0.796713277129083 1 1
1.01998443508693 0.969580218075757 1 1
0.689504263747957 0.648918813299616 0 0
0.957709679216266 0.907658840449367 1 1
1.18149340081579 1.11708503683375 1 1
1.17386628504922 1.11693136266959 1 1
1.22981593389264 1.16179849796019 1 1
1.0597588661178 1.01085784041747 1 1
0.911703602281558 0.87043343206442 1 1
0.90214006215644 0.856901459819747 1 1
0.912056291662838 0.87513404880031 1 1
0.960774046260552 0.913867496062909 1 1
1.19822914393504 1.13995754470918 1 1
1.12064716951986 1.06328468016755 1 1
0.912735680318465 0.869314107724253 1 1
1.20568166781865 1.14901189678442 1 1
0.932050363652285 0.885306610664801 1 1
1.01481023163639 0.967862477795556 1 1
0.862393686228208 0.819216867344545 1 1
0.89141392709547 0.847119967554307 1 1
0.897901580551733 0.854027224498303 1 1
1.14505380586777 1.08821307948782 1 1
1.03458301427347 0.979297483840553 1 1
0.973032666582091 0.929513915769468 1 1
1.12999763746194 1.06992703333675 1 1
1.06348323142525 1.0145720236666 1 1
0.806605047221835 0.767693389589646 1 1
0.981179664182672 0.93303345671254 1 1
0.875695017025016 0.831325966538622 1 1
1.02935181575372 0.980517628942987 1 1
1.00454769762805 0.948083307476906 1 1
1.09927890092595 1.04851783062092 1 1
1.11583323074368 1.06789193101357 1 1
0.986717566147693 0.934934703373832 1 1
1.15054551946814 1.09724718657488 1 1
1.03220360415623 0.983577620599828 1 1
0.913285206633115 0.872617684295856 1 1
1.03837629702757 0.985452093489027 1 1
1.1008570555712 1.04420106332615 1 1
1.12353896772503 1.06431975502739 1 1
0.782817388053692 0.748522044580105 1 0
1.02835509406562 0.978565552634819 1 1
1.02839554508057 0.983965503921091 1 1
1.09893425490166 1.04513299206573 1 1
1.0634004246842 1.01668681118755 1 1
0.982103936601024 0.934535366730552 1 1
1.35233495875389 1.28793529468643 1 1
1.25719084287324 1.19226689568822 1 1
0.982322395527783 0.926280868279681 1 1
0.951661686116393 0.905668513334747 1 1
0.939404020174271 0.897523570080579 1 1
0.865981439029292 0.82501413389685 1 1
1.27097718626112 1.21002332681602 0 1
0.896592507981521 0.854088151576567 1 1
1.06678938322199 1.01884728373535 1 1
1.06718523354215 1.01003350505509 1 1
1.00180186118425 0.952427806990281 1 1
0.927506742900842 0.879928436947544 1 1
1.05975613538145 1.00950806455276 1 1
0.885645231266689 0.838930934786743 1 1
1.07170063006429 1.0234211651807 1 1
1.10472470348739 1.04851889891135 1 1
1.08389885358604 1.0331468887401 1 1
0.944140606153817 0.90272447519078 1 1
1.01625342135445 0.963387148270311 1 1
0.81428500524425 0.774659435285003 1 1
0.997400714322102 0.950949352071281 1 1
0.905489086453119 0.858157173487727 1 1
1.02857535838148 0.978752725186554 1 1
0.797298909088721 0.762361086238188 1 1
1.00504926439324 0.952673016175507 1 1
1.02603915985733 0.975479001916937 1 1
1.0473309298124 1.00006291047948 1 1
1.17667732908096 1.12217309411763 1 1
0.766039293424566 0.736749693884097 1 0
0.96143711922142 0.919715816430123 1 1
0.850672600077829 0.813541031312312 1 1
0.726924305441932 0.689777844500419 0 0
0.90875661378863 0.866247543257383 1 1
1.06341095769788 1.01500944431965 1 1
0.878786166156384 0.834015314494095 1 1
0.816831939706533 0.779393649955677 1 1
1.17456031324887 1.12216711398689 1 1
0.772354717625294 0.737513142564956 1 0
0.988365184068243 0.938663862113993 1 1
0.836587050734505 0.795679030501453 1 1
1.04312587976424 0.992300574969061 1 1
1.13914263072864 1.08043149634694 1 1
0.902421523439766 0.8637230096725 1 1
1.00474034894459 0.957224900918797 1 1
0.872302723230833 0.832631089015855 1 1
1.48533585932946 1.40856800061774 0 0
1.21568649493369 1.15244576916705 1 1
0.732783060382288 0.700674618822358 0 0
1.0740223113071 1.02538968718146 1 1
0.89449736005709 0.851824247401155 1 1
1.09954651949766 1.04546401877529 1 1
1.21664204121772 1.16108065382296 1 1
1.1673968699626 1.10059606760305 1 1
0.734436543178752 0.700758386789702 1 0
1.01790787563021 0.971303691266274 1 1
0.916509743961943 0.873095295724261 1 1
0.843146634035216 0.799511463157703 1 1
0.950611673136243 0.901750651941108 1 1
0.991023508959377 0.941533551556677 1 1
0.749147884112286 0.712946248830589 1 0
1.02903139975063 0.983642991059943 1 1
1.26591769505745 1.20156227765058 1 1
0.956617705012587 0.909797648030498 1 1
1.11886524528695 1.05839459283992 1 1
1.32486477435473 1.25414785416098 1 1
0.856023710445013 0.817826247014139 1 1
0.898250120299158 0.858453821042032 1 1
1.25074075355934 1.19493478250034 1 1
1.03283118161934 0.985729258230945 1 1
0.848739416553647 0.812611025039771 1 1
0.866955890272381 0.828965627626392 1 1
1.01749606178612 0.968919634867091 1 1
0.809105789249723 0.767206035195315 1 1
0.965456472906603 0.924186976260891 1 1
0.901700888746102 0.855291387999677 1 1
1.0011630824586 0.951855697057791 1 1
0.826352338000524 0.785828073273736 1 1
0.916876434654923 0.878775626284364 1 1
0.887681370219913 0.84659648357747 1 1
1.24097690109261 1.18462864452071 1 1
0.8852251627782 0.842469584326531 1 1
1.04513467999853 0.999069722529894 1 1
1.22057203643594 1.16118874120516 1 1
0.869273018562624 0.825441606193509 1 1
0.917780124173564 0.868020116907108 1 1
1.22869762322355 1.16602901259085 1 1
0.91047005626501 0.86670105003684 1 1
0.974391042195172 0.930932287153069 1 1
1.05312684067247 1.00057274237734 1 1
1.07298364904487 1.0216192284014 1 1
0.861554311374344 0.824126847858971 1 1
0.850238567766005 0.810699473034684 1 1
0.956210594206961 0.90545377487171 1 1
1.1106486128075 1.05526559014798 1 1
1.04961107514463 0.999861781067876 1 1
0.951621261793667 0.908256236850418 1 1
0.910578107650103 0.861444933769972 1 1
1.01349841612695 0.964413257354738 1 1
1.05514211788156 1.00412086350613 1 1
1.08382393950097 1.02499379134286 1 1
0.900543148235954 0.854008419263649 1 1
0.948064274944899 0.902867456279544 1 1
1.3827439302324 1.3155620938803 0 0
1.12571067917088 1.07322874371762 1 1
1.02984678966329 0.969916854445237 1 1
0.991229619870722 0.945189319396323 1 1
1.00781919706682 0.962482464355932 1 1
0.995138458130538 0.943906712755929 1 1
0.854445103384183 0.806827291848826 1 1
1.18661506030216 1.12700812600889 1 1
1.21091937861177 1.14649350211411 1 1
1.12240031053313 1.06942386973279 1 1
0.981925210712018 0.936996186842149 1 1
0.950518075402366 0.904189159412913 1 1
1.01938376996397 0.972256313680025 1 1
1.01574326590418 0.973590103686809 1 1
0.886148068394354 0.843634933876661 1 1
1.00065641055133 0.955424228026413 1 1
1.10176611571112 1.04881772124929 1 1
1.23536245378238 1.17453462289853 1 1
1.16033104076277 1.1045821202909 1 1
0.824935133163296 0.786082768828237 1 1
1.02573461791736 0.974493929898274 1 1
0.984940660384955 0.946316633950889 1 1
1.19090346034113 1.13363275892801 1 1
1.12321330517776 1.06663636128237 1 1
0.749853034288865 0.717011905822291 0 0
1.00071063591523 0.94966477975087 1 1
0.825262466454425 0.785187385513175 1 1
0.90246804376814 0.861505693233863 1 1
0.873007820309511 0.83225146584408 1 1
0.909215091128824 0.862380341887957 1 1
0.873594157673596 0.828789796667154 1 1
0.896363574779153 0.855980912776323 1 1
0.906279333853626 0.863952554806345 1 1
1.02062522509998 0.965191915604939 1 1
1.03206999735344 0.978791077630637 1 1
1.10995049558365 1.05222574747237 1 1
0.981623094636673 0.935273990866325 1 1
1.09081817568694 1.03479111920516 1 1
0.934054642049507 0.885283791453022 1 1
1.1122349595515 1.06087742796196 1 1
0.988676260666438 0.939234552034551 1 1
0.969960050833542 0.920841146283119 1 1
0.985503975638101 0.939970506607583 1 1
0.965349099938098 0.906332832547525 1 1
0.686331911963917 0.651591673315822 0 0
0.966481285552027 0.911778940402747 1 1
0.983579308051506 0.937157002605367 1 1
0.748997925388754 0.720016483747347 0 0
1.26525421910024 1.20589463235534 1 1
1.17230034829655 1.11134741364227 1 1
1.08391038913002 1.03054818492574 1 1
0.932691358858682 0.887518178954329 1 1
1.01850004782225 0.966025488627291 1 1
0.832025185083413 0.792131397395313 1 1
1.22683213358611 1.17351755572578 1 1
0.958858190778143 0.914696738823317 1 1
0.948857748906899 0.906695027122369 1 1
1.15087893140514 1.08842733197314 1 1
1.2866531560044 1.22476824637844 0 1
0.982459234398329 0.93420265958829 1 1
1.04607554185742 1.00139540690229 1 1
1.23293076951541 1.17655149141494 1 1
0.833176509206639 0.786287930161599 1 1
1.02539428251523 0.977213011781294 1 1
0.901422865844238 0.861282958492841 1 1
0.914780660318518 0.876451052211029 1 1
0.958095543950379 0.913340925827189 1 1
0.905853362554287 0.859824706719266 1 1
0.818914652440087 0.785357229244083 1 1
0.919240397103583 0.879153850485454 1 1
1.01503758934339 0.961819369487651 1 1
0.863386248041382 0.822047742946479 1 1
1.12202195042472 1.0622440763414 1 1
1.06493113259479 1.01298113026201 1 1
0.886223279711834 0.844791240413147 1 1
1.0728965197836 1.02484221889906 1 1
0.960039045616205 0.919288662549691 1 1
1.23518867872772 1.17273384731756 1 1
1.08116813445887 1.02377696255143 1 1
1.1623304091123 1.1042039377776 1 1
1.11420369494873 1.05684085314105 1 1
1.17209996555892 1.11558423666992 1 1
0.823105860298846 0.781796876605036 1 1
0.835314305364602 0.801053615053061 1 1
1.0111662160454 0.958478078861353 1 1
0.98108270580624 0.938543584944365 1 1
0.9899669978487 0.941103364785905 1 1
1.06826515788332 1.01670973902605 1 1
0.661585410214491 0.629740011435191 0 0
0.956386112104538 0.913993204169028 1 1
1.07906023383373 1.03245351414086 1 1
0.945526858665946 0.900663308792383 1 1
0.90714794798442 0.86272679711339 1 1
0.90896419736855 0.864367893472228 1 1
0.953758310200496 0.911019371210334 1 1
0.791874259920716 0.7504911137779 1 1
1.15304284113832 1.10814279969788 1 1
1.06547704776155 1.01473416593696 1 1
0.914834394427953 0.873733855844827 1 1
0.929171586453017 0.89059051826115 1 1
0.818991078403851 0.78287689193349 1 1
0.887244772415388 0.840453830593459 1 1
0.885196548474031 0.841964652475889 1 1
1.03262087329632 0.984389773813952 1 1
0.838260944871943 0.79461471712454 1 1
0.979928175193914 0.940120078913144 1 1
0.907538222998632 0.862896906147448 1 1
0.901344194881916 0.860252767152539 1 1
1.05425504212664 0.998606490222189 1 1
0.815071239452072 0.767714122888783 1 1
0.710823112624196 0.680960193249727 0 0
0.883736792758657 0.842075008056848 1 1
1.01293551159614 0.966914145244321 1 1
0.943040219702581 0.901211860526121 1 1
1.00164064385598 0.954161212000404 1 1
1.09381128192198 1.03669160232614 1 1
0.92156205467071 0.876981952443618 1 1
1.28969519046931 1.23295896142848 1 1
1.05001977141367 0.997014043022373 1 1
0.936509027882494 0.892956018774407 1 1
0.996857591245038 0.947707819876845 1 1
1.18683413535129 1.12923957164028 1 1
0.881683827551114 0.836658310494025 1 1
0.958324759701913 0.917074148639404 1 1
0.820123938015859 0.786608902502511 1 1
1.05305652788908 1.00082905585832 1 1
1.15818239032279 1.10028691119735 1 1
1.10403831823016 1.05027939808485 1 1
1.07354343439453 1.02233012489578 1 1
1.10067552884356 1.04723142729845 1 1
0.868932917637366 0.827830923222123 1 1
1.28328125396459 1.22253179571685 0 1
0.77454399613568 0.736445300029747 1 0
0.873950988443013 0.833778363719639 1 1
1.08947268370443 1.03715606543019 1 1
1.09778234406042 1.04758766705495 1 1
0.721958475642235 0.681980055067896 0 0
1.14105468643309 1.08664343477274 1 1
1.02688055984573 0.974304320971488 1 1
0.911502169722323 0.870414525066032 1 1
1.15837613860523 1.09146731941212 1 1
0.884076035323184 0.840175442133882 1 1
0.776010426462272 0.740001138426909 1 0
1.00878959950507 0.952579783164573 1 1
1.13503113653337 1.08737569655532 1 1
1.02714429228101 0.978595977524781 1 1
0.838935327917801 0.794881584796743 1 1
0.942350797429651 0.900680212123611 1 1
0.923250857223185 0.879749198549489 1 1
0.913354706119418 0.865690137426485 1 1
1.05546246135019 1.00428276309237 1 1
1.08181911124801 1.03462397630696 1 1
1.07868368416642 1.02371825507177 1 1
1.17378978260684 1.11672395667234 1 1
1.08201661656391 1.03343815272321 1 1
1.11496265980678 1.06213935435458 1 1
1.09807050570365 1.04516792506621 1 1
1.16928279546712 1.10735266448403 1 1
0.860801614343388 0.826303186873281 1 1
1.00594316276318 0.958618892143046 1 1
0.737459128841538 0.703618746409371 1 0
1.23197507359962 1.16918112682371 1 1
1.02369775389791 0.977757527414722 1 1
0.846552109140056 0.809878136531033 1 1
0.861802389874242 0.813077136050841 1 1
1.1117569181976 1.0630648273592 1 1
0.906412554076673 0.856595293383934 1 1
1.08056479060015 1.03229135748615 1 1
0.94424953502995 0.901498039336955 1 1
0.919677239336066 0.87372472452624 1 1
1.00637880294396 0.957760593716764 1 1
1.0143596005554 0.964155968933308 1 1
1.16759510493336 1.10921146617318 1 1
0.890207316203213 0.843486032899215 1 1
1.21766929325915 1.16131762716061 1 1
0.890217104336352 0.84921434568707 1 1
0.841932331520367 0.805933203407348 1 1
0.829323685372657 0.790123280202755 1 1
0.881636370350953 0.838636923996749 1 1
1.07679433365537 1.02182456080963 1 1
1.00846438246706 0.959884316660255 1 1
1.20514952210458 1.14587163217857 1 1
0.882254872596467 0.841469354725917 1 1
1.05041245034412 0.998449475353375 1 1
0.901912368319571 0.860100009869228 1 1
1.00870529789412 0.959236113942201 1 1
1.01873542809761 0.973447451605589 1 1
1.00062426623003 0.954927887021719 1 1
0.94023147738805 0.895865910605001 1 1
1.08808123381773 1.03770443978027 1 1
0.886768697938939 0.848964067397128 1 1
0.950321219871542 0.90838979017741 1 1
0.941970397988232 0.897468809478392 1 1
1.08316476239617 1.03257044499439 1 1
1.08924407184234 1.03121870055568 1 1
0.970849343555267 0.927001842745945 1 1
1.1201663771571 1.06426723302771 1 1
1.11677007926113 1.06243185231388 1 1
0.990179217941761 0.940795639440091 1 1
1.11404910965059 1.05792681994612 1 1
0.91700609303338 0.874791106805847 1 1
1.00093844200513 0.956567416979797 1 1
0.746513331479491 0.711193786254921 0 0
0.931690412146417 0.884394019814252 1 1
1.10916612004716 1.0576259447469 1 1
0.914164277597476 0.873058816580453 1 1
0.915803967187753 0.865950900400913 1 1
0.804295645886451 0.768365356293379 1 1
0.90049558017308 0.853795395002807 1 1
0.959395169890088 0.915805972230279 1 1
1.07214795866111 1.02249303880147 1 1
0.900611142874171 0.859662806941134 1 1
0.926142240421456 0.884581689327095 1 1
1.16599452808745 1.10586249167151 1 1
1.13905040337406 1.08977987300139 1 1
1.07605016419704 1.02008699417393 1 1
0.905658433546497 0.857550558930849 1 1
1.11717321166113 1.06327063598427 1 1
1.11375979951483 1.05652736449626 1 1
0.927866535082039 0.881417173232879 1 1
1.02340028594123 0.968516451625634 1 1
0.932268032222217 0.885667603401489 1 1
0.890189384913284 0.850844244643857 1 1
0.868516343256063 0.827631809552488 1 1
0.852486569920437 0.808090052653748 1 1
1.18061012710349 1.12699608692547 1 1
0.99640827223107 0.94674433477891 1 1
0.977023196489132 0.932823941860499 1 1
0.722225106440676 0.685103047440306 0 0
0.749311000352253 0.710920122151777 1 1
1.0655997838081 1.01712445734773 1 1
0.962289149004523 0.913046040508107 1 1
1.02428994519247 0.980803033759598 1 1
1.19088157755868 1.13628021149642 1 1
0.859626712217451 0.81637076696807 1 1
0.792166904645132 0.750660965427231 1 1
1.17604743591828 1.11707246945098 1 1
1.30548353618576 1.24154657038265 1 1
1.00334044896741 0.954001460226013 1 1
0.896443209409673 0.85596000135308 1 1
1.08388783414676 1.03156294969882 1 1
0.910521828498226 0.870643664965299 1 1
1.07068899240636 1.01109928589605 1 1
0.965074614685863 0.916769305744921 1 1
0.879990113731962 0.836317244588116 1 1
0.744733676544163 0.713591666128527 0 0
0.739759768799186 0.706904396390443 1 0
0.692239771847493 0.650231065967041 0 0
0.733517977975434 0.698833273495862 1 0
1.0573495868976 1.00359089934487 1 1
0.841241238016554 0.792417081110511 1 1
0.888193886442262 0.838132568120513 1 1
0.85929755795312 0.821183761454678 1 1
1.14254612654092 1.08920465871294 1 1
0.942888467945472 0.90218392828514 1 1
0.772326014731129 0.739494235427733 1 0
1.00868071001315 0.959051180341797 1 1
1.07073955438588 1.02178581756476 1 1
0.74658388596851 0.707956316304428 0 0
0.953419338401733 0.908622964238881 1 1
1.08054459564633 1.03591129108564 1 1
1.01048841364196 0.966000696425705 1 1
0.999445638683268 0.950850744054263 1 1
1.10425680882027 1.0523823765511 1 1
0.867127219729149 0.819292179540246 1 1
1.0349476378761 0.989833724388037 1 1
1.01300496630446 0.965852024605824 1 1
1.10615411611099 1.05139525396783 1 1
1.07464359362988 1.02995866684397 1 1
0.943671692078229 0.895404920135483 1 1
1.12985707627624 1.06933681078277 1 1
1.14778802339486 1.09210893106804 1 1
0.85945139394757 0.820275637530929 1 1
0.944126855010052 0.895102012212293 1 1
1.01781983095661 0.966843642105021 1 1
1.14954913474747 1.09786285790669 1 1
0.891910056332207 0.853297385212511 1 1
1.08058367933588 1.02898428655013 1 1
1.0083860114146 0.966815806963943 1 1
1.01846584505895 0.967713616028272 1 1
0.837331700879357 0.79626108076409 1 1
0.819470523677016 0.783532614962415 1 1
1.10183898817639 1.04745297397119 1 1
0.78765991846406 0.749541814971792 1 1
1.08201365378917 1.03165514033907 1 1
0.904406854189166 0.859180310607668 1 1
1.10548109773119 1.05583679945634 1 1
0.916153243677887 0.866137489803847 1 1
0.932555587667695 0.885609816738817 1 1
1.02399086952047 0.973409480889486 1 1
1.02373418796714 0.972686996144976 1 1
1.07506608852627 1.02284698531453 1 1
1.00765886479321 0.940455268605777 1 1
1.11776823926541 1.06300957505193 1 1
1.19987201381192 1.1378454991811 1 1
0.926296669390686 0.884916529290248 1 1
1.04286784915903 0.991354698606828 1 1
0.80472561703064 0.766824712528431 1 1
0.965350272212043 0.919637036830878 1 1
0.889062562887569 0.848327774426094 1 1
0.938588687081323 0.891782467488496 1 1
1.07011228179779 1.02403856146663 1 1
0.91719660551376 0.874120669842854 1 1
1.04774419618401 1.00310917708461 1 1
0.897619039869223 0.852279053030735 1 1
0.806254279050772 0.769707280581438 1 1
1.16199847317295 1.10721306660767 1 1
1.08952132274321 1.04196028814949 1 1
0.688048473137107 0.651677901158203 0 0
0.905235264823751 0.855793514453846 1 1
1.09559603238663 1.04388972918444 1 1
1.0192013774503 0.96720214497678 1 1
1.09187834830673 1.04158516953844 1 1
0.855961042579431 0.81631887984859 1 1
0.92283980180483 0.8755832119789 1 1
0.95842321707935 0.915171527179971 1 1
1.00747806884822 0.961045768227255 1 1
1.16522286579433 1.10501623359942 1 1
1.10807869990492 1.05600966527255 1 1
0.927530218310131 0.886677077381181 1 1
0.914487979126072 0.879732225987611 1 1
1.00263324124924 0.950751140812927 1 1
1.0675026657103 1.02347091030814 1 1
1.10586624694237 1.04366142098762 1 1
0.870438492662838 0.828038261722355 1 1
0.955630721654271 0.917722731146688 1 1
1.1278442949672 1.06907291659153 1 1
0.961234887896098 0.915266245621143 1 1
1.0622144364136 1.00855728092593 1 1
0.778475094250322 0.739978716812363 1 0
0.962154070744387 0.9150442143598 1 1
0.859513943072188 0.815344876124879 1 1
0.84367309732417 0.802968055416915 1 1
1.08192767485977 1.02638562966864 1 1
1.02683604136726 0.974505023079297 1 1
1.08072774937338 1.02924014356635 1 1
0.906547656424011 0.864781748197229 1 1
0.922730158435212 0.874442575264996 1 1
0.836492007978676 0.793159407008272 1 1
1.03393878932296 0.983178582656562 1 1
1.12324129319185 1.06686286173435 1 1
0.908577067118638 0.870818433301884 1 1
0.89361734084454 0.847608743929365 1 1
1.1683787825273 1.10628123770201 1 1
0.855744780506542 0.814012968562115 1 1
0.909765451605036 0.866608930354485 1 1
0.994562399190876 0.942673962577948 1 1
1.15552009942398 1.1069056997577 1 1
1.16838224321808 1.11059835857692 1 1
1.10721265854585 1.05550697121068 1 1
1.11647693479805 1.06300410814947 1 1
0.955235405719051 0.907825625313452 1 1
1.04271924637249 0.988823779200601 1 1
1.05004629002113 0.993092757336768 1 1
1.09944110865752 1.04231232890355 1 1
0.861361800351246 0.818447265315127 1 1
0.887217410082155 0.843546310991585 1 1
0.953823565402165 0.908640903683824 1 1
1.05044334042964 0.999529613630701 1 1
0.909013114425917 0.864292237284721 1 1
1.1083555198167 1.05881953066562 1 1
0.96478560717814 0.92199679017958 1 1
1.22493874688057 1.16412109192003 1 1
1.02543238740646 0.975279534266856 1 1
0.982831517736696 0.935964589989246 1 1
1.02224241741617 0.976589243293443 1 1
1.19729161285378 1.13926617212602 1 1
0.958867314405938 0.917541303040785 1 1
1.01468788388335 0.967308416633035 1 1
0.952799278401313 0.906882331251153 1 1
1.13002887612784 1.0711892282755 1 1
1.04896771837884 1.00134306276231 1 1
0.944267641008165 0.898562670374373 1 1
0.783630115405742 0.750093682588428 1 1
0.79537665690217 0.757762992766795 1 1
1.07302768756883 1.02726377778606 1 1
1.01406940260364 0.966301702570209 1 1
0.975946728989341 0.923010182702576 1 1
1.04532106521661 0.990222724032307 1 1
0.827037774282714 0.787885204274968 1 1
0.945780789147115 0.902815453740981 1 1
0.989432511967424 0.942785650546009 1 1
1.10320862109855 1.04507486790735 1 1
1.01027873935309 0.962622829536272 1 1
0.800174276156987 0.763986383721909 1 1
1.13556694788119 1.08703456842423 1 1
1.1320852716202 1.08128378209787 1 1
1.15634129200215 1.10099244431693 1 1
1.2738480489001 1.20874828281614 1 1
1.0782910647663 1.02347214006142 1 1
0.987532823502309 0.939763258438537 1 1
1.12186977251946 1.06539222819317 1 1
0.888223612077665 0.843642054162855 1 1
1.15534683941388 1.09955493366657 1 1
1.064960135061 1.01683126597439 1 1
1.11136244234956 1.05706249307309 1 1
0.880717431864143 0.839341897350148 1 1
1.12683906492351 1.07406635707667 1 1
0.902556743225841 0.853330738735086 1 1
1.0340145406616 0.982023604205476 1 1
1.00282163236329 0.95882766805966 1 1
0.940221898382165 0.896883193580284 1 1
1.11435104890012 1.06249187652385 1 1
0.837561934962489 0.798558210846356 1 1
1.18138576518705 1.13318299524584 1 1
0.855738990165457 0.818480103393126 1 1
0.947743414200578 0.907965756423072 1 1
1.32996991478739 1.27311735860905 0 0
0.949139521459683 0.909875482274196 1 1
0.797739820579093 0.757562886870977 1 1
0.93710912274277 0.892162945677324 1 1
0.719583298063958 0.674435799475963 1 0
1.02377907816922 0.97788746037142 1 1
1.03867663424603 0.989045921452435 1 1
0.950189122303628 0.909596324402916 1 1
0.893990214105317 0.856726881145187 1 1
0.973120178114352 0.929437057989365 1 1
0.99168583758386 0.948260627085297 1 1
0.943830650952085 0.896913196937184 1 1
0.89933863912094 0.863535828494611 1 1
1.00316380838385 0.959820964188757 1 1
0.994701398251668 0.950651770828943 1 1
0.904788550230775 0.864581323236749 1 1
1.19261613330086 1.13836654018437 1 1
0.827863740722936 0.791433518616495 1 1
1.22261709447744 1.17024783188863 1 1
1.09106155985852 1.03547074450574 1 1
0.924828310111992 0.870627981192975 1 1
0.954202768742264 0.909676808974288 1 1
0.867089641962731 0.821204001752315 1 1
1.077827402163 1.02581194909022 1 1
0.864033483056654 0.820460567624198 1 1
0.88407836286143 0.847844921743824 1 1
1.06227958768009 1.01196713601845 1 1
1.2214785960846 1.16670803549692 1 1
1.08777323545072 1.03665433253777 1 1
1.05888270099671 1.01150143050156 1 1
1.22143546381626 1.16027981921748 1 1
0.922303724269408 0.877817935178271 1 1
0.97020429481015 0.924293430553924 1 1
0.877358722754269 0.83229531400301 1 1
1.15436085607889 1.10199495957755 1 1
0.816886906199809 0.776448103984122 1 1
0.998779840419926 0.949014117688392 1 1
0.859886270938946 0.819099320652847 1 1
0.97067887485719 0.921747491285511 1 1
0.751292962177281 0.716830368447046 0 0
0.999871366544283 0.957539517003854 1 1
1.06092813908688 1.01159436747526 1 1
0.937408019582036 0.886506220220139 1 1
0.904128022114633 0.864904510872335 1 1
0.828365582361015 0.785609786678672 1 1
1.15638669758586 1.09407814026801 1 1
0.873702323070757 0.827053390584178 1 1
0.83090349942484 0.785600028047151 1 1
0.960182671867934 0.924745576645385 1 1
1.17285450632404 1.12164801715418 1 1
0.82279759362413 0.785049172318924 1 1
1.00904836331105 0.958223071644798 1 1
1.07567490948877 1.02046431256263 1 1
0.948083860087248 0.894612514257189 1 1
0.998376928781617 0.950356773288683 1 1
1.02523054676935 0.983178024430335 1 1
1.04908241927977 0.995257692595886 1 1
1.36642136964791 1.30542323525708 0 0
1.04350113060505 0.996679713432605 1 1
1.0993906383161 1.04655233275842 1 1
0.889556019042457 0.846301067460048 1 1
0.788411625635561 0.748738216558954 1 0
0.822482864816652 0.779290421134187 1 1
0.901726487161554 0.8491187270973 1 1
0.98677002228948 0.944850356732975 1 1
0.952502639616977 0.907293243196626 1 1
1.20431371315109 1.1522247591867 1 1
1.33207919222717 1.27021972902351 1 1
1.08165196110184 1.02819286869832 1 1
0.831269087857695 0.788206197153528 1 1
0.813963152325698 0.77441458135214 1 1
0.974934164881457 0.930393561997624 1 1
1.03921266828152 0.989065533734102 1 1
0.744600257794564 0.709451104324237 1 0
0.578619358387266 0.553576174730858 0 0
1.12434406376769 1.06515473884302 1 1
1.07574928631909 1.01898483334409 1 1
0.975289907597154 0.930605730205246 1 1
0.781157046044591 0.737219936353433 1 1
0.937003022710633 0.895630990630108 1 1
1.19362091428136 1.13329172396902 1 1
0.761564906789464 0.725913101567114 1 0
0.952863145098053 0.903747337164529 1 1
0.87902024052881 0.830400126498321 1 1
1.05255264046043 0.998371973601238 1 1
0.981981727185079 0.93598316566669 1 1
0.901927399410882 0.857851201858184 1 1
0.851888973891579 0.816569144741623 1 1
0.981840179290986 0.929059853333554 1 1
1.0991653999657 1.04227213758532 1 1
0.879954746603091 0.838059942837743 1 1
1.02781267451001 0.977423884271961 1 1
0.852201169850526 0.812834744926441 1 1
0.851300502611496 0.806310206823906 1 1
0.789111534816039 0.75242735514351 1 1
0.908004378467809 0.864848497332996 1 1
1.0106425888239 0.962130022226662 1 1
1.0579337613155 1.0051789757004 1 1
1.084523995406 1.02304666518082 1 1
1.04802944763266 0.998079036213179 1 1
0.991847552706903 0.947709949835118 1 1
0.838690522778705 0.798618592348653 1 1
1.3978138181929 1.33618407701245 0 0
0.795409043515876 0.755656864278834 1 0
1.03938349239033 0.989045128263936 1 1
1.10677229283082 1.05199723439811 1 1
1.05864776017665 1.01124228009222 1 1
1.10402588792571 1.05805024433737 1 1
0.915448956352551 0.871069735517643 1 1
1.17306481787551 1.10783977956 1 1
0.952614477899677 0.903496612414787 1 1
1.04229612985074 0.992398905112518 1 1
1.03197227468936 0.976837906270281 1 1
1.00370433152147 0.954415572992544 1 1
1.12431748011564 1.0719395012496 1 1
1.06120457800627 1.00611148383871 1 1
1.02093283217369 0.97344855605654 1 1
1.05389714576265 0.996408057661338 1 1
0.951104370720309 0.908489765271875 1 1
1.05370457381933 1.00157059154878 1 1
1.00307627978626 0.958944333127265 1 1
1.02316581516337 0.976374085372484 1 1
1.05040410794983 0.99983242734785 1 1
0.839527075415952 0.80020793764191 1 1
1.1041297677363 1.05574889335696 1 1
0.954751629391879 0.905466898030135 1 1
0.851072599246671 0.806255490544763 1 1
1.05006521249307 1.0079470237545 1 1
1.08905195066977 1.03987210494449 1 1
0.97744020258263 0.929526789334611 1 1
0.941512502291475 0.896533543097429 1 1
1.07185656901673 1.02001181931212 1 1
0.825246666488069 0.784056860323356 1 1
0.971156270443241 0.919982106824783 1 1
1.09872700606663 1.04623226159214 1 1
0.8640346001585 0.83246602451977 1 1
1.08116417485219 1.03362246306915 1 1
1.132601442073 1.08296320817579 1 1
0.908026134906904 0.867150793562251 1 1
1.05851835404984 1.00040110567868 1 1
0.933767658241754 0.888462427259512 1 1
0.856443296515977 0.810393831268164 1 1
1.04463401679564 0.99381772386103 1 1
0.713198225449915 0.67884818855289 0 0
0.969143775412577 0.920102316969757 1 1
0.887970940901244 0.849397535424726 1 1
1.09097747640404 1.0431244083365 1 1
1.0045934983699 0.956319304173428 1 1
1.16358664447017 1.11134095243907 1 1
0.976998402104979 0.924477046047909 1 1
0.859888975286996 0.81597959758981 1 1
0.886848165657048 0.845848213455006 1 1
0.945805421378573 0.897613054296564 1 1
0.936576339082535 0.889822546312778 1 1
1.10943794100498 1.05183604629465 1 1
1.13077550012549 1.08003425758235 1 1
1.1005353484753 1.04571460074995 1 1
1.05745431998491 1.01125082922263 1 1
0.959483387410719 0.901396373796506 1 1
1.20337014162434 1.13714533975541 1 1
0.734149804235303 0.699435449911506 0 0
1.02470765557387 0.972026795011823 1 1
0.940212761815829 0.896981599455161 1 1
0.696704867213397 0.666927717897553 0 0
0.931284269411478 0.888021174871499 1 1
1.28314875405976 1.22534030773537 0 1
1.18170475812211 1.12670205056714 1 1
1.03093292054292 0.98371109467925 1 1
0.990330588785891 0.93601248688118 1 1
0.849170855932928 0.810478242882302 1 1
1.00624831756493 0.960118699388704 1 1
0.863708018269607 0.826212232155756 1 1
1.21900211931789 1.15652729076317 1 1
1.18244913897123 1.13002906637744 1 1
0.752255160142654 0.714028923519365 0 0
1.08189709271517 1.03870861966997 1 1
0.802599785427866 0.761887354371475 1 1
0.726712757704547 0.693798955717034 0 0
0.841612800025261 0.798718626651038 1 1
0.971163381249962 0.927633225366736 1 1
0.955263129883722 0.906158906764622 1 1
0.979191492399567 0.932097276935368 1 1
1.07993653177705 1.02900976811209 1 1
0.940015659525317 0.893966281685281 1 1
0.908701064998016 0.868563151778595 1 1
0.967838730398156 0.918691984774738 1 1
0.903357905920444 0.858303079946374 1 1
0.941570518455934 0.897139757473299 1 1
0.846061020838993 0.808460385778176 1 1
0.775285618446849 0.740479438486631 1 0
0.767814422801067 0.735507042821428 1 0
0.826189707934004 0.786261031060156 1 1
1.02476721705057 0.973615794884894 1 1
1.05621042062368 1.01275529972451 1 1
0.889544928619055 0.857314546287375 1 1
0.541766536510532 0.52184882804107 0 0
1.05976911606583 1.0035469413546 1 1
1.21280288789082 1.15093831574241 1 1
0.916265461146406 0.868840941311097 1 1
0.793042939986169 0.75605105745909 1 1
0.801915458685747 0.766585689271663 1 0
0.815645769251131 0.770321977712963 1 1
0.788669547487878 0.746479703315189 1 0
1.08885738048975 1.03944614891675 1 1
0.902465471502732 0.860339700164672 1 1
1.05085418094153 0.999934543492928 1 1
1.01010817048468 0.956366075621672 1 1
0.999783882952011 0.958341270067362 1 1
1.1403532407043 1.09173510030518 1 1
0.969663451899674 0.916849153071688 1 1
1.27962472932976 1.22034905643554 0 1
0.913685720211541 0.869575296636553 1 1
1.17068362547967 1.11693924718303 1 1
1.10656211709865 1.05227299002402 1 1
0.962402897491702 0.917275167642001 1 1
0.871592419261279 0.831751519718518 1 1
1.00848779440032 0.959601208438266 1 1
1.16369347100575 1.10847034369542 1 1
1.12636303201773 1.06800991573795 1 1
0.814722832156399 0.780462501714287 1 1
1.14960121142834 1.09640354003841 1 1
1.04356209015008 0.996200148241339 1 1
1.19708602100529 1.14017332186928 1 1
1.01609245612451 0.966044335834751 1 1
1.02968325606492 0.98191096143396 1 1
1.06058763127518 1.00784597373366 1 1
0.908824573394013 0.867371217250758 1 1
0.981806311424801 0.941426127876455 1 1
1.08833452652244 1.03202957668663 1 1
0.798490225819106 0.752191116952598 1 1
1.016966312792 0.968584468564766 1 1
0.963141856044773 0.918963214595097 1 1
0.861151867091641 0.819817289859373 1 1
0.861588389665093 0.820553912334705 1 1
0.929322427277497 0.879119807482656 1 1
1.10282988755944 1.04927306923772 1 1
1.15364894579726 1.10266073135365 1 1
1.15702657232129 1.09928879704256 1 1
0.945151311767752 0.899483886610701 1 1
1.15383584577162 1.09924486902436 1 1
1.15418867306951 1.10532209219206 1 1
1.14375738449643 1.08534173158816 1 1
0.976157719236238 0.923750697829349 1 1
1.0761590678994 1.02612054365325 1 1
1.12085403531717 1.06331185565531 1 1
1.17900274132 1.1261468197327 1 1
0.980559148400675 0.93898191932073 1 1
1.04153668702556 0.993654716658357 1 1
0.800680691824087 0.762975145816478 1 1
0.876100104035696 0.828682333340092 1 1
0.77131898550361 0.735846581527838 1 0
0.911760160033229 0.864931284380424 1 1
1.00422539671765 0.951368100825129 1 1
0.875398929628438 0.831650986359206 1 1
1.01604360201068 0.97225949954777 1 1
1.2365353335225 1.1766738163859 1 1
1.0704021449287 1.01451238188982 1 1
1.05579308627561 1.0019853774551 1 1
0.976987285166093 0.935087543534281 1 1
0.880846720172684 0.839081141655763 1 1
1.03934704380228 0.988356610623772 1 1
1.18526780238773 1.12480472934507 1 1
0.891449238870615 0.85176912364102 1 1
0.754960595343934 0.72086972133571 1 0
0.977352441902808 0.93106777004751 1 1
0.928096857750327 0.877475750837444 1 1
0.821620826775585 0.781731555657198 1 1
0.942102509480126 0.896078832285128 1 1
1.2275605890628 1.1722436648037 1 1
0.834966201976558 0.798634259191032 1 1
0.84966428617312 0.808339292003975 1 1
1.06920551341162 1.01869286517924 1 1
1.07490837148614 1.01950470690709 1 1
1.29522294383679 1.23339014955685 0 1
0.934524550509916 0.882556801713554 1 1
0.973279969085587 0.929525423220797 1 1
1.23503063348811 1.17808329575328 1 1
1.21432429665417 1.16018630218541 1 1
0.912146399415669 0.873633217580123 1 1
1.10267924052264 1.04763133749895 1 1
0.983148680031133 0.938460470479224 1 1
0.771082063975128 0.735336475354893 1 0
0.854339037749729 0.817289917348084 1 1
0.954176882234618 0.911282315565014 1 1
1.06488084872692 1.01654766629549 1 1
0.889145855590072 0.846976479351941 1 1
0.933907821665345 0.889534136823488 1 1
1.01152376526824 0.96476063181878 1 1
0.834859721865202 0.797367900409711 1 1
0.768240491632657 0.73043915318586 1 0
1.08426395617482 1.03768418043549 1 1
1.18397670551701 1.12309617902557 1 1
0.90038976239245 0.850530467627437 1 1
0.9556456238955 0.912256204339613 1 1
1.05055942581116 1.0029978641521 1 1
0.922722232098345 0.87520625846178 1 1
1.0794719833668 1.02511050584435 1 1
1.17484644936041 1.12037090496611 1 1
0.886250290504745 0.842891368155076 1 1
1.06441617975463 1.00987993678397 1 1
0.934697713332289 0.894314557787311 1 1
1.05527815392114 1.00913010432645 1 1
0.871272177371847 0.830989484197158 1 1
0.965454483348501 0.920665197009263 1 1
0.971693551742098 0.922039207857431 1 1
1.26666657368526 1.19866064112646 1 1
1.06277471355926 1.01385099084447 1 1
1.03420016755436 0.981781645430715 1 1
1.2181053858886 1.16181313483641 1 1
1.17548836123799 1.12263451801277 1 1
0.956519426059143 0.909456579219347 1 1
0.986587024062543 0.937883974346632 1 1
1.03498537908233 0.983500997403791 1 1
0.948383506452903 0.905190708449188 1 1
0.990186177823755 0.944760552546506 1 1
0.980726728290214 0.928729241729458 1 1
0.936899840177381 0.891345337412743 1 1
1.02286280966661 0.973461678786572 1 1
0.95009186494549 0.910917555756215 1 1
0.891611449889036 0.852258904759394 1 1
1.16118628857172 1.10029066760267 1 1
0.924397936290619 0.870268191943381 1 1
0.99210790749364 0.947417519442919 1 1
0.674708567482001 0.646325584664233 0 0
0.842213763264099 0.799491000026241 1 1
0.878286967237838 0.831490218280348 1 1
0.950669066411845 0.90808585658849 1 1
0.914040297352964 0.866108771163225 1 1
0.99438815207557 0.949877971069806 1 1
1.15149128113234 1.09991262458718 1 1
1.09543493551158 1.04708912971812 1 1
1.07742481408336 1.02689504791432 1 1
1.01292994567314 0.966399149547819 1 1
0.802934517855221 0.765744930793979 1 0
1.07260780712561 1.0235223169357 1 1
1.0014307232516 0.947653218682006 1 1
1.08482232624231 1.03589912468567 1 1
0.916885347273548 0.871340885367916 1 1
0.884864200799845 0.835166260772118 1 1
1.03803902531989 0.992768071315512 1 1
0.914970646875441 0.873935939724268 1 1
1.36559873952866 1.29509369746754 0 0
0.960002459604567 0.913284351060466 1 1
0.856695989302518 0.814344877698126 1 1
0.722297553473804 0.687616528107789 1 0
1.27619522086527 1.20298792556625 1 1
1.0248288925643 0.976527374751541 1 1
1.00354406293812 0.955302273787879 1 1
1.08614804897403 1.03358649321502 1 1
0.903219389515797 0.860536948986521 1 1
0.968596861271702 0.917678009406499 1 1
1.06515720172248 1.01270715104787 1 1
1.07803492376608 1.02213046370942 1 1
0.720613220110194 0.683017637497263 0 0
0.971204828740626 0.924291606865364 1 1
0.950332470779249 0.905958318003423 1 1
0.986245519209835 0.932593170812075 1 1
1.12703310896413 1.07525018018935 1 1
1.01547089609149 0.975198635562791 1 1
0.989710430003965 0.944481425612193 1 1
0.829363499038624 0.787166910606092 1 1
0.809946947385626 0.763971882639178 1 1
0.822457417280519 0.782328501181756 1 1
1.02674409716226 0.977441130299885 1 1
1.0522027518151 0.998222693253976 1 1
0.929615525441559 0.879582151811727 1 1
0.799048787772358 0.762461785249 1 1
1.03247630160035 0.9829328838855 1 1
1.18151025675186 1.12684245799349 1 1
1.14028622339359 1.08482309171863 1 1
1.01045039214059 0.964375717923276 1 1
0.964950807872223 0.924584865702461 1 1
1.05654789844724 1.00460247007352 1 1
0.713390931537524 0.68228643639094 0 0
1.18999057997657 1.13322231786679 1 1
1.2247692615785 1.17124843150269 1 1
1.07905773304643 1.02660575355604 1 1
1.00745133581865 0.961203648741672 1 1
1.04551253838493 0.996069059616968 1 1
1.17225643474474 1.11861421954253 1 1
0.96431338394422 0.919823202118187 1 1
0.954074204086861 0.905882379475409 1 1
0.985580743030276 0.932534007344964 1 1
0.882128233570927 0.837626240400805 1 1
0.857392674527708 0.814976903078463 1 1
0.842291857453531 0.80345898935093 1 1
1.07696589090266 1.02866820236326 1 1
1.12056145383157 1.07334616881043 1 1
0.743935433252706 0.705294257113737 0 0
1.07208464366057 1.01665725756747 1 1
0.95740900269769 0.918031900166733 1 1
0.958516941358445 0.913979957482742 1 1
1.03916821137623 0.99256727053067 1 1
0.800156525837018 0.758681366649518 1 1
1.01997249781179 0.98419578321522 1 1
0.994686272072926 0.948184905624818 1 1
1.13708746204938 1.07523956292032 1 1
0.646846373910174 0.620058818712781 0 0
1.15091091851991 1.09796162714312 1 1
1.12854768279066 1.06908040980872 1 1
1.0004422493144 0.950296703055685 1 1
0.961284457512928 0.916915821776727 1 1
1.1387188337214 1.08453998827634 1 1
1.02363710951913 0.975623574617027 1 1
1.14090710100713 1.09187957243366 1 1
0.768565034830693 0.725376130128918 1 0
1.00327408996726 0.94609723387663 1 1
1.28674091697893 1.21504408355413 1 1
0.766003660703594 0.728726913833511 1 0
0.978608175446289 0.936719427055625 1 1
0.9438699522083 0.895398771095602 1 1
0.979361976001716 0.930778505887456 1 1
0.803553096369456 0.766113548379158 1 1
0.846923073906742 0.812007697252879 1 1
0.84001603286898 0.795739386463456 1 1
0.910706034827259 0.869012379705709 1 1
1.04077769655986 0.988609363561914 1 1
0.974109941435845 0.932394660500613 1 1
0.818927223780526 0.779633071582765 1 1
0.928402246929341 0.88419278917504 1 1
1.01348323822828 0.964658840160605 1 1
1.13544305204485 1.07759410653043 1 1
1.03466992666895 0.989258326391195 1 1
1.148046961779 1.09352521473066 1 1
0.879351988464437 0.84154866324692 1 1
1.05759900980784 1.01077496470625 1 1
0.938686140780876 0.898024634743183 1 1
1.14623634554974 1.08406493827675 1 1
0.763554217926373 0.727019009770941 1 0
1.1596540529151 1.09914728372527 1 1
0.743243393136622 0.712015657135222 1 0
0.950394376123338 0.906255865432694 1 1
1.03107364497551 0.98425649616584 1 1
0.951413570286082 0.909665971985059 1 1
0.893285919465172 0.849565123475139 1 1
0.826751326771223 0.786875542982343 1 1
0.853634993208127 0.81399643852774 1 1
1.27269323309942 1.21280350529077 1 1
1.09616391071984 1.05666984748512 1 1
0.815205509191902 0.776335269831437 1 1
1.09238844015449 1.04088003746031 1 1
0.974951631939807 0.926627837225322 1 1
1.05439922865587 1.00212091698382 1 1
0.683763980048925 0.652689269684426 0 0
1.16352333564591 1.10353426600771 1 1
0.788707031967961 0.749042581461416 1 0
0.917286598274716 0.872148482519328 1 1
1.02748214760332 0.970099622833275 1 1
0.848878425748726 0.801305310296198 1 1
1.20881368683712 1.15494352567561 1 1
1.09051940477345 1.03945483794529 1 1
1.01605386510836 0.967893780011796 1 1
1.12243344455018 1.06307203667901 1 1
1.03835146328641 0.990833560536051 1 1
0.9296249233192 0.883571258000125 1 1
0.830933597589931 0.78308555935903 1 1
1.00514731867525 0.95496857992955 1 1
1.03560733119698 0.982797386802811 1 1
1.12654828817417 1.07580696509086 1 1
1.20082986533665 1.14071887369435 1 1
1.12324639879217 1.07144257192332 1 1
0.912823138037383 0.865916690288069 1 1
1.04680888740296 0.995044667143079 1 1
0.873165123234372 0.832307806424939 1 1
0.86600642752749 0.822484741206059 1 1
1.03671942236889 0.990142306280865 1 1
0.856355407990516 0.807848590188098 1 1
1.00590371136752 0.954428576015643 1 1
1.0016252559509 0.953008977086496 1 1
0.824628221837461 0.786320457456836 1 1
1.15894732921111 1.09310944681769 1 1
0.950577825383729 0.906293482923118 1 1
0.939081973366446 0.893436700880623 1 1
1.00342606467345 0.957825853559441 1 1
1.03868980606487 0.983599674214278 1 1
1.12765053659247 1.0734395281347 1 1
0.966949551663373 0.915776479381355 1 1
1.02536000591248 0.972565148532438 1 1
0.820654431155171 0.784761399081176 1 1
1.00684640560844 0.961515740147872 1 1
0.984200482564844 0.93906475748813 1 1
0.820575080082935 0.779829557371472 1 1
0.931932757350877 0.891251408738431 1 1
1.14349750757846 1.08270766425177 1 1
0.918449159669851 0.876965115502209 1 1
1.37517326803802 1.30730653074586 0 0
1.2635872392825 1.2030463236361 1 1
1.27152165590123 1.21620865474476 0 1
1.08943354054455 1.03779546548387 1 1
1.01367283426069 0.950841402817734 1 1
0.988137447484082 0.936056822242342 1 1
1.04483503759405 0.997977781029309 1 1
0.924074390687455 0.880596368525747 1 1
1.07240456277333 1.00792859529652 1 1
1.10994488757926 1.05787397738403 1 1
1.00722129406963 0.960946591645835 1 1
1.03505111021869 0.988842126940645 1 1
0.839299478522951 0.804019719758573 1 1
0.924975472285011 0.884348655651104 1 1
0.884609553692176 0.843303062343979 1 1
0.979997333208634 0.9328146897029 1 1
1.02927747006437 0.973644347968989 1 1
1.08861213120163 1.03231075187914 1 1
0.796277877259493 0.761122057311407 1 0
1.09000072985652 1.0364109191429 1 1
0.782915201693531 0.746550013269768 1 0
0.779817817885574 0.748204960483521 1 0
0.963287267171115 0.917190226820585 1 1
1.11017703308152 1.05827797923734 1 1
0.975243098238685 0.926410011970042 1 1
0.840097382382774 0.799601822349991 1 1
0.79876997558208 0.758459958604966 1 0
0.789489399722198 0.752985522336575 1 0
1.04727423716815 0.998380336545287 1 1
0.925708268223619 0.875935365115873 1 1
0.923825842244619 0.878218590405462 1 1
1.1190300492875 1.06525832156407 1 1
0.826061398369433 0.787692934093036 1 1
1.04168956669049 0.987876484093358 1 1
1.06372277534691 1.0103264353117 1 1
0.854211724667703 0.81058474898773 1 1
1.33273863413274 1.26789537571607 0 1
0.989816172237098 0.93764606678859 1 1
0.838149422199071 0.800567744200366 1 1
1.1355311109011 1.07877976913063 1 1
1.00598911152554 0.957188903358421 1 1
0.955340809458947 0.909591505768002 1 1
0.790094059005849 0.748725148145696 1 0
1.07919592615394 1.02496021553857 1 1
1.04992212942204 0.997242683355915 1 1
0.694743009533819 0.655534677646403 0 0
0.863057310774365 0.825701517557699 1 1
1.26609892865542 1.20497313000707 1 1
1.00890083142958 0.960469298700095 1 1
1.10425467519116 1.04926226330779 1 1
0.858657705800119 0.80776802654328 1 1
0.993647144012694 0.946902715705842 1 1
0.85328863566239 0.81059780568818 1 1
0.727086121493441 0.69378110741824 0 0
1.27776812660025 1.21799569483313 0 1
0.938798593074641 0.896219404562316 1 1
0.898805032098856 0.851998709409575 1 1
1.23867767293564 1.18210758318488 1 1
1.08369851760303 1.03327934229954 1 1
0.775517614960395 0.73999146280975 1 0
0.936064488731399 0.884058605061332 1 1
1.30483497041677 1.23876598186055 0 1
0.899065285748971 0.849720990192371 1 1
0.964659438701114 0.92139951522381 1 1
0.796895727083615 0.761475371329914 1 1
1.38520079722509 1.3176822679629 0 0
1.04967262657899 1.00198778239967 1 1
1.07539878803963 1.02788195559681 1 1
1.06097665217164 1.01257783721997 1 1
1.03952645407205 0.990881027040288 1 1
0.981695081210629 0.93095442198489 1 1
0.943739365568669 0.900879152271807 1 1
0.859414417050791 0.819121834545714 1 1
0.845172637520326 0.809205570402238 1 1
0.964829699440581 0.921031550837466 1 1
1.13366796784949 1.07664776816788 1 1
0.987789014394969 0.932990967664066 1 1
1.01847773323874 0.972302252778054 1 1
0.914509773777325 0.870532358327052 1 1
1.1386955232116 1.07943821345848 1 1
1.01727665541929 0.973412942320923 1 1
0.966731346853949 0.92307040239677 1 1
0.998283035618872 0.942360385034886 1 1
1.16509116193779 1.10825805434088 1 1
0.884851695984887 0.843716344304401 1 1
1.16445777250931 1.11289993749428 1 1
0.970392444947971 0.924733213566129 1 1
0.950803795972894 0.906253747010859 1 1
0.835677026264784 0.790607212930782 1 1
1.0499664855225 0.996499059096995 1 1
1.06225846990102 1.01059036753386 1 1
1.00926161215724 0.962904743699194 1 1
0.732651275927048 0.698973366140005 1 0
0.881231189373136 0.841151117980735 1 1
1.08668608412079 1.02707255077169 1 1
1.02560316632751 0.976416477558989 1 1
1.1913206487689 1.13907156022265 1 1
1.31041192830172 1.24537631849606 0 1
1.00440844265811 0.955163650123316 1 1
0.891915973175427 0.855164241352122 1 1
0.854443791396677 0.813205422380298 1 1
0.854932038537947 0.811324382444415 1 1
1.07226467225111 1.02141252524202 1 1
0.941944344644271 0.894147190313569 1 1
0.912860562803848 0.865675675332384 1 1
0.88139650439583 0.840292312020474 1 1
1.00991537067033 0.965473290084817 1 1
0.887974932955632 0.844539212763461 1 1
1.16793743569414 1.11175890944189 1 1
0.769537138364296 0.731860627208737 1 0
1.38859130667885 1.31303433394499 0 0
0.985259427892012 0.943705175532109 1 1
0.914208361202402 0.872433046107636 1 1
0.787820553217954 0.744907499574894 1 1
0.771714547986122 0.730633821570393 1 0
0.720681721587946 0.690607172346827 0 0
1.20974488185259 1.15606751146505 1 1
1.06168507420508 1.01230660050122 1 1
1.03914400243805 0.989900246528584 1 1
1.05466102722333 1.00323683413218 1 1
1.15212556981132 1.09683996772069 1 1
0.928808975411238 0.881006905267084 1 1
0.907160828599284 0.861294804785662 1 1
0.956651351778195 0.908208657192804 1 1
0.961645865605452 0.920039058870001 1 1
0.959605387465818 0.914875461572286 1 1
0.80934951108387 0.771321843503923 1 1
0.923708759956165 0.875445627201748 1 1
0.865056100451014 0.816863829267105 1 1
0.982853440253376 0.932800729220343 1 1
0.942300400820889 0.895253403376316 1 1
0.946004139535579 0.901018071502971 1 1
1.10381136698801 1.05430954452662 1 1
0.952230710085217 0.909252244849646 1 1
1.18988800466089 1.13233989231489 1 1
0.941465237007122 0.897716936417389 1 1
0.753916197680642 0.719940153442869 0 0
1.10006398566821 1.04997236998231 1 1
0.825382925985829 0.788862581355177 1 1
1.10518744654905 1.05623617113247 1 1
0.999822707471176 0.956738969786791 1 1
1.06742076948859 1.01637668576631 1 1
1.09379803561551 1.03933571333213 1 1
0.977570868017364 0.920244807648965 1 1
1.16285678332846 1.11002633318099 1 1
0.81760065013791 0.779231289684956 1 1
0.916665637714686 0.870316340893902 1 1
0.940226031156209 0.892755823015398 1 1
1.2034367124186 1.14277806664205 1 1
0.959152725785257 0.913724326742658 1 1
0.992674002911421 0.946157202465363 1 1
0.880112698080746 0.838691136862936 1 1
1.17694092626476 1.1246414249932 1 1
0.914776523104248 0.869900000895049 1 1
0.989221876149796 0.949897819572914 1 1
1.15951044764813 1.10000009851148 1 1
0.757617376699117 0.71759950584491 1 0
1.15388462189039 1.10321709448505 1 1
1.24949610038565 1.18716465030593 1 1
1.0282126902616 0.973991049796314 1 1
0.885758402155896 0.847400009483732 1 1
1.03763178750895 0.987106206655484 1 1
1.04655161891501 0.997043818535658 1 1
1.04000283370057 0.993727503732633 1 1
1.29573375811593 1.23247285146069 0 1
1.04249442793501 0.995889225934455 1 1
1.0390541640544 0.978222469209412 1 1
1.29826474820218 1.23946653505405 1 1
1.21978281459354 1.16053825017689 1 1
1.25279501788343 1.18663567393695 1 1
0.833132421221814 0.790272035661919 1 1
0.893730930664663 0.851720867442764 1 1
0.832205751504093 0.791810251822282 1 1
1.09067214168 1.04327304872033 1 1
1.05353951598455 1.00268831043722 1 1
1.0002211524542 0.950382249364306 1 1
0.918592790106639 0.875326285733289 1 1
1.11035566252346 1.05434010748647 1 1
0.976739943731016 0.926829609537448 1 1
1.02378093265804 0.974742913534144 1 1
0.919600226638267 0.877352090676061 1 1
0.908803785534001 0.865375641647143 1 1
1.03881263912159 0.986715672485181 1 1
