# Supplementary material for: Bias caused by sampling error in meta-analysis with small sample sizes
Source: PLoS One. 2018 Sep 13;13(9):e0204056. doi: 10.1371/journal.pone.0204056 (PMC6136825; doi:10.1371/journal.pone.0204056)
Supplement: S4 File — (ZIP) [file pone.0204056.s004.zip › results N = 20 theta = 1 tau = 0.2 sz = 100-500.txt]

"cohen.dl.theta" "hedges.dl.theta" "cohen.dl.cp" "hedges.dl.cp"
1.03115916629162 1.02757430906721 1 1
0.986401561221587 0.983298786607914 1 1
1.01432989576995 1.01153090730475 1 1
1.05311141285769 1.0499250210384 1 1
1.02201290398065 1.01890220689568 1 1
1.07652096158774 1.07311196410644 1 1
1.02114392226225 1.01865633727092 1 1
0.955578464386903 0.952862386347129 1 1
0.914706629392618 0.911842637415512 1 1
0.995740862831677 0.993146165887153 1 1
0.979884127204938 0.977221950339204 1 1
1.00433737662461 1.00164471962228 1 1
0.951457832398258 0.948555632903824 1 1
1.04353921904925 1.04059001703937 1 1
1.12187428497761 1.11885602881689 0 0
0.968770695477013 0.965610698361066 1 1
0.982230513383744 0.980003868281756 1 1
0.969336886605586 0.966701018941363 1 1
0.924573235112945 0.922147388366049 1 1
1.02204366816916 1.01876794098656 1 1
1.01823069812553 1.01540453841619 1 1
0.920022178948818 0.917080908942422 0 0
1.00591081864688 1.00313354959397 1 1
1.02160006334677 1.01917947859498 1 1
0.927205035094164 0.925063767469406 1 1
0.910930331996005 0.908730519821942 1 1
1.0876184650239 1.0845055338811 1 1
0.929009311120462 0.926571389146314 1 1
1.03857859062339 1.0351806497221 1 1
0.978145947190139 0.975662251654001 1 1
1.04865573955436 1.04574697018358 1 1
0.990500153025661 0.987994756810321 1 1
1.01867811296709 1.0156012913344 1 1
1.04444182058014 1.04147769365248 1 1
1.01714718168539 1.01376519481731 1 1
0.956135094099611 0.953304748091358 1 1
0.953779977701527 0.95097127648523 1 1
1.08324678810243 1.08024771191119 0 0
1.03229401578762 1.02968646417035 1 1
1.04081732534321 1.0373405225996 1 1
1.02268156252085 1.02053680759965 1 1
0.929282590049911 0.927259344392484 1 1
1.02239346947261 1.0194567415725 1 1
1.0107437354146 1.00809869144112 1 1
0.905706259983705 0.902994946534506 0 0
0.975745256623899 0.973099672198948 1 1
1.0730515695067 1.07003064555116 1 1
1.02851477726317 1.02591000298562 1 1
0.952228075030282 0.949298422869972 1 1
1.09507299569603 1.09200503452 1 1
0.978741323301648 0.975994577261034 1 1
0.936813959634606 0.933848473223857 1 1
1.00310699935981 0.999826489877774 1 1
1.12333979182226 1.1200334094509 0 0
0.996986025746679 0.994191701263309 1 1
1.13636641748007 1.13310989217052 0 0
0.984729584093856 0.981354956621512 1 1
1.02284713037962 1.02005657989126 1 1
0.988707325710355 0.985601625496407 1 1
1.00906449923704 1.00602075305387 1 1
0.990871596949899 0.988210026953061 1 1
0.974849768424065 0.972156914523065 1 1
0.926637089539854 0.923679654546759 1 1
1.02623740348418 1.02355803214169 1 1
0.9169820844363 0.914645242480709 1 1
1.02817332031981 1.02506409085985 1 1
1.06036574047837 1.0572317364954 1 1
0.996642156796735 0.993764022253715 1 1
0.998411104974892 0.99574060970884 1 1
0.976493193727425 0.973617761451047 1 1
0.969109815567907 0.96645533320277 1 1
1.02156286849674 1.01823470603626 1 1
1.01396411048599 1.01047354397261 1 1
0.926395093561217 0.924038306695519 0 0
0.961260562312219 0.958665168028511 1 1
0.94051639596685 0.93775317845251 1 1
1.04675061527894 1.04317636094722 1 1
1.12421732713856 1.12123248049525 0 0
0.996308761104354 0.993918156198199 1 1
0.933527788533881 0.930805576545295 1 1
1.02817247187368 1.02526036434236 1 1
0.969347202492051 0.967052096307957 1 1
1.01424823662548 1.01185366812283 1 1
1.12907016706859 1.12641496907876 0 0
0.987638108859464 0.985185861793827 1 1
0.972852506499739 0.970376368189797 1 1
0.995944367990784 0.992815348302891 1 1
1.06258333194166 1.05988110070229 1 1
1.05280439237721 1.04990428605518 1 1
0.968662615718535 0.965858272468454 1 1
0.980889273235849 0.978275653799055 1 1
1.03441563423243 1.03179351660522 1 1
0.967280146742005 0.964694663705288 1 1
1.05716556805828 1.05366572069831 1 1
0.970457855966205 0.967977080379443 1 1
0.959051372723973 0.956068464572086 1 1
0.914363139838663 0.911798638466841 0 0
0.987191873817492 0.984498009401548 1 1
1.00607604777351 1.00360578193162 1 1
0.940830148142784 0.937677455005851 1 1
1.04010689589292 1.03775015459797 1 1
1.04990357985711 1.04690002659716 1 1
1.01903204838492 1.01608163743207 1 1
0.959341188101244 0.956836272825218 1 1
0.974809900304347 0.971950223425648 1 1
0.995422371108406 0.992480409315755 1 1
0.961162344699702 0.9582324787764 1 1
1.00964381702123 1.00669786713437 1 1
0.931748329127619 0.929122775008596 1 1
0.944739397695667 0.941505622672058 1 1
1.04312415351121 1.03998733337333 1 1
0.983619815872197 0.980802507807843 1 1
0.995742627241366 0.99341819640851 1 1
1.10688900493004 1.10429424570748 0 0
1.02366144148616 1.02120666739903 1 1
1.10072640853911 1.0970231065275 1 1
1.05399267933419 1.05077187501413 1 1
0.996148627519728 0.993122211014607 1 1
1.02491741982454 1.02232650355102 1 1
0.968576732318399 0.966418768775487 1 1
0.993422391032715 0.990957000094588 1 1
0.985285296321345 0.982796898072568 1 1
0.99342297052217 0.990056531449686 1 1
0.990890212605431 0.988408306686236 1 1
0.942047680149839 0.939679096895963 1 1
0.940605180484726 0.937595372720503 1 1
1.02836869337832 1.0255629756908 1 1
0.897649661131908 0.895171346707123 1 1
1.02016548685738 1.01742194904724 1 1
1.03334498314638 1.03025900977279 1 1
1.01533227823222 1.01217059521773 1 1
1.01316322919415 1.01048289855894 1 1
1.04350565095208 1.0406036557019 1 1
0.997998885422619 0.995386632343485 1 1
0.960859416985974 0.958349170519142 1 1
0.871718780157108 0.868894804718063 0 0
1.03804446853462 1.03499084079218 1 1
0.99414356197679 0.991587132584926 1 1
1.06820391861977 1.06575280186552 1 1
1.00138121402922 0.998382454147824 1 1
1.02452388019781 1.0212933814842 1 1
1.11267369977142 1.10944487413772 0 0
0.959848990759809 0.956821438681827 1 1
1.1092617728004 1.10565782268992 0 0
1.03453701533454 1.03211067417752 1 1
0.962467549091287 0.959484492941236 1 1
0.978091162926859 0.975347467933845 1 1
1.07585007561366 1.07282957248112 1 1
0.971891614852865 0.968808329005196 1 1
0.871900513044224 0.869393657695788 0 0
0.97506032118366 0.972150448365749 1 1
1.03121292627543 1.02844788435199 1 1
1.01288045284702 1.01026451543966 1 1
0.964203296155298 0.961037216460523 1 1
0.927777597771498 0.925377327271141 1 1
0.984434666492833 0.981321886689676 1 1
1.04001845861666 1.03614555770687 1 1
1.00958334987648 1.00652989814347 1 1
1.00218711126703 0.999315179165945 1 1
0.990540857585087 0.987898774811077 1 1
1.01119202606658 1.00836091807212 1 1
1.04168631778001 1.03884671893437 1 1
0.991888901675789 0.989625811348913 1 1
1.03484147740008 1.03150530485915 1 1
0.982959932665573 0.980163735891621 1 1
0.96664650053148 0.963907651342861 1 1
1.14578671627211 1.1416775678692 0 0
1.03193017451979 1.02924934249639 1 1
1.03030430383439 1.02712863112709 1 1
0.996292701508451 0.993864317835836 1 1
1.02969238012687 1.02703144303383 1 1
0.969145521441416 0.96640594636816 1 1
0.961644624464941 0.958312504952494 1 1
1.0629305848996 1.06019328692816 1 1
1.03261150735708 1.02929304482788 1 1
0.991430431267567 0.98869104014807 1 1
1.01807206707752 1.01519331876763 1 1
0.935878580531648 0.933646061571995 1 1
0.975899409628348 0.973019469679801 1 1
0.901291372226509 0.898776968030862 1 1
0.925380833750056 0.922882714849222 1 1
1.00211527087553 0.999277626880888 1 1
1.04318580053414 1.04031582930859 1 1
0.991695531260685 0.989195800808396 1 1
0.956547168624251 0.954196944008795 1 1
0.963037481062573 0.960380606462708 1 1
1.03763536137188 1.03444330025557 1 1
0.935314578949144 0.932829508708625 1 1
1.03789151465722 1.0348155558627 1 1
1.03464423250947 1.03177862417781 1 1
1.0001737613449 0.997397632399852 1 1
1.05513455365477 1.05177425396444 1 1
0.975040613684739 0.97260047588654 1 1
1.10158008908218 1.098369704212 0 1
1.04911873126333 1.04610392482252 1 1
0.950185343996345 0.947410401386278 1 1
0.955101920914511 0.952998967619021 1 1
0.953630834275255 0.950436216270599 1 1
1.00628394382806 1.00298590001885 1 1
1.10523362281919 1.10161132099211 0 1
0.909041144210146 0.906233600375182 1 1
0.906828764948455 0.904462125456945 1 1
1.01708484745516 1.01466380163312 1 1
0.940202236836062 0.937466011318 1 1
0.900053073731846 0.897267404170845 0 0
1.05575346936194 1.05234601115246 1 1
0.968519962607824 0.966304262415871 1 1
1.02101450491704 1.01842966304024 1 1
0.956511623764067 0.954380871546745 1 1
0.927634568036402 0.925438289035705 1 1
1.04625934708202 1.04295872502872 1 1
1.13537239853505 1.13170526648168 0 0
0.943453236809372 0.94063658324704 1 1
1.00568575784975 1.00227292175617 1 1
1.01575708320497 1.01248313906637 1 1
0.975801870107353 0.972704361201718 1 1
0.964375576022892 0.961607637258498 1 1
1.0283482476539 1.02558356214928 1 1
0.970034358603123 0.967697805731641 1 1
1.11371070220294 1.11029222173795 0 0
0.979125408447083 0.976294298730835 1 1
1.02757182595693 1.02467871374732 1 1
0.937108213531489 0.934370231727959 1 1
1.05925136946487 1.05628673331284 1 1
1.04565688536269 1.04297741391536 1 1
0.964771093887018 0.961895379424814 1 1
1.00089941940852 0.998122678670161 1 1
0.948441688433542 0.945869510026699 1 1
1.04732957593822 1.04422648961528 1 1
0.967330167324107 0.964711075532729 1 1
1.11397899279382 1.11064236007142 0 0
1.05036223237904 1.04786625462193 1 1
0.982680288535289 0.97995360706135 1 1
0.94342101060609 0.940910258755578 1 1
0.972234997131706 0.970005672435782 1 1
1.02192988427396 1.01942593215906 1 1
0.973537880152959 0.970529616634956 1 1
1.00978048501872 1.00730161585112 1 1
1.11140934092255 1.10838989840379 0 0
1.03996473964177 1.03709294982543 1 1
0.970154415067242 0.967456400436726 1 1
1.06633726238074 1.06335212010133 1 1
1.0004547665466 0.997525949212134 1 1
0.943225445549932 0.940302728723664 1 1
1.04266564833959 1.04003859868774 1 1
0.955399896467867 0.95268854984455 1 1
1.08565755552807 1.08298014005739 1 1
1.04774911799816 1.04517012951384 1 1
1.02882215256931 1.02653244700274 1 1
1.00426014423867 1.00162782757644 1 1
1.03918871015911 1.03650508230021 1 1
0.896665753137617 0.894279052835256 0 0
0.90375909329632 0.90170291853647 0 0
1.11004882340445 1.10647883005779 1 1
1.04698476372782 1.0439790407984 1 1
0.997221225256353 0.99442879890825 1 1
1.02271513297551 1.0191034352745 1 1
0.974010682264281 0.971865223410119 1 1
1.01156750983956 1.00843164489359 1 1
1.0147216016512 1.01219047120971 1 1
0.997779904137853 0.995315801857406 1 1
1.08952008428703 1.08646035549959 1 1
0.970805182182855 0.968116466975971 1 1
1.04382447849359 1.04043940108895 1 1
0.970734731643781 0.968078704203459 1 1
0.980180654320126 0.977471470313456 1 1
0.947001462271207 0.943995043487075 1 1
0.992711848887714 0.990231977702815 1 1
0.912205619602876 0.909510301581179 1 1
1.00419578353724 1.00112368457436 1 1
0.96270916674122 0.960420298134323 1 1
1.08822424606435 1.0846575144971 1 1
0.975390954118363 0.972759527941474 1 1
1.00585475931756 1.00279977319353 1 1
0.958407441754228 0.95547871592484 1 1
1.03640670406901 1.03365762255404 1 1
1.06598412697633 1.06290010882765 1 1
0.981808478182454 0.979449093298518 1 1
1.15037140937299 1.14617660294885 0 0
1.00537225649981 1.00208330827539 1 1
0.921218925752554 0.918629003498596 1 1
0.989413853988153 0.986779093149991 1 1
1.06320405122986 1.06030249019817 1 1
1.02040975825658 1.01710601846585 1 1
0.950593692170576 0.94802411472378 1 1
0.98278455039813 0.980207832976918 1 1
1.05764749695935 1.05472006813552 1 1
1.00095117533795 0.99823712858324 1 1
0.959432461368527 0.956514233931782 1 1
0.941384491903467 0.938520163352639 1 1
0.918527121611083 0.916206283150697 0 0
1.0641320597751 1.0610354185561 1 1
0.956644176641393 0.953777619172256 1 1
0.99092835070301 0.987392902024787 1 1
1.01930876895192 1.01700132219878 1 1
0.91506203477735 0.912891481697423 1 1
1.04686013103159 1.04324202816705 1 1
1.00759278513367 1.00473809755193 1 1
1.0929375247843 1.0901332828127 1 1
0.999548962161936 0.997015481706889 1 1
1.1166488109455 1.11385256820418 0 0
0.966321116691958 0.963427200160318 1 1
1.05940566244159 1.05668715233526 1 1
0.974125331692781 0.97167612110636 1 1
0.928668102350391 0.926021713436182 1 1
1.07249734437865 1.0696520886353 1 1
0.904815829198535 0.902468670927834 0 0
1.03632479605338 1.03356554211576 1 1
0.977084944392756 0.974575624918756 1 1
1.0132210616732 1.01027667538808 1 1
1.03600994290682 1.0331737574017 1 1
1.01246659688391 1.00982879170518 1 1
1.04447446531792 1.04133978662565 1 1
0.982681763787629 0.979968228346578 1 1
0.941517585725346 0.938713279851684 1 1
0.986194527124867 0.983079784104218 1 1
0.973242011806148 0.970298587115059 1 1
0.990747342240756 0.987957384900992 1 1
0.916634962705252 0.914063143452527 0 0
0.995131854721578 0.99253020424236 1 1
0.99059715645881 0.988023439354842 1 1
1.02875620458236 1.02594993012821 1 1
1.05070449405875 1.04749036903937 1 1
1.15618350951802 1.15280045090335 0 0
0.993383619889081 0.990443075486331 1 1
1.03050038641264 1.0274576540168 1 1
1.0023616093941 0.999653030673863 1 1
1.03002343611462 1.02665906810234 1 1
1.07379464179384 1.07096619662605 1 1
1.05012936227735 1.04735405884342 1 1
1.03777481223563 1.03506781170233 1 1
1.01080287690447 1.00806787286846 1 1
0.999298572352044 0.9964028857745 1 1
1.05678285191589 1.05433572496307 1 1
0.94539244503084 0.943085295977372 1 1
1.03470660072523 1.03219440174086 1 1
1.00026122176063 0.997482196140987 1 1
0.953548533079482 0.950880082794732 1 1
1.05185013383228 1.04900320866502 1 1
1.01790058755454 1.01411640336666 1 1
0.94765618110971 0.945294668711137 1 1
1.04799585631325 1.04489319581317 1 1
0.99314232427894 0.990772476460342 1 1
1.0438137892907 1.0408686393568 1 1
1.01608939613466 1.01332839490211 1 1
1.02748549614934 1.02495181907482 1 1
0.86458212924039 0.861793577675583 0 0
0.847840952831278 0.84515548782745 0 0
0.926005930709 0.923455754903337 1 1
1.0248389375326 1.02214881439822 1 1
1.05865372393987 1.05539636438784 1 1
0.945348166706535 0.942778827378609 1 1
0.953038064141731 0.950362545552197 1 1
0.907885008716526 0.905502222317797 0 0
0.871701685889845 0.869372675831074 0 0
0.973776780764875 0.970954849422001 1 1
1.04919938393078 1.04634371395276 1 1
0.992746748247571 0.989690575453367 1 1
0.918852469227106 0.916614313899154 0 0
0.963308465834062 0.960666995406634 1 1
0.94324581526673 0.94082687505961 1 1
1.03692446486591 1.03391100374304 1 1
0.988457843242943 0.985803025475561 1 1
1.00575716201501 1.00301438355653 1 1
1.021606818222 1.0186064332841 1 1
1.02179295696067 1.01879148394415 1 1
1.0242801581349 1.02079670748924 1 1
1.01332841114964 1.0108822089477 1 1
0.967364101904731 0.964544207866533 1 1
0.956715086184161 0.953626997185958 1 1
1.01724283553307 1.01425723504152 1 1
0.982974901473073 0.980357657674828 1 1
1.05772177412111 1.05388789504552 1 1
1.00281614380265 0.999748743533442 1 1
0.952757657021193 0.950081940344824 1 1
1.03268354932179 1.02963780048743 1 1
1.00173518371059 0.999232515138069 1 1
1.07561576836533 1.0721083740998 1 1
1.01344290708375 1.01116311166457 1 1
0.965437168016981 0.962615775215246 1 1
1.04401869692619 1.04098087843665 1 1
1.03085173294377 1.02830377334814 1 1
1.00156481450802 0.998951618924339 1 1
0.933068779474779 0.930341118629579 1 1
1.00309733044332 1.0005825908918 1 1
0.996448065331355 0.993295642375724 1 1
0.931748648102754 0.928637898517174 1 1
1.04770018879269 1.04520280179742 1 1
0.919070603150422 0.916641883554339 0 0
0.974519550115878 0.971644199309558 1 1
1.00452321586604 1.00152595363019 1 1
1.02683246121366 1.02390595704452 1 1
1.06075099732658 1.05701992975913 1 1
1.04518821302425 1.04191578610527 1 1
1.0610496332947 1.05757358162519 1 1
0.991814122836437 0.989111053545864 1 1
0.921743973430241 0.919100619042614 1 1
0.977568913315714 0.974904362951438 1 1
1.00993508396287 1.00652355848099 1 1
1.05195551629712 1.04878520008261 1 1
1.06411358445336 1.06112082408077 1 1
0.935817746431457 0.932858757390007 1 1
1.07717393745408 1.07440236384182 1 1
0.974127504467863 0.971058546080091 1 1
0.985897913572784 0.982729188068598 1 1
1.00608811267919 1.00342856415654 1 1
0.869340809298842 0.866775680465307 0 0
1.04553733532063 1.04252880900166 1 1
0.981343479810587 0.978972994137148 1 1
1.09981259424665 1.09664709104869 1 1
1.0395748532594 1.03687310331426 1 1
1.05082016595177 1.04764574632286 1 1
0.969987073183938 0.967370757506123 1 1
0.911215710654086 0.908623400367187 1 1
1.04039573403509 1.03710637227002 1 1
1.00717106391912 1.00424793551629 1 1
0.98812609313427 0.985344285131141 1 1
0.958847380346016 0.95591197504446 1 1
0.957736077405043 0.955575451441734 1 1
0.947519698431878 0.944644432831562 1 1
0.965525235951876 0.962461978979822 1 1
1.04556077819387 1.04213395400472 1 1
0.993443484580031 0.99084512854673 1 1
0.948464614983944 0.945854405068289 1 1
0.996400694013023 0.993588959762197 1 1
1.07384783377181 1.07061017948687 1 1
1.02611681895641 1.0228509050617 1 1
0.988373855727759 0.985225441777063 1 1
1.08515669010224 1.08209551433668 1 1
1.06496867963187 1.06186038252127 1 1
0.964061246502551 0.96148827579575 1 1
0.857128389252073 0.85493661335162 0 0
0.984266788176543 0.981670059612007 1 1
1.02118562824388 1.01824839378926 1 1
0.992182386576671 0.98935378806585 1 1
0.984334436129418 0.980648221106551 1 1
0.926398386372954 0.923521607151583 1 1
0.940635851630919 0.938368744517767 1 1
0.988674186719444 0.985930609868022 1 1
0.915050249717129 0.912235617298955 1 1
1.0223249722519 1.01939902755995 1 1
0.937894258984194 0.934828310669166 1 1
1.01364177583944 1.01097805024058 1 1
1.0516472555373 1.04826215249261 1 1
1.05668824982123 1.0536503333679 1 1
0.983600292372772 0.980931255121852 1 1
1.05177363053793 1.04891828383627 1 1
1.03129321225177 1.02805320862378 1 1
0.99345609015323 0.990816302604271 1 1
1.04011964317696 1.03677026135614 1 1
0.976187776625376 0.973453635411635 1 1
1.00852306019872 1.0052100075991 1 1
1.07284886667227 1.07027649513232 1 1
0.960206211100685 0.957485625203564 1 1
0.994163433555511 0.991711370949008 1 1
0.968780000068694 0.966231340036273 1 1
0.908271078641926 0.905611649150752 1 1
1.00613010857938 1.00325350383938 1 1
0.998515703334541 0.996247336684037 1 1
0.990660072706215 0.988433803929819 1 1
1.01926703858397 1.01644619668914 1 1
1.00429031563906 1.00052753814177 1 1
1.02071760105058 1.0177722640045 1 1
1.06888706063342 1.06599386440693 1 1
1.08942482897742 1.08676930553805 1 1
0.981149621828182 0.978317984670277 1 1
0.986798893816842 0.984165117673119 1 1
0.937809737999976 0.935175222553375 1 1
0.924228277369812 0.921875001444737 1 1
0.958191945418621 0.954702760850846 1 1
0.844604387794886 0.842343182068328 0 0
1.06117721620762 1.05805184955959 1 1
1.05455009755162 1.05162148235808 1 1
0.993157974206335 0.990200602697236 1 1
0.94838674301386 0.945470223027704 1 1
1.05934327286888 1.05587726702083 1 1
0.993338902787723 0.99114370799357 1 1
0.975983481638713 0.973475201998065 1 1
0.966862916280234 0.963969319106162 1 1
1.04809720233965 1.04519226935586 1 1
0.965600677255829 0.962922395241023 1 1
0.971827238462226 0.969240663815132 1 1
1.00147217588973 0.998424891653757 1 1
0.951510470287093 0.94910696271468 1 1
0.946332667326817 0.943744290985753 1 1
0.973617860528572 0.970765932802644 1 1
0.946424368535604 0.94413958169703 1 1
0.98769034044468 0.984941721595559 1 1
0.925908155354832 0.923837667318975 1 1
0.889616948087256 0.886870722931596 1 1
1.00446915220328 1.0019946591649 1 1
1.02623678999652 1.0233955173081 1 1
0.947041603322208 0.944588809329901 1 1
0.986395887247999 0.984329201653508 1 1
1.02068759477681 1.01817640468372 1 1
1.06525527325417 1.06238719374903 1 1
1.03220876505403 1.02912633380781 1 1
0.946582772944643 0.944137103969373 1 1
0.950199002211672 0.947489649285661 1 1
0.993771421301409 0.991140006309446 1 1
0.916113280667935 0.913382476532378 1 1
0.983783032386353 0.980928646345861 1 1
0.972200943175594 0.96959810598597 1 1
0.97911216740752 0.976698211634814 1 1
0.993165136832864 0.990931252687337 1 1
0.970964684153577 0.968400597869351 1 1
1.04196365668939 1.03941056945842 1 1
1.02883994245865 1.02569715070865 1 1
1.01291836005346 1.01001066757135 1 1
1.02904213091571 1.02645357894188 1 1
1.04079996816123 1.03745709512384 1 1
0.986640277591763 0.98378105000779 1 1
0.988811558381931 0.985667297880857 1 1
1.02546166380793 1.02283129578602 1 1
0.969021385498202 0.966212414170035 1 1
1.1239123602186 1.12099422484186 1 1
1.07085612466977 1.06754044136063 1 1
1.06062011070579 1.0577266677304 1 1
1.02891367044834 1.02577402492177 1 1
1.01484767081758 1.01211589711847 1 1
1.01593459941131 1.01329360389742 1 1
1.0092376057104 1.00631643349909 1 1
0.967714961271425 0.964513583190941 1 1
0.991722156002535 0.98887120393933 1 1
0.955516090068682 0.953120063470774 1 1
0.978264021984949 0.975553614889182 1 1
1.00596129387954 1.00294224988184 1 1
1.0035001325608 1.00019999672975 1 1
1.02395823937595 1.02099315202342 1 1
1.0061919461693 1.00349933588853 1 1
0.996885974928053 0.993643888215743 1 1
1.04270208750407 1.03958044659176 1 1
1.0159314517674 1.01314132029321 1 1
1.08902174315573 1.08556787235071 1 1
0.966097964535387 0.963121806331931 1 1
0.975447424871185 0.972534063894361 1 1
1.0997379620344 1.09668313351238 1 1
0.935863348224235 0.933073013705506 1 1
0.918014274065929 0.915613804935379 1 1
0.918326748190237 0.915785623790991 1 1
1.06390503257064 1.06114486349029 1 1
1.02723283493354 1.02453321675997 1 1
1.02040271627641 1.01764103931613 1 1
0.997515463828652 0.994867950148931 1 1
1.0359386298405 1.03319724361806 1 1
1.04974672885926 1.04655210104406 1 1
1.01327516227487 1.00994882102629 1 1
1.00294436742589 1.00055976635606 1 1
0.985380111521242 0.982677888241505 1 1
0.915173869252887 0.912561010434421 0 0
0.997680516371186 0.995009135305589 1 1
1.08233750874245 1.07909204555767 1 1
1.05225016764853 1.04886310872418 1 1
1.1143714261785 1.11136605344237 0 0
0.937005764469712 0.934258114738211 1 1
0.922284797848514 0.920114743208789 0 0
1.02851041722201 1.02581917780778 1 1
0.86135699977145 0.858776476319842 0 0
1.04755405992348 1.0445194237111 1 1
1.04321257575416 1.04033497921336 1 1
1.02462957893171 1.02233470950445 1 1
0.98083787392395 0.977931922813556 1 1
1.01091301244533 1.00719410485085 1 1
0.949570266665654 0.946994539097849 1 1
1.03864981051881 1.03594400810773 1 1
1.04003399646524 1.03711487360029 1 1
0.971469176339551 0.968617149976575 1 1
1.09915884278525 1.09671665484691 0 0
1.06345556530102 1.06019716286968 1 1
0.94602643069687 0.942931707418571 1 1
0.985422736910105 0.982839972425257 1 1
0.843359178872207 0.840846975623682 0 0
1.01337219764801 1.01082464294901 1 1
0.954561649706596 0.952112732052217 1 1
1.03480861531817 1.03186521697623 1 1
1.01865706913868 1.01587083523862 1 1
1.03420942819641 1.0316085788645 1 1
0.988659318803316 0.985882730940716 1 1
0.983009636517938 0.979962132921789 1 1
1.06125568096824 1.05804244287165 1 1
0.982908076592081 0.980385749861487 1 1
0.928892316949295 0.92635128959638 1 1
1.05068128451771 1.04800144335671 1 1
1.07326737963579 1.07015550596807 1 1
0.981923884789871 0.979094529871111 1 1
0.92635430067115 0.923428077350065 1 1
0.926801944956786 0.924671327295939 1 1
0.924952382635825 0.922254780998613 1 1
0.985682499024828 0.982865010484666 1 1
0.939989048378287 0.937442945393222 1 1
1.01539125508743 1.01265910314115 1 1
1.03495807245411 1.03168175314248 1 1
1.00269284482858 0.999696735303668 1 1
1.04392428013484 1.04062477769801 1 1
0.995883078654437 0.992508827983708 1 1
0.950569249259463 0.94824206045697 1 1
1.02430799372983 1.02116489948964 1 1
0.973707458809238 0.971090351296682 1 1
1.03393520233908 1.03077168913891 1 1
0.989209786599546 0.985857119478724 1 1
1.00147290810552 0.999150299955193 1 1
0.958907920740194 0.955642540164379 1 1
0.972987267780067 0.970368517063733 1 1
1.03597358983452 1.03333534222008 1 1
1.00355879435125 1.00087033203529 1 1
1.03906203409686 1.0364438400815 1 1
0.9759753226127 0.973129387520486 1 1
0.938483244402276 0.935753104341346 1 1
0.994453903278089 0.991869078555138 1 1
0.966266025727662 0.963580153326384 1 1
1.0597992217957 1.05738567303031 1 1
0.979884826929705 0.976795507531278 1 1
1.06637271004509 1.06321562647602 1 1
0.98371261090168 0.98102357765733 1 1
1.05423329187821 1.05128243413088 1 1
1.07459648690387 1.07186604954377 1 1
0.893143564505306 0.890504301559011 0 0
1.00015003823562 0.997963034360343 1 1
0.949771547886287 0.947098226182832 1 1
0.897067210472397 0.894551757169856 1 1
1.01074546459708 1.00750888896906 1 1
0.998502023000505 0.995516299961783 1 1
1.04171981571034 1.03853299508509 1 1
1.01733073953045 1.01493274074707 1 1
1.04349513671732 1.04081629869413 1 1
1.03469380043624 1.03196874740043 1 1
1.0078966600262 1.00488178376375 1 1
1.0202631114956 1.01788519215558 1 1
1.10432903585707 1.10041942415026 0 1
0.915066195476493 0.912492073346964 1 1
1.02816994239971 1.02531817559764 1 1
1.09884198056801 1.09581298885432 0 0
1.07229316864084 1.06928320381922 1 1
1.00814878091628 1.00584733495096 1 1
1.08779005850559 1.08496353521924 1 1
0.992057292801003 0.98937732433037 1 1
0.991627413216453 0.988342335062695 1 1
0.956162632431533 0.95344156663296 1 1
1.03292855826783 1.03011340734745 1 1
0.968370412427816 0.965777514461753 1 1
0.935456579219448 0.93246449988835 1 1
1.01959477000929 1.01690385368699 1 1
1.07093688232714 1.06835415375863 1 1
0.955575080842436 0.95295734564608 1 1
0.990354070884807 0.987770107138378 1 1
0.922889853338374 0.920123190383994 1 1
0.925784471512387 0.923398673364279 1 1
1.03455831337761 1.03167139560976 1 1
0.991702466002426 0.989290276887155 1 1
0.906782926135611 0.904274512130629 1 1
1.00380465590368 1.00109971331919 1 1
0.970811935373412 0.968029192198022 1 1
0.950709547277096 0.947943972306229 1 1
0.989669288022581 0.987045773136939 1 1
0.975055744639485 0.972133842971342 1 1
1.02194458145263 1.01858911965795 1 1
0.993528889395307 0.990530639189004 1 1
0.977088807673126 0.974365197429678 1 1
1.00857888440559 1.00572610037696 1 1
1.03278346168142 1.03023899209211 1 1
0.925957838990931 0.922508546256097 1 1
0.976542274696167 0.974135494122272 1 1
0.987329599738229 0.984597785440796 1 1
1.00633838860049 1.00362021946381 1 1
0.989387706577954 0.986754972884612 1 1
0.987252664869742 0.984943892215713 1 1
0.982244873271395 0.97971835098336 1 1
0.977101636937768 0.974384422022707 1 1
1.09080967142451 1.08693043607056 1 1
0.95974735276729 0.957115293176412 1 1
1.02477013597431 1.02191220713131 1 1
0.948261920624627 0.945725555344127 1 1
0.947265974118523 0.944871622960221 1 1
1.09007005370302 1.08688542286726 1 1
0.940930666622405 0.938492527204625 1 1
1.14026323259722 1.13655273216108 0 0
0.959329750329232 0.956770553759801 1 1
1.04095179235723 1.03841364162173 1 1
1.03246707912729 1.03010465579106 1 1
1.00709276306593 1.00423095417446 1 1
0.93072975408099 0.928119494303823 1 1
1.05967152198421 1.05656714041302 1 1
1.04054317292882 1.03752918570634 1 1
0.963505303634195 0.960981553351227 1 1
0.994206030573214 0.991381900880335 1 1
1.06515669151336 1.06128049483668 1 1
1.01466931462679 1.0115603325483 1 1
0.939418563453858 0.93716156385507 1 1
0.895340023801698 0.892913321592672 0 0
0.965810961978212 0.963367717896733 1 1
0.959703480711519 0.957214359392787 1 1
0.987362236525069 0.984441814756144 1 1
1.05650080370481 1.05377191439556 1 1
0.946733370640361 0.943625663154718 1 1
1.02030152675321 1.0173344810574 1 1
0.986521446138856 0.983587605824929 1 1
1.01575878580251 1.01311660273453 1 1
1.01399417884329 1.01126593587532 1 1
1.07051699655106 1.06771771520555 1 1
0.854402219345174 0.852454078915799 0 0
1.00938919725954 1.00670591070561 1 1
1.03839429152949 1.03521729846598 1 1
1.04382356809046 1.04081149420266 1 1
0.974053836988137 0.971162081919302 1 1
1.0106847445363 1.00787075847132 1 1
1.04326104761835 1.04057396095852 1 1
1.00010090690635 0.997122856174378 1 1
0.998534960874282 0.995601126481049 1 1
1.0681168945442 1.06443755928994 1 1
1.04136515020211 1.03815825989494 1 1
0.977232144128293 0.973552495366904 1 1
0.96979585497697 0.966811413353355 1 1
0.946922521165714 0.944237461007608 1 1
1.01273277063013 1.00985267292284 1 1
1.04679293101 1.04352149607716 1 1
0.955451979798581 0.952959917754636 1 1
0.912841097104406 0.910287176133982 1 0
0.974049498485649 0.971827966172708 1 1
0.986797207191904 0.984079717227723 1 1
1.05117700100916 1.04822852596604 1 1
1.02744295065347 1.02478400371627 1 1
0.987337381915894 0.98474562677815 1 1
0.939949898034409 0.937356212256445 1 1
1.01985319310047 1.01689552031964 1 1
1.00855180699687 1.00599306093449 1 1
0.991383237882654 0.988718720762115 1 1
1.04195059705827 1.03904518065404 1 1
1.00686562432069 1.00396322209831 1 1
1.00956406006655 1.00645336890848 1 1
0.953344791229482 0.95101148528982 1 1
1.0094762047133 1.00609819681951 1 1
1.02116126404335 1.01800407292982 1 1
0.965493112504092 0.962396074513012 1 1
0.972101190651925 0.969425860622081 1 1
1.05826546698866 1.05548627491357 1 1
0.941921108794359 0.939505661533266 1 1
0.983591502015238 0.980953866411939 1 1
1.02544310179377 1.02241470496087 1 1
0.976418074289316 0.973952823177815 1 1
1.00564431143599 1.00316188287775 1 1
0.99791380149563 0.994794558348928 1 1
1.00789883064604 1.00497471118008 1 1
0.86528441799623 0.862992581027677 0 0
0.90037327623235 0.897759892884875 0 0
1.06352648732237 1.06060608255978 1 1
1.01338486312151 1.01043993578353 1 1
1.01095460946655 1.00833525596911 1 1
1.06366639450411 1.06099528734522 1 1
1.02791390918846 1.02540147756819 1 1
0.972079032547285 0.969077685296078 1 1
1.01437597518909 1.01151383570333 1 1
0.980817150930934 0.977361743418096 1 1
0.980029767703424 0.977418331681066 1 1
0.990583200467388 0.987962512481001 1 1
1.01425222300665 1.01096412208853 1 1
0.971776923830269 0.969117276404198 1 1
1.12591965920905 1.12226646256568 1 1
0.885202816471954 0.882273267720449 0 0
0.929797949485522 0.927390352353113 1 1
0.99000992309247 0.98713924368223 1 1
0.990185928237086 0.987682774727978 1 1
0.958670103936486 0.955723221083763 1 1
0.966751715806335 0.964260387516133 1 1
1.02663274207834 1.02368731225769 1 1
1.05712584362048 1.05429928159326 1 1
0.954120605013566 0.951761040792416 1 1
0.956367502508402 0.953626086657462 1 1
1.03339965850609 1.03043543646126 1 1
0.91023650807675 0.908016505142172 1 1
0.9878734387727 0.984420231085137 1 1
0.943534152751665 0.941218914573401 1 1
1.04014648167203 1.03693211418102 1 1
1.08258588853974 1.08014370479815 1 1
1.01869328090561 1.01580400181027 1 1
0.926949752861818 0.9243907146843 1 1
0.927325012658457 0.924969416630768 1 1
1.04961620759546 1.04681885881933 1 1
1.00949692896966 1.00689691358717 1 1
1.02292284178148 1.02027647374701 1 1
1.04097223217415 1.03798052826382 1 1
0.991175198644712 0.988682104001167 1 1
1.01342435489878 1.01058211646209 1 1
1.02330160571238 1.02069127890555 1 1
1.08873389241996 1.0855511884726 1 1
0.93951152494079 0.93726676245706 1 1
0.883237610807791 0.880563888790173 0 0
1.01320413506268 1.01014800864054 1 1
0.929545250661763 0.927107865273191 1 1
1.02458118919816 1.02187943068365 1 1
0.998130554768281 0.995931479188202 1 1
0.979482372499009 0.976923052362165 1 1
1.03825468055749 1.03560425086859 1 1
0.947557605683085 0.945111083283092 1 1
1.09893923015811 1.0957862673124 0 0
1.09386619570603 1.09133946386882 0 0
1.00674436943338 1.00402481977394 1 1
1.01988109040381 1.01707425973841 1 1
1.00104711500294 0.998263008028758 1 1
0.917949035737498 0.915464390416248 1 1
0.980870186360929 0.9783543399959 1 1
1.03914974918363 1.03572158200822 1 1
1.02086395985653 1.01823843904966 1 1
0.988338159370278 0.98574667228619 1 1
1.00142257978037 0.998804533515622 1 1
0.989781715682696 0.986752049645706 1 1
1.0474573322029 1.04434706969078 1 1
0.962712950266015 0.959827908477245 1 1
1.06699500363824 1.06456763301908 0 0
1.05471118964585 1.05152179183589 1 1
1.03446931989823 1.03173789545778 1 1
0.997971572672512 0.995407778364134 1 1
1.08680287488855 1.08388466530574 1 1
1.05908770754663 1.05596975120963 1 1
0.941363408888643 0.93917996236476 0 0
0.985621696083925 0.982993583671327 1 1
0.941358120007688 0.938912325969227 1 1
1.03473614137166 1.03152429286477 1 1
0.989555332890313 0.986972507929646 1 1
1.0477325294827 1.04515462420716 1 1
1.002544898917 0.999856427759252 1 1
1.06756849372487 1.06477215477936 1 1
0.944996864370781 0.942724629365752 1 1
1.04416383279248 1.04110778381372 1 1
0.947283193773858 0.9448580570723 1 1
1.00502011765436 1.00197038023579 1 1
0.986499214343169 0.984076871615146 1 1
0.932535641349535 0.929998287797442 1 1
1.03308516793012 1.030699259126 1 1
1.05618206190101 1.05304540686058 1 1
1.00372545235607 1.00097322854617 1 1
1.02933011728899 1.02658078013108 1 1
1.09707522753293 1.09396627581468 0 1
0.919658101297178 0.917215439362444 1 1
0.930950402633676 0.928740671506308 1 1
1.02264973414729 1.01932184527605 1 1
1.09997125363735 1.09699554080076 0 0
1.08762044562879 1.08441528961767 1 1
1.00935967891988 1.00665305789044 1 1
0.978197564932878 0.975633361784877 1 1
0.904065010333885 0.901411938063538 1 1
0.929691965435931 0.927707928629128 1 1
0.88489813293322 0.882645257714393 0 0
1.1156625686174 1.11219781075291 1 1
0.93365265159248 0.930884435668045 1 1
0.954469909853502 0.952134237249529 1 1
0.904657607673676 0.902084909769313 1 1
1.02440782362996 1.02188735675795 1 1
1.05387763171484 1.0508814034179 1 1
0.973297921355009 0.970659790773588 1 1
0.975956114241754 0.973061001186419 1 1
1.02799771439741 1.0247313087035 1 1
0.928416678310943 0.926137789548904 1 1
1.01080255927966 1.0083064832604 1 1
1.06144921722327 1.05860394938267 1 1
1.06051346620231 1.05769168021273 1 1
1.06755582369112 1.0645707756953 1 1
0.932122184309641 0.928789110432003 1 1
0.979151256740458 0.97621861372781 1 1
0.976002330268938 0.973090326627104 1 1
1.03979575154024 1.03696847572396 1 1
0.952907147383079 0.950427493528843 1 1
1.0558469826596 1.0527804228946 1 1
1.00468422242474 1.00178421289316 1 1
0.989863545858905 0.987157499210719 1 1
0.90493661561514 0.9024118129187 1 1
0.924509661021564 0.922258197118818 1 1
0.900441696666495 0.897529324207284 1 1
1.02495965867914 1.02202412332715 1 1
1.0433933482319 1.04024748716768 1 1
1.07979493201381 1.07661269654485 1 1
1.02894149200612 1.02583036348464 1 1
0.984688694639553 0.982058917309192 1 1
1.00908975172415 1.0059261117563 1 1
0.918236298274112 0.915912416090322 1 1
1.05140433994665 1.04863200324782 1 1
1.04132516852847 1.03869724506169 1 1
0.986827996455576 0.983578878007201 1 1
0.984172799989189 0.981114325979459 1 1
1.00581158943959 1.00342159285065 1 1
1.02966840103102 1.02638630058458 1 1
0.997138536648548 0.994480274091828 1 1
0.945500483568577 0.942585363221583 1 1
1.01895729778304 1.01634180988121 1 1
0.992677277037528 0.989871884331883 1 1
0.891297457401831 0.889162360813922 0 0
0.899768232362319 0.897304246975461 1 1
0.901198584014056 0.898933151989421 1 1
1.01793365846649 1.015005014287 1 1
0.957628808862472 0.955088515333574 1 1
0.972250871463014 0.969677778074659 1 1
0.968580853177939 0.965666478263385 1 1
1.020943206693 1.01808272485461 1 1
1.02480773968951 1.02205656272252 1 1
0.997359835553336 0.994283274300455 1 1
1.05235396750661 1.04986369236028 1 1
1.04409216077581 1.041294842653 1 1
0.943524325426964 0.941056429432605 1 1
1.02299057830757 1.02048541799738 1 1
1.06648451766431 1.06374533231022 1 1
0.943228495472383 0.940594065933952 1 1
1.00292413675943 1.00027398284231 1 1
0.925160629957023 0.922731408394217 0 0
1.05751595657203 1.05491123898786 1 1
0.982130101816336 0.978941238814098 1 1
1.09424254202814 1.09186265937817 0 0
0.939221414524765 0.936170966224997 1 1
0.952556709142679 0.949726997172961 1 1
1.03648224820165 1.03358592403516 1 1
1.01455678900238 1.01164275724538 1 1
0.957145477430789 0.954674580223439 1 1
0.911200419153771 0.90865854398515 0 0
0.986616303191585 0.983816603536418 1 1
1.06404014815835 1.06091709404259 1 1
0.912096685682659 0.909855035483335 1 1
0.977557404119851 0.974953534799048 1 1
1.07321974946014 1.07000141098887 1 1
0.954306570904249 0.951965782230724 1 1
1.02403665792569 1.02105496272397 1 1
0.951800430467385 0.94951182262474 1 1
1.08774847200536 1.08453557823176 1 1
0.952815760725809 0.950636409710335 1 1
0.960708852076799 0.957850944854504 1 1
0.977950131354043 0.974959366345752 1 1
0.938988119581358 0.936596859379854 1 1
0.967292302005958 0.964804582788813 1 1
0.979588333594792 0.97655365435792 1 1
1.07139800476792 1.06850839068747 1 1
1.00958991064743 1.00696043019101 1 1
1.01760546610183 1.01416123147721 1 1
1.00432457840721 1.00163135772286 1 1
1.00835833068213 1.00575944060017 1 1
1.01929535754467 1.01660980454254 1 1
1.09971833997844 1.09685727812392 1 1
0.903412547757193 0.900391122690179 1 1
0.992789257897031 0.989479738845459 1 1
0.993211274490159 0.990446415482698 1 1
1.00645702628702 1.00321532268252 1 1
0.941306926805339 0.938387256890732 1 1
1.01005730625492 1.00694876167004 1 1
0.931639646357153 0.929387209920032 1 0
1.00456426666798 1.00205548244856 1 1
0.937549265329181 0.935416186642659 1 1
1.02929481139695 1.02655198001758 1 1
1.02283307294214 1.01967380552487 1 1
1.03996805402371 1.03731207041203 1 1
1.0463964254724 1.04354857653098 1 1
0.992921848359495 0.990119002062187 1 1
1.00209530410976 0.999455154955321 1 1
1.03765933297425 1.03438962751312 1 1
1.06229023395465 1.05956804178102 1 1
1.0178488492562 1.01497756417593 1 1
0.986055650338766 0.983390737640468 1 1
1.08014237168493 1.07716026579058 1 1
1.00791617877343 1.00464749273892 1 1
0.968338396528177 0.965944204995085 1 1
1.05383097106614 1.05119209034158 1 1
1.07965632469703 1.07677495603799 1 1
0.992203144808009 0.989148554982305 1 1
1.04887913777749 1.04598072156641 1 1
0.966902500458812 0.964120923942792 1 1
0.98767927928913 0.984435531570225 1 1
0.933764720214645 0.931323469515538 1 1
0.951157013654443 0.948256512930828 1 1
1.00728357335069 1.00377635136144 1 1
0.928990980971589 0.926642312182447 1 1
1.06594622666982 1.06273852301323 1 1
1.05243773394678 1.04979382769386 1 1
0.959729864130358 0.957128595866069 1 1
0.991291931616319 0.988364136100464 1 1
1.00492322453015 1.00232954405331 1 1
0.956268351090528 0.953724919769011 1 1
0.971696836235985 0.968760659276829 1 1
0.908945475849463 0.906304129469051 0 0
1.0397270898189 1.03652486030609 1 1
0.995747355928652 0.992859106840986 1 1
0.948667358092075 0.945862214153684 1 1
0.946081996575246 0.943504823021798 1 1
0.900093147971982 0.897798024143961 0 0
1.18431704126646 1.1811399496678 0 0
1.01835358382042 1.01501502713289 1 1
1.08838361497295 1.08490958979656 1 1
1.04281308595103 1.03998041113398 1 1
1.01031862716349 1.00779284237918 1 1
0.968103375835044 0.965428220017754 1 1
0.983469243747917 0.980976668478706 1 1
1.05468244089191 1.05140209890125 1 1
1.04924383785857 1.04661059433919 1 1
0.959367756696901 0.956453844306316 1 1
1.00759912020758 1.00476579265899 1 1
1.02234025281803 1.01983691504837 1 1
0.993147393497827 0.990305054429864 1 1
0.991710509423731 0.98908442364573 1 1
0.962101512347047 0.959663912324417 1 1
0.990864520539738 0.987910006830187 1 1
0.936425188130956 0.933926632617877 1 1
1.04400835233481 1.04107232839227 1 1
0.954408486289233 0.951570031534201 1 1
0.976298643877228 0.973600669322996 1 1
1.00449752260897 1.00137315802362 1 1
0.963408601677044 0.960380808879027 1 1
1.01515577445197 1.01221294949448 1 1
1.07318332112606 1.07061842877437 1 1
1.02403316240785 1.02175284171612 1 1
1.00333044579604 1.00028114652582 1 1
1.04750388455939 1.04435069538215 1 1
0.982373628969634 0.979246236815317 1 1
0.984650803043424 0.982000874661373 1 1
1.01498296011678 1.01197577694487 1 1
0.869102592034878 0.866633428696133 0 0
1.04004685432832 1.03742612487769 1 1
1.04635964936958 1.04371326322936 1 1
1.08401746428177 1.08130447784998 1 1
0.918904372408302 0.916430102709888 1 1
0.972296200423536 0.969618123386733 1 1
1.023047326357 1.02008490007666 1 1
1.08536965614775 1.08229971357818 0 1
0.963172436533501 0.960404817778538 1 1
1.00541586573625 1.00273010523326 1 1
0.925528443009912 0.922890536794712 1 1
1.00413805823419 1.00145458444754 1 1
1.00323841518935 1.00049727641927 1 1
0.869386957508304 0.866829701664196 0 0
0.862906345233153 0.860655724218584 0 0
1.06647494135269 1.06316681368715 1 1
0.952823447547596 0.950217480877039 1 1
1.01183119095397 1.00913117765725 1 1
1.07512219996514 1.07226786945494 1 1
0.93801621727467 0.935437683889534 1 1
0.963373559593927 0.960967031580224 1 1
0.977995138864592 0.975572799980403 1 1
0.958583898753107 0.956132730766392 1 1
1.16152728001369 1.15804263271913 0 0
0.989029963893623 0.986417800106107 1 1
1.03199900624537 1.02901827135139 1 1
1.00172520971617 0.998956117278114 1 1
1.10107397955109 1.09793292120028 1 1
0.974991104273716 0.971935522465706 1 1
0.950942891359535 0.948582263159272 1 1
1.01104509951262 1.00751949657619 1 1
0.997824978379129 0.995234214882497 1 1
1.06455312765992 1.06181700176052 1 1
0.971261492932726 0.968178591820716 1 1
0.931594868012077 0.928840097050136 1 1
0.910331637978142 0.907398076206312 1 1
0.986077260290811 0.983568088395999 1 1
1.00691927957731 1.00382508475998 1 1
1.01402821095317 1.01136176492293 1 1
1.03878907950531 1.03594967073847 1 1
1.05110962170755 1.04862914159842 1 1
1.07352576837216 1.06979852359724 1 1
1.01199013760457 1.00923479228072 1 1
1.13718540333496 1.13388015829575 0 0
0.947392137599395 0.944878579958322 1 1
1.04572455871747 1.04255876288336 1 1
0.963087969129954 0.960792509933802 1 1
1.03901810319981 1.03575142498433 1 1
1.05409304897289 1.05112890441857 1 1
1.02563975526252 1.02309283151751 1 1
0.975051058703479 0.9724075883746 1 1
0.979427600061169 0.976205577379598 1 1
0.978135431059329 0.975757393550296 1 1
1.00085234058653 0.997743648032689 1 1
0.923982512555471 0.92158922163606 1 1
1.00411220132508 1.00146407816382 1 1
0.972608110795443 0.969862952255732 1 1
1.06481239513982 1.06129568552177 1 1
1.03963497199057 1.03680312667343 1 1
0.967180023692105 0.964342406666729 1 1
0.964748379844735 0.962115543388813 1 1
1.02779223125747 1.02493434338552 1 1
0.963192576962373 0.960200881649923 1 1
1.01100490725208 1.00884682084423 1 1
1.02458121311321 1.02169272239021 1 1
0.971046825001667 0.968286898507659 1 1
1.04266586497515 1.03993098500204 1 1
0.909347648477744 0.906977947622047 0 0
1.12207072456469 1.11861301973881 0 1
0.947975351021163 0.945859185104771 1 1
0.926725606883902 0.923868619082915 1 1
1.01440304006645 1.0115309026343 1 1
1.11092029045749 1.10755207558254 0 0
0.98407324833638 0.98158319275395 1 1
0.984166038191486 0.981553155469832 1 1
0.97641408712281 0.973860169755188 1 1
1.04477563748163 1.04162099057678 1 1
0.980344561709889 0.977687458481819 1 1
1.07460299446179 1.07170919536615 1 1
0.985812369823651 0.983215781917148 1 1
0.990024127162613 0.986643836446744 1 1
0.970607808769633 0.968149322547901 1 1
1.02931770281707 1.02633544668558 1 1
1.00245961767201 0.999628054727656 1 1
1.00914405001765 1.00637802259553 1 1
0.922431427980784 0.919675496108065 1 1
0.994966581649848 0.992562197944339 1 1
1.03275443110873 1.03027160830254 1 1
0.961018312733354 0.957767241169799 1 1
1.01295187383551 1.01044435086545 1 1
1.0086142719939 1.00578291487407 1 1
0.982204596326137 0.979528150214098 1 1
1.03871927924156 1.03614233780661 1 1
0.877132763032536 0.874760344627303 1 1
1.06500266357945 1.06195333128764 1 1
0.973820613577417 0.971471357984193 1 1
1.0074013851011 1.00420632594145 1 1
0.985171591988107 0.981968953120506 1 1
0.965942879006955 0.962788742234576 1 1
0.981959495827307 0.979145597158578 1 1
1.0856038185648 1.08264654337626 1 1
0.982304292945369 0.979442498818258 1 1
1.03790921594313 1.03506839867548 1 1
0.986671110919711 0.984270020955682 1 1
0.965354144255642 0.962538142613698 1 1
0.933990709892223 0.931065672109653 1 1
1.00680881846697 1.0046654488398 1 1
1.00103036023038 0.998305249104695 1 1
0.988723142521 0.985750624500947 1 1
0.984198776036574 0.981397296666998 1 1
0.973234676384829 0.970047795983058 1 1
0.949737419706276 0.947417000758028 1 1
1.00586348404637 1.00286614160671 1 1
0.998192749748655 0.99479583765179 1 1
1.04278425097823 1.03928716540202 1 1
0.989698001360084 0.98670023885881 1 1
1.00114059774787 0.998492515701518 1 1
1.0977778559088 1.09489160974801 1 1
0.970707931695678 0.967632192362289 1 1
0.925892589526313 0.923176808827274 0 0
1.02555772076573 1.02224685764046 1 1
1.03980612297949 1.03693055780712 1 1
1.00833657223315 1.00589157801028 1 1
0.915889223011399 0.913150386096143 1 1
0.958680121967136 0.955827004759401 1 1
0.91359661458124 0.911396815773915 1 1
0.975279738603808 0.972537566163777 1 1
1.06082747194406 1.05767643617211 1 1
0.922206704808258 0.919112327655183 1 1
0.972837233916905 0.970084493089835 1 1
1.03101707667482 1.02851492981325 1 1
0.990664712353428 0.987568996195993 1 1
1.00520007227041 1.00243776277529 1 1
1.10964450776177 1.10604421132158 0 0
0.947358827903218 0.944971034988397 1 1
1.05215201485962 1.04915118185209 1 1
0.999541543299209 0.996682682104647 1 1
1.0363556375117 1.03374257755707 1 1
0.994161203162524 0.990750771795428 1 1
1.0481710203185 1.04542821908253 1 1
0.975304474852234 0.972972087456012 1 1
0.963949093906416 0.961472971179231 1 1
1.03224808699628 1.02934468239555 1 1
0.949018466415588 0.946114807197013 1 1
0.980929520474098 0.978071610407236 1 1
1.12065730753188 1.11704352748442 0 1
1.03536082458717 1.03218770999473 1 1
0.912987143528386 0.910309594471199 1 1
1.01251543392176 1.01002001803759 1 1
0.952435498579355 0.949724570557006 1 1
1.04631374955944 1.04348382593814 1 1
0.853663296746369 0.85172266313902 0 0
1.03851059487365 1.03537262430498 1 1
1.04903274525992 1.04624155525083 1 1
0.992151039542271 0.988983324164568 1 1
0.955646019737381 0.953048140488937 1 1
1.01249829865869 1.01000169976686 1 1
1.04640041181174 1.04367673410787 1 1
0.986674329839292 0.984057207401396 1 1
0.970779442756932 0.968048023003573 1 1
0.948876630098609 0.946106228633039 1 1
1.07498493759638 1.07235426372553 1 1
0.990839611623307 0.987868247746874 1 1
0.928470320429495 0.92623249530587 1 1
0.986405486850177 0.983491883026776 1 1
1.02276462651434 1.02033252547935 1 1
0.913385703909957 0.910768105874503 1 1
0.859130530945579 0.856534384117174 0 0
0.933424169908068 0.931174082275634 1 1
0.946954916584812 0.944539538541775 1 1
1.00740321019211 1.00434744873552 1 1
0.97818891387174 0.975797008450225 1 1
1.01547236534303 1.01225629992261 1 1
1.05938875359663 1.05642891334784 1 1
1.01320064132953 1.01060570188098 1 1
1.07373429782079 1.07051488345648 1 1
0.962726299281997 0.96027734155745 1 1
0.947573254628024 0.945008306731855 1 1
0.992077681362573 0.989805089083528 1 1
1.07593120950706 1.07337075354408 1 1
1.06774707480802 1.06418120971607 1 1
0.934599244094649 0.931985313589526 1 1
0.971958910219186 0.969496305621277 1 1
0.919677594845486 0.916760642150819 1 1
1.06893077470433 1.06563788808076 1 1
1.07371582872745 1.07051227556514 1 1
1.0307439216169 1.02785357253725 1 1
1.00010018127771 0.997377811569785 1 1
0.991840082718434 0.988808585657582 1 1
1.02313606311048 1.02059280377658 1 1
0.982180750726717 0.979562837989575 1 1
0.966849745515535 0.964516308863429 1 1
1.03650644191745 1.03398680391083 1 1
0.836671481104293 0.834444560873294 0 0
1.09269736004235 1.08925892349505 1 1
1.07489469219347 1.0722767889802 1 1
1.03468682094482 1.03215100185949 1 1
0.936845188509119 0.934655698531044 1 1
0.986047496412898 0.983189079252316 1 1
0.978283727709969 0.97559562546648 1 1
0.941945779613508 0.938966818213011 1 1
0.981807831388718 0.97898809391861 1 1
0.94120613194401 0.938159114715036 1 1
1.0369305396504 1.03354976597755 1 1
1.02669444906031 1.02399049665476 1 1
0.927899840879754 0.92480291825015 1 1
1.03319392431667 1.03023224210231 1 1
0.986133774399387 0.983293010385221 1 1
0.9837388434932 0.980624922317887 1 1
0.983788249932867 0.980818073051059 1 1
1.01021883416132 1.00762808548558 1 1
0.969954789130663 0.967454493641029 1 1
1.03011745582773 1.02719410126363 1 1
1.06011376596849 1.05707573063997 1 1
0.973407456180471 0.971120695016853 1 1
1.04392005238835 1.04081182064121 1 1
1.04937361973076 1.04567369999966 1 1
1.0232669973753 1.02035613293936 1 1
0.998491604057793 0.995438101391191 1 1
1.01375810326426 1.01131231258155 1 1
0.953787372585712 0.951575195792859 1 1
0.973819880790885 0.970691633911832 1 1
1.08585955897205 1.08230539473633 1 1
1.08839003317396 1.0856292371191 1 1
1.00160042936038 0.998985755930804 1 1
0.904596113645306 0.901934006466512 1 1
0.984159941143441 0.981464181514569 1 1
1.0418399870119 1.03907809192991 1 1
0.985293326862935 0.982698294929129 1 1
1.08459080592477 1.08160017236166 0 0
1.00022747429136 0.997612676740496 1 1
0.940806350625829 0.937670415932472 1 1
1.10268785447633 1.09979969799249 1 1
1.0545145812465 1.05150778228996 1 1
1.05934802343947 1.05624826874271 1 1
0.981072841058667 0.97866860551465 1 1
1.03356359094088 1.03076250461656 1 1
1.00265836944873 1.00014306818681 1 1
1.00872180904112 1.0061910842729 1 1
1.02007406433938 1.0170556727798 1 1
0.960354232767925 0.957671193289135 1 1
0.960529171098605 0.957697857193296 1 1
1.00062626518552 0.997692051815294 1 1
0.976887925396686 0.974344312702811 1 1
1.01685734071427 1.01364620371911 1 1
1.05228948033623 1.04891683609813 1 1
1.04029251084946 1.03783380237874 1 1
0.96064043074382 0.957729883751838 1 1
1.01824784240464 1.01460335973748 1 1
1.02341559522118 1.02033706759948 1 1
0.982716623047996 0.98020657340413 1 1
0.903087562161622 0.900624408673536 1 1
0.968085731254794 0.96583385218568 1 1
1.03799442057244 1.03537838934556 1 1
1.00532406125563 1.00270071145744 1 1
0.966091830192313 0.963272948175035 1 1
1.08675502627769 1.08359646436139 1 1
1.01930414713091 1.01613580148868 1 1
1.04055031256699 1.03698657771514 1 1
1.04027635294888 1.03727491819931 1 1
0.997828770416797 0.994996911502171 1 1
0.994931671288699 0.992255691322325 1 1
1.08653992642909 1.08371959573432 1 1
0.978427691748591 0.975648903431213 1 1
0.94249076301741 0.939520648676978 1 1
1.10229706488285 1.09919719929856 1 1
0.980315802072614 0.977508233251546 1 1
0.964729194927015 0.961820889939941 1 1
1.01449389055164 1.01171150832233 1 1
1.06452932732684 1.06212635478234 1 1
0.93432908796785 0.932022219277557 1 1
0.919256809198119 0.916826862262474 1 1
1.01613501646443 1.01337676526285 1 1
0.951019063475383 0.948541632090981 1 1
1.1079827411789 1.10528647308989 0 0
1.03198125565688 1.02873598570224 1 1
1.02097234524991 1.0180149858116 1 1
1.12878867175156 1.12527734623605 0 0
1.03956160852409 1.03594535573263 1 1
1.03448254280533 1.03160309164035 1 1
0.905383190318107 0.902646975429208 0 0
1.01548468675879 1.01254943048937 1 1
0.936725014160256 0.933690019849294 1 1
0.958454611983335 0.955805092248805 1 1
1.01089548938235 1.00841304106437 1 1
0.917301253486837 0.914930051295117 1 1
0.951145119256224 0.948756590958398 1 1
0.939138783260239 0.936184774425249 1 1
1.041797467999 1.03872541902366 1 1
0.927268313899772 0.924888826848079 1 1
1.06515945359209 1.06215249538658 1 1
1.10844158929198 1.10555778779917 0 0
0.922292197077938 0.919682402776789 1 1
0.973258302674782 0.970415279826444 1 1
1.01715410174637 1.01442818458968 1 1
1.0022832788976 0.999846778785193 1 1
0.925499504938901 0.922609525064447 1 1
1.09200542746158 1.08869366805602 1 1
1.00522170710695 1.00233031198157 1 1
0.989107749706258 0.986165821923689 1 1
1.01038095422799 1.00704512402594 1 1
1.0398689274273 1.03605935860839 1 1
0.933785159000664 0.931324744121032 1 1
1.08417229816714 1.08101488258222 1 1
1.10155095090076 1.09851526161767 0 0
0.968717440087133 0.965709881931773 1 1
1.10778745433182 1.10403100476629 1 1
0.941257775552676 0.938573493121859 1 1
1.06834329909544 1.06588989820891 1 1
0.928125966086681 0.925448063786497 1 1
0.949110830884266 0.946494438535397 1 1
1.01657218383648 1.01386489593873 1 1
1.01196270454984 1.00942384350458 1 1
1.0775510445166 1.07434193419695 1 1
0.959037249021292 0.956487711866491 1 1
0.971916198022108 0.969176360628382 1 1
1.04514276026365 1.04191250493813 1 1
0.958073357526084 0.955194345209976 1 1
0.913645690828281 0.91114807867681 0 0
0.999878983646616 0.996996339016894 1 1
0.982892713598415 0.980387482622692 1 1
0.918818178558596 0.916420962657245 0 0
0.931699995572814 0.929187207786311 1 1
1.03320583823925 1.0302719564814 1 1
1.05373863233278 1.05092305812213 1 1
0.971561567934147 0.969058771923552 1 1
0.896018995374095 0.892876952038738 1 1
0.9612309765313 0.958693548483965 1 1
0.946511503481597 0.943859160753869 1 1
0.943062765570907 0.940280423134824 1 1
1.02284644595379 1.01964414171044 1 1
1.04337443382881 1.04068607299135 1 1
1.03793181816443 1.03519692230636 1 1
0.976523889413222 0.973681838396758 1 1
1.04367012224409 1.04069557040484 1 1
0.992747073467624 0.989979219711163 1 1
1.01160241212723 1.00858373861521 1 1
1.00842339615403 1.00613106578349 1 1
1.07396924600569 1.07115087393896 1 1
1.05967951367026 1.0572155055068 1 1
1.03007633362977 1.02656271089374 1 1
0.98836232497506 0.98525401498202 1 1
0.965192952348639 0.962612337518919 1 1
1.0302562430754 1.02750983556913 1 1
0.997079616794293 0.994353469134589 1 1
0.951477130693595 0.948764940873546 1 1
1.0281833495918 1.02549645867845 1 1
0.961148123702045 0.958120530056496 1 1
1.04820421938327 1.04553157123948 1 1
0.94667846997804 0.943880652959084 1 1
0.968723706281329 0.965639660393529 1 1
0.976582089355764 0.974297973612117 1 1
0.963102464746853 0.960383815072655 1 1
0.930856425095214 0.927737015694268 1 1
1.00962813278632 1.00702058807752 1 1
0.984537089076763 0.981865066649545 1 1
0.936528671538877 0.933583315280823 1 1
0.997593311380018 0.994374935005677 1 1
0.964833313757405 0.962108625785793 1 1
0.97526523186871 0.972682403650728 1 1
1.03199895105505 1.02935928870219 1 1
0.935791313499258 0.932629862984238 1 1
1.07706039595282 1.07397015479724 1 1
1.17173896132968 1.16891565823804 0 0
0.946262073501669 0.943562823097964 1 1
0.94218376912735 0.939497602757967 1 1
1.06068779578144 1.05759850277751 1 1
0.962262809296217 0.959388052610712 1 1
1.07908846952031 1.07605104696351 1 1
1.07330579788769 1.06974952118343 1 1
0.952418517931339 0.94921193504775 1 1
0.997533494061797 0.994827033935686 1 1
1.03283291415126 1.02967325451288 1 1
1.02141762280153 1.01879516169878 1 1
1.11440278052629 1.11139290029153 1 1
1.1146006821963 1.11102593149859 0 0
0.915877916831541 0.913447253141153 1 1
1.03509512590573 1.03237293307905 1 1
1.0567927081946 1.05332949698483 1 1
0.997554218321516 0.994420254802043 1 1
0.954143964002199 0.951699851470171 1 1
1.04924601210897 1.04605926867089 1 1
1.04009163017492 1.03682475047371 1 1
1.06357631975808 1.06014806848293 1 1
0.945398659159248 0.942674852205782 1 1
1.0632232859758 1.06020796615503 1 1
0.982872489315693 0.980108619464931 1 1
0.998129420923954 0.995651288764169 1 1
1.03256173508958 1.02932695799132 1 1
0.971661201248202 0.969050930119413 1 1
0.955045644473308 0.952742456027868 1 1
1.04963031124711 1.0465486428894 1 1
1.06257309195223 1.05991288602577 1 1
1.00378602648092 1.0008777129268 1 1
0.946009181249882 0.943151379898843 1 1
0.968563270821591 0.966004703065257 1 1
0.93405867028914 0.931436681663786 1 1
0.965028254422993 0.962156890461843 1 1
1.02650324356491 1.02328454313202 1 1
0.9849047919347 0.982389270023617 1 1
1.07192337449035 1.06872280690485 1 1
1.04230650421023 1.03961366029172 1 1
0.976197862490913 0.972900361886952 1 1
0.939490763795775 0.936336201862935 1 1
1.04359083884087 1.0406580114661 1 1
1.09399301756159 1.09071371161063 1 1
0.971402332632046 0.968121269645319 1 1
1.15468836117449 1.15143627596374 0 0
0.978323531900219 0.975496315532768 1 1
0.989202318586265 0.986007009124459 1 1
0.948557984182479 0.946391477253062 1 1
1.02880834973591 1.02605328612123 1 1
1.0763749847979 1.07312481536871 1 1
0.966433330924219 0.963940321373254 1 1
1.06659518463607 1.06350899610005 1 1
1.02685492566089 1.02399319907617 1 1
0.904117135717553 0.901845522777219 1 0
0.97679494601603 0.973536132366926 1 1
0.898313126084443 0.896320461978389 1 1
0.988502454092542 0.986094901593242 1 1
0.93952171523999 0.937045895716672 1 1
0.989323182744325 0.986775066545619 1 1
0.962644834962657 0.95959450560539 1 1
1.03031358202336 1.02754982882243 1 1
0.915012741156887 0.912122481798885 1 1
1.02065559009574 1.01754614675845 1 1
1.02518270947646 1.02257892344182 1 1
0.991170547678027 0.988540061460494 1 1
0.973055888306999 0.97044169042254 1 1
0.99872701707978 0.995644523259074 1 1
1.01421012543894 1.01147201903636 1 1
1.02629982265103 1.02350208630092 1 1
0.917862752020799 0.915187937866002 1 1
1.00021658202436 0.997325718764354 1 1
1.03361152791589 1.03077028470085 1 1
1.02025460365942 1.01717435635545 1 1
0.931498707210947 0.929131499953091 1 1
0.92623232543509 0.923773222050432 1 1
0.97999054947294 0.977147986645605 1 1
1.02113451412117 1.01841757242221 1 1
0.937179270393819 0.934860902050986 1 1
0.991430240117709 0.988999992409298 1 1
0.903903214644318 0.901578531868862 1 1
1.1004752212522 1.09768957472007 1 1
0.919958768418996 0.917583726668616 1 1
1.06706934611255 1.06436235335653 1 1
0.978070110762456 0.975500688104107 1 1
0.991719707367798 0.989107920834031 1 1
1.06652870973803 1.0631825289652 1 1
1.05271234762568 1.04986543454767 1 1
1.01501879173266 1.01225050904285 1 1
1.03923505964376 1.03652795192473 1 1
1.01067960711098 1.00776650944666 1 1
0.926969006308316 0.924308936480621 1 1
1.063332023083 1.06025398798044 1 1
1.09783987587194 1.09522116017028 1 1
0.926045884755179 0.923337748249635 1 1
0.965151167615438 0.962264151928373 1 1
1.03180517191546 1.02887497691337 1 1
0.926377460525794 0.923721551403507 1 1
0.952607005997905 0.949738006689109 1 1
1.00914379039912 1.00673873023637 1 1
1.012790405982 1.00986912210233 1 1
0.972021753760569 0.969307800894594 1 1
0.994856743261974 0.992099348203192 1 1
0.963118861832075 0.960504874957565 1 1
1.07781039395921 1.07543885638283 1 1
0.923546334682699 0.921064965478151 1 1
0.954221899404315 0.951444595861528 1 1
1.03556670803997 1.03262641818724 1 1
0.985608387608982 0.98260686377656 1 1
0.982454603451535 0.979412201726925 1 1
1.00977883946415 1.00711826980091 1 1
1.03839803753933 1.03539536164186 1 1
0.987391180877374 0.984619210416418 1 1
1.03743440087043 1.03297331194064 1 1
0.943368508267864 0.940431286534111 1 1
0.98521069976533 0.982372301038359 1 1
0.972714514268713 0.97002369118278 1 1
1.01839991789529 1.01527860296986 1 1
1.00483021357424 1.00178965321401 1 1
1.08162373307299 1.07835143868912 1 1
0.971859340340954 0.969143466839166 1 1
0.988414342171747 0.985460338064761 1 1
0.953643600782324 0.951135220995029 1 1
0.962588382833718 0.959913063827689 1 1
0.988877845805502 0.985909409469475 1 1
0.960782282428719 0.957959084899217 1 1
0.864753164945543 0.861613683487712 0 0
0.912276498606558 0.909951271751874 0 0
1.00692020490466 1.00438370538692 1 1
0.969331827325719 0.966552960822399 1 1
0.979779861505166 0.976854352360256 1 1
1.02880066642888 1.02589501278674 1 1
0.997646986912798 0.99457146759688 1 1
1.01692701232605 1.01446215991876 1 1
1.0545477182762 1.05151383381291 1 1
1.03635108611299 1.03316595141753 1 1
0.941915404484434 0.939203257015454 1 1
0.96826130564358 0.965760938648518 1 1
1.00314832540114 1.00015376684658 1 1
0.976487519412524 0.973379987099383 1 1
0.931638278773111 0.928687666138777 1 1
0.984741650299794 0.981890577488684 1 1
0.981460504863198 0.978664143436767 1 1
1.00344697678355 1.00070797988691 1 1
1.01696378654073 1.01420664668022 1 1
0.996878697538921 0.99411259773776 1 1
1.03869386721166 1.03624892864714 1 1
0.994144023908985 0.991178142070006 1 1
0.982002373686491 0.979206110574261 1 1
0.920282028506005 0.917589407312486 1 1
1.03467885786364 1.03170974442525 1 1
1.01298665954886 1.01010271848938 1 1
0.984949961216124 0.982015960815393 1 1
1.12878813766559 1.12541985086586 0 0
1.01301239430609 1.0101367260104 1 1
0.898627450402084 0.896361954270271 1 1
1.12826997590776 1.12504404897786 0 0
1.03049026192216 1.02748712987633 1 1
0.975514455818859 0.972486479354134 1 1
1.00036056251278 0.997724695193879 1 1
0.980584001354316 0.977281503817282 1 1
0.982662331155783 0.980256012952726 1 1
0.960455514318322 0.957392621041746 1 1
0.969255942061557 0.966734362897709 1 1
1.12766239771709 1.1241296386282 0 0
0.983844497351607 0.981267118766683 1 1
0.905735725747841 0.902900083190941 1 1
1.04939164037079 1.04662435077071 1 1
0.943737040861588 0.941199479406764 1 1
0.919032550699741 0.916407884058792 0 0
0.928323076208837 0.925853235213854 1 1
0.86875043453355 0.866530552793284 1 0
0.983013979567043 0.980276211731334 1 1
1.09055045718572 1.08676652930604 1 1
0.992296430118951 0.989427285385662 1 1
0.971707272791908 0.968654397024597 1 1
0.985531486749039 0.982631350159762 1 1
0.963918829617314 0.960992003905335 1 1
1.01924420135185 1.01646404843754 1 1
1.02934080471459 1.02601446856115 1 1
1.09955996071641 1.09661362339102 0 0
1.03005660053226 1.02735052294546 1 1
0.977646622668095 0.975321048245714 1 1
0.950377423505626 0.947558975331366 1 1
1.04084893923532 1.03728547923729 1 1
0.989308737385431 0.986834457146301 1 1
1.00498059572326 1.00213854571638 1 1
1.02290818970605 1.01954153196133 1 1
0.975238719076009 0.972102595044082 1 1
0.923720988381165 0.920881412192919 1 1
1.03650517139951 1.03372320574428 1 1
1.03369439786743 1.03067216796487 1 1
1.01824550089825 1.01510949541832 1 1
0.95530082703488 0.952777460333894 1 1
0.900797415698229 0.897890269428174 1 1
1.02484813677151 1.02206258965683 1 1
0.964071998307381 0.960802372666559 1 1
1.06067917092997 1.05793866128925 1 1
0.95058262363812 0.947487400453253 1 1
0.995404767875504 0.992903734469668 1 1
0.995526632655048 0.992567507983961 1 1
0.977480325750445 0.974452368159394 1 1
0.902389676796508 0.899860715495897 0 0
0.99766383427677 0.99466168974315 1 1
0.986291866944792 0.983454102100984 1 1
1.07788567341896 1.07531916393642 0 0
0.994037433538284 0.991036603602849 1 1
1.05126687163102 1.04858317376077 1 1
0.946056604403149 0.943549370628847 1 1
1.01549063083667 1.01207183953022 1 1
0.975778304612806 0.972933239225499 1 1
1.05633402114602 1.05280454202166 1 1
0.961656037411533 0.95865738287917 1 1
1.01917826546224 1.01550286233559 1 1
0.961633798713076 0.958336425646535 1 1
1.0358726354348 1.03300197572112 1 1
0.979005373877919 0.976460412740049 1 1
0.987822612271005 0.985185037391069 1 1
1.037584634303 1.03465056962287 1 1
1.0964388173378 1.09313029086173 1 1
1.01267088159449 1.00965223000734 1 1
1.0307132056478 1.02825601845638 1 1
1.07590789906105 1.07310491910977 1 1
0.965315945562788 0.962914771906136 1 1
0.997644780641438 0.994649739756044 1 1
0.96777469836318 0.964877470676864 1 1
1.00047010467629 0.997392284898035 1 1
0.955421519247267 0.952117692893394 1 1
0.861404727844912 0.859261585069398 0 0
0.98750249437738 0.984803869375437 1 1
1.01553052752489 1.01294027880977 1 1
1.00095682794668 0.998240903246789 1 1
1.01687802084984 1.01458846859104 1 1
1.09095524011185 1.08815400605483 1 1
1.03354487694495 1.03070134966143 1 1
0.926961658432094 0.924445751462608 1 1
0.935008942808422 0.93243442675138 1 1
1.04161709009107 1.03890591618999 1 1
1.0419968133954 1.03876463272437 1 1
0.934495176108142 0.93171192086142 1 1
1.00845784399027 1.0059529957227 1 1
1.09122584942994 1.08798897869142 1 1
0.935985049244352 0.932885149477239 1 1
1.07046530846654 1.06730330027075 1 1
1.02933472018472 1.0265351043789 1 1
1.04310165771228 1.04055904875217 1 1
1.04433573344859 1.04125165152916 1 1
0.947570600841567 0.944823304358238 1 1
0.987286166980769 0.984670926782941 1 1
0.9265965377562 0.92378512266822 1 1
0.984835341080804 0.98193977641254 1 1
0.936675581545426 0.934419370745331 1 1
0.933008347512521 0.930106369292401 1 1
1.00157256098361 0.999037465460329 1 1
0.953513418718625 0.950475481964573 1 1
1.02115054642283 1.01794971654093 1 1
0.88847527440845 0.885999044361833 1 1
0.915644444041738 0.913033291617263 1 1
1.01871774346706 1.0155246120155 1 1
0.972122245369597 0.969326638132725 1 1
1.0337382940459 1.03081777735539 1 1
1.00538349449127 1.00237011786352 1 1
1.00910804204848 1.00614288304077 1 1
1.0421190983931 1.03922605625103 1 1
1.08536006508264 1.08202016903522 1 1
0.996269903471607 0.993965522305676 1 1
1.11391759432669 1.11099322995336 0 0
1.05967422994542 1.05661005295922 1 1
1.03885762409588 1.0360997068713 1 1
0.909186724339699 0.906448929421124 0 0
0.987145123450575 0.984478635613316 1 1
0.961633985786498 0.958764028027108 1 1
0.999024749822469 0.996803885414587 1 1
1.06809203859384 1.06484238221526 1 1
1.04840583683097 1.04547106641945 1 1
1.0251308981187 1.02254707136728 1 1
1.07089985070584 1.06756111181112 1 1
1.0631465180323 1.06030797386023 1 1
1.04231375697545 1.03971174860916 1 1
1.10907915760541 1.10579792244052 0 0
0.957505551235004 0.954619230482793 1 1
0.970307438773705 0.967484324268969 1 1
1.0419738821514 1.03889030581617 1 1
1.02293966354974 1.01991366826871 1 1
0.983912542118923 0.981483051660596 1 1
1.03724392536847 1.03445610003513 1 1
0.968212194476098 0.965945396890644 1 1
1.0216266045763 1.01869905687782 1 1
0.940314236741592 0.937539127022996 1 1
0.893635423210244 0.890396562851009 1 1
0.942130272481694 0.939793709403798 1 1
0.982366530371712 0.979560193945499 1 1
0.956547080142538 0.953955264774719 1 1
1.02513765756922 1.02223176125554 1 1
1.03927915688004 1.03647472185176 1 1
1.00319429964405 1.00031829990548 1 1
0.974613359381949 0.97196770400172 1 1
1.03953858548459 1.03604359013077 1 1
1.07288469025362 1.06969264162782 1 1
1.0090606988693 1.00625184370154 1 1
0.987590691897711 0.984803462599859 1 1
1.06213155836232 1.05907006720633 1 1
1.00642050208119 1.00350006264332 1 1
1.05373720608014 1.05052558218675 1 1
1.06117125270042 1.05839566999273 1 1
1.02554031224447 1.02301619630884 1 1
0.993089809473863 0.990405306007268 1 1
1.13817623339819 1.13551197367831 0 0
1.06019891146053 1.05747466935221 1 1
1.12434911361572 1.12126555592216 0 0
0.976623147476444 0.974002601401191 1 1
0.983146114887604 0.980800466975599 1 1
1.07437238179094 1.07186059642435 1 1
1.088761151441 1.08579484442609 0 0
1.05503619691037 1.0518434783822 1 1
0.986959189113487 0.984267591991833 1 1
0.988211217025761 0.98486919408034 1 1
1.01141840102574 1.00853414026061 1 1
0.935619362456007 0.933161449029957 1 1
0.932190045366695 0.928950384467822 1 1
1.02884028853824 1.02606405252116 1 1
1.10031931071027 1.09749814018408 0 0
1.00704562787475 1.00406398369975 1 1
1.10259628463426 1.09984281011672 1 1
1.00481975797144 1.00191257688491 1 1
1.00614914944192 1.00351089141902 1 1
1.02820301568901 1.02547375609644 1 1
1.06893938037209 1.06623742878476 1 1
0.957249974416268 0.954121814478583 1 1
0.883427894437335 0.880843006068484 0 0
0.994275124179427 0.991337007660772 1 1
1.03852838682755 1.03566052252365 1 1
1.00988632398975 1.00710902937753 1 1
0.937642797852331 0.934744208115128 1 1
1.0113470396479 1.00855521790595 1 1
0.954842796419718 0.952006985500921 1 1
1.03782752660434 1.03518607768966 1 1
0.983341691915333 0.980862711068962 1 1
0.916552492873115 0.913199193850825 0 0
1.0299431653822 1.0271837228105 1 1
0.975902826350038 0.973227138457597 1 1
0.955117098900806 0.952236323896634 1 1
0.998395674895797 0.995532118288062 1 1
1.01552888129917 1.01254057898565 1 1
0.948259542047333 0.94584535191191 1 1
1.01415242495479 1.01130633969671 1 1
1.01587519306241 1.01308593270167 1 1
0.997210979957203 0.994433191959068 1 1
1.02529065587392 1.0229003681532 1 1
0.993441246463718 0.990911491286418 1 1
0.980296565630665 0.977857799307525 1 1
1.02404690859493 1.02131615212031 1 1
1.12368120610396 1.12044044110963 0 0
0.882043546837298 0.879680877072468 0 0
0.998535635140362 0.995790494420081 1 1
0.954701697854816 0.951808714839499 1 1
0.926611202934981 0.923947356815177 1 1
0.9066049716639 0.903905040209004 1 1
1.02932127992458 1.02632436838571 1 1
1.01343484837906 1.01056860142926 1 1
1.03517519894055 1.03271592067741 1 1
0.99656551002772 0.993689789471042 1 1
0.982756078238043 0.980295607959923 1 1
1.02624179295309 1.02323177606562 1 1
0.969877800134915 0.967245480608434 1 1
1.08238285592789 1.07915788927232 1 1
0.992433496555596 0.989938116713791 1 1
1.07870068382729 1.07602689907187 1 1
1.01101854537873 1.00811483594131 1 1
1.06063280255757 1.05789440524037 1 1
1.06733114569287 1.06457354601242 0 0
0.929085701912057 0.926754905299599 1 1
0.98546885853981 0.982896236910262 1 1
0.983344809300597 0.980357942877545 1 1
0.864613941506309 0.861887366812354 0 0
1.0900131776995 1.08678556191451 1 1
1.00552074616139 1.00292717588198 1 1
1.01226709816893 1.00902355888993 1 1
0.932230237529927 0.929029997141308 1 1
1.02041808971709 1.01782171819118 1 1
0.949011818518466 0.946171223102651 1 1
1.03341080908443 1.03032795790746 1 1
0.993646486966355 0.991138667309559 1 1
1.11759908893321 1.11402378459951 1 1
0.985289900126581 0.98239596653663 1 1
1.05582424588321 1.05333596389377 1 1
1.0195898672103 1.01665109631209 1 1
0.973748938888365 0.97151372801298 1 1
0.997746645049549 0.994502335245304 1 1
1.0590598058618 1.05606954990583 1 1
1.07734561705542 1.07424961612093 1 1
0.963634765404469 0.960773748943774 1 1
1.10132358632809 1.098586069518 0 1
0.919326111140429 0.916883423624926 0 0
1.00082374412225 0.998085854930875 1 1
0.928434995980686 0.925937531879565 1 1
0.977297294787736 0.974665429192141 1 1
0.959349661576492 0.956795994479431 1 1
0.985836914403596 0.983617080939377 1 1
0.945877408875222 0.943047558602813 1 1
0.99862291767901 0.996126749957095 1 1
1.02442644462548 1.02190835246192 1 1
1.02418259618075 1.02046527698484 1 1
0.935274783623313 0.932866402924003 1 1
0.935583212351845 0.933281607113666 1 1
1.07535888310711 1.07215336240615 1 1
1.03207580665696 1.02949171502972 1 1
1.02536065084032 1.0226464256964 1 1
0.96602765148701 0.963144185498758 1 1
0.961198349990839 0.95815606056066 1 1
0.998694832099975 0.995831919775356 1 1
0.997054581775423 0.994166799041068 1 1
0.983171464378817 0.98058159747385 1 1
1.0237534396013 1.02106204981535 1 1
1.01802662502324 1.01524830249885 1 1
1.08491227645176 1.08227365190351 1 1
1.0176889441686 1.01490464774102 1 1
1.14332437446302 1.13979924881794 0 0
1.04391186646994 1.04045177998762 1 1
0.871346576577738 0.869476240011326 0 0
0.997000069554076 0.994328685131951 1 1
1.02165056347035 1.0189395253927 1 1
1.01753193678898 1.01501534337126 1 1
1.04914592368851 1.04614967103842 1 1
0.941018028376739 0.938538146679157 1 1
1.01467081542947 1.01185626031685 1 1
0.973177460211876 0.970158551990846 1 1
1.03492131645561 1.03223195533011 1 1
0.982167622783907 0.979676518828023 1 1
1.06900917905235 1.06609708265335 1 1
1.11301826854333 1.11002642531918 1 1
1.04710817508682 1.04425216190967 1 1
0.949907476899065 0.947567267241281 1 1
1.03867926790275 1.03631255888092 1 1
1.05652763559807 1.05388471606369 1 1
0.983673094716995 0.980954034116139 1 1
0.973246295203958 0.970477304878147 1 1
0.913878663243643 0.911320813533048 1 1
0.993851523966613 0.991367921880102 1 1
0.886091568724342 0.883731967568992 0 0
0.917646642056488 0.915014712839906 1 1
1.04614047557001 1.04308125313731 1 1
0.963193425337344 0.960240038185066 1 1
0.997184479075044 0.993873507815797 1 1
1.05489537602729 1.05185706685272 1 1
0.930591747857788 0.928293276619644 1 1
0.974019208066236 0.971586420200418 1 1
0.969728918912811 0.966433182257859 1 1
0.962636323363768 0.959762479398741 1 1
0.956690736874774 0.954313119501192 1 1
1.01707081452525 1.01440708251069 1 1
0.938958164514679 0.936519024884377 1 1
1.04888353399451 1.04601134716073 1 1
1.01502552453542 1.0121079852815 1 1
0.951901300885498 0.949295192627557 1 1
1.04467137123071 1.04111269473118 1 1
0.895558699827975 0.892883394374842 0 0
1.03191937660133 1.02909129818362 1 1
0.955840630312319 0.953010619577643 1 1
0.889598879841784 0.886536062946791 1 0
0.907569196752743 0.90515224814561 0 0
0.923222349574028 0.920682907873019 1 1
0.983039674994147 0.980027250187073 1 1
0.960563427341703 0.957866905385127 1 1
1.01292092615865 1.01037602079188 1 1
0.966836800609712 0.964177368184248 1 1
0.908593245600649 0.906257655086005 1 1
1.02905055109575 1.02643745606677 1 1
0.962328595052137 0.95949954838317 1 1
1.10041088937265 1.09788705910474 0 0
0.953130232490464 0.950710529106654 1 1
0.905653545676079 0.903552104557245 1 1
1.04251647118477 1.03975994170611 1 1
1.03498279265521 1.03201080131808 1 1
1.01684578868181 1.01425474092038 1 1
1.00986965902906 1.00730731770642 1 1
1.13578445092048 1.13228012281375 0 0
1.03678167513944 1.03407149613047 1 1
1.04026785367455 1.03679223471911 1 1
1.03378050374025 1.0311505241766 1 1
1.10334702753734 1.10069550791371 0 0
0.961354749563038 0.958594130777493 1 1
0.979806827816104 0.977085168858313 1 1
0.966630533063673 0.963027142846775 1 1
0.987709534879587 0.984809874105231 1 1
0.976612966763935 0.974084750410456 1 1
0.99790002120888 0.994808242978008 1 1
0.957662096302693 0.954800186068082 1 1
1.01632550855372 1.01347905007342 1 1
0.95351248840384 0.951148692583359 1 1
0.99343932643955 0.990805661603173 1 1
0.968959261577752 0.965903512684299 1 1
1.01319782097389 1.01047534763794 1 1
0.973028610839268 0.970736488483374 1 1
1.05900199634169 1.05579539965961 1 1
0.996420427984677 0.993850754661219 1 1
1.0156732910491 1.01287344230503 1 1
0.993679880732896 0.990847507528355 1 1
1.05059326890507 1.04785074279379 1 1
1.04719052846937 1.04433135539074 1 1
0.988539790790922 0.985705788364451 1 1
0.955927680426871 0.952987477495142 1 1
1.03758385523881 1.03476886748539 1 1
1.0047887248065 1.00224035878775 1 1
1.04597479544656 1.04309627123479 1 1
0.963242968105652 0.960276442615435 1 1
0.94961417429478 0.946787704758401 1 1
0.94984603171867 0.946833557088744 1 1
1.00737293213721 1.00404025319371 1 1
0.931352415389533 0.928798116791041 1 1
0.994916625861629 0.992283328198413 1 1
0.999860994520017 0.997473942566409 1 1
1.00282452579685 0.999566982608934 1 1
0.946016812525379 0.943519417093739 1 1
0.944862945905905 0.942201891846252 1 1
0.965988143549844 0.963334632938906 1 1
0.867189443203889 0.864444979286929 0 0
1.01579005684786 1.01297770316717 1 1
0.922380935386046 0.919937531402545 0 0
1.04432431415658 1.04130280299549 1 1
0.935249273062719 0.93276619589369 1 1
0.938250005867224 0.93560582928809 1 1
0.920982809838393 0.91845121520116 0 0
0.977727809400137 0.974752055324066 1 1
1.06082464116781 1.057958159751 1 1
0.984190718082601 0.98183787702777 1 1
0.955385997320956 0.952431273774508 1 1
0.936946358189897 0.934066826638451 1 1
0.945082838433587 0.94215195678676 1 1
0.935880265731053 0.933123767094317 1 1
1.00140045452403 0.998541079511118 1 1
0.994624791992626 0.991613531986424 1 1
0.853072264045177 0.850670510653559 0 0
0.982479786734587 0.979681645434895 1 1
0.999407855056139 0.996589369315017 1 1
1.09634381469866 1.0938279367902 1 1
0.890404230225844 0.887800922821693 1 1
1.05856145122223 1.05584031734556 1 1
0.979644418223231 0.977416491169689 1 1
1.00443923979125 1.00200386741729 1 1
1.05029896600833 1.04763536548786 1 1
1.04944336060728 1.04650609512562 1 1
1.02306178744879 1.02004320274696 1 1
1.0470923284369 1.04462864583233 1 1
0.958287369740757 0.956027396050883 1 1
1.03310212434992 1.03024268728521 1 1
0.941777006654006 0.93939937467174 1 1
0.984114908312021 0.981608912853127 1 1
0.892217722890717 0.889259637699785 1 1
0.973235820720486 0.970571737259051 1 1
1.10339720901847 1.10012952910593 1 1
1.1339099204893 1.12977626476781 0 0
1.03209546649358 1.02913804241511 1 1
1.04429290655063 1.04135875563335 1 1
0.973904049822168 0.970651714808863 1 1
0.970320250704291 0.967384305839983 1 1
1.01266411084002 1.00926174985887 1 1
1.00530477719801 1.00236375774771 1 1
0.988251962523482 0.985435281372721 1 1
0.996529411853824 0.993320427766349 1 1
0.960366886755242 0.957504619628921 1 1
0.954471962951249 0.952014774248097 1 1
1.03031518307883 1.02722976881329 1 1
0.908431024311729 0.906271212982177 0 0
1.06773361291204 1.06455388544748 1 1
0.979296801865845 0.976220410827781 1 1
0.985629603612416 0.98276928392339 1 1
1.02273950798917 1.01976427441663 1 1
0.92981058646466 0.927035648688264 1 1
0.974434672728087 0.971576362404664 1 1
0.980643086504853 0.978067087716951 1 1
0.917717202546129 0.915103600442069 1 1
0.988037768996886 0.985680296487282 1 1
0.899770972451249 0.897612782670508 0 0
1.03519300901919 1.03214036641761 1 1
1.04940038025071 1.04659381422535 1 1
0.974982613564671 0.972368572053369 1 1
1.0384178030775 1.03488958956152 1 1
1.00103827389551 0.998174953862547 1 1
0.931864693483896 0.929527167893692 1 1
0.950952577491641 0.948384737815141 1 1
1.05532438029716 1.05259853063512 1 1
1.06007248107013 1.05722323685474 1 1
1.01475127002839 1.01196862965545 1 1
0.932681388082089 0.930057239537077 1 1
1.09354344629192 1.09073760143565 0 1
0.997907584073677 0.995009408230012 1 1
1.00881835516324 1.00639516531562 1 1
0.980384246323321 0.97751207538131 1 1
0.908346322762085 0.905447201567587 1 0
0.953856965295541 0.950191469721124 1 1
1.10913390452529 1.10591510329562 0 0
0.877283975147417 0.8748382642536 0 0
1.04438434542488 1.04106991384423 1 1
0.907918291506218 0.90507338425203 0 0
1.00299310268398 0.999775488181122 1 1
1.03371733014663 1.0302855790093 1 1
1.05016525723752 1.04717013738412 1 1
1.02800444626928 1.02526133040707 1 1
0.906120006358388 0.90380856920799 1 1
0.89040172851246 0.888435320279005 1 1
1.05211352283316 1.0492590246464 1 1
0.962739353223827 0.96003421319822 1 1
1.04190060379369 1.0392783231753 1 1
0.955723426894945 0.953066072773827 1 1
0.928859312692173 0.926502167902785 1 1
1.06812929211424 1.06537170260247 1 1
0.980258218684059 0.97708108969543 1 1
1.07065566019546 1.06712901846252 1 1
0.936102440051992 0.93352707506752 1 1
0.963486475573125 0.96072312647738 1 1
0.968089803945747 0.965625423416369 1 1
0.978300383367687 0.975574875543078 1 1
0.943813701320217 0.941028168859829 1 1
1.05807471855015 1.05508222369745 1 1
0.947209945812608 0.944748583552231 1 1
1.02441502499346 1.02169449972931 1 1
0.892881993845813 0.890272743400553 1 1
0.993710445318124 0.990773886615111 1 1
1.07260781524553 1.06913597911748 1 1
1.01377637680022 1.01069004848951 1 1
0.935496611448069 0.932756690332255 1 1
0.944072883605293 0.9414458853206 1 1
0.971417210154355 0.968538415463098 1 1
1.04403660965042 1.04153917575081 1 1
1.02766577384293 1.02419172542027 1 1
1.00096592192712 0.99851342889504 1 1
1.02131941783926 1.01856414880532 1 1
0.932007523087208 0.929011256025272 1 1
1.03471671637676 1.03201254340502 1 1
0.969133145534663 0.966327210727744 1 1
1.05099023783831 1.04759366160435 1 1
0.938483608219505 0.935913210283002 1 1
0.936258595837551 0.933432753456983 1 1
0.987171167554572 0.984154131435609 1 1
0.979391353949301 0.976225488860096 1 1
1.03867330682856 1.03597661127738 1 1
1.15867777682775 1.15581703337544 0 0
1.02949855163648 1.02687388979706 1 1
0.979813447611666 0.977105853760871 1 1
1.01602524511825 1.01315236245888 1 1
0.97355128314018 0.970594088351666 1 1
1.13507361665819 1.13212837834409 0 0
0.957159959868428 0.954292724539251 1 1
0.990468375877016 0.988042374135862 1 1
0.873484668393732 0.870793803224719 0 0
0.980143467146177 0.977233402123981 1 1
1.09041936768357 1.0879081961198 0 0
0.923001085318726 0.920474309458024 1 1
0.999146912933775 0.996417506976477 1 1
0.938324321408642 0.935753888445274 1 1
0.906913281555117 0.904349937259602 0 0
1.06650613034082 1.06366617986033 1 1
0.930173851242354 0.92739384486104 1 1
0.964691173749295 0.96179241239747 1 1
1.05183087278673 1.04907783165338 1 1
0.977742219621555 0.975091378423195 1 1
0.987345752739229 0.984066956384183 1 1
1.01241341048329 1.00961138990051 1 1
1.01971397440768 1.01699196381116 1 1
1.05965246858798 1.05694283047517 1 1
1.01483946206892 1.01239031347935 1 1
1.05228202752205 1.04907461668304 1 1
1.07871980561113 1.0750504520745 1 1
0.975579204969453 0.972949182237567 1 1
0.967096547630149 0.964366500323879 1 1
1.09725022291865 1.09442753558516 0 0
0.983198522500092 0.980439251580457 1 1
1.09881893013451 1.09581314608584 1 1
0.949040400886351 0.946277289790116 1 1
1.0249229424553 1.02183781399485 1 1
1.00268270624122 0.998827448098188 1 1
0.974838646130906 0.971693316002732 1 1
0.987401723886699 0.984683278144044 1 1
1.02895158936461 1.0262693736097 1 1
0.993024094294305 0.990247473759836 1 1
1.0131845466559 1.01017192896292 1 1
0.975820258728575 0.972867283657853 1 1
1.00186940757872 0.999190105065709 1 1
0.920482681897026 0.917800566970821 1 1
1.00239447405627 1.00001235445486 1 1
0.984868112672415 0.982441174256989 1 1
1.04000620695071 1.0367143009184 1 1
0.956069058347926 0.953931089864381 1 1
0.974620537483439 0.97188000088225 1 1
0.981741078650614 0.97913575333075 1 1
0.994258641956116 0.991337329340337 1 1
0.945624635390408 0.942625586946398 1 1
1.11427247684798 1.11115560787233 0 0
1.02425645201331 1.0220069729963 1 1
1.00901948073216 1.00663533625695 1 1
1.12957906548461 1.12651252818134 0 0
0.879000651344223 0.876626380984322 0 0
0.981786888763273 0.979265633595331 1 1
1.09322828847872 1.09053426545453 1 1
1.07033695399086 1.06776285341934 1 1
1.06911132744337 1.06589703285566 1 1
1.02576187257111 1.02238857029257 1 1
0.992575106408473 0.989854550628747 1 1
1.08618496682177 1.08273210661422 1 1
1.04807376013577 1.04511196843822 1 1
0.858721166692203 0.8561745751613 0 0
0.947379590172146 0.9451325079155 1 1
1.02814978683839 1.02576905802936 1 1
1.01136550369642 1.00865668306833 1 1
1.02466996181674 1.02143600222603 1 1
0.987002387137688 0.984452105383006 1 1
1.03113493976896 1.02798877944969 1 1
1.02804513962071 1.02475041357296 1 1
0.945823614346473 0.942716850193081 1 1
0.879266703952857 0.876907405352448 0 0
0.997800888512381 0.995269782442569 1 1
0.947213841481744 0.944579517298507 1 1
1.0221952458168 1.0192217952281 1 1
1.02096144162837 1.01808090964452 1 1
1.00725577232688 1.00418150630885 1 1
1.01431640973406 1.01128903022517 1 1
0.944567176130382 0.941933089578875 1 1
1.02754497562711 1.02413860602706 1 1
0.98459551061312 0.981614372236568 1 1
1.01092152804524 1.00768060711193 1 1
1.00590385300679 1.00320106954683 1 1
0.980134682428727 0.977199831567006 1 1
1.02671166323145 1.02386680757491 1 1
0.990336312427986 0.986737386445316 1 1
1.0093553271781 1.00637934258211 1 1
0.921958714122014 0.919175450203214 1 1
1.08314269824552 1.07901926454833 1 1
0.994603842013859 0.991740642037452 1 1
1.07495607833195 1.07199487603308 1 1
0.965883454654309 0.963586924924536 1 1
0.911420349695116 0.908855892712769 1 1
0.986116456003254 0.983747483808469 1 1
0.991423112505165 0.988774377699071 1 1
1.06508004380502 1.06178111368922 1 1
1.02119675509994 1.01796480002755 1 1
1.03227068961573 1.02923210059249 1 1
0.929563322703284 0.926883721055815 1 1
1.07806449137129 1.07469812383243 1 1
1.04838543826008 1.04513586538813 1 1
0.912600807179477 0.910079549095647 1 1
0.984526516684346 0.981733197882927 1 1
0.976943542451625 0.973900159604073 1 1
0.875875272786549 0.87366264670958 0 0
1.10927806565803 1.10661529223639 0 0
1.01452739111487 1.01166801281347 1 1
1.05109889537672 1.04815533020346 1 1
0.958790449754193 0.95595071893686 1 1
1.07902688151429 1.07569251946809 1 1
1.03396038150119 1.03054766220642 1 1
0.980791290086228 0.97814797319345 1 1
0.917149373598161 0.914469926448321 1 1
1.12923715751269 1.12626411379605 0 0
0.98475966462346 0.981740550577749 1 1
0.931669650916335 0.929422157621787 1 1
0.967281972050801 0.964576748365549 1 1
1.04186664827677 1.03891699880759 1 1
1.00377932488793 1.00071996623461 1 1
0.966547356013753 0.963817393470755 1 1
0.984310828903507 0.981303536600956 1 1
0.958893177839063 0.956683654400966 1 1
1.12009974515679 1.1167096038684 0 0
0.926118521015082 0.923469489147722 1 1
1.04550697202491 1.04240267162777 1 1
1.05007000950201 1.04630529438667 1 1
1.00611883535422 1.00239664295401 1 1
0.982793154899705 0.980100498871546 1 1
1.08650899898671 1.08400584181853 1 1
1.07392374483344 1.07115399924507 1 1
0.959072120986408 0.956230665202566 1 1
0.967612852274199 0.964809166997785 1 1
1.01171929015247 1.00910931930067 1 1
1.02282998454611 1.02006047722471 1 1
1.06119737797547 1.05803174413536 1 1
1.01469795812252 1.0118932091999 1 1
1.07890251705157 1.07612677785638 1 1
1.02927766285873 1.02652345192926 1 1
0.968779655203139 0.96545832328129 1 1
1.06826700166234 1.06539096484695 1 1
0.983373316525063 0.980949597194929 1 1
1.06706924883112 1.06379325040775 1 1
1.05731268989474 1.05444516211218 1 1
1.01588549977714 1.01334067762032 1 1
1.01479002924288 1.01210051805579 1 1
0.966474691750149 0.964082397778744 1 1
1.00046671560117 0.997464323953491 1 1
0.983785098373532 0.981494558666966 1 1
0.989556963990599 0.987375161883003 1 1
1.08301665313367 1.08035337625583 1 1
1.1289766937159 1.12544174081973 0 0
0.953955689784489 0.951490398552073 1 1
1.07217027654627 1.06857189124774 1 1
0.95971798704674 0.957339462943671 1 1
1.081837766738 1.0791936735663 1 1
1.06022579394358 1.05755001768051 1 1
1.07845641934207 1.0756407843332 1 1
1.00698744336582 1.00413876377201 1 1
1.05147484709717 1.04861748256083 1 1
1.01004732950546 1.00723196647334 1 1
1.10917723684824 1.10574146083552 1 1
0.984694220108201 0.98213958389534 1 1
0.929529287424502 0.926881646213272 1 1
0.955861962374963 0.95350829292145 1 1
0.940013976024573 0.937359824724139 1 1
0.925340163129595 0.923024681873928 1 1
1.0218632296018 1.01891024286255 1 1
1.0054630032504 1.0027943155098 1 1
0.940101831995644 0.937272426733995 1 1
1.02441837223776 1.02163884761705 1 1
1.03065725449483 1.02771600461332 1 1
0.980182214141637 0.977552691655976 1 1
1.01610279611882 1.01331045122998 1 1
1.07158944907498 1.06872499873102 1 1
1.05188161418206 1.04926136621175 1 1
0.945742660057974 0.943351569584014 1 1
0.993407507931674 0.990496344115618 1 1
1.05583689670983 1.05295854733653 1 1
0.99628089149544 0.993216553467283 1 1
1.01340182152691 1.01091343057622 1 1
1.0054941196383 1.0026300464232 1 1
0.95072395837974 0.947761098094069 1 1
1.01143715287227 1.00863883815 1 1
0.991798643030611 0.989150718866738 1 1
0.91840827564131 0.915995708423675 1 1
0.973100080512537 0.970515303893832 1 1
0.928951278597722 0.926339143995851 1 1
0.940762729922314 0.938167469537116 1 1
0.95219076039827 0.950099634109612 1 1
1.01830163492633 1.01569251255097 1 1
1.06418807023359 1.06069677221686 1 1
0.898114322763509 0.895792225688231 1 1
1.0277458505452 1.02537542179462 1 1
0.957283889260461 0.954418991808087 1 1
0.949035565213733 0.946449031580672 1 1
0.994986795516149 0.991293604082472 1 1
0.99744491498687 0.994763074584092 1 1
0.899844663896397 0.897506970196994 0 0
0.944944153524049 0.942235797412033 1 1
1.06917100964823 1.06618844429794 1 1
0.984597581714461 0.981448173734732 1 1
1.00704059322287 1.00402515684076 1 1
1.07255335112009 1.06927761176924 1 1
0.949848506098054 0.947160168043998 1 1
1.00289760447655 1.00040450867288 1 1
0.991731325204216 0.989433184690971 1 1
0.935191501456318 0.932500360802317 1 1
1.01904526983364 1.01648389772451 1 1
0.988295503806215 0.985559224041734 1 1
0.994056414903364 0.990998035608476 1 1
1.06213927782951 1.05878361363475 1 1
0.979700934469448 0.976577825589067 1 1
0.969299947354305 0.966168170255599 1 1
0.974318678745078 0.971380234122044 1 1
0.948287895453846 0.945628743190661 1 1
1.00779772483626 1.00487423567381 1 1
1.1272887252334 1.12450142610371 0 0
0.971875564401807 0.969417330819278 1 1
1.04230604175266 1.03878938085267 1 1
0.98450276200242 0.982328534712691 1 1
1.03095068462845 1.02754116958975 1 1
0.952321944846075 0.949669696894395 1 1
0.999939177987361 0.997252583528237 1 1
0.931196229504162 0.928383963265742 1 1
1.0170766319815 1.01363642749926 1 1
0.991139570849639 0.988673855388445 1 1
1.04192775048019 1.03872194684456 1 1
1.0202157891184 1.01683759561632 1 1
0.883019877665825 0.880026901698107 0 0
0.939325306850689 0.936707377530341 1 1
1.04146926248109 1.03824849402815 1 1
1.01081793734293 1.00823886092536 1 1
0.948249556960766 0.94575915127781 1 1
0.9683948358961 0.965456660059532 1 1
0.986805837352135 0.98352208705204 1 1
0.945989223526294 0.94387786860545 1 1
0.924446597173239 0.921148856467406 1 1
1.0106214219163 1.00780976190984 1 1
0.932388795156167 0.929835924917363 1 1
0.914704568187731 0.912460888441648 1 1
1.00067262934887 0.997816427848074 1 1
1.00210727556973 0.999369089163863 1 1
0.968851740037778 0.965750177476893 1 1
0.986529499988966 0.983904189297403 1 1
1.10672567190383 1.10348076435109 1 1
0.995469560902912 0.993218800154565 1 1
0.93430444088971 0.931893567774005 1 1
0.99962992097819 0.997228178040687 1 1
0.953621183071878 0.951293500668209 1 1
1.00652718211157 1.0039053056325 1 1
1.05699672792445 1.05406071223741 1 1
1.02126734152869 1.0186479302342 1 1
1.03446050960669 1.03149539888811 1 1
0.982068554811679 0.9797084860079 1 1
1.01808786721779 1.01531325295639 1 1
0.835057890972534 0.832534228166432 0 0
0.937307118665546 0.933996838140384 1 1
1.02261842177865 1.01966280678814 1 1
0.944053810096205 0.941897658239872 1 1
0.898490821903988 0.896153027984288 1 1
0.973606252391723 0.970881456561778 1 1
0.958253310427242 0.955296867715659 1 1
1.00942993604377 1.00632389071823 1 1
1.05719582950284 1.05410577825741 1 1
1.00359664089059 1.0006775099696 1 1
0.959785447257163 0.957186730900452 1 1
1.02556102413743 1.02235832518465 1 1
1.05817162540708 1.05488679081435 1 1
0.986297970251633 0.983424977188026 1 1
0.994700971359916 0.991782658141199 1 1
1.04944348890411 1.04668373297705 1 1
0.920291661034648 0.917540895914453 1 1
0.967739231534076 0.964809405178645 1 1
0.963965179233303 0.961174170468771 1 1
1.04672845948866 1.04417867845975 1 1
1.04451902983157 1.04188373636642 1 1
1.09682121513309 1.09421889612683 1 1
0.987504557864703 0.984843182786814 1 1
0.993344942484223 0.991034321194523 1 1
0.993809710772355 0.990991517621634 1 1
0.968853151759307 0.966127354456803 1 1
1.00951198274088 1.00669379861011 1 1
0.979919576870269 0.97722685978446 1 1
0.959854456414891 0.957060499739361 1 1
0.981120485437355 0.978712233195907 1 1
0.97725915610336 0.974667777598739 1 1
1.0309749745572 1.02852563906628 1 1
0.946896082367686 0.944547605708384 1 1
0.982449989305423 0.979928595471334 1 1
0.932671529981764 0.929976779489569 1 1
0.98391361668432 0.980817966639259 1 1
1.01871363756315 1.01556725631283 1 1
0.992599933309234 0.989771553931257 1 1
0.919119443168948 0.916886759718382 0 0
1.00944809803689 1.0071072932787 1 1
1.06019814128798 1.05696427958369 1 1
0.927491689501245 0.925096674679088 1 1
1.00675381734983 1.00380748350842 1 1
1.04556448476091 1.04311149773142 1 1
1.05067052791419 1.04727573046873 1 1
0.981555968181718 0.978351270446222 1 1
0.965842755440359 0.963342191422583 1 1
0.986550624705564 0.98373891048314 1 1
1.05031885330892 1.04773608293784 1 1
0.929510459434325 0.926532601271607 1 1
1.04735994198276 1.04399239260467 1 1
0.901186521610526 0.898619020033243 0 0
0.931043906977538 0.928742057738737 1 1
0.895018220317574 0.892481212892101 0 0
1.06348767453054 1.0606429735001 1 1
0.983769164894485 0.980862230600612 1 1
1.04556637707538 1.04300587340047 1 1
0.951460761965625 0.949338130300478 1 1
0.958103497226865 0.955490007427045 1 1
0.993691000585623 0.991083748366035 1 1
0.957873350522913 0.955304942731075 1 1
1.02661157007929 1.02362245034139 1 1
1.03249486997276 1.02911867839806 1 1
1.12264162375391 1.11963234540849 0 0
0.951402091790235 0.94868476937646 1 1
1.06436868801465 1.06132210857803 1 1
1.02293339077193 1.02001770319255 1 1
0.949712724118196 0.947638669127621 1 1
0.938228812508664 0.935336863286434 1 1
1.00762578562965 1.00441795337237 1 1
1.04160764948868 1.0393341167484 1 1
1.02597422963315 1.0231247586731 1 1
0.965300013621674 0.962609662557484 1 1
1.05735814864013 1.0544685841999 1 1
1.05148497082636 1.04823763691375 1 1
1.10359510700897 1.1006476861851 1 1
0.974749893192802 0.971989737850358 1 1
1.07302736447928 1.07029311584852 1 1
0.947131724884288 0.943833725317658 1 1
1.00542298335474 1.00295506239066 1 1
1.06424402378762 1.06120322317987 1 1
0.951511338877919 0.948612576443793 1 1
0.976136819032373 0.97320373718407 1 1
0.997140842504644 0.994035521042784 1 1
0.977809936960708 0.974810331164294 1 1
0.907994913095423 0.905384752949017 1 1
0.945566323419034 0.942506347201245 1 1
0.989502415265339 0.98687068472724 1 1
0.953191461968234 0.950719188375712 1 1
0.999963390320139 0.99649521988835 1 1
1.09833273675302 1.09541133463134 1 1
1.02930349458207 1.02600005999197 1 1
1.02725077063738 1.02431173259678 1 1
0.913850478704854 0.911270012886266 1 1
0.973891156853009 0.971249527782448 1 1
1.00428541658161 1.00134355644331 1 1
0.926101342141898 0.923148418067869 0 0
1.09842573384325 1.09583585784058 1 1
1.01762948322352 1.01458016129519 1 1
1.08729901909691 1.08437050770298 0 0
1.09824849011803 1.09515269248509 0 0
0.977761122484968 0.975139420421467 1 1
1.02489320114372 1.02126560107662 1 1
1.00601042429356 1.00273609996892 1 1
0.97869052975812 0.975843107764466 1 1
1.00236384669471 0.999855474091999 1 1
1.03035386776078 1.02732914568578 1 1
1.00771742550389 1.0050760894676 1 1
1.02776161338435 1.02477463078552 1 1
0.96536177706497 0.962507163569922 1 1
0.874079135392736 0.871658582344864 0 0
1.04874895299887 1.04603563940688 1 1
1.0234409402031 1.02002656204556 1 1
1.0076019386348 1.00449317806418 1 1
1.01555584078832 1.01270877364786 1 1
0.992952873993432 0.990472519650509 1 1
1.04862148030953 1.04546756228158 1 1
0.95567181080665 0.952617802675505 1 1
0.960205300547256 0.957405624611683 1 1
0.940628464831636 0.937568850390899 1 1
0.956932914746998 0.954161678189778 1 1
0.970964328553253 0.968324536591638 1 1
0.993623431756316 0.990519409631304 1 1
0.986300782006351 0.983092401225733 1 1
1.03204938006428 1.02902340060892 1 1
0.991460985071817 0.988581397697549 1 1
1.01998772322728 1.01671539315151 1 1
1.00061839135345 0.998034366374604 1 1
0.936260626210148 0.933428246303779 1 1
1.00025937302299 0.997587393484047 1 1
1.02517730130972 1.02214724183088 1 1
0.948637983729887 0.94575159757523 1 1
1.08276971920541 1.07984817458117 1 1
1.02232000468795 1.01945099243672 1 1
1.03462038457106 1.03176311032866 1 1
1.01601958625319 1.01348065347959 1 1
0.918750196620194 0.916004329732693 1 1
1.02133918086227 1.01808092020994 1 1
1.02646349874343 1.02353758178681 1 1
1.03828189178126 1.03519153480442 1 1
0.978679624731865 0.976311127080809 1 1
0.995440331316871 0.992170799404577 1 1
0.960848022962631 0.958471835562014 1 1
1.02795614542806 1.02535161050172 1 1
0.980845964127819 0.978292603997626 1 1
0.965567366387226 0.96336796379444 1 1
1.00968718596052 1.00682997608563 1 1
1.00714830115675 1.00462270701276 1 1
1.10642158979234 1.10343303575465 0 0
1.00457473402395 1.00124591237164 1 1
1.05484939194717 1.05197308408444 1 1
0.903039554135285 0.900655777293175 1 1
0.954974135829273 0.952130033867583 1 1
1.02162255773919 1.01881216611294 1 1
1.02593718473705 1.02241563128366 1 1
1.06889988568631 1.0663445949945 0 0
0.964085736860271 0.96161675061938 1 1
1.05436138363167 1.05154668837762 1 1
0.980905353446076 0.978321556665349 1 1
1.00120009906731 0.998318924562865 1 1
1.01301478713244 1.01050164109404 1 1
0.966092137898667 0.962564689088183 1 1
0.895510401871969 0.892731771870123 1 0
0.962274189627769 0.959746066693869 1 1
0.945374977137992 0.942692199859073 1 1
0.974222910013582 0.971319810953568 1 1
1.05892988370188 1.0561487465603 1 1
1.08888231667914 1.08603333682654 1 1
0.958746384275972 0.956012324879181 1 1
1.00893894287104 1.00620073106612 1 1
0.980409692214238 0.977607834434137 1 1
0.926960950395554 0.92421735399188 1 1
1.04244196752705 1.0392768175698 1 1
0.986352362941193 0.983961137131656 1 1
0.921046694554974 0.918615994902693 1 1
1.00845113163229 1.00597741512926 1 1
1.08123241581652 1.07839319264056 1 1
1.00488905526978 1.00181112219599 1 1
1.02184511805109 1.01906526118141 1 1
0.987288961883923 0.984635191852207 1 1
1.08765600875945 1.08446381726161 1 1
0.991586075121405 0.988785964595998 1 1
0.984731969470448 0.981773907989555 1 1
1.0263818908467 1.02291364541266 1 1
1.0079659844548 1.00490852442589 1 1
1.02954311877833 1.02629168588806 1 1
0.922794516682105 0.920083535874288 1 1
0.986345907905473 0.983120710487496 1 1
1.02032177638963 1.01772283669345 1 1
1.05267969857133 1.04940341111555 1 1
0.959567404091207 0.956850984417624 1 1
1.01224488840946 1.00939158698406 1 1
1.04118253598617 1.03810734225673 1 1
0.88678855938107 0.884402595872354 1 1
1.04597451878823 1.04343910468483 1 1
1.07926530600587 1.07662132814516 1 1
0.864235091698112 0.861610111086847 0 0
0.975126353109146 0.972664599059985 1 1
0.963359554108924 0.960671898341052 1 1
0.960516577233109 0.957201167479946 1 1
1.04805722489615 1.04457073568043 1 1
1.00869232018479 1.00619694497529 1 1
0.962922566280967 0.960729011124529 1 1
1.00269630688666 0.999780214350895 1 1
0.983412423172271 0.980716064835705 1 1
1.05842360396702 1.0553727748121 1 1
1.02221329729717 1.01914158364429 1 1
1.01588342148661 1.01330080599381 1 1
1.08054575481195 1.07761915499471 1 1
1.1002588406104 1.09704701748472 1 1
1.0162780622942 1.0137392984852 1 1
1.0755797834543 1.07224874404085 1 1
0.967984866947041 0.965111163803419 1 1
1.15652826165322 1.15314555773363 0 0
0.957391461510213 0.954375001084921 1 1
1.03018553419268 1.0274423199712 1 1
0.977276499237409 0.973886777776377 1 1
1.05666245308411 1.0537206990958 1 1
0.99367871467492 0.990457746919618 1 1
1.0074323309914 1.00448833784604 1 1
0.995635514690524 0.992502125879372 1 1
0.946329529324169 0.943323672506868 1 1
1.00391535606427 1.00105607284198 1 1
1.00917730348388 1.0069138370688 1 1
1.03882950074776 1.03552814530418 1 1
1.02575448482563 1.02356380730489 1 1
1.00999645109652 1.0069592898611 1 1
1.05613349432973 1.05277586657644 1 1
0.945383464556123 0.942702857316711 1 1
0.966461691275775 0.963799364848396 1 1
0.937636746567681 0.934563040219231 1 1
1.0770428075103 1.07380596699437 1 1
0.979495736147329 0.976665521855619 1 1
1.02401419451147 1.02095930181614 1 1
1.00671351011268 1.00306137439941 1 1
0.970900037717376 0.96811852280189 1 1
0.996241034999777 0.993555703990779 1 1
0.942846983465623 0.940473251465844 1 1
1.1260514560533 1.12277366042581 0 0
0.965909394871179 0.963317871130947 1 1
0.966810182027808 0.964077190479705 1 1
1.00246026806838 0.999687642679682 1 1
1.0366078980855 1.03416970239582 1 1
1.0323926881273 1.02960298706727 1 1
0.951326468779659 0.948132430400248 1 1
0.972063408376159 0.969057785618387 1 1
0.998911157376662 0.996443147717393 1 1
1.03859656108897 1.03547436192469 1 1
0.9963405403634 0.99355028112796 1 1
1.04165386208346 1.03849712078432 1 1
1.06599241207819 1.06284044528267 1 1
0.897677332753302 0.89543498100661 1 1
1.05418194602826 1.05120005066043 1 1
1.03027827509414 1.02727661624223 1 1
1.10912863378498 1.10623634977309 0 0
0.927509043013995 0.925411461529774 1 1
0.943791443962294 0.941317428156389 1 1
0.876105431014272 0.873143761098626 0 0
0.980929978265526 0.978296933028628 1 1
0.996962107237995 0.993612230278545 1 1
1.00992301494388 1.00719518167386 1 1
0.959360425165301 0.956762984612011 1 1
1.03369384057424 1.03070781548508 1 1
1.03965312846966 1.03662174805831 1 1
0.872012961860738 0.868807417612415 0 0
1.03086506156864 1.02720374551658 1 1
1.01883344065609 1.01634217573927 1 1
0.952936654454793 0.95015209332805 1 1
1.0031622564148 1.0006129741113 1 1
1.13432489199578 1.1315444797452 0 0
1.05852785160979 1.05543439052429 1 1
0.980246898814288 0.977273082938953 1 1
1.03785421820623 1.03501522619643 1 1
1.02441508229204 1.02163881558231 1 1
0.970191993362961 0.967188386571481 1 1
0.99975956923028 0.997317553454645 1 1
0.891177075652134 0.888428189652611 0 0
0.98590085174947 0.98282268585142 1 1
0.960631702518126 0.957969172722344 1 1
1.00135165333997 0.998487303249221 1 1
0.945767309626918 0.943097799384946 1 1
1.05283012761795 1.05011923303833 1 1
0.946365302271848 0.943472544285424 1 1
1.02442664832151 1.02130127880867 1 1
0.992230253811698 0.989101391961297 1 1
1.10468698593285 1.1016627459757 0 0
0.958701746865575 0.955963718791673 1 1
1.03909228672095 1.0365674237518 1 1
1.03140672297989 1.02875008991374 1 1
1.02184801151686 1.01882935315277 1 1
1.00752500148666 1.00542560296202 1 1
1.08912690197304 1.08618107002437 1 1
1.06037896713131 1.05708952022038 1 1
1.00879048211211 1.00584785677839 1 1
1.1162040560538 1.11310782613906 0 0
0.949080931207289 0.946615986344541 1 1
1.06988556907816 1.06685516612638 1 1
1.01731885695143 1.01438084839549 1 1
0.996852115491233 0.993377344622189 1 1
0.963828102824484 0.961166095458051 1 1
1.02155025184699 1.01886050151099 1 1
1.07841721217257 1.07581694722288 1 1
0.868463885003855 0.865870435126328 0 0
1.02268296481266 1.02002127763138 1 1
1.00793786042709 1.00472311641915 1 1
0.932433056243236 0.930198366456521 1 1
0.916449176322232 0.914234816161555 1 1
0.973348489846429 0.970284782466304 1 1
0.994863499480934 0.992813719569702 1 1
0.98206377750057 0.97919963045673 1 1
0.986071982405147 0.983413564748073 1 1
1.04719696330666 1.04418819386226 1 1
1.05635897331904 1.05316124097916 1 1
1.01227604141544 1.00947999659745 1 1
1.03022872454729 1.02782459215725 1 1
0.978421044266265 0.975599851631497 1 1
0.991209869736562 0.98810234027459 1 1
0.943122523929964 0.940404788218688 1 1
0.963465960632344 0.960523539641793 1 1
0.97958801816069 0.976428931602535 1 1
0.979108709338253 0.976020722376974 1 1
1.03963691968431 1.03669635500991 1 1
1.00493745698076 1.0019928876909 1 1
1.0356432806955 1.03299066201635 1 1
0.961066350949703 0.957969377262463 1 1
0.953998580254505 0.950837790883158 1 1
1.03420534660039 1.03130224308059 1 1
1.05610432142994 1.05275655285716 1 1
0.935561843336894 0.933261428438055 1 1
1.02412089596215 1.02155940340743 1 1
0.99343419846014 0.990921753617259 1 1
0.963658365277473 0.961023681248883 1 1
1.00431100942062 1.00113068640124 1 1
0.987574222028478 0.984661527798571 1 1
0.963177503216078 0.960358035683178 1 1
1.01493934315584 1.01195591908656 1 1
0.995297782179389 0.992935645869826 1 1
1.02372750192174 1.02079144547774 1 1
0.979254789730519 0.976418200498253 1 1
1.02257308017712 1.01990423410852 1 1
0.962364088176044 0.960010509099354 1 1
0.987291469164474 0.984598392743445 1 1
1.00831375804914 1.00559385880523 1 1
1.04480262931329 1.04184786316632 1 1
0.995772709689729 0.992928744328119 1 1
0.992197131279401 0.989564143569464 1 1
0.995649741183597 0.992969447862023 1 1
0.975370762931295 0.972783988401689 1 1
0.905517169991809 0.90254873683526 1 1
0.97742633798008 0.974571763023398 1 1
1.04598323713666 1.04288360489437 1 1
1.10349276235064 1.10087236536058 1 1
1.01977141034994 1.01665434047325 1 1
1.0131968618215 1.01015719145713 1 1
1.06073281035816 1.05784845362967 1 1
1.06146863102589 1.05889165942263 1 1
0.998467973108591 0.99564033559963 1 1
1.04870607595048 1.0459284782957 1 1
1.07924224552888 1.07641223078916 1 1
1.01862907138868 1.01525480497022 1 1
1.12165878769497 1.1188311761408 0 0
1.04876011852599 1.04565966087492 1 1
0.897750292091321 0.895339348567284 0 0
0.88538539026723 0.882763113696084 1 1
0.963582938849793 0.961046931477146 1 1
0.980995833287514 0.978050650193244 1 1
0.964549860525816 0.961470695946464 1 1
1.06071731668461 1.05807571904151 1 1
0.867124503433948 0.864743212355278 0 0
0.968748186217963 0.966085431013019 1 1
0.93595415514475 0.933609040516446 1 1
1.00237980158049 0.999793868969934 1 1
0.951778222770185 0.948916315486381 1 1
0.950646439497719 0.947869571006651 1 1
0.948106302088234 0.94508082358526 1 1
0.951645694288831 0.948945078991442 1 1
1.01694952986454 1.01431314701294 1 1
0.990590336005765 0.987722338403776 1 1
1.1280218178444 1.12511712100194 0 0
1.04050698261869 1.0375729299179 1 1
1.09731373154565 1.09448399562049 1 1
0.997592524812297 0.994591186063153 1 1
1.05152137625284 1.04831743813122 1 1
0.977950955772915 0.975426409774212 1 1
0.955115952759056 0.952690546352147 1 1
0.939419659423389 0.936791561201427 1 1
0.943957981874862 0.941539937512124 1 1
0.992292479377553 0.989371301436922 1 1
0.989981824978098 0.987099948011446 1 1
0.934531933701153 0.931949502608027 1 1
1.00252698857512 0.999616505449107 1 1
0.895287182238252 0.892664385457387 1 0
0.972885969119717 0.969768486834733 1 1
1.02403509507196 1.02163031260333 1 1
1.02002714747511 1.01726347458071 1 1
0.934322179354462 0.93146830849781 1 1
1.0357721262598 1.03369352997359 1 1
1.04507891024896 1.0418490302973 1 1
1.07107508558334 1.06825035502878 1 1
0.990440160027583 0.987354235414099 1 1
0.988008704710751 0.985224876392093 1 1
0.998382220335715 0.995812027979704 1 1
0.988769193905748 0.985437056951158 1 1
1.019961609341 1.01691890645225 1 1
1.13035015388501 1.12752065240155 0 0
0.982703389802146 0.979677693359054 1 1
1.02750310356844 1.02408851008398 1 1
1.01271279126215 1.00945351550668 1 1
0.956327911706792 0.953555823714163 1 1
1.01646117813441 1.0140228880161 1 1
0.996237472509695 0.993380189560245 1 1
1.0654249882072 1.0623412583342 1 1
0.967965937963517 0.965622180147025 1 1
0.977373155485563 0.974768046596526 1 1
0.969891654356598 0.96698738074252 1 1
0.98253820499713 0.979201981809351 1 1
1.0345541672789 1.0316772235092 1 1
0.985153679604803 0.982558543097382 1 1
1.01410416561363 1.01106211583859 1 1
1.00674289682637 1.00368642431854 1 1
0.985449347465753 0.982391015771425 1 1
0.948885970909226 0.946221168206207 1 1
0.961955659806505 0.959709502595592 1 1
1.13136437253595 1.12835502597799 0 0
0.974741135776827 0.972598279333955 1 1
0.980086498183949 0.977177695844015 1 1
1.05191553587799 1.04903916121753 1 1
1.01115637048178 1.00852844882061 1 1
0.940783418066102 0.938145398249328 1 1
1.05431033457658 1.05122381751917 1 1
0.993621605025562 0.991107504255091 1 1
1.01469266428451 1.01178416134977 1 1
1.01471836885028 1.01210259447421 1 1
1.0819483017091 1.07954913428058 0 1
0.988428167700225 0.985832108593523 1 1
0.906226566269518 0.903749105201325 1 1
0.949864980159505 0.946381808393042 1 1
0.978217520248674 0.975259569925282 1 1
1.00488381835831 1.00220111697899 1 1
0.988275754574978 0.985454363880442 1 1
1.00759044457332 1.00454120281341 1 1
1.06473234154156 1.0621274153722 1 1
1.07749065229684 1.07451541901235 1 1
1.02079646767135 1.01806174289541 1 1
1.02378456622604 1.02072538956733 1 1
0.91959379204114 0.916795529683578 1 1
1.05686104575102 1.05416717243439 1 1
1.00039906948282 0.99726308516206 1 1
0.945518786745546 0.942679745575223 1 1
0.988704099532035 0.985645947027248 1 1
0.969833699580375 0.967624464407849 1 1
0.92965261324715 0.926601464860686 1 1
1.05670621549705 1.05333000255299 1 1
1.08836571909366 1.08545367923159 0 1
1.06358013662231 1.06037031563746 1 1
0.994347716984405 0.990964027482943 1 1
0.924110533773844 0.921556974314139 1 1
0.968344825152406 0.96558140474489 1 1
0.924344147974207 0.921101569983902 1 1
1.08707410591996 1.08357318712182 1 1
1.06504107302009 1.06136989155703 1 1
0.930373073890299 0.927579943647976 1 1
0.93500326275812 0.932499095008359 1 1
1.05331720636602 1.04989256489758 1 1
1.00737882955789 1.00467332709379 1 1
1.02991503434643 1.02683209833443 1 1
0.936556573045633 0.933955076626241 1 1
0.914123091296561 0.911698941269249 1 1
1.01331333287343 1.0104338850202 1 1
1.00713962146382 1.00478042443095 1 1
0.994274933107402 0.991135806384027 1 1
0.98789137371377 0.984487356580983 1 1
0.944759056981859 0.942136069704942 1 1
0.993139516267542 0.990410586790399 1 1
1.05921451007867 1.05649102489836 1 1
0.93455118740618 0.932048409574437 1 1
0.987811850278706 0.98470480019981 1 1
0.987949415122771 0.985433346797733 1 1
0.927950849763511 0.925630242858186 1 1
0.973940807156963 0.971217362186649 1 1
1.08954711487266 1.08672825052314 1 1
0.908635150976332 0.905919763873578 1 1
1.13269974332812 1.12935247397585 0 0
1.04756152511091 1.04511357309987 1 1
1.03462066275813 1.03115081508008 1 1
0.969022452234623 0.966117194002055 1 1
0.983419030280276 0.980101422404536 1 1
0.924957456933892 0.922641640475261 1 0
0.912289100587091 0.909785943090734 1 1
0.987474331461754 0.985198894768928 1 1
1.04470164193105 1.04166910803375 1 1
1.03914722451097 1.03641239643237 1 1
1.06973506438181 1.06709223638997 1 1
1.01801763717794 1.01475239833416 1 1
0.939926650830139 0.936894758452682 1 1
1.03500284652695 1.03244879897836 1 1
1.01136781814257 1.00892673196148 1 1
1.03332700021054 1.03061444867844 1 1
0.96400029223215 0.961568458577471 1 1
0.941053546827697 0.938447855793422 1 1
0.995750527938497 0.992716921999158 1 1
1.06626099930124 1.06314163704362 1 1
1.00098314684241 0.997906129183787 1 1
1.04869439739458 1.04562799391035 1 1
0.918314380831046 0.915475951014926 1 1
0.934944033694528 0.932114114829037 1 1
0.977629758272497 0.975223358372805 1 1
1.01890409094826 1.01634111026553 1 1
1.05561773517982 1.05280448570755 1 1
0.909619463302426 0.907257163311894 1 1
1.10098884000435 1.09815122258711 0 0
1.03232402928804 1.02908513093792 1 1
1.08268811855331 1.07948436176029 1 1
1.07997805109269 1.07729651794274 1 1
1.04796143883289 1.04430903338845 1 1
0.943874261011901 0.941062308186623 1 1
1.01923397729371 1.01633438009569 1 1
1.01531033462107 1.01254589942474 1 1
1.05472568202827 1.0515018839524 1 1
0.934505979825314 0.931941554783497 1 1
1.04487489428278 1.04156601589419 1 1
1.05436555703823 1.05146062342017 1 1
0.959938366183825 0.956442183681883 1 1
0.923010103331973 0.920459277904888 1 1
0.963573876350256 0.960828350861779 1 1
1.03194356536162 1.02888793922345 1 1
1.00644487198378 1.0036040237169 1 1
1.01347045847865 1.01043950103009 1 1
1.05138533220232 1.04832128191626 1 1
1.09582028654151 1.09296768129584 1 1
1.05308314774272 1.04921794955742 1 1
0.964006851624617 0.961613013655349 1 1
0.895122751342394 0.892665221151389 1 1
1.034043626715 1.0304706527172 1 1
0.967232024782514 0.964250809107929 1 1
0.957127638387938 0.954452842651792 1 1
1.09230729491105 1.08972128418985 0 0
0.875529083160266 0.873341146968988 0 0
0.996811491493752 0.994408080635167 1 1
0.955323566277067 0.952629220643633 1 1
1.01702175374243 1.01368834338749 1 1
1.09192958333367 1.08882270550066 1 1
1.04130155451177 1.03789289075332 1 1
1.07347664735244 1.07065405054053 1 1
1.0155266481246 1.01253790786512 1 1
0.942310938042408 0.93939739369911 1 1
0.960453991538808 0.957573184035417 1 1
1.01925804789401 1.01646649997597 1 1
1.02856434561222 1.02564257297683 1 1
1.05197940702339 1.04903325782921 1 1
1.08698015246458 1.08405121859546 1 1
0.962226666050502 0.959512126160286 1 1
1.01539621449352 1.0123136731843 1 1
0.980363736600517 0.977585920238873 1 1
1.08463372743468 1.08182633958998 0 0
1.0152317420838 1.01256536514503 1 1
1.0048880419205 1.00164164213586 1 1
1.03203756001896 1.02902560638517 1 1
1.05257873263517 1.0497543613985 1 1
1.02415690428426 1.02049913478953 1 1
0.994335665395956 0.99168819198153 1 1
0.990961227823623 0.988020150729276 1 1
1.05471234973656 1.05205187764755 1 1
1.03636913662513 1.03382804753411 1 1
1.02764890611999 1.02418360178691 1 1
1.03764551775686 1.03440780205027 1 1
1.03065834255963 1.02668709821615 1 1
0.999910032189001 0.99735989336325 1 1
0.941606526279964 0.939359020788625 1 1
1.0026006276204 0.999300062135968 1 1
1.02434042935946 1.02152365137888 1 1
1.15786753647124 1.15421961109823 0 0
0.909886274366037 0.907461830376556 1 1
1.02066330893911 1.01812007563433 1 1
1.07500057338706 1.07179996387388 1 1
1.09863091467919 1.09591537418805 0 0
1.05055554539623 1.04750938507171 1 1
1.09245601159811 1.08947060951066 1 1
0.902825577604866 0.900391199643716 0 0
1.01350856818224 1.0103072721258 1 1
0.938900142960862 0.936224256321139 1 1
1.03849961270039 1.03501851175363 1 1
0.964408213906479 0.961705485570257 1 1
1.09726362680695 1.09396109786766 1 1
1.01763056491312 1.01476367512477 1 1
0.970668845224474 0.967687239356965 1 1
1.05271475133339 1.04975405353013 1 1
1.04138178658427 1.03848574719345 1 1
0.992704967043752 0.98967199069036 1 1
1.00327763991896 1.0001590321804 1 1
0.966937975297818 0.964275622916419 1 1
0.975466764034489 0.972165249173413 1 1
1.04891148721172 1.04592349970779 1 1
0.91937741004223 0.916718423957023 0 0
0.98087046399629 0.977920532286377 1 1
0.944421814198618 0.94182940178427 1 1
0.99783763593812 0.994573134237299 1 1
0.972309145368077 0.969488002731538 1 1
0.941805646895549 0.93951551212052 1 1
1.00187274801718 0.998735739698037 1 1
0.955018936635072 0.952210661897661 1 1
1.11527753557468 1.11261225186738 0 0
0.968639481919848 0.965975153560885 1 1
1.051074306161 1.04839294579861 1 1
0.999814521995175 0.996776855586992 1 1
0.983857517848458 0.981207142921819 1 1
1.02345964385601 1.02075591294055 1 1
1.00588493172785 1.00364559185737 1 1
0.91557518186108 0.912978012956944 0 0
0.993212761577553 0.990327508802633 1 1
1.06564738507374 1.06288805841655 1 1
1.06587869858282 1.06296914936814 1 1
0.906393640322051 0.903719406835368 0 0
1.03089399815979 1.02819028056885 1 1
0.951293564153246 0.948839395823316 1 1
1.00622110111076 1.00334669216505 1 1
0.973336302099074 0.970966789265739 1 1
0.901640258883978 0.899095314088032 1 1
0.990514892792721 0.987842499164734 1 1
0.947667028584333 0.945231367543628 1 1
0.972426737484095 0.97018840386809 1 1
1.08096850986852 1.07811089018366 0 0
0.987487813131789 0.984294348289783 1 1
0.991024844520827 0.987979035353463 1 1
0.974375188051352 0.971120823773852 1 1
0.971198645877906 0.968781739675206 1 1
1.0131628235921 1.01036388456166 1 1
1.04505398790328 1.04154060167421 1 1
0.994567763170874 0.991896410478597 1 1
1.05117071058682 1.04818803003668 1 1
0.976968221844061 0.974071858365958 1 1
0.996113550456361 0.993012319922075 1 1
1.04669739917383 1.04377512335535 1 1
1.0344271573954 1.03149993565751 1 1
1.02128763035769 1.01847017185245 1 1
0.984244590443836 0.981728653701768 1 1
1.08269442857383 1.08007803965698 1 1
1.02763102511335 1.02497795747661 1 1
1.01233963067339 1.00955671641133 1 1
1.07244262580242 1.06936315012166 1 1
1.02592241515649 1.02312001500174 1 1
0.98725033139848 0.984410760154321 1 1
0.947908445069955 0.945191218434714 1 1
0.905705899834019 0.903251434356063 1 1
0.965721275073553 0.962954750937719 1 1
1.01299889091836 1.00950234393919 1 1
1.00099561191202 0.997985555106712 1 1
1.02002125155989 1.01721885521854 1 1
0.93995086037237 0.937431209471416 1 1
1.01381338392403 1.01129674593693 1 1
0.984800730605336 0.98203531238405 1 1
1.06830179373225 1.0652913697051 1 1
1.0345285473168 1.03142483413744 1 1
1.08547416336475 1.08209831587737 1 1
0.977404831662674 0.974721531796887 1 1
0.959047668609894 0.956296077544918 1 1
1.0054436562651 1.00304297328857 1 1
0.947701242813577 0.945518234317195 1 1
1.05319517305229 1.05035870656098 1 1
0.998060284605754 0.995460431982246 1 1
0.894318697746628 0.891962222114465 1 1
1.05489286781188 1.05155302523555 1 1
0.995937673568929 0.993510596340391 1 1
0.929545908823113 0.926526421188874 1 1
0.984996067597977 0.981638759841367 1 1
1.02239595696123 1.01948824564861 1 1
0.926541768576463 0.924110249097484 1 1
0.991511448952907 0.988861343798902 1 1
1.02186611303256 1.01937604114512 1 1
0.955438307873527 0.952494317775354 1 1
1.08987835918832 1.08711278934734 1 1
1.01597248186361 1.01276851873969 1 1
1.08025323104219 1.07689359970258 1 1
0.946091962822372 0.943936548797438 1 1
0.989188175072046 0.986366246710166 1 1
0.937002838799507 0.93441740250766 1 1
0.935307040565889 0.932179747747362 1 1
1.00589499867935 1.00324369994035 1 1
0.972088864110993 0.969502251730427 1 1
0.960179558312832 0.957519292576963 1 1
1.02082629812545 1.01825705358963 1 1
0.98902761623268 0.986161043882947 1 1
1.09298204770849 1.08990484885044 1 1
1.04257968681795 1.03950950326042 1 1
1.1102093681928 1.10614689033004 1 1
1.02138347780041 1.01873932349398 1 1
0.987209661966943 0.984360291087924 1 1
0.939990080086372 0.937617585505524 1 1
1.10698052071438 1.10393060654553 0 0
0.972132994946828 0.969741042788225 1 1
0.979822169666824 0.977251443911762 1 1
1.02749630611128 1.02483936259366 1 1
0.964813369022529 0.961819611013859 1 1
1.05295340394171 1.04991474902039 1 1
1.03937506087167 1.03661183938873 1 1
1.04008473703004 1.03733901136529 1 1
1.00142542718675 0.998852266719344 1 1
0.98270379090723 0.979937645590762 1 1
1.02614035550437 1.02362637836299 1 1
0.968440351176288 0.965915102456436 1 1
1.08084606060786 1.0782850784505 1 1
0.99878268405595 0.996285204152054 1 1
0.958673375564824 0.955953779469225 1 1
0.990992671400564 0.988146958165355 1 1
0.993208064504139 0.989695741267493 1 1
0.940449725754867 0.936923965009745 1 1
0.984141784092508 0.98082140973433 1 1
1.05490281812609 1.05203524016931 1 1
0.982422168424654 0.979485491473403 1 1
0.930245358863645 0.927785958749403 1 1
1.00223298936055 0.999818778034273 1 1
0.985680559350594 0.982388077261929 1 1
0.918843326207915 0.916337982612914 1 1
1.04556791537614 1.04251214339856 1 1
0.986797636954145 0.983291871668189 1 1
1.01188912719214 1.00926543737978 1 1
0.995370495743921 0.992561134539558 1 1
1.02870736249177 1.02563795180389 1 1
0.999803856847319 0.996620093614781 1 1
0.887536824723682 0.884679269119093 1 1
0.946601060452726 0.944020162872798 1 1
1.00980941391028 1.00642270744737 1 1
0.953234931568799 0.949776342515573 1 1
0.920660317325735 0.918147128733377 1 1
1.12393902385491 1.1209561839594 0 0
0.957149257903944 0.954662984972225 1 1
1.05548539612326 1.05252264339993 1 1
0.992019913981908 0.989623925082957 1 1
0.997980312720727 0.994895806508185 1 1
0.959433608984461 0.956554093856145 1 1
1.00540919258474 1.00240628347168 1 1
0.973185144435452 0.970776846404185 1 1
0.941958196997013 0.939918916897274 1 1
0.996646048701804 0.994423947006107 1 1
0.982096807561917 0.979328030707585 1 1
1.02362534643668 1.02118859250897 1 1
1.00083709468225 0.997816709301265 1 1
0.863123998973245 0.861028121210147 0 0
0.983980470210435 0.98108471571056 1 1
1.02995144393516 1.02640201301456 1 1
0.956090250953477 0.953753565749074 1 1
0.954720769276847 0.951877569399083 1 1
1.020631002008 1.01771052918781 1 1
1.10920226930567 1.10508066042538 1 1
1.06487864534343 1.06177884801011 1 1
1.00956233276241 1.00631436873023 1 1
0.879034178333017 0.876216143023292 0 0
1.05486938956525 1.05145853814663 1 1
1.04872855217062 1.04504105647507 1 1
0.986278062807411 0.983640327172981 1 1
0.95888783140448 0.956173158309385 1 1
1.0263159708641 1.02267736579556 1 1
0.948490248051335 0.945790076416006 1 1
1.04396286035593 1.04070328739218 1 1
1.14357384129187 1.14010722861315 0 0
1.01937415817475 1.01609712777262 1 1
1.02638626585009 1.02384230186528 1 1
0.942034699580975 0.939167004363312 1 1
0.94092522400047 0.938584592830146 1 1
0.94983780628906 0.947189985415298 1 1
1.08820505086903 1.08504051641688 1 1
1.04705495567223 1.04400778664981 1 1
0.928188280617622 0.925516148921124 1 1
0.993883175012896 0.99086240463615 1 1
0.946166928870924 0.943712238904544 1 1
0.982073889244364 0.979528136370885 1 1
0.984098692728206 0.980999812724073 1 1
1.0282527926749 1.02559906574209 1 1
0.99771593200282 0.994993383885677 1 1
1.02182146358086 1.01915867075907 1 1
0.910813347415927 0.908499116893599 0 0
1.05775917300048 1.05495202154924 1 1
0.992680136673925 0.99024020814448 1 1
1.03323057862959 1.03057274232877 1 1
0.92439025715455 0.921669503689112 1 1
0.877700564236406 0.874572858672129 1 1
1.01409345619056 1.01188878963998 1 1
0.923442786328351 0.921007895609512 1 1
1.14578253315433 1.14245009409638 0 0
0.967979930820453 0.965243176669657 1 1
0.988583369496561 0.985584581678189 1 1
1.0554271009313 1.0528911550207 1 1
1.01579326630516 1.01297354631075 1 1
0.996074712767672 0.993487609451215 1 1
0.948377687164294 0.945862986999504 1 1
1.02048002118428 1.01736122883673 1 1
1.04258647566386 1.03883945369279 1 1
1.05889466546891 1.05558896020857 1 1
0.895682070552428 0.892981859104939 0 0
1.01322732599793 1.01007633493429 1 1
0.978191319068525 0.975040271624219 1 1
1.04406224550374 1.04116012979494 1 1
0.97713178298574 0.974115409767843 1 1
1.03019097062535 1.02679776534032 1 1
1.0350228925611 1.03191783172112 1 1
1.01360180202218 1.01093115597626 1 1
0.967732395142372 0.965121362238037 1 1
0.908107959816303 0.905372619888223 1 1
1.05363755352837 1.0504733124091 1 1
0.927837638613862 0.925151794406098 1 1
0.939928099108734 0.937297045556243 1 1
0.98729639118498 0.984481448860155 1 1
1.01526578776906 1.01283250871431 1 1
0.991156528985645 0.988599387497395 1 1
1.02395336922645 1.02103568846943 1 1
1.21445565215272 1.21125618664397 0 0
1.07884490989813 1.07547030453219 1 1
0.920833984059008 0.917641289484007 1 1
0.916299244163367 0.913303705039624 0 0
0.958688788804132 0.95625957972403 1 1
1.03820090070592 1.03564946654934 1 1
1.00543898560189 1.00228184855742 1 1
0.910129889278931 0.907243501859234 1 1
0.929845078555153 0.927371042181794 1 1
0.977339607537387 0.974807949773378 1 1
1.03848882669809 1.03544645998212 1 1
0.940694692771363 0.938555514759547 1 1
0.983677034737454 0.981079617597754 1 1
1.02992159354517 1.02689820805415 1 1
1.02521402018567 1.02258898368451 1 1
1.02110121889964 1.01849243419703 1 1
0.901984533370368 0.899837583330405 1 1
1.05170257404959 1.04903493144633 1 1
0.946446422271801 0.94378596103018 1 1
1.01040343457464 1.00676318657766 1 1
1.0131167743048 1.01036649288751 1 1
0.969282171334843 0.966444192676543 1 1
1.06159115565973 1.05812567456981 1 1
0.940472210156859 0.937852977050497 1 1
1.03099873768963 1.0280616116482 1 1
1.06183929322977 1.05847586427352 1 1
0.962440886699324 0.959869591561507 1 1
0.984601975230148 0.981327359154399 1 1
1.01394225774951 1.01084113953594 1 1
0.899922017477536 0.897851284349 0 0
0.933707060010025 0.931478754171527 1 1
0.995522818634967 0.992785659660258 1 1
0.914037275545975 0.911349327663108 0 0
1.02647429207453 1.02358634895007 1 1
0.927334293457959 0.924521013259524 1 1
0.994694778485803 0.991758817050251 1 1
1.01334604259129 1.01093145115176 1 1
0.916533092134045 0.913784242627471 1 1
1.04009454409573 1.03725811017766 1 1
1.01476115272611 1.0120228906107 1 1
1.03200333612461 1.02942821663295 1 1
1.08130358775208 1.07820118176933 1 1
1.03428506581121 1.03129232119923 1 1
0.983995908526613 0.981682135536961 1 1
0.894479693487258 0.891930906470035 0 0
1.00878704761229 1.00603900037546 1 1
1.01986706614886 1.01721991745161 1 1
1.04965454970565 1.04641211560014 1 1
0.919360331733248 0.916720809388251 1 1
1.02082234364787 1.01797910344444 1 1
1.05041180721645 1.0476883612888 1 1
1.0307803239136 1.02781570571124 1 1
1.01807450397647 1.01543716645428 1 1
1.0400009220888 1.0373728709403 1 1
0.950532685906967 0.947773509250317 1 1
1.02215386869634 1.01918072844146 1 1
0.871220162115144 0.868256938898564 0 0
0.962913467480898 0.959557011580681 1 1
1.10333200949006 1.09984214850922 1 1
0.95621295150038 0.953652135724936 1 1
1.00580189452544 1.00329034454905 1 1
0.986778917394754 0.983586178009205 1 1
1.10003260997555 1.09690964209699 0 0
0.978216995582358 0.975389607864418 1 1
1.08017415194494 1.07723116960854 1 1
1.05015163412379 1.04698355261739 1 1
1.00891603576766 1.00626167675572 1 1
0.951916708194446 0.949127424623284 1 1
0.916142706741772 0.913590875739744 1 1
0.977482750405672 0.975125087367804 1 1
1.04338691171064 1.03987879371211 1 1
1.08110471910742 1.07806557682169 1 1
0.955445142301329 0.953271111791407 1 1
0.973783186377445 0.971164077671767 1 1
0.994838025776801 0.99172328697533 1 1
1.05595009356598 1.05352124026404 1 1
0.974184486352099 0.971508918573233 1 1
0.969892912323605 0.967211487568395 1 1
1.02908251013998 1.02602537542731 1 1
0.9120735216183 0.909678893319618 1 0
1.01881953880758 1.01552278454743 1 1
1.01661317338035 1.01387991181198 1 1
1.05407546773853 1.05143149728051 1 1
0.969192387752902 0.966644337018601 1 1
0.98092521735361 0.977955572048796 1 1
0.967958092371535 0.965125851416465 1 1
0.898153947529076 0.895390689889576 1 1
1.01670810051168 1.01369611879381 1 1
1.03228927250667 1.02893755084092 1 1
1.02057343669862 1.01780457372145 1 1
1.02672182343286 1.02352609683753 1 1
1.01102904658557 1.00836132106936 1 1
0.984099040697943 0.981270700747267 1 1
0.998950803463673 0.996448756811734 1 1
1.04385825919819 1.04092942072634 1 1
1.03690618873421 1.03394830688772 1 1
1.06577267243097 1.06277476572965 1 1
1.03192075166847 1.02929035617976 1 1
1.07196884568347 1.06899332197492 1 1
1.01703880099447 1.01473158416424 1 1
0.863621671259123 0.86122106761617 0 0
0.988817371156727 0.985929895774417 1 1
0.997510771225564 0.994554234732275 1 1
0.974083546116775 0.970593309570339 1 1
1.03652012312902 1.03336627077714 1 1
0.95856443535486 0.956025432982385 1 1
0.917887283523943 0.915230821368754 1 1
1.07538232607431 1.07227905673259 1 1
1.08626099855781 1.08296816493932 1 1
1.01203024047082 1.00926373398923 1 1
0.981869015956021 0.978977782317392 1 1
1.02955309660367 1.02673001202393 1 1
1.01150289987142 1.00828523418675 1 1
0.991090703199612 0.988353306358649 1 1
1.05283771198547 1.05007144558967 1 1
0.986400232104092 0.982873044388698 1 1
0.992609357031614 0.989503157199863 1 1
1.00139231176619 0.998540024831424 1 1
1.06838046529203 1.06554884807018 1 1
1.04672901577556 1.04377183175125 1 1
1.03946712886582 1.03656830046109 1 1
0.978511293273764 0.975900364652915 1 1
0.944774826625275 0.942104323755529 1 1
1.01028117212077 1.00763864760698 1 1
1.00801636268351 1.00512586083107 1 1
0.971149959921952 0.969018799776818 1 1
1.07823386795666 1.07531164016163 1 1
1.02309826175795 1.02048548392159 1 1
1.05051387176681 1.0476265883297 1 1
1.00745093646769 1.0039566904773 1 1
0.98159355925585 0.978674471144348 1 1
0.984141796264699 0.981290848785961 1 1
0.992110596063287 0.988772991720009 1 1
1.02736560730076 1.02433661063411 1 1
1.05250343766035 1.04950871150472 1 1
1.03197786492476 1.02881835660982 1 1
0.960737857234208 0.957876353978996 1 1
0.983394053685133 0.98077187288337 1 1
1.07961268819083 1.076654740978 1 1
1.04829776942885 1.04555412418707 1 1
0.975747444642055 0.973235241749674 1 1
1.10444335792595 1.10113489876863 1 1
0.978764775311632 0.975738031768127 1 1
0.988955244849362 0.986436000793933 1 1
0.96214747049083 0.959030777993536 1 1
1.01374114438407 1.01113586535043 1 1
1.0790210054501 1.07579157863537 1 1
1.05081858367859 1.04715310110621 1 1
0.942676426438662 0.940289158458475 1 1
0.959936866789094 0.957282970429129 1 1
0.998552499809879 0.995491577740967 1 1
0.908167166311442 0.906060231268707 0 0
0.913924805727943 0.91150295037278 1 1
1.10806201606164 1.10495295462945 1 1
0.955423225821678 0.953273305466419 1 1
0.957481503454545 0.954676368192305 1 1
0.991653713045343 0.989005666355038 1 1
0.965187153322451 0.962545715665012 1 1
0.988227034680971 0.985701155183157 1 1
1.00636032971622 1.00403927774851 1 1
0.949498540692804 0.946785436972976 1 1
0.950445781578593 0.947895685509647 1 1
0.935953719138824 0.933602256560788 1 1
1.02916056787147 1.02690286197067 1 1
1.06281043563029 1.05927495133146 1 1
0.963180317766398 0.960849318130774 1 1
1.10878158771431 1.10569966678612 0 0
0.97687107541079 0.974050225025861 1 1
1.01101789167408 1.00864115273731 1 1
0.917516823341027 0.915136460511589 0 0
0.982939410781108 0.980262548617234 1 1
0.976698840074541 0.974100099301426 1 1
1.00862066336545 1.0059265839425 1 1
0.989269051653722 0.986243608600707 1 1
0.987442138785327 0.984802919615998 1 1
1.05671122478293 1.05351282938512 1 1
1.01074004899533 1.0079123346323 1 1
0.995526209776283 0.992481907895684 1 1
1.06042435761512 1.05721348934801 1 1
0.968831423572422 0.965776918879748 1 1
1.04836332364532 1.04512500678247 1 1
1.07797727202515 1.07510751127582 1 1
0.906222400087119 0.903993862716296 1 0
1.02128196203908 1.0187866405874 1 1
0.887886643810033 0.885235104150895 1 1
1.030591337127 1.02793267889021 1 1
0.981239965021948 0.978344522143364 1 1
1.09291204347617 1.09002371947995 1 1
0.983685928987765 0.981086711062469 1 1
1.07901134035822 1.07636540587054 1 1
1.02371942849715 1.02091335530153 1 1
0.983476481890681 0.980589869886405 1 1
0.99071714756144 0.987929081128587 1 1
0.886434214630287 0.883977403497297 0 0
0.992312932168402 0.989436358648184 1 1
1.10712343885294 1.10395504861185 0 0
0.977931981442741 0.975044041563413 1 1
0.943791314736755 0.940985579589872 1 1
1.07430496597106 1.07142521337145 1 1
0.909082152643112 0.906571257758772 1 1
0.974022408185995 0.971548808734158 1 1
1.00252090121241 1.00007735013567 1 1
0.969117915647369 0.966195095344316 1 1
1.01494551769799 1.01190309342856 1 1
0.980564938557586 0.977813882087934 1 1
0.957253571596127 0.954724403585015 1 1
1.0306964016991 1.02784646232678 1 1
1.04083690303959 1.03728974324101 1 1
0.930679781533591 0.92833662907061 1 1
1.008854175961 1.00616811486579 1 1
0.995352681252731 0.992446256149275 1 1
1.11076640807022 1.10756370822835 0 0
0.956144141015719 0.953870714968508 1 1
1.02099917938333 1.01791037212962 1 1
0.997827485500333 0.995495052469434 1 1
0.94037057610763 0.937682921367025 1 1
1.14661108336886 1.1437508091907 0 0
0.944999687184379 0.942518144832215 1 1
1.0405237029358 1.03767534184992 1 1
0.950790821866869 0.947990690961546 1 1
1.01351553227824 1.01058022458932 1 1
1.08729577003237 1.08446822602589 0 0
1.07351110452515 1.0704355278717 1 1
0.984049873523481 0.981152512671146 1 1
0.910442905502226 0.908331398044504 0 0
1.05397077314103 1.0510122618849 1 1
0.923496941831066 0.920473764348154 1 1
1.03374168102199 1.03029888567105 1 1
0.981298019531609 0.978208608501088 1 1
1.07184286392993 1.06896999901515 1 1
1.06740450210035 1.06327663695593 1 1
1.1209338437032 1.11710342240946 0 0
0.965988385424545 0.962263305581554 1 1
1.03075889697462 1.02799563658186 1 1
1.00234720345212 0.999590688641058 1 1
0.972460523169867 0.969710347018511 1 1
1.00785313601985 1.0047153388876 1 1
1.08351393954876 1.08070606178483 1 1
0.978425880341005 0.975977602280404 1 1
0.959003843430345 0.956304997371805 1 1
0.997976267714014 0.995395265687997 1 1
0.96954204002543 0.96702193632339 1 1
0.891517002295932 0.888838356544166 1 1
1.04551303553779 1.04257740623897 1 1
1.01636372474049 1.01353860694304 1 1
0.938758682082642 0.936395927989195 1 1
1.00411934577651 1.00137264272517 1 1
0.940028973541879 0.937227145972282 1 1
0.941280551426694 0.938836483647862 1 1
0.988230560713233 0.985563750732474 1 1
1.01313742638187 1.00990079245225 1 1
1.15540757326097 1.15189354321616 0 0
1.02886128511099 1.02592548285521 1 1
0.942080418011089 0.939522879942603 1 1
1.02815285481745 1.02514465583703 1 1
0.986515104894495 0.98354084781032 1 1
1.02274577078559 1.01989629712757 1 1
0.971418819446421 0.968650882079543 1 1
0.977372767913189 0.97516339657784 1 1
0.952391886054689 0.949747309973811 1 1
1.07542762891169 1.07213588926431 0 1
1.03653099432292 1.03349628987626 1 1
0.935469141185073 0.932964491246048 1 1
0.966096292700037 0.963595750274143 1 1
0.922997212628634 0.920475736585585 1 1
0.956000450843959 0.953518304988712 1 1
1.02815357339014 1.02538835170156 1 1
1.01762744753675 1.01464910255799 1 1
1.01252408174004 1.00988046626818 1 1
0.922385129790522 0.919481220111189 1 1
1.07957608242507 1.07623983906024 1 1
0.979544741714134 0.976963217412291 1 1
0.980359253151615 0.977590111128507 1 1
0.967893503800566 0.965284887029521 1 1
1.0190605964709 1.01644211197299 1 1
0.969399416974795 0.967021432773979 1 1
0.995530928981398 0.992696888310833 1 1
0.953316414930215 0.951391757486494 1 1
1.07040248103497 1.06774314542138 1 1
1.02878934625679 1.02588851679988 1 1
0.970153864819148 0.967531604287313 1 1
1.0699503863859 1.0667270451607 1 1
0.975604755779385 0.973079729515978 1 1
0.98157025302105 0.978679998341947 1 1
1.05507225272562 1.05234330787969 1 1
0.953425505627531 0.950508541217672 1 1
0.922090831750494 0.919301514291578 1 1
0.951127105138415 0.948488403667877 1 1
0.960001040498065 0.957180410080145 1 1
1.10710693026156 1.10431735611582 1 1
0.981663474898423 0.978788448658533 1 1
0.982012333886127 0.979340605983943 1 1
0.956876064250844 0.953927586392776 1 1
0.981747099626325 0.978650580846885 1 1
1.06090672300415 1.0579362332426 1 1
0.911240031711095 0.90858349658732 0 0
1.07418001741264 1.07134506907152 0 0
1.0632639845659 1.0602596043945 1 1
0.935795885156783 0.933358409635004 1 1
0.997297624956058 0.994598469202533 1 1
1.00199685719506 0.99897843989545 1 1
1.12546662927653 1.12269078541309 0 0
0.980086739963437 0.977386735407516 1 1
0.966119562947201 0.963235515800347 1 1
1.11230319512782 1.1092957491821 1 1
0.976401028589737 0.973631348263347 1 1
1.03500902588733 1.0325919218631 1 1
0.972854204508718 0.970423369354231 1 1
0.921960949554766 0.919117974029465 1 1
1.0261462154493 1.02367635373028 1 1
0.989734065488062 0.987107754823843 1 1
0.988952971294599 0.986031134228383 1 1
0.985100414765477 0.982798792744539 1 1
1.03717004779048 1.03440603602579 1 1
1.05073779637973 1.04812856573454 1 1
1.02324636354875 1.02008772804883 1 1
0.990719993273319 0.987665665415571 1 1
1.04232073155583 1.0389931096171 1 1
0.977291820455542 0.974439521212007 1 1
1.00587391237998 1.00248649494896 1 1
1.05206814289356 1.04924674863428 1 1
1.03394901078609 1.03105647927523 1 1
1.00184249298786 0.998777341166745 1 1
1.00147835987471 0.997537173820145 1 1
1.01593973569703 1.01292779023688 1 1
0.957172190335354 0.954751257428223 1 1
0.957701213277844 0.954653026727951 1 1
1.04765281081873 1.04497244252462 1 1
1.04977337940122 1.04651710209403 1 1
0.982885646179673 0.980403762129215 1 1
0.967058328242659 0.96446149680349 1 1
1.07787374667064 1.07450707774636 1 1
1.07688028015083 1.07428184156939 1 1
0.989560073617034 0.986197350065092 1 1
0.981512086405077 0.978753933494984 1 1
1.02883415099402 1.02618573102752 1 1
0.959366317741559 0.956331779453674 1 1
1.08556812437725 1.08228308895978 1 1
1.00939674690357 1.00635269381503 1 1
0.909238189738755 0.906617137854585 1 1
0.982163627719857 0.979631816803411 1 1
0.966191576721592 0.963507464009437 1 1
0.924164514246675 0.921500099197786 1 1
1.08964095752842 1.08659337542278 1 1
1.00728350264892 1.00481254899691 1 1
0.995481614953547 0.992869120845485 1 1
1.08368452135768 1.08080474576034 0 1
0.988916459896842 0.985984000111925 1 1
0.972140580081167 0.969462106596819 1 1
1.02521020404639 1.02231728885718 1 1
0.969472518990943 0.967074224075972 1 1
0.961658929047542 0.958647313241323 1 1
0.98396359044693 0.981066715192627 1 1
1.03725305336599 1.03465897651101 1 1
1.02618207567194 1.02324307770819 1 1
0.948764561872497 0.945853442411241 1 1
0.944289312290063 0.941827522992104 1 1
0.993771759567521 0.990960126047302 1 1
1.01971658673113 1.0167239227685 1 1
0.960257285614777 0.957800240866309 1 1
1.0485093769908 1.04534234175558 1 1
0.932126676899137 0.929319915275733 1 1
0.95450810008988 0.951962373894899 1 1
0.964914425000588 0.962353678054544 1 1
0.939768549706668 0.937237605544299 1 1
1.0152313764765 1.01259719483265 1 1
0.929632940233915 0.926830807673434 1 1
0.977001549397019 0.974016014171185 1 1
1.03875798260139 1.0354310217808 1 1
1.0987960011668 1.09573394562799 0 1
1.01951070652628 1.01647259354518 1 1
1.05179829957244 1.04849504270581 1 1
1.0228598036965 1.01990002969324 1 1
1.01293815899847 1.01025365253544 1 1
0.993994415174522 0.990838533678673 1 1
1.03449528556364 1.0316906761385 1 1
1.00782430300933 1.00491930530466 1 1
0.914187704203322 0.911512722699166 0 0
1.084144520004 1.08075440650279 1 1
0.933867255941929 0.931033474140785 1 1
1.01623356643357 1.01357047277912 1 1
1.05458899884405 1.05141532204118 1 1
1.0178653042082 1.01461361659043 1 1
1.0134980916255 1.01087821769551 1 1
0.9783000126621 0.975810539871514 1 1
1.09719733696014 1.09422818662359 0 0
0.883274081908971 0.880626889359534 0 0
0.970480737162391 0.967876454306119 1 1
1.0206594323849 1.01817437071788 1 1
0.996319673027353 0.993612990154776 1 1
1.0262662180833 1.02306943197391 1 1
0.988201333814444 0.985383440385863 1 1
1.0263200532536 1.02386410957041 1 1
0.99162822134826 0.988939088392614 1 1
1.0223697887736 1.01931647586988 1 1
0.979422201514694 0.976521261541595 1 1
1.08088524103729 1.07793173729655 1 1
1.03145320059212 1.02890334570889 1 1
1.04810515170319 1.04512935756519 1 1
0.923697754737788 0.920642149820227 1 1
0.996322682288494 0.993241084114734 1 1
1.06552268645636 1.06261950631923 1 1
0.971827016478593 0.968970111453435 1 1
0.868962861508723 0.866465337937692 0 0
1.02478403154768 1.02209500879839 1 1
0.98700052301417 0.983703023922118 1 1
1.01059237489293 1.00784293966499 1 1
0.920861244541864 0.918151881315848 1 1
1.0269129880927 1.02363792121044 1 1
1.03824757530957 1.03534460652707 1 1
1.0445641325768 1.04116777014387 1 1
1.04045194769673 1.03698519158649 1 1
1.05743081720545 1.05491295870085 1 1
1.01727622569904 1.01398075479906 1 1
0.939332524328088 0.936783502711807 1 1
0.963932535766975 0.96111128990134 1 1
0.913314297417147 0.910648306347752 0 0
0.908505295302415 0.90563258403832 1 1
0.999034293191038 0.996101690893999 1 1
0.981347445713191 0.978202625135305 1 1
1.09314407099365 1.09000705814894 0 1
0.949284188237311 0.946747765075193 1 1
0.939532314239091 0.936902124469599 1 1
1.01304999296939 1.01035533134435 1 1
0.977945836446742 0.975161312130609 1 1
0.886667580208103 0.8841147713468 0 0
0.979387022545696 0.976391745559114 1 1
0.979824046584692 0.976953783889635 1 1
1.05928199064805 1.05642104811861 1 1
0.912878523719254 0.9102120583355 1 1
1.04449331902575 1.04203855412672 1 1
1.02791172833459 1.02458783801019 1 1
0.953294087817502 0.950503687246481 1 1
0.974642512245146 0.971663959630828 1 1
0.940121096930404 0.937561694107895 1 1
0.943513101505611 0.940719389834901 1 1
0.942179516131814 0.939542059043261 1 1
1.06222900040471 1.05931205128699 1 1
0.957789742284399 0.954884125540107 1 1
0.952087101787027 0.949309363789811 1 1
0.994026656094733 0.99114653015794 1 1
0.967967975077238 0.964971604039727 1 1
0.86394015855588 0.861618078359357 0 0
1.07507394467604 1.07225819574915 1 1
0.917651953955936 0.915303268213383 1 1
0.96577136535453 0.962928529752351 1 1
1.03273258467654 1.03001611533983 1 1
0.998746592863195 0.995404654800127 1 1
0.97343683807958 0.970420784077393 1 1
1.00839878889952 1.00551095310513 1 1
1.0210533706329 1.01809614620706 1 1
0.953078743253442 0.950144775386797 1 1
0.997747333820995 0.995535385416084 1 1
0.981257891153752 0.97824909481918 1 1
1.07441639825168 1.0717048014411 1 1
1.08695882365642 1.08422251968152 1 1
1.00330346749753 1.00080892282264 1 1
0.997457292254756 0.994698027310881 1 1
0.926012171620348 0.923959826201333 1 1
1.00359590855836 1.0010231999277 1 1
0.9559961045244 0.953860546265687 1 1
1.03804081434769 1.0347987618077 1 1
1.00958690223644 1.00617280229086 1 1
1.01759129367322 1.01462124924299 1 1
1.03312680510312 1.03025233207133 1 1
0.932475483636617 0.929812643391507 1 1
1.02462729437889 1.02217203981055 1 1
1.07636599686294 1.07372296008411 1 1
0.992976299571595 0.989881306170271 1 1
0.969877168003483 0.967475472552004 1 1
1.03355049875508 1.0306914284082 1 1
1.01922410920835 1.01630161249793 1 1
1.00404540136612 1.00108166187402 1 1
0.970323491880699 0.967511401795149 1 1
0.944689737856139 0.942060691360686 1 1
1.01770488970655 1.01523911657551 1 1
0.960627443257222 0.957900599592066 1 1
0.900684556400201 0.897497114661593 1 1
1.08101690881432 1.07772205344268 1 1
1.04757234006671 1.04460367955583 1 1
1.02582419025955 1.02308956546813 1 1
0.961229448405753 0.958448523617959 1 1
0.951431328382753 0.948821315880007 1 1
0.876723533169318 0.874226666583822 1 1
1.02695528230884 1.02420436586653 1 1
1.00264229397737 0.999744194668141 1 1
1.11797986188603 1.1145309905881 1 1
0.919586634184947 0.916752604562748 1 1
0.97929528535294 0.976195836082771 1 1
0.943297018787951 0.940851250901903 1 1
1.01371375670394 1.01109420666492 1 1
1.04837006757575 1.04542677726267 1 1
1.05324898628164 1.05066929273557 1 1
0.922867302247764 0.920342269254368 1 1
1.01226141144872 1.0096610937711 1 1
1.04467131533479 1.04219154330484 1 1
0.868913241810738 0.866408238946242 0 0
1.0879700037575 1.08489128955982 1 1
0.971989929355043 0.969490774501858 1 1
0.949320864391743 0.946845199677111 1 1
0.960555096811523 0.957344853551747 1 1
1.00594090425463 1.0027926757859 1 1
1.04276935977572 1.03961935214965 1 1
1.04353585483954 1.04024458927847 1 1
1.02069277772673 1.01766972083789 1 1
0.945229617776024 0.942066714798431 1 1
0.996280519575978 0.993438316707805 1 1
0.958815098852404 0.956365446525829 1 1
0.981033922114596 0.978286171032017 1 1
0.970692596308006 0.967907463338474 1 1
0.998800338877872 0.99512218268743 1 1
0.970601413640788 0.968044268353947 1 1
1.0157601879899 1.01300029490718 1 1
1.02286277452903 1.01952025517673 1 1
1.05743419516009 1.05485605462709 1 1
0.962232354371895 0.959426022968314 1 1
0.978660487810678 0.975962777077526 1 1
0.944098679814058 0.941342363230976 1 1
1.05766936312603 1.05491728838623 1 1
1.00036503936478 0.997322289434344 1 1
1.08000786910528 1.07708713095557 1 1
1.03498576320751 1.0321382309332 1 1
0.991839520504952 0.989279302619255 1 1
0.954397643261906 0.951849404352075 1 1
0.969381509289386 0.966718743739359 1 1
1.07612942525319 1.07246478872056 1 1
0.948094647740546 0.945400908345072 1 1
1.00168442543435 0.998435629874003 1 1
1.02771301327278 1.0254689130833 1 1
0.882547831740474 0.879758664720333 0 0
0.98238429792965 0.980040608329968 1 1
1.07112780177697 1.06853375879247 1 1
0.946199170106912 0.943827295196439 1 1
0.9811624074783 0.978340255138676 1 1
1.00906886352286 1.00656757587323 1 1
0.973010108661131 0.96973616460792 1 1
0.977203699798756 0.973974520245541 1 1
1.09284454586171 1.090170478474 1 1
0.979596256723794 0.976669156510297 1 1
0.979859844354986 0.976170881439799 1 1
0.95913815727254 0.956381147974531 1 1
0.93850396971286 0.936489128435618 1 1
0.997478476348291 0.994823425110904 1 1
1.04489348776001 1.0425244995284 1 1
1.08490980581256 1.08208081530647 1 1
1.14772914867356 1.14391784035949 0 0
1.0903799779098 1.08658035211291 1 1
1.08025690998738 1.07742547799467 1 1
0.938112445084714 0.93534613696732 1 1
1.0158777824911 1.0131938934248 1 1
1.04622858128927 1.04282189830816 1 1
1.02582973541731 1.02308130959529 1 1
0.922196303713433 0.919278271034414 1 1
0.981939958361588 0.979643443807774 1 1
1.06248488950996 1.05978914356416 1 1
0.919418202344391 0.916604430152113 1 1
1.03785678901007 1.03494203475733 1 1
0.969002693855263 0.966223617596417 1 1
0.916005865774199 0.912884786338118 1 1
1.04510244544636 1.04235379029386 1 1
1.06856831212642 1.06548309194724 1 1
0.971181982597873 0.969015079932543 1 1
0.938495943251332 0.935779723675626 1 1
0.974485584010311 0.972164489612176 1 1
0.978838209619025 0.976454527683343 1 1
0.95080981188041 0.947881383801514 1 1
0.960529618816889 0.957908639209104 1 1
0.965391214565229 0.962715704189252 1 1
1.0762376445961 1.07317269073972 1 1
1.06743954126016 1.06463740083914 1 1
0.92004832109444 0.917595082960476 1 1
0.959510669127731 0.956747015948951 1 1
1.03737360473178 1.03512246975224 1 1
1.00898639375257 1.00623015719703 1 1
0.96303888979985 0.960610751904888 1 1
1.08863098876633 1.08556528687661 1 1
1.03204295901568 1.02930806613285 1 1
1.10950998767487 1.10618213658323 0 1
0.914157514912625 0.911929885655746 1 1
0.967859760174358 0.965216892987883 1 1
1.00425089911919 1.00135760700875 1 1
0.964921239752849 0.962309717769991 1 1
1.03477083369633 1.03215617628855 1 1
0.943196894549858 0.941192066779351 1 1
1.03781206808335 1.03502565306627 1 1
0.879553271858735 0.876915428735772 0 0
0.913135365030814 0.910342656921852 1 1
1.00170106631702 0.998947910893216 1 1
1.05459898872556 1.05174110760835 1 1
0.971006968979312 0.968162234567375 1 1
0.982063404460239 0.979875939366437 1 1
1.03080367908338 1.02779048290818 1 1
1.04387577423775 1.0408692451092 1 1
0.970766249747709 0.968243533918591 1 1
0.984258508286981 0.981339339481906 1 1
0.986937806519439 0.984344095951762 1 1
1.05831566078495 1.05564877023429 1 1
1.02010402394154 1.01726634418582 1 1
0.924716257651834 0.922294039255792 1 1
0.991950699916601 0.989408680617444 1 1
1.02715857421669 1.02448068726915 1 1
0.967979330566534 0.965236087072522 1 1
0.985473558154749 0.982955684261185 1 1
0.964219069342604 0.961802523642227 1 1
1.12456270079451 1.1216098501759 0 0
0.931599043939488 0.9292461690565 1 1
1.06749611384962 1.06429045953478 1 1
0.965831441051282 0.962880500309253 1 1
0.957771307138755 0.954419015220784 1 1
1.06582872992632 1.06274540471767 1 1
0.969800294824088 0.967284585929801 1 1
0.979949669723495 0.976901817580266 1 1
0.996132282887257 0.993429707760833 1 1
1.06777142152567 1.06495603051356 1 1
0.949854148116463 0.947018312760338 1 1
1.04329508708254 1.04068753169741 1 1
1.01662728662346 1.01414809363582 1 1
0.899961451082963 0.897722051064739 0 0
0.95256327695882 0.949956176850925 1 1
0.898488691851764 0.895552262777287 0 0
1.0343350334335 1.03180384924526 1 1
0.965889055123533 0.963023275432563 1 1
0.974078458384801 0.97129261323152 1 1
1.05831563227978 1.05517728591243 1 1
0.951746568014502 0.948872155507745 1 1
0.937824918847201 0.935110438697077 1 1
0.964884069193744 0.961888828930491 1 1
1.00658178131729 1.003600620443 1 1
1.04255444611203 1.03947356566686 1 1
1.09492087547393 1.09240528458434 1 1
1.07710053454516 1.0741462192261 1 1
0.975385101201271 0.972534485526456 1 1
1.03020035502489 1.02730913909666 1 1
1.03577090658371 1.03346580997289 1 1
0.944419843388939 0.941666549857891 1 1
1.02831773462437 1.02557058536925 1 1
1.01253504357455 1.00959357526428 1 1
0.988638941308479 0.984995876619385 1 1
1.05116074744656 1.04768425259716 1 1
1.02042998582735 1.01762757432203 1 1
0.949005965716332 0.946309853050601 1 1
1.05021447195753 1.04706381406139 1 1
0.966863350828484 0.963830960999352 1 1
1.03105301871977 1.02863289677796 1 1
1.02070653005073 1.01734502870334 1 1
0.901926293149111 0.899510035038342 1 1
1.01653022937966 1.01396194926382 1 1
1.04461973207331 1.04179191053171 1 1
0.926750524756668 0.92370282641595 1 1
0.936053850095493 0.93350917615111 1 1
1.09026440134993 1.08748771652647 0 0
1.10890031324159 1.10573802190507 1 1
1.05569183734863 1.05288376726291 1 1
1.0343150823278 1.03164330132905 1 1
1.08587147711445 1.08238222899046 1 1
0.99761613898248 0.995020295662973 1 1
0.928075684198234 0.925678145183568 1 1
0.991400798031374 0.98907303489117 1 1
1.06918771724528 1.06595458373468 1 1
1.03658441344791 1.03373617221161 1 1
1.00331474605451 1.00049889056449 1 1
0.946833979557958 0.944252982670478 1 1
1.05044377919194 1.04660482524526 1 1
1.01661596284708 1.01377017577968 1 1
0.953160887108417 0.950356870129099 1 1
1.0822626689501 1.07924060592244 1 1
0.985242844827402 0.982611093242143 1 1
0.912649163058922 0.910315054613949 1 1
1.02264944200081 1.02027997630814 1 1
0.939382797285586 0.936868201550743 1 1
1.01913414031067 1.01595824874474 1 1
0.98171768166562 0.978674230803871 1 1
1.08049272667816 1.07741972960714 1 1
0.977187052768005 0.974847569446541 1 1
1.01428108163916 1.01161329439184 1 1
1.0118515281059 1.00906912850128 1 1
1.01718894287228 1.01445038863424 1 1
0.999553906641332 0.996423646390337 1 1
0.887516064905329 0.884665642781904 0 0
1.00544382437409 1.00254454533459 1 1
0.930400960293518 0.927984006134602 1 1
1.08487338076114 1.08225504235535 0 0
0.976869339677931 0.974571057067533 1 1
0.975826024114503 0.973186253827674 1 1
1.03050142788883 1.02766406295645 1 1
1.03769505695231 1.03508015675391 1 1
0.984976179223673 0.982087990289517 1 1
0.922417356110332 0.919686570078498 1 1
1.02834503298113 1.0257304514472 1 1
1.08479826697234 1.08255532219512 1 1
0.938313655354977 0.935904594729513 1 1
1.02048797573477 1.01772921792319 1 1
0.944371566946461 0.942038990393068 1 1
1.07230349075891 1.06981642635952 1 1
1.05900915105007 1.05590851344932 1 1
1.03769984637362 1.03453124242138 1 1
0.99818631965116 0.995262639671338 1 1
1.01148099808767 1.00903144221678 1 1
1.04644190830349 1.04391244512462 1 1
1.04175412890918 1.03875007817268 1 1
0.984402631486582 0.981389156348519 1 1
0.975624901475228 0.972973326245032 1 1
1.03741002427925 1.03439194248253 1 1
0.982751881337125 0.979981464803907 1 1
1.0567722949263 1.05418347403298 1 1
1.02720237817788 1.0243765442542 1 1
0.887279874980437 0.884975827043881 0 0
1.02277653308447 1.01959202233258 1 1
0.966488818138779 0.963868464505514 1 1
0.977289252956358 0.974815533734913 1 1
1.05806610566629 1.05508079906452 1 1
1.0074482657979 1.00496154788948 1 1
0.981345817446889 0.978572395034326 1 1
1.01762137304684 1.01519939213392 1 1
0.950519805429735 0.947779211691638 1 1
0.996093268096742 0.993218771208133 1 1
0.973604618902611 0.970841671346909 1 1
0.934971690846274 0.932109201273908 1 1
0.979440947525419 0.976720810930351 1 1
1.18909920183292 1.18504916664806 0 0
1.03592115746014 1.0326066716255 1 1
0.989368772729674 0.986251427870958 1 1
0.987748286160381 0.985453177412226 1 1
1.02738403119349 1.02366228800841 1 1
0.93754584771054 0.935134421018815 1 1
1.03131297527353 1.02798009832597 1 1
1.04732089060059 1.04364180204969 1 1
1.10892140651279 1.10564389639222 1 1
1.02521638156383 1.02235307434731 1 1
0.939461249552439 0.936298940166132 1 1
1.03287430310833 1.02980577917795 1 1
1.01012710647554 1.00721245212379 1 1
0.974017990135936 0.971106846520938 1 1
0.964141500621794 0.961628906857234 1 1
0.992774408818912 0.990229425547873 1 1
1.01156769118208 1.00849144443521 1 1
1.09166687438736 1.08862274399621 1 1
1.08483508337648 1.08188695864413 1 1
0.990201198216368 0.98792611731952 1 1
1.07193003591978 1.06843493205526 1 1
1.00337502023613 1.00079343253699 1 1
1.01343045794507 1.01084454653913 1 1
1.01633099335962 1.01351255816 1 1
0.998823726637238 0.996035315326641 1 1
1.00134215082659 0.998463442652271 1 1
1.08047757963465 1.07711678947108 1 1
1.02164247144932 1.01887819972053 1 1
0.903696012504788 0.900694595542888 1 1
0.95355133244559 0.950778290691118 1 1
0.930436740298719 0.927861789454087 1 1
0.997046873529587 0.994198916321044 1 1
0.994440537612431 0.991600023530531 1 1
1.04328180211016 1.0409044957412 1 1
0.941140146924952 0.938567734660787 1 1
1.01000949191486 1.00709420699549 1 1
0.997696576270011 0.994926021820626 1 1
1.02839010974928 1.02560737636022 1 1
1.00484552547833 1.0019944217305 1 1
1.09130748123334 1.08868797925073 1 1
1.0171313613828 1.01445288442047 1 1
1.10660333889433 1.10321345647512 1 1
0.994454298362412 0.991724081898095 1 1
1.13478229155048 1.13148171042072 0 0
1.00358352079219 1.00090078094349 1 1
0.990390748433309 0.987674311398332 1 1
0.981047752183346 0.97820917490499 1 1
1.01095412083081 1.00771948209542 1 1
0.931129336602218 0.928411579844601 1 1
1.08385788443096 1.08076800882828 1 1
1.00900129095496 1.00616692130588 1 1
0.988775047989924 0.985905257851484 1 1
1.02501069521725 1.02238427698206 1 1
1.15581827890375 1.15250347563814 0 0
0.97657317050078 0.973791685147281 1 1
1.02689742940237 1.02468904715636 1 1
0.986042780718398 0.983519506715815 1 1
1.01709110579268 1.01417278114643 1 1
0.986009647787874 0.983134397437379 1 1
0.980861297416105 0.978143516583244 1 1
0.905992424400165 0.903659454357188 0 0
1.03941827226151 1.03684628871734 1 1
1.02723066372267 1.02431753591954 1 1
1.08999960957373 1.08702886482046 1 1
1.01140404989568 1.00836353997283 1 1
0.997381418125952 0.994641610699843 1 1
0.936972522166699 0.934139420424015 1 1
1.0356631193958 1.03285744618162 1 1
1.02795445032215 1.02510463158233 1 1
1.06154376919006 1.05909969681864 1 1
0.881864038946904 0.87908160494276 0 0
0.892788241151276 0.889990419264849 0 0
0.919333164294309 0.916934599865151 1 1
1.00856605277198 1.00609220859147 1 1
0.915220127215113 0.912802576833718 0 0
0.982733819343276 0.979984148877222 1 1
1.01675766000274 1.01404927489906 1 1
1.08963234135619 1.08681622738995 1 1
0.946459709861229 0.943572650099778 1 1
1.00490213855759 1.00182838171539 1 1
0.958842907438818 0.956154511039712 1 1
1.04444972413161 1.0414567377008 1 1
0.987987464308344 0.985340836330994 1 1
1.06083739995721 1.057310583243 1 1
1.04464579479667 1.04100183079812 1 1
0.974656919343848 0.971722286683243 1 1
0.930910610902885 0.928607578987586 1 1
1.06318294857556 1.06001734887149 1 1
0.978409509311758 0.975769319602463 1 1
1.09117814746123 1.0885089102575 1 1
1.09125770625066 1.08841793370257 0 0
1.04931150753908 1.04625232553838 1 1
1.00765063789513 1.00439406437164 1 1
1.05048632538614 1.04741055650091 1 1
0.966370103235953 0.963540335357567 1 1
1.07507642419203 1.07150264966185 1 1
1.0029765233274 1.00014283518807 1 1
1.14695909338573 1.14310935859575 0 0
1.02054660718189 1.01800126299041 1 1
1.05500660967542 1.05190059653074 1 1
0.943879154037455 0.940762091394771 1 1
0.932494855420176 0.929454526080696 1 1
0.926391052587914 0.923850739057251 1 1
1.06582138772892 1.06332821354235 1 1
0.866588926767826 0.863940570761474 0 0
1.02175787854957 1.01806153148425 1 1
1.04503673763813 1.04232896229277 1 1
1.0138114602128 1.01112913865948 1 1
0.997402662989073 0.994206254941304 1 1
1.06161388731354 1.05845638263511 1 1
1.02943001736981 1.02682280143918 1 1
1.04354240705672 1.0407154098004 1 1
1.06214696795223 1.05914755191221 1 1
1.06103567460447 1.05813956200719 1 1
0.987795060798053 0.984928733553753 1 1
0.921831320590158 0.919153870370935 1 1
1.04282028645123 1.04015955948074 1 1
1.04746893711048 1.04490120881057 1 1
1.03707408822229 1.03426118127967 1 1
0.99664476247309 0.993757298985254 1 1
1.07247461516419 1.06950586650573 1 1
1.12538391172778 1.12211211532225 0 0
1.05406727177859 1.05179007178234 1 1
0.993856433548647 0.991158924134672 1 1
0.966200115422135 0.963173148963201 1 1
1.08655076088239 1.08285808329485 1 1
0.94158848113249 0.938932985102656 1 1
1.00566311811183 1.00260753993961 1 1
1.01315575632393 1.010482678133 1 1
1.04790903328273 1.04546766684385 1 1
1.00918423195656 1.00619451674774 1 1
1.05399407117303 1.05107384491059 1 1
0.949542052168744 0.946374181022369 1 1
1.07019324362581 1.06724934827237 1 1
1.00087709486903 0.99806293263786 1 1
1.01449922308595 1.01137323942052 1 1
0.982012453880104 0.978893893365493 1 1
0.984551574663798 0.981897803439195 1 1
1.05746139161992 1.0547111472066 1 1
0.961166052685905 0.957879951309529 1 1
1.01053361307004 1.00713265107221 1 1
1.06789215747606 1.06489930113193 1 1
0.960662955853126 0.957904516763708 1 1
1.07227992658112 1.06904323064172 1 1
0.975707483442924 0.972439204039549 1 1
1.00196061055865 0.99914063412583 1 1
0.877333726940826 0.874743286809833 0 0
0.997080345852389 0.994423483785931 1 1
1.03634868267968 1.03368776490713 1 1
0.964786235783143 0.961545857163987 1 1
0.953608975403761 0.9510449299092 1 1
0.997624318120892 0.994649267942999 1 1
1.00076493390924 0.998262956044766 1 1
1.08094259086362 1.07783205375209 1 1
1.03050425299701 1.02776905988809 1 1
1.02121922329538 1.01766981336331 1 1
0.952055172908172 0.949088868304112 1 1
1.07615999950396 1.07333919192075 1 1
0.974602270830661 0.972029260387797 1 1
1.03417276686288 1.03189243439162 1 1
1.05734283514375 1.05454891441161 1 1
0.996415602246226 0.993644138554741 1 1
1.0595108068862 1.05709998358537 1 1
1.11487115465729 1.11111065208634 1 1
1.0217596723784 1.01895438768788 1 1
1.06328939806879 1.06032132565838 1 1
1.05727538814264 1.05377400007744 1 1
1.04007448425064 1.03732787766642 1 1
0.932714283171637 0.92999886246092 1 1
0.898515136737103 0.895798377511274 1 1
0.991021861743498 0.988193814535622 1 1
1.05297190035501 1.0501915534125 1 1
1.0523547508944 1.04951266140788 1 1
1.06233504682163 1.05946431731004 1 1
1.00312764195998 1.00019644674708 1 1
0.950957707077742 0.948204646747723 1 1
0.975026044565735 0.971621786921258 1 1
1.06713568988994 1.06420611243838 1 1
1.06324082615572 1.06005508854849 1 1
0.897842992396318 0.895658961771173 0 0
0.968056403437693 0.965529077513292 1 1
0.997626347006314 0.994548891775742 1 1
1.101611892608 1.09897309179851 0 0
1.00669527235209 1.00404865380383 1 1
0.878307191732258 0.87580976041097 1 1
0.954546515760311 0.951862081648716 1 1
0.995448587787626 0.992675432088904 1 1
0.899123452156343 0.896170797762039 1 1
1.03208873848431 1.02893282319466 1 1
1.01754200254612 1.0148364848634 1 1
1.01256767354744 1.00964287552263 1 1
1.02401446940493 1.02146274652286 1 1
1.01217659658707 1.00903636882284 1 1
1.00119877654281 0.998245677327243 1 1
0.890496303408712 0.888205076585513 0 0
1.04205314849161 1.03930835493097 1 1
0.957606413673798 0.954745507794438 1 1
1.03469674723782 1.0312290962171 1 1
0.976885021003409 0.974074170961525 1 1
1.04008248978791 1.03709124068311 1 1
0.999973673610021 0.997640905384745 1 1
1.01658829281273 1.01365038448428 1 1
0.991626213660422 0.988579943797832 1 1
0.967721738854058 0.965128474126088 1 1
0.932874259238259 0.930706144781315 1 1
0.97421199154417 0.971429627277509 1 1
0.927282006452293 0.924597730798818 1 1
0.951243242246306 0.948191981798997 1 1
0.954647063455505 0.952283199967674 1 1
0.929941216572484 0.927495905815305 1 1
0.925538347502485 0.922888097691631 1 1
0.956849139016351 0.954471927699304 1 1
1.12211433132344 1.11874150461546 1 1
0.980985344577402 0.97796731480469 1 1
1.00124340771707 0.998556555177045 1 1
0.963248771404811 0.96068499895148 1 1
0.949764255217224 0.947089394942448 1 1
1.0408095362061 1.03764950997186 1 1
1.00549780277839 1.00290072423662 1 1
0.907239779507654 0.90414675365074 1 1
1.03756878624946 1.0346757934919 1 1
0.961720137378396 0.958128439828375 1 1
0.910336517728667 0.907563745124935 1 1
0.991044420956914 0.988316799362615 1 1
1.04765606803724 1.04480791015225 1 1
0.956169211970245 0.953498696028524 1 1
1.00048565648222 0.997744519380754 1 1
0.98671754089292 0.984390475096916 1 1
0.975927821791795 0.973498429916869 1 1
1.01978540477824 1.01716929068313 1 1
0.948432050482294 0.945883542549176 1 1
0.945501329137632 0.942957036592535 1 1
1.10924242442277 1.10616282508003 0 1
0.993978117450989 0.991398044546979 1 1
0.986703833585961 0.98355637908763 1 1
0.895741024713041 0.893016570011199 0 0
1.01412082884136 1.01151635164914 1 1
0.985197197884205 0.982541623618802 1 1
1.00553863567289 1.00259743925096 1 1
0.97828059413062 0.975579170836306 1 1
1.01895687904866 1.01594401290862 1 1
1.04991366916577 1.04671532127974 1 1
0.962813463726112 0.959548701044185 1 1
1.03613167847831 1.03272374884476 1 1
1.01834147466942 1.01583772021744 1 1
0.974807531224547 0.972084951847627 1 1
0.99239361263097 0.989560298208377 1 1
1.06849131503294 1.0661314670244 1 1
0.918369539250944 0.915754126763023 1 1
1.11204406235186 1.10902964061648 0 0
0.946583572216981 0.943869916371755 1 1
0.939665278901944 0.937266049197101 1 1
0.996230619468418 0.993217772212784 1 1
1.0165375341883 1.01348165445763 1 1
1.05985888074959 1.05716007634386 1 1
0.967321601752504 0.964066353602829 1 1
1.09590128612169 1.09308747553514 0 0
0.933736117487888 0.930986106864385 1 1
1.03383958831031 1.03121045412329 1 1
1.09612796651997 1.09318482717795 0 0
0.991775610678741 0.989099712363165 1 1
1.05813191563155 1.0551337383897 1 1
0.93731101959767 0.934800305324282 1 1
1.04459869786348 1.04118501479983 1 1
0.970209214154006 0.966932387871439 1 1
0.922934949936077 0.920572612034448 1 1
1.09207161124913 1.08884416827515 1 1
1.06062879903323 1.05725725532234 1 1
1.04069658693015 1.03708152469992 1 1
1.02100387923289 1.01792412361476 1 1
1.00442654208532 1.00151809237256 1 1
0.99020475146716 0.987154824353263 1 1
1.00642449054451 1.00349711373093 1 1
1.04438383824748 1.0411311176419 1 1
1.08749875991386 1.08448719787938 1 1
0.933058980189791 0.930639391089088 1 1
0.988159574190596 0.986106566310029 1 1
1.04147184239042 1.03914490103982 1 1
1.03922040076818 1.03666073350686 1 1
0.985704031658096 0.983134316485266 1 1
0.939933853546813 0.937031499190859 1 1
0.904624079451956 0.902056551144909 1 1
0.942399557185693 0.939423468306245 1 1
0.931558624006476 0.929252488838922 1 1
0.961595165315084 0.95894755773741 1 1
1.04009054295815 1.03712125144191 1 1
0.995970636946958 0.993225620027279 1 1
0.96536895075172 0.962559128205337 1 1
0.986484339922885 0.984122880810845 1 1
1.07520353628407 1.0722977560057 1 1
1.04714096014523 1.04443538027995 1 1
1.08773071871765 1.08460391318622 1 1
0.880278873390869 0.876965391010175 0 0
1.11317405854489 1.10970760903272 0 0
0.986213475806263 0.983964467535249 1 1
0.903254553227957 0.900543995011991 1 1
1.08764606475753 1.0845908959892 1 1
1.02080117053984 1.01797375064057 1 1
1.02300807591663 1.01968608178639 1 1
0.903602291953518 0.901078000441711 1 1
0.919667677318801 0.917283768787965 1 1
0.947115515473469 0.944534325791554 1 1
0.99865428150842 0.99607693201738 1 1
0.997589524086035 0.994806695814565 1 1
0.998761087828731 0.995917806254278 1 1
1.03045431881127 1.02791062308879 1 1
1.03345218230392 1.03068762091802 1 1
0.963306804435118 0.96089226590421 1 1
0.979832850258073 0.976759530323674 1 1
0.935393397527226 0.932734194985541 1 1
0.997718440837469 0.994713521932792 1 1
1.09342390986174 1.09101771546692 1 1
1.02723655144461 1.02427390879413 1 1
0.996141759668973 0.993453046567799 1 1
0.944656475522185 0.941833973719526 1 1
1.022981353822 1.01976259553137 1 1
1.06855964104457 1.06543168500767 1 1
1.02592265193052 1.02370925350442 1 1
0.965780373504236 0.963091212096019 1 1
1.08894068115817 1.08551071415277 1 1
0.999463345153744 0.996617098413593 1 1
1.03834067761547 1.03520988656034 1 1
1.0267851099976 1.02396652628562 1 1
1.07899962828478 1.07567462077387 1 1
1.02089446017619 1.01824929695648 1 1
1.13231660902924 1.12899869508317 0 0
0.954319203079597 0.950856699510471 1 1
0.90739190142193 0.904642149858033 1 1
1.07957213808446 1.07616471346364 1 1
1.00637257479464 1.00317728447542 1 1
1.04038361423943 1.03738052508694 1 1
0.995369536899386 0.992633667938969 1 1
0.930492209893179 0.927997160977703 1 1
0.958031793680126 0.955060049840774 1 1
0.96536292161091 0.962375501133827 1 1
1.02626723282079 1.02350907688491 1 1
1.05233146607136 1.04928925472949 1 1
0.947569199985746 0.944954764298175 1 1
1.02576983516117 1.02285998024332 1 1
1.03972412266972 1.03703930786464 1 1
1.06929205796568 1.06644837987739 1 1
0.89604121582088 0.893343298723138 0 0
0.998988610112753 0.996203326980275 1 1
0.957069072627807 0.954330403611485 1 1
0.912712881393879 0.910680242991766 0 0
0.938846455302897 0.936049326347943 1 1
0.972193617923373 0.969066409266473 1 1
0.967727217502897 0.964523401296254 1 1
1.02805050929727 1.02545698647737 1 1
1.08121759867215 1.07807957936952 1 1
1.04966545536955 1.04700942316143 1 1
0.955126475854576 0.952196363716129 1 1
1.0161842147875 1.01376457085144 1 1
0.976570473714084 0.973903268303108 1 1
0.924663372879963 0.922089798740124 1 1
0.929119308834692 0.926497735492688 1 1
1.02562778967369 1.02298437543884 1 1
1.03953983587862 1.03676888853005 1 1
0.945687239512933 0.94343937364975 1 1
1.01215470897326 1.008584035798 1 1
0.960342042465123 0.957998932030551 1 1
0.904926497510795 0.90227651230452 0 0
0.978592003619681 0.975797739661076 1 1
0.968466564783593 0.965474004777111 1 1
0.971327670689712 0.968492479820987 1 1
1.07460431275204 1.07135959833364 1 1
0.871288583852487 0.868830303304384 0 0
1.00350284264926 1.0002817986332 1 1
0.954958365571042 0.952158485201055 1 1
1.00020403269573 0.997335612770494 1 1
1.03231527918684 1.02910268432159 1 1
1.00445270692197 1.00178919998881 1 1
1.0182586534512 1.01542679807146 1 1
1.05874907787715 1.05597055636388 1 1
1.03590927884903 1.03233191874363 1 1
0.988442996597783 0.985380500812585 1 1
0.828253766549184 0.825950533829073 0 0
1.10226960651619 1.09899255518057 1 1
0.952468818316142 0.94906484574457 1 1
0.918127300877451 0.915605451307144 1 1
1.0083973792826 1.00533697186167 1 1
0.98913082726068 0.986260730928143 1 1
0.997233162778105 0.994248613624662 1 1
1.04866360069362 1.04545098351351 1 1
1.01203710322882 1.00915807689553 1 1
1.0005947995757 0.997713944872987 1 1
0.982925220879455 0.979755023471677 1 1
1.05475658226249 1.05195181583048 1 1
0.883475474565187 0.880752191169577 0 0
1.01831408862916 1.01547788363787 1 1
0.95742633116601 0.955138243694319 1 1
1.16300822296045 1.1593833653658 0 0
0.969925260177726 0.967164287992215 1 1
1.0187470332442 1.01591782747669 1 1
0.984619932534011 0.981686218718072 1 1
1.03122022830502 1.02771984619249 1 1
0.982349224522347 0.9798019794391 1 1
0.903531404365322 0.900686675069931 0 0
0.993957080791706 0.991165471714536 1 1
0.981882547341534 0.979126842344419 1 1
1.02877350768851 1.02572579107652 1 1
1.04201410512644 1.03958742727077 1 1
0.996475385901559 0.993864068133344 1 1
1.03224291159585 1.02939160763633 1 1
1.00017415790281 0.997316178062266 1 1
1.04822077512836 1.04550231663138 1 1
1.05743785241002 1.05502771911132 1 1
0.996888066423758 0.993941091193374 1 1
0.924475281543692 0.921710649332575 1 1
0.95288234587381 0.950138879209889 1 1
0.982020466670204 0.979089036823586 1 1
1.00486786959286 1.00187505018809 1 1
0.987124928798791 0.984118278200836 1 1
0.96205755055025 0.959625828634192 1 1
1.01307085506429 1.01046376044545 1 1
1.00448076883409 1.00107867039175 1 1
1.02754176055052 1.02495323520438 1 1
0.981533328535254 0.979093209583933 1 1
1.02047895635831 1.01767569393127 1 1
1.09147003270757 1.08848651204234 0 1
1.04499180295096 1.04190567730189 1 1
1.00986069736824 1.00732663776526 1 1
1.05681846938133 1.05400691849529 1 1
1.04828912794302 1.0459038559923 1 1
1.04694234265956 1.04373836639786 1 1
1.01192781210278 1.00930629496244 1 1
1.01350600421588 1.01052156498203 1 1
1.02071023469444 1.01784085233441 1 1
1.02792082292864 1.02547538933636 1 1
1.07604896632815 1.07340523770439 1 1
1.05485985400452 1.0519810199887 1 1
1.00224407827782 0.999420674127351 1 1
1.10146158214866 1.09869992067962 1 1
1.06320722264452 1.05989486112947 1 1
1.00562081872287 1.00296412381877 1 1
1.009436438362 1.00662471784572 1 1
1.008000203078 1.00541475039258 1 1
1.01625057270574 1.01305912226517 1 1
0.934922400387694 0.932217166979116 1 1
1.00512210218917 1.00251096911033 1 1
0.920241205655399 0.917748091459053 1 1
1.02860664847024 1.02611652710548 1 1
1.04710009221711 1.04393042233444 1 1
0.948953434216978 0.946305932089563 1 1
0.981129381986743 0.978750521020669 1 1
1.01117261118445 1.00862905292543 1 1
1.04659680899073 1.04378688830359 1 1
0.882719604586473 0.880725976684551 0 0
0.954061169431422 0.951165130687829 1 1
0.986374774767521 0.983658554289367 1 1
0.935396627447437 0.932562923085202 1 1
0.983271032202383 0.980721704542951 1 1
0.970734665724181 0.968295515183728 1 1
0.924999242880571 0.921887838902396 1 1
0.917134513628209 0.914306592937112 1 1
1.01892325666914 1.01582083441671 1 1
1.00304253902542 0.999136549890245 1 1
1.02889453029841 1.0257795615907 1 1
0.916787640339066 0.91423150180347 1 1
1.04929042117158 1.04612763345089 1 1
0.951165016257726 0.948728225074963 1 1
1.05159838930847 1.04786949249523 1 1
0.988782790223015 0.985742823125995 1 1
0.95935125524465 0.956885458915485 1 1
0.924233470822836 0.921934635461011 1 1
0.922514886910474 0.920538296371184 1 1
0.990385909949659 0.987749711644894 1 1
0.96385818899111 0.960830902277427 1 1
0.972893934530947 0.970126077922651 1 1
0.992129253145008 0.989619357919042 1 1
1.08804284463992 1.08469245297916 1 1
0.977299693613586 0.974527755889852 1 1
1.06708973633656 1.0646606878762 1 1
1.04142243656823 1.03804010381251 1 1
1.01173374859427 1.00879378822315 1 1
1.04534573347542 1.0424985011948 1 1
0.988463310754079 0.985861496524415 1 1
0.958612342552544 0.955686034628482 1 1
1.00543747754158 1.00243728003816 1 1
1.05279077158961 1.04993837979559 1 1
1.14565493576825 1.14240002317084 0 0
0.942993734264426 0.940737646943012 1 1
0.941676475986192 0.939364297618107 1 1
1.03241245355284 1.02995531521922 1 1
0.996380689418608 0.9937229033589 1 1
0.992746523341622 0.989372155422699 1 1
0.948409297925383 0.945502877165385 1 1
0.963595133104709 0.960626299155287 1 1
0.968398440957759 0.96595173555821 1 1
0.908988269087264 0.906088647833481 1 1
0.90622124318341 0.90326443472003 0 0
0.9808236105178 0.978019528474969 1 1
1.02552601004772 1.02245463839546 1 1
1.04786367435461 1.04495381272293 1 1
1.00468576847445 1.00211651601186 1 1
0.965718267801745 0.963266306542083 1 1
1.01964343846168 1.01615045258926 1 1
1.0319133797094 1.02838081609884 1 1
1.07424962644234 1.07145435713622 1 1
0.98628624277768 0.983772324150113 1 1
1.01625799337781 1.01377540237449 1 1
1.09872891951863 1.09567435665351 1 1
1.04755798508052 1.04454772602502 1 1
0.949981316716035 0.94712234112292 1 1
0.984450074471399 0.981883910517841 1 1
1.07337501068199 1.07023411570355 1 1
1.097183758534 1.09391191535476 0 0
0.964533291028325 0.961759482572485 1 1
1.08225177228551 1.07971970247385 1 1
1.0031590710575 1.00023180205003 1 1
1.02876784511278 1.02561952847459 1 1
1.01502961946694 1.01172660881973 1 1
1.03233522376262 1.02999383706526 1 1
0.967811681165846 0.965146105169582 1 1
1.09868030660878 1.09597430767175 0 0
1.01442930492667 1.01168784977989 1 1
1.00733284020535 1.0046469960745 1 1
1.06701046982497 1.06359799774231 1 1
0.880546321792418 0.877627096252371 0 0
0.854728588117426 0.851850139207051 0 0
0.942393120560724 0.939751971497776 1 1
1.05438088077941 1.05112433689687 1 1
1.04148660898407 1.03839111595902 1 1
0.97083083722487 0.967912866108658 1 1
0.903474295704378 0.901264324996932 0 0
0.988975058742257 0.986281111588742 1 1
1.02554815869067 1.02262231182498 1 1
0.907269834610958 0.904960202798757 1 1
0.93972272648801 0.936947006671007 1 1
1.02564552989591 1.02279959105674 1 1
0.941536541491587 0.938742522632362 1 1
1.10770560646689 1.10401484783584 1 1
0.971055497904127 0.968532235100358 1 1
0.99188626048686 0.989267224168716 1 1
1.02942872728526 1.02639274094045 1 1
0.99270670234598 0.990264087434042 1 1
0.882615555237674 0.880615875410488 0 0
0.974023822062898 0.970870563384657 1 1
0.876115141018081 0.873573316242554 0 0
0.995455248381735 0.993113765629424 1 1
1.00334886159834 1.00069443534541 1 1
0.906108688462615 0.903323939456884 0 0
1.03606791951245 1.03289789249449 1 1
1.10082023079626 1.09797116949362 0 0
0.986848401604035 0.983959669806779 1 1
0.967071725260095 0.964608667029082 1 1
0.93677754074339 0.934262407448242 1 1
0.930866489829108 0.928464630590612 1 1
1.0286705400132 1.02583413381301 1 1
1.0375503713011 1.03394841294172 1 1
1.0265625187345 1.02429895475067 1 1
0.941533828269668 0.938625228753961 1 1
1.04225283152207 1.03855322074119 1 1
1.01609433984709 1.01344187274209 1 1
0.969267138674836 0.966422378363583 1 1
1.01815901742864 1.01500085533383 1 1
1.02812285586482 1.02584821984131 1 1
1.17838895302486 1.17524658679916 0 0
0.957894499041794 0.954698095572343 1 1
0.972787925728925 0.970199033950469 1 1
0.941562131579931 0.939075301909156 1 1
0.984137936922401 0.981472836245136 1 1
1.03050213228923 1.02726206713602 1 1
0.96748957064621 0.964679441328595 1 1
1.04874177379094 1.0458541393112 1 1
1.00774654925765 1.00471202555345 1 1
1.04435670361062 1.04106286302075 1 1
0.985820736495004 0.983353269455439 1 1
0.998954966240781 0.996583989882771 1 1
1.00743135411284 1.00431546811957 1 1
1.0570587708653 1.05395045499176 1 1
1.10853262537948 1.10512287960189 1 1
0.990082518590551 0.987525562554366 1 1
0.974026908892856 0.971470738707869 1 1
1.12506508339859 1.12198260290404 0 0
1.08632404941618 1.08312677771327 1 1
0.983513945788109 0.980079601123362 1 1
1.02381196834562 1.02047560468059 1 1
1.00128514375603 0.998735894634213 1 1
1.04833693565897 1.04516674088864 1 1
0.942101526837004 0.939514314462013 1 1
0.959038430117215 0.956017273590924 1 1
1.06893253705445 1.06565650212525 1 1
0.954847354945578 0.952049202247761 1 1
0.969877179313493 0.967537762002052 1 1
1.05528661094398 1.05277323684335 1 1
0.971799566531811 0.969052198707053 1 1
0.961631217551224 0.959213307023516 1 1
0.950578975114532 0.948291261051487 1 1
0.973125736002311 0.970434744648174 1 1
0.924667695544777 0.922172257712671 1 1
0.95951271108796 0.957230154848424 1 1
1.070758690171 1.06786844291999 1 1
1.00148213678911 0.998526289078912 1 1
1.10531928454079 1.10242463037116 0 0
1.03710129709768 1.03386409955076 1 1
0.927421136829191 0.925032643870508 0 0
0.967433272210322 0.964766875408787 1 1
0.964678336851902 0.962098522979005 1 1
0.951931417095 0.94946879758889 1 1
1.01379288114346 1.01105294866788 1 1
0.972312981095253 0.969564311902763 1 1
1.02265160120479 1.01997018497789 1 1
0.964382991311272 0.961694691780211 1 1
1.00905096154271 1.00653924881328 1 1
1.0228249985043 1.02016805745787 1 1
0.920356450491086 0.917880704063916 1 1
1.07482191413808 1.07166998876792 1 1
0.933024206098479 0.930643882955898 1 1
0.926114238235487 0.923167687546691 1 1
1.03758705204228 1.03480201105725 1 1
0.974269686006585 0.971864848432488 1 1
1.01201957853754 1.00864334177634 1 1
1.00919862506796 1.00691941460846 1 1
0.905759295135355 0.903623304697151 0 0
1.02221184791823 1.01911280937387 1 1
1.01507289293609 1.01236339826434 1 1
1.00515990101833 1.00273355820594 1 1
1.03636119660626 1.03400699065433 1 1
0.983579581975012 0.980989296186281 1 1
0.909685209425789 0.907422691484086 1 1
0.977695777121034 0.975018231026629 1 1
1.01256633078655 1.00918003505012 1 1
1.17384592166309 1.17097362123179 0 0
1.00518390074767 1.00248519667485 1 1
0.99607960793115 0.993289577460143 1 1
1.12601628997388 1.12293089706184 0 0
1.08553582922618 1.08247131669958 1 1
0.982564824061587 0.980233043797559 1 1
1.01153924579928 1.00867863938517 1 1
0.983611709702342 0.980747353519727 1 1
1.03648152431031 1.03350529794248 1 1
1.07583705274441 1.0729791553595 1 1
1.06863854984012 1.06536204983512 1 1
1.00488550833031 1.00208392379907 1 1
0.994125152709996 0.991163610154822 1 1
0.982119611344789 0.979421701651551 1 1
1.06244090606439 1.05979782095256 1 1
0.906981912005055 0.904762905952217 0 0
0.979074281908453 0.976386362889636 1 1
0.992591756213108 0.989482168748295 1 1
1.07217502523106 1.06966947467762 1 1
0.996444061954188 0.993887935250926 1 1
1.01583493147273 1.01302202526543 1 1
1.01483109594188 1.01201909800195 1 1
0.946597758743914 0.944314388058044 1 1
0.982117911732053 0.979148591757766 1 1
0.914992171954697 0.912289582672521 1 1
1.00107829387247 0.998300814965743 1 1
0.944211502446787 0.941795495513815 1 1
0.926223568327773 0.923825216259619 1 1
1.05261344567697 1.04986444240106 1 1
1.05845745191137 1.05549028643991 1 1
0.90272310520851 0.900379097907001 0 0
1.0023025987696 0.999765969687079 1 1
0.96030583209461 0.957538638621184 1 1
1.04035343232383 1.0374441187068 1 1
0.913229084693403 0.910149800077697 1 1
1.01511174784599 1.01240328222318 1 1
1.0272254568252 1.02429150080315 1 1
0.931433191008326 0.928823831773906 1 1
0.970061089833708 0.967501176511636 1 1
0.95754105102922 0.955000864115318 1 1
1.06182661292122 1.0589154014433 1 1
0.933965420040434 0.931548214124252 1 1
0.989507477867395 0.986701881461535 1 1
1.00221127815679 0.999412714852056 1 1
0.987347954965 0.984572779996155 1 1
0.991105198271709 0.988369422971374 1 1
0.970519392476495 0.967824883412491 1 1
0.963129275131223 0.96031481492636 1 1
1.03586689214867 1.03319554135567 1 1
0.992965142988788 0.990541375310712 1 1
0.90024203370683 0.897702034139133 1 1
1.06504488253335 1.06190264283835 1 1
0.942348419613229 0.939537143392142 1 1
1.00230143499118 0.999688573989526 1 1
0.975023967161613 0.972325787723864 1 1
0.986013982831524 0.983036244326591 1 1
1.0154796711085 1.01225094468185 1 1
0.969947356924931 0.966452831107697 1 1
1.1368847948179 1.13430043538143 0 0
0.897395403875076 0.894926581335335 0 0
0.970865607898451 0.968172934347738 1 1
0.997106624712448 0.994369851436471 1 1
0.954774806977678 0.952454955812929 1 1
0.959529337591058 0.956244739923347 1 1
1.00553320642378 1.00329516074407 1 1
1.0584380778639 1.05545893887002 1 1
0.999114898124043 0.996342292883672 1 1
0.880495053856696 0.878188259292793 1 1
0.956394281390816 0.953749255433771 1 1
0.965245331451665 0.962416189195199 1 1
0.933353961825477 0.930462911941434 1 1
1.00019345921705 0.997509512182408 1 1
1.01413359437666 1.01117730147011 1 1
0.919977810368055 0.917273019839765 1 1
0.955069470736526 0.952549310803174 1 1
1.15041236227366 1.14751777515188 0 0
0.984284705911604 0.981557561002922 1 1
1.03510512916573 1.03251680182754 1 1
1.0394967853542 1.03624787337187 1 1
1.0093323288044 1.00625780663819 1 1
0.951463430914962 0.948835311314869 1 1
1.01018958637211 1.00724032138842 1 1
0.96083362846211 0.958478200132366 1 1
0.966686155667578 0.963785892887156 1 1
0.952312442568762 0.949906230816836 1 1
0.916017660193604 0.913773620605302 1 1
1.04035283694445 1.03746569535068 1 1
1.07669865698509 1.07400562175978 1 1
1.08498407493342 1.08159717145079 1 1
1.00744731986455 1.00481428081622 1 1
0.963371196562651 0.960999409375277 1 1
1.02027665857078 1.01715979176396 1 1
0.966302935853867 0.963794244237942 1 1
0.931367233407766 0.928879684733637 1 1
0.896012781000695 0.893332569919079 0 0
1.02758626191736 1.02492923923937 1 1
0.999624724223734 0.996513527707077 1 1
0.945363298075006 0.9427988647386 1 1
0.940118804753111 0.937651012201783 1 1
0.982755789992578 0.979556749097116 1 1
1.054940911655 1.05158219201191 1 1
1.05141000229932 1.04838337454608 1 1
0.993479601283705 0.99108644609052 1 1
0.974550598899278 0.972157207857926 1 1
0.994020475372712 0.991388143771147 1 1
1.05989357894129 1.05688940990168 1 1
1.05495486788505 1.0520052390234 1 1
1.02401994588677 1.02025595592694 1 1
0.903546444021933 0.90110140418729 1 1
0.948447496182018 0.945805219893642 1 1
1.11091286705732 1.10756335909834 0 0
0.959538092997404 0.956465284249431 1 1
0.964783560804948 0.9621249389807 1 1
0.99577032896678 0.992744694308984 1 1
1.01483258777402 1.01196560787258 1 1
0.99364822564851 0.991010260866132 1 1
0.946851253393234 0.944132571377551 1 1
0.970970082557352 0.96822087623626 1 1
0.995721327526305 0.993107272737361 1 1
1.03238423188513 1.0293759630533 1 1
0.938649629745839 0.936092606603391 1 1
1.01853693235172 1.0155447710582 1 1
1.05675165462993 1.05340593307996 1 1
1.00300594595084 1.00051243011055 1 1
0.941250249999681 0.938391048445436 1 1
1.10815929616761 1.10551462749669 0 0
1.0013889051862 0.99902161467097 1 1
1.03220253659804 1.0298640580863 1 1
0.953117441597925 0.950511006827222 1 1
1.01552376880499 1.01257319685514 1 1
1.06230053806099 1.05958717050963 1 1
0.992014664962274 0.989292380061471 1 1
1.11343586957018 1.1101011603436 0 0
1.04084340184421 1.03824010065171 1 1
1.07960473972086 1.07605245678267 1 1
0.9525852028273 0.950110204922762 1 1
0.985084399201661 0.982478505320512 1 1
0.979064856976253 0.976617037140174 1 1
0.937721663135929 0.935076374158196 1 1
1.00625586313637 1.00343103980161 1 1
0.913292951139538 0.910867125233932 1 1
0.974409748418756 0.971963291641635 1 1
0.991750849893216 0.988644158731617 1 1
0.960592198162427 0.957789520563846 1 1
1.02193878969397 1.01930418278229 1 1
0.951705319390582 0.948968646123332 1 1
0.966766522143308 0.964279732999772 1 1
1.04911683511263 1.04600565163676 1 1
0.965185466752686 0.962706159081739 1 1
0.877072117197668 0.874438370285874 0 0
1.01883966518158 1.01618453050101 1 1
0.962162547299336 0.959263878584464 1 1
0.9412216064156 0.938882276022688 1 1
1.00187525175867 0.99855545441718 1 1
1.03731582057843 1.03494722812921 1 1
0.842292578010404 0.839819019026739 0 0
1.02749802559559 1.0245773174648 1 1
1.09879817001177 1.09553760768132 1 1
0.999304575075641 0.996904494707286 1 1
0.953869374206642 0.951071590819566 1 1
0.995596494204957 0.993170477632692 1 1
0.962891347322006 0.960210810904326 1 1
1.05667062709316 1.05376071572201 1 1
0.989061915003593 0.986037333507811 1 1
0.869793295974548 0.867607927110961 0 0
0.997997789849236 0.995276004774306 1 1
1.07286946571073 1.07058069576267 1 1
0.984084771783115 0.980958773473103 1 1
1.13435145901451 1.13083356460691 0 0
1.00323811606987 1.00013878032163 1 1
1.04365540650391 1.0405776922707 1 1
0.996594556443447 0.993312571937944 1 1
0.991356026907525 0.988606939195519 1 1
1.05583751908759 1.05209556589698 1 1
1.03795297638392 1.03498963215212 1 1
1.00308600932185 0.999992592012326 1 1
1.0886897935024 1.08555188224683 1 1
0.911955385399129 0.90979375979258 1 1
0.904345242780197 0.902177690728884 0 0
0.939653947661975 0.937000216450249 1 1
0.986113449650128 0.983465700345359 1 1
1.08638794729802 1.08357560367605 1 1
0.975936158243099 0.973318053661823 1 1
0.952637931044272 0.949963673013424 1 1
0.992225237510212 0.989748617455979 1 1
1.0125469406783 1.00935786778546 1 1
1.01560132397057 1.0124740164069 1 1
0.982511292372937 0.979834670621911 1 1
1.01809307745643 1.01550953946524 1 1
1.03526385799102 1.03213475370057 1 1
1.0170216050011 1.01452628199708 1 1
1.07612347344305 1.07328012009998 1 1
0.932733461411313 0.92988502233951 1 1
1.04588008077259 1.04314184889837 1 1
1.10924432360221 1.10620581775117 0 1
1.01027215773975 1.00772660627479 1 1
1.00434061159164 1.00134678181549 1 1
0.995834980028388 0.99326236764994 1 1
0.965197528288503 0.961917807927399 1 1
1.04713803729063 1.04424506918778 1 1
0.955021044240576 0.952481601167469 1 1
1.05216873514802 1.04906997179338 1 1
1.09702905825438 1.09440089020996 1 1
1.01002825112944 1.00766437957447 1 1
1.01776020929063 1.01491603637006 1 1
0.922892072432204 0.920885167593985 1 1
0.938840060473239 0.936499608318146 1 1
1.02724507843156 1.02428853488873 1 1
1.03301562123502 1.02986369702032 1 1
1.01239283657245 1.00962773750324 1 1
0.993106538506601 0.990415612348206 1 1
1.00715484462567 1.00420718961076 1 1
0.937147874078678 0.934397376800187 1 1
0.951139842400164 0.948295695947094 1 1
1.03776757278208 1.03484583407345 1 1
1.03254879521911 1.0297702260292 1 1
0.966184026511639 0.963768606321606 1 1
1.01540132503689 1.01236966651662 1 1
0.988929944755953 0.985832871096127 1 1
0.88634446654105 0.884053545557777 0 0
0.897969384987719 0.895564589183042 0 0
0.995886414467418 0.992910949551509 1 1
1.01017425645157 1.00773256117035 1 1
0.960736104311539 0.957595993835477 1 1
1.02489360185246 1.02203885526087 1 1
1.01891848583172 1.01619395843669 1 1
0.939712874593566 0.937108584313226 1 1
1.00604285137518 1.00337837728604 1 1
0.993753755466526 0.990989272869648 1 1
0.95446632147954 0.951417790551322 1 1
1.03518164801367 1.03233877521098 1 1
0.992403552961041 0.989967487585984 1 1
1.00466516993856 1.00188064978212 1 1
0.976797224704357 0.973860485380981 1 1
1.02460730796311 1.02090317608318 1 1
0.979610616366512 0.976913981246065 1 1
1.01494467329836 1.01231814103769 1 1
0.955376578950153 0.952855008710492 1 1
1.03402524386098 1.03129718193184 1 1
1.00553659152336 1.0029244728097 1 1
1.00377218008737 1.0011358129067 1 1
0.969145968535477 0.966305281286328 1 1
1.0482115263732 1.04570236620736 1 1
0.973736807582008 0.970961615050729 1 1
1.0213200705568 1.01840133352527 1 1
0.996348837599326 0.993927836112991 1 1
0.871765861585628 0.869450298483556 0 0
0.942064198271204 0.939634806635142 1 1
1.03339692287096 1.03049117542108 1 1
0.938673913681718 0.935354197686314 1 1
0.971936890480324 0.969054762589378 1 1
0.974752117331394 0.97266485269116 1 1
1.06098865115658 1.05801523953819 1 1
0.908533039468175 0.906128203855963 0 0
1.10382495742221 1.10107983812816 1 1
0.98643232920095 0.983446697469608 1 1
0.947143766217537 0.944377753702469 1 1
1.02008133009947 1.01714369769292 1 1
0.958902531053822 0.956266526710031 1 1
0.987688021226562 0.985242062192917 1 1
1.04898495778313 1.04590182358023 1 1
0.983903505456647 0.980621624096385 1 1
0.926092378714462 0.923358394275815 1 1
0.917263991774367 0.914667413350961 1 1
1.10288564892969 1.09938314465482 1 1
1.01970898560824 1.01712910330929 1 1
1.02258107070922 1.01960775805745 1 1
1.0750058920079 1.07240301302643 1 1
0.932511428109546 0.930234904145681 1 1
0.996403060154524 0.993616730285465 1 1
0.996006549637656 0.993583106359165 1 1
0.964750777741725 0.961738792809007 1 1
1.01727186963421 1.01455246620321 1 1
0.958630539999161 0.956480591926073 1 1
1.10336497605897 1.10023934143726 1 1
0.953535168830834 0.950763389317437 1 1
0.950680760764778 0.948566995413971 1 1
0.915588866457356 0.913136750809953 0 0
1.05560671234347 1.05251786527046 1 1
1.014347000289 1.01135184445758 1 1
0.933638217910918 0.931091895207394 1 1
1.06492647452407 1.06193692830255 1 1
0.893570788758809 0.891522981039557 1 1
1.04765210189519 1.04404678170376 1 1
0.996480906700304 0.992925945736187 1 1
0.999624725198475 0.996719280294068 1 1
0.917210029100826 0.914513111126813 1 1
0.977709442439268 0.97487759559937 1 1
1.01091054521492 1.00820205053954 1 1
1.06657001255574 1.06317480358607 1 1
0.954464288915987 0.951872078621036 1 1
1.03622576587852 1.03347978747374 1 1
1.09002694385882 1.087372271112 1 1
0.899109093638228 0.896624869815066 1 1
1.01389128853281 1.01117359027334 1 1
1.02778734704339 1.02492328163066 1 1
0.975897690382645 0.973182005080955 1 1
0.989919769643331 0.987347149822479 1 1
0.90212854146053 0.899771938993732 0 0
1.01103599241252 1.0083135619627 1 1
1.03913066679097 1.03634529650878 1 1
0.972751646060577 0.970334833697486 1 1
1.0339069982033 1.0313735883842 1 1
1.02262368911996 1.01981691193196 1 1
1.08863390284638 1.08571370483584 1 1
1.04888432710203 1.04594716176577 1 1
1.103609074657 1.10065196501092 0 0
0.979574604860524 0.976167504330149 1 1
0.950065062683818 0.947356969832144 1 1
0.941861646012337 0.939300752560158 1 1
1.00771318032652 1.0048665624188 1 1
0.942609940045734 0.939517719299339 1 1
0.97965529079542 0.976946911640547 1 1
1.00956835057522 1.0069628702634 1 1
1.05195240006042 1.04914879505677 1 1
0.899014656190484 0.896562849843681 0 0
1.00659802270155 1.00360330518952 1 1
0.973840352227172 0.971365206309854 1 1
0.977856038225254 0.975302127780574 1 1
1.00362810156091 1.00064324066429 1 1
0.963028360416935 0.959935886654112 1 1
1.01048766956574 1.00750398892459 1 1
0.967347680368879 0.964315754321525 1 1
1.02655209143204 1.0233128722216 1 1
0.963614706241672 0.961028329230454 1 1
0.948782788254344 0.946210572432944 1 1
0.955538565397958 0.952563051754142 1 1
1.01810630800196 1.01518854436876 1 1
0.933126937954021 0.930604787835418 1 1
1.03018487424817 1.02701070277086 1 1
1.00789800232869 1.00496354554105 1 1
0.984083294250447 0.981476816890203 1 1
0.936826363543246 0.934514522649803 0 0
0.993020647540214 0.990122084360204 1 1
1.06787656586131 1.06421129821867 1 1
1.01893048718723 1.01569403464554 1 1
0.980766697698718 0.97836277176712 1 1
1.04722022426319 1.04459516776601 1 1
1.04980519930282 1.04681411126003 1 1
0.987959676160316 0.985573179132282 1 1
0.955913790923986 0.953116030538397 1 1
0.952493945578622 0.950396222734135 1 1
1.00283697320123 1.00054113280771 1 1
1.05644616736917 1.05386312552319 1 1
1.00995192797864 1.00651428386037 1 1
0.965029772822629 0.962403965699908 1 1
1.01136842434818 1.00854643739589 1 1
1.07540340506975 1.07239348290307 1 1
1.02214131565422 1.01928368377417 1 1
1.02701323753779 1.02414788522634 1 1
1.04915579756534 1.04671619961035 1 1
0.96366340877872 0.960925661193858 1 1
1.02288516066957 1.01976405128974 1 1
0.951012015335166 0.948315667635261 1 1
0.992294043243473 0.989073263463623 1 1
1.05823210102568 1.05472899357928 1 1
0.945147312057008 0.942477925970217 1 1
1.12602854808601 1.12267596440536 0 0
1.00563606536906 1.00295845935082 1 1
1.04263126626487 1.03978853402234 1 1
0.973255085519301 0.970503015115146 1 1
0.983349678924329 0.980552295084329 1 1
1.12325913443601 1.12043302730473 0 0
1.02253190888794 1.02003129993445 1 1
1.06581991794875 1.06270913734871 1 1
0.995899195047015 0.992865893059659 1 1
1.00501436322243 1.00194522592104 1 1
1.02491887540483 1.02211756409863 1 1
0.866138378377863 0.86383728414179 0 0
0.998503198138045 0.996082293963422 1 1
1.0187407086091 1.0160564432925 1 1
1.08214222567201 1.0796937687343 1 1
0.993429638869104 0.990676225927541 1 1
1.02419633388694 1.02104551547172 1 1
1.08152623429823 1.07857136694935 1 1
0.859732012588011 0.857331748039796 0 0
0.975976657032923 0.973499737232746 1 1
1.01728492676721 1.01490152704471 1 1
0.959722374682294 0.957116484970258 1 1
0.899411506988852 0.896878486263707 0 0
0.976114432182039 0.972746934570156 1 1
1.11582256671085 1.11291919413291 0 0
0.975859584505515 0.973008822376842 1 1
1.00539610312178 1.00286251136156 1 1
0.989315014086501 0.986858637658361 1 1
0.996954471770745 0.994276730075686 1 1
1.02353803527843 1.01991361904833 1 1
1.04498211389144 1.0419507950269 1 1
0.937307199652275 0.934570596582588 1 1
1.00465627150538 1.00184012868116 1 1
1.00868854025935 1.00614923750821 1 1
0.913999108969491 0.911637957360323 1 1
1.01296248838915 1.01038566025751 1 1
1.00531148282401 1.00229587856686 1 1
0.953586978172439 0.950962908310746 1 1
0.944413515273772 0.941297083727991 1 1
0.928695108390062 0.926137149876162 1 1
0.964737391908686 0.962161930299326 1 1
0.934562120707736 0.931960116534423 1 1
0.989752406777325 0.987234905292541 1 1
0.994984055654399 0.992565808342427 1 1
0.988369509190255 0.985355854288635 1 1
1.04607594597098 1.04363761929463 1 1
0.984980100292026 0.982243160202488 1 1
0.951521152877444 0.949071831988989 1 1
1.0896942159059 1.08650286185183 1 1
1.06694577276969 1.06459124028615 1 1
0.94092968757282 0.938237474117944 1 1
0.99440343339028 0.991132372492699 1 1
1.0216400196508 1.01892904108781 1 1
0.998529023430492 0.995709201895911 1 1
0.976081426831223 0.973338780192102 1 1
1.04213468656164 1.03946054078559 1 1
1.00548974512398 1.00246612451128 1 1
0.948595241794936 0.945828554856852 1 1
1.07569624804104 1.07323973320394 1 1
0.927735274704096 0.925214258449416 1 1
0.908744009619052 0.906112963241491 1 1
0.982433630068676 0.979278368498559 1 1
0.9787885497211 0.976114663803569 1 1
1.03947108615621 1.03620508289084 1 1
0.960851886027341 0.958321125158315 1 1
1.03060237937075 1.02776671608215 1 1
0.938169514934835 0.935832687062373 1 1
0.979747654980044 0.977696228656747 1 1
1.01751568403049 1.01427370583334 1 1
0.979106367276395 0.976195708894113 1 1
1.01778430045339 1.01526369073612 1 1
0.993976867419428 0.991324036561941 1 1
0.958360645360642 0.955392197873032 1 1
0.980842254804608 0.977728095521735 1 1
0.908298544771401 0.905632208148113 1 1
1.00284472035934 1.00039719524454 1 1
0.899476863115936 0.896884357688938 1 1
1.0105823258053 1.00842089933364 1 1
0.990545063549251 0.987447091375535 1 1
1.07354525781316 1.07034314128374 1 1
0.954588905877562 0.952259274288997 1 1
0.990196468066946 0.987284666747602 1 1
1.02643934896921 1.02338584278869 1 1
1.00485132096943 1.00200167719662 1 1
0.969282458016757 0.966754080951541 1 1
0.959314363661651 0.956892451594635 1 1
0.958256913059589 0.955679133059487 1 1
0.96411505485833 0.961535562342765 1 1
0.975217083868471 0.97211042454724 1 1
1.03633992461749 1.03326510789315 1 1
1.01669760657127 1.01345777987817 1 1
0.961207578654197 0.957976985383307 1 1
0.971229565152199 0.968422023673875 1 1
1.01163218510654 1.00906890711039 1 1
0.974550421506325 0.971820546668779 1 1
1.02935033141217 1.02662549400272 1 1
1.07993894510172 1.07688880130242 1 1
1.00895903952291 1.00673865989192 1 1
1.0357067177206 1.03321299425437 1 1
1.07352957993492 1.07063127490408 1 1
0.991485891768045 0.988875604285075 1 1
1.00394469503346 1.00116929274373 1 1
1.05071930137499 1.04789120229632 1 1
0.985178684159161 0.982558801421718 1 1
1.08680679535791 1.08368074831918 1 1
0.978426939986439 0.975824835553593 1 1
0.946323375167357 0.943777394262407 1 1
1.01487910754966 1.0116106761157 1 1
0.978611224114879 0.975960618567556 1 1
0.985410695352164 0.98246451917629 1 1
1.01345600377265 1.01100630799649 1 1
0.983506095890041 0.980705029179445 1 1
0.991590604965744 0.988934275998938 1 1
1.02214745953748 1.0189051476033 1 1
1.01575102838275 1.01257875528153 1 1
0.974478530450954 0.97168251693883 1 1
0.965412758939315 0.963118498139521 1 1
1.01270115805112 1.00988462342881 1 1
1.08632382160266 1.08317414552874 1 1
1.02496346830065 1.02219897054985 1 1
1.01559590888858 1.0132284640791 1 1
0.977783017364373 0.975212714599852 1 1
1.06628407828517 1.06314192894772 1 1
0.957528872200543 0.954839167829962 1 1
0.940594229616626 0.937904611511955 1 1
1.01543443229184 1.01310221314352 1 1
1.0182586010239 1.01566381423526 1 1
0.962382435053873 0.959457128926253 1 1
0.958337636809498 0.955477395301813 1 1
1.04554810123366 1.04250382389579 1 1
0.944047126790824 0.940948622549977 1 1
0.955149103474076 0.952761335308081 1 1
1.06370163729657 1.06045315662399 1 1
0.997191741082822 0.994234834987791 1 1
1.035609364035 1.03262573889759 1 1
1.03682490254825 1.03348639942458 1 1
1.05534403533716 1.05245811472372 1 1
0.992645011823701 0.989963514338492 1 1
1.02269072952125 1.01991215388832 1 1
0.983472936953797 0.980626596187028 1 1
0.99428091371233 0.991673521034732 1 1
1.03306468583462 1.02981437990052 1 1
0.930942922819172 0.928813767662591 1 1
1.02743167329876 1.02437587213492 1 1
1.01436312675348 1.01132724885576 1 1
0.999067850707275 0.996528575482635 1 1
1.03477685920068 1.03174911498844 1 1
0.979303539710105 0.977263556152376 1 1
1.09071751453508 1.08746892342144 1 1
1.02931431183803 1.0256884343155 1 1
0.98995015219353 0.987445477777626 1 1
1.05257740722076 1.04885803515749 1 1
0.950850788783749 0.948569431860139 1 1
0.932237449105117 0.929101072077294 1 1
0.911097637467302 0.908489721238416 1 1
1.02863168384667 1.025765632445 1 1
0.985041197482556 0.982550724778337 1 1
1.0130860000849 1.00991796346404 1 1
1.060811418864 1.05808066604669 1 1
1.02517145045322 1.02238634286939 1 1
1.13415952622006 1.13108552750238 0 0
1.01079372199281 1.00767313508963 1 1
0.874318993676751 0.871906925797774 0 0
1.05153131297296 1.0487683893055 1 1
1.0046503516041 1.00173461196382 1 1
0.928050669967882 0.925680232728204 1 1
1.08628601834184 1.08339471414619 1 1
1.03176608127459 1.02917693791049 1 1
0.992044784504425 0.98910606668161 1 1
0.955477298561207 0.95288510837274 1 1
1.01637379079777 1.01397024183135 1 1
0.975130622020729 0.971972143666374 1 1
0.977111956448934 0.974565421444996 1 1
1.0325890852377 1.02969723168692 1 1
1.03433168903347 1.03167715430147 1 1
1.00013185355953 0.99731027651571 1 1
1.07882427949487 1.07601938053001 1 1
0.995882561267326 0.992956637887178 1 1
1.0588928927622 1.05569533618068 1 1
0.970258191304071 0.967891717380655 1 1
1.0515872527878 1.04884923463874 1 1
0.968460322629346 0.966157649425511 1 1
1.03342178506773 1.03056124275284 1 1
1.04915598276635 1.04610640350235 1 1
0.931520814762207 0.929111407067666 1 1
1.01061043027299 1.00791885114962 1 1
1.02383248798667 1.02107846891369 1 1
1.00075124499359 0.997930440419573 1 1
1.03710099584046 1.03405473845757 1 1
0.921354666499681 0.918630302301724 1 1
1.02041811524739 1.01713487443539 1 1
0.977567051962379 0.974848475830846 1 1
1.01782240399666 1.01491439132817 1 1
0.922373447382838 0.919745506103659 1 1
1.02963983732889 1.02688313138068 1 1
1.02628544850579 1.02363390779979 1 1
1.01835901852876 1.01559369519233 1 1
1.08612574754231 1.08298507961876 1 1
1.08123362154923 1.07807444705243 1 1
0.908596196590018 0.905479157088827 1 1
0.997717275579881 0.994904942925519 1 1
1.04238220502033 1.03951022117859 1 1
1.02627812857765 1.02296507710855 1 1
0.988464364854987 0.985807708758635 1 1
1.08414043907605 1.08150051143628 1 1
0.957928431589674 0.954772406535782 1 1
1.03144249855768 1.02874690562375 1 1
0.951319329064613 0.948903915217502 1 1
0.936928867997159 0.934324410350541 1 1
0.942069760549687 0.939324017273473 1 1
0.99303447788284 0.990736914766292 1 1
1.12846878706298 1.12495927684065 0 0
0.968093477900702 0.964715526343838 1 1
1.00128299161147 0.998020295977823 1 1
1.00630245543095 1.00321391427645 1 1
0.987526286540425 0.985126766982582 1 1
1.04154983142581 1.03894594177648 1 1
1.00423229732046 1.00153050366833 1 1
1.01574364835414 1.01283271043448 1 1
1.05992189211048 1.05742773244149 1 1
0.972826706646377 0.970305753752397 1 1
0.963550925534874 0.960585326375036 1 1
0.991741450370581 0.989294689734196 1 1
0.999526986625043 0.996915411288201 1 1
0.996099781444885 0.993424470840868 1 1
1.00010984659827 0.997302600269911 1 1
0.987659997811546 0.985019865904812 1 1
1.04677905569211 1.04381418836032 1 1
1.0187337409062 1.0158286575695 1 1
0.945041201595799 0.942453408618454 1 1
0.969221790078409 0.966301241709529 1 1
0.898648804834897 0.896081093779784 0 0
0.946218410450141 0.943641073615553 1 1
1.03732745124252 1.03445163297308 1 1
1.04935088951729 1.04670397377403 1 1
0.972015670758337 0.969247914907482 1 1
1.0144180265012 1.01080933977609 1 1
0.895404841314743 0.892653848355873 0 0
0.956984475310038 0.954195409781174 1 1
1.05637215796827 1.05336478992328 1 1
0.886606088333366 0.88389298028358 1 1
0.905822894448985 0.903425495352629 1 1
1.08418578639551 1.08121594260294 1 1
0.901338478543053 0.898778332943705 0 0
1.11386294967865 1.11108182032725 0 0
1.04427161955858 1.04140481607461 1 1
1.05275551246942 1.04950433335049 1 1
0.965918427853075 0.963846781357706 1 1
0.939234014708406 0.936536600376997 1 1
1.04990649993963 1.04715915560371 1 1
0.912549209774732 0.910301353891448 1 1
0.946364348380209 0.944025513071873 1 1
0.969384138339915 0.966087390915923 1 1
1.01495197503445 1.01256230064756 1 1
0.95178963511676 0.949484305220756 1 1
0.994486559400867 0.99160319050201 1 1
1.03754774111848 1.03408105925452 1 1
1.04737395355396 1.04429908037279 1 1
0.965715274589244 0.962670502858522 1 1
0.95574737953232 0.952979654487862 1 1
1.11074580238016 1.10736738541567 0 0
1.01270077903381 1.01018046479707 1 1
0.970187094712608 0.967752080077542 1 1
1.09269848333521 1.08975862088032 1 1
0.93330753799834 0.930564199583736 1 1
1.04226284185162 1.03904029765769 1 1
0.99867715918546 0.996072590574641 1 1
0.976562705677788 0.973847971840107 1 1
0.961056341243595 0.958057509835953 1 1
0.953038193008127 0.950473190775177 1 1
0.974609604417738 0.971982273811086 1 1
0.975549616345886 0.972274428142026 1 1
1.04185060718345 1.0393532405381 1 1
1.01526772665718 1.01279181695762 1 1
1.01962974235195 1.01708920082749 1 1
1.01858020654001 1.0160296986813 1 1
0.99556177060962 0.992134995780614 1 1
0.967969088715834 0.965301846679785 1 1
0.995361938751725 0.992660441783053 1 1
1.11086747518853 1.10690944500495 1 1
1.04089656904603 1.03820598177691 1 1
1.02828299027588 1.02539179242359 1 1
0.992964115473001 0.990355851659456 1 1
1.00382677748984 1.00094305813077 1 1
1.01118621417195 1.00839860301554 1 1
1.07073624958966 1.06692864368557 1 1
0.975856292411791 0.973251268689529 1 1
0.965477784036484 0.963064727869868 1 1
0.966760442804948 0.964047720680922 1 1
1.00790257422911 1.00502137112282 1 1
1.0000923995025 0.99731164467659 1 1
0.980202324739123 0.977072058102183 1 1
1.01081337090332 1.00835822189064 1 1
0.93573770522135 0.932970004036191 1 1
1.08417119005708 1.08137064689446 1 1
0.967905636086567 0.965357983797721 1 1
1.03026073893691 1.02734591626796 1 1
0.919884765624816 0.917113540034772 1 1
0.969352774139047 0.966179866925553 1 1
1.01838163905386 1.01554297418029 1 1
1.00361968180473 1.00104279536846 1 1
0.992375312992482 0.989773401451428 1 1
0.880640523516777 0.877837008086367 0 0
0.934912539742966 0.932237996735151 1 1
0.928226001714672 0.925243965772103 1 1
1.03056760717363 1.02747632550829 1 1
0.963849097567391 0.961286326857974 1 1
0.976226222420207 0.973691086103453 1 1
0.988953347062978 0.986088378649412 1 1
0.981107263605525 0.978475694679018 1 1
0.979606222269503 0.977275712577574 1 1
1.04000866031011 1.03761023813775 1 1
1.06489788165045 1.06186067226711 1 1
1.03471841423234 1.03147700517319 1 1
1.00272628831073 0.999574310051811 1 1
1.03228072709944 1.02967672431731 1 1
0.945530310569138 0.943096769105663 1 1
0.996832437718249 0.993888730941345 1 1
0.947528255672859 0.945306839773284 1 1
0.932022441905003 0.929888231200399 1 1
1.01957465589257 1.01686367290766 1 1
1.0543625382809 1.05163038922856 1 1
0.927644972659151 0.925253901593055 1 1
1.07725033890142 1.07432250216813 1 1
0.963423971080769 0.960102545250652 1 1
1.00135580739185 0.998811573850636 1 1
0.997263583488436 0.994295806023154 1 1
1.00694505823033 1.00354836248476 1 1
1.02522144696113 1.02227722999615 1 1
0.991923931773632 0.989557585981633 1 1
1.01636543150744 1.01396181668381 1 1
0.920687740990665 0.918181342937678 1 0
0.983320763552259 0.98036748090219 1 1
0.957127494186794 0.954410849414701 1 1
1.09393195516901 1.0907410622935 0 0
1.00783458576455 1.00533312258041 1 1
1.0191710543205 1.0164283041184 1 1
0.967880048571646 0.96515576822245 1 1
0.91527392727254 0.912922338462829 1 1
1.00648222135521 1.0036018529008 1 1
1.00361919431699 1.00124509576284 1 1
1.00722043729222 1.00426351090676 1 1
1.02960928832837 1.02629682148798 1 1
0.96866910546229 0.965328510457775 1 1
0.931472945973105 0.928546173656496 1 1
1.08312950538921 1.08018138841571 1 1
1.00630323446455 1.00340416061481 1 1
1.16004634785284 1.15652954518937 0 0
0.974279424686893 0.971551757599741 1 1
0.888425459961833 0.886125955760998 0 0
1.03511578312361 1.03247381715931 1 1
1.03105905282179 1.02752947928162 1 1
1.00646865806434 1.00351416143088 1 1
1.03676069787704 1.03422870137573 1 1
0.965674988640197 0.962164246135543 1 1
1.01509348330363 1.01234137660289 1 1
1.00841308915362 1.0059179469333 1 1
1.03222692857833 1.02942805518579 1 1
0.93670466299178 0.93382843365037 1 1
0.94504283778976 0.942146386000503 1 1
1.10488559299471 1.10188198399682 1 1
1.04566541350988 1.04265632085672 1 1
1.03404366582727 1.03062091524196 1 1
1.03438909865413 1.03172510765424 1 1
1.07148611738426 1.06841105029347 1 1
0.851161101390964 0.848915868418042 0 0
1.04856076936641 1.04478899040027 1 1
0.89524111357295 0.892852698707601 0 0
1.01463977936555 1.01202805456853 1 1
0.961266682863659 0.958957531012879 1 1
1.05562270767551 1.05269336079929 1 1
0.996923840186533 0.993991760617809 1 1
0.959540867193408 0.956992629118394 1 1
0.967546174779873 0.964861849852721 1 1
0.944754770002713 0.942558866973965 1 1
0.941571091115117 0.939060168579727 1 1
0.976731045186954 0.974438468645343 1 1
0.991113492661352 0.988471430142405 1 1
1.04483073465074 1.04215337476027 1 1
1.07665167979988 1.07393033865304 1 1
1.03254215531423 1.02984861029085 1 1
0.990507314447411 0.987996963395037 1 1
1.02424571407178 1.0213302081043 1 1
0.982217567611611 0.97926888760647 1 1
1.04778693527832 1.04509565142036 1 1
1.03156087956629 1.02873779702234 1 1
0.926038903914509 0.923512030065266 1 1
0.962360048609756 0.960055252921121 1 1
0.996017348119599 0.9929730435492 1 1
1.01430457471009 1.01082840661736 1 1
1.05833584288787 1.05562310361915 1 1
1.02270155769364 1.01930803285898 1 1
1.00169333854715 0.998845290624004 1 1
0.995766278193739 0.993200463190366 1 1
1.03268938464342 1.02987206409515 1 1
0.95345182785632 0.951354224509649 1 1
1.0469147850943 1.04386752608271 1 1
1.00197103161658 0.99955499083999 1 1
1.00533992064348 1.00263575316841 1 1
0.998035728286043 0.994849183709518 1 1
1.02200515829656 1.01895813252916 1 1
1.07824360543601 1.07515754445014 1 1
0.948843706245252 0.946068377433914 1 1
1.04645249228411 1.04341136244144 1 1
0.976610311678605 0.973470211288151 1 1
1.04764569469333 1.04505752369993 1 1
0.961481538343517 0.959069512103634 1 1
1.00298562577071 1.00018017682263 1 1
0.907758359602589 0.905113816715526 1 1
1.02004179046543 1.01697655279275 1 1
1.04159035518228 1.03807814332859 1 1
0.935947504452818 0.933745835436231 1 1
0.978448908719962 0.976004323547891 1 1
0.913390292649431 0.910363394041797 1 1
1.00749424966938 1.00488137442271 1 1
0.943509959902492 0.941012160519571 1 1
0.977989395457566 0.975758875888187 1 1
1.06901724476119 1.06596612689791 1 1
0.994935136637783 0.992285944015416 1 1
0.94282440498103 0.93962242590048 1 1
0.988593686035119 0.986583518365074 1 1
1.01851312965454 1.01579583055597 1 1
0.949900619820968 0.947041789637614 1 1
0.993861617175699 0.990978382174811 1 1
1.02037862722944 1.01751602615152 1 1
1.01501855439789 1.01211467624724 1 1
0.995039655529813 0.99252872761362 1 1
0.985143961915101 0.982639049193328 1 1
0.974583852444323 0.971675016175857 1 1
1.00630853385628 1.00359678311134 1 1
0.970163631314695 0.967628532592561 1 1
1.05854042802844 1.05566685329685 1 1
0.985775439250739 0.982886727971484 1 1
1.04618540127771 1.04334073506441 1 1
1.03473983847686 1.03204037166845 1 1
1.00644173777389 1.00409412199451 1 1
0.945754868802723 0.942738010023928 1 1
0.813887319573889 0.811729916512693 0 0
1.00341168736938 1.00055557570201 1 1
1.08999552683602 1.08687687801297 1 1
0.974087113325585 0.971108938033802 1 1
1.00301189263402 1.00060659873959 1 1
0.996362460676359 0.993950001371968 1 1
0.948042134941103 0.945334454941706 1 1
0.999504844975518 0.996968135245335 1 1
0.973140085674064 0.970604087983857 1 1
1.05320189630222 1.05054503868654 1 1
1.03043193887083 1.02738829888483 1 1
1.04126886937158 1.03841128973222 1 1
1.03736796054051 1.03476234395126 1 1
1.10794992028756 1.10529253007376 0 0
1.03832234739926 1.03516291575155 1 1
1.0653503580543 1.06258668403203 1 1
1.02540027404986 1.02246668142354 1 1
1.06824668697913 1.06478372786698 1 1
1.05906198903419 1.05616132685746 1 1
0.935254339988794 0.932608804498844 1 1
1.00266147522926 0.999882383105769 1 1
1.03043960194974 1.02781619264081 1 1
0.996998409632761 0.994317031191309 1 1
0.996610906733191 0.993701574425338 1 1
0.95136266431627 0.948702607322805 1 1
0.960887392503615 0.958417178160568 1 1
1.074416781731 1.07147978709222 1 1
1.01567395830486 1.0123957079579 1 1
1.07140084233738 1.0684830315122 1 1
0.963850714477466 0.961394141510277 1 1
0.971703333893293 0.969346269751785 1 1
0.970243261660723 0.967209354436358 1 1
1.05592877588136 1.05281020038866 1 1
1.11494094272427 1.11180847183419 0 0
0.984317753326678 0.98165499023751 1 1
1.00132989560141 0.998873880294274 1 1
1.0018699975929 0.998996471522433 1 1
1.00738677358939 1.00489606126892 1 1
0.97170060093847 0.969167885294651 1 1
1.05310315951697 1.04950281616691 1 1
1.09260922099229 1.08963370079401 1 1
0.992260207207931 0.989634561199029 1 1
0.979657336697958 0.976978195624369 1 1
1.03239878480151 1.02966627308953 1 1
1.00110412746493 0.99875952148975 1 1
1.01288985914575 1.01026119151104 1 1
1.04635412201001 1.04364216439278 1 1
1.02148269568261 1.01877037568689 1 1
0.972828979337547 0.969915737120957 1 1
1.02616157251806 1.02308121156427 1 1
0.961156601424882 0.958802326688414 1 1
0.952772849913766 0.950233061849804 1 1
0.965127280980851 0.962492231436909 1 1
1.07821624083723 1.0756627911293 1 1
0.968453508659314 0.965815600869866 1 1
0.953521253241125 0.950913475582203 1 1
0.974217080369955 0.97123840431894 1 1
0.988948525007051 0.98661100960085 1 1
0.959692492135704 0.95713901846325 1 1
1.00502908548603 1.00215485214824 1 1
1.09689340113493 1.09400224712683 1 1
0.99854910071984 0.995634890751285 1 1
0.98228651792919 0.979827164117641 1 1
1.05673099384652 1.05342140894244 1 1
1.02426229938558 1.02183377883165 1 1
0.999718665327474 0.996416590065665 1 1
1.00766329268128 1.00437240571269 1 1
1.05607660680595 1.05338890338305 1 1
0.972142376418771 0.969244259665882 1 1
1.01265037232132 1.00927353607317 1 1
1.12004499943143 1.11690371998642 0 0
0.896443609739934 0.893155879213828 1 0
0.994925391094175 0.992223956891475 1 1
0.983017588102609 0.980059502829397 1 1
1.12569513298568 1.12240092283738 1 1
0.990370220903301 0.987534039402261 1 1
1.0173288943771 1.01401464462796 1 1
0.959587431706443 0.957296697666222 1 1
1.00405901475877 1.00151086218035 1 1
0.954551274473597 0.952040393687883 1 1
1.00507877240239 1.00255313315579 1 1
0.969046406761502 0.96674376017618 1 1
0.94604705062634 0.943204267659644 1 1
0.933206318440385 0.930287064739309 1 1
0.975237854512928 0.972779032135073 1 1
1.07935396516846 1.07640520654735 1 1
1.03966438567266 1.03674457988542 1 1
1.03915614438609 1.03606563522531 1 1
0.838005540436435 0.835719195231787 0 0
1.0176145295081 1.01466925513132 1 1
1.02095092508723 1.0181015370399 1 1
0.995710992201033 0.992631155468821 1 1
1.03017307155298 1.02774728240334 1 1
1.0597423035446 1.05710660677919 1 1
0.975608707546339 0.973346731067345 1 1
0.924049904946676 0.921628321116523 1 1
1.0142776345741 1.01184639659368 1 1
0.978880872825293 0.97562800956939 1 1
1.09111912783527 1.08822343377063 1 1
0.943561165639324 0.940994647146369 1 1
1.00305926167537 1.00015042520849 1 1
1.01591925315247 1.01307116934274 1 1
1.11522472090326 1.11185877566813 1 1
1.0772582722318 1.07463213520084 1 1
1.012360880703 1.00965272178753 1 1
1.07571652112194 1.07276110613665 0 0
1.04201385992263 1.03863904777246 1 1
0.938536417137243 0.935610711805143 1 1
1.07980689639228 1.07699587270446 1 1
0.96182305581197 0.958551380782341 1 1
1.02863253303131 1.02551057907946 1 1
0.953138216799484 0.950496805849941 1 1
0.98357297788234 0.980907445076656 1 1
1.08337592780377 1.08021163039035 1 1
0.946330985131495 0.943762992885973 1 1
1.008401867227 1.00605390858327 1 1
0.951015791612899 0.947923030834918 1 1
0.923220830740097 0.920640698691775 1 1
1.07795510385267 1.07468162823269 1 1
0.933247739425582 0.930632391696978 1 1
0.932814883694159 0.930372820002072 1 1
0.99786079259973 0.994890052753844 1 1
0.89509498103817 0.893032681230522 1 1
0.990277940284648 0.987876703749523 1 1
1.01621226174647 1.01335197335644 1 1
0.975876586706905 0.973025326473906 1 1
0.950497566905449 0.948026863485655 1 1
0.930348297622079 0.927828415420373 1 1
1.03432468514286 1.03158572018018 1 1
0.999913860416767 0.997031414856677 1 1
1.02074754302159 1.01802572725408 1 1
1.0606895009616 1.05758686536401 1 1
0.971720082302011 0.969143950067023 1 1
0.990806540372359 0.987390390200203 1 1
0.921810487682855 0.918337457236149 1 1
1.05015279004296 1.04686219942673 1 1
1.04307083799682 1.0400562109624 1 1
1.02103250322879 1.01836465129151 1 1
0.950152809654315 0.947274496971907 1 1
0.978773668988378 0.975997833739455 1 1
0.915690307760829 0.913026765084092 1 1
1.04862042223619 1.04525509349204 1 1
0.969031680270813 0.966739984259348 1 1
0.935445336506516 0.932954770017789 1 1
1.06608462632043 1.06320694120598 1 1
0.910983490826508 0.908639265949663 1 1
1.05700867410148 1.05386692292548 1 1
0.909750462042275 0.90717083755468 1 1
1.03535574084262 1.03276663657899 1 1
1.04145114253395 1.03850345699796 1 1
1.00176448283521 0.998749828733185 1 1
1.02023929153328 1.01764994752076 1 1
1.0187477635446 1.01567656941713 1 1
1.08560590918492 1.0827216554078 1 1
0.980218852406968 0.97744267936393 1 1
1.11114474221095 1.10780893878432 0 0
0.994231019965228 0.991434219823517 1 1
0.860802671426544 0.858465817547604 0 0
0.989589447930045 0.986575836794241 1 1
1.01996978182058 1.01697012006609 1 1
1.02840769769761 1.02528347569793 1 1
0.96363824910308 0.961011011879184 1 1
0.928961270099911 0.926402575109516 1 1
1.01015073928414 1.007497730135 1 1
1.02840134875693 1.02562951147451 1 1
0.903848281505656 0.901452300601606 1 1
0.944069989621538 0.941462963204156 1 1
0.9571745004886 0.954647393038608 1 1
1.02628829543963 1.02355500847241 1 1
0.999130822737184 0.996238393823472 1 1
0.989854843803677 0.98700527613919 1 1
0.92809541191205 0.925521619658426 1 1
1.01394744779226 1.01079806253779 1 1
0.904434578377743 0.901891430344041 1 1
1.00858288227281 1.00589147871318 1 1
0.926655219779246 0.924082357276716 1 1
1.00702399708002 1.00417913242652 1 1
0.962882626983346 0.960234673949812 1 1
0.949499194079549 0.946768511691666 1 1
1.01386055818405 1.01129457344036 1 1
1.06912968328507 1.06620270645642 1 1
1.07119512402815 1.06860880040577 0 0
0.985962496108095 0.983297772687917 1 1
0.977194389218832 0.97472263074618 1 1
1.04581838437273 1.04276505559067 1 1
0.978269973340291 0.97545020517526 1 1
1.01913750184512 1.01632216832409 1 1
1.00918874987482 1.00601211356043 1 1
1.03023453327486 1.02781951225337 1 1
0.982916185723829 0.980393020150552 1 1
0.972302752038893 0.969621508068504 1 1
0.997009542362685 0.994436433278324 1 1
1.04020594971253 1.0370498679047 1 1
1.02924544187551 1.02594688818681 1 1
0.957523309036471 0.95471141340198 1 1
1.05729084564655 1.0544151677919 1 1
1.06903870165251 1.0666187171893 1 1
1.0697540510329 1.06667888825913 1 1
1.0394988513628 1.03662343413965 1 1
1.02794419457041 1.02518085451913 1 1
0.867704364987736 0.864950655931145 0 0
1.09994905995975 1.09688519433155 1 1
1.01096782627534 1.00812602564077 1 1
1.00825533387014 1.00482031018374 1 1
0.930805589077272 0.927377900557406 1 1
0.980748193159036 0.978263215767888 1 1
0.983873744449866 0.981262570208136 1 1
0.974829276501809 0.971830266831785 1 1
1.06074201006898 1.05734615357763 1 1
1.04264262780467 1.03996688107242 1 1
1.1022962025902 1.09935606258836 1 1
1.01287761410796 1.00998784732112 1 1
0.995032474462768 0.992677319208838 1 1
0.99362567160876 0.990251137689316 1 1
0.998106585452716 0.994825229014639 1 1
0.940145550220208 0.937874025173365 1 1
1.04851140892806 1.04526123785158 1 1
1.06940620926541 1.06640972596154 1 1
1.00501728495296 1.00232128525441 1 1
1.03074811790887 1.02782062567545 1 1
0.968505567367559 0.965743765537675 1 1
0.948414380758775 0.945997296573624 1 1
1.0348011253486 1.03084226870611 1 1
1.04507963131798 1.04256700553592 1 1
0.929626394650902 0.927064163536947 1 1
0.997633134665496 0.995166685118466 1 1
0.961882081331205 0.95927974434612 1 1
1.07083138833864 1.06824258139167 1 1
1.02698145552784 1.02406299646185 1 1
1.05886438532297 1.05603232117481 1 1
0.992542050183539 0.98983708549313 1 1
1.08011817489704 1.0775447338778 1 1
0.995489601892727 0.992820888508239 1 1
0.932807949587128 0.930745342880688 1 1
1.04984908153796 1.04666396622527 1 1
1.02640199868173 1.02384555853938 1 1
0.959473080719828 0.95640416705476 1 1
1.05632363344346 1.05350810994001 1 1
1.01224039008595 1.00952449550131 1 1
0.920982198857335 0.918723629957807 1 1
0.997790927662346 0.994863859495596 1 1
0.935335828329463 0.931996347742371 1 1
1.03125493863161 1.02768848727331 1 1
0.971599243222974 0.969327052787813 1 1
0.98377870577537 0.980898290969188 1 1
1.11309559625973 1.1103472335585 0 0
0.975328696038718 0.972307865893526 1 1
0.974525846147928 0.971863908106662 1 1
0.958479457491487 0.956400979577103 1 1
0.993398468265101 0.989847594273907 1 1
0.889068627753708 0.88633289635749 1 1
1.03551762443362 1.03172895268367 1 1
1.00069885301103 0.998015436006556 1 1
0.93190950930015 0.929021678730933 1 1
0.992897797745049 0.990120586703967 1 1
0.957317771304751 0.95483229242561 1 1
1.01995929686006 1.01686520168461 1 1
0.991128795895003 0.988225217095639 1 1
0.996050019699546 0.993107089448099 1 1
0.923951307011868 0.921647637692502 1 1
1.04852631378776 1.04579174035496 1 1
1.12921338145539 1.12626816794364 0 0
0.898938062556876 0.896092206959248 0 0
1.0354209082817 1.03245500220621 1 1
1.05020189883698 1.04703754690426 1 1
0.981973128843169 0.979382345997953 1 1
0.959169939267533 0.956841319176162 1 1
1.03638799327378 1.03404096242591 1 1
0.999872410367045 0.997324596070993 1 1
0.933279172017992 0.931146696880061 1 1
1.14218780228253 1.13894532089716 0 0
0.994898083286518 0.992058047584012 1 1
0.982006514716053 0.979178899173432 1 1
0.994240878646776 0.991730148526787 1 1
1.00292498912488 1.00042953885527 1 1
1.04380482669836 1.04060887669246 1 1
0.991646059304725 0.988946549670608 1 1
1.08066591602664 1.07799764715334 1 1
1.0809337511234 1.07791140946115 1 1
0.972736216639109 0.970054697591123 1 1
1.00761640083584 1.0051804181618 1 1
1.02791111939693 1.02516120129444 1 1
1.03696363028884 1.03375478374686 1 1
1.08787964466598 1.08493343620324 1 1
0.96199560377074 0.95902345892002 1 1
0.992834569272777 0.990263458131677 1 1
0.940427237167143 0.937602962409576 1 1
0.97802371970552 0.974831358808028 1 1
1.02548229681439 1.02265992692889 1 1
1.0619079549668 1.05878048001306 1 1
0.896370940624188 0.893771020528364 1 1
1.08379979323322 1.08026048222558 1 1
1.03721344188382 1.03408706320503 1 1
0.989344353355057 0.986324280632284 1 1
0.951520167247768 0.948992591160153 1 1
0.976693256691742 0.973769560101209 1 1
0.988956770216514 0.985954208801809 1 1
1.00892257612912 1.00586635365093 1 1
1.01102679479296 1.00869372866327 1 1
1.08639965656308 1.08354065770025 1 1
1.03287712888314 1.02963237249467 1 1
0.990099658096281 0.987140867658578 1 1
0.952798769450461 0.950149524053556 1 1
0.931771779121562 0.929352158005278 1 1
1.05405666644748 1.05124540830276 1 1
0.961829753325757 0.959016626134424 1 1
1.05767626032745 1.05447961094738 1 1
0.97246250664456 0.969722328782984 1 1
1.00887851163787 1.00602145087961 1 1
1.0197499812554 1.01660487220146 1 1
1.02193060053573 1.01900754789811 1 1
1.00773342990884 1.00501785942567 1 1
1.02510219433254 1.02253024438698 1 1
0.905770160423732 0.903002759010143 1 1
1.00289148077742 1.00028196169725 1 1
1.05082137853419 1.04785750122338 1 1
0.929268131163432 0.926822280095822 0 0
1.06853143516289 1.06564401683221 1 1
1.06372677998041 1.06086680985315 1 1
1.13579905652804 1.13248834430747 0 0
0.953921117114156 0.951158648680188 1 1
1.0096336452222 1.00722209182136 1 1
1.01253252720136 1.00975122665567 1 1
0.994434813422453 0.991554965570259 1 1
1.10842098022365 1.10527112886332 0 0
0.974791775076917 0.971833605837008 1 1
1.0384715853982 1.0353961787974 1 1
1.08687572888649 1.08417096229876 1 1
0.97026151935643 0.967279546277087 1 1
0.995229328641244 0.992642624523654 1 1
0.943348888698519 0.940712071573114 1 1
1.02805975917234 1.02545454768972 1 1
0.979365528757774 0.976777312255281 1 1
1.02535719368259 1.02227963293605 1 1
1.14560386590855 1.14241942187912 0 0
0.977265082307488 0.974134536613237 1 1
1.00269771265165 1.00005926974463 1 1
1.04277856174884 1.03986712672947 1 1
0.99543692902242 0.992350557028604 1 1
1.05742131238292 1.05410495570581 1 1
0.98053614109701 0.977574746652386 1 1
1.06093107663864 1.05818314239771 1 1
1.01972526604044 1.0169231547071 1 1
0.855584661838268 0.853073678986401 0 0
0.912273542474628 0.909646610773828 0 0
1.03284025514374 1.02909717402832 1 1
0.94804307384158 0.945078742063076 1 1
1.18125320605402 1.17834725870968 0 0
1.01259864110921 1.00983952433813 1 1
0.964162873849005 0.961232196328699 1 1
0.969051020875053 0.966345771216411 1 1
1.03877036469123 1.03588192737552 1 1
1.0100721796302 1.00771500493182 1 1
1.05635156441779 1.05346636627558 1 1
1.02995760839601 1.0269237525405 1 1
1.02391220675874 1.02130960428763 1 1
1.0349634844511 1.03195438696879 1 1
1.039840515511 1.03711666145731 1 1
0.989695411966465 0.987188101141851 1 1
0.90634642343032 0.904062842514666 0 0
1.0460634890639 1.04331363341303 1 1
0.956014539970562 0.953218207361166 1 1
1.00069471942815 0.998291111400173 1 1
0.994349351947795 0.991644312178315 1 1
1.05579276440337 1.05313094287278 1 1
0.913017487253413 0.910016122376899 1 1
0.919286729985577 0.916688887628432 1 1
0.945468867488128 0.943121541922967 1 1
1.00461802049985 1.00190100974607 1 1
1.00045227991124 0.99727213167523 1 1
1.12921397868526 1.12603289949537 0 0
0.918716333600098 0.915735348620406 1 1
0.963098116076689 0.96039663467482 1 1
0.975278473434675 0.972811404934453 1 1
0.916018004459163 0.913315319230684 1 1
1.03805944392682 1.03452818825788 1 1
0.982543817554827 0.979708342939105 1 1
1.03233991116252 1.02945863996441 1 1
1.01071767083619 1.00792930479271 1 1
0.964085105258642 0.961386185142914 1 1
0.948781216605275 0.946405996556606 1 1
1.06915239529951 1.06547893642693 1 1
1.00451189656449 1.0018176052841 1 1
1.02983545332443 1.02696398159168 1 1
1.01108575495245 1.0080752398315 1 1
0.978746182314127 0.975921898960218 1 1
0.948465300513991 0.94532253734734 1 1
0.988617446971673 0.985837628595054 1 1
1.07626686334246 1.07324165655593 0 1
0.938495427105712 0.936090417479133 0 0
1.07422933833455 1.07109593050923 1 1
1.05451325571838 1.05160425933716 1 1
0.997947160512222 0.994951158097587 1 1
1.06637319946538 1.06331133048896 1 1
1.06029502205758 1.05782800349732 1 1
0.903629262225547 0.901145734153799 1 1
1.00306853087374 0.999923403156071 1 1
0.988983872713917 0.986035667598738 1 1
0.931438790779547 0.92811594270429 1 1
0.942529722172753 0.939976916165736 1 1
0.943765357032814 0.940782509062817 1 1
1.02910056174415 1.02644218916635 1 1
1.01129226309759 1.00829162152418 1 1
1.11317272875505 1.10976898153364 0 0
1.07440755825756 1.0718282235155 1 1
0.952221002021948 0.94951012775023 1 1
1.01834346451199 1.01498781349405 1 1
1.06806988645437 1.0647839027942 1 1
1.02019068162211 1.01691938787799 1 1
1.02398677090606 1.02074014257124 1 1
0.969810624604244 0.967608210268404 1 1
0.998172897175129 0.99505283583705 1 1
0.9841045017534 0.981278053877801 1 1
0.98748224572823 0.984817847049812 1 1
1.02489942561783 1.0217555848932 1 1
0.954992631869956 0.95225159088326 1 1
1.01223059270591 1.00929216163953 1 1
1.05304677644231 1.05052241861892 1 1
1.00483722141623 1.00208253208656 1 1
1.01935094651789 1.01644548118387 1 1
0.983327582965373 0.980340974887404 1 1
0.978640467646723 0.975804236908285 1 1
1.00734478043565 1.00487051177779 1 1
1.01850313287649 1.01500854273463 1 1
0.963977466612986 0.96150684799962 1 1
0.96523704463054 0.962613503280229 1 1
1.00249437020132 0.999416454878623 1 1
0.97049414883725 0.967738885323638 1 1
1.05547135537276 1.05252421322282 1 1
1.0436524529792 1.04106677083304 1 1
1.0138510823698 1.01124399329968 1 1
1.02439732393331 1.02118288583689 1 1
0.988883214892964 0.986075530913954 1 1
1.02243833542873 1.01995451774758 1 1
0.977052788863914 0.974058405859418 1 1
0.995068321606611 0.992037463736602 1 1
1.01353620334758 1.01074362933291 1 1
1.03245972686084 1.02972257982589 1 1
0.951290195261955 0.948340648568685 1 1
1.00909208263663 1.00661083578768 1 1
1.01146191664741 1.00794486140274 1 1
0.906478926356251 0.903807094541139 1 1
1.06009699683115 1.05723884827638 1 1
0.951639347373112 0.949015384215192 1 1
1.03266290868844 1.02925314581155 1 1
0.993917881734353 0.990696573687852 1 1
1.0890649912436 1.08580374855904 1 1
1.01771668724776 1.01505699549615 1 1
0.948367343706132 0.945816618335087 1 1
0.922689428722693 0.919687064689532 1 1
1.00046404246448 0.99782467978042 1 1
0.994803076706516 0.992049733757414 1 1
1.02016371773484 1.01765429498248 1 1
1.05844145859461 1.05544426184744 1 1
1.01906081801653 1.01641201136816 1 1
1.00291735632549 1.00023487829079 1 1
0.993240733187237 0.990347147370107 1 1
1.02821350483932 1.02545304004658 1 1
1.04228047926066 1.03916751645612 1 1
0.905452982086121 0.903231283040889 1 0
0.881544796376073 0.878949867285336 0 0
0.998095261413805 0.995331559427225 1 1
1.01754719994405 1.01506738595198 1 1
0.993736995054108 0.990666329022117 1 1
1.03782164234325 1.03521307368579 1 1
0.989666691301882 0.986755712860634 1 1
0.953712210727448 0.95127388683509 1 1
1.0311900058229 1.02770916183765 1 1
0.949264605518433 0.946520359482298 1 1
0.98956841349187 0.986866897348781 1 1
0.984217935463049 0.980649834870217 1 1
0.942086025294974 0.939543469999946 1 1
1.01821592292883 1.01520219945498 1 1
0.971944129120178 0.969532579433915 1 1
0.979023164328821 0.976588999485265 1 1
0.961594380866985 0.959409665717457 1 1
0.934871371573579 0.93254063144103 1 1
1.05940299608728 1.05616848289587 1 1
0.946885819224367 0.944055129216955 1 1
1.02148504596311 1.01910787710222 1 1
1.0449507619515 1.04199176121601 1 1
0.986455183342903 0.983324121100571 1 1
1.04444884473874 1.04168910794501 1 1
1.09619995293115 1.09288732963286 1 1
0.961598571005911 0.958693634051559 1 1
0.926229187831567 0.923655011056956 1 1
0.977372746189104 0.974158497144226 1 1
0.996342444432439 0.993601898960504 1 1
0.936694103540676 0.933923556652385 1 1
1.00259681458598 0.999491436463199 1 1
0.998494155054582 0.995959627553721 1 1
0.970002995109989 0.967343274096065 1 1
1.0094670518235 1.00596155528785 1 1
0.973850035488055 0.971295543304818 1 1
1.03028866218128 1.02738535748428 1 1
0.901812328476992 0.899113782931224 1 1
0.924644455706693 0.922234716172179 1 1
0.944634061737909 0.942103911311346 1 1
1.03187724709236 1.02912101042484 1 1
0.977094071506309 0.97456717034043 1 1
0.990295177026751 0.987450778686344 1 1
1.00652399814497 1.0038405157758 1 1
1.05628966479509 1.05312280652835 1 1
0.953481559494445 0.951180270027945 1 1
1.00923783289673 1.00653614532663 1 1
0.976342312610594 0.973617870457668 1 1
1.0847205805527 1.08127836496387 1 1
0.937783668219878 0.935216254932596 1 1
1.02067269993749 1.01820364301939 1 1
1.00773533033585 1.00500601272807 1 1
1.01936617421304 1.0169153530139 1 1
0.95862864256421 0.955598631820529 1 1
0.89249979846346 0.890166660121331 0 0
1.0353833796377 1.03219108211749 1 1
1.09118349213407 1.08785140382147 1 1
1.05559390711482 1.05263088541039 1 1
1.02164173703069 1.01856655619414 1 1
1.00326904396816 1.00038269360175 1 1
1.05931242693393 1.05632328503054 1 1
0.992493646423743 0.990048481533482 1 1
0.968289642361266 0.965082999786127 1 1
1.04403053276699 1.04088275540684 1 1
0.946148404647565 0.943294031082615 1 1
0.939826551360231 0.937061941432135 1 1
0.967789633894473 0.96480360734862 1 1
1.0324173683344 1.02966357868559 1 1
1.00852144639174 1.00577638711148 1 1
1.05240194848599 1.0493740274423 1 1
1.05230317426662 1.04921224062955 1 1
1.04945545538738 1.04671548779368 1 1
0.984776910841401 0.981915510657625 1 1
0.931364158432447 0.928591727454828 1 1
1.05203701426922 1.04949410792274 1 1
1.04852942970691 1.04511586684778 1 1
0.955125590417842 0.952499068747555 1 1
0.907725025251144 0.905410979767836 1 1
1.08168269482508 1.07822861621498 1 1
1.0226204531133 1.01944001193086 1 1
0.977816639948577 0.974581368664951 1 1
1.00318891140428 1.00043383762148 1 1
0.992971658743619 0.990092057538419 1 1
1.00445271089001 1.00154237883517 1 1
1.0310709949713 1.02819483237433 1 1
0.999090599436741 0.996304889308268 1 1
0.949292764757817 0.946545035554532 1 1
0.954569675481431 0.9521471147331 1 1
0.914266397690965 0.91155721081285 1 1
0.981879071473884 0.97933810488005 1 1
1.0612454678483 1.05823596829129 1 1
0.978546102419737 0.975802391301003 1 1
0.923648499692003 0.920706870608554 1 1
1.0341668875489 1.03132229239816 1 1
0.994542869189005 0.99178797686744 1 1
1.05597986129905 1.0533605798222 1 1
0.944514852967705 0.941934397254848 1 1
0.942841664103704 0.940409979893898 1 1
1.00552484295237 1.00256547562252 1 1
0.906425574402069 0.904078502988733 0 0
0.990338145571112 0.987354189916104 1 1
1.06109105451493 1.0584227733006 1 1
1.00739366145613 1.00434349328884 1 1
0.983628608442131 0.980749850001902 1 1
1.05174768298014 1.04889413035888 1 1
0.977108765794851 0.974481001595426 1 1
1.04453718038889 1.04191471470679 1 1
0.998136624911916 0.995352469260414 1 1
1.04477402551975 1.04184915309314 1 1
0.971959437207743 0.969403814785411 1 1
0.864507267906072 0.862143109152518 0 0
0.915412105219148 0.91235714811758 1 1
1.04074448199693 1.03782620974703 1 1
0.973792112410844 0.970904330240755 1 1
1.02586465728683 1.02322689384207 1 1
0.904004541065367 0.901328573915036 0 0
1.03611112510382 1.03329862391785 1 1
0.951624920378873 0.949296100328733 1 1
0.93742510692734 0.934632258789848 1 1
0.981957192179376 0.979490747805902 1 1
1.04533691396502 1.04248511049835 1 1
1.05391881782654 1.05108524573589 1 1
1.09156224878658 1.088524766066 1 1
0.986224753137394 0.983433670083289 1 1
1.07500217271637 1.07195375997083 1 1
0.962603457116748 0.960123291956111 1 1
0.917810574808954 0.915560765912315 1 1
0.993337340440002 0.990446457927201 1 1
1.00270009607549 1.00032502626908 1 1
0.905161640125248 0.902222477018941 1 1
1.07276017525145 1.06964312621606 1 1
1.00108193353218 0.998499039852509 1 1
0.945648126902582 0.943359672819413 1 1
0.985423142967279 0.982895151132322 1 1
0.969558366304069 0.967236059679544 1 1
0.944289048603731 0.94193814456959 1 1
1.00882954098453 1.00583345623641 1 1
0.937930357323731 0.935568392999912 1 1
1.01154248135964 1.00888778459422 1 1
0.954735699017416 0.951967973074076 1 1
0.965354258255678 0.962692735576977 1 1
0.945132303209112 0.942424899579297 1 1
0.972553837817106 0.969882052074544 1 1
0.957247792118582 0.954613949803928 1 1
0.933899348202693 0.931337230473077 1 1
0.918654430438463 0.915825169492014 1 1
0.969072558689872 0.966405012992158 1 1
0.99246148971929 0.989880362471214 1 1
1.00720641637362 1.00428364910841 1 1
0.953623678615741 0.951093237161405 1 1
1.01714612217099 1.01459108159022 1 1
1.00132367008737 0.99880231283064 1 1
0.991981419173023 0.989193181959686 1 1
0.994764015683942 0.992166117081561 1 1
1.03113823250156 1.02774327089769 1 1
1.03611334097032 1.03261776748794 1 1
0.966815299377957 0.963997069880515 1 1
0.932252195706377 0.929469730168024 1 1
1.07408494576629 1.07104732355187 1 1
1.0018047093757 0.999228948847375 1 1
0.996680327990565 0.993999115023245 1 1
0.902537784716217 0.900159551967918 1 1
0.998040153324344 0.995722205635632 1 1
0.993012551139662 0.990102216091029 1 1
1.02972734684251 1.02699319429285 1 1
0.972376797804832 0.970065524389755 1 1
1.03484947129609 1.03175201774624 1 1
0.969166794219226 0.966231879773383 1 1
1.04549694684772 1.04249064281684 1 1
1.06289567115767 1.05961286396941 1 1
1.03464652114982 1.03216335211244 1 1
1.06899518900942 1.06498253585695 1 1
0.955128976902744 0.952073860242201 1 1
1.03710821013799 1.03367465521893 1 1
1.09526025272344 1.09246576738345 1 1
1.01498024582383 1.01227133517723 1 1
0.977849886535301 0.974944838965525 1 1
1.02534520776139 1.02264522067406 1 1
0.929254643030986 0.926714478072675 1 1
1.02317722199103 1.02056729456663 1 1
0.976248630954659 0.973596388338374 1 1
1.04548870772903 1.04198057146985 1 1
0.941831682356494 0.938821426453876 1 1
1.01834857967213 1.01537682076775 1 1
0.862894401220312 0.860443940844943 0 0
1.08310653848043 1.07997501075129 1 1
1.00196989394922 0.998616774073975 1 1
1.06690322299182 1.06420239163617 0 0
1.00257578751204 0.999861931233856 1 1
0.995763323559466 0.99258009628109 1 1
1.07606432630114 1.07313325152143 1 1
0.981151386558097 0.978406709262679 1 1
0.987688343069803 0.984577044169606 1 1
1.00763315120278 1.00528078455009 1 1
0.995285703567812 0.992663430029814 1 1
1.08766002542512 1.08462157897638 1 1
1.01176396737591 1.00857464853954 1 1
1.08496621671003 1.08150612841866 1 1
0.959081667331045 0.956557661781247 1 1
0.902437632408542 0.899933629147183 1 1
0.955739443779513 0.953507070501817 1 1
0.914773639331881 0.912083167439329 0 0
1.03687200142094 1.03334034347691 1 1
0.984178576343504 0.981755048793662 1 1
0.939237339610083 0.936037861548007 1 1
0.968441000895742 0.965766488358968 1 1
0.868542734272622 0.866184840645441 0 0
1.00681299304031 1.00388849625754 1 1
0.9931977788044 0.990600856296611 1 1
0.900995675457893 0.898061870908756 1 1
0.987315442339496 0.98413895739338 1 1
0.896109367459089 0.893350218083519 1 1
1.0108154384411 1.00783451001592 1 1
1.10238621656571 1.09940295944158 1 1
1.0276541470986 1.02466399941343 1 1
0.959047604308877 0.95665462399394 1 1
0.921983444888116 0.919698150449285 1 1
0.989641786876853 0.986394036731005 1 1
1.03434631432317 1.03151686783839 1 1
1.04974007752188 1.04672067155329 1 1
0.986541924332094 0.983888920786609 1 1
1.07634284845691 1.07348355160243 1 1
0.957996297432481 0.954446445252324 1 1
1.0530671071307 1.04990615443172 1 1
1.04534548414449 1.04240495342393 1 1
0.999022107410695 0.996480353978412 1 1
0.98611871962929 0.98340264252701 1 1
1.12378344809071 1.12074518065831 0 0
0.880747828519238 0.878485483348585 0 0
1.03764495130932 1.03527478648642 1 1
0.940446573288606 0.937182656176266 1 1
0.974369073698657 0.971474093202872 1 1
1.018637591289 1.0155386318962 1 1
1.05814037878996 1.05479381084697 1 1
0.973428460252942 0.970712442192778 1 1
1.01327213515837 1.01049353937757 1 1
1.02682039817794 1.02342170451392 1 1
0.969272241822404 0.966873820511208 1 1
0.994398196502541 0.991265689670879 1 1
0.972847501622302 0.970071698727643 1 1
0.978191036946325 0.975373050537714 1 1
0.956664742086882 0.953673717911506 1 1
1.10430857887363 1.1011550141418 0 1
0.942628084508565 0.93999844529288 1 1
0.974951164572662 0.972387847660373 1 1
1.09065765927618 1.08751706130714 0 0
0.952435700565664 0.950115766706474 1 1
1.0512112720143 1.04879505982693 1 1
1.05548709550683 1.052326400153 1 1
1.01473799791273 1.01177940477635 1 1
0.937959574124267 0.935762703285085 1 1
1.06971990062421 1.06689118519 1 1
1.05524856405014 1.05196810756653 1 1
1.02156724265711 1.01862256556245 1 1
1.06602064062515 1.06323788136839 1 1
0.975043474892982 0.972369114528871 1 1
1.05301141346534 1.05019904578301 1 1
1.02284086468095 1.01974857898026 1 1
1.09293722461499 1.089698906203 1 1
1.11367101914432 1.11054606903871 0 0
1.02595108992909 1.0232045076463 1 1
0.908936418010436 0.90672700618034 1 1
1.00313849346661 1.00079472120189 1 1
0.975669645765431 0.973017607710454 1 1
0.911445073607266 0.909109438129387 1 1
1.04213077037234 1.03946486757612 1 1
0.961041437259467 0.958211800050685 1 1
1.01105408246974 1.00866272389268 1 1
1.04735777802875 1.0449089713329 1 1
0.918194681357836 0.915197174941368 1 1
0.955133944705559 0.952104647102738 1 1
1.01714176032157 1.01415173071299 1 1
0.994430044628214 0.992087134744209 1 1
1.04191887155087 1.03926009596176 1 1
0.986821525346875 0.98309644194765 1 1
1.09524238939324 1.09216687232744 0 0
0.978459814568699 0.975705623337389 1 1
0.891194060846932 0.888117882496917 1 1
0.941609072053098 0.939365887989579 1 1
1.03176689277187 1.02900989662324 1 1
0.980371405303952 0.977485325449585 1 1
0.961712077913429 0.958893021175819 1 1
0.918330859730026 0.915274901742922 1 1
0.970541472812797 0.9682717744102 1 1
0.906696259623214 0.904057015077333 1 1
0.982969212998612 0.980213318186118 1 1
0.994481173975788 0.991560776082547 1 1
0.972022823724586 0.969365470213322 1 1
1.05025658931158 1.04726606239112 1 1
1.0046520481412 1.0018631535626 1 1
1.04630457866919 1.04301791492406 1 1
0.946701156950667 0.944359679456409 1 1
1.00720476077342 1.00514826725048 1 1
1.07324152217295 1.07027775119977 1 1
1.03986368171548 1.036877515196 1 1
1.00842563307264 1.00584970284066 1 1
0.908939992210142 0.906442352563035 1 1
0.969033009149671 0.966363122371625 1 1
0.955006315823546 0.952247851434445 1 1
0.980295830395143 0.977538623146704 1 1
1.010994917028 1.00870380970577 1 1
0.969010262298168 0.966282777570875 1 1
1.02155875156896 1.0187282478837 1 1
1.0576821857942 1.05436216295167 1 1
0.982529804162531 0.979664082877138 1 1
0.98043917975246 0.977738845396437 1 1
1.07507828431655 1.07188579024514 1 1
0.944631513381004 0.941916132851118 1 1
1.00660840132202 1.00332234097107 1 1
0.891931266008988 0.889458993202185 1 1
0.918214401662543 0.915576550371599 1 1
0.933863993715335 0.931399107595752 1 1
0.966670720452389 0.963508932175905 1 1
0.9924731936435 0.989713067636367 1 1
1.08797629879358 1.08514524518758 1 1
1.04095976841102 1.03844923778199 1 1
0.938034481013826 0.935096010305191 1 1
1.0061273244467 1.00385983465567 1 1
0.944160782158282 0.941509194427183 1 1
0.915163663480483 0.912289296294691 0 0
0.950153213800062 0.947537976138835 1 1
0.968021560196907 0.965185839172101 1 1
0.965916192255439 0.963188421290372 1 1
1.04313226016587 1.04051780168022 1 1
0.906591062561951 0.903775821485931 1 1
1.03386422964921 1.0313595465194 1 1
0.976629320899094 0.973694277824252 1 1
1.00426789629905 1.00121552086344 1 1
1.0562634329116 1.05383281785541 1 1
0.992422838126851 0.989606978635227 1 1
0.972143112618766 0.969920947050112 1 1
1.05980127145561 1.05695413346349 1 1
1.06746174714561 1.06432673114455 1 1
0.952865794181047 0.950016218587926 1 1
1.1050850384142 1.10214125915523 0 0
0.968665422501667 0.966359900081944 1 1
1.00606658106837 1.00321047946011 1 1
1.00746190617936 1.00446806465811 1 1
0.934226123765665 0.931633435132373 1 1
0.969239068900183 0.96622020863619 1 1
0.964301113025661 0.961690721517553 1 1
1.06373277006926 1.06051081688136 1 1
1.05778813969745 1.05507737405818 1 1
1.09929502199144 1.09614115756234 0 0
0.962307159563695 0.959862062627298 1 1
1.01275950073033 1.00942865671566 1 1
1.08290961114744 1.08021210829327 1 1
1.00580816380567 1.00306071947995 1 1
0.959505275614652 0.956939328150448 1 1
0.959737328115603 0.957434627392305 1 1
1.00124761785034 0.998125735950699 1 1
1.01073670670361 1.00762258524942 1 1
1.03559847167297 1.03254806012903 1 1
0.950995028514675 0.948807320341478 1 1
1.04129977050813 1.0385495960909 1 1
0.915935631220259 0.913414262142537 1 1
1.02750429252079 1.02451957010155 1 1
1.05708613892667 1.05342198676066 1 1
0.926021343509808 0.923640208676891 1 1
1.01175886238948 1.00909562305852 1 1
1.02591105391228 1.02289236878168 1 1
0.977613617413821 0.974843381407044 1 1
0.942159411035869 0.939848404007638 1 1
0.988362123370409 0.985333103284011 1 1
1.02120204613545 1.01804766739671 1 1
0.844421156698418 0.842052201598337 0 0
0.983313597098522 0.98063759298212 1 1
0.981146441884068 0.978440858572297 1 1
0.955319985670222 0.95267514775827 1 1
0.89067471706555 0.887590727987545 1 1
0.962820777026606 0.960180754546495 1 1
1.05152480930151 1.04830952418642 1 1
1.0943153760227 1.0915865922874 1 1
0.964254013954512 0.961847196652435 1 1
0.993584693965736 0.991001805373997 1 1
1.04665662993122 1.04369182187968 1 1
0.998515801664206 0.995033261670464 1 1
0.983199385411594 0.980692153337576 1 1
0.913991661251098 0.911226441345883 0 0
1.00294770849587 1.00050834887669 1 1
1.01944989040768 1.01669491117027 1 1
0.97769445106631 0.974458089460262 1 1
0.937068881109058 0.934427402053229 1 1
0.953845687147756 0.950507499981772 1 1
1.05365484531522 1.05024385509344 1 1
0.989922465858305 0.98716338297817 1 1
0.945764970903135 0.943047419037822 1 1
1.03592795842463 1.03354542197307 1 1
1.04941825771597 1.04639696118925 1 1
1.00590774178025 1.00307837584064 1 1
0.964365764773704 0.961955020392469 1 1
1.00700635232972 1.00395830611885 1 1
0.989833603398277 0.987069741129195 1 1
0.981627356905131 0.978831292968736 1 1
0.953141524470939 0.950125122370105 1 1
1.10216392074703 1.09931640470261 0 0
1.00590836756098 1.00221896050795 1 1
0.980168514639888 0.977099370976174 1 1
1.02017385400988 1.01768258681663 1 1
1.07684492420036 1.07309032378434 1 1
1.01434589867487 1.01180904555811 1 1
0.989571804604666 0.987057600609554 1 1
0.969171378582965 0.966121942263345 1 1
1.00121631159114 0.998679165569412 1 1
1.0454156521694 1.04235739951842 1 1
1.07593589086549 1.07299970661596 1 1
1.03854047498826 1.0358339645257 1 1
1.02561385949282 1.02294532832878 1 1
0.92672968222885 0.923857645463145 1 1
1.08710940460255 1.08347566201941 1 1
0.995614608706501 0.992998868642948 1 1
1.06873356744947 1.06582392358382 1 1
0.899549730385648 0.897088344934565 1 1
1.09045854443771 1.08701151413488 1 1
1.07802346920019 1.0752384408744 0 0
1.08785227267995 1.08525032671695 1 1
1.04433438314038 1.04167604841049 1 1
0.967318437248103 0.964820129963147 1 1
1.06574972254565 1.06231686359343 1 1
0.991398078499771 0.988806585364587 1 1
1.08008296203245 1.07666622521041 1 1
1.03008093359998 1.02754551057991 1 1
1.09497744005561 1.09208193247528 1 1
0.892367910742959 0.889918816658058 1 1
0.974226164554886 0.971330481548984 1 1
0.977679616317407 0.974616705272282 1 1
0.96519406537047 0.962547294191516 1 1
1.01293381541253 1.00953924010806 1 1
0.930847782781234 0.92832424242011 1 1
1.07600516885076 1.07322920206723 1 1
0.958589187663632 0.955617467679407 1 1
0.990459135571375 0.987647800676284 1 1
0.969089566529681 0.966382133359995 1 1
0.996753842434811 0.993152011167393 1 1
1.01710239691824 1.01438980177561 1 1
1.0238331314347 1.02078389670201 1 1
0.910973257373626 0.907593628357185 1 1
0.947465514662716 0.944986662566525 1 1
1.00635926954438 1.00365293354455 1 1
0.987418233867394 0.984472634149187 1 1
0.961913676616966 0.959411462688392 1 1
1.02832190189114 1.02539105321582 1 1
0.873060987360062 0.87086799491323 0 0
1.08672080632449 1.08389486423618 0 1
1.05883619617462 1.0550584925323 1 1
1.02631320598194 1.02372283672747 1 1
1.03890178726828 1.03583730770806 1 1
1.02130035754366 1.01836527407271 1 1
0.969615808664829 0.966518750332168 1 1
1.02309111461825 1.02055132640449 1 1
0.946520230731912 0.94318664695444 1 1
0.977980365561092 0.975582268506895 1 1
0.898147243665302 0.895494235272232 0 0
1.0071152159638 1.00413723809514 1 1
0.984721839043158 0.981862344231788 1 1
0.964520479341949 0.961886007254247 1 1
1.07819786439628 1.07553180737745 0 1
1.01773995438606 1.01484262819674 1 1
0.91843859567998 0.915993423898336 1 1
0.963575594547579 0.9607851951589 1 1
1.01274275569373 1.01054332967383 1 1
0.985916667791822 0.983264481707692 1 1
1.00413544277278 1.00162557110643 1 1
1.01221930260872 1.00854745388797 1 1
1.03118162526556 1.02806396666612 1 1
0.973339821927957 0.970449872630782 1 1
1.016402804571 1.01380678087806 1 1
1.03215912128508 1.02904642074556 1 1
0.907324617617536 0.904766246636499 1 1
0.99280655486503 0.989998368285846 1 1
1.05621401827185 1.05312436525891 1 1
0.946646887196936 0.944179343081891 1 1
1.02848056641035 1.0254031085741 1 1
1.10531521468756 1.10243199434907 0 0
1.0100716904803 1.00691132182471 1 1
1.00614176789572 1.00373241504222 1 1
0.969123234362777 0.96674065056916 1 1
1.05413406701028 1.05088395274936 1 1
1.04040050037611 1.03705491744901 1 1
0.981265609222747 0.978529560854609 1 1
0.879477795673744 0.876817987235284 1 1
0.949966300112614 0.947231181809925 1 1
1.00611786954872 1.00325028961783 1 1
0.925383713714644 0.922203802235849 1 1
0.966685792832214 0.963795375140357 1 1
1.04339762182482 1.04053496162226 1 1
1.09485392673548 1.0914925184534 1 1
1.01203189940837 1.00874177056457 1 1
0.996885452247574 0.994216835483736 1 1
0.908612977358357 0.90583676666087 1 1
0.984921858016717 0.982157536958071 1 1
0.966123673217546 0.963495068299111 1 1
0.953498983899047 0.950668664547158 1 1
1.00122880454029 0.998283720912678 1 1
1.0736164484697 1.07034604375548 1 1
1.12977750236304 1.12604272375759 0 0
0.933066665938649 0.930261176347658 1 1
0.987761843870993 0.984904230707369 1 1
1.02262996284684 1.01933131185663 1 1
0.924893248728222 0.922493982900888 1 1
0.965875846015718 0.963271107917341 1 1
0.986597242637147 0.983628236619979 1 1
0.993504183137843 0.990462091551201 1 1
0.988814463341195 0.986234142761821 1 1
0.995996358415524 0.993287917584166 1 1
1.01122990768881 1.00805400622326 1 1
0.994806030850919 0.992042644960737 1 1
1.06374011409547 1.06067056432943 1 1
1.03546528177524 1.03269439457182 1 1
0.912760670002401 0.910319489955967 1 1
1.03269648045013 1.02994914413619 1 1
0.992083088772105 0.989169325149096 1 1
0.948249037290847 0.945337941791557 1 1
0.967182586911247 0.964657147971162 1 1
1.03182683568481 1.02925576465971 1 1
0.956573431514523 0.954078169995799 1 1
1.01771621160647 1.0144514048778 1 1
0.972800571824073 0.970022525384688 1 1
1.10482534708178 1.10171499506048 0 0
1.08506858779879 1.08204105426398 0 0
0.968347127476916 0.965964297060668 1 1
1.00404115685198 1.00081073673911 1 1
1.05584762310092 1.0526164154169 1 1
0.987190149432436 0.98454373909536 1 1
1.04960885273558 1.04693145304248 1 1
0.995967719656063 0.993564239745345 1 1
0.974011916121456 0.971632205522153 1 1
0.914715803272604 0.912392776062386 1 0
1.03341037943041 1.03048412972959 1 1
1.08953746896587 1.08615079592628 1 1
0.93994280601637 0.937411198142935 1 1
0.963615187162785 0.960814710234831 1 1
1.07700145478272 1.07462921394739 1 1
1.06150487225409 1.05841165031566 1 1
0.989720064151746 0.986987998655651 1 1
1.11652480944768 1.11250220682956 1 1
0.961190323777523 0.95856028231781 1 1
1.0031316782116 1.00074752938804 1 1
0.89007133469731 0.888092262903326 0 0
1.01994133584512 1.01697377727925 1 1
0.988288192620685 0.985576568872106 1 1
0.974116686057631 0.971249581794667 1 1
1.00825160126019 1.00549988597606 1 1
1.02662538064228 1.02378812892228 1 1
1.03116481067495 1.02804919085641 1 1
0.939324312695345 0.936067929251573 1 1
1.06307960464669 1.0596121829539 1 1
0.963926729118646 0.960949464007815 1 1
1.00022896465575 0.997331461860057 1 1
1.01090642840288 1.00765569464444 1 1
1.05709339794722 1.05424315260098 1 1
1.02474256868201 1.02174917825973 1 1
1.03099659585319 1.02827899526201 1 1
1.0464128935147 1.04326860257395 1 1
0.9350655411646 0.932136166480308 1 1
1.10440505602589 1.10124643750308 0 0
1.03286345917363 1.03017016694389 1 1
0.990875395291278 0.988392179108944 1 1
1.04886873264266 1.04654673093606 1 1
0.926450402137098 0.923675421922613 1 1
0.903244128103936 0.900520502981872 1 1
0.945926628871111 0.943449383232132 1 1
0.901239899379963 0.898776998867648 0 0
0.965297042040373 0.962551328315792 1 1
1.0895141782502 1.08587548760704 1 1
1.04454297725811 1.04172638226186 1 1
1.01779672984048 1.01503014564755 1 1
1.01529276772874 1.01166719746797 1 1
1.03157899222859 1.02838598949754 1 1
1.01416558964546 1.011080220956 1 1
1.00787677119902 1.00543075653244 1 1
0.980211482838663 0.977404819178089 1 1
1.09100761440879 1.08806206499405 1 1
1.00911408856039 1.00646251535405 1 1
1.03373957649529 1.03118537262231 1 1
0.99383574131737 0.991371474662032 1 1
1.04053835553174 1.03801562888098 1 1
0.933517382246802 0.931053881320852 1 1
1.01586457282757 1.01323332655546 1 1
0.938168072992888 0.935622922246633 1 1
1.08183111380331 1.07888677877788 1 1
1.00989650024909 1.00718743169448 1 1
1.05930011188479 1.05636519643626 1 1
0.931159891914727 0.928796152784754 1 1
0.984795732880254 0.982294995299877 1 1
1.04569264360863 1.0430620470612 1 1
0.944993437286013 0.942266550329976 1 1
0.953555044214625 0.951073164619902 1 1
0.966195725525198 0.963142738223659 1 1
1.12279605505301 1.11844797343824 0 0
1.03034022721603 1.02775550243033 1 1
0.972597740599492 0.969962829792229 1 1
0.987460461555411 0.985270436478742 1 1
1.08113133291026 1.07795278188505 1 1
1.04898137063133 1.04597697728494 1 1
0.936409762205849 0.9335417148096 1 1
1.00173066979711 0.998889992454288 1 1
0.968192348890316 0.965563896495265 1 1
1.0164218736592 1.01395515468714 1 1
0.933657170041274 0.930754571114163 1 1
0.946297291559715 0.943794516429982 1 1
1.00573971947798 1.0033613970207 1 1
0.992384372796776 0.989564903690154 1 1
0.998124853300244 0.995177780841116 1 1
1.0023504400008 0.99919274791465 1 1
1.02216996305689 1.01944678695411 1 1
0.981247981073179 0.97822691021227 1 1
1.01098118060101 1.00819613846808 1 1
0.940549334374655 0.937552228440829 1 1
0.961992825496874 0.959144015822868 1 1
1.00165327552986 0.999128306420837 1 1
0.904320249262662 0.901937041230572 1 1
0.972271538176762 0.96971207182197 1 1
0.957955824466471 0.955422085237545 1 1
0.968199123919981 0.965530906314509 1 1
1.0246935760126 1.02201215291902 1 1
1.00320770377076 1.00062060510068 1 1
1.0373994177407 1.03484526272828 1 1
1.00729063555768 1.00451431753605 1 1
0.999125891465615 0.996338111721151 1 1
1.00032707911622 0.99756000999396 1 1
1.06805300050486 1.06509467338012 1 1
0.992437152430719 0.989901577120207 1 1
0.918723345885017 0.915953121344966 1 1
0.906477831769891 0.903987251271654 0 0
0.945277332539737 0.942717755727608 1 1
1.02639835770502 1.02375087810185 1 1
0.946633311511481 0.943996254570059 1 1
0.92702085822572 0.924939469629366 1 1
1.08000368746409 1.07708766861177 0 0
1.0499738134227 1.04647448968878 1 1
1.1205718036936 1.11767436066613 0 0
0.991571237788359 0.988571003178817 1 1
1.02985355028332 1.02691142414596 1 1
1.02874105000378 1.02514107012574 1 1
0.947094464467289 0.943899920843937 1 1
1.04849532765739 1.04533758087327 1 1
0.981668508288986 0.979441883183921 1 1
0.980854713745533 0.977944059253034 1 1
0.96926588586947 0.966922600985976 1 1
1.00711130722663 1.00404926340236 1 1
1.03389161463818 1.03093280169552 1 1
0.986295385179627 0.983564518943801 1 1
1.01799783341298 1.01541656587561 1 1
0.963367862913707 0.961183364264379 1 1
0.910782549661831 0.908054078572817 0 0
0.96594591863298 0.963216552850994 1 1
0.913480933702154 0.911077305430799 0 0
1.04279543517259 1.0395136567761 1 1
1.01423485953275 1.01147281387837 1 1
0.992381891580864 0.989631198001265 1 1
1.07692603434844 1.0742682585854 1 1
1.01508900058992 1.01222234149042 1 1
1.0471918869009 1.04441277066764 1 1
0.964112180909576 0.961434403315735 1 1
1.05069470583744 1.04758931961842 1 1
1.01438043405861 1.01129498623351 1 1
0.966556639496837 0.963639930394513 1 1
1.01334192120645 1.0106537791919 1 1
0.987185999648985 0.984083103721114 1 1
0.942549535697736 0.940182918979359 1 1
0.973818036711252 0.970683371372534 1 1
0.999215441429117 0.996568825544913 1 1
1.03748047613568 1.03507789256163 1 1
1.02357801142266 1.02027712298871 1 1
1.03162906309831 1.02840540303279 1 1
1.12560226593155 1.12282515875219 0 0
0.979556297206194 0.97637289673697 1 1
1.0309435895017 1.02730733114307 1 1
0.993468968055408 0.990656839875158 1 1
1.06593387330745 1.06363077708939 1 1
0.986345902112392 0.983531543011034 1 1
1.00633723305871 1.00380103497137 1 1
0.866782225748326 0.864161735780935 0 0
0.906568751043306 0.904048000640033 0 0
1.06906277206994 1.06649569764738 1 1
1.06199158970298 1.05869525589055 1 1
0.966662830813723 0.963530967799446 1 1
0.921863344066336 0.919265217093766 0 0
0.921279882681566 0.918440283608827 1 1
1.03489345584262 1.03192185028686 1 1
0.990334768445475 0.987734246074585 1 1
0.945784991868329 0.942976985055946 1 1
1.01882168787239 1.01602932770098 1 1
0.96330203607814 0.960237195737793 1 1
0.901095583474186 0.898260037558392 1 0
1.07524856177114 1.07264451016654 1 1
1.05414263742918 1.05076748391657 1 1
0.923242793514575 0.920505292612734 1 1
1.02195201246374 1.01853499423556 1 1
0.997017600262861 0.994042947523445 1 1
1.03129285153808 1.02846051865258 1 1
0.97916940094711 0.976354169104276 1 1
0.997294242209147 0.994404510766326 1 1
1.00771918003683 1.00460129336113 1 1
1.02904527441457 1.02608291112276 1 1
1.01591613008064 1.01265844276294 1 1
0.979702989733467 0.977363581543409 1 1
0.998583438051561 0.995625055651411 1 1
1.02379626822987 1.02103443708431 1 1
1.03211912626851 1.02966876546603 1 1
0.918101720894243 0.915407530331827 1 1
0.919707574898477 0.916509291834295 1 1
1.05145636517358 1.04850619631123 1 1
0.986895445276182 0.98400314284246 1 1
0.880058598791495 0.877274590511264 0 0
0.967232668029862 0.964403462215318 1 1
1.03018973411959 1.02785053918752 1 1
0.97178657563526 0.969268266176014 1 1
1.02546823798596 1.02244126062237 1 1
1.0082219543613 1.00545961903034 1 1
0.981681514389762 0.979089845761453 1 1
0.998151262303973 0.995829166551012 1 1
0.977657774833615 0.975120440042339 1 1
1.03017779681577 1.02731992718742 1 1
1.01198432598749 1.00899836432408 1 1
1.02118973061274 1.0176412621123 1 1
1.05458281225702 1.05159007156948 1 1
0.958824291820769 0.956590883149246 1 1
0.988900278798923 0.985930281280433 1 1
1.02531624228695 1.02221606498985 1 1
0.886888643526769 0.884699000445744 0 0
0.91696800173784 0.914641700512648 0 0
1.00488232065591 1.00214149936101 1 1
0.967531643995426 0.964578667016054 1 1
0.959318723924354 0.956834839567329 1 1
0.978169002121895 0.975873395702018 1 1
0.95059894406741 0.947948083725674 1 1
0.918687767039566 0.916337096654664 1 1
0.907798590215975 0.905410385006238 1 1
1.01960444929801 1.01656494453959 1 1
0.928129353328036 0.925566725489922 1 1
0.979945880163548 0.977318082636859 1 1
1.01169691420091 1.00942120220943 1 1
1.01505856654541 1.01225767083282 1 1
1.03675886942888 1.03409455931148 1 1
0.994844334933464 0.991649870531444 1 1
1.04502073698582 1.04201798587219 1 1
0.951976715244055 0.948911816886789 1 1
0.99335104507762 0.990565945849382 1 1
1.05833321806865 1.05553862950896 1 1
1.03764266861202 1.03470613507337 1 1
0.955221382884712 0.9525874023263 1 1
0.963862763190292 0.961340014303342 1 1
0.983482536575981 0.981004817905309 1 1
0.932144890240627 0.929675603660742 1 1
0.934139268234716 0.931459330980055 1 1
0.923818075094099 0.921206541678321 1 1
0.961371065045372 0.958955549529151 1 1
0.954655351873719 0.952045069950443 1 1
0.960422620545825 0.958035954456178 1 1
0.905203785805544 0.902477649967493 0 0
1.01371217984455 1.01155722687808 1 1
1.00363890919785 1.00098618204522 1 1
0.995764525348434 0.993242371224139 1 1
0.904534788732065 0.901916016552387 0 0
0.97505177208301 0.972133967435039 1 1
1.08222559797281 1.07926483221231 1 1
1.03399289556515 1.03070160590894 1 1
1.09322654959309 1.09019034035831 1 1
0.957708651943647 0.955452564116056 1 1
0.903049097854123 0.9008798318433 1 1
0.924828367951058 0.922407200497722 1 1
1.00511772342984 1.00297439493649 1 1
0.912948008001077 0.910377124232637 1 1
0.976508627354148 0.974369021530968 1 1
0.890320207226813 0.887521445776176 0 0
1.05824923029868 1.05472797254052 1 1
1.08171905836636 1.07861485053279 1 1
1.04630041348789 1.04348522851984 1 1
1.00963523562724 1.00676603955908 1 1
0.953260869948802 0.951043275344842 1 1
0.983014075922332 0.980487937438036 1 1
0.989513331791438 0.986521727173332 1 1
1.08470328944138 1.08148967725838 1 1
1.03763006726105 1.03449986402148 1 1
1.05875220579808 1.05580586800559 1 1
1.00351239076185 1.00074332191773 1 1
1.05655882252308 1.05348065451947 1 1
0.998434069396763 0.994888840841813 1 1
0.996004588580303 0.993653147353536 1 1
1.00623104379349 1.00331487459378 1 1
0.938756840311494 0.936394130766351 1 1
0.899831029226791 0.897419462449713 1 1
1.02394112720932 1.02091453331718 1 1
1.04877691818911 1.04588786575629 1 1
1.00352974737464 1.00073606086462 1 1
1.06306537877365 1.05992122321011 1 1
0.991001634116926 0.98847451238452 1 1
1.11119025863629 1.10779792840823 1 1
1.05877820364648 1.05609729860995 1 1
1.02712451745526 1.02395123496909 1 1
1.02639078263272 1.02352409990519 1 1
0.95052480479286 0.947548460215575 1 1
1.00842406735763 1.00572254711587 1 1
1.06952917441713 1.066349820238 1 1
0.954479878928422 0.951997734758167 1 1
1.00175086499646 0.999289807450807 1 1
0.987524964063397 0.985027195284 1 1
1.1241271147656 1.12156454804064 0 0
0.965326335530438 0.962586075438131 1 1
1.05340774529663 1.05058977884138 1 1
0.906959011433354 0.904349802380946 1 1
1.05094939416966 1.04828619628361 1 1
1.02688915019661 1.02405372428651 1 1
0.997109586388823 0.994435301041873 1 1
0.99246932868011 0.989461693170508 1 1
0.964735759090814 0.961663217474648 1 1
0.985624579909185 0.983041524574785 1 1
1.0238075394505 1.02061600012589 1 1
1.0072019945164 1.00410057649883 1 1
1.06463727815255 1.06186127070906 1 1
1.03282275341093 1.03005477648823 1 1
0.993244713897771 0.990501153203831 1 1
0.899899759229505 0.896710759474264 0 0
0.966697696353134 0.96380034866443 1 1
1.0380321942196 1.03494001474491 1 1
1.04826070944148 1.0454462404358 1 1
0.993068012845421 0.990623176897229 1 1
1.06902520251427 1.06565197689748 1 1
0.995196254810668 0.992499351103517 1 1
1.03967585055545 1.03661091814886 1 1
0.964588901114338 0.961499853771474 1 1
1.02422368875758 1.02141098092022 1 1
0.91092271461357 0.908796472035221 0 0
1.02717945905089 1.0245070938577 1 1
0.936536990936746 0.934400364528652 1 1
0.971380135434108 0.968437941762218 1 1
1.00369709254912 1.00065879538917 1 1
0.957545727762606 0.954552686763564 1 1
0.943760136345815 0.940898111567486 1 1
0.97896982013108 0.97633842108225 1 1
1.02430563045958 1.02129979197394 1 1
0.976401449094206 0.973511213547296 1 1
0.977198638981391 0.974184299595137 1 1
1.03881001322368 1.03565300574125 1 1
0.99493484599214 0.992204119278136 1 1
0.996929048981775 0.994246495990983 1 1
1.03208330724298 1.02928546482379 1 1
1.09617101652937 1.09292020510056 1 1
0.988339711964406 0.985650407319884 1 1
0.928349593830208 0.925740261403613 1 1
0.907320343237736 0.90472166121878 1 1
1.05904597742114 1.05588297327506 1 1
1.05649331264533 1.05368297691627 1 1
1.07362508667483 1.07007983912637 1 1
1.04173911009933 1.03914142706573 1 1
1.00489887934479 1.00204391070904 1 1
0.922649000452318 0.920130623228252 1 1
0.936625369154848 0.933561024166974 1 1
0.925454186779386 0.922956532026516 1 1
0.901537588815478 0.899081810941765 0 0
1.04695725019498 1.04380221640967 1 1
0.906994035349601 0.903844586600984 1 1
1.08962457881462 1.08666779491217 0 0
1.0542087517722 1.05110616043764 1 1
1.06257204687598 1.05992270501578 1 1
0.901738630810239 0.899447177993768 0 0
1.12137420050465 1.11862325569604 0 0
0.91096678065301 0.907768791733948 1 1
1.00450446850782 1.0008668900628 1 1
1.03677472619106 1.03391326927435 1 1
0.98208761266038 0.979220835963669 1 1
1.07497122756962 1.07213399039185 1 1
0.967478696414133 0.96449615729025 1 1
1.07352380726616 1.07040037243872 1 1
0.940725460327422 0.93822555524903 1 1
1.00321797386296 1.00023080720202 1 1
1.02892275889871 1.02559894416092 1 1
0.960994553536254 0.958529592891662 1 1
1.0359203551631 1.03288593689442 1 1
1.03689223781875 1.03311591672692 1 1
1.06508554855396 1.06173867323209 1 1
0.992757684345006 0.989989472442419 1 1
0.993735122684791 0.991322122674658 1 1
1.06176811925457 1.05959950784157 1 1
1.04709609026766 1.0440896313699 1 1
0.98799524041361 0.985219211323427 1 1
0.885444834644396 0.882870102955776 1 0
1.04924848017674 1.04598226302453 1 1
0.928159851299538 0.925512066070752 1 1
0.946081879835455 0.943782814880066 1 1
0.925635707090769 0.923347175870194 1 1
1.04498740660281 1.04208141176706 1 1
1.00888642201359 1.00602419617268 1 1
1.01249617552828 1.00958519002904 1 1
1.06832152727999 1.06541383933471 1 1
1.0664103832334 1.06373147389736 1 1
1.0186669761002 1.01536896252969 1 1
0.946306242677629 0.943376044299618 1 1
1.00410612781361 1.00113702944086 1 1
1.01417049560065 1.01145505069596 1 1
0.957735563465036 0.955489096851857 1 1
1.02344653269922 1.02062354211035 1 1
1.09511006062218 1.09204292955706 0 0
0.967217515156149 0.963693924274503 1 1
0.974723472273138 0.971648652160628 1 1
1.06615031290032 1.06284357796669 1 1
1.03216839037648 1.02954108210824 1 1
0.917795914676763 0.914181234711031 1 1
1.01996886405674 1.01734674016062 1 1
1.02622717241612 1.02349371249423 1 1
1.05007941731482 1.04721453086358 1 1
0.990339695150071 0.987723645839626 1 1
0.967743920132893 0.965330066414115 1 1
0.956092466618367 0.953426861219653 1 1
1.05653072394861 1.05317842076134 1 1
0.991008743178537 0.988153238096322 1 1
0.958438326749544 0.955309033441821 1 1
0.956528080585086 0.954410251007245 1 1
1.0222254655999 1.01920780405853 1 1
1.06082096092584 1.05750140526761 1 1
0.995629144425053 0.992720770453583 1 1
0.981125590136875 0.978567804601576 1 1
1.00265509277271 0.999865756226873 1 1
0.985349430911014 0.982942187589424 1 1
0.909814615646214 0.906925116937091 1 1
1.04510646712221 1.04251331750902 1 1
0.884578919470094 0.881915102481324 0 0
0.994250006608596 0.991413438399885 1 1
1.01086713948076 1.00807783500757 1 1
1.00355155725691 1.00093565024071 1 1
0.966890563040518 0.964300660944793 1 1
1.01596296416934 1.01307636801221 1 1
0.957646190862475 0.955183993417871 1 1
1.02903500050361 1.02600161106148 1 1
1.00228804417017 0.999827231794139 1 1
1.11817921636482 1.11522025083364 1 1
1.00984870807335 1.00726659881318 1 1
1.00142574806001 0.998704298865501 1 1
0.993538952463002 0.990827057688423 1 1
1.00473044401917 1.00196001105418 1 1
0.954211920825278 0.951642201358398 1 1
1.08392037579606 1.08018693667034 0 0
1.00306688407465 1.00034614477975 1 1
1.01168963793679 1.00896960955992 1 1
1.07142134394447 1.06814123845276 1 1
1.00397679820132 1.00136158974804 1 1
1.04005751930403 1.03716670400916 1 1
1.06702499607128 1.06415792810065 1 1
0.960495175026521 0.957909786787797 1 1
1.04873657523082 1.04618966624388 1 1
1.00524463842842 1.00203966220999 1 1
1.06349433729622 1.06112313286442 1 1
0.969869630518368 0.967268795269749 1 1
0.985083481693824 0.9820498791766 1 1
0.953233775941811 0.950329346799843 1 1
1.04124903775021 1.03830299652904 1 1
0.998654789927755 0.995676112180604 1 1
0.971217009152119 0.968428497837174 1 1
0.964172295968688 0.961670528003116 1 1
0.973079577610963 0.970559657693931 1 1
0.981037910219042 0.977980633646411 1 1
0.941244901680946 0.93854838089797 1 1
0.983048521902147 0.980346706310355 1 1
0.947462468404934 0.94494348788878 1 1
1.0138531505046 1.0110287874776 1 1
0.885236387624109 0.883145877182915 0 0
1.00538041024538 1.00241601187543 1 1
0.912889346349276 0.909947936256272 0 0
1.01474387619403 1.01193055975083 1 1
1.04470468204824 1.04228122472584 1 1
0.990047686651176 0.987053508855611 1 1
0.936920876947676 0.933947109228021 1 1
0.972502741195103 0.969835581218351 1 1
0.966759280261003 0.963529935361069 1 1
1.027256242851 1.02469440297624 1 1
1.02903602919602 1.0264085102949 1 1
0.956399723408292 0.95391979151972 1 1
1.02608763337972 1.0229604452477 1 1
1.03771935807866 1.03521808669058 1 1
1.00672110245853 1.00411354360524 1 1
0.996275472459653 0.993058023536143 1 1
0.928408543849468 0.925716760405266 1 1
0.968557745085882 0.965748832645443 1 1
0.991739512017328 0.988910023605149 1 1
0.937285887030248 0.934468359392291 1 1
0.942716841078745 0.940003446195964 1 1
0.983173700376251 0.979768599356178 1 1
0.971381661655105 0.968566697154334 1 1
0.930555325515251 0.928079964424248 1 1
1.01390024664216 1.01110688918893 1 1
1.04449167873118 1.04166603444016 1 1
0.991334137526849 0.988273201329056 1 1
1.0685469115758 1.06571908804921 1 1
0.924718559529267 0.921954691538142 1 1
1.05667697940101 1.05384729507219 1 1
1.01033545480208 1.00724454502429 1 1
1.04189287164135 1.03918996763183 1 1
1.02983798369041 1.0269456722744 1 1
0.983279735332428 0.98062636094299 1 1
1.02572368782152 1.02295328521469 1 1
1.12434450380241 1.12127527786403 0 0
0.965831140088359 0.963050153281886 1 1
0.937161771814837 0.934906704395478 1 1
1.07241587192882 1.06916047537597 1 1
0.983127835848086 0.980168019704899 1 1
0.956628670949608 0.954019075340726 1 1
0.939422008471686 0.937009928089063 1 1
1.06002440363174 1.05744307567487 1 1
0.967584920076189 0.964712431898513 1 1
0.976351059038188 0.973306853815352 1 1
1.03001846541401 1.0269293707998 1 1
1.09426974613748 1.09100712681319 0 0
0.995415880081147 0.992450030038864 1 1
0.982768629923214 0.980029533780179 1 1
0.984080288982616 0.980730734966616 1 1
1.08795138203618 1.08482224492909 1 1
0.970544348688627 0.967477592689157 1 1
1.13827982277018 1.13527348976816 0 0
0.982918848101766 0.980377143159937 1 1
0.961359566027015 0.958620339221626 1 1
1.10212813525541 1.09867509491772 1 1
1.01244529666669 1.00986439076337 1 1
0.95308092256359 0.950091518937965 1 1
1.04070358007118 1.03743013083596 1 1
1.06073484146432 1.05772044666955 1 1
1.00077068933013 0.9975209451404 1 1
0.915122735022189 0.912385212545969 1 0
1.02620197716611 1.02324528010201 1 1
0.94869822676161 0.946143670097523 1 1
0.969387576830412 0.96640755436738 1 1
1.09113263959437 1.08820651742728 1 1
1.03887984331228 1.03570870068574 1 1
1.1380245743209 1.13462485680567 0 0
0.921771127967845 0.919185414840139 1 1
1.03483037148527 1.0316853646252 1 1
0.978351311981433 0.975278317490627 1 1
0.957469649287947 0.954245328258203 1 1
1.08348332296212 1.08013166088851 1 1
1.06705204790098 1.06333882670013 1 1
0.895983200716496 0.893451937409763 0 0
1.1090362648506 1.10599765180284 0 0
1.04500943545153 1.04162294405804 1 1
1.00201036252917 0.999112684137229 1 1
1.0732722860519 1.07019369810817 1 1
1.04146708987429 1.03830547848168 1 1
0.967667676482091 0.964532147927539 1 1
0.984818213870376 0.982178986502554 1 1
0.95369659525555 0.950498343200639 1 1
0.923736746816513 0.920723779965801 1 1
0.944614850002008 0.941937721822438 1 1
1.00265318635612 0.99954243412368 1 1
1.02328597678801 1.02023540532642 1 1
1.00667662294354 1.00281660127758 1 1
0.999527730431712 0.996836448585956 1 1
1.05318433927744 1.05015098594801 1 1
1.0095796183299 1.006966404285 1 1
0.919771590110009 0.91668173697407 1 1
0.961079885971896 0.958269463130527 1 1
1.11244494421459 1.10930502199031 0 0
0.992718147621308 0.990081786652937 1 1
1.00777494652055 1.00510252944768 1 1
0.937525364377064 0.935239713671367 1 1
1.0792161246263 1.07631297795266 1 1
1.01975955443663 1.01695954084936 1 1
1.03133529265225 1.02848193856938 1 1
0.924106341197804 0.92157159526844 1 1
0.984372600434534 0.981781867102949 1 1
1.0244618982575 1.02168618909308 1 1
1.00167755820242 0.998900254946198 1 1
0.97875471785236 0.976491249387188 1 1
0.959794557199546 0.957185642128365 1 1
1.04226061038554 1.03896309380396 1 1
1.00800472515223 1.00526055915829 1 1
1.01675559827623 1.01412090539943 1 1
1.0158898097135 1.012958421086 1 1
1.02355848957796 1.02062725921561 1 1
0.883174422762755 0.880740615006713 1 1
0.94082155414092 0.938538069440333 1 1
0.999825427327644 0.997233323880339 1 1
0.990232088768528 0.987748459502899 1 1
0.981270657972582 0.977939822668733 1 1
1.07564295699104 1.07299189142822 1 1
1.03252007354019 1.02939264829673 1 1
1.09385261949661 1.09002941662721 1 1
0.983548067908102 0.981045020361481 1 1
0.97846995228134 0.975577684585444 1 1
1.01185229015755 1.00895077635695 1 1
1.05104130634374 1.04781317898021 1 1
0.991510506861836 0.988727571472579 1 1
1.03603797555633 1.03299368533221 1 1
1.07425457631988 1.07103079366946 1 1
1.0997523429707 1.09720078568488 0 0
1.05289947895419 1.04993622437095 1 1
1.04604504127158 1.04348569465639 1 1
1.03678597282897 1.03433187311403 1 1
1.03340042931204 1.03057469910196 1 1
0.981988557393727 0.978891107152091 1 1
1.00861197498789 1.00559072527574 1 1
0.919889526407289 0.917518419981208 1 1
1.01078478360335 1.00790140135789 1 1
0.992659881658462 0.990142394400487 1 1
0.994187824806143 0.991696773103554 1 1
0.992410642336174 0.989494525670321 1 1
0.960369072144468 0.957543708126276 1 1
1.04213767360999 1.03908540877884 1 1
0.998616946746866 0.995980675214265 1 1
1.08135984199887 1.07802224543116 1 1
1.08498158875164 1.0813072178472 1 1
1.02394346384431 1.02075113192387 1 1
1.06198707795289 1.05832360314405 1 1
1.02682554791756 1.02382043188946 1 1
0.973096382428856 0.970464034291548 1 1
1.0019420801265 0.998877775089297 1 1
1.01692696670724 1.01413435124943 1 1
0.994880948508116 0.992184093222401 1 1
1.00958313810444 1.00685907739076 1 1
1.03089520875238 1.02757466920147 1 1
0.959553391826705 0.956806793035551 1 1
0.985144613129896 0.982782986628441 1 1
1.00087697854625 0.998073796243726 1 1
1.02142283013099 1.01815971376141 1 1
1.0234551323446 1.02079616549382 1 1
1.01844459866577 1.01589014414804 1 1
0.999287023261585 0.996619180009786 1 1
0.996518303194014 0.993888623277587 1 1
1.00058258929739 0.997751156232348 1 1
0.986990533402132 0.984183405964393 1 1
1.06390022691796 1.06048603200852 1 1
1.01649775074089 1.01347033420035 1 1
0.956572673877522 0.953866853997645 1 1
0.969060997921335 0.966424910598991 1 1
1.01384157923528 1.01071379215595 1 1
0.916113274874249 0.913495228829772 1 1
0.929210784783468 0.926246254811365 1 1
0.969573580236579 0.966540691650715 1 1
0.985323377438535 0.982563327694686 1 1
1.00818799245865 1.00531757255936 1 1
0.951178290541278 0.948760824069557 1 1
0.971298271466629 0.969076845105367 1 1
1.03596080161415 1.0325380986285 1 1
1.09716602074432 1.09410856154964 0 0
1.0005171636354 0.997143935795899 1 1
1.04630349310438 1.04318011797978 1 1
1.04052702682672 1.03743779692573 1 1
0.967389273667833 0.96358353501084 1 1
0.957441966797441 0.954931355337011 1 1
0.957312900265765 0.954293715658027 1 1
0.848852061867343 0.846561036669953 0 0
0.919597260791753 0.917325178856129 1 1
1.00127338646601 0.998371331881766 1 1
1.07778780526397 1.07494919967888 1 1
0.906535296323414 0.904459112390519 0 0
0.936542991389426 0.933890870756583 1 1
1.05873083670193 1.05613674734763 1 1
0.994110759868108 0.992099664989845 1 1
1.06296862782459 1.05986969808237 1 1
0.911882039507377 0.909560476001209 1 1
1.05495434913561 1.05197851957009 1 1
0.904014690956737 0.901379337149451 1 1
0.88123778097429 0.87901441780774 0 0
1.06791220840596 1.06532122400058 0 1
0.947976878314805 0.945933688591447 1 1
0.859417096162865 0.857128294445544 0 0
0.995359698449645 0.992680858048257 1 1
1.00199133020445 0.99862180037983 1 1
1.08938793637162 1.08583608393317 1 1
1.01781892602638 1.01504826174173 1 1
0.892154608158848 0.889707112207568 1 1
0.993919553276654 0.991365134343625 1 1
1.06972447719806 1.06701368163921 1 1
1.02084886860477 1.01803578267141 1 1
0.970458843813363 0.967770200661207 1 1
1.04660226918017 1.04396321112994 1 1
0.927952944410664 0.925025754943124 1 1
0.923208043032743 0.921003867092728 1 1
1.01953521531411 1.01660975901354 1 1
1.0326321801819 1.02994984527937 1 1
1.00348176571483 1.0011247843184 1 1
1.03073074981654 1.02777592061147 1 1
0.972477156212009 0.970127589478027 1 1
1.03831109196208 1.0361022681917 1 1
1.07216733302755 1.06922935663593 1 1
0.90607890118849 0.903381680224535 1 1
0.940300525704525 0.937163300397371 1 1
0.971566580331923 0.968828477768282 1 1
0.897937880650456 0.895738467247101 1 1
0.944498422622938 0.942267547311887 0 0
1.08870198855228 1.08593500167818 0 1
1.04542191427784 1.04227054447153 1 1
1.00674143993722 1.00440612697201 1 1
1.01052513695654 1.00770561523921 1 1
1.04258841997153 1.04000422512704 1 1
0.936535662643332 0.934001918199878 1 1
0.923910135132884 0.921005814989794 1 1
0.988817221025049 0.985568145756229 1 1
0.994266255137551 0.991541298821209 1 1
0.996157268132049 0.99296411585281 1 1
1.06130449428899 1.05837892378898 1 1
1.05582763611889 1.05279690745389 1 1
1.01435152551529 1.01139441259069 1 1
0.974629295720157 0.971600365823474 1 1
1.1055134060836 1.1021771064912 0 0
1.10816505017137 1.10552032039256 0 0
1.08095315594823 1.07759194353837 1 1
0.984515560337224 0.981715057609862 1 1
1.00546249614439 1.00226487468673 1 1
0.854799533079873 0.852046652330522 0 0
0.978827050568572 0.976172390236177 1 1
1.04446167830194 1.04138292497558 1 1
1.07491273263279 1.07207444568842 1 1
1.03581368781047 1.03293701604399 1 1
0.888899166304122 0.886472710567439 1 1
1.0018391277448 0.998998252866062 1 1
1.02352543224477 1.02094666590068 1 1
0.979275271066011 0.976397774409359 1 1
0.992367533338564 0.989659550065312 1 1
1.04683843168508 1.04417320117462 1 1
0.989347608561686 0.986263715353155 1 1
0.914327021539115 0.911701005249298 1 1
0.991726030852925 0.988892168049596 1 1
0.965581211527575 0.962461689660206 1 1
1.00740309051807 1.00461360194805 1 1
1.03467024250536 1.03201920147843 1 1
1.05364196149596 1.05100901237252 1 1
0.966170646200414 0.963118300764984 1 1
1.06906459977553 1.06582305819455 1 1
1.08609678516262 1.08316969759985 1 1
0.975977947076727 0.973165271232402 1 1
0.916379505887108 0.913290755983035 1 1
1.06165924952071 1.0582708900812 1 1
1.00806134468296 1.00568066032763 1 1
1.08486679690351 1.08204146618748 1 1
0.908608231074033 0.90575179190669 1 1
0.993524194047144 0.989943028852929 1 1
1.0561316292783 1.05328587084651 1 1
1.01213237115084 1.00936216585752 1 1
0.994701140976134 0.992154309060415 1 1
0.981442522018515 0.978565685227709 1 1
1.07056404908188 1.06653743572473 1 1
0.961741542576878 0.958664542067503 1 1
0.964708440045276 0.962385395222217 1 1
0.973853097341056 0.971358936521116 1 1
1.07075645962505 1.06802318436488 1 1
0.980867336340944 0.97811080528463 1 1
0.994540265832412 0.99175764613469 1 1
1.01443780288149 1.01125562257334 1 1
1.07113173375613 1.0677057734093 1 1
1.04814925280192 1.04544340965133 1 1
0.997523659211185 0.994836950104045 1 1
0.952998026960883 0.950399491213395 1 1
1.01442595403897 1.01187125814177 1 1
0.918069841442567 0.915794437609573 1 1
0.905707440285532 0.903212336584936 0 0
0.970806175851311 0.968242442904544 1 1
1.05307209559676 1.05005581617141 1 1
0.919214155024409 0.916612112852251 1 1
0.970931701885631 0.967767088800627 1 1
0.993529443786562 0.99021435323116 1 1
0.993922684121512 0.991418263741015 1 1
1.08850150178641 1.08526549386119 1 1
1.05600613328303 1.05313454851516 1 1
0.926014415134007 0.923438419599373 1 1
1.04627530524686 1.04259634070735 1 1
0.960728569617643 0.958077558769669 1 1
1.06408998425498 1.06087392369839 1 1
0.954531087568347 0.952004970200663 1 1
0.998449150703525 0.995740871087336 1 1
1.03911302371045 1.03583022416674 1 1
1.01688031095484 1.01390295213437 1 1
1.02007680514767 1.01780889656955 1 1
0.996645827343297 0.994109125220044 1 1
0.965680496279431 0.962676238975925 1 1
1.00783970750655 1.0053682506305 1 1
1.03772876591709 1.03527613924804 1 1
0.969481188603492 0.966750511607229 1 1
1.0084371512674 1.00589372060904 1 1
0.923920271509993 0.921505040840106 0 0
0.99442930495103 0.991987189114416 1 1
0.94261658143228 0.939944139992575 1 1
1.08427605887199 1.08144793090709 1 1
1.14680250320529 1.14324758246305 0 0
1.03170876812816 1.02879726826682 1 1
0.981363183904222 0.978731850691403 1 1
0.945372280405151 0.942269460850044 1 1
0.982320210202143 0.979604959377703 1 1
0.971006608273443 0.968301315731817 1 1
1.05799874590558 1.0550709885104 1 1
1.00877038839317 1.00578291266935 1 1
0.970744428692236 0.967947767031724 1 1
1.09325443923554 1.09012773684118 1 1
1.03987777098192 1.03682551222435 1 1
1.00405768774198 1.00103604218679 1 1
0.91387000864133 0.911116165520642 1 1
0.991934629820099 0.989140172378716 1 1
1.04402414943781 1.04130051193337 1 1
0.963089975194924 0.960017612639319 1 1
0.971362943215971 0.968701930474154 1 1
0.947888447744299 0.945468170964903 1 1
1.06771468631659 1.06446274394985 1 1
1.00689379398822 1.00386197568672 1 1
0.970986596980827 0.968266496237693 1 1
0.951122588636024 0.94861615252768 1 1
0.993991432925768 0.991161944865583 1 1
1.0128569378451 1.01002511549211 1 1
1.05167031127704 1.04845987472935 1 1
0.898577724228852 0.895988208007805 0 0
0.949760896192213 0.94718999874134 1 1
1.02325214475677 1.01942494729915 1 1
0.972811844923218 0.969677005390873 1 1
0.973368551623924 0.970675502718527 1 1
0.957746616695062 0.954602510306786 1 1
1.04511581455294 1.04189427635083 1 1
1.03460326970368 1.03169740509693 1 1
1.05473232280539 1.05175887339085 1 1
0.986744867481666 0.983597559313816 1 1
1.01512887116341 1.01258782233578 1 1
0.939612581379981 0.936999135110571 1 1
1.03270440909968 1.03010882424829 1 1
0.92945306207624 0.92643671022853 1 1
0.951501235238754 0.949122539802223 1 1
0.981780267093714 0.97909164477682 1 1
0.956703436116247 0.954183118333383 1 1
1.01597286937463 1.01317740197116 1 1
1.00028538048663 0.997801317652395 1 1
0.994212981043874 0.991455169934339 1 1
0.987030952905846 0.984119881475723 1 1
0.980499692889206 0.977320877083192 1 1
0.861667662402463 0.859534118968235 0 0
1.01687521071074 1.01410454437339 1 1
1.09083355618627 1.08750021166758 1 1
0.999756648620377 0.996478418181959 1 1
0.957406603691738 0.954434514083062 1 1
0.988712869010354 0.985787275715264 1 1
0.934478555769861 0.932208744801504 1 1
1.014935707826 1.01229444733689 1 1
1.0072779437624 1.00476468677339 1 1
0.998106413920653 0.995238910064888 1 1
0.917711254148829 0.915133227359708 1 1
0.977836670710376 0.97507724280628 1 1
1.06842358891686 1.06592403770515 1 1
1.02463532400861 1.02158528512478 1 1
1.01718027065544 1.01444869716183 1 1
0.997880833275905 0.994437697638339 1 1
1.02142035321313 1.01865916154651 1 1
1.01460267025004 1.0114029427293 1 1
0.964055031985636 0.961223900304705 1 1
0.956209504274291 0.953411842261645 1 1
0.932848637036256 0.929995988805762 1 1
0.948309058706364 0.945982890348179 1 1
0.950177333863414 0.947654881816434 1 1
0.998599752651891 0.995649505549668 1 1
0.998183232912896 0.995358822639359 1 1
1.00945289837674 1.00649471131894 1 1
0.980853954000983 0.97823541830821 1 1
0.973806251525153 0.970644299029651 1 1
0.944869032657369 0.942654072316949 1 1
1.01470910845683 1.01183426965402 1 1
0.965163232210789 0.96246689106871 1 1
1.09647052890576 1.09304104231965 1 1
0.915962775293788 0.913080199045582 1 1
1.01827725929378 1.0156518793521 1 1
0.975685441912798 0.972368002828659 1 1
0.939999641507771 0.937755643227551 1 1
1.03188849675814 1.0292226241506 1 1
1.04308896769934 1.04051166742934 1 1
0.929655618681482 0.926937639708367 1 1
0.985923062511201 0.983084365910838 1 1
0.863908556835161 0.86112147937422 0 0
1.01417861516325 1.01116101948393 1 1
0.955873467303735 0.952612019575549 1 1
0.938368789436837 0.936155003943678 1 1
0.946639629655973 0.943080934560503 1 1
0.920228894905899 0.917767739096421 1 1
1.03059157262949 1.02700346834033 1 1
0.983232478976357 0.980524027569631 1 1
0.989186729413375 0.986080093291875 1 1
0.969712193094474 0.967079591785067 1 1
1.06800389282573 1.06496261528422 1 1
0.974016006584094 0.971240543107658 1 1
0.998061193699014 0.995323541555742 1 1
1.00996135450158 1.00726070809616 1 1
1.06237459878785 1.0595948797823 1 1
1.0206092141555 1.01806928818585 1 1
0.985986665701825 0.982761532367179 1 1
0.944076915182076 0.941550200983868 1 1
0.935447025907426 0.932999375635406 1 1
0.955813477950018 0.953548006684576 1 1
0.961275255684326 0.958307753159309 1 1
0.999983268713364 0.996737342601497 1 1
1.04563304211926 1.04286480463324 1 1
0.941475738893067 0.938648425787782 1 1
1.040358264921 1.03768590044647 1 1
0.920161485195824 0.917293108778804 1 1
1.00339747138779 0.999960530644864 1 1
1.03331059368306 1.03016460553213 1 1
0.904123443920019 0.901856736711223 0 0
0.979630918387986 0.976319217346977 1 1
0.914261511843415 0.911756586975406 1 1
1.04479312871117 1.04211280659344 1 1
1.01249230246243 1.00955954560852 1 1
0.923188338172181 0.921151228052723 1 1
0.980980638153949 0.978497775213888 1 1
0.915240698415269 0.912680556295393 1 0
0.970432017140582 0.967867604877319 1 1
0.990854749005522 0.987630069534221 1 1
0.977149716553088 0.974557882817045 1 1
1.01149496145952 1.00846643800458 1 1
1.06474356054266 1.06203358450833 1 1
1.0409826876974 1.0384140032404 1 1
0.962859645913715 0.960234273849858 1 1
0.989356824497562 0.986716483280522 1 1
0.986633717085146 0.983859373233124 1 1
0.985700027253345 0.983042459750174 1 1
1.05164642172345 1.0482079262262 1 1
0.97413271190757 0.971309339252227 1 1
0.974620582225438 0.972261066089991 1 1
0.866878446572763 0.864509764698812 0 0
0.953171686277242 0.950857298354201 1 1
0.99597894426928 0.99312742967703 1 1
0.968532189425166 0.965509360483523 1 1
1.03028732471031 1.02651409306349 1 1
0.996815870547672 0.993960241154339 1 1
0.98990311232141 0.986590078374541 1 1
0.936422026445962 0.933845800950542 1 1
1.02809492692036 1.02497652680695 1 1
0.986806447628321 0.984146713870069 1 1
0.99727790332657 0.994396030699104 1 1
1.06875572000198 1.06573948522403 1 1
0.944127602010282 0.941468184364924 1 1
1.06665152274978 1.06368027123694 1 1
0.998987731698163 0.995605905506629 1 1
0.985311504619368 0.982785759930103 1 1
0.966735101412069 0.96438481311105 1 1
0.923286500302694 0.920808203811032 0 0
1.01262461170089 1.01006600750043 1 1
0.982319101868988 0.97958927301476 1 1
1.01164450863992 1.00873675835872 1 1
0.869933000685052 0.867184801598819 1 1
1.01364512051844 1.01105084283214 1 1
1.04904378924808 1.04620545463028 1 1
0.977636042641216 0.975102996135145 1 1
1.02251482307983 1.01966546983537 1 1
1.02825714664947 1.02567502164514 1 1
0.999253584925779 0.996411592150688 1 1
0.984251641928255 0.981522143407879 1 1
0.951671630394071 0.949054950633507 1 1
1.06789965736939 1.06497572684436 1 1
1.03076407344585 1.0277055384356 1 1
0.996894765019585 0.994161341128891 1 1
1.01535437913026 1.01261396640802 1 1
0.940204842289669 0.93811646262331 1 1
0.981518779534717 0.978708294945098 1 1
0.928319756844829 0.925491140759243 1 1
0.973100033500512 0.970512605449881 1 1
0.959239592216427 0.955738166260498 1 1
0.979928374012764 0.97704902564466 1 1
0.980021558902063 0.976915928263924 1 1
0.948414308509971 0.945744857828725 1 1
0.982951163857601 0.980780276867298 1 1
1.03208610758156 1.02905684920578 1 1
0.93113816957831 0.928578281816951 1 1
1.06822413382537 1.06515553599297 1 1
0.995010762406944 0.991900155017666 1 1
0.99121887281782 0.988328329758647 1 1
0.999940789505978 0.997161992361459 1 1
1.05916140605624 1.0552293067964 1 1
1.08561396404651 1.08271461816073 0 0
1.00395291200607 1.00136746122618 1 1
0.973505492939289 0.970843012899254 1 1
0.936066214057826 0.933239338516651 1 1
0.99197542351747 0.989444632352044 1 1
1.02037265881614 1.01771667637509 1 1
1.07359744100348 1.07087454066883 1 1
1.10346504222908 1.10051904212259 1 1
0.989812984279606 0.987331138138084 1 1
0.981640229924462 0.978911462892486 1 1
0.98979422166236 0.98714717969749 1 1
1.09988286882849 1.09665456656614 1 1
1.05972930166918 1.05689860386759 1 1
0.938341577311092 0.935209711107898 1 1
0.984723184169581 0.982039006191252 1 1
1.06681867553774 1.06424436521753 1 1
1.06885001176471 1.06613527650259 1 1
0.944963840962352 0.941724529906131 1 1
1.01898244585012 1.01588721245349 1 1
0.987593811846338 0.985105793580424 1 1
0.975955598276884 0.973246846521003 1 1
0.963659905302307 0.960301494960869 1 1
0.93161584784601 0.928930265305811 1 1
0.909661176993437 0.907155249362873 1 1
1.04387855859542 1.04081060582746 1 1
1.03852491303205 1.03583585067171 1 1
0.953767418293632 0.950884518373706 1 1
1.04370862305104 1.0405646469124 1 1
0.967594010104934 0.964439704424037 1 1
0.950379293622514 0.947048178894878 1 1
1.00560261717518 1.00274689986588 1 1
1.0757392301061 1.07225794078929 1 1
1.01658548789947 1.01354948677024 1 1
1.04995794428347 1.0469507278319 1 1
1.04823818845607 1.04518004761304 1 1
0.94006552335751 0.937313361974745 1 1
1.03072903571573 1.02791653670751 1 1
0.920334546456363 0.917531115457227 1 1
1.06400712325374 1.06132822776081 1 1
1.05733766206873 1.05439046490483 1 1
0.919558562695195 0.917149019423476 1 1
0.984833672108305 0.982200624727064 1 1
1.08481366059705 1.08208965124136 0 0
1.0903039230173 1.08720613644647 0 0
0.976790136050149 0.974250178011577 1 1
1.07333267606284 1.07053828861159 1 1
1.02129809176052 1.01871844399258 1 1
1.06596668732717 1.06226926002597 1 1
0.889685737488327 0.88670168709595 1 0
1.10004455026224 1.09690560418579 0 0
0.987731918848193 0.985425522430604 1 1
0.972494128330193 0.969307976761663 1 1
1.09923938961329 1.0965789734038 1 1
0.936110811872092 0.933500379740881 1 1
1.01955627745366 1.01689831892943 1 1
0.959704601820915 0.957328281770227 1 1
1.08769912512313 1.08428687026568 1 1
0.935519057897229 0.933285685775892 1 1
0.993250922261541 0.990952700787035 1 1
0.972257264523017 0.969792569080417 1 1
1.05680519294597 1.05410272431357 1 1
0.972058927648069 0.969214675642559 1 1
0.966359434287054 0.96365052671038 1 1
0.980799841781313 0.978254555394828 1 1
1.0282382349997 1.0250892382892 1 1
0.943258811720651 0.940865402569301 1 1
0.979649653697986 0.976941430813419 1 1
1.05663751560533 1.0536963727241 1 1
1.08879739902213 1.08534222001141 1 1
0.912734260940541 0.910049899008344 1 1
1.05624288186409 1.05321340188408 1 1
1.02462975863334 1.02198598169413 1 1
0.988863815218169 0.986575434418892 1 1
1.05444024213177 1.05124869585282 1 1
1.00840488887552 1.00568697121391 1 1
1.01573111238513 1.01267720680165 1 1
0.964764080534958 0.962141748320051 1 1
1.05807417822506 1.05519897410286 1 1
0.971046701035552 0.968236474571045 1 1
0.972339844646292 0.969127655100198 1 1
1.00815128032759 1.00521252018882 1 1
1.06503828258241 1.06172240566968 1 1
0.995055095410913 0.991935275809153 1 1
0.969469084122246 0.966750174881907 1 1
0.936589119768587 0.93399292880346 1 1
0.97833833197453 0.975883386393612 1 1
0.994612196072742 0.991769903774923 1 1
1.008796636088 1.00614789150622 1 1
1.01960755980817 1.0171417055652 1 1
1.05429525065897 1.05134061280321 1 1
0.91192276758603 0.909313055216204 1 1
0.955619488029399 0.95317240272735 1 1
0.988556960798946 0.985721208450971 1 1
1.05946547743181 1.05647453240397 1 1
1.00773099471748 1.00490685489175 1 1
1.01644155815952 1.01318075918685 1 1
0.98466328000388 0.981801104189485 1 1
1.08163424820916 1.07890949007917 1 1
0.981205999451486 0.978624762200491 1 1
0.96482535283677 0.962376790238472 1 1
0.979939660184195 0.97711101371751 1 1
1.00344195354103 1.00073014927615 1 1
1.00889309189689 1.00577394380056 1 1
0.975524848875122 0.973106621223133 1 1
1.00664335136292 1.00270574690903 1 1
1.00092072516941 0.99817066820772 1 1
1.00911621437086 1.00645254342906 1 1
0.986218148657701 0.983304328756838 1 1
1.0514087693065 1.04849270231089 1 1
1.03797572599678 1.03514913450705 1 1
1.00670166879249 1.00408690646939 1 1
1.0315070357328 1.02852973335127 1 1
1.06596260419862 1.06309210065293 1 1
0.989633383029185 0.987079153286382 1 1
0.980481295052849 0.977605346629715 1 1
1.03736645978505 1.03396579299396 1 1
0.996890198114579 0.993988311019954 1 1
0.907177503469175 0.904799911555321 1 1
0.944129130526378 0.941634781815419 1 1
1.00995505044788 1.00700066779348 1 1
0.989314090367217 0.986840691540448 1 1
0.989560912061781 0.986948944059001 1 1
0.940572184100206 0.938028222973867 1 1
0.973173730594412 0.970064575078345 1 1
1.09167896970296 1.08915545283454 1 1
1.00365562676978 1.00099175951429 1 1
0.941774688055473 0.938751094055277 1 1
1.08012604687846 1.07692708055673 1 1
0.963359455657805 0.96086415886844 1 1
0.959105908836584 0.956350147397824 1 1
1.04792180452792 1.04502117453745 1 1
0.933808278545828 0.931363232325717 1 1
1.04893913863506 1.04544311044727 1 1
0.991872427700748 0.989277186667 1 1
0.963537933875246 0.960432202620277 1 1
0.911914067433095 0.909130565469842 1 1
0.969147353434735 0.966545487654348 1 1
0.962451387888815 0.959701017837061 1 1
0.953687894125224 0.951211782634213 1 1
0.988240073132226 0.985137521390835 1 1
1.0106090861844 1.00789826852811 1 1
1.05356113504723 1.05046552099604 1 1
1.04497134430376 1.04191381307342 1 1
1.03926242335583 1.03628224486856 1 1
1.02300580360857 1.02055531972532 1 1
1.0254284403111 1.02248333993199 1 1
0.952706841703866 0.950411141127206 1 1
1.03735261075997 1.03457455833967 1 1
1.00975470365764 1.00701653844267 1 1
0.934059291020066 0.931029624164792 1 1
0.978564173559598 0.975562171048877 1 1
0.968872977825951 0.966265668170795 1 1
1.01318868284972 1.01078767888971 1 1
1.09416470078801 1.09091462985246 1 1
1.0161440270558 1.0126468351098 1 1
1.01834237393128 1.01550927191498 1 1
0.94706620938465 0.944533446863502 1 1
0.98086523352644 0.977878341222649 1 1
0.964488783406892 0.961234380511089 1 1
1.04429221862336 1.04147483551998 1 1
0.985231099718608 0.982268969599681 1 1
0.916941860234984 0.914054276411197 1 1
0.984103186149006 0.981243175051545 1 1
1.00450623634348 1.00188976651996 1 1
1.02293746137108 1.02044422691252 1 1
1.11342690284815 1.11000817571653 1 1
0.957143279799363 0.953948390543072 1 1
0.997129178820313 0.994022469282648 1 1
1.02229143750342 1.01961573357655 1 1
0.970244922364753 0.967080597607849 1 1
0.954535210882065 0.952173696213698 1 1
1.00653376120701 1.00346054088606 1 1
1.00079165548451 0.997707638556768 1 1
1.0266146732292 1.02359304609262 1 1
0.966390805880744 0.963587062260777 1 1
0.871792918325403 0.869286649344987 0 0
0.965793479473066 0.962597003517459 1 1
1.0259575755207 1.02274049760527 1 1
1.01361651727478 1.01053807713792 1 1
0.915850561394552 0.913396389032274 1 1
1.05891165949675 1.05571758288672 1 1
1.01103825002288 1.00816082828562 1 1
1.03325222232787 1.03065431448008 1 1
0.853768114756584 0.851446788928282 0 0
1.03308598107278 1.03000512447815 1 1
0.992326298077167 0.989752972794099 1 1
1.0541297349922 1.05153538289662 1 1
1.00349419441175 1.00055618489476 1 1
0.910870329990801 0.908036332391836 1 1
1.08284428957732 1.07957976917079 1 1
1.02714680851479 1.02421230328871 1 1
0.93499313213257 0.931915200794048 1 1
0.999509186991527 0.997023064904308 1 1
0.979261053682854 0.976614109321939 1 1
1.05069711356675 1.04782552453368 1 1
1.03842966382856 1.03535728544658 1 1
1.0666663297238 1.06389134853164 1 1
1.0133670052201 1.01047714761676 1 1
0.92563981039069 0.922740164415996 1 1
0.933691001943261 0.930878365967071 1 1
0.967118360101918 0.964446288131943 1 1
0.910008659491472 0.907590857653215 0 0
0.997213863796126 0.994515806922556 1 1
0.90278525986614 0.900418407840362 0 0
0.990781928332631 0.98768260259468 1 1
0.942727228354055 0.94004960738898 1 1
0.919803689017627 0.917276165415903 1 1
0.92132408195976 0.919179088682818 1 1
0.984051092706031 0.981635082132645 1 1
0.994537896128649 0.991587302254469 1 1
0.997534740798349 0.993931087009482 1 1
0.987654465375963 0.985175246185286 1 1
0.987508977292612 0.984489512045604 1 1
1.05477652439433 1.05151891869806 1 1
0.93559646091938 0.933199661012341 1 1
1.00284433980705 1.00012444875472 1 1
1.01447056716921 1.01158999340711 1 1
0.956505077075142 0.953563340784588 1 1
1.0437626179572 1.04126276832945 1 1
1.03009220126992 1.02744853552782 1 1
1.02114667684032 1.01738604419703 1 1
1.1196620995678 1.11681138945044 0 0
1.03177538732965 1.02880368133965 1 1
1.07131822973147 1.06778357637589 1 1
1.03341066746529 1.0305422032838 1 1
1.00317796432173 1.00050432136468 1 1
1.06804572895355 1.06473370130139 1 1
1.00697995548589 1.00417165764476 1 1
1.01875645179122 1.01547757863795 1 1
0.974577291491463 0.971953495479011 1 1
1.02131214649573 1.01867921132909 1 1
0.971509171103544 0.968666858470755 1 1
0.992108990361772 0.989078478541759 1 1
0.87650285000137 0.874018856387637 0 0
1.07884416663293 1.07582487300029 1 1
1.08822738805316 1.08491252259004 1 1
1.03338870531622 1.03076416438661 1 1
1.00090125507742 0.998313965393489 1 1
1.05765293090751 1.054154233207 1 1
1.02460823892373 1.02166063274063 1 1
1.06763513608586 1.06425283512799 1 1
0.956486684279629 0.953685040049737 1 1
0.975508997662936 0.972895260610719 1 1
1.01431936607148 1.01113749680864 1 1
0.983824112651792 0.980390785622868 1 1
1.00691063732766 1.00422822277641 1 1
1.01484225787834 1.01211434141266 1 1
1.01556307239483 1.01285054787995 1 1
1.06188466682424 1.0584554365722 1 1
0.987192292021495 0.985016040581051 1 1
1.02018906884706 1.01700646975737 1 1
0.951271775753658 0.949179984302336 1 1
0.986621020342952 0.983854839091122 1 1
0.904653211973254 0.902095930691282 1 1
1.00411245956447 1.0011307240406 1 1
0.950870509798693 0.947940127258165 1 1
0.978936603440945 0.976107431160318 1 1
1.01555052103168 1.01270268126348 1 1
1.02699071104799 1.02421991185236 1 1
1.05688514287569 1.05431662207718 1 1
0.993936212807028 0.991412277986061 1 1
0.977363541409123 0.974154209723039 1 1
0.963575488975351 0.960667316708194 1 1
1.0095766109593 1.00701183553324 1 1
1.01796661330769 1.01455866094088 1 1
0.969528487336458 0.967005041662947 1 1
0.949756708261668 0.947060211477059 1 1
0.980459877772387 0.977752893864324 1 1
0.941371434442262 0.938608606472438 1 1
1.03137386442896 1.0283150676157 1 1
1.01335816226699 1.01073230756424 1 1
1.07861542527546 1.07574557874858 1 1
1.04747586397243 1.04489393192183 1 1
1.00258852604626 0.999339567902345 1 1
0.920582635517997 0.918356654207304 0 0
1.02335641582606 1.0201307417474 1 1
0.933613874355629 0.931442819229993 1 1
0.993691527175951 0.990516516526372 1 1
0.930628160517339 0.927962557975404 1 1
0.883937865493609 0.881589454037389 0 0
0.994908692092012 0.99241775271027 1 1
1.03302145786375 1.02965698907479 1 1
0.885867842960052 0.883003515142081 1 1
1.02525952896539 1.02207264069718 1 1
0.999403298921149 0.997106665713561 1 1
0.966700918574709 0.963526418594449 1 1
0.925185521306959 0.923115672322567 1 1
1.02521471554317 1.02249000667097 1 1
1.03617519043483 1.0334523401639 1 1
0.994482780468639 0.991884593545836 1 1
0.92240867977515 0.919517404699072 1 1
0.982852456301536 0.97996477439645 1 1
0.8968293196448 0.89408423913286 1 1
1.00258976003004 0.999677046126523 1 1
0.995072436805172 0.992461233583101 1 1
0.940640761939056 0.938029892413806 1 1
0.917424483313952 0.914896069181934 1 1
1.00155451318064 0.998546571670891 1 1
1.02600216983508 1.02268429629931 1 1
0.995754910617517 0.993372874163895 1 1
0.954727006420926 0.952040307051434 1 1
1.04929806064921 1.04617242724297 1 1
1.00579245950021 1.00239083050037 1 1
0.934851674009411 0.932585431586961 1 1
0.977977869776271 0.975188474108165 1 1
1.04139934219629 1.03880809350189 1 1
0.957809842305097 0.955255079346351 1 1
1.09099149138709 1.08831936255901 0 1
1.13434938683013 1.13108940744645 1 1
1.08510763197549 1.08220027998663 1 1
1.0648195217488 1.06187722734001 1 1
1.071926193347 1.06907565701739 1 1
1.02643758490245 1.0233020524488 1 1
0.984548611798676 0.982029708535465 1 1
1.01942510203687 1.01668166132743 1 1
1.08315770079278 1.08006205263345 1 1
0.99511744382834 0.992301279363501 1 1
1.04298352740519 1.03977909257711 1 1
0.967477192059452 0.964404812814014 1 1
1.01380720402124 1.01093047622169 1 1
0.986846484139076 0.984550919236143 1 1
0.978358135170606 0.976141611549274 1 1
1.01070611501144 1.00793155008394 1 1
1.07770419326978 1.07436992154609 1 1
1.06829182083911 1.06528781771732 1 1
1.00504497404369 1.0025881034925 1 1
0.989363983579564 0.986472407520276 1 1
0.887177346763104 0.884726201489355 0 0
1.04764883867628 1.0448406782092 1 1
0.912261396359178 0.909876601156541 1 1
0.983288438536002 0.980090864201751 1 1
0.956258486804391 0.953580462710818 1 1
0.967893774672252 0.964841266928482 1 1
0.933103472547925 0.930669881433349 1 1
1.03550821936334 1.03292204532885 1 1
0.903696094452834 0.900917876588109 1 1
1.03826949144739 1.03531091733018 1 1
0.967849123977944 0.964712324776113 1 1
0.999784897974218 0.996435286896867 1 1
1.04380427251202 1.04094783779572 1 1
1.03199030231103 1.02940218022149 1 1
0.986307031625222 0.983375379989476 1 1
0.891837855225843 0.889400917527502 0 0
0.974310012522758 0.971407867571122 1 1
0.97512596560907 0.972557411390526 1 1
0.921125654071211 0.918911076309929 0 0
1.04687344859409 1.04394898150349 1 1
1.00986003370354 1.00681328739959 1 1
0.965296157594131 0.962133942585298 1 1
0.96692256436191 0.964246314302545 1 1
0.909371207063248 0.90686344886502 0 0
1.04477271243375 1.04187695809371 1 1
0.976736507102914 0.973731652303406 1 1
1.00801205110673 1.00538438638389 1 1
0.966620728032439 0.96389604926336 1 1
0.971624031958329 0.968677245288352 1 1
0.887220268140893 0.884564306836561 0 0
1.03944305364332 1.03640561564286 1 1
1.03493810404652 1.03184957123026 1 1
1.0591797873527 1.05622801564647 1 1
1.03693787105395 1.03411426798268 1 1
1.03178892922037 1.02880714323138 1 1
0.963303525791459 0.959777972742644 1 1
1.02737734465687 1.02442807213595 1 1
0.980931479816325 0.977695071295297 1 1
1.11739910023029 1.11480160088854 0 0
0.995013048687948 0.992510360868482 1 1
1.00045368328767 0.997491790593183 1 1
0.960919963717225 0.957598451308103 1 1
1.00447288209973 1.00168681563122 1 1
1.06349807260401 1.06044285035606 1 1
1.01487542996392 1.01236926788172 1 1
0.933404315646644 0.930607077438361 1 1
1.06365796278173 1.0609139995446 1 1
0.981582184245707 0.978480864713226 1 1
0.985727546771617 0.982601034242774 1 1
0.989387201598496 0.986434541052844 1 1
0.988412853373926 0.986013039194041 1 1
0.957863230094199 0.955254264548674 1 1
0.922246581190529 0.919899950832239 1 1
0.939438085104175 0.936764805669037 1 1
0.975024036520829 0.971695504506643 1 1
1.01384007763874 1.01047496105843 1 1
1.09107071655763 1.08834040616882 1 1
1.04105227641763 1.03793566439717 1 1
0.996791136641529 0.993712083987686 1 1
0.954524444165371 0.952305506708535 1 1
1.05524120872333 1.05245270599422 1 1
0.923401068415737 0.921073637951739 1 1
1.0041354649253 1.00116031606606 1 1
1.00645849047701 1.00331251709638 1 1
0.975110970377921 0.97237278559925 1 1
0.97275712205819 0.970067332119457 1 1
1.02596795350189 1.02239178544114 1 1
0.947218550140366 0.944020115224392 1 1
1.02587852185144 1.02281723345199 1 1
0.943495039385678 0.941137816295751 1 1
1.00115878889735 0.998571090671418 1 1
0.954623018479197 0.952454298902534 1 1
0.962042076326746 0.959114864354289 1 1
0.972946724816752 0.970319551451072 1 1
0.929744907453757 0.927070584233484 1 1
1.05375816494508 1.05087634920527 1 1
0.920374135563289 0.9177193162556 1 1
0.972911130790928 0.970374997925575 1 1
1.00336644187784 1.00061410598346 1 1
1.10136043213222 1.09800245781051 1 1
1.02126085076424 1.0178091099526 1 1
0.978392611997351 0.975899366093085 1 1
1.04180700531151 1.03838909733615 1 1
1.02681476736187 1.0240937845348 1 1
0.956538036066407 0.953520439918963 1 1
1.0082471095984 1.00540558137957 1 1
1.0514174645274 1.04863145508972 1 1
1.04095463524028 1.03829991837899 1 1
0.971265584349124 0.967827209158494 1 1
1.08637078123566 1.08323607017262 0 0
0.991695739357989 0.989063625945481 1 1
1.04012710434716 1.03699008198633 1 1
0.98603389131437 0.983414744238496 1 1
0.975097613847944 0.972018123355455 1 1
1.12982371669912 1.12672290005825 0 0
1.01328917712594 1.00984056936004 1 1
1.10235356354664 1.0992962611039 0 0
0.984469919432234 0.981657893118697 1 1
0.991054315931204 0.988521065013984 1 1
0.96349515161323 0.960695853902166 1 1
0.984713928656134 0.982218754025352 1 1
1.03934494982103 1.03626031831322 1 1
0.920228297399542 0.91786536331785 1 1
1.0753232000536 1.07184437701867 1 1
1.1300379047447 1.12685038752808 0 0
0.955266615828357 0.952183111245107 1 1
1.01193615394097 1.00957023015075 1 1
1.01961494449572 1.01620768621799 1 1
1.01276142549453 1.01001383048243 1 1
0.958319840257035 0.956082539451953 1 1
1.06873501569036 1.06570016037809 1 1
1.07924763938829 1.07552411566819 1 1
1.07581379946318 1.07294922484152 0 0
0.978715182357299 0.975815409036013 1 1
0.996802659060713 0.994144589300267 1 1
1.03715069448521 1.03411222504623 1 1
1.04247732354539 1.03951113436326 1 1
0.96075389040935 0.957727983336687 1 1
1.02079071738442 1.01811027499353 1 1
0.992444043109255 0.989924839744325 1 1
0.999197980105964 0.996461949536152 1 1
0.907345100537092 0.905265318071401 1 1
1.07359338519128 1.07077243111464 1 1
1.03226607253232 1.02959878817449 1 1
1.00555712553496 1.00289652696156 1 1
0.962513221132563 0.959682289375154 1 1
1.02501566464587 1.0223265312335 1 1
0.930223961197542 0.927157243759218 1 1
0.963511568158552 0.960749639575327 1 1
1.06185752320363 1.05852384977783 1 1
1.01153699709087 1.008663016868 1 1
0.962895409927741 0.960216920171274 1 1
0.937353020392968 0.934586922098846 1 1
1.1072982937997 1.10458382925497 0 0
1.01990224605683 1.01651584850774 1 1
1.14409509449418 1.14088625232359 0 0
1.01936547978875 1.01701336505493 1 1
0.943383068049968 0.940635845017739 1 1
1.01731296249033 1.01418804273847 1 1
1.07061683753854 1.06744461306762 1 1
0.952400346333205 0.950026956113635 1 1
0.973494872431056 0.970263532350244 1 1
0.947680489962744 0.9451992999529 1 1
1.02380087140027 1.0206751696292 1 1
1.06720604960132 1.06439743353761 1 1
0.995050978853375 0.992055642850458 1 1
1.05770340087322 1.05494430125541 1 1
0.99553068793891 0.992090942438221 1 1
0.942460213477003 0.939339050764741 1 1
0.986802038552706 0.984371260014728 1 1
1.01124557219819 1.00828437346416 1 1
1.16202681792414 1.15879775368936 0 0
1.01806255685338 1.01481820377714 1 1
0.964400847198053 0.962268622356592 1 1
0.970312958872798 0.967870549851572 1 1
1.0176238139775 1.01505456796761 1 1
1.06154305256685 1.05840420253458 1 1
1.07995722390432 1.07653866405099 1 1
0.934067189056192 0.931917004580689 1 1
1.03590203671256 1.03305329514184 1 1
0.956769841075931 0.954405137310313 1 1
0.985067514761014 0.982090302466904 1 1
1.00043008824537 0.997138499525636 1 1
1.06944960916761 1.06582368208741 1 1
1.015707750721 1.01278736004148 1 1
1.10093561683013 1.09768738097902 1 1
0.987502390103815 0.985176497155723 1 1
0.993731848478975 0.990655810603822 1 1
0.972141568116587 0.96939090267652 1 1
0.953146627530786 0.950187935347281 1 1
0.999665843256272 0.997459696041576 1 1
0.969317168840552 0.966820805730597 1 1
1.04963046741694 1.04649554816733 1 1
1.05220517435382 1.04927762883761 1 1
0.966528929375886 0.96391866405821 1 1
0.983649007539911 0.981025023379105 1 1
0.901829388032447 0.899282945740454 0 0
1.05625360574611 1.05305266230134 1 1
0.992965516673802 0.990828086522296 1 1
1.00790821309473 1.00554120309453 1 1
1.02698197367868 1.02405296679844 1 1
0.996470818919373 0.993751221925985 1 1
0.984539721442011 0.981469133807675 1 1
0.997278822417684 0.994728155024667 1 1
1.05054349754584 1.04756557364726 1 1
0.985611786860918 0.982651060487084 1 1
0.998085384239167 0.995233825360611 1 1
1.03674081417562 1.03351043531909 1 1
1.07027480541315 1.06765404865989 1 1
1.00107739379302 0.998606498111785 1 1
0.947248441422524 0.94471471157018 1 1
0.973183447007696 0.970483474155705 1 1
0.972693661209853 0.970033287037581 1 1
1.01435787548487 1.01152928469813 1 1
0.917902607672041 0.915553571612667 1 1
1.06628667996366 1.06346492846848 1 1
0.935335723051462 0.932785511972221 1 1
1.0208509924957 1.01809525995031 1 1
0.920280958041811 0.917478232646102 1 1
0.931960148129563 0.929079647146121 1 1
1.04606529684397 1.04285737988418 1 1
0.915393308644117 0.913004827282446 1 1
0.920096638665425 0.917598861212959 1 1
0.956590921066457 0.954245854977234 1 1
1.03140943335685 1.02824377508862 1 1
1.04981323269083 1.04676366314689 1 1
1.05725257024684 1.05372577386798 1 1
1.00470940017212 1.00200754457016 1 1
0.995646297501098 0.99323992035103 1 1
0.935140135460087 0.932831575661592 1 1
1.06787231921006 1.0649322797267 1 1
0.983692658226095 0.980964437827581 1 1
0.992850799412781 0.990369765066252 1 1
1.06576745588674 1.06278406707069 1 1
0.922397640296293 0.919163894262117 1 1
0.990849654717045 0.988088971432412 1 1
0.87840470917594 0.876146434453826 0 0
0.951895413211201 0.94915099869282 1 1
1.08956270077362 1.08645382912994 1 1
0.908342728415771 0.905817148071402 1 1
0.921107234771852 0.918796614203387 1 1
1.02795092350745 1.02524299106562 1 1
1.05295908208781 1.04991445447768 1 1
1.00546467882028 1.0019584112837 1 1
1.02460977677203 1.02205932218207 1 1
1.03673802299013 1.03406473324278 1 1
1.02131731714183 1.01879814040895 1 1
1.00564451505324 1.00287052562591 1 1
0.984513886527863 0.981786683388298 1 1
1.08845870532882 1.08476458966995 1 1
1.05089614335281 1.04749095050267 1 1
0.94051362212699 0.937929119943028 1 1
0.967635231557284 0.964736476351268 1 1
0.990260476761083 0.987543248072086 1 1
0.950252961364266 0.947415248802966 1 1
1.04277066257034 1.03980589076241 1 1
0.98076266007228 0.978060102633226 1 1
0.986373461827083 0.983627846517972 1 1
1.02649750318345 1.02387677755494 1 1
0.926656041031514 0.924135469751804 1 1
1.08403222287744 1.08076936455137 1 1
0.882816528148188 0.880300810471154 1 1
0.970799779877673 0.967965295111082 1 1
0.934785740500539 0.932336952856785 1 1
0.918343388371583 0.915827984971209 1 1
0.984923195625507 0.98178225860263 1 1
1.01533892910303 1.01204084115365 1 1
0.996959088237272 0.994193010631983 1 1
0.967897145197659 0.964961694797213 1 1
1.0470331215789 1.04410440351019 1 1
1.13019604534712 1.12694501681501 0 1
1.07504800300607 1.07183724704458 1 1
1.05865611382776 1.05605331915976 1 1
1.08029687673261 1.07709709636515 1 1
1.01083793964582 1.00781943876883 1 1
0.971552303639395 0.969233397272748 1 1
1.01245592370039 1.00949199751213 1 1
1.05909139571791 1.05610922747052 1 1
0.997206908269789 0.994761874078422 1 1
1.00630734376796 1.00353233130687 1 1
0.985717776500481 0.982805535331057 1 1
0.96540884016225 0.962527717727491 1 1
0.954033984767463 0.951421325394405 1 1
0.950314699503497 0.947402597195926 1 1
1.00807520976232 1.00564440487396 1 1
1.04116164909966 1.03839751271719 1 1
0.923956598103957 0.920626409234672 1 1
0.993886868134638 0.99085300635578 1 1
1.01860245637688 1.0155636348133 1 1
0.981557711585137 0.978940708581278 1 1
0.976592549457006 0.974036329537139 1 1
0.947523021323384 0.944430564321427 1 1
0.938993435011288 0.936337889841421 1 1
0.944443806287007 0.942034508774074 1 1
1.02390212669301 1.02148000382643 1 1
0.930194776417523 0.927767995863841 1 1
0.872920750972617 0.87076802550369 0 0
0.947352661572029 0.944874601448984 1 1
1.04888139507775 1.04607425874113 1 1
1.03360534629759 1.03030464815691 1 1
0.969305532588451 0.966828910436284 1 1
0.95002278078792 0.947053639040214 1 1
0.993525339272781 0.990853785356786 1 1
0.981785224273321 0.97918547258948 1 1
1.09583102563273 1.09302226378012 1 1
1.03794462105797 1.0355838562855 1 1
1.0762406048146 1.07294356887386 1 1
1.04132290460092 1.03873414588735 1 1
0.941263927056309 0.938570491023275 1 1
1.0021786567361 0.999312993953772 1 1
1.01594238411344 1.01347129907988 1 1
0.899776735591465 0.897310083515041 0 0
1.00911720918074 1.00622898508095 1 1
1.11551028625713 1.11287073945701 0 0
0.973863780977305 0.971188984753206 1 1
0.980059042252887 0.976942784915466 1 1
1.02386895463651 1.02110466148457 1 1
1.01375372290197 1.01114624259831 1 1
0.928295960922959 0.925985262013472 0 0
0.950342382023495 0.947829698327047 1 1
0.95994133142763 0.957368959897075 1 1
1.03362767723779 1.03095022826481 1 1
1.04567379604198 1.04242353057767 1 1
1.0831443366291 1.08017320365527 1 1
1.05428407971411 1.05132554456093 1 1
0.915192996018482 0.91223356474273 0 0
0.927593753898586 0.924839576388589 1 1
0.995508508795275 0.99266567437961 1 1
0.95234817736397 0.949749712617288 1 1
1.05604102242338 1.05327286929508 1 1
1.0585572384016 1.05583887356444 1 1
1.05580989533452 1.05283438229677 1 1
1.06729257206172 1.06385564404285 1 1
0.896188066482242 0.893563796989721 1 1
1.03154894317715 1.02882261232458 1 1
0.969557201788991 0.966129892106853 1 1
1.02097891302308 1.01828904973542 1 1
1.02149887902332 1.01841613299465 1 1
1.04992140196087 1.04747496617109 1 1
1.03927980934414 1.03626567192143 1 1
1.0178155247356 1.0146527325119 1 1
1.07034895523085 1.06760050139193 1 1
0.865746718679929 0.863274594382455 0 0
1.06094076056513 1.05790839991486 1 1
1.053591411496 1.05025127640393 1 1
1.03523608468072 1.03204786734935 1 1
0.990125155783294 0.987331225120857 1 1
1.01433070984126 1.01115006389359 1 1
1.09768506034368 1.09391177100065 1 1
0.955663072236454 0.952613896527649 1 1
1.06124968913495 1.05789100851963 1 1
0.932696280563824 0.929721327063431 1 1
0.95537647429315 0.952725795760342 1 1
1.09878786748077 1.0960021592122 0 0
1.07270780769363 1.07021531196712 1 1
1.01473065383163 1.01180267332219 1 1
1.01735726383542 1.01429793618326 1 1
1.0321190951523 1.0296037390459 1 1
0.993104421800142 0.990614169917276 1 1
1.01878266645111 1.01612143601488 1 1
1.01557151871973 1.01292299284536 1 1
0.921631271400336 0.918992434264775 0 0
1.00333356843847 1.00049493753282 1 1
0.976752283840168 0.973763046487871 1 1
1.01138947491683 1.00830624190717 1 1
1.05814090651581 1.05516298479546 1 1
0.876514979464675 0.87429957661456 0 0
0.973162760580621 0.970093716012393 1 1
1.01407495159156 1.0116224700871 1 1
0.900832306738496 0.898376581100427 1 1
1.04282387143287 1.04012738986042 1 1
1.06282763598613 1.06002598046107 1 1
1.01270569925538 1.00960166592375 1 1
0.99512349800202 0.992241980211882 1 1
0.992632672340308 0.98936361053314 1 1
1.10850726757745 1.10523112888624 0 1
0.862774947706343 0.860738116802199 0 0
0.993130000896845 0.990579047382813 1 1
1.06302457736404 1.06017552960658 1 1
1.07537896926052 1.07195397269961 1 1
1.04650265680658 1.0430700289318 1 1
1.00153290734746 0.998564471593635 1 1
1.05283865404487 1.04951882555301 1 1
0.904810924086963 0.902173984699593 1 1
0.99313702456883 0.990017106061262 1 1
0.961449590673395 0.958508460044172 1 1
0.86513960169592 0.86244438295258 0 0
1.10878441492918 1.10556095370312 0 0
0.937990469498071 0.935342902388331 1 1
1.06688503815812 1.06330525813694 1 1
0.970754409620923 0.968002930612919 1 1
1.03078989355531 1.02790675152476 1 1
1.00833678633826 1.00545643603896 1 1
1.00907666233476 1.00652235437837 1 1
1.08712972401333 1.08356659191196 1 1
1.03881116673017 1.03616465855768 1 1
1.02651878892426 1.02348837409687 1 1
1.05148669351932 1.04889396188191 1 1
0.953284473458114 0.951040880904989 1 1
1.11195070444835 1.10911383832157 0 0
1.02742244709247 1.0237093815279 1 1
1.0596073353878 1.05662849383898 1 1
1.07931272615699 1.07657583536972 1 1
1.01039842619097 1.00747237020149 1 1
0.969532539782825 0.966981696801926 1 1
0.973833022918177 0.971468081315647 1 1
0.974738339375398 0.972031363752981 1 1
1.03206354058601 1.02909999244004 1 1
0.91318594920257 0.910687007645352 0 0
1.09216104976382 1.08892390082769 0 0
1.05502932635309 1.05240243221417 1 1
1.07274450766909 1.07016260726134 1 1
1.06278363030456 1.05983900997467 1 1
0.988655254967263 0.985990407551891 1 1
1.04380922816535 1.04114213389203 1 1
0.991577071096548 0.98897050970795 1 1
0.966874648564012 0.964515293953651 1 1
1.01435029078359 1.01138408601901 1 1
1.02601905142445 1.02304380233747 1 1
1.02076129457979 1.01780457283487 1 1
1.01395767929891 1.01076361630366 1 1
0.979410698581642 0.976755487652376 1 1
1.0216578508298 1.01865365859679 1 1
1.09282158802222 1.08950187293002 1 1
1.01995083474404 1.01722849056287 1 1
0.942068819499501 0.93941501142128 1 1
1.02100060319053 1.01819872813156 1 1
1.07267872297778 1.0696543564463 1 1
1.04998257887489 1.04704167306469 1 1
1.02518696750686 1.0222902871354 1 1
0.974109531139097 0.970842430390087 1 1
1.04670318892109 1.0431325773193 1 1
0.988427501181327 0.985268845479125 1 1
0.904195597846866 0.901955315813979 0 0
0.985972344709931 0.982830156554559 1 1
0.914814716724144 0.91230801621528 0 0
0.969524164241373 0.967130410697765 1 1
0.989309871727794 0.986596842071721 1 1
1.01362984945813 1.01045098822984 1 1
1.05550720191066 1.05262098883926 1 1
0.97315152812862 0.970414520833038 1 1
0.913558804907005 0.910995129302827 1 1
0.969398356084009 0.966423313076564 1 1
1.04322499620814 1.03994864511696 1 1
1.01392751087918 1.01110808382755 1 1
1.06030125146929 1.05765229835376 1 1
0.951025419599904 0.948560970848279 1 1
0.964749700466018 0.962246902964174 1 1
0.998697386385199 0.996336608181456 1 1
0.962548835492828 0.959158372158384 1 1
0.935448266304286 0.932916791477542 1 1
0.994781427051412 0.992176209577609 1 1
0.904510451350539 0.901891306592785 0 0
1.05327208494505 1.05040554387372 1 1
1.03554244567782 1.03282416082723 1 1
0.975628210864677 0.972552066353968 1 1
0.945591066912067 0.943271638327722 1 1
0.988553777236455 0.985700783291323 1 1
0.919921855072752 0.917626092054793 1 1
1.09747807176889 1.09412939468376 1 1
0.999933994492216 0.997250160066328 1 1
0.981076548110533 0.977572389725245 1 1
0.86972377349147 0.866934611076338 0 0
1.02491728492363 1.02197773986716 1 1
1.02168105897375 1.01862790031387 1 1
0.943342840355582 0.940457439026738 1 1
0.925793645863176 0.923028665082364 1 1
1.01461271140112 1.0113509106628 1 1
1.01129027942974 1.00849006212577 1 1
0.944699748350799 0.941993403783172 1 1
1.04720912476645 1.04468528588542 1 1
1.00062569922633 0.997587263468069 1 1
1.05367878769093 1.05115628886019 1 1
1.00483462455133 1.00215220212472 1 1
0.982796425751625 0.979668697457458 1 1
0.96995367558856 0.967515885878514 1 1
0.974598812615442 0.971469961202742 1 1
1.00640772105584 1.00349878488628 1 1
0.959460021013468 0.956821071218642 1 1
0.959980140237916 0.957383625234016 1 1
0.968432849242938 0.965593507202214 1 1
0.952946480303343 0.950385020146867 1 1
0.9687506884056 0.966060467352491 1 1
0.998278756657506 0.995740180432334 1 1
1.00226263678511 0.999247085605224 1 1
1.04754443772553 1.04503752475127 1 1
0.931639630950931 0.929270217600529 1 1
1.05380668686357 1.05087969896013 1 1
1.09210437290605 1.08907193622905 1 1
0.974167186704727 0.971264198634996 1 1
1.07258754804107 1.06919221911943 1 1
0.974035391866384 0.97108945151333 1 1
0.98226263678879 0.978408455042121 1 1
1.05249153858473 1.04949502456189 1 1
1.08969406984032 1.08653671158579 1 1
1.05214381847587 1.04963572369181 1 1
0.90731175306809 0.904409575451147 1 1
0.986917115626606 0.983454785117144 1 1
0.95060830139915 0.947783616659924 1 1
0.980755713746334 0.977885589607349 1 1
0.970535197571565 0.968026687934373 1 1
0.903976826698764 0.901133725557122 1 1
1.00764865864543 1.00516454489651 1 1
0.971046515162555 0.968370204895369 1 1
0.936877139101108 0.933907693478963 1 1
0.967207324953061 0.96480137058834 1 1
0.968875158596426 0.966302146744788 1 1
0.996934444523916 0.993805288800401 1 1
0.952482046970477 0.949142469317263 1 1
1.01690038782875 1.01379517943892 1 1
0.979799007984759 0.977466373253769 1 1
0.975339069732382 0.972065016628341 1 1
0.997242348336653 0.99444541441549 1 1
1.05283408957191 1.05015834017104 1 1
1.07569324315732 1.07240240225369 1 1
0.937641767739082 0.935133917771613 1 1
1.02896480158999 1.02612682976754 1 1
1.08569705367264 1.08271164737831 1 1
0.945160012395659 0.942620371695865 1 1
1.03486629922488 1.03174269214261 1 1
0.959520876531459 0.95664195325774 1 1
0.86958613423376 0.866822891158568 1 1
1.03795751501753 1.03473918837695 1 1
0.974512046607917 0.971467838195783 1 1
1.10163561995696 1.09831089146421 1 1
0.963975286630766 0.961155410541413 1 1
1.03336181435064 1.03052448218264 1 1
0.986109919559304 0.98335551553375 1 1
0.985965291871926 0.982939659741759 1 1
0.994492000422616 0.991682743975411 1 1
1.03664372968598 1.03405929166897 1 1
1.01342341643498 1.01074200444744 1 1
0.996713048484874 0.993758501258351 1 1
1.15549271341439 1.1522861328607 0 0
0.887278414590669 0.885175284953504 0 0
1.10863260887016 1.10496294815493 1 1
1.00321982137327 0.999995639367438 1 1
0.983940409320252 0.980630980524352 1 1
1.03838729514852 1.03493497279065 1 1
0.982510291901047 0.979929958507284 1 1
0.978359158623528 0.975562882409011 1 1
1.03686518883548 1.0341396298183 1 1
0.982209198719675 0.979422081003935 1 1
1.01812787985628 1.01479035080131 1 1
1.08955812780954 1.08608458531126 1 1
1.06158498011038 1.05847970161085 1 1
1.0256906117193 1.02277481818288 1 1
1.14151179446566 1.13789148595204 0 0
0.90508044486082 0.902075415431643 1 0
0.975839535812053 0.97319442830174 1 1
1.01230641606792 1.00942045026909 1 1
1.05829485080289 1.05550004923729 1 1
1.02886469138487 1.02576555930696 1 1
0.964092866247276 0.961054206824049 1 1
0.933634506483659 0.930933431349894 1 1
1.0419672897985 1.03926484951228 1 1
0.970337711619028 0.967530698456849 1 1
0.98088786925353 0.978206620786747 1 1
1.05014227395666 1.04728323940716 1 1
0.953442574543549 0.95084800470398 1 1
1.02639438324653 1.02369394989037 1 1
0.93401518311757 0.931327075135959 1 1
0.985188816481256 0.982563489007938 1 1
1.02371957027655 1.02122954894347 1 1
0.981401248557744 0.978715911337782 1 1
0.887192041490736 0.884569226264546 1 0
0.994324805075897 0.99130105345277 1 1
1.04348370692663 1.04038990991947 1 1
0.978041808978565 0.97566430679527 1 1
1.01889946116087 1.01586170746236 1 1
1.03798643022256 1.03468377573614 1 1
1.05533643700225 1.05249290397806 1 1
1.11784610240516 1.11470782156176 0 0
1.03342426634994 1.03088477523137 1 1
1.16526025084956 1.1617837319271 0 0
1.00904874875423 1.006300358929 1 1
1.05220083133966 1.049091279905 1 1
1.00706070894529 1.0038626099298 1 1
1.09408606406639 1.09103389840886 1 1
1.04752127312413 1.04504048561708 1 1
0.990525358208006 0.987427057493023 1 1
1.02504112611287 1.02255088968979 1 1
0.976569072732337 0.973951830629702 1 1
0.925997868627751 0.922997050276477 1 1
0.979211277534256 0.976984181662068 1 1
0.99615038026479 0.993037511829412 1 1
1.11572288806741 1.11220766610224 0 0
1.01596427779586 1.01329380134801 1 1
0.961345649232364 0.958326881039846 1 1
0.933606308650433 0.930860562250842 1 1
0.967432433848453 0.965122172235337 1 1
1.05421590535035 1.05130715751877 1 1
0.916504825767653 0.91402466126065 1 1
1.00196437355458 0.999291527582414 1 1
1.02386733843955 1.02084937198901 1 1
0.984559521689044 0.981859481718327 1 1
1.02232987320703 1.01950820654841 1 1
0.928195913032276 0.925644577550851 1 1
1.03871583543683 1.03605098753727 1 1
1.01577357061433 1.01267986247985 1 1
1.02817427998531 1.02527927693073 1 1
1.049551621493 1.04642545783162 1 1
0.946725376849506 0.943510537047238 1 1
0.925041916340998 0.922650948951732 1 0
1.07258454140339 1.06930007258437 1 1
0.959610167066459 0.957017414909898 1 1
1.01740801920541 1.01450867900504 1 1
1.06173597858595 1.05887310733625 1 1
0.978434878610196 0.975936947438674 1 1
0.996775659905481 0.994065989267641 1 1
0.966196931831299 0.963230179367395 1 1
0.958600421452422 0.955495846485838 1 1
1.13813851904616 1.134778079524 0 0
0.946323280580095 0.943933710012712 1 1
0.958500024080783 0.955493200614298 1 1
1.06707978333744 1.06388430822633 1 1
1.04783090850173 1.04440286203135 1 1
0.979815249348643 0.976879893866084 1 1
0.979668583295336 0.977270027195606 1 1
1.0330795677835 1.0297758578235 1 1
0.933529502007066 0.931030168112545 1 1
0.953785531782431 0.95094821025324 1 1
0.964482071334248 0.961952328377109 1 1
1.03094655656981 1.02842735402348 1 1
1.07207365164005 1.06922494162683 1 1
0.985929738085298 0.983365297056004 1 1
1.05639150794162 1.05280973873282 1 1
1.08181916019123 1.07907488742098 1 1
0.992038140031197 0.989064129299633 1 1
0.999071815976739 0.995957844002132 1 1
1.05793318686527 1.05463923881212 1 1
1.01601262633781 1.01318686737891 1 1
0.935244691667198 0.932508766442832 1 1
0.998634886920641 0.995515497660765 1 1
1.07239502105722 1.06892878971091 1 1
1.02707173549977 1.02425875210088 1 1
0.920501113850532 0.917921553297856 1 1
1.0015859035337 0.998745511628187 1 1
0.893676641021612 0.8908409829749 1 0
0.91261481325168 0.910148536809809 1 1
0.916905947571038 0.914263214101447 1 1
0.99136240781343 0.988783664832167 1 1
0.986167206976853 0.983857240265223 1 1
1.00942732014052 1.0064587392255 1 1
0.984601712075232 0.982282905232941 1 1
1.09561951974919 1.09278294439064 1 1
1.03359187690254 1.03115608092305 1 1
1.04398301695166 1.04026147738694 1 1
0.951473951182472 0.948814211186606 1 1
1.02622384751453 1.02338889938396 1 1
1.04361863062262 1.04042594008642 1 1
1.0398334082779 1.03675565214741 1 1
0.88436374100173 0.881390448532789 0 0
0.881870693541327 0.879158295536319 0 0
1.08257287831743 1.07944210942311 1 1
1.02519573112386 1.02220466353658 1 1
0.990738680752742 0.988083631897202 1 1
0.924684391272448 0.922203059293179 1 1
0.91235869095291 0.909633673194421 1 1
1.0280177959284 1.02564592961558 1 1
1.02070011918439 1.01767302402611 1 1
1.06857591736891 1.066014524419 1 1
1.00250661171099 0.999305691494436 1 1
0.985187099513711 0.982040863845635 1 1
1.07971034163229 1.0769680739594 0 0
0.952884462589891 0.950359107177784 1 1
0.978929981336293 0.976434150804246 1 1
0.965688031867135 0.962921665637511 1 1
1.0191445345024 1.01593811225211 1 1
0.942035786057952 0.939430570973928 1 1
0.922966013624148 0.919868403908634 1 1
1.04368241219827 1.04052268397577 1 1
0.92012093123183 0.917389530592559 1 1
0.976730461041336 0.973777977403771 1 1
1.05989959312337 1.05630577395983 1 1
0.957238057792093 0.954094757765483 1 1
0.98593623641908 0.983095730081482 1 1
1.12251834507974 1.11983538117234 0 0
1.06837456095641 1.06560394076089 1 1
1.08769935580416 1.08412809208366 1 1
0.910501327585297 0.907873129154243 1 1
0.928491430968767 0.925832756674112 1 1
1.00930173108865 1.00635810320293 1 1
0.990287091919958 0.987718359974047 1 1
1.00409412170921 1.0010089017963 1 1
1.03894929712246 1.03600895265302 1 1
1.00019629447247 0.997004190233797 1 1
1.09246821710576 1.08926511916934 1 1
1.05809434414146 1.05483733655837 1 1
1.01181754190133 1.00860299715865 1 1
0.930538131030547 0.927376633370562 1 1
0.946162000515748 0.943570421197952 1 1
0.90355516452113 0.900958300733156 1 1
0.985263573129563 0.982569736209076 1 1
1.03871964101998 1.0359475169076 1 1
0.925157554227197 0.922129937485581 1 1
1.0852891482269 1.08226077195684 1 1
0.958277481624322 0.955877621478794 1 1
1.01734965642643 1.01452512684735 1 1
1.03099726413041 1.02855734730274 1 1
0.951377248195653 0.949064768671644 1 1
0.936069825429305 0.933403751872596 1 1
0.986257625367057 0.983418137122225 1 1
0.998396803724301 0.994985623598263 1 1
1.00960981690605 1.00683762608358 1 1
0.967283054752519 0.964766805436357 1 1
1.0200570409747 1.01646220826711 1 1
1.0370954813262 1.03384435513657 1 1
1.07068161010594 1.06738593352485 1 1
1.00190985306241 0.998585411355943 1 1
1.04109223729887 1.03812434618651 1 1
1.01993646388525 1.01741083757783 1 1
1.05245541231138 1.04941670816396 1 1
0.965518844248842 0.963035411284657 1 1
0.956861169044144 0.953965669961639 1 1
0.889591239863128 0.88744296739647 0 0
0.976716162848759 0.974040263778931 1 1
0.905508030219712 0.90302168180427 1 1
0.994389578399831 0.991766008272022 1 1
1.00694126523082 1.00422139600194 1 1
1.04122546043608 1.0388839039441 1 1
1.00051825118899 0.997485816038447 1 1
1.02464108900506 1.02180183749201 1 1
1.03923082181382 1.0363426321555 1 1
1.04011698318222 1.03722819561754 1 1
0.944205409259329 0.941549825328696 1 1
1.00661350959898 1.00301415051484 1 1
1.00117590221296 0.998303786679143 1 1
0.945631346919433 0.943078267014296 1 1
1.05535515500723 1.05238399971568 1 1
1.09202276399468 1.08899533940098 1 1
0.913031805580477 0.910546588235596 1 1
0.986809953866082 0.983446511028818 1 1
1.08837273977001 1.08541093011429 1 1
1.00057587871554 0.997847828428515 1 1
1.04513847212052 1.04230158493505 1 1
0.992585871577923 0.989710649437412 1 1
0.976769782771849 0.974336959230756 1 1
0.92313231543001 0.920270094617429 1 1
0.957551463324868 0.95455096174476 1 1
1.07408969109595 1.07141042068095 1 1
1.00566303962142 1.00327653813285 1 1
1.0593324977732 1.0564423963543 1 1
0.933580519840288 0.930914668702467 1 1
1.00600697911697 1.00336918043999 1 1
0.925360805835379 0.922392512021397 1 1
0.975688847971057 0.972490917618714 1 1
1.08604964091418 1.08337744523496 1 1
0.920248208009288 0.917650259504929 1 1
0.996726984134626 0.993716997261173 1 1
1.01198637167651 1.0094272085695 1 1
1.06241980322124 1.05888013110407 1 1
0.975030516260656 0.972168320367037 1 1
1.05351407383332 1.05068664001271 1 1
0.880784686606235 0.8781955148581 0 0
1.05482851797203 1.05123904377636 1 1
1.02964745241184 1.02584464922389 1 1
1.04898258894304 1.04632479940585 1 1
0.971409119871968 0.96829480208564 1 1
1.0623471925025 1.05976803816744 1 1
0.98112395368557 0.978207871466369 1 1
0.962623635064868 0.959973126800004 1 1
0.924691029399522 0.922531388476781 1 1
0.994540866734823 0.991974780827493 1 1
1.03465583221729 1.03163548080888 1 1
1.01110386224115 1.00867282266344 1 1
1.05278276543317 1.04960692731407 1 1
1.01612478644869 1.01356106265965 1 1
0.9220303403248 0.919149246783466 1 0
1.00397753811253 1.00117621963766 1 1
0.977060634861539 0.974134077444904 1 1
0.993424818343947 0.99116839659782 1 1
1.01101639130646 1.00841666750218 1 1
0.992288953444729 0.989443018234417 1 1
1.0016854506009 0.998877047977237 1 1
0.942554819199065 0.940298129196383 1 1
0.940166830590197 0.937849658927101 1 1
1.09398025188619 1.09113549407649 1 1
0.973800111412358 0.970909170849156 1 1
0.976568901202467 0.973946597185329 1 1
1.00979509351641 1.00632524508985 1 1
1.09295305970934 1.08971630541693 1 1
1.04107262086318 1.03801825907089 1 1
0.99636126036987 0.993929069133409 1 1
1.08046108006605 1.07765862890219 0 0
0.917534870945086 0.914591896712643 1 1
0.93616679331764 0.934047297540825 1 1
1.08307237767633 1.08039657118332 1 1
1.13360390411572 1.1300276140129 0 0
0.983914079578581 0.980975012379201 1 1
1.0299738848391 1.02689246197146 1 1
0.955035466377801 0.952553577789164 1 1
0.939351655673069 0.936736679476909 1 1
0.98358972451813 0.980945926745594 1 1
1.00359694275953 1.00066711293529 1 1
0.960783881064448 0.95741766238843 1 1
0.984086348711438 0.981205498191699 1 1
0.982565185419045 0.979759972848568 1 1
0.926602832736879 0.924063970393384 1 1
1.06251753744888 1.05950284337464 1 1
1.00630638722577 1.00314180980235 1 1
1.04687614961143 1.04403859541634 1 1
1.02361129557738 1.02083726219247 1 1
0.900981628113855 0.898652497523646 1 1
1.02517309167796 1.02237404815347 1 1
1.01749515592579 1.01411938288213 1 1
1.09310464474909 1.0903493503622 1 1
0.99314721423848 0.990906845782192 1 1
1.11104362439221 1.10807384448904 0 0
1.049514776186 1.04641343910187 1 1
1.00821935452782 1.00518211271387 1 1
0.94999959255891 0.946755542007873 1 1
1.01362883565342 1.0108120806493 1 1
0.937730744340934 0.934932051185219 1 1
0.855852645394859 0.853542585842234 0 0
0.942448559957854 0.939831953131364 1 1
0.942963268907598 0.94049482435329 1 1
1.01350207625003 1.01072689277088 1 1
0.99141650430279 0.988536828657513 1 1
1.09213910619746 1.0882284140816 1 1
1.06905583927298 1.06655132319626 1 1
0.934806806981506 0.93250132558222 1 1
1.07888680353598 1.07541563862303 1 1
1.03668377240627 1.03417218081314 1 1
1.00854275069792 1.00564270183943 1 1
1.05907016076961 1.05552694080099 1 1
1.04125518136679 1.03847235797404 1 1
1.02754499746442 1.02458927955701 1 1
1.01466507546854 1.0119637071947 1 1
0.988488723765994 0.985858882378842 1 1
1.07171732055172 1.06881638391215 1 1
0.995135973506421 0.991978010700301 1 1
1.05242300414745 1.04986889063338 1 1
1.03521796480189 1.03282820968186 1 1
1.09938732645333 1.09664422511475 1 1
1.02908398495246 1.02607780333411 1 1
0.912898480290278 0.910167855864615 0 0
0.965482937441386 0.962771201776812 1 1
1.04875993060057 1.04552347744134 1 1
0.965448340000756 0.962748100713629 1 1
0.907013535853528 0.904838280154395 1 1
0.932860895351909 0.930364266180312 1 1
1.01041749935637 1.00733047176792 1 1
1.06802725675432 1.06534590599515 0 0
0.990485579690606 0.987420288243972 1 1
1.00646031526939 1.00333589482095 1 1
1.02205883101308 1.01914680711246 1 1
0.906507180177265 0.904193841617602 1 0
1.06978715888123 1.06661916558441 1 1
1.00977222712053 1.00695587517562 1 1
0.924992784458401 0.922666788396529 1 1
1.05665211444393 1.0531172166079 1 1
1.06668324414508 1.06365387969729 1 1
0.969620093212473 0.967065121798769 1 1
1.04360736526177 1.04071387248858 1 1
0.996469941729626 0.993794849824458 1 1
0.996727883135661 0.993972634449581 1 1
1.05225855175552 1.04937268963681 1 1
0.997335872239746 0.994448994227433 1 1
0.989155723023544 0.986702527973355 1 1
0.986599872542371 0.9843337081962 1 1
0.99246934226276 0.989840694665873 1 1
1.0034004132919 1.00042860073395 1 1
1.08857547553217 1.08548800254392 1 1
1.06009425517978 1.05711639279193 1 1
1.01605180923741 1.01301072611156 1 1
0.990434702610671 0.987925902641387 1 1
0.976730500410536 0.973400037333241 1 1
0.971899652541304 0.969275466355263 1 1
0.980344992264114 0.977609859092025 1 1
0.971535585217363 0.968698643817868 1 1
1.01055467675376 1.0071020171991 1 1
1.09646778876285 1.09336943886382 1 1
1.08131406555775 1.07832554384953 1 1
1.04492344136107 1.04191123101791 1 1
1.00654351167431 1.00387676564186 1 1
1.00651205737232 1.00359974833704 1 1
0.994656998612938 0.992164610173009 1 1
1.07316773149134 1.07020483210946 1 1
0.965030311827616 0.962537824356903 1 1
1.06853071071446 1.06468935385117 1 1
1.0318044781412 1.02876133119045 1 1
1.0869868856584 1.08395360029636 1 1
1.05760716092358 1.05469429773869 1 1
1.01554641169841 1.01322339690248 1 1
0.986671817997736 0.984220542823316 1 1
1.0657367433195 1.06298501013944 1 1
0.977298314211597 0.974699091520773 1 1
0.980036783228143 0.977467514370659 1 1
0.89141168561585 0.889364011626308 0 0
0.977159325172652 0.974391373515621 1 1
1.00006602040346 0.997526779412784 1 1
1.00981861144342 1.0070803198317 1 1
1.03911456571829 1.0362071586219 1 1
0.969327910547479 0.966823145623312 1 1
1.00572171784098 1.00284163807522 1 1
1.00308644682613 1.00062076135939 1 1
1.01715969349864 1.01456059258415 1 1
1.02218137286808 1.01915092295907 1 1
1.05284848532268 1.04958882020379 1 1
0.994308027531679 0.990794856539252 1 1
1.05677822962491 1.05360906726235 1 1
1.03820624927656 1.03554381080216 1 1
1.03901285319561 1.03628669485453 1 1
1.06996207290702 1.06655199939809 1 1
0.947200225824609 0.944735355512671 1 1
1.07747643048526 1.07426553258342 1 1
1.05188066804856 1.04947866754776 1 1
1.01660701323283 1.01397114135185 1 1
0.99898022417095 0.996252522262116 1 1
0.931719973347214 0.929152084212425 1 1
1.05140204307346 1.04843168616218 1 1
1.03417661482423 1.03121261833364 1 1
0.939900883441566 0.937125874766808 1 1
1.04512002092446 1.04244061830119 1 1
0.952557009602105 0.949898596409805 1 1
1.02065745137221 1.01783716200855 1 1
0.886893232879462 0.884392117803685 0 0
1.07031697455009 1.06740352857446 1 1
1.01058740104998 1.00790929314394 1 1
1.05474553341534 1.05132414662145 1 1
0.984095557060186 0.981451486495186 1 1
1.04159687986397 1.03818453392088 1 1
0.945933778160082 0.943027241759346 1 1
0.965796350229772 0.962877996748756 1 1
0.931323808762803 0.9290664902235 1 1
1.07066029679345 1.0680550682275 1 1
1.01876143332035 1.01614743390984 1 1
0.976662750781761 0.97404736230112 1 1
0.950195220958341 0.947599499065346 1 1
0.975279478809308 0.972655549210475 1 1
1.02719501978289 1.02411691634883 1 1
1.0152412960785 1.01224647755857 1 1
1.03728237804309 1.03371307286313 1 1
1.02290816313139 1.01978311879022 1 1
1.08128305162189 1.07849172167603 1 1
0.982370986019491 0.979883303165002 1 1
0.945252594294249 0.942621589404474 1 1
1.03546156114563 1.03256825701198 1 1
1.07884601176765 1.07628905845654 1 1
0.977729598122351 0.975028839930297 1 1
1.034353772134 1.03153379163178 1 1
0.975280597889459 0.972314609638013 1 1
0.951774492700216 0.949436353728889 1 1
0.930829295849595 0.92797923720776 1 1
0.909097638116694 0.906435459089617 1 1
0.960523262466462 0.958081476690282 1 1
1.02439926034744 1.02144043141177 1 1
1.0637330813161 1.06089620090365 1 1
1.02953015155156 1.02644459252372 1 1
1.01250396628212 1.00914254549803 1 1
1.05554127066079 1.05308804920692 1 1
0.961669890789018 0.958761647900632 1 1
0.967057137869139 0.964255095286582 1 1
0.961582022690725 0.958860474412235 1 1
0.914261318835525 0.911570006908312 1 1
1.04612021636151 1.04289168761422 1 1
0.917172041618546 0.914534527997414 1 1
1.00933180544851 1.00608143052003 1 1
0.974943869180117 0.972034068890456 1 1
1.06858037077112 1.06505985914855 1 1
1.00841367848172 1.00492640495067 1 1
1.11227840005239 1.10871467658943 1 1
0.893542227720811 0.890114267655024 1 1
1.05000354510818 1.04661618956979 1 1
0.971556320318908 0.968757796794423 1 1
1.0785451908756 1.07557585490545 1 1
1.06066981775793 1.05720343890317 1 1
0.924959956780119 0.922580492990911 1 1
1.01915314450248 1.01608938894353 1 1
0.972377106027759 0.969741255498403 1 1
1.06928536104135 1.06634185835395 1 1
0.918629696845541 0.91594950317617 0 0
1.02408426631049 1.0203921574855 1 1
1.02233741954557 1.01931459205782 1 1
0.992104033057365 0.989552235063237 1 1
1.00610655144902 1.00333116801928 1 1
0.985393176170993 0.98256587442003 1 1
1.02362483156797 1.02056507477739 1 1
0.982886961942822 0.979927773084329 1 1
0.968516244825426 0.965999979970664 1 1
0.932953074477707 0.930282188947465 1 1
1.04945144594121 1.04647729025709 1 1
0.999906670035997 0.997164983983414 1 1
1.06801312580173 1.06463430296629 1 1
0.915450117727627 0.913148648540527 1 1
1.01442673891359 1.01172204239883 1 1
1.05276501484488 1.04992373017941 1 1
1.03000432975559 1.02715454561686 1 1
1.032213773166 1.02947346833819 1 1
0.940398108474852 0.938070972660594 1 1
1.02264369692366 1.01973323828856 1 1
1.00520346821759 1.00238663401653 1 1
0.944234815897969 0.941658034116653 1 1
1.00729902485102 1.0044620938742 1 1
1.01490592282329 1.01186750265528 1 1
1.01291375426074 1.01005556895222 1 1
1.02117517618796 1.01859999844695 1 1
0.988800413181753 0.985725572055442 1 1
0.916452464838722 0.913847702440468 1 1
1.01901195919296 1.01654089023167 1 1
0.977114813678053 0.974114160274089 1 1
1.0139935980892 1.0110565867783 1 1
1.03725062563755 1.03427079936131 1 1
1.01736307018903 1.01454209556117 1 1
0.907017496748467 0.90459041356777 0 0
1.032930740024 1.02994259087305 1 1
1.02930996845842 1.02645232594164 1 1
0.926863086574281 0.924074226184109 1 1
1.02600693987179 1.02319986351663 1 1
0.987416204099453 0.984838192070013 1 1
1.00238514167274 0.999776777702794 1 1
1.04772125232414 1.04485829123039 1 1
1.06446977809929 1.06184220385846 1 1
0.980032849010641 0.977125640001599 1 1
1.03126498928599 1.02800890506287 1 1
1.0489348611569 1.04596773842282 1 1
1.02506064426788 1.0220622998212 1 1
0.957176455452545 0.954643196775974 1 1
0.902068175412714 0.89974616915889 0 0
1.04270761478152 1.04004171644441 1 1
1.04295799465552 1.04001911902512 1 1
1.02100962302276 1.01836987036727 1 1
0.981050366482645 0.978397289302958 1 1
1.01384757881058 1.01122398662918 1 1
0.919862140197585 0.917442214100428 1 1
1.02161280649081 1.01886930473157 1 1
0.984583404873568 0.98214576597192 1 1
0.977760702932423 0.974898257391866 1 1
1.06208862467142 1.0590665902571 1 1
1.0953325715649 1.09276169025938 0 0
0.953102247239174 0.950220255938297 1 1
1.11511149068755 1.11208290760392 0 1
0.989583061507967 0.986541426920812 1 1
0.908912690814512 0.905810575614061 0 0
1.05185642316196 1.0488218977766 1 1
1.05817395689647 1.05481822701551 1 1
1.10249291213055 1.09943551006026 1 1
0.971762717821766 0.968747122318389 1 1
1.00361675324783 1.00071484811585 1 1
0.959789898630274 0.957287841042455 1 1
1.04426666257571 1.04097783595702 1 1
1.02251783147767 1.01978616957925 1 1
0.97702577478635 0.973807448073697 1 1
1.01327231160584 1.0104040919172 1 1
0.95943316123946 0.957038666029525 1 1
1.02292528213829 1.02055070253364 1 1
1.03149099628727 1.02889047912226 1 1
1.06699200619615 1.06432679263249 1 1
0.962374602690075 0.959809078010031 1 1
1.03345635542404 1.0302735021298 1 1
1.03593993661961 1.0330105065529 1 1
0.995386307846876 0.992811316101543 1 1
0.943683941746605 0.940686323977769 1 1
0.939872720665039 0.937545284042065 1 1
1.0298107914862 1.02671752941057 1 1
1.06363096665215 1.06070590602883 1 1
0.949407753190978 0.947031176222223 1 1
0.854929158848655 0.851761330293053 0 0
0.95942104500937 0.957110048846293 1 1
1.06886568816541 1.06577221119341 1 1
0.951317481765893 0.948403350386844 1 1
1.039708209625 1.03684547350068 1 1
1.00413422032497 1.00157229013283 1 1
1.09577792390535 1.09260041330671 1 1
0.92656724973256 0.923339286639302 1 1
1.02334471369617 1.02028846072906 1 1
1.00063933094589 0.997894332465932 1 1
1.07330593961531 1.07050162211387 1 1
1.02612417993647 1.02328140503026 1 1
1.05598473103913 1.05332079857153 1 1
1.0134094182209 1.00970024439701 1 1
0.983908549042198 0.981431260627821 1 1
0.998377319625454 0.995289830545976 1 1
1.03645677141742 1.03373793384702 1 1
1.09084217603819 1.08809741921392 1 1
1.09995745611634 1.09687819254306 1 1
1.01187786146849 1.00939664888657 1 1
1.02235652360579 1.01947548448813 1 1
0.897420699946321 0.895128680716636 1 1
0.928680611420829 0.925815341733078 1 1
0.912991107945 0.910456288925002 1 1
1.07773200374359 1.07503840683903 1 1
0.897541101415249 0.895332830585457 1 1
0.972827114580929 0.969899436471934 1 1
1.00444993446726 1.00206046713333 1 1
0.963791761142554 0.960836128995773 1 1
0.875822153991045 0.873585789458651 0 0
1.00666273117055 1.00359671036804 1 1
0.991064543799833 0.988198542441575 1 1
1.05461937131709 1.05165189474102 1 1
1.01543233367197 1.01290664206742 1 1
0.977920033336412 0.975334092850951 1 1
0.972674065589125 0.969971745117191 1 1
0.99817503211325 0.995300829943391 1 1
0.927054413031681 0.924320678401101 1 1
0.993666777752388 0.991241238747328 1 1
1.04222789732396 1.03895682395772 1 1
1.03349817842498 1.03104328191791 1 1
0.997925353910917 0.995415868294492 1 1
0.90354992766656 0.900878308974046 1 1
1.03781837793387 1.0353343639063 1 1
1.08487003122612 1.08246975270386 1 1
1.03822581387922 1.03540719373995 1 1
0.907964479655487 0.905390295833788 1 1
0.943134962098736 0.940433266690145 1 1
0.960921576472492 0.95859946214757 1 1
0.963236976258955 0.960764367751697 1 1
1.04296956222609 1.04024241475083 1 1
1.08594249947058 1.08308218223311 1 1
1.04448742516957 1.04158213178116 1 1
1.01050806045968 1.0079534794208 1 1
1.04193014796515 1.03910876183207 1 1
1.02624975370327 1.02300660450656 1 1
0.935896682494049 0.933261083472721 1 1
0.944013239886506 0.941435626925789 1 1
0.947803686223577 0.945229220985969 1 1
1.05468753569362 1.05134354273853 1 1
0.961220825399357 0.958677340126862 1 1
0.928616917810602 0.926001172980213 1 1
1.0781697558731 1.07549023978652 1 1
1.05724335689336 1.05459694040745 1 1
0.941768759861524 0.9395313740519 1 1
0.931788646276738 0.929193064220508 1 1
0.9715045761725 0.968383973925164 1 1
1.0063548764308 1.00361641054873 1 1
0.998773661363549 0.995855497307206 1 1
0.981168448770482 0.977908208641615 1 1
0.917012282898979 0.914282426443576 1 1
1.05760923076071 1.05436579043059 1 1
0.950806259983365 0.948191135200015 1 1
0.981903648933412 0.979292062345963 1 1
1.01782640155355 1.0150516491399 1 1
1.00686694608757 1.00387358361101 1 1
0.980736842334478 0.977860194542586 1 1
1.00687063989865 1.00375530518465 1 1
1.01461595988959 1.01155061896169 1 1
1.01629104235137 1.01390409180822 1 1
1.01728479852397 1.01448835638573 1 1
1.00449665415724 1.0017593210889 1 1
1.11130639288648 1.10846015936981 1 1
0.928937371328432 0.926091028096198 1 1
1.03915694593897 1.03587167014402 1 1
1.01358820505138 1.01012958793085 1 1
0.983628172823793 0.98062379645833 1 1
0.882276025211307 0.880210360928936 0 0
0.95031392128811 0.947433036590506 1 1
0.997940898033729 0.995030550813156 1 1
0.998257199354794 0.995233038300159 1 1
1.03091514370435 1.02816300535403 1 1
0.954097097858503 0.951771211796619 1 1
1.04664467994871 1.04375427203753 1 1
1.03155117006665 1.02893479981398 1 1
0.993734295641679 0.991352637085983 1 1
0.936853899110873 0.93404753361766 1 1
0.9552157290142 0.952646084873438 1 1
0.991186097076935 0.988290570244108 1 1
1.00538908834092 1.00242306222637 1 1
1.03934916483402 1.03685130317563 1 1
1.03742783817634 1.03398791173971 1 1
1.03677574666097 1.03431320298953 1 1
0.998812277167925 0.995596588370772 1 1
0.953647013004271 0.950778385319541 1 1
1.04553131702045 1.04299091400674 1 1
1.05619033194804 1.0534504432168 1 1
0.993844170006168 0.99104778542497 1 1
0.987656238545415 0.984415277312749 1 1
0.870479659543386 0.868160039392644 0 0
1.04219467283381 1.03962212725373 1 1
0.996964618146622 0.994003725379293 1 1
1.07819644843 1.07458900935785 0 1
1.00903907613886 1.00638145167638 1 1
0.90093755652506 0.898646050068964 0 0
0.958479416006001 0.955813648242987 1 1
1.00591161416622 1.00264649878064 1 1
0.988366993306106 0.985694664101036 1 1
1.01337701539338 1.01080932044367 1 1
1.06328635814854 1.05990054216857 1 1
1.09774275412725 1.0946026759029 0 0
1.0103278073635 1.00764088142099 1 1
1.03744053131433 1.03431705823195 1 1
0.954493840619329 0.951541941111567 1 1
1.04761727844185 1.04449652625378 1 1
0.898976386154247 0.896144378867154 0 0
0.997080404774509 0.994331638520959 1 1
1.03289477766773 1.02975514027371 1 1
1.1114396644272 1.10857937278877 0 0
1.10004746882964 1.09727942175462 0 0
1.0592638259423 1.05635049407359 1 1
0.98859408327991 0.985818193215415 1 1
0.955656879845892 0.953210066908004 1 1
1.03870533910777 1.03523191987067 1 1
0.942366113875264 0.940137880005089 1 1
0.939783264019078 0.93713462466982 1 1
1.01013455625269 1.00777194867435 1 1
0.951784760710388 0.949315309179674 1 1
1.0288810895384 1.02566482693573 1 1
0.998330841588069 0.995335099656541 1 1
1.07960602778559 1.07616047701808 1 1
0.931774897486687 0.929137782934559 1 1
1.07487644031739 1.07175416178476 1 1
1.00924948008292 1.00644908936998 1 1
0.996281842589168 0.993198638459375 1 1
1.06450012303522 1.06109290899568 1 1
1.0288591663049 1.02647356054066 1 1
1.05758518247416 1.05505456627074 1 1
0.957113048115703 0.954594135055826 1 1
1.03501079739238 1.0322216986521 1 1
1.0271047446176 1.02394343849455 1 1
1.04308018861956 1.04064547089999 1 1
1.20388217280586 1.19922170552878 0 0
1.04642324955839 1.04340900685201 1 1
0.958026314081046 0.955530835890284 1 1
0.968585711001259 0.966256420339498 1 1
1.03949648505529 1.03675334007723 1 1
1.04181961712185 1.03880103543061 1 1
1.01863877130379 1.01554556498048 1 1
0.99933177324958 0.996410558337939 1 1
0.99431772059037 0.991805148308907 1 1
0.989067276033559 0.986273889948557 1 1
0.986946552407901 0.984074017655214 1 1
1.00342295206657 1.00039929381414 1 1
1.1208220011511 1.11752035453604 0 0
1.07443075855621 1.07165918053841 1 1
1.04640084920048 1.04314190032553 1 1
1.03742188626727 1.03426375321007 1 1
0.996721988500126 0.994148585898685 1 1
1.01437119854176 1.01160620816173 1 1
0.953484658399176 0.950682275514873 1 1
1.04533543274662 1.04275968109658 1 1
1.08752140113595 1.0848950411719 1 1
1.02173546249387 1.01842755254719 1 1
1.03500371135775 1.03178358081143 1 1
0.903284312502577 0.900663338272991 0 0
0.992770681108144 0.98984743480365 1 1
0.98567340440504 0.983067476521564 1 1
1.03477032122784 1.03076948442251 1 1
1.03470628483353 1.03189925545006 1 1
0.986288969995529 0.983849393649537 1 1
1.16276372988805 1.1595992839723 0 0
1.00955649130171 1.00667350363352 1 1
0.957655176925315 0.954433146806806 1 1
0.955995925350828 0.953590002659531 1 1
1.05265656587404 1.04993448427061 1 1
0.969771879458895 0.967047564834438 1 1
0.88634484151817 0.88367411263259 0 0
1.11700872985831 1.11414480061323 0 0
1.02976605442012 1.02637351743727 1 1
1.01090150623146 1.00852267063372 1 1
0.927128178402596 0.924680284108506 1 1
0.985482647121051 0.982766951799961 1 1
0.948189555743533 0.945744529295752 1 1
1.06739898687654 1.06438451594689 1 1
1.02976837063476 1.02666657229444 1 1
0.90675702132895 0.904294705169285 1 1
0.95286253419535 0.950456428985255 1 1
1.01063817395542 1.0078559362863 1 1
1.00971373929082 1.00669844936456 1 1
1.10420847175135 1.10070662270998 1 1
1.15063752518673 1.14766360151391 0 0
1.04339974625229 1.04056423834935 1 1
0.952616811838541 0.949513308634078 1 1
1.01289982893765 1.00973599077362 1 1
1.06684914207902 1.06355763004808 1 1
0.99359371464814 0.991090028184057 1 1
0.923714103433967 0.92151747200462 1 1
1.05380075211961 1.05081163579325 1 1
0.927621628481462 0.924964009409422 1 1
0.949503661727112 0.946290376309907 1 1
1.04815392334446 1.04542680678027 1 1
0.936984772370089 0.933701889362759 1 1
0.963295084314714 0.959780190882703 1 1
0.973403554551355 0.971090346847201 1 1
1.14060339778122 1.1373535473092 0 0
0.954547052522366 0.952441572919811 1 1
0.938381427605935 0.935895144781774 1 1
1.00328493603458 1.00007198783005 1 1
1.03265655517858 1.0295330662423 1 1
0.931194023366544 0.928776574804292 1 1
0.948447165839994 0.945754253495656 1 1
0.92870444947901 0.926153195829357 1 1
1.00198135280604 0.999028208342429 1 1
0.928545102870833 0.925741375106907 1 1
0.937535899959579 0.935018722105026 1 1
0.984082747237529 0.98127619330772 1 1
1.0024408170047 0.999781450327894 1 1
0.971517617838432 0.969109157262297 1 1
1.02697324519749 1.02421169362806 1 1
0.919957343274018 0.917455176058414 1 1
0.951205068957198 0.948419806431981 1 1
1.04122686337018 1.0390405502517 1 1
0.92398503002508 0.921883950068644 1 1
1.00026787383821 0.997496906797219 1 1
0.987399173756695 0.984430869406399 1 1
1.04305239465969 1.04009674514458 1 1
0.931956100169365 0.929406274420095 1 1
1.0357962292547 1.03243039458241 1 1
0.995600661035822 0.993036026976276 1 1
1.00997213159893 1.00753672551576 1 1
0.87647835405995 0.873633534694249 0 0
0.980396775255635 0.977696922678644 1 1
0.988087190945888 0.985704287293794 1 1
1.0699398977006 1.06670939481665 1 1
0.890518779657674 0.888203097958537 0 0
0.95954180519505 0.957175200959095 1 1
1.04003060864014 1.03728360056304 1 1
0.927521949900783 0.925084760524319 1 1
0.970582752217627 0.967840561674738 1 1
0.997981902258761 0.994982071105564 1 1
0.961189039153787 0.958050238752296 1 1
0.960691767263344 0.958234002114576 1 1
1.09718145510046 1.09432229490745 1 1
1.00749623113774 1.00461791556512 1 1
1.02072921597323 1.01774441324109 1 1
1.05306731742194 1.05073724131954 1 1
1.00495874121262 1.00216626644798 1 1
0.998886078059018 0.995989664668325 1 1
1.02695485976864 1.02409137160236 1 1
0.952862186978807 0.950444487305007 1 1
0.917441416383425 0.914867199086946 1 1
1.05600197872935 1.05272151179095 1 1
0.934115343935328 0.931229746555685 1 1
1.06642885896622 1.06330697026444 1 1
0.910217901781099 0.907649914648634 1 1
1.04380131092395 1.04044391327509 1 1
0.988291515348159 0.984786204472672 1 1
0.939399354929029 0.936977744156852 1 1
1.09056771372898 1.08682703151578 1 1
0.964705643902002 0.962136608429719 1 1
1.00427308995458 1.00162203575365 1 1
1.01565145764588 1.01298422624438 1 1
1.04652941791151 1.0435751940466 1 1
0.983453760528395 0.980198589186704 1 1
1.05330469201862 1.04995875025224 1 1
0.96662592547496 0.963800342047379 1 1
1.00046512988768 0.997454244016819 1 1
0.987348022260141 0.984185560376045 1 1
1.04093752490734 1.0376454954741 1 1
0.983262533532598 0.980615096662191 1 1
1.01633417016072 1.01377671083793 1 1
0.955839217140891 0.952893246471944 1 1
1.02814541239485 1.02480949441618 1 1
0.984569179509826 0.982345341521983 1 1
0.971741700903381 0.96911048074467 1 1
0.968490812858819 0.965852860105958 1 1
0.987283113526294 0.984187383505516 1 1
0.996986997248278 0.994045654689087 1 1
0.931409747966813 0.92912440953736 1 1
0.982856982976514 0.97980940852726 1 1
0.966968086737771 0.963644339866284 1 1
1.02452440310462 1.02186131589887 1 1
1.00393604855516 1.0005416392633 1 1
0.955549497948779 0.952834159595247 1 1
1.02558413681241 1.02269138210019 1 1
1.10047812735849 1.09758960408958 0 0
1.00002585176489 0.996880593891851 1 1
0.861890674077196 0.859436095640208 0 0
1.01158803164199 1.00848845194242 1 1
1.04816369306174 1.04533415084399 1 1
1.07946395298369 1.07677470361956 1 1
0.90179064328595 0.899352660937925 1 1
0.967366139188419 0.964879963809446 1 1
1.00445817122838 1.00148157272639 1 1
1.10460435729621 1.10148313831322 0 0
0.980253705205141 0.977764001129013 1 1
0.988109881270342 0.984713311091144 1 1
1.00864215101475 1.00562354378735 1 1
0.9744596013161 0.971307063191889 1 1
0.943312028858196 0.940451481854781 1 1
1.05091401014385 1.0481775765762 1 1
1.00949755366193 1.00638028447962 1 1
0.930537328762154 0.928018298756668 1 1
0.95957918700243 0.95704016376862 1 1
1.04228125299161 1.03924009687626 1 1
0.977530413968555 0.974892915177204 1 1
1.05269852016531 1.04980232761111 1 1
1.0243223585461 1.02133445482294 1 1
0.891843215685492 0.889515199568236 0 0
0.960306354871282 0.957775745858437 1 1
0.989994718236215 0.986835416268537 1 1
0.997946404118322 0.995383440434298 1 1
0.988975578963144 0.98675087246217 1 1
0.990969180971522 0.987736348347367 1 1
1.01810078498363 1.01539629532669 1 1
1.01966778856119 1.01704205211272 1 1
1.09625588800568 1.09288917797285 0 1
1.02399079759089 1.02085623444096 1 1
0.897081116950614 0.894269053763585 0 0
0.980228596643925 0.977536267248617 1 1
0.945488621433974 0.943028985265464 1 1
1.03767427528253 1.0347398688579 1 1
1.05797586943567 1.05545681579745 1 1
1.0656906005161 1.0627168484033 1 1
1.04555170912009 1.04224671769771 1 1
1.02306339815645 1.020201056335 1 1
1.01049878677972 1.0078910938943 1 1
1.02090869227351 1.01807794275343 1 1
1.06794586014646 1.06430102488077 1 1
1.00026638603702 0.99754456584476 1 1
0.951135234264567 0.948489953634924 1 1
0.950063740177764 0.947245876235116 1 1
0.986806392925726 0.984196980910394 1 1
0.967309737202017 0.964376078697544 1 1
0.966534547487574 0.963934115178011 1 1
0.933224533108715 0.93019162805565 1 1
0.971398073387103 0.968654921515358 1 1
0.997425144565956 0.994657101607165 1 1
1.08413564070073 1.08042202129466 1 1
1.018486177648 1.01524232792697 1 1
0.99902131903606 0.996133764917878 1 1
1.02790927300641 1.02497163806292 1 1
1.07720958299145 1.07431298229163 1 1
0.938746804131605 0.936458872401172 1 1
1.04140257603526 1.03841131919298 1 1
0.953381508750225 0.950739972549313 1 1
0.981099078257588 0.978391293885375 1 1
0.94139250776203 0.938184684344857 1 1
1.06117522186314 1.05839785167059 1 1
0.884381307222843 0.881811679064445 0 0
0.939980654469798 0.937362886713109 1 1
0.955436082998953 0.952507024650532 1 1
1.0310965114114 1.02812754261608 1 1
1.08499248924893 1.08217730119863 0 0
0.928503236930072 0.926301789769636 1 1
0.955517151088897 0.952914418045488 1 1
0.893237714759101 0.891183628258985 0 0
0.890593857363079 0.887773384347373 0 0
0.929233553783053 0.926812333715846 1 1
1.05060379795182 1.04813801872974 1 1
0.957990787983467 0.954976457332301 1 1
0.957889442424553 0.955131753012777 1 1
1.03724968877825 1.03503140219994 1 1
1.04632870972969 1.04343520722085 1 1
1.02969279731002 1.02682283712136 1 1
1.05310476154876 1.05028077494892 1 1
0.996506651902022 0.993915607435997 1 1
0.995795151609505 0.992493053259104 1 1
1.08436941915087 1.08194660135284 1 1
1.07908024354469 1.07616336539837 1 1
0.94056607123399 0.938318672369083 1 1
1.17431702323353 1.17079459350383 0 0
0.959754878076122 0.957042917130514 1 1
0.955512084372906 0.952842957664408 1 1
0.933300040550534 0.930978805764858 1 1
0.988207213817094 0.985650709152407 1 1
1.05148401866491 1.04817497600279 1 1
0.993845458080324 0.991121112624457 1 1
1.03872247630069 1.03516660154145 1 1
0.989114834336766 0.985484970176038 1 1
1.01853050361769 1.01591519819038 1 1
1.02640442017597 1.0239509603773 1 1
0.977830492010807 0.974482728450619 1 1
0.994688355800501 0.99183284906692 1 1
0.975234893010291 0.97246655504106 1 1
0.963578168770854 0.960406103201671 1 1
1.06046593746489 1.05795085156727 1 1
0.985894978456759 0.983197157401101 1 1
1.0817066256808 1.07858457573353 1 1
0.966390466992243 0.963053982094924 1 1
1.00162968049863 0.998646817333736 1 1
1.08261295647415 1.07997632201787 0 0
1.00162957091231 0.999129747080792 1 1
1.07285142033468 1.07023858406521 0 0
0.98059634300771 0.97769292443981 1 1
0.93489596323627 0.932491088545711 1 1
0.94071170171761 0.938403544239351 1 1
1.03230778567201 1.02940855216931 1 1
0.955946323803239 0.953100058453653 1 1
1.07323717339837 1.07072207163337 1 1
0.964223416295574 0.96162401425713 1 1
0.943629883946696 0.940857149897192 1 1
0.981004887284263 0.977976828781451 1 1
1.05051450847543 1.04779959618056 1 1
0.945673748618452 0.943282708630893 1 1
1.0969707040155 1.09403622627102 1 1
1.00577067976667 1.00352843896866 1 1
1.11191188474728 1.10854402439976 0 0
1.03421107976479 1.03150010168231 1 1
0.994382772314232 0.99140840421379 1 1
1.01254991390089 1.0091475619399 1 1
1.03024905435403 1.02741003623511 1 1
1.0278570470186 1.02508944096171 1 1
1.02778687943997 1.02511295177779 1 1
0.940639654809105 0.938269252926341 1 1
1.01250271299864 1.00976405111334 1 1
0.977450515077884 0.975157107692568 1 1
0.999823571803126 0.996735813849837 1 1
1.01437232373961 1.01123809230934 1 1
1.02361252246658 1.0209982234095 1 1
1.03076792296253 1.0275633816163 1 1
1.01393254963053 1.01139742438144 1 1
1.02735920988914 1.02399443533727 1 1
0.999000751103835 0.996616956962811 1 1
0.960881585795872 0.958492684586148 1 1
1.00508248394712 1.00170280156816 1 1
1.01631412745962 1.01312524690964 1 1
0.990457772239155 0.987607821024973 1 1
1.05882829614365 1.05585974351307 1 1
1.00484322752554 1.00242314653632 1 1
0.988571968354758 0.984995352808962 1 1
0.974645101720456 0.972016811963369 1 1
1.01373157432998 1.01125387948994 1 1
1.00799097312459 1.00483301600238 1 1
0.962540788663199 0.959542992010605 1 1
0.903930621723544 0.901218263431562 1 1
1.05304139195676 1.04944421034262 1 1
1.0549065376978 1.05203441268596 1 1
1.01624680658907 1.01359001935107 1 1
0.898808128271053 0.896260035531203 1 1
0.970344091001368 0.967767174977361 1 1
1.01445950235852 1.01195475465565 1 1
0.914093489435916 0.911300614159938 1 1
0.971266677432935 0.968771945477067 1 1
1.05489027537623 1.05225434392864 1 1
1.04637257811503 1.04335988653845 1 1
0.99085805777245 0.988478890570693 1 1
0.878581040655123 0.876309218819071 0 0
0.942789622487381 0.940151740826928 1 1
0.959774734396102 0.957222972137744 1 1
0.917291834921495 0.914883986080962 1 1
0.992108578924071 0.989026773145496 1 1
1.0153593214177 1.01202977627898 1 1
1.01923721140886 1.01604119130712 1 1
0.969472481158493 0.966842601434164 1 1
0.938269521244776 0.935903444642274 1 1
0.91801407855678 0.915359621353953 1 1
1.00965346431608 1.00674929568772 1 1
1.01339292569915 1.01054400620646 1 1
1.01075685204584 1.0078330595751 1 1
1.09584068975172 1.09324340758624 1 1
0.935428752926395 0.932361306645684 1 1
1.07283817268073 1.0698376943131 1 1
0.970314020120205 0.967374035392907 1 1
0.930880232846346 0.928258980382111 1 1
1.1297502676619 1.12603833582029 0 0
0.983405294950171 0.980378000853738 1 1
0.958106695151089 0.955587838730274 1 1
0.931515358786197 0.928598602267028 1 1
1.03132325468522 1.02839951377915 1 1
0.966334001787407 0.963894936323199 1 1
0.986552593012429 0.983386965978452 1 1
1.00943898071916 1.0063446681655 1 1
0.954377951302047 0.951118196942965 1 1
0.972559677379132 0.969992912668392 1 1
0.891182766286809 0.888816555070178 1 1
0.97926340741669 0.976630843976818 1 1
1.03878236814381 1.03577172450422 1 1
0.964072360222821 0.961622003597435 1 1
1.08775715656843 1.08509055246396 1 1
1.00833251108278 1.0055707635859 1 1
0.984412863437293 0.98161432986398 1 1
1.02678973955787 1.02423629294507 1 1
1.05090398525445 1.04832912485779 1 1
0.917271154395608 0.914267548167237 1 1
1.05578300707401 1.05218540552035 1 1
1.10343513032566 1.10011264861795 1 1
1.11268773787432 1.11012238872078 0 0
0.984781589394908 0.982303339137462 1 1
1.02994062965635 1.02728124246092 1 1
0.938616839923399 0.935553185834593 1 1
1.11744603231958 1.11478671253474 0 0
1.04715542798251 1.04426466581205 1 1
1.03985755836323 1.03660613567288 1 1
1.07014907367205 1.06738805523029 1 1
1.0710998292838 1.06796791979509 1 1
1.0155330392506 1.01274554777475 1 1
0.943376464096042 0.941112929886366 1 1
1.00906016161411 1.00621440480489 1 1
0.960976471808507 0.957896896713689 1 1
0.961505282831766 0.958665683957679 1 1
1.0012934978532 0.998431370516731 1 1
1.01282843114812 1.00991395220417 1 1
1.11766181493096 1.11486828814112 0 0
0.894312293355574 0.891631395337167 1 1
1.12554329436593 1.12238448075206 0 0
1.10342696374273 1.09999838820938 1 1
1.03468151987531 1.03155851881849 1 1
1.09513244821664 1.09187619304979 1 1
0.948973646625718 0.945990618865009 1 1
0.968573371382136 0.965697959262657 1 1
0.993285501008892 0.990922337021922 1 1
1.02029099288055 1.01750433136714 1 1
0.994538424562148 0.992116573574513 1 1
1.10112528014149 1.09783477734429 1 1
1.04671280511987 1.04353108958024 1 1
0.889645163979025 0.887258693541094 1 1
0.999162069097369 0.996700557697689 1 1
1.1032741198233 1.10059518744736 0 0
0.883071715433626 0.88048747263457 1 0
1.05527848852106 1.05239753101117 1 1
1.03603402379138 1.03287422559206 1 1
0.915327953049695 0.912976685941617 1 1
0.993650323811284 0.991054377865536 1 1
0.951664747458079 0.949028501362194 1 1
1.11231747327839 1.10936121981168 0 0
1.01878537555435 1.01578411754724 1 1
1.06105587694573 1.05721657722214 1 1
0.900956353558075 0.898908211826088 0 0
0.891610799806754 0.889203557861028 0 0
0.989842901211371 0.987108452187712 1 1
1.03722735387612 1.03424242653421 1 1
0.992305347451486 0.989706169814745 1 1
0.952658068320962 0.950506373487268 1 1
1.01414487982117 1.01155431684405 1 1
0.994644764726015 0.991921829650905 1 1
1.03633407682421 1.03325405937117 1 1
0.887227927896927 0.884597173609822 0 0
0.996605422504402 0.994021025569357 1 1
0.933114462660545 0.930946222322234 1 1
1.01866979312955 1.01559643448236 1 1
0.938795156101785 0.936268635738262 1 1
1.03296195748676 1.03005398606526 1 1
1.01856455828035 1.01554967971886 1 1
0.991781591222916 0.989120363893422 1 1
1.0292766868567 1.02693100234435 1 1
1.06482285869091 1.06179644629353 1 1
0.944252453559597 0.941809396575334 1 1
0.924441225543544 0.921621370614683 1 1
1.08671222380758 1.08303462769941 1 1
0.950493224096738 0.947788475615386 1 1
1.11565462867607 1.11262416400802 0 0
0.9996177297568 0.996833903730208 1 1
1.01356950081709 1.01099557368604 1 1
1.02065245197881 1.01795646817985 1 1
0.982736314536964 0.980465363065728 1 1
0.986956373932444 0.98421568063323 1 1
1.03753231321298 1.03443750419861 1 1
1.06809515764053 1.06470313900157 1 1
1.06587002019005 1.06298998314258 0 0
0.943452637938194 0.940148466095757 1 1
1.04308296357569 1.04024837135524 1 1
1.06142150701188 1.05859426511457 1 1
1.02219139257083 1.01941084187112 1 1
0.926868021194351 0.923947690894669 1 1
1.02380479512081 1.02108095411268 1 1
1.03113888169974 1.02828140437768 1 1
0.952817924609201 0.950244293104035 1 1
0.98604296356316 0.983150195882521 1 1
0.996280965897321 0.99262086667125 1 1
0.954833286051023 0.952354662546963 1 1
0.970040764094232 0.966998812287603 1 1
1.05250112333348 1.0491297077842 1 1
0.956924656131747 0.954584769622791 1 1
0.932221924141212 0.929132558821843 1 1
1.02996214392842 1.02724472813482 1 1
1.02684861547456 1.02424318298385 1 1
0.994143415744363 0.991240888916326 1 1
1.00885225830081 1.00590368472352 1 1
0.871989238169246 0.869949175214787 0 0
0.995551388189074 0.992284765906035 1 1
1.04853097110796 1.04601253449229 1 1
1.1149345853434 1.11196588599636 0 0
1.08881909809292 1.08597758285775 1 1
1.02274045477222 1.02003407810685 1 1
1.00893328940952 1.00606216820222 1 1
0.960573969650828 0.958407791885298 1 1
0.972476283339243 0.970128736006421 1 1
0.927827318941374 0.925278235963977 1 1
1.02780461584154 1.02515691658705 1 1
0.904755587071509 0.902441844118508 1 1
0.965728716240691 0.963279602479642 1 1
1.04638833732546 1.04316274757703 1 1
1.03165359106978 1.0290003527493 1 1
0.971920340150443 0.96894739345203 1 1
1.03250853981872 1.02994728341501 1 1
1.07975777291727 1.07682219349318 1 1
0.977530437449921 0.974769395608016 1 1
0.956640309031651 0.953703909591691 1 1
0.989040848729009 0.985887707308992 1 1
1.01698707241216 1.01415417225572 1 1
1.00120324246224 0.998080601867658 1 1
1.15505306848419 1.15210791551693 0 0
0.97723716925095 0.974342606726123 1 1
0.979154540327232 0.977068241219588 1 1
0.953734825330654 0.951224358495345 1 1
1.05111966136052 1.04785505994899 1 1
1.02752272775445 1.02469154289515 1 1
0.958273409152763 0.955414347602564 1 1
0.993167471942006 0.99035345193231 1 1
1.04878330655372 1.04610199244601 1 1
1.05494214325177 1.05174037289823 1 1
1.01507274414969 1.01242774129997 1 1
0.940483772180895 0.937889112697816 1 1
1.04359322487095 1.04086569822971 1 1
0.977123862496116 0.97432642310315 1 1
0.976730711964201 0.974329939219378 1 1
0.975375402156675 0.972638665141406 1 1
0.938934585890472 0.935762130476524 1 1
0.97362365553436 0.971132643609605 1 1
1.05737615709091 1.05458191534798 1 1
1.10688605812385 1.10369026109411 0 0
0.920107233211233 0.917374769771561 1 1
1.0308660459302 1.02806380637273 1 1
1.12710820190333 1.12382879605415 0 0
1.00934010428834 1.00641185131303 1 1
1.04863066121233 1.04599614261036 1 1
1.03417802688153 1.03101810527612 1 1
0.974638847888719 0.971635022998215 1 1
1.08707133254053 1.08430978073018 1 1
0.929940990531608 0.927360169473312 1 1
1.0672396426378 1.06412921796264 1 1
1.08750481316329 1.084768808606 1 1
0.948718087761557 0.946138543762551 1 1
0.973882362815901 0.971328985296004 1 1
1.02821406478716 1.02532722189165 1 1
1.07883407549238 1.0754388445598 1 1
0.973190599458117 0.970833213026976 1 1
1.01030578150537 1.00759536886834 1 1
0.94886175459088 0.946605866325505 1 1
0.996263133889478 0.993646917532906 1 1
0.984029892081902 0.980986717673836 1 1
0.987824565528655 0.985462012449607 1 1
0.992758497655772 0.990133659604485 1 1
1.01262306703716 1.00969324474558 1 1
1.04883845762561 1.04578589123439 1 1
1.04764138628314 1.04487155361871 1 1
0.996180925022397 0.993593945583917 1 1
1.01983537908275 1.0165965090857 1 1
1.01476634867763 1.01199737771061 1 1
0.988598511183444 0.986022016181539 1 1
0.9856821808843 0.982996994158165 1 1
1.02558599130395 1.02315255679978 1 1
1.0588521964823 1.05606929045735 1 1
1.04586685172726 1.04264291756531 1 1
0.998604456364613 0.99635317697959 1 1
0.952029032013733 0.949332172172792 1 1
0.958723580438145 0.956160638271883 1 1
1.07055440336895 1.06770378175086 0 0
0.853741362593979 0.850603211046508 0 0
1.06396528903238 1.061585676302 1 1
0.945209062160008 0.942496154897224 1 1
1.01084459943135 1.00797580233728 1 1
0.973979067522538 0.970988367275194 1 1
1.05107584910835 1.04824534690008 1 1
0.963158501265126 0.960565561112125 1 1
0.966155533856087 0.963291834248634 1 1
0.946792825118729 0.94398495257996 1 1
0.995777900340572 0.992643017377569 1 1
1.09511697708594 1.09209078430091 1 1
1.09966225799169 1.09593220804951 1 1
0.98089145878215 0.977364118557712 1 1
0.976876685991761 0.973567263603256 1 1
0.975988232580901 0.973490845561187 1 1
0.940843313385088 0.937745234610502 1 1
0.987967751614049 0.984550094323999 1 1
1.01800760166324 1.01525331879576 1 1
1.04665961738338 1.04353330601667 1 1
0.966222821135061 0.96308870276304 1 1
0.978805919332497 0.97543356298568 1 1
0.909124835150986 0.906976183235029 1 1
0.989689647234958 0.987075614290883 1 1
0.95493299954752 0.952219162178801 1 1
0.990392844098826 0.987502786349813 1 1
0.985899026895311 0.982926269417034 1 1
0.992165938647131 0.989749170153309 1 1
0.892691341893149 0.89002473870803 1 1
0.909507807333608 0.906717779764091 1 1
1.09865027874626 1.09582674501939 1 1
0.989499079654408 0.986639995235121 1 1
0.972818275998576 0.97059490171812 1 1
1.00560829067797 1.0027095748793 1 1
1.00084249639244 0.997957395873075 1 1
1.03016460435349 1.02727810687254 1 1
1.03141990541869 1.02880910602491 1 1
0.951568080164063 0.94882478049448 1 1
0.945427477931755 0.943042374826279 1 1
0.939889353506132 0.937372867823832 1 1
0.99981065359217 0.996745009890205 1 1
1.09658669646355 1.09306103041268 1 1
1.0404801144505 1.03756475434804 1 1
1.062264872757 1.05933381479453 1 1
1.10137932914359 1.09808058176509 1 1
0.959080012127287 0.956830339781098 1 1
0.968589065113356 0.96584660300047 1 1
0.993010542920575 0.990664318505665 1 1
0.977026898478623 0.974570645186973 1 1
0.990511234842924 0.987656246028298 1 1
1.02448531645394 1.02068503080125 1 1
0.997738672244025 0.995296815779802 1 1
1.02434362645614 1.02157246309425 1 1
0.891727681893103 0.889441972498272 1 0
0.981849019285974 0.979242202310749 1 1
0.902909359854851 0.900143410486837 1 1
0.982933169926923 0.980206219427224 1 1
0.970366940731486 0.967871133657395 1 1
0.968057438601771 0.965051194460377 1 1
0.929708765951014 0.92712087505493 1 1
0.941469822042576 0.938891348019582 1 1
1.04038957172158 1.03732577976245 1 1
1.0210194929723 1.01700763964758 1 1
0.941164587962759 0.939032423473285 1 1
1.06914924323896 1.06551347885938 1 1
1.07826862038455 1.07529914070173 1 1
1.02888146537094 1.02621357246541 1 1
0.963785514839862 0.961611154868706 1 1
0.989780335109008 0.986824984046828 1 1
0.94053310173977 0.93785010871619 1 1
0.900810032388829 0.897972519777287 0 0
1.0691252131862 1.06642564590429 1 1
0.933061559390895 0.930513434048391 1 1
1.01271409779933 1.00993302110095 1 1
0.973408330655021 0.970436846407353 1 1
0.979306520889682 0.976994659489157 1 1
1.11290620816661 1.11008720380675 1 1
1.11877820924436 1.11597249317245 1 1
0.948988855792264 0.94640138536204 1 1
0.889961260541763 0.886771635378816 1 0
1.06382192485991 1.06114562024535 1 1
0.951072140802465 0.948043066883761 1 1
0.980397122411164 0.9776867602734 1 1
0.996066790371531 0.993545554028614 1 1
1.02520560934748 1.02235569071767 1 1
0.990483490762986 0.987914663180205 1 1
0.991546197172592 0.989112006489774 1 1
1.06306707638279 1.05962529479605 1 1
1.01230764319967 1.00936945758122 1 1
0.962302667541269 0.960190826467916 1 1
0.973445306656575 0.97090323013761 1 1
0.982263107203136 0.979495968911554 1 1
0.971634653310384 0.969309904362655 1 1
1.00845420247162 1.0049568689862 1 1
0.927875606617446 0.925046175530389 1 1
1.04296835179308 1.03960329453019 1 1
0.996694792594557 0.994010866827802 1 1
1.08356203205989 1.08058450355493 1 1
1.06073548224504 1.05793721338228 1 1
0.97486255752227 0.971951357913026 1 1
0.998312550925791 0.995752757019546 1 1
0.987101413477183 0.984119371532841 1 1
0.97906669949259 0.976279465839429 1 1
1.10477251717035 1.10187762171914 0 0
1.04055045858048 1.03760100313923 1 1
1.0175039003825 1.01474250003681 1 1
0.9792254157474 0.97704058061695 1 1
0.994107051614058 0.991112787740289 1 1
0.948477588856939 0.946117087150497 1 1
1.03536324494365 1.03245360722206 1 1
1.02798358077196 1.02515288706448 1 1
0.993174532187367 0.990598790965888 1 1
0.977356464234867 0.974451758862252 1 1
1.07563224356017 1.07207396928113 1 1
1.00141302443998 0.998784255510015 1 1
1.01351600429825 1.01063509479332 1 1
0.941326391303236 0.938682339882108 1 1
1.05891947802782 1.05618218720967 1 1
0.998251398693141 0.995631583655583 1 1
1.1219096028333 1.11912128116443 0 0
0.973641199984407 0.970814038722439 1 1
1.01325222982269 1.01043399731467 1 1
0.965602723943996 0.962855709993766 1 1
1.03350703669219 1.03053613494227 1 1
0.987897195400146 0.984919201225391 1 1
1.02823884167379 1.02532329642475 1 1
0.942453240146974 0.93970417699586 1 1
1.03687173562261 1.03421553439445 1 1
0.985638860286078 0.982759764598113 1 1
1.00661408000224 1.00430341059517 1 1
0.926303345456458 0.923808314917213 1 1
0.935653988930302 0.933426041594277 1 1
1.05878921158662 1.05584043181093 1 1
0.966489425461671 0.963517370273876 1 1
0.968435018260197 0.966139546342589 1 1
0.952160613201895 0.949749583310978 1 1
0.939171723269994 0.936345786903671 1 1
0.929708061377433 0.927257392578293 1 1
0.945694943538388 0.943393523558478 1 1
1.0382640149437 1.03549170068297 1 1
1.04370894777419 1.04077027335743 1 1
1.02679829051077 1.02401033814879 1 1
1.02384712597871 1.02117849084007 1 1
0.974634234779827 0.97176674010792 1 1
1.062063791405 1.05895041979919 1 1
1.06392398865731 1.06103062788081 1 1
0.972959244975155 0.970683860093631 1 1
1.00349616614304 1.00068597673908 1 1
1.01389362817079 1.01106457331569 1 1
0.995084252140978 0.992199127404346 1 1
0.896575275915494 0.894218651518025 0 0
0.959157955394381 0.956236381604265 1 1
1.08480415749604 1.08194246851621 1 1
1.05555899487995 1.05240511354256 1 1
0.96948223522845 0.966908529661965 1 1
1.00484869039985 1.00231137829724 1 1
0.968186251908599 0.965662619379556 1 1
1.02112088115794 1.01811669442714 1 1
1.00182274863246 0.999120459895165 1 1
0.973550886941919 0.971270958419992 1 1
1.02680886904662 1.0241781017862 1 1
1.00042845687517 0.99727514320468 1 1
0.997704790906714 0.994765090908516 1 1
1.05885473072249 1.05590355368613 1 1
1.13917174453369 1.13641397529163 0 0
0.93025641751794 0.927585890544504 1 1
0.971314761311148 0.968563098048348 1 1
1.08383983051431 1.08066143641861 1 1
1.07669627058177 1.07332713166312 1 1
1.08985453892063 1.08636188133856 1 1
0.992593395627609 0.98955380672142 1 1
1.0519434398658 1.04911097710997 1 1
0.974501577385383 0.971928053878825 1 1
0.985910808698602 0.982975870645996 1 1
1.09525302486516 1.09279774840437 0 0
0.977957922048393 0.975531651941726 1 1
1.02058225975222 1.01795962224324 1 1
1.03372295715895 1.03128585462978 1 1
1.00251194662985 0.999354114037777 1 1
1.0266854781729 1.02335246666311 1 1
0.921407733446529 0.918431102994851 1 1
0.95311459258986 0.950360656139867 1 1
0.999955542725005 0.997563907318166 1 1
1.00712954924626 1.00450384936679 1 1
1.00331160854483 1.0008351655058 1 1
0.942198043881195 0.93970379940398 1 1
1.0685450614807 1.06599725493137 1 1
1.08896502373802 1.08598326516998 1 1
1.01351857119693 1.01061996460929 1 1
0.9923449159495 0.989342364725429 1 1
0.971369576349036 0.968737309899482 1 1
0.997390287572754 0.994752436060057 1 1
0.967933774390206 0.964948411340173 1 1
1.11676611765358 1.11382544768315 0 0
0.904418307963153 0.902151623301285 0 0
0.949466297330109 0.947242668400357 1 1
1.03465450325011 1.03164414826889 1 1
1.0276627169117 1.02479392973242 1 1
0.993449175534446 0.990060051637504 1 1
0.98590354786259 0.983207848011644 1 1
1.01147576859824 1.00877147488697 1 1
0.982150851679931 0.979323452083569 1 1
0.976470133036554 0.973967057016309 1 1
0.970872055090896 0.968197154328439 1 1
1.01033207238362 1.00785265907739 1 1
1.00967684096287 1.00676803290399 1 1
0.955614621881455 0.953501670139221 1 1
1.10085968828096 1.09793015933758 0 0
1.07683858456553 1.07357183095813 1 1
0.955700578696 0.953302992957163 1 1
0.961910641900729 0.959168937402618 1 1
0.956349258897682 0.953491699176707 1 1
0.966172911686014 0.963295604278659 1 1
0.953722705872475 0.950612713254905 1 1
0.953326208232735 0.95066634216919 1 1
1.02209206571619 1.0191823662059 1 1
1.00356562732505 1.00070363794495 1 1
1.06484278742465 1.06200844244834 1 1
0.981111547973039 0.978174533240294 1 1
1.01863086464474 1.01549147922652 1 1
0.981760337580217 0.979349388564491 1 1
0.975784121651113 0.972616779409181 1 1
1.07790929281701 1.07470243489633 1 1
0.984065730958658 0.981132838667011 1 1
1.03765432458268 1.03446743973738 1 1
0.90378091284852 0.901320752819534 1 1
1.16752551603493 1.16465908711398 0 0
0.995843773726409 0.993089069646664 1 1
1.02758061882597 1.02453499158272 1 1
0.95394987440783 0.950959458734104 1 1
0.929796041480511 0.926940444756613 1 1
0.956420638975414 0.953556575702791 1 1
1.00863791712869 1.00624054446446 1 1
1.01977224849012 1.01685015368732 1 1
1.04143706153035 1.03895499077999 1 1
1.05870511167836 1.05632153520689 1 1
1.00603314460375 1.00350014399211 1 1
1.11225401264295 1.10915163608231 1 1
0.896574941486024 0.894327090265713 1 1
0.969775811716907 0.96699031472621 1 1
0.905881429558332 0.903163628829378 1 1
1.00567797601815 1.00316578210733 1 1
0.986052005804174 0.983222083078245 1 1
1.05962034304626 1.05662922276108 1 1
0.954507210490771 0.951974010867466 1 1
1.04227766724518 1.03909664534819 1 1
0.956033130107862 0.953479894055765 1 1
1.06166943766926 1.05886698602871 1 1
1.0283267133711 1.02553762377173 1 1
1.08281717921006 1.07994445317758 1 1
0.95122472143762 0.948192788089556 1 1
0.97366459143572 0.970593492993209 1 1
1.06996588391277 1.06667007613104 1 1
1.04291471904769 1.03983880502395 1 1
1.03570223944271 1.03294845725165 1 1
1.00699080474414 1.00401871403765 1 1
1.02862491943679 1.02618689426929 1 1
1.00648359573709 1.00391757017779 1 1
0.937815334158503 0.935625240113015 1 1
0.991660515110144 0.98900507730898 1 1
1.0087217567087 1.0052402568737 1 1
0.954774603895067 0.95190006552263 1 1
1.043357360922 1.04067724348184 1 1
0.872917326736333 0.870625097144188 0 0
0.906143911421625 0.903773347520984 0 0
0.980089286922609 0.977203086188064 1 1
1.03099064506123 1.02794059343964 1 1
0.99413743355037 0.991060183138572 1 1
1.03005498017368 1.0271425063677 1 1
0.881190834415513 0.878507948066539 0 0
1.09263762771009 1.08960793475029 0 0
0.983517499805982 0.980872935990181 1 1
0.988423457244315 0.985357280865338 1 1
1.01692623503545 1.01428189699351 1 1
1.03304117785088 1.02990010243441 1 1
1.06471645073017 1.06094195257597 1 1
1.05071262496283 1.04799322943889 1 1
0.992645941549895 0.989984389899507 1 1
0.933783859615536 0.931152083541696 1 1
1.11776866201878 1.11493160269745 0 0
1.0461564077883 1.0430837868544 1 1
1.02746502961083 1.02451995321268 1 1
1.00782486990893 1.00472341817877 1 1
0.943199267493644 0.940604543376122 1 1
1.05854104708127 1.05591326790481 1 1
0.956359290579317 0.953903554395178 1 1
1.02421448592721 1.0205063196779 1 1
0.9879595158319 0.984684751454567 1 1
1.04268120246196 1.03971103396093 1 1
1.09188459012296 1.08786908470283 1 1
0.921408104841124 0.918876103281321 1 1
1.01623108222103 1.01324002963964 1 1
0.94868210574085 0.945465220807463 1 1
1.02025761148541 1.01751238850288 1 1
0.997847375463506 0.994989652520997 1 1
0.921241232474947 0.918677359432155 1 1
1.02057623318842 1.01761983739524 1 1
1.02168300588712 1.01916912459627 1 1
0.929831764040329 0.92727292778169 1 1
1.02827512525388 1.02506045008975 1 1
1.00360320882466 1.00083809261312 1 1
1.07047212007244 1.06687175055817 1 1
0.967712400575723 0.965037966972109 1 1
0.932055106566823 0.929468009880077 1 1
0.976282243693811 0.97385908753249 1 1
0.971867729868475 0.969606075680615 1 1
1.02818637643446 1.02544910858113 1 1
1.04506402551504 1.04180771114736 1 1
1.08673932639002 1.08322215609335 1 1
1.02168646789403 1.01910013789825 1 1
1.04427502813137 1.04131099101264 1 1
1.09318248621782 1.0898658459405 1 1
0.983699203050576 0.9806708123927 1 1
0.976892100526865 0.974534481074509 1 1
1.01038815782288 1.00746358513946 1 1
0.985978789941854 0.983169088932394 1 1
1.0619770379869 1.05887424861487 1 1
0.965473763236915 0.962666118831037 1 1
1.03057656582679 1.0275145609448 1 1
0.997998780685315 0.995621228276541 1 1
0.892259449432918 0.890167194610696 0 0
1.00541763915016 1.00254741325742 1 1
1.01058296284565 1.0077740717837 1 1
1.01490324670183 1.01228629620963 1 1
0.999018876000798 0.996045063747476 1 1
1.03523898030801 1.03261706145706 1 1
0.981823236608037 0.978809418463744 1 1
1.03244694034029 1.02983464101856 1 1
0.985872090451076 0.983272341274239 1 1
1.04649601905748 1.04344094478703 1 1
0.944960048687316 0.942347186674122 1 1
1.08484027551693 1.08149140503717 1 1
0.953412651690308 0.95101891050806 1 1
1.00267702124882 0.999555876557001 1 1
1.08848523430509 1.08571760404721 1 1
1.0733429771064 1.07006695122373 1 1
1.10372605440387 1.1003997140131 0 0
0.918092366690822 0.915694108480854 0 0
0.988988432251532 0.986432273096271 1 1
1.06032421363585 1.05720176448635 1 1
0.901967379386824 0.899731178976301 0 0
0.899228948395597 0.897019100148116 0 0
1.02734959808944 1.02492266755323 1 1
0.942349186918007 0.939634110295057 1 1
1.05610205614704 1.05307031219792 1 1
0.937829457207905 0.934556574417662 1 1
0.959394387779292 0.957038866575596 1 1
1.05393690177222 1.05081140603858 1 1
1.05197006950249 1.04913608198234 1 1
1.03131106693338 1.02814018288879 1 1
0.930115218463872 0.927497158362325 1 1
0.944877537830216 0.941548282958327 1 1
0.950443572255707 0.947350845365729 1 1
1.05707595075984 1.05368098485835 1 1
0.961928257516289 0.959175220622716 1 1
1.02414797248465 1.02165268176698 1 1
0.964452691549304 0.961866859082026 1 1
0.953161848734034 0.950561987150445 1 1
1.09135459681893 1.0880289150455 1 1
1.02023547194445 1.01753910058705 1 1
0.931736253335719 0.928890782753362 1 1
0.958023384388536 0.954934510377175 1 1
0.924337708163452 0.921363493166083 1 1
1.05247594776265 1.049452686825 1 1
1.0045868529566 1.00199100850629 1 1
0.980949010815489 0.977791131843608 1 1
0.934792762299019 0.932083910230112 1 1
0.907039263363204 0.904798834492214 1 1
0.950794714088049 0.948005296506455 1 1
1.04835469388745 1.04557752004683 1 1
0.976710454972839 0.97403119152617 1 1
1.00001081834813 0.997558336189191 1 1
0.974715447657253 0.971789759869305 1 1
1.0836443109681 1.08022000020349 0 0
0.887187058318042 0.88420473311793 1 1
0.971395107643088 0.968487097408525 1 1
0.913419779406511 0.910582555363431 1 1
0.953740875219642 0.951457571741109 1 1
0.931711808072236 0.928500663126179 1 1
0.970765455860535 0.968051448712961 1 1
1.00209576714133 0.999246885624223 1 1
1.0277168357181 1.02511191314747 1 1
1.01330781675077 1.00997762416393 1 1
1.02489873784154 1.02185480122161 1 1
1.12325881753879 1.12038239875015 0 0
1.08825845298423 1.085241100965 1 1
1.0472814567119 1.0442792960617 1 1
1.20410071568797 1.20052936435862 0 0
0.999345728167216 0.996747495793464 1 1
0.992614003447632 0.989743986931552 1 1
1.01325380857123 1.01034647337785 1 1
0.968794497751679 0.96621108059302 1 1
0.973007458783624 0.970027079031891 1 1
0.990776368637175 0.988267243494673 1 1
0.929209626677895 0.926621484923358 1 1
0.971532007076129 0.968443055945779 1 1
0.908858118862194 0.906021514160936 1 1
0.998910168238888 0.996651796364324 1 1
0.985375905882926 0.982782322689171 1 1
0.983779058135472 0.981019118698256 1 1
0.966233387354821 0.963553512646277 1 1
1.00365793814092 1.00106108316167 1 1
0.95747522134205 0.954659604710157 1 1
1.00777839167803 1.00485738353681 1 1
0.971720568313468 0.969464873469091 1 1
1.00099142778541 0.998287988498797 1 1
0.919397612183451 0.916155299664655 1 0
1.08087028026128 1.07823184542558 1 1
1.01528817893511 1.01227891183641 1 1
1.00858561317529 1.0061583799178 1 1
0.899906050597393 0.897405215630643 1 1
1.05738558104344 1.05394504360028 1 1
1.06678966732706 1.06414398165404 1 1
1.00514043690272 1.00240183026744 1 1
1.03983701115917 1.03624651877553 1 1
1.02980936807772 1.02687319811817 1 1
1.00152638582063 0.998702747548953 1 1
1.01520387621946 1.01253440488708 1 1
0.915329408706994 0.912329776103039 0 0
1.04970680410149 1.04596885835624 1 1
1.01571885045451 1.01262306997602 1 1
0.976720284007485 0.973991943921952 1 1
1.0659434184379 1.06309570558261 1 1
0.901397703872679 0.899037132677198 0 0
1.02879646823639 1.02604817549158 1 1
0.996356831009173 0.993305554898615 1 1
1.01415783542832 1.0112588945687 1 1
0.91668395817286 0.914279535208672 1 1
1.11204591911429 1.10891342711576 0 0
1.03409494682141 1.03112835189879 1 1
1.00031941492231 0.997436856015127 1 1
1.11666949928052 1.11399582396341 0 0
1.07155372684987 1.06886330971875 1 1
0.936102940654078 0.933443569976438 1 1
0.991740215208678 0.98913086699658 1 1
1.04074869297786 1.03837527963814 1 1
0.98259922813339 0.979710466466391 1 1
1.0755402787148 1.07234795980767 1 1
1.12488557786032 1.12164702851115 0 0
1.02222990845309 1.0189362913914 1 1
1.04224646555674 1.03984209342289 1 1
0.940051714417147 0.937191931528267 1 1
1.01675134492105 1.01349565255107 1 1
1.06185126061644 1.05915645346412 1 1
1.00082976244211 0.99827756459463 1 1
1.06128396066421 1.0581693746064 1 1
1.10672032037707 1.10355155128433 1 1
0.987952727633434 0.98546299324999 1 1
0.987530840475342 0.984545032584371 1 1
1.0633218717005 1.05996963503751 1 1
0.975673746185557 0.972598592361053 1 1
0.909585535937553 0.906772692820348 0 0
1.01952878511387 1.01695978264953 1 1
0.959640919027632 0.956839660776169 1 1
1.08881172546391 1.08615367474482 1 1
0.922502448239032 0.920295785855513 1 1
0.969858606434604 0.9673692757427 1 1
0.937754285181487 0.935200008580597 1 1
0.963767023060489 0.960831309602094 1 1
1.06779787468319 1.06510249136127 1 1
0.935524711018655 0.933126216898113 1 1
1.00579148371163 1.00308696736523 1 1
0.973526086144109 0.970567743758613 1 1
0.925006474954938 0.922348533888925 1 1
1.07903153818506 1.07584404340226 1 1
0.90126429593748 0.898925627779839 0 0
0.974641463517989 0.972042234057369 1 1
1.0722800346543 1.06982096332352 1 1
0.985797090253749 0.982896897502162 1 1
0.922585005130906 0.919800312982873 1 1
0.985785558763072 0.983435398158267 1 1
1.0273318731285 1.02443113953594 1 1
0.906283180992899 0.903497204228183 1 1
1.06269276266974 1.05971585808995 1 1
0.961968394828399 0.959307614482901 1 1
0.980039128032103 0.977471123443754 1 1
1.12071847384658 1.11727109273292 0 1
1.05573632872351 1.05313015954396 1 1
1.06886699932212 1.06605455569251 1 1
0.979077719921515 0.976230280610675 1 1
0.960769031971848 0.957954010206066 1 1
1.0021539030641 0.999432350710773 1 1
0.997337437504002 0.99472031545637 1 1
0.933934786750285 0.931655698509216 1 1
1.06150967569017 1.05817362567909 1 1
1.06798736461253 1.06476037632984 1 1
1.05235942101449 1.0493601891928 1 1
1.0644008239491 1.0614674757391 1 1
1.05880163273552 1.05520767956232 1 1
1.00472031082633 1.0017253344567 1 1
1.02774298584422 1.02501702495753 1 1
0.985368544159855 0.982624835789004 1 1
1.02580653435776 1.0224311222355 1 1
1.04536580084316 1.04197683920245 1 1
0.994196630514406 0.991565794915285 1 1
0.914551583935969 0.912371576883737 1 1
1.01971740392263 1.01701453810954 1 1
1.0541460673234 1.05136126680395 1 1
0.93236696968706 0.929801618171519 0 0
0.99369524709921 0.99092822277145 1 1
0.919942349114545 0.91781181014557 0 0
0.98168018828156 0.979280608083696 1 1
0.950927924835561 0.948395390597899 1 1
1.0332498594392 1.03079893734951 1 1
0.941163787787165 0.938493687948852 1 1
1.01795539425071 1.01520629673925 1 1
1.00635581605624 1.00413897100199 1 1
0.993508687657185 0.990847791509439 1 1
0.977703382836154 0.974956759695955 1 1
0.970548160504303 0.968034067399564 1 1
1.01974131353026 1.01718672300267 1 1
0.978382640964482 0.975478480744583 1 1
0.919833817862899 0.917460201761141 0 0
0.996372068454055 0.99378855765911 1 1
0.927352629963092 0.924869322681426 1 1
1.06792204855852 1.06460985449651 1 1
0.962069928120012 0.959578563356885 1 1
0.975590144146982 0.973491079639067 1 1
1.10711144824272 1.10418767740339 1 1
1.00616696995317 1.00299422779405 1 1
0.966184382930398 0.963063456434371 1 1
0.995466889033444 0.992275108610443 1 1
1.0287781223034 1.02596672857289 1 1
0.972675275411837 0.970006291283226 1 1
1.03362332257022 1.03078287708725 1 1
0.947124261838574 0.944752066055603 1 1
1.02537125526801 1.0221348948674 1 1
0.954381688889939 0.951604398399413 1 1
0.983662636322051 0.980861592958157 1 1
0.959191506757421 0.956330987848668 1 1
0.94120999640147 0.938041208327637 1 1
1.02052228017008 1.01737214308103 1 1
1.02126528181622 1.01836197034297 1 1
0.99934032355213 0.996385580368962 1 1
1.01126658915874 1.00861465484291 1 1
0.93864445997464 0.93621522744082 1 1
1.00328095145503 1.00048596036037 1 1
0.999762507137768 0.996879605115732 1 1
0.889952213643385 0.887257505431748 0 0
1.06996387483645 1.06707069097881 1 1
1.05258001036342 1.04975730834458 1 1
1.07705572365031 1.07355497745996 1 1
0.983144558869199 0.979853275302067 1 1
1.02748366306839 1.02459704846349 1 1
0.975804984473561 0.973410334886464 1 1
0.993882241483851 0.991401301196412 1 1
0.964749760821926 0.962331830540606 1 1
0.985217503152392 0.982437575034207 1 1
0.910667747711286 0.908453456514548 1 1
1.08655244709761 1.08306879728098 1 1
1.01748496692697 1.01470006686684 1 1
1.04175341563675 1.03884548970343 1 1
1.0621818526843 1.05954785446398 1 1
0.989651157671701 0.986737828263742 1 1
1.01262245606106 1.0102001637355 1 1
0.98523923166763 0.982755674586119 1 1
1.01792608179924 1.01536474121995 1 1
1.0087706869641 1.00594947065754 1 1
1.01771848764824 1.01477850815772 1 1
0.988213181847902 0.984766243311556 1 1
0.90259084573903 0.900030190739289 1 1
1.00326879936047 1.00051286995139 1 1
1.09230101705072 1.0895945735065 1 1
0.951263014958641 0.949003222303932 1 1
1.11503195698632 1.11216180269221 1 1
1.01839358111847 1.01522533510098 1 1
1.03025481851765 1.0275682016999 1 1
1.00128399710181 0.998764644409096 1 1
0.934216212171286 0.931600844347769 1 1
1.08299814728077 1.08008982020906 1 1
0.939822158030337 0.936687211279938 1 1
1.11076940670411 1.10765789371734 0 0
0.954604579760221 0.952109405339022 1 1
1.11893401827164 1.11533550235969 0 0
0.954909568013184 0.952328643532796 1 1
0.935642946258777 0.933334971522626 1 1
1.03540204158957 1.03214490029127 1 1
1.04605809916671 1.04258158714787 1 1
1.00165479830027 0.998837005518986 1 1
1.09632855800386 1.09333665879165 0 0
1.06518626033989 1.06252929767913 1 1
1.00980397890264 1.0072508946818 1 1
0.903668645070188 0.900833063584244 1 1
1.04998688967236 1.04659896888 1 1
1.08148450619453 1.07805633855409 1 1
1.0324401266147 1.02902178736585 1 1
1.05812981051671 1.05549890839414 1 1
0.985960338429393 0.982849768254412 1 1
1.01807941266882 1.01468167386224 1 1
1.10402864010701 1.10102244537765 1 1
1.03558722047719 1.03311993889471 1 1
1.01329649108171 1.01023385038665 1 1
0.96721754763768 0.964745975512507 1 1
1.05509238247115 1.05218445678392 1 1
0.901356714489531 0.899077730290449 0 0
1.03999910270354 1.03740009037467 1 1
0.955708871472225 0.953369034002776 1 1
0.991996576640045 0.989075721404516 1 1
1.01204434045352 1.00924647873532 1 1
0.973294420129657 0.97078693522515 1 1
1.00139767734758 0.998538598746041 1 1
0.970540866269447 0.968211872399226 1 1
1.00159967793423 0.998856713401445 1 1
1.01321866338382 1.01031965949085 1 1
1.00716141470676 1.00406977565311 1 1
1.01266599599231 1.00945902821925 1 1
0.966719087107491 0.963724650930569 1 1
0.971539110185054 0.968932627746104 1 1
0.880255991239134 0.877963710668348 0 0
1.04517823670356 1.04244951163958 1 1
1.05579117728957 1.05261777243509 1 1
0.994612425455586 0.991592815414092 1 1
1.00476610840127 1.00202442013087 1 1
0.913116961136495 0.910629716781435 1 1
0.972813449516086 0.969955704773258 1 1
0.96871742879734 0.965528825014405 1 1
0.998757690054325 0.995778109923452 1 1
0.996024341459632 0.993399818328825 1 1
0.88032552525214 0.87797703849932 0 0
0.967453020929012 0.964848679099182 1 1
0.948645602664824 0.946125149134771 1 1
1.0475734283872 1.04414083553453 1 1
0.952788579664183 0.950178786278695 1 1
0.895430981539188 0.892831462313505 0 0
0.996648521815761 0.993274578611585 1 1
1.00682823322106 1.00391742618879 1 1
0.997381179903664 0.994530207893814 1 1
0.994762605863094 0.99195648357514 1 1
1.11887897016126 1.11568134119407 0 0
1.0160132408269 1.01275000327258 1 1
1.12725002660363 1.12415339443464 0 0
1.03560937824534 1.03282641910844 1 1
0.98249677289206 0.979804702662447 1 1
1.04125574852075 1.03856044583547 1 1
1.02552703580312 1.02287249310343 1 1
1.09991704192696 1.09672294896655 0 0
1.04617712630204 1.04336363756638 1 1
1.01895143660865 1.01602235888768 1 1
0.975715110552326 0.972994839515853 1 1
0.975512072503381 0.972547644669186 1 1
0.970588728371323 0.967919662529574 1 1
1.0017083631219 0.999007336666147 1 1
1.08517019769873 1.08239937714032 1 1
0.960454976994757 0.95751462121134 1 1
0.991051965640179 0.988383908462834 1 1
0.985029696378917 0.982318037695217 1 1
0.982943799193688 0.980563063944805 1 1
1.00873735040574 1.00569306520484 1 1
0.998941434765317 0.996201401918111 1 1
0.952975947869007 0.950123858005484 1 1
1.02450466217326 1.02192377305422 1 1
1.11044847000764 1.10695716791949 0 0
0.978186242409491 0.975804681323769 1 1
1.00201727255911 0.998974785894777 1 1
1.04478402057111 1.04193081982393 1 1
0.923691435769174 0.921376740443828 1 1
1.02431712162209 1.02133283513236 1 1
0.995015819600858 0.992279863978268 1 1
0.964434374897559 0.961869026298152 1 1
1.02228925249298 1.01939042759649 1 1
1.01815821845518 1.01544267240542 1 1
0.983659070511392 0.980578113193065 1 1
1.05773441140699 1.05485293622406 1 1
0.953780607224181 0.951142572074959 1 1
1.01486119486348 1.0124965238007 1 1
0.988526201683287 0.985975740906843 1 1
0.882868586968578 0.879807481759869 0 0
1.02923754120493 1.02655463094563 1 1
0.880159691975426 0.877855143537617 0 0
1.04909073897882 1.04622067627052 1 1
0.994554021385518 0.991053333909431 1 1
1.04573520723677 1.04291488902968 1 1
0.97055471332087 0.967900949698125 1 1
0.962834218376357 0.959901731171634 1 1
0.980123021073472 0.977149463967658 1 1
1.05835729669339 1.05544253756831 1 1
1.031956663853 1.02936730296444 1 1
0.919153734491601 0.916381983820816 1 1
1.02712213751949 1.02357131255588 1 1
0.940303835944853 0.937555375576622 1 1
0.997750712963055 0.995265569671673 1 1
0.963882766641248 0.960830576871405 1 1
0.984796968175212 0.982112254465355 1 1
0.926599875955327 0.924412625286865 1 1
1.01843642636747 1.01574333142648 1 1
1.00129028432103 0.998521166684423 1 1
1.06210325761566 1.05944411793095 1 1
1.04849298674731 1.04512077906591 1 1
1.0367135415962 1.03382397609784 1 1
0.960565545309495 0.957925534320041 1 1
1.06254465023535 1.05949031544937 1 1
0.982531110191837 0.979705525365653 1 1
0.967703844859484 0.965084859900185 1 1
1.01407886664514 1.01165564152925 1 1
1.02567314763377 1.02263505544266 1 1
1.00536186856899 1.00238335012785 1 1
0.88082964340048 0.87808160386496 1 1
0.943938577373376 0.940994409876004 1 1
1.01594949237332 1.01324412929633 1 1
1.03907848794518 1.03572832313615 1 1
0.945521762802144 0.94310700509038 1 1
1.05443492722625 1.05136650310185 1 1
1.07338693780839 1.07055780111491 1 1
0.939784842733011 0.937154390797917 1 1
0.960763579970387 0.95791756824564 1 1
1.0272533505183 1.02423092419128 1 1
1.00099239884968 0.997569896397929 1 1
0.914863805522394 0.912054658720275 1 0
0.95629846134233 0.953633053947425 1 1
1.10116494171445 1.09797770902764 1 1
0.992240275010953 0.989656771374791 1 1
1.23625301643709 1.23259593233617 0 0
1.04242072935516 1.0392350364559 1 1
0.994645014082502 0.992223729489476 1 1
0.889402023682435 0.88710016265329 0 0
1.04769164903853 1.04511631389698 1 1
1.00170874107486 0.99941604710878 1 1
0.989146186126649 0.986531196914275 1 1
1.00217474721148 0.999149520610263 1 1
1.03894680451714 1.03613655627049 1 1
0.951968824718676 0.949371005998729 1 1
0.927845777769545 0.925085991578481 1 1
0.903840237114388 0.900827646367882 0 0
0.964834617965393 0.962145584859328 1 1
0.986237368819952 0.982628334642855 1 1
1.06587191740826 1.06260870454811 1 1
0.96880213115012 0.966283292105983 1 1
0.999981481452318 0.996836007249245 1 1
1.10422159694993 1.10138173784196 1 1
1.0328476344679 1.03029360552453 1 1
1.00208971889232 0.999721716360997 1 1
1.05460822251342 1.05180962033937 1 1
1.06139312563777 1.05822613375259 1 1
1.04323143159813 1.04065387459377 1 1
0.994840142119342 0.992172223681249 1 1
0.964922112602675 0.962258705922972 1 1
0.93092726588853 0.928625038637509 1 1
1.00680148634986 1.00420229656895 1 1
1.00818201142766 1.00490543627531 1 1
1.06363185832623 1.06063273375683 1 1
1.06752678276732 1.06474012765942 1 1
0.991476239335369 0.988015575884612 1 1
1.00588721209516 1.00342201447303 1 1
1.01279336694368 1.00985139667032 1 1
1.00568821196207 1.00222223991001 1 1
1.02451911808559 1.02157334590209 1 1
1.00749248338112 1.00449734405213 1 1
1.0164256804098 1.01380999645324 1 1
1.01462727365276 1.01216176090161 1 1
1.00836547600653 1.00582037077522 1 1
0.961582436257529 0.958748330361054 1 1
0.990272246170219 0.987344931776621 1 1
1.0541869362317 1.05143847646344 1 1
0.976978104108957 0.974633044836607 1 1
0.989169152283208 0.986798058392486 1 1
1.02712887139939 1.02459303350714 1 1
0.974759727057266 0.971950803253303 1 1
1.03385966327419 1.03049555400393 1 1
1.00925569009647 1.00664234747639 1 1
1.06905142397206 1.0662823132493 1 1
1.06803379053303 1.06501072063067 1 1
1.10465023403723 1.10178029215914 1 1
0.982385056298014 0.97941814111889 1 1
1.02716109213758 1.02410296818242 1 1
1.07913292128363 1.07622673962497 1 1
0.949259406413986 0.946391507456045 1 1
0.88933843493755 0.886845255356647 0 0
1.01051901566649 1.00791389810271 1 1
0.976538986803973 0.974061957641203 1 1
0.943875917072252 0.941510834818666 1 1
0.953258222435078 0.950729906151915 1 1
0.977400094549208 0.974379119272005 1 1
1.07837499960868 1.07492792428068 1 1
0.987658384394125 0.985077626850991 1 1
0.939485647581518 0.936993108469395 1 1
0.875725194953702 0.873174654758802 0 0
0.99728831770076 0.994784102805181 1 1
0.947237432722445 0.944675057907618 1 1
1.01066883961604 1.00779083186629 1 1
1.00796015020133 1.00535592624573 1 1
0.930336794812878 0.927541845816122 1 1
1.03324311814347 1.03018474187247 1 1
0.976017267482137 0.973575825282264 1 1
0.975476552692305 0.972662834458734 1 1
0.982996709862673 0.980344427371169 1 1
0.98204612226959 0.979211558212882 1 1
0.982796798327676 0.980179384994378 1 1
0.92786613155885 0.925533922859039 1 1
0.974216455407716 0.971449898149072 1 1
0.879149017310693 0.876439925940573 0 0
0.931145855372153 0.928248927582185 1 1
0.979492421423043 0.976532089139122 1 1
0.948290684353076 0.945527583169509 1 1
0.947945477327633 0.945140566226373 1 1
0.975982798835581 0.9734409340665 1 1
1.01435334263534 1.01166873756306 1 1
0.999309207270895 0.996794957869625 1 1
0.969028067869905 0.966071980209932 1 1
0.96410540838978 0.961618563506084 1 1
1.04479018707408 1.04102380389747 1 1
0.970002204850769 0.967125187197412 1 1
1.04645499746221 1.04399996893442 1 1
0.987173317283974 0.98472244136297 1 1
0.936740366383876 0.934400100626508 1 1
0.992678824009346 0.989773786050127 1 1
1.06462908867748 1.06098595369614 1 1
0.989858820265506 0.986968456697798 1 1
0.919060293456176 0.916203367247746 1 1
0.968962173985928 0.966321284242352 1 1
0.921567036714481 0.919128765511464 1 1
1.06221436505117 1.05935907477654 1 1
0.970276130190773 0.967391792743637 1 1
1.08660297079567 1.08376053155237 1 1
1.03365058349564 1.03019358497848 1 1
0.949844826790667 0.946942453321622 1 1
0.96650705711932 0.96337977755771 1 1
1.08811435485113 1.08527488651875 1 1
1.00352542460346 1.00007764195129 1 1
0.977624117990357 0.974576894738957 1 1
1.020749601418 1.01818556388113 1 1
0.993119754398863 0.990159825317952 1 1
0.947046037348898 0.944293503793187 1 1
0.880272501721192 0.877924866245224 0 0
1.07193589947458 1.06850043657364 1 1
0.9804161026123 0.97767028369627 1 1
0.964480660510157 0.96181180321722 1 1
1.16864568427639 1.16564641721598 0 0
1.08929415312945 1.08638758746524 0 0
1.06724196682535 1.06364323659357 1 1
1.01581440319344 1.01327317362621 1 1
1.08262879629063 1.07926326926461 1 1
0.9225135680533 0.919843516251884 0 0
0.998577418863495 0.995580862693082 1 1
0.983116164748746 0.980169955915976 1 1
0.996274708202834 0.993307440609677 1 1
1.02399872627063 1.02159788168145 1 1
1.03260379242902 1.02978565198081 1 1
0.98730442556897 0.984203097124103 1 1
0.989238384821368 0.98678795966677 1 1
1.01180124452162 1.0090418871102 1 1
1.09032808978045 1.08743791506863 1 1
1.04867620029137 1.04640464629119 1 1
1.01029774039257 1.00687573119786 1 1
0.972309213214169 0.96987851570768 1 1
1.04154673764509 1.03821392024575 1 1
