# Supplementary material for: Bias caused by sampling error in meta-analysis with small sample sizes
Source: PLoS One. 2018 Sep 13;13(9):e0204056. doi: 10.1371/journal.pone.0204056 (PMC6136825; doi:10.1371/journal.pone.0204056)
Supplement: S4 File — (ZIP) [file pone.0204056.s004.zip › results N = 20 theta = 1 tau = 0.2 sz = 20-30.txt]

"cohen.dl.theta" "hedges.dl.theta" "cohen.dl.cp" "hedges.dl.cp"
0.922835286227059 0.892595720200125 1 1
0.835505050316197 0.808756383065814 1 1
0.900154309415719 0.872809153228227 1 1
1.01686413161375 0.986848539280302 1 1
0.834278653272328 0.811087476388339 1 0
0.978317509427246 0.950281137910426 1 1
0.881182283656711 0.856833565972245 1 1
1.00162101450419 0.972570616172352 1 1
0.958081996853675 0.926440664256686 1 1
0.954850771305575 0.926791751680995 1 1
0.923074752559426 0.896362982696639 1 1
0.939808972864768 0.912202870515398 1 1
1.09443175019222 1.06114921795857 1 1
0.906702829203263 0.880950803850897 1 1
1.22369012181739 1.18826109106426 0 1
0.986835419208949 0.956167526137403 1 1
1.07307975281477 1.04364889092924 1 1
0.885250384422973 0.85739918893753 1 1
1.12648185865684 1.09413031379055 1 1
1.25898549304764 1.22187275954726 0 1
1.19470499678397 1.1594199691218 0 1
0.909499212948954 0.881811272329764 1 1
1.13393286343721 1.10069846475042 1 1
1.20176405986078 1.16908700255332 0 1
0.943741598291012 0.916583595680528 1 1
0.990813616204677 0.963484351718488 1 1
0.830701611232206 0.807209119546843 1 0
1.11142766828089 1.07976621607656 1 1
1.04092088053064 1.01028057386924 1 1
1.12420936508623 1.09144741765801 1 1
1.13716079997314 1.10457074789959 1 1
0.960091331770988 0.933880564060203 1 1
0.870468928227928 0.844937845848904 1 1
1.08710459459081 1.05587938378107 1 1
1.20911583723459 1.17167273827978 0 1
1.07471507379585 1.04296757044964 1 1
0.918496945858013 0.891607518977914 1 1
1.14774170238492 1.11486647423969 1 1
0.967734415441059 0.940408039227754 1 1
0.976989343308835 0.946886567882724 1 1
0.895846641170218 0.871512548843046 1 1
0.900216077986473 0.875152555310792 1 1
1.01483615116813 0.986416980506471 1 1
1.10479338287248 1.07386959118255 1 1
1.0847560987699 1.05277874368383 1 1
1.00271812671753 0.973813067706332 1 1
1.07711729625613 1.04640044295633 1 1
1.02261006203257 0.99359466894851 1 1
0.878965834819572 0.853323486352526 1 1
1.03695486671568 1.00747729394222 1 1
1.03677386558847 1.00635138282044 1 1
0.904602522421329 0.877227072023851 1 1
1.10561589242175 1.07197036075967 1 1
1.30590752681093 1.26697334842532 0 0
0.901197592900209 0.875754014579135 1 1
1.15554730487594 1.11996578239205 1 1
1.00345457948136 0.973694182125391 1 1
1.11897111225246 1.08617015941987 1 1
0.954872239645584 0.926227229686568 1 1
1.04365384346219 1.01445109578158 1 1
1.00391118542943 0.975506273538366 1 1
1.16132815191806 1.12727043111141 1 1
1.00628281176541 0.977576113065809 1 1
0.917661692786528 0.890723223183339 1 1
0.861537063256642 0.836997371318228 1 1
0.97558146580756 0.948067192539384 1 1
1.03208357370187 1.00123508583036 1 1
0.952611278956746 0.925850846516165 1 1
1.23935290310931 1.20325996913676 0 1
1.10378801852246 1.06847245715235 1 1
0.93481251035164 0.907954704769092 1 1
1.14152984527969 1.10522669529916 1 1
0.911187543405767 0.882060685128273 1 1
0.857323410470204 0.833767415939411 1 1
1.05491451174981 1.02315079856209 1 1
1.03741603821587 1.00526213114499 1 1
0.957417143249372 0.929132372013245 1 1
1.16341101059893 1.12707933652715 1 1
0.818852583469264 0.797037469784269 1 1
1.00471002415719 0.976023062484843 1 1
1.26888739890637 1.23129253411942 0 0
0.736998002439764 0.717106620090157 0 0
1.12395427208658 1.09253211552411 1 1
1.04172642818723 1.01331216108382 1 1
1.0119362864152 0.981867814807947 1 1
0.936739988564935 0.909537776932738 1 1
1.20508483408068 1.16972801370529 1 1
0.97005211216619 0.94214716960997 1 1
0.936313604346019 0.908802234427946 1 1
0.997131711480781 0.968074967019212 1 1
1.01188412918065 0.982693496888976 1 1
1.0111705319802 0.98148047797271 1 1
0.931687427276203 0.904535108883532 1 1
1.04434143340115 1.01325806414681 1 1
1.09313555148993 1.06314702196752 1 1
0.883463292518769 0.857339542109997 1 1
0.85407128636075 0.828981484539327 1 1
1.06661196775016 1.03529358175903 1 1
0.967706141522298 0.939109052450792 1 1
1.00041288304653 0.970016251147804 1 1
0.869771723796905 0.84659657029348 1 1
1.15189648202401 1.11703982385384 1 1
1.14887160108692 1.11605373595172 1 1
0.986610503453938 0.955606317068662 1 1
0.926246349380631 0.897264336193711 1 1
1.07940225988141 1.04777584285605 1 1
1.05841108052224 1.0263475511815 1 1
1.05005390474178 1.01852683654254 1 1
0.978164385766009 0.949119616731437 1 1
0.934455135258707 0.905974747718159 1 1
1.13364137244729 1.09873680043158 1 1
1.20228936190939 1.16703571013187 0 1
0.896223436690828 0.871264563998253 1 1
1.08586746307217 1.05563118568053 1 1
1.01530471617757 0.985305173507714 1 1
0.884901555565393 0.85800898305618 1 1
1.25695742665839 1.22041268605246 0 1
1.11334913519619 1.08077572822733 1 1
1.05652895106805 1.02637391391467 1 1
0.897892096243031 0.873108211453073 1 1
0.87237086500505 0.848142736334953 1 1
0.988555588349935 0.959601021235915 1 1
1.05311801967294 1.01904528023607 1 1
1.04364336105059 1.01511606318703 1 1
1.05452672336933 1.02502077535185 1 1
0.999075232546426 0.968502404598393 1 1
0.923075532516559 0.895541035710498 1 1
0.890941246074922 0.864396142346559 1 1
1.07208179636633 1.0394425298016 1 1
1.07622184482791 1.04453758830243 1 1
1.03488256939975 1.0030285563912 1 1
0.859713033246723 0.836783396917244 1 1
1.13188563807483 1.09784873540342 1 1
0.95643515862622 0.928574550194568 1 1
1.07297292054241 1.04247927136764 1 1
0.937961141727013 0.908285666367713 1 1
1.02942580333663 0.997817446856374 1 1
1.17552482692271 1.14065277637644 1 1
1.10466517616033 1.07317938616184 1 1
0.963073078476396 0.934037299353595 1 1
1.03351462144468 1.00237624539788 1 1
1.05495072952775 1.0232561447995 1 1
0.980980057929646 0.951340607271363 1 1
1.1330965199415 1.09670992394109 1 1
1.12451761160887 1.09245346080121 1 1
1.02776779713176 0.996970104032176 1 1
1.10116902118157 1.06980229394778 1 1
1.03225413137179 1.0018991980992 1 1
0.837923155051204 0.812071965717966 1 1
0.807519725731887 0.782900126434013 1 0
1.02085208017271 0.990648289351754 1 1
0.865327478986388 0.840791971910778 1 1
1.07591668726036 1.04677557466494 1 1
0.98056367477158 0.951473927497196 1 1
1.02848617527767 0.998448947333337 1 1
0.921018126594776 0.89295985926343 1 1
0.837715699552425 0.811050997269578 1 1
0.904364729930691 0.877233209539942 1 1
0.972427424672132 0.943164030101339 1 1
1.02095923605293 0.990389480300281 1 1
0.985612426405664 0.958216786913048 1 1
1.03558634188846 1.00578972453891 1 1
0.958514146219657 0.931747732187048 1 1
1.05576502712371 1.02388730292392 1 1
1.05962585550821 1.02751158527446 1 1
0.915177188593489 0.888982307465083 1 1
1.10138357699046 1.06677481828174 1 1
0.994937076024693 0.967618208178755 1 1
1.15071457036614 1.11747999009586 1 1
0.781057890596522 0.758854731319966 0 0
1.00502221418172 0.976527268332066 1 1
0.949760795905241 0.922169710323907 1 1
0.890753491040744 0.863768421482302 1 1
1.03790165157624 1.00889168912551 1 1
1.03750455650361 1.00671359548222 1 1
1.00361489701884 0.974765878028093 1 1
0.850378811639592 0.826051993852533 1 1
0.920266996332425 0.894979915102699 1 1
1.03188900975239 0.999431365906649 1 1
0.820193708648582 0.797126091353662 1 0
0.832691087598774 0.80884759933794 1 1
0.964078004790417 0.934762659588182 1 1
0.959126321599036 0.930050125860869 1 1
1.06721957397761 1.03752547468479 1 1
0.956831299336658 0.928798156764321 1 1
1.01591489868946 0.986089210055202 1 1
1.01084063686902 0.981995831112344 1 1
1.17696493532631 1.14282332821483 1 1
1.03329692868837 1.00092850902628 1 1
0.944262432666937 0.91694642160824 1 1
0.971643045383992 0.94442882831436 1 1
1.11526424380609 1.08066407535011 1 1
0.893085939504379 0.868146145450716 1 1
1.00345977632506 0.974087545402212 1 1
1.01607700648293 0.984492686623657 1 1
0.960019017466226 0.930642496730385 1 1
1.05963285188989 1.03079798879896 1 1
0.811661416347276 0.787504390984667 1 1
0.88793127757278 0.861750342012227 1 1
1.17974885105727 1.14190016652078 1 1
0.95488173165453 0.92605675311367 1 1
1.03929483928378 1.00989218373974 1 1
0.920952191091615 0.896007639071134 1 1
0.886521679598814 0.858493193794175 1 1
0.926031510938105 0.896960565142619 1 1
1.00902307103997 0.978236303901613 1 1
0.981129140674794 0.953552064886313 1 1
0.968462415452672 0.93972793842924 1 1
1.04612066257767 1.0169913481651 1 1
0.914773107672516 0.889849844817532 1 1
1.03217177433446 1.00192754474444 1 1
1.08735774458703 1.05460221066796 1 1
1.04713739461533 1.01656489440617 1 1
0.911075437793956 0.882833826302751 1 1
1.19950979478798 1.16235329621609 1 1
0.746106262346199 0.722739376579029 0 0
0.9400006752521 0.912054481392252 1 1
0.997472736514061 0.96826906174019 1 1
1.06017989268523 1.03134365258014 1 1
1.1760336629248 1.13965353611552 1 1
0.924180592927395 0.896397529413928 1 1
0.907804477708881 0.880371556746067 1 1
0.952439229235671 0.92372036549211 1 1
1.01535357898472 0.985486152851405 1 1
0.863625697638175 0.839832761631287 1 1
1.05702975582004 1.02479544860413 1 1
1.22822703314651 1.19173022255061 1 1
0.909194168841893 0.883670491761578 1 1
0.941247854746006 0.913397622760647 1 1
0.952008823034394 0.92547070130235 1 1
1.04389863313105 1.01304042655618 1 1
1.00176777712732 0.974640458654838 1 1
1.18073213984805 1.14653048673361 1 1
1.06159578575546 1.03204312253294 1 1
1.01323009249086 0.985169956346804 1 1
0.92551972547624 0.898558547280593 1 1
0.982995450834593 0.954968690871768 1 1
0.972910998242617 0.944991900888023 1 1
1.10248243891948 1.06875812852151 1 1
0.977941537453349 0.950544647836362 1 1
1.01659176704437 0.986101790106417 1 1
1.11017298313646 1.07738395055394 1 1
0.90333953077692 0.877372785961174 1 1
0.633392518560508 0.614305390041891 0 0
0.910149564111837 0.884764613897233 1 1
0.811330442904718 0.78750966539889 1 0
1.17826827375828 1.14419342174883 1 1
1.07639864267097 1.04604859493541 1 1
0.923961096912467 0.897600486935374 1 1
0.822623777069781 0.798960763532248 1 0
1.12952286218995 1.09832071862886 1 1
0.846618625155474 0.822576347972729 1 1
0.973694362224174 0.947199287062383 1 1
1.11543031919261 1.08204944257376 1 1
1.07391814982184 1.0412414203511 1 1
1.10085474032569 1.06871170532442 1 1
1.1525704781522 1.11620692983213 1 1
0.889819348626543 0.866262458574793 1 1
1.10929379401925 1.0756881739154 1 1
1.03959042249266 1.00930913043454 1 1
1.0063741389459 0.977954700516878 1 1
0.99115872601938 0.961780129376495 1 1
0.887951233069603 0.861935264921038 1 1
0.959666675474894 0.928653329495475 1 1
0.87891309095943 0.854322915444731 1 1
0.995287706739534 0.965797289586135 1 1
0.987599953451987 0.957150014451321 1 1
0.991095111586109 0.962547187507588 1 1
1.04469439494841 1.0135208248227 1 1
0.935291586397184 0.904949870478074 1 1
1.1506265502563 1.11825373379389 1 1
1.01171955287788 0.978944344461683 1 1
0.987606395976362 0.959451424343918 1 1
0.799191922970314 0.774352385394278 1 0
0.805581585738072 0.782270588697489 0 0
0.923423573245318 0.8977959423885 1 1
1.00688899009355 0.97549535149318 1 1
1.09088746132451 1.05907227451044 1 1
1.04592807904433 1.01076743451943 1 1
0.99143864780807 0.961177223882538 1 1
0.877914843534815 0.852902241495475 1 1
0.941898977518579 0.915322114295326 1 1
0.958051986225415 0.930497041778153 1 1
0.91699099863526 0.891276629000742 1 1
0.856665644566829 0.833398796537915 1 1
1.09358994021074 1.06151310771116 1 1
0.995801091815226 0.96632774728839 1 1
1.03912685668704 1.00682679954397 1 1
0.992310044471973 0.961521686779639 1 1
1.22164682620632 1.18458515466059 1 1
0.889244614556419 0.863234526018526 1 1
0.945254389951549 0.917346405263845 1 1
0.921815445048147 0.893646610058173 1 1
0.975620484373595 0.944922065098698 1 1
0.972613650406541 0.945096216958782 1 1
0.906947030495274 0.880400371453174 1 1
0.946938357432388 0.919016940989162 1 1
0.845465076384368 0.819432493918753 1 1
0.89022448810439 0.86527334214714 1 1
0.927113701234522 0.900349538558235 1 1
1.12730722929286 1.09489988674486 1 1
0.999779599924139 0.970391003070388 1 1
1.26910488571355 1.2319896068485 0 0
1.03424994356022 1.00392117355213 1 1
0.96152363746022 0.934875963256729 1 1
1.09590200335389 1.06424823121479 1 1
0.977808670727906 0.949896799992866 1 1
1.05205776505054 1.02255983266308 1 1
1.06472964797967 1.03269166467238 1 1
1.03816825890552 1.00788460146598 1 1
0.991705422909217 0.96297921383142 1 1
0.997990890083038 0.969515378051643 1 1
1.08441434366441 1.05256660189898 1 1
0.82319554033317 0.798084058031485 1 0
1.25601888174206 1.21616438150584 1 1
0.928997456883752 0.899297935563027 1 1
0.944661260601465 0.917477943500889 1 1
0.929174545591882 0.90202285267601 1 1
1.04496614024791 1.01374950935433 1 1
0.940493300554941 0.914548783459135 1 1
1.06842662496086 1.03808858428288 1 1
1.08492330133651 1.05305424307516 1 1
1.03991039419628 1.00783770148382 1 1
0.969768767379535 0.940138627190483 1 1
0.939795621680699 0.910489722296274 1 1
1.10316147104884 1.07008297385149 1 1
0.90926327156344 0.884891227627857 1 1
1.04468362853645 1.0122757371411 1 1
1.13236356291521 1.09686851518024 1 1
1.10277851820282 1.07040787674767 1 1
0.90791584622431 0.882457794491464 1 1
0.91317230849942 0.887295856316839 1 1
1.11141336606512 1.07775294948066 1 1
1.01931264726262 0.990539572891006 1 1
0.89525201450165 0.869154969648474 1 1
0.953970018039495 0.926337223897393 1 1
0.891841897141425 0.864746954695815 1 1
1.01249841762673 0.982973972388931 1 1
1.05257805255312 1.02082184450165 1 1
0.908311149147412 0.880481901372132 1 1
0.826777750312665 0.803591063559792 1 1
1.06217418772889 1.02951292887132 1 1
0.979299775271292 0.951297771132713 1 1
0.964726673051361 0.93569357746643 1 1
1.01632365012076 0.986335479199396 1 1
0.984529290331568 0.956539707005834 1 1
0.963469546156585 0.934065078486558 1 1
0.886810277399166 0.858864125918471 1 1
0.948669134800418 0.92197043870328 1 1
0.940375958739893 0.91217898991782 1 1
1.07804738019908 1.04497888589847 1 1
0.910406251773156 0.884483510930062 1 1
0.823690492384239 0.799895151108562 1 0
0.856996070410239 0.831294261314135 1 1
1.08575120002675 1.05277616893452 1 1
0.857892958089968 0.833640343288572 1 1
0.956098485886222 0.929372738186272 1 1
1.11231940251036 1.07830834645603 1 1
0.995873158638532 0.966266129709136 1 1
0.992199580691169 0.964296664844503 1 1
0.949921058430253 0.922564534580808 1 1
1.10082473059327 1.06854985474623 1 1
1.00250132870356 0.973137045971036 1 1
0.936208499778433 0.907958757364654 1 1
0.855076774304972 0.829186831828652 1 1
0.903379910728057 0.874723820573987 1 1
1.05131865668151 1.01986396926615 1 1
1.0117131089711 0.982818622921142 1 1
1.12764074711686 1.09439527374501 1 1
0.921302593131402 0.89404342005979 1 1
0.96026454621075 0.931040301682422 1 1
1.02277160640252 0.994255957416217 1 1
0.909330615855862 0.880511726709548 1 1
0.754194575057696 0.731734646602201 0 0
0.953059964141354 0.925710303040508 1 1
0.98483839846986 0.95556778826944 1 1
0.928152420291589 0.901561058613701 1 1
0.999065666922076 0.968654255960843 1 1
0.888677365524189 0.864725506165592 1 1
0.775863974169209 0.753791317838272 1 0
1.0297828268818 1.0000101819185 1 1
1.0833929610046 1.05188980961496 1 1
1.07814383987374 1.04772046435877 1 1
0.913330376802163 0.886119573567084 1 1
1.15984426109866 1.1273967151743 1 1
1.00002240678664 0.970230821878059 1 1
1.01836909006419 0.986296098045882 1 1
0.984794109317644 0.957438715889413 1 1
0.744193354630018 0.722885026219553 0 0
0.818403045467611 0.792523012262444 1 0
0.95118978812912 0.923304274216509 1 1
0.991022775940616 0.962788203819499 1 1
1.03806550688243 1.00536732819179 1 1
1.14631824139601 1.11251755295961 1 1
1.12864262916897 1.09456874793888 1 1
1.10349948367121 1.07097967943749 1 1
0.902008150153909 0.877081952739625 1 1
0.955415219853164 0.927640545512268 1 1
1.22713409244779 1.18779738432454 1 1
0.882655518446278 0.857338537625381 1 1
0.850428022412621 0.824590358504187 1 1
1.00565682015025 0.974662538221048 1 1
0.874358229742553 0.850758295080074 1 1
0.823629004045714 0.797399617734877 1 0
0.935235977401042 0.904942219333491 1 1
1.07419009997558 1.04263613294001 1 1
1.04747281400914 1.01636419707832 1 1
1.11572983358511 1.08158800020523 1 1
0.937156447541624 0.910926313190065 1 1
1.21718044374732 1.18226749411296 0 1
1.23421824958674 1.19903120382428 1 1
1.22575854827459 1.18914978103767 1 1
1.16644615010789 1.13083132385869 1 1
0.922487943528097 0.894566595146421 1 1
0.997403470607985 0.967416807348339 1 1
1.08337960993489 1.05236047347167 1 1
0.885411636174214 0.858849145420425 1 1
0.957498408543335 0.928475157677075 1 1
0.926485699669579 0.900701909923453 1 1
0.825677386957187 0.799604824135355 1 1
0.855997470260936 0.828368355505773 1 1
1.23710242518445 1.19995546663719 0 0
1.0907048543774 1.05855576257115 1 1
0.926611520347062 0.898994643455229 1 1
1.00713257384689 0.976611909184139 1 1
0.977728474241965 0.950687853270896 1 1
1.01902113200613 0.987907915838676 1 1
0.974886905799127 0.944942745910537 1 1
1.07637534649407 1.0457929874334 1 1
1.04308833182469 1.01282558335398 1 1
1.00273608049441 0.973287558304559 1 1
0.840488763394008 0.817121572558825 1 0
0.85659686940112 0.83122424754434 1 1
0.840931709852594 0.815184351671212 1 1
0.896800218549892 0.871903745441829 1 1
1.06076183953608 1.02744632742292 1 1
0.905945226016146 0.877612622967962 1 1
0.862188052402904 0.837550977906109 1 1
1.07729167439886 1.04586889116306 1 1
0.928021095453737 0.900104800115672 1 1
0.970712390452467 0.941524247791263 1 1
1.03633233844473 1.00597250905316 1 1
1.09450269792831 1.06310626520058 1 1
1.17870332582107 1.1436342177019 1 1
0.835792309934706 0.809642621704961 1 1
0.985033075407076 0.957020891692866 1 1
1.10238402142311 1.06917912160357 1 1
1.01266042146508 0.982819886383734 1 1
0.985621720910636 0.958832635933467 1 1
1.03957928336838 1.00732747105778 1 1
0.928558630350903 0.901172646440807 1 1
1.03746761179349 1.00512951313142 1 1
1.01812804132473 0.989970994752267 1 1
0.84858079681205 0.825664698193745 1 1
0.930961730069046 0.903897199791925 1 1
0.831070552118571 0.807237408992793 1 1
0.956145487946776 0.9259519472036 1 1
1.04393595876237 1.01280000051158 1 1
0.93053682456602 0.905147070787978 1 1
0.935482106964254 0.908255915502614 1 1
0.946917151714448 0.919982352384945 1 1
0.981160180918728 0.950383205874178 1 1
0.898289556702196 0.871771872203356 1 1
1.11402559381783 1.08173772040096 1 1
1.19599322160782 1.16168094484457 1 1
0.962266668953614 0.932624911343826 1 1
1.12989357605959 1.09626760613746 1 1
0.972913686900136 0.944187441547713 1 1
0.986858187885448 0.959748124616673 1 1
0.885990458923124 0.858931844120367 1 1
0.839353276442968 0.816416677156706 1 0
1.0557135253374 1.02519893227179 1 1
1.16517456307048 1.12954278558584 1 1
1.02800478826484 0.997422030734587 1 1
0.961400444250328 0.931726576372086 1 1
1.01478034220038 0.986070481081493 1 1
0.991452256189376 0.96379357317523 1 1
0.880968331541559 0.855101961839953 1 1
0.904040522046732 0.87638070819946 1 1
1.32674910054725 1.28683655598858 0 0
1.05043976136079 1.02032068567552 1 1
0.838676815075361 0.814015122451046 1 1
0.953660184906637 0.925916434741473 1 1
1.07595610148858 1.0466361716494 1 1
1.0018466381728 0.973390081280476 1 1
1.08546982751171 1.05438014295748 1 1
0.960589364542742 0.933351191841708 1 1
0.936377872592177 0.90747177440785 1 1
1.03795991397477 1.00933536586183 1 1
0.832099343448789 0.808267102392397 1 1
1.03380940392824 1.00440711806734 1 1
1.07462283133876 1.04360790833894 1 1
1.05255008697812 1.02095592006379 1 1
1.07932465663102 1.04904290739669 1 1
1.12793251431498 1.09449814247683 1 1
1.0167507869151 0.987377073361603 1 1
0.903673227168877 0.876356174577796 1 1
1.02938797921871 1.00091870235987 1 1
1.10186080878508 1.06740408414305 1 1
0.856227976520405 0.830953899950427 1 1
0.776130622254437 0.753318710831311 1 0
0.75606551894501 0.735975056204388 0 0
0.793226230202692 0.771026407446569 1 0
0.948438350015877 0.922491751541095 1 1
0.785732338355389 0.765016201535135 0 0
0.785228540462723 0.764053842431025 0 0
0.987923875606612 0.959979733508104 1 1
1.06933117988659 1.03686386085217 1 1
1.02295874225324 0.994652001286886 1 1
0.72343597122086 0.702866594338262 0 0
1.04217395491271 1.0121118650427 1 1
1.08076030775307 1.04854330886024 1 1
0.971010622740532 0.941758285621856 1 1
1.08910812009586 1.05704319496137 1 1
1.01242907288329 0.979699160435732 1 1
0.942248696381229 0.914369309394734 1 1
1.05162780441863 1.01619309599053 1 1
0.861839524340189 0.837042174736341 1 1
1.11001577041083 1.07655260875706 1 1
1.08229796811465 1.04931831774053 1 1
0.994527888607066 0.967323947884003 1 1
0.982512314811644 0.956565267687334 1 1
1.03436468228397 1.00262543990933 1 1
0.829156729114034 0.80439918430941 1 1
1.00284157968547 0.974224763478182 1 1
1.02426643278764 0.9945588271689 1 1
0.871379225663189 0.846156292221316 1 1
1.14627460056863 1.11278818485661 1 1
0.878947448928247 0.852733590814157 1 1
0.987592600880301 0.958012553063649 1 1
0.879102041431564 0.851932471441307 1 1
1.03528058305296 1.00453860726692 1 1
1.0517556077312 1.02026859832528 1 1
1.01499812123576 0.98407670532911 1 1
1.02544459417324 0.994985328155268 1 1
1.0914359195431 1.0589132322873 1 1
1.05640788242272 1.02568790825839 1 1
0.926918802317295 0.899688622764256 1 1
0.87259615987038 0.847717394061907 1 1
1.04930609967231 1.01724416387971 1 1
0.995713055084233 0.966488514455407 1 1
0.967243673348189 0.939567934080637 1 1
0.864931340236085 0.84038522785562 1 1
0.996099962742627 0.966970918700666 1 1
0.847820125381156 0.823564917052679 1 1
0.961952910901087 0.934206351197362 1 1
0.975061977184235 0.946268889968114 1 1
1.14455638380433 1.11338807237542 1 1
1.01071982327311 0.981307467885335 1 1
0.99747734344972 0.968309603201046 1 1
0.827005098687912 0.802509109604165 1 1
1.17026296603822 1.13448972588427 1 1
0.858743077927228 0.831472732207772 1 1
1.1759374832555 1.1416006116307 1 1
0.971902991643422 0.942823275693022 1 1
0.882859275716054 0.858800308220417 1 1
0.947517057925261 0.920941827205766 1 1
0.884399592383085 0.857963580898204 1 1
0.9693269767173 0.939233584063974 1 1
0.95347963292075 0.925480413471553 1 1
0.918535174269159 0.893236069923653 1 1
0.943057095878284 0.915637702528242 1 1
1.05782488430144 1.02458960246201 1 1
0.959220084279581 0.930689402400852 1 1
1.15988356386775 1.1265833398294 1 1
1.08986798691077 1.05801970630652 1 1
1.18125471893363 1.14758996472177 1 1
1.19882493184168 1.16502990655391 0 1
1.13464226230005 1.10066989435088 1 1
1.03022550000967 0.9995297742855 1 1
1.08284874188208 1.05199938241497 1 1
0.922837663770006 0.893523672680539 1 1
0.880949640088227 0.856019197412322 1 1
1.08312529327165 1.0524563284551 1 1
1.11446769738102 1.0817134021278 1 1
0.968766198110627 0.941685590995126 1 1
0.772345625132357 0.750867374732588 0 0
0.880340918537199 0.855419309589148 1 1
0.985792057610855 0.956766214746869 1 1
1.12889401350722 1.09434602056568 1 1
0.900381407089793 0.874329516449305 1 1
0.905091240152231 0.878577337868244 1 1
0.887308632250553 0.861957235409721 1 1
1.11964444547557 1.08766125715877 1 1
1.17482930944562 1.13952514672064 1 1
1.07261230726605 1.04082235113575 1 1
0.755137159529041 0.735224846983939 0 0
0.808732652182574 0.784918568571775 1 0
0.954372751425869 0.925801832767092 1 1
0.947964453572999 0.920465095657186 1 1
0.944119477896896 0.917276411854081 1 1
0.896064316058346 0.868035121642363 1 1
0.997999799117986 0.968558185354837 1 1
1.07813431951691 1.04531437485903 1 1
1.06374837400723 1.03146885937457 1 1
0.882196077785256 0.856612614009522 1 1
0.980979801915096 0.951232376497948 1 1
1.02890620125709 0.998164587349063 1 1
0.961678186062211 0.93330188206293 1 1
1.0489262321894 1.01739606457225 1 1
1.08482708142038 1.05398977650383 1 1
0.834859848812819 0.810486687686903 1 1
1.03518769706173 1.00564280015308 1 1
0.96993132660693 0.941253587580514 1 1
0.970398164985062 0.941749402391785 1 1
0.86889655728674 0.842828346780251 1 1
0.787455064098601 0.764054567443906 0 0
1.10189398076187 1.06889520155721 1 1
1.13912128748534 1.10356267318317 1 1
0.780167791053461 0.756139002327976 0 0
1.09604525287749 1.06431727746063 1 1
0.949046749873296 0.921432881099929 1 1
0.913734663155042 0.885733160286798 1 1
1.03653941685959 1.00699149731605 1 1
0.940375344117861 0.913201778428614 1 1
1.00878536060719 0.980173429472962 1 1
0.900480782446365 0.873558117216401 1 1
1.05886598027737 1.02868033034991 1 1
1.06865473438771 1.03812696405811 1 1
0.764243265430708 0.742424715948545 1 1
0.865587480191799 0.838493471178818 1 1
1.10099067118094 1.06762448253166 1 1
0.968323611049938 0.939051503921701 1 1
1.02523765107576 0.995180302425116 1 1
1.07496082340329 1.04226126870522 1 1
1.0672742903185 1.03503069521227 1 1
1.21531226905318 1.17890965367452 1 1
0.958802315932938 0.931329403489136 1 1
1.07569229729428 1.04206552551046 1 1
0.937712759711362 0.91073086240373 1 1
0.883550540878442 0.85709948126249 1 1
1.03146782721 1.00106512864118 1 1
0.954724863054277 0.92727037447834 1 1
1.01608742826687 0.988534247226371 1 1
1.14177391770722 1.10881697100863 1 1
0.947195181779466 0.91927119397718 1 1
1.04451442941452 1.01241514178196 1 1
0.926043643343297 0.897071410142578 1 1
1.07629535007294 1.04499165918099 1 1
0.950460918071377 0.923551788178983 1 1
1.11506977102548 1.08156473945427 1 1
1.01079910444065 0.981241070729581 1 1
1.29661138919271 1.25917082251046 0 0
1.06170060841018 1.02945163269227 1 1
1.08928447330625 1.05693333676336 1 1
0.895223884602687 0.868083825061049 1 1
0.87503472376775 0.847167582912652 1 1
1.09779516129235 1.06534984937813 1 1
0.983080561741963 0.95397656794944 1 1
0.939976212513402 0.912828490773632 1 1
0.881593175343479 0.856652547570628 1 1
1.01136683469449 0.982710507195822 1 1
1.0928470949427 1.05737343358021 1 1
1.27490805193974 1.23845148251611 0 1
0.985520042280261 0.956760824221212 1 1
0.912965238500508 0.88516016486586 1 1
0.985102870917719 0.95586424305265 1 1
0.886984875361225 0.86183915439948 1 1
0.912516407481788 0.884450910618992 1 1
0.969923605299204 0.942542905842163 1 1
1.00650641261495 0.974577494830543 1 1
0.734377685854725 0.714648434400102 0 0
1.01140654408332 0.982323841234584 1 1
1.09995833705772 1.06777176331878 1 1
1.09793405706707 1.06723838844659 1 1
1.02890590186635 1.00029652731514 1 1
1.06611217789569 1.03510388282475 1 1
0.975919694891 0.947724585679231 1 1
1.21083725859341 1.17300021443468 0 1
0.948508731591504 0.920120376433938 1 1
0.966350138048774 0.938111700941823 1 1
1.04354395665561 1.01247012654542 1 1
1.04862487119402 1.01803771993411 1 1
0.960972581049787 0.932804169535728 1 1
0.914384905818357 0.888674819468837 1 1
1.13362003682126 1.09824889308999 1 1
1.06979841340871 1.03784885272051 1 1
1.12731722396079 1.09421647820797 1 1
1.05862450320982 1.02843190988036 1 1
1.12957955968443 1.0950326281688 1 1
1.14783696846666 1.11404362455183 1 1
1.04629208152366 1.01591257839551 1 1
1.10960162342912 1.07669101296442 1 1
0.893266241685774 0.868809344792658 1 1
1.02044461736679 0.989170120743535 1 1
0.988483068177948 0.957265536807374 1 1
0.943000545451181 0.913759426618124 1 1
1.09705855994552 1.0665695494014 1 1
0.852102976720026 0.827917760925958 1 1
0.810244351039299 0.786467202375985 1 1
1.06713104556455 1.03513958493173 1 1
0.93518129465409 0.907984164641551 1 1
0.891912462192123 0.866847053578161 1 1
0.99328059898318 0.962243809763294 1 1
0.962371205189749 0.932903900166337 1 1
1.06148757202839 1.03104176558253 1 1
0.928035339847508 0.901562199116255 1 1
0.941805480089049 0.913552606746014 1 1
1.03791911277282 1.00732039838695 1 1
1.01644893221204 0.98815719581877 1 1
1.09803750535276 1.06508267601357 1 1
0.827886980140487 0.803266418007979 1 0
1.24473702056571 1.20746300691615 0 0
0.986276355838699 0.955870689306205 1 1
1.01671086514244 0.986273988384677 1 1
1.13443740690147 1.10125993190069 1 1
1.09875453938689 1.06614401635338 1 1
0.754478042064132 0.731471893016282 0 0
1.06800579333778 1.03362893489079 1 1
1.17483957957303 1.13919897004421 1 1
0.993960044810131 0.964153066906367 1 1
0.918810486277666 0.891642683427446 1 1
0.971426114604621 0.942714839324367 1 1
0.913923530085587 0.887733299017847 1 1
0.896702774069619 0.870228697898845 1 1
1.23151032168392 1.19549947889478 1 1
0.77632334617784 0.753543649205191 0 0
0.852026387802129 0.82800046046015 1 1
0.942332355788966 0.914180063368862 1 1
1.0934238570743 1.05978514087979 1 1
1.08568042379629 1.05523453400328 1 1
0.860653937351268 0.836146164653666 1 1
0.911264255557137 0.885458151413764 1 1
1.02264620997717 0.991009824190512 1 1
1.01474392285958 0.984950082551035 1 1
1.00928976568131 0.980116146150954 1 1
0.965710649542864 0.938684422640167 1 1
0.96288889259631 0.936074065635324 1 1
0.867494341305588 0.84125600108972 1 1
0.943817590070831 0.917068082287191 1 1
1.18702371678594 1.14840884610079 1 1
1.0676459430583 1.03536997658981 1 1
0.847614587947669 0.822214246481978 1 1
1.05959323374055 1.02805466673746 1 1
1.11820690831777 1.08714167007468 1 1
0.853034577847652 0.828054964166383 1 1
0.961333220905315 0.933464822946542 1 1
1.00201992104231 0.972978909400877 1 1
1.14554949404364 1.11216301690601 1 1
0.941124244263453 0.914752065534611 1 1
1.21911984388553 1.18241558922538 0 1
1.05975501980444 1.02821907696741 1 1
0.908265203423535 0.882794797596891 1 1
1.05356949757832 1.02196708937183 1 1
1.00801969911986 0.978829641642541 1 1
1.00517273740215 0.974880156986433 1 1
1.02690518058418 0.997116291675179 1 1
1.01588459185002 0.987016138983052 1 1
1.07144814528921 1.04131195108303 1 1
0.957594665180624 0.928296856392395 1 1
1.03126245447061 1.0014552513262 1 1
1.01505707302791 0.983354205224041 1 1
0.927672067889591 0.899683978603312 1 1
0.960128150277198 0.93021610060048 1 1
1.20379081223182 1.16472203810162 1 1
0.971592906219074 0.941966138219289 1 1
1.1495238906901 1.11495839647923 1 1
0.939253656829857 0.911242021878164 1 1
0.848350735837004 0.823483182525468 1 1
0.985331890482685 0.956221008940814 1 1
1.11122330987495 1.08067145435455 1 1
0.92093985790688 0.892257840800312 1 1
1.01224839645058 0.983717822887241 1 1
1.01618691993574 0.986775882696911 1 1
1.13166812648669 1.09982922810421 1 1
0.980337915224913 0.951579857325733 1 1
0.95725039492294 0.930982295254777 1 1
0.899220414663874 0.872608229442021 1 1
0.95871550699653 0.929310098169185 1 1
0.868376488040934 0.842357343481489 1 1
1.12176829610223 1.08863589590273 1 1
0.894667983661448 0.868209218388745 1 1
0.971775708786082 0.943741044052055 1 1
1.08883463735555 1.05717751815744 1 1
0.879350978015218 0.854416504403172 1 1
0.939418850515998 0.912781450262512 1 1
1.16553133706921 1.13068991818018 1 1
0.977424034121857 0.949888052365903 1 1
0.9056164395605 0.881597044941825 1 1
0.888919794832347 0.861950052063646 1 1
1.07961446899817 1.04837146203463 1 1
1.03920028438652 1.0084106529414 1 1
1.01176910818656 0.982702785096798 1 1
1.0832874812684 1.05170908246851 1 1
0.724887780134297 0.705065538636915 0 0
0.908591955156125 0.880476524650188 1 1
1.14495589209284 1.1113784015054 1 1
0.882114788439401 0.855926988552902 1 1
1.00602053192099 0.975887438843544 1 1
1.02767919656298 1.00010534486695 1 1
0.993682158513991 0.965259398063037 1 1
0.898196789805262 0.872574433858168 1 1
0.825373014861884 0.80317842554654 1 0
1.06934673441333 1.03722656836747 1 1
1.19666222548316 1.16357033548991 1 1
1.04048611217684 1.01097780924787 1 1
1.096714526271 1.06465778804137 1 1
0.941576927245258 0.913688668466549 1 1
0.88903079714424 0.863229829800716 1 1
0.985084465676337 0.957480397155203 1 1
1.11191395781708 1.07678260424197 1 1
1.03285718203197 1.00272416533539 1 1
1.09937221941227 1.06662254880348 1 1
1.1083519076584 1.0755460810609 1 1
0.870612818389449 0.845749011425315 1 1
1.09139622938945 1.05959347258655 1 1
0.926964702917361 0.900044261174893 1 1
1.06118702404708 1.02920549618495 1 1
1.1693202877723 1.13300326364363 1 1
1.02895259462381 1.0001097971779 1 1
0.920232618676915 0.893099706806275 1 1
0.914530311799833 0.888111513546347 1 1
0.946316514290366 0.918544093079875 1 1
0.989351856059634 0.960255190035029 1 1
1.0024135472616 0.97372862832575 1 1
1.12138130090141 1.08886995859057 1 1
1.00892729675978 0.976962817806724 1 1
1.0193798004046 0.99023756638661 1 1
1.15790708380606 1.1242215747717 1 1
1.0968066621129 1.06570221904265 1 1
1.04445798608346 1.01382655280299 1 1
0.79257886792977 0.769912307125981 0 0
1.04733110974451 1.01551817270312 1 1
0.872266223788888 0.847252325387869 1 1
0.997557599610619 0.967374537927364 1 1
0.979449423751821 0.951749135192223 1 1
0.994887522039293 0.966373900442298 1 1
0.880233361356459 0.855917927538188 1 1
1.00065706082189 0.971308934587186 1 1
0.92032957002262 0.894390260390529 1 1
0.932407019281161 0.903858544832197 1 1
1.06630872779483 1.03536774228224 1 1
1.10624021891513 1.07361197515875 1 1
0.899919815415002 0.874947579377784 1 1
0.939044752986505 0.911156880347915 1 1
1.2589018407197 1.22085307031079 0 0
1.11858598597659 1.08398456845278 1 1
0.897760977593282 0.871070818635177 1 1
0.904564255597248 0.877213962921704 1 1
0.910930979818562 0.884169733980346 1 1
0.934942928202866 0.909807598347327 1 1
0.906600489493057 0.88121634449468 1 1
0.988341667218952 0.95895269540456 1 1
0.982741808567589 0.952428987081916 1 1
0.769933924068173 0.747712486404155 1 0
0.976753302561218 0.947781896138588 1 1
1.08294607980213 1.05261175420709 1 1
0.830038775238455 0.806239170276978 1 0
0.797668161242371 0.773689019661004 1 1
0.900093247183587 0.871649792310689 1 1
1.15051611885888 1.11546887086564 1 1
1.04490280244445 1.01481542913778 1 1
0.953473308771024 0.925764106686806 1 1
1.07667191845855 1.04286404171615 1 1
1.13707917046781 1.1046850194879 1 1
1.14226621697309 1.10996431265201 1 1
1.11146222206818 1.07599031327631 1 1
0.907672506534214 0.880814400610509 1 1
1.13595678840897 1.10259511094602 1 1
1.04493082990208 1.01444475413879 1 1
1.069065403865 1.0371051815074 1 1
1.25882196063292 1.2202192064896 0 1
0.941084427076412 0.913203944342297 1 1
0.976674866685281 0.947157320432322 1 1
0.995496638581252 0.966126780600175 1 1
0.927570125480427 0.901090347001892 1 1
0.893918705136881 0.866661965559513 1 1
0.77877484243423 0.756578254682962 0 0
1.06407068991389 1.03135106077238 1 1
1.08886637041932 1.05608869431081 1 1
0.849462369190599 0.822702168127689 1 1
0.846880867234856 0.821911770120208 1 1
1.14617153184479 1.112536781336 1 1
0.839791495155843 0.816342563686716 1 1
1.11846373464185 1.08643896698098 1 1
1.18796455727453 1.15415737222782 1 1
0.955199221547095 0.924380017267792 1 1
1.00650819733825 0.976460189933331 1 1
0.932216259513879 0.906328259177619 1 1
1.14456508524428 1.11133467568789 1 1
0.974313455203786 0.94558880342872 1 1
0.920645817661663 0.893002404219377 1 1
1.26084318121212 1.22505941802976 0 0
0.923242777620168 0.896608070348107 1 1
0.929977661243811 0.904341623715936 1 1
0.934582223119345 0.909260055419953 1 1
0.89196118513547 0.866041788546394 1 1
0.954876987502745 0.925201309651516 1 1
0.826080666869862 0.803553499012977 1 0
1.05193384620184 1.02130880784676 1 1
1.09481538550178 1.06149423574517 1 1
0.964617122492118 0.937287697226451 1 1
1.0674601449841 1.03608784832978 1 1
0.956654956891677 0.929192744377026 1 1
1.05525851353643 1.02602653426049 1 1
1.09147720834454 1.06048630563855 1 1
0.862201224736806 0.836383364497366 1 1
0.871467468099478 0.847079534582169 1 1
0.977152235819278 0.949233590156161 1 1
0.996116084038516 0.966440779769969 1 1
1.11002990921504 1.07689797961649 1 1
1.02186383414404 0.991765980559323 1 1
0.97029373406956 0.943446809135597 1 1
0.858769281890683 0.832195614389184 1 1
1.05197844042969 1.02226787057195 1 1
0.955645040442588 0.926920699157957 1 1
0.751997344898273 0.72920072517346 0 0
1.00032436488483 0.970886514574214 1 1
1.10477322196001 1.07170003905295 1 1
0.844679283339427 0.820738210611692 1 1
0.899306759796823 0.873871931693388 1 1
1.18847835083576 1.15158056621774 1 1
0.829770277585378 0.806335206263875 1 1
0.753319977122658 0.731987749993703 0 0
0.971736628529923 0.945290349090322 1 1
1.080526658799 1.04742713969123 1 1
1.12979856877791 1.09684423922312 1 1
1.04801666072061 1.01803743741595 1 1
0.941962332940228 0.915346750366564 1 1
1.34691303449928 1.30573780884252 0 0
1.00550422019146 0.977153990655466 1 1
1.05494125266156 1.02503441602103 1 1
1.02655561016288 0.995670447448367 1 1
0.952770564199441 0.926597112994492 1 1
0.868874941346839 0.843322991916314 1 1
1.1751829999575 1.13795417064903 1 1
1.17057539463806 1.13739280340152 1 1
1.00794519448076 0.980357543640758 1 1
1.05170704476587 1.01920908665454 1 1
0.839474208875294 0.813935940718964 1 1
1.05593552729185 1.02499618690974 1 1
1.10342505675245 1.07168058976497 1 1
1.09058211506632 1.05971908240703 1 1
0.808362094446991 0.782336304458947 1 1
1.00606404851462 0.976579592921394 1 1
1.10534956299831 1.07226086759482 1 1
0.942852560398413 0.914098418763902 1 1
0.856932089800199 0.829435675026764 1 1
1.06246648671667 1.03111050472214 1 1
0.889134452070756 0.864414365585193 1 1
1.05625411859537 1.02591882834297 1 1
0.95232829518031 0.926649107569867 1 1
0.875230119720422 0.851776329375998 1 1
0.930864607442949 0.902830059776246 1 1
1.08550987860125 1.05531742460758 1 1
1.09836353194711 1.06794656056697 1 1
1.04955052543399 1.01758341013415 1 1
0.883053965195985 0.857987382298996 1 1
1.19617494121682 1.16135759824033 0 1
1.03489263413071 1.00485880635117 1 1
1.00852736396513 0.978352966805943 1 1
0.953151385409992 0.924468704500574 1 1
1.03978869788379 1.01082868407014 1 1
1.11370504938623 1.07929492175584 1 1
1.08349973063317 1.05340794419574 1 1
1.03283118614805 1.00238422291992 1 1
1.05522003603532 1.02450610683605 1 1
0.833868642520729 0.808315729634898 1 1
1.08594597770323 1.05304603728288 1 1
0.919734189733242 0.891893662471025 1 1
1.08379450582591 1.05142913163803 1 1
1.00699553236736 0.978590139436077 1 1
1.00398240858348 0.972175430672512 1 1
1.01628932738991 0.98641246974143 1 1
1.07804896031649 1.04728590867349 1 1
1.09371768234389 1.06017398667103 1 1
1.18096559833126 1.14789559036731 1 1
0.985612378656136 0.956696906504974 1 1
0.996022480516678 0.96412095865164 1 1
1.0287104912898 0.999678033452782 1 1
1.04781563497588 1.01708165972668 1 1
1.14848469862223 1.11304231902079 1 1
0.976608394504163 0.948097656520295 1 1
0.957226487101994 0.927431473708996 1 1
1.01682100868295 0.986698400200747 1 1
0.975556682893715 0.945466105720034 1 1
0.961498911789889 0.934743670612674 1 1
1.13614483915428 1.103263068111 1 1
1.01868742268307 0.98988515127852 1 1
1.09792321544704 1.06340763155255 1 1
1.05026139883123 1.01739643578195 1 1
1.0107605098768 0.9812830185652 1 1
1.01960340483423 0.988959071297127 1 1
0.948896054410143 0.921732490377805 1 1
1.07899930602951 1.04961013861765 1 1
1.14834897655562 1.11405148884833 1 1
0.860309870353244 0.836211970052399 1 1
0.917737966600724 0.891142567482029 1 1
0.902353824076524 0.876456564716677 1 1
1.12285617015095 1.09151937426166 1 1
0.992039815427712 0.96327722731338 1 1
0.873866384622683 0.84732047075398 1 1
0.974244680016218 0.946395981803683 1 1
0.862372786996639 0.838113126871373 1 1
0.905878322670813 0.8798963366755 1 1
1.05388885381189 1.02394344428947 1 1
0.791575555767998 0.76945059538682 0 0
0.907418686821023 0.881856385495266 1 1
1.07723964234631 1.04297812256095 1 1
0.809753881297462 0.784384312503348 0 0
1.03284995480278 1.00270897968876 1 1
1.06409652697818 1.03393687052121 1 1
0.93062865642458 0.903030987700969 1 1
1.00369695063208 0.973971818735238 1 1
0.989280297040894 0.96051732492679 1 1
0.881878914557376 0.85615425241472 1 1
0.976317765860118 0.948354190465675 1 1
1.09878628008863 1.06508362756239 1 1
0.864144539841367 0.838823396569992 1 1
1.00228818806397 0.973773332249075 1 1
1.07186646678209 1.04256912346381 1 1
1.2521899121537 1.21723891806662 0 0
0.837109036757197 0.813558903150953 1 1
1.03890476508384 1.00823510737963 1 1
1.14785105818389 1.11351143338563 1 1
1.18487101075966 1.14979006727188 1 1
0.846868219169669 0.823130721354515 1 1
1.1244852285404 1.09185926827628 1 1
1.04933706121785 1.01838536695461 1 1
0.821426868986613 0.798398223546833 1 1
1.06227243124486 1.03185011100119 1 1
0.839737713682677 0.815104349537034 1 1
0.919374359203487 0.891373179973917 1 1
0.744908592939622 0.721823020924891 0 0
0.940096529635189 0.912196988545011 1 1
1.22250074295934 1.18621517424697 1 1
0.991974594949797 0.964176386700099 1 1
0.977549238285722 0.946912452468164 1 1
0.924302211423646 0.898367049354508 1 1
0.894070331348936 0.868372219006146 1 1
0.974778661863245 0.946290579958517 1 1
1.00424377131703 0.973785986978251 1 1
0.970835775999161 0.942549319044383 1 1
1.05957965256829 1.02934605177971 1 1
1.02012763745497 0.990898833961837 1 1
1.10003336493658 1.06892642108743 1 1
1.14071626920128 1.10767035258747 1 1
0.900360615833933 0.874902913252233 1 1
0.854288358453657 0.828551786296466 1 1
0.849511716311676 0.823710317095765 1 1
1.05201987856689 1.02341350965731 1 1
0.998437392533119 0.967253154858462 1 1
0.860868816805249 0.834585800014232 1 1
0.938654669834308 0.911478399797524 1 1
1.03957131970592 1.00917418928247 1 1
0.965000510196976 0.937671598320078 1 1
0.906052618497022 0.879278851619968 1 1
1.04196027824177 1.01184980393783 1 1
0.964559121352182 0.938930768603467 1 1
1.16211536156655 1.12505191447235 1 1
1.01600148959091 0.98574432424965 1 1
1.03442612737488 1.0035106467843 1 1
0.993435641641485 0.96534633861467 1 1
1.03591884292023 1.00457670728235 1 1
0.955223521957183 0.927615782751547 1 1
1.00061372411009 0.969358602053795 1 1
0.920593091061902 0.892969271520563 1 1
0.931218898515332 0.907127149923233 1 1
0.712648008162726 0.690171401420178 0 0
1.00206242336116 0.972776976231137 1 1
0.948003493265776 0.921469977399585 1 1
0.879814403547358 0.855120704642695 1 1
0.949286378070922 0.922295739268255 1 1
0.747407783960096 0.726516584889729 0 0
1.10654448656423 1.07393312195161 1 1
1.04399349414707 1.01211607398232 1 1
1.0891477286341 1.05740422525928 1 1
1.02387330987444 0.994466714607935 1 1
0.960844518704514 0.934155825371553 1 1
1.03717027864978 1.00686242756491 1 1
1.15859804767715 1.12190457346792 1 1
0.971459403586364 0.946021265812462 1 1
0.931764955908723 0.902691101777676 1 1
0.98476980491237 0.956048613884626 1 1
0.991289095200367 0.963216703942627 1 1
0.718599267621965 0.697726376552275 0 0
1.14290208696089 1.10745695780451 1 1
0.761243847311852 0.740260425148325 0 0
1.07948589527399 1.04518429733496 1 1
1.13427315544979 1.09860871846092 1 1
1.27920467308491 1.24102690953825 1 1
1.04155431413457 1.0120754885113 1 1
0.949683487882801 0.923064638396819 1 1
0.939976132961527 0.914707288529628 1 1
0.877988811841498 0.852122464709834 1 1
0.810196551199762 0.786949777713774 1 1
1.00208941471961 0.973010032740273 1 1
1.03040850406972 1.00065597181934 1 1
0.993084991197595 0.964413686051885 1 1
0.845850218764372 0.822163206183845 1 1
1.07248601046817 1.04195434197924 1 1
0.801450148706835 0.777509539686144 1 1
1.16640230799452 1.13220005780064 1 1
0.927717628560933 0.89983895019728 1 1
0.905089300846776 0.878611400432443 1 1
1.02593247150664 0.997753932749773 1 1
1.01519810664358 0.98402967768074 1 1
1.09896960776372 1.06745393018891 1 1
1.06151731228379 1.03036140201886 1 1
1.10803466127549 1.07592452166413 1 1
0.981552872698583 0.954197896148425 1 1
0.865777264950141 0.841180626641004 1 1
1.16760215575901 1.13308205588548 1 1
0.971765471774197 0.944200192764398 1 1
0.77790375888067 0.754056237521345 1 0
0.982872457441646 0.954680955703884 1 1
0.875710029999516 0.84783041462124 1 1
0.953680843273803 0.924798101358537 1 1
0.992055292481005 0.964406634298698 1 1
1.08964336888373 1.05655755804632 1 1
1.08423656255959 1.05200876473777 1 1
1.00365348825935 0.975641532136483 1 1
0.851130175143494 0.826144313288647 1 1
1.07100951362976 1.03949383157421 1 1
1.18647813416213 1.15470230898411 0 1
1.03087614001559 0.999735754532606 1 1
0.97379999205697 0.94476595567793 1 1
1.0052314498443 0.975479382801165 1 1
1.00918248333913 0.978439926037378 1 1
1.0044575575724 0.976429317410234 1 1
0.960417207079709 0.931693532468588 1 1
0.978911179457668 0.949789798212451 1 1
1.00481389758209 0.972234621488298 1 1
0.949156003653908 0.920399250301896 1 1
1.13903863911715 1.10524343572501 1 1
1.01553390271775 0.985384307518875 1 1
1.06084267200288 1.03017233135214 1 1
0.809497568016828 0.784185246544853 1 0
1.12789080780688 1.09497400365413 1 1
1.13192211308185 1.10007446370745 1 1
1.02016733054776 0.992015052264825 1 1
0.833631196947336 0.8088750100619 1 1
0.986583371589216 0.958298362104893 1 1
0.913418547125891 0.888046876260641 1 1
0.800596540003103 0.777225537983003 1 1
1.05263501712073 1.02269649176029 1 1
0.960634353508341 0.931450210357333 1 1
1.05437139671151 1.02303284594505 1 1
1.08147096138345 1.05071347062038 1 1
0.935392903407974 0.908374432746127 1 1
0.867271701806191 0.843432791853286 1 1
0.935535773505861 0.9057208225795 1 1
1.05392995613401 1.02433106115229 1 1
0.984934387343853 0.956362947070511 1 1
1.05317067651927 1.02314549019145 1 1
1.13874835120961 1.10477959283561 1 1
1.10310324174744 1.06741422278933 1 1
0.921373071553906 0.895233748306108 1 1
0.801511590511645 0.779715888439009 0 0
0.889803397333915 0.864604461524227 1 1
1.06113190865305 1.03171193680975 1 1
0.943418551453496 0.914661755822914 1 1
1.11984071444525 1.08642447848428 1 1
1.09210034594051 1.0604893091433 1 1
1.02484551998579 0.99421353588728 1 1
0.806351702390037 0.782064359109095 1 1
0.992177819473125 0.962389889684627 1 1
0.889128067801287 0.862983204710015 1 1
1.25059124640729 1.21255111362021 0 0
0.910519918549539 0.885924948707335 1 1
1.06870565764315 1.03716088505695 1 1
0.991127183377344 0.962539112088978 1 1
1.04514225009853 1.01262957389309 1 1
1.14408881963401 1.11167639708038 1 1
0.95263556677373 0.925928095065251 1 1
1.12098020840973 1.08854920819404 1 1
1.02076450637969 0.989345206187456 1 1
1.15905671825007 1.12369876629713 1 1
0.879728129215719 0.853313165615329 1 1
1.02347566401772 0.994440547364099 1 1
0.917162226532915 0.889174036442726 1 1
0.951018853264498 0.924620523045311 1 1
1.07182962919784 1.03866163290546 1 1
1.26062035638104 1.22671759368191 0 1
1.07122047954582 1.03915754361749 1 1
0.92097410264598 0.892045848705023 1 1
0.867403437878077 0.843826993002647 1 1
0.997430871916293 0.967549737537665 1 1
0.930764163478268 0.903158557934647 1 1
0.910805954926922 0.885560115524114 1 1
0.961586029670804 0.931055344235606 1 1
1.16157192010183 1.12907338769313 1 1
0.96522353497692 0.938021361749512 1 1
1.00632185256127 0.976568507118915 1 1
1.05004662262837 1.02064891210327 1 1
0.979306824036289 0.950697759477092 1 1
0.958249784737324 0.930630101772854 1 1
1.21103238751085 1.17642055381426 0 1
1.17579519268066 1.13844498070587 1 1
1.0585924308039 1.02647512279655 1 1
1.1171240296792 1.08449627271234 1 1
0.907929170332029 0.879925776778129 1 1
1.01753124257483 0.985037366855971 1 1
1.136479052073 1.10172551628709 1 1
1.01610596596293 0.98545726840451 1 1
1.08354183314915 1.05166416275683 1 1
1.02450118100741 0.994905687632568 1 1
1.05753473154476 1.02777000779035 1 1
1.16809985265327 1.13248772453274 1 1
1.06801307738816 1.0358664394588 1 1
0.774349959771287 0.753007083500206 0 0
0.860374518025609 0.833491767289213 1 1
1.02391479721977 0.993206040525934 1 1
1.12848402525407 1.09590603618814 1 1
1.15280921793099 1.12095792789674 1 1
1.09275161361686 1.06291524435503 1 1
1.04566048797433 1.01348313318796 1 1
0.955463825228865 0.927594002051985 1 1
0.960638258866419 0.931315404908478 1 1
1.04835920237393 1.01687333795948 1 1
0.921523166753867 0.893872737169132 1 1
1.22165361379755 1.18445259198793 0 1
0.874168258627214 0.849321890742817 1 1
0.915630105942495 0.887265682287079 1 1
1.02506287197748 0.992551254214514 1 1
1.00135542087659 0.970335180994165 1 1
0.92525606908317 0.896153976719752 1 1
0.943327181898471 0.91443426882479 1 1
0.976552186668638 0.94711557513094 1 1
0.735220986579162 0.714188002553426 0 0
0.83825289540163 0.813059097332092 1 0
1.03016545704828 0.998478150867271 1 1
0.974062942093249 0.948157526831003 1 1
1.06095537129985 1.0297537641329 1 1
1.02457113282148 0.994464940565222 1 1
1.0490769702072 1.01856673286853 1 1
1.09651673801404 1.06339348380475 1 1
0.93661195434571 0.91100671805196 1 1
0.968853958007421 0.942837695442784 1 1
0.870935996785257 0.842579359094628 1 1
1.03105821636499 0.999558916865959 1 1
1.06111998565335 1.03074486228184 1 1
0.896895416944751 0.871998313704419 1 1
0.95195863645084 0.923351240434814 1 1
0.919795206385234 0.893113351509524 1 1
0.949401001655962 0.921407044589317 1 1
0.847723450361056 0.82144537195678 1 1
0.974873786871081 0.946058595929074 1 1
1.0184565254294 0.988005765250837 1 1
1.02536344491028 0.993311379092303 1 1
1.26105945446243 1.22404612754533 0 1
1.0778484681959 1.04496918664452 1 1
0.995267979721246 0.963393689583016 1 1
1.08493710657743 1.05530372505757 1 1
1.08293676917949 1.0512450582789 1 1
0.916986298174703 0.890503724345921 1 1
1.00026014813577 0.972251556539737 1 1
1.15310131329313 1.11813679689097 1 1
0.700784053830733 0.678414204681683 0 0
0.930448960512605 0.905074982705155 1 1
0.972360784773988 0.943881098477324 1 1
1.18606469197558 1.15040445523292 1 1
0.996195027819831 0.965622357307153 1 1
1.03325152536956 1.00224972241703 1 1
0.943806282181183 0.916775125617064 1 1
0.900188870191275 0.873809813613599 1 1
0.99591646501652 0.965362009957532 1 1
1.04639025132124 1.01546232656288 1 1
0.985876051693504 0.956816171720705 1 1
0.934484514169606 0.905966492597276 1 1
0.908254460363648 0.883009414206962 1 1
1.05231757601986 1.02198213560673 1 1
1.18768865368105 1.15240596312845 1 1
0.962118121859036 0.934141344648698 1 1
1.03724547607205 1.00645221209731 1 1
0.997588011948484 0.965089608584264 1 1
0.89679550043408 0.870611383478885 1 1
1.14819003084718 1.1147431680621 1 1
0.934651751333535 0.906323000600527 1 1
1.012070051496 0.983163903689809 1 1
1.15429118795341 1.12265428422576 1 1
0.972044522013229 0.943622033124167 1 1
0.729860535107805 0.709055869611543 0 0
0.986090432310056 0.957270967937201 1 1
1.06601573270578 1.03600852256156 1 1
0.898710716434248 0.870069769479945 1 1
0.828345360345123 0.803196985816987 1 1
0.945659051855524 0.919099230314903 1 1
0.842086463460129 0.819448426060723 1 1
0.993025092950794 0.965747776768192 1 1
1.12240134997093 1.08990888527353 1 1
0.845574767304703 0.82260380090399 1 1
1.23626413504078 1.20119360377241 0 1
1.08163738233079 1.0483048814062 1 1
1.09917812367337 1.06536400691776 1 1
1.01185161331696 0.982121324335876 1 1
1.06424255018989 1.0322007030549 1 1
0.881171805121226 0.854479584798275 1 1
0.849050192086821 0.824062997538965 1 1
0.953599993444984 0.926328432263439 1 1
0.996968907092757 0.966585359814095 1 1
1.09755102016016 1.06707599722511 1 1
0.952198265937795 0.926114438711705 1 1
1.00210335694355 0.974647168170137 1 1
0.938353128717253 0.909775449088628 1 1
0.898066174259053 0.871631007116292 1 1
0.987639063818391 0.957348714599461 1 1
0.886074457261207 0.860110049651593 1 1
1.1505462051627 1.11716428142507 1 1
0.990410003844334 0.962008414098109 1 1
0.940200790981888 0.912512041225388 1 1
0.954318237775801 0.927001028121069 1 1
0.931734965188555 0.905284676349915 1 1
0.898535892138644 0.873770490140847 1 1
0.942069281925467 0.914527451376734 1 1
1.24734674600556 1.21054321246245 0 1
1.11733725505977 1.0853262408375 1 1
1.05807465977123 1.02680008917597 1 1
0.995996295074226 0.966294878914806 1 1
1.0010233129387 0.969963925877684 1 1
0.95253125836029 0.925066457327559 1 1
1.12543030359079 1.0910071444014 1 1
1.01571863192278 0.985482098568214 1 1
1.03869780356074 1.00765429737349 1 1
1.15169318068856 1.11742494598681 1 1
0.933299094869713 0.908574877766119 1 1
1.01310874356013 0.984987684533209 1 1
0.907269763412711 0.88053531225607 1 1
0.876382394718594 0.851522975773947 1 1
1.13838372610408 1.10523530426922 1 1
0.96193421094966 0.93367969352468 1 1
0.978318922557385 0.947919461598728 1 1
1.01479643047677 0.985932626811944 1 1
0.977306069010233 0.948827618274451 1 1
0.897098939275804 0.869869224552931 1 1
1.04739281388395 1.01680278978675 1 1
0.852905982278245 0.827480746458688 1 1
0.955696761762114 0.928020317562659 1 1
1.02579040057555 0.995990130020372 1 1
1.02101287913157 0.991217391945568 1 1
0.944227903466445 0.915586427369559 1 1
0.843686056531362 0.819234956748852 1 1
1.03210332568698 1.00160475206524 1 1
1.00801958341319 0.97871863871963 1 1
0.775504968385666 0.752664818793889 0 0
0.94450717092627 0.918717834457197 1 1
0.948628723051689 0.921580655114628 1 1
0.95982578483962 0.93295021938595 1 1
1.05402941746236 1.02179102027145 1 1
1.06880778788412 1.0382219808954 1 1
0.962461069619658 0.933331790687918 1 1
0.749530545515895 0.727679317398924 0 0
1.31831997774749 1.27885311564803 0 0
1.26685304767462 1.22908817489486 0 0
0.861415126408748 0.836395362694956 1 1
1.00499021425843 0.976285879102021 1 1
1.01270744526484 0.984064634140272 1 1
0.999774737011797 0.970312225448204 1 1
0.97264170205817 0.943477583448612 1 1
1.05714113746017 1.02564240751042 1 1
0.895657549759287 0.869347421634218 1 1
0.885329420119097 0.859711746519346 1 1
1.02131209385813 0.990499861510052 1 1
1.09415075243238 1.0623716254212 1 1
1.15254855109203 1.11825684657498 1 1
1.25185775821347 1.21256651299066 0 1
1.19712856636587 1.1614366255816 1 1
0.77071065297522 0.747966362653012 0 0
0.986003722659718 0.955772110347467 1 1
1.0413638642709 1.01139245371333 1 1
0.932105159413562 0.905240742811085 1 1
1.13862419709955 1.10391376815578 1 1
1.06348502275063 1.0310424500152 1 1
0.98744630469681 0.959846349250498 1 1
0.938659612077916 0.910337701649544 1 1
0.833024834632361 0.807193937316094 1 1
1.12442944026966 1.09259957145364 1 1
1.08817708159312 1.05628602498714 1 1
0.95502581851935 0.928988103918032 1 1
0.859377539867355 0.832045190621345 1 1
0.934900686028269 0.906635765517434 1 1
1.02503719470303 0.995552260049662 1 1
0.909045494363473 0.882820939657793 1 1
1.0107234871123 0.980774310641783 1 1
1.03609333188291 1.00562448848695 1 1
0.878666754925901 0.851816550353718 1 1
0.868044395191073 0.841142071971979 1 1
1.02310695824963 0.993380837420798 1 1
0.864061711052624 0.835291566041621 1 1
0.8695996378178 0.846739883595079 1 1
1.00596288223258 0.975447875990211 1 1
0.973743578323793 0.945326437131334 1 1
1.02171076859621 0.992535148397046 1 1
1.14171477164286 1.1073828965811 1 1
0.830766617758186 0.807617533398429 1 0
1.12130772199808 1.09011272974278 1 1
0.938357669552632 0.909980567094648 1 1
1.13457396396752 1.09979177086081 1 1
1.01194263771615 0.98350140946841 1 1
1.08912008867511 1.0576352836484 1 1
1.09984191210653 1.06612279158848 1 1
0.979831530404485 0.951063836857776 1 1
0.948570341808664 0.920376188756892 1 1
1.04515649778444 1.01380906036117 1 1
1.04049501841125 1.00954534384878 1 1
0.979245167236506 0.950231540380242 1 1
1.01553503011926 0.98278165813881 1 1
0.873937040929137 0.847155407977843 1 1
0.759895697168002 0.738690125062814 0 0
0.986467962225671 0.957775895801657 1 1
1.04596172908429 1.01652890013087 1 1
0.981096997274181 0.949402828344944 1 1
0.886195090363742 0.858760801127404 1 1
0.983609184607382 0.95407990066455 1 1
0.883155627230967 0.858310566586824 1 1
1.09131025572428 1.06037925810407 1 1
1.10761456494677 1.07393248926614 1 1
0.952814646973366 0.926001892270306 1 1
1.12628242071865 1.09251392075084 1 1
1.08837351977816 1.05537268624539 1 1
0.957121112832775 0.928886441403758 1 1
1.00623303976402 0.975947958420139 1 1
0.85050797294262 0.825716806535232 1 1
0.939024773695246 0.911950954687708 1 1
1.06115611066521 1.03016400372597 1 1
1.15727005597739 1.12320535664213 1 1
0.73149884441144 0.710305828685206 1 0
1.12336605359841 1.08872791911002 1 1
0.992441353450229 0.964795395707384 1 1
1.00353793817544 0.973957378043525 1 1
0.988696432994931 0.958799714288595 1 1
0.836996197346255 0.813492981209236 1 0
0.957004016574086 0.929458664768525 1 1
1.06664786915509 1.03469266615282 1 1
0.806198805088551 0.783139342447726 0 0
1.02808368585683 0.997661019465181 1 1
0.889845227478437 0.866222488502534 1 1
0.890565619108012 0.865093368149508 1 1
0.933100052136055 0.906636909756032 1 1
1.16782747364308 1.13411271924873 1 1
0.947903715632373 0.920053472790601 1 1
0.966368520704678 0.936941906024978 1 1
0.872434703493853 0.845801424857515 1 1
1.11011451012534 1.07829818951562 1 1
1.10007675388957 1.06678662189049 1 1
0.876323892275365 0.851479266292428 1 1
1.04345435672341 1.01358220014788 1 1
0.940603022165878 0.912365089332694 1 1
0.764219303378762 0.743327536406806 0 0
0.90125305375041 0.875652273251934 1 1
0.87115097995454 0.846466099446541 1 1
1.16612772471436 1.13024749206488 1 1
0.957776559645023 0.929252072783294 1 1
1.04863576425295 1.0164845274228 1 1
0.916643547636569 0.889870329366912 1 1
0.898110329276608 0.872152999772848 1 1
1.19543415867416 1.15768221868067 1 1
0.994308279605943 0.966032002182941 1 1
0.884396233588404 0.858117241211734 1 1
0.96902039882582 0.94156053770043 1 1
0.874802921900627 0.850583939283832 1 1
0.95980954004912 0.931047188662243 1 1
1.07595380229934 1.04484024248496 1 1
1.00284780915143 0.974788291462634 1 1
0.916105209068799 0.89000238005006 1 1
1.08535800985035 1.0535512927202 1 1
0.940524222971873 0.913586835295901 1 1
0.940294974975789 0.912618092679726 1 1
0.873142731747235 0.847474679916812 1 1
0.919712718385442 0.893961089673467 1 1
1.11563828259399 1.0831924670046 1 1
0.999660800215525 0.970095019594307 1 1
1.19069030515909 1.15455735382717 1 1
1.00436670855844 0.977362794080291 1 1
0.903988188369281 0.876565698089436 1 1
1.10032030710974 1.06807402145557 1 1
1.06051802827541 1.02812986992999 1 1
1.08845707403662 1.05613522188939 1 1
0.960027514334296 0.932316861632539 1 1
0.988739809672869 0.960551164858979 1 1
0.809221130218577 0.783983525301665 0 0
0.919309890727181 0.892481905937912 1 1
0.895267333252832 0.868738631963029 1 1
1.08247317276274 1.05098503210575 1 1
0.962831801212434 0.93541181825148 1 1
0.971478965187756 0.94290076057121 1 1
1.02692860482101 0.996211012579233 1 1
1.07289231854004 1.03986087607319 1 1
0.986435272011098 0.956476850220027 1 1
1.10138582397599 1.06757261699825 1 1
0.842098319029598 0.81773627619844 1 1
1.08719094395536 1.05591270539067 1 1
1.03127068435217 0.999911233539129 1 1
0.936762803043329 0.905640073026815 1 1
1.03082723161099 1.00093318287047 1 1
1.03372270933409 1.00369750527814 1 1
0.905115556405014 0.877488075387858 1 1
1.09019092708253 1.05829869009623 1 1
0.958542443393203 0.930113296762432 1 1
1.20133543954038 1.16533854104404 0 1
1.01163477804826 0.98338782979547 1 1
0.892782382691864 0.866311994247624 1 1
0.821055606262276 0.797004861510982 1 1
0.943798824752901 0.916648366102624 1 1
1.12975112162314 1.09578116615077 1 1
1.22306604680787 1.18803815115541 0 1
0.854207902337145 0.826034640286242 1 1
0.9428421409047 0.916437856589917 1 1
1.03377801537423 1.00389229137567 1 1
0.969536677976951 0.941680360428699 1 1
0.975928508698651 0.946585097639201 1 1
1.0248003383346 0.993989419961103 1 1
1.0194537147574 0.987861730936446 1 1
1.055941858876 1.02596688139459 1 1
1.13869888097228 1.1063630122388 1 1
0.918143475805165 0.890305065814972 1 1
0.972488680879545 0.943386705041123 1 1
1.01347013085749 0.984172223072048 1 1
0.939246472499154 0.91030662458994 1 1
0.975012382389219 0.94663004306319 1 1
0.803677607338984 0.779092482030976 1 0
1.19478291658493 1.16003393140485 1 1
1.04714171863586 1.01573747897384 1 1
1.19423003057577 1.1585157920921 0 1
1.06025201967162 1.02981125469566 1 1
1.1475544243532 1.11564307950713 1 1
1.04653022086178 1.01699417965438 1 1
0.908374664900549 0.881141799526228 1 1
0.980314656640565 0.951462120354794 1 1
0.79332890234963 0.770342608903673 1 0
0.933639116169886 0.906707815000946 1 1
1.01622509436515 0.986092030634005 1 1
0.92017164890707 0.891813612228145 1 1
0.927183344038118 0.901396151965827 1 1
0.976933109964378 0.947683319532332 1 1
0.94968447844254 0.922463850251512 1 1
1.0903900426865 1.05880440791692 1 1
1.11457683503772 1.08254252496984 1 1
0.81261692175965 0.788323867579488 1 0
0.836583157363795 0.812556926803353 1 1
0.94283664692009 0.913305736326028 1 1
1.13424941590155 1.10268198749729 1 1
0.896157465484691 0.870241607610599 1 1
0.748054212305212 0.725792229220286 0 0
0.996100950403012 0.967947878231351 1 1
0.822102032692418 0.799445066006645 1 0
0.974352533875586 0.944134244507787 1 1
0.89194850669346 0.867220322633813 1 1
1.0830200247829 1.05201413777846 1 1
0.92382923147455 0.89614123296917 1 1
0.902065652665598 0.873364014959452 1 1
1.05198218325896 1.0219363745592 1 1
0.874960192496483 0.84938140425489 1 1
1.31731094614735 1.2774247678256 0 0
1.00133052930016 0.972139680190948 1 1
1.05240871243136 1.02207346717898 1 1
1.10576883339808 1.07091281569161 1 1
1.02837613576256 0.9968449430103 1 1
1.08695956439078 1.0546027761024 1 1
1.03466158206349 1.00372474867948 1 1
1.11778508849545 1.08481617874815 1 1
1.10392149518191 1.07203230937458 1 1
0.969909207736339 0.943831854115273 1 1
0.912041957153077 0.885074952818929 1 1
0.984164784710605 0.955566293195472 1 1
0.951056025202252 0.924077745649287 1 1
0.996088939451212 0.966642412991954 1 1
1.0883651969489 1.05616576648975 1 1
0.73089215955452 0.709074519179989 0 0
0.895429899605828 0.869557491230751 1 1
1.04177568044674 1.01226759757329 1 1
1.12735048076509 1.09390890772221 1 1
0.964775471961176 0.936680559236414 1 1
0.835391565055495 0.811277522845611 1 1
1.04955981860802 1.01862653831282 1 1
1.16374052033752 1.12829152838381 1 1
0.966263172942221 0.936513305692635 1 1
1.025442573291 0.996522066284988 1 1
0.977821998238474 0.947974607769352 1 1
0.91839804170976 0.891983668163701 1 1
0.877586249648061 0.85214781843014 1 1
1.0164059631884 0.986878083557699 1 1
0.883301804895392 0.858125753423492 1 1
1.05481023044355 1.02390473102258 1 1
1.0708865060592 1.03739287340578 1 1
0.817787648550711 0.79565408193432 1 0
0.966811197918548 0.938986267920234 1 1
1.00934121675888 0.980963725927405 1 1
0.939790196899634 0.912620056778873 1 1
0.975519902478021 0.946256074281302 1 1
0.938827976870036 0.910535642278103 1 1
0.990991310570795 0.960482542579982 1 1
0.971089745595041 0.943004159662776 1 1
0.97924981373054 0.95142314392763 1 1
1.15841561055216 1.12220399974422 1 1
0.946688410959245 0.918783799322655 1 1
0.826743880610222 0.801473753211361 1 1
0.979339797116019 0.951614120359548 1 1
1.02138245557552 0.990884971699889 1 1
0.983028365742897 0.953698054647372 1 1
0.9793294286914 0.950959780084463 1 1
0.786872061906966 0.764394624585775 0 0
1.05474845642063 1.02378871306949 1 1
0.875485414986943 0.850318205859412 1 1
0.766530940422661 0.743065233697005 0 0
1.00776201020117 0.978635700358549 1 1
1.06293056641108 1.02880741812433 1 1
1.00176847664561 0.968680174637182 1 1
0.981625280584037 0.954292903032703 1 1
0.937684847247507 0.910920400091852 1 1
1.10532143563217 1.07356776389248 1 1
0.994967062310449 0.967122845225455 1 1
1.0007340514109 0.973603376063893 1 1
1.20773334863712 1.17272533273162 1 1
1.02575291216348 0.995488496726281 1 1
0.855038325836446 0.832219087187673 1 1
1.06991391696798 1.03941506805978 1 1
0.943509917504619 0.915426694116156 1 1
0.945130240264751 0.915614111592602 1 1
0.974594131890761 0.947433868969864 1 1
0.96523266541507 0.938755521518434 1 1
1.06858647104881 1.03708489939289 1 1
0.884237991675749 0.856617737733609 1 1
1.17137209237152 1.13646446825724 1 1
1.11840789034434 1.08432153810573 1 1
0.886235314355674 0.860337499591283 1 1
0.976855844784765 0.947799153236635 1 1
1.02033399092645 0.990565643048835 1 1
0.964651050021228 0.93706230219396 1 1
0.881795169407723 0.855782214583851 1 1
0.975837572508946 0.946191301984116 1 1
0.776117596749387 0.7536353000101 0 0
1.04476568566908 1.01349413234172 1 1
1.04803327980535 1.01920859790292 1 1
0.973438703213856 0.943920128679656 1 1
1.1750449586464 1.13968911168559 1 1
0.860569030086316 0.835366502731921 1 1
0.91599039216266 0.888449096582857 1 1
0.854341599242528 0.82870110817338 1 1
1.00585897280635 0.977033551701565 1 1
1.10724957627654 1.07354275740449 1 1
1.11530032441772 1.08304826342254 1 1
0.874474297303146 0.849251104189286 1 1
1.16647152932664 1.13088063413504 1 1
1.08729126004366 1.05544912601931 1 1
0.983449620810456 0.955989010923781 1 1
1.02275559791045 0.993562279220324 1 1
1.06413203016144 1.03121702897162 1 1
1.27819046221148 1.23977171156969 0 1
0.922909315595142 0.895122705947131 1 1
0.823370581508807 0.798576967664846 1 0
0.893076022815423 0.867454934894301 1 1
0.994360889964312 0.967388026165197 1 1
1.07660825233784 1.04452785578112 1 1
0.885208378358523 0.857687439710578 1 1
0.983007484741774 0.953228733514758 1 1
1.14307918604193 1.10849253797257 1 1
1.0458312278233 1.01569003263379 1 1
0.946508258477463 0.920123703940568 1 1
0.812412730934137 0.788609917720834 1 1
0.96703538865654 0.938867287477861 1 1
0.893237109172846 0.869104923382006 1 1
0.926653280655618 0.897773523493389 1 1
1.16559994487197 1.12945932498246 1 1
1.08795634609354 1.05857159789386 1 1
0.989723484486435 0.960947632519119 1 1
0.944753686525825 0.919062399469202 1 1
1.20164412701834 1.16692979811022 1 1
0.933821831119018 0.904705691812657 1 1
0.906270687544031 0.877812140172434 1 1
0.857347137175382 0.832737015908254 1 1
1.04111416831928 1.00868002814714 1 1
1.17508429985881 1.14005586933305 1 1
1.2014290808164 1.16512039179523 0 1
1.0465996773468 1.01752992550457 1 1
1.11691791530728 1.08346217289245 1 1
0.996454704293526 0.967378414302235 1 1
1.09880075070808 1.0640729692292 1 1
1.0011492740348 0.970646000498097 1 1
0.910491300979579 0.884424249325858 1 1
1.01596174324391 0.986290441150251 1 1
1.07978207759742 1.04802718624401 1 1
0.995915668985825 0.967034917060039 1 1
1.06561625756477 1.03398131300402 1 1
1.07944876016255 1.0490731600041 1 1
0.976361420336284 0.948106186740726 1 1
0.887100971432621 0.862852029797245 1 1
1.12028796203782 1.08910506579341 1 1
1.04207416717723 1.01153189765283 1 1
1.16271414157527 1.13064497128121 1 1
1.02035985779043 0.990080021875279 1 1
1.03734217240086 1.00616266074469 1 1
0.832540238478506 0.80931572568676 1 1
1.01315009444719 0.98076212745664 1 1
1.04700416033252 1.01531033654354 1 1
0.858695266002296 0.834148507438132 1 1
0.994515523085833 0.962885468100582 1 1
1.08471634410724 1.05305069812023 1 1
0.815467756599227 0.791296813923023 1 1
0.924743581846569 0.895269110064698 1 1
1.07135781307048 1.03983247073343 1 1
1.0553343258407 1.02426611036169 1 1
0.926911886024697 0.899021159739106 1 1
1.08809877706483 1.05683609646066 1 1
1.07243570588202 1.04102216601801 1 1
1.00318042722599 0.973271110119125 1 1
1.00363136147631 0.975787694018859 1 1
1.03088638379498 1.00221932398123 1 1
0.959951071476804 0.931575515115555 1 1
0.92144996258564 0.895575234281727 1 1
1.04817325957245 1.01772857105779 1 1
1.00029063707526 0.969743634894126 1 1
1.09875530433019 1.06650199902407 1 1
1.11427390246157 1.08113369969352 1 1
1.19360590117215 1.15726378105604 1 1
1.2417641653173 1.20471819211341 0 0
1.08141329426706 1.05136883192412 1 1
0.953485656401699 0.925790883675714 1 1
0.901781358207174 0.872106388776835 1 1
0.890004284909052 0.865561226199345 1 1
1.07652032698103 1.04530191692679 1 1
0.942105879033288 0.912621361368306 1 1
1.1282981403914 1.09564084498513 1 1
0.855289229122905 0.828129363828402 1 1
0.870467725916901 0.846191468710975 1 1
1.09559587666295 1.06217460434816 1 1
0.996397930097139 0.966920222713862 1 1
0.937386199083328 0.910852451354412 1 1
1.11581935850559 1.08516656213134 1 1
1.02250167806422 0.994341723495945 1 1
1.02591789342589 0.996789374069801 1 1
1.12098015598365 1.0886901023688 1 1
1.04909965658864 1.01782777465978 1 1
0.983941577337246 0.955854120741961 1 1
0.897225475570496 0.871265720575302 1 1
1.01872267020077 0.98700596645871 1 1
0.876965026413899 0.851408355396003 1 1
0.741541845595487 0.72045732010834 0 0
0.940245765855941 0.912745289389183 1 1
0.835419073608526 0.808666021194992 1 1
0.967632940491094 0.939166637028415 1 1
1.02181658837165 0.990900843398766 1 1
1.00257928413196 0.974930658679811 1 1
0.996388582152598 0.966689022597292 1 1
0.936535857989975 0.907418687901732 1 1
1.15364137977866 1.11852320195066 1 1
1.11505860056117 1.08404725357507 1 1
1.1319540239196 1.10109034126116 1 1
0.947013526503928 0.917813449481795 1 1
1.10042763691848 1.06915579926708 1 1
1.06914269254154 1.03731042778132 1 1
1.20520853878257 1.1684788835212 0 1
0.873342814408092 0.84738474475388 1 1
0.784432192215625 0.759409613702296 0 0
0.835815059433301 0.812192077598691 1 0
0.931029507474695 0.903911894047657 1 1
0.83356027365429 0.808697469820496 1 0
0.902153598886937 0.875638302963323 1 1
1.11157927061532 1.07562788352305 1 1
0.868454606571771 0.843073684892961 1 1
1.05935980319317 1.02686664950186 1 1
0.947519957010048 0.919752868509207 1 1
1.13048599282972 1.09714099292638 1 1
1.25842107529617 1.21983763661784 0 0
1.04856846032261 1.01541346709538 1 1
1.07980741884524 1.04911326339748 1 1
0.940205699825242 0.912493924453858 1 1
0.948279097897117 0.921272783786535 1 1
0.895868209645381 0.867611675895937 1 1
1.13443371134261 1.10031281909055 1 1
1.03281472929237 1.00178833957219 1 1
1.0806235413237 1.04963532726005 1 1
0.908809888206723 0.881721457022049 1 1
0.801023640541927 0.776812040775578 0 0
1.04663256216581 1.01624588410014 1 1
0.980607814974148 0.953511156958393 1 1
1.03400378009943 1.00456264069288 1 1
0.822733205819396 0.799918172012915 1 0
0.973323191203866 0.944778777588474 1 1
0.80890450771242 0.785563969114101 0 0
1.00837125639309 0.979936668761372 1 1
0.992797124721924 0.964374670906962 1 1
1.06811972910385 1.03267717820707 1 1
0.96348812561546 0.93482557131828 1 1
1.03372037253737 1.00411006414306 1 1
1.04200380714401 1.01006515067446 1 1
0.913725688541822 0.887339524193843 1 1
0.917956087421285 0.892723147812599 1 1
0.974758900188379 0.944651490558589 1 1
0.989762548143998 0.960489552825885 1 1
1.0922659079545 1.05995453412945 1 1
0.999824926011867 0.968806188821783 1 1
0.981534211823793 0.953845009873049 1 1
1.06553754163238 1.03615779401819 1 1
1.09805416320411 1.06534512261921 1 1
1.00486461440067 0.976155166323976 1 1
1.0421092694729 1.01260426631061 1 1
0.891005394536901 0.864117380071006 1 1
1.12638171380866 1.09083358579276 1 1
0.998574210697584 0.972022279767483 1 1
0.953301293019474 0.925733151076915 1 1
1.00069525049269 0.97079970585944 1 1
1.03617746038685 1.00837335799791 1 1
1.22538313481676 1.18836200502919 0 1
0.902077812284974 0.874697634219521 1 1
1.11078971544604 1.07796711582629 1 1
0.938789242447439 0.910700410943103 1 1
1.13711899185278 1.10315962113929 1 1
1.0643540617263 1.03365173960157 1 1
1.22804623007756 1.19211573086998 1 1
0.838459643844857 0.815850927872556 1 0
0.894137918594237 0.868390721583511 1 1
0.899828170732368 0.874640550949459 1 1
0.994406090825491 0.967766845452909 1 1
1.11147460193178 1.07837194925769 1 1
1.11091795519064 1.07789810556489 1 1
0.897406428167747 0.871238356158061 1 1
0.921335437166596 0.894563158161611 1 1
0.963150083374245 0.936422838440931 1 1
0.786514649250592 0.764205823564344 1 0
0.903182944029471 0.87520732823854 1 1
1.00838962814916 0.979729240348782 1 1
1.04252206735534 1.01208645688861 1 1
1.10637805499114 1.0713307257141 1 1
1.00973292217144 0.9791022924729 1 1
0.924743245114678 0.898820090953041 1 1
1.09261675800638 1.06121801173162 1 1
0.886916135197137 0.860057104178578 1 1
0.996513667379659 0.965685065093866 1 1
0.927268735629557 0.900098668012619 1 1
0.936237701759711 0.910069914945257 1 1
0.923879234038187 0.898794201363767 1 1
0.845818345703579 0.819968880011526 1 1
1.13803367801331 1.10378168139528 1 1
0.948610350123709 0.921306769811244 1 1
1.07886198082215 1.04473393753982 1 1
1.11624415821566 1.08291178123627 1 1
0.951466443902868 0.92529299145842 1 1
0.976186867717693 0.947984049138936 1 1
0.935874699120983 0.907813648166348 1 1
1.08754187223632 1.05602870785847 1 1
0.942355566899173 0.914334617681518 1 1
1.02298113828501 0.993317604142164 1 1
1.0549679242577 1.02333625626342 1 1
1.01326394197186 0.984387609601053 1 1
0.937644566339677 0.911024254216261 1 1
1.01252450748985 0.98138847883182 1 1
1.03959874927403 1.01017200718867 1 1
1.03616717624864 1.00585396356469 1 1
1.0815591990552 1.05177708026503 1 1
0.961090940166885 0.932365775698008 1 1
0.877219829090065 0.854226797055117 1 1
1.02775524137718 0.997337472026757 1 1
0.882073650412821 0.857074636978308 1 1
0.869812997367878 0.844197026217878 1 1
0.841676699373561 0.817386481999433 1 1
1.02736888080211 0.995517715339817 1 1
1.12360162877579 1.09071198125728 1 1
1.07296731627679 1.03918807460621 1 1
0.96338196732261 0.936082856692343 1 1
1.06115394186831 1.03073782873187 1 1
0.889684048051792 0.863261959941769 1 1
1.02376059540782 0.994439598846057 1 1
0.778954896690936 0.755436243991156 0 0
0.878345528219846 0.852728135523296 1 1
1.15101248562847 1.11710526308719 1 1
1.0785801820293 1.04577512389348 1 1
1.13790959683365 1.10210824742183 1 1
1.06639510041445 1.03553280856894 1 1
0.79746964237162 0.775734337507022 0 0
1.16833022415115 1.13510003570082 1 1
0.853035229780775 0.827131760981634 1 1
1.09531075876437 1.0635161994756 1 1
1.02792129720117 0.99875538622391 1 1
1.08043589894108 1.04748480735385 1 1
1.04386793129242 1.01547649540811 1 1
0.995525762400217 0.965723365749718 1 1
0.973106165247889 0.945425954886568 1 1
0.853570116085827 0.829970952951988 1 1
0.948728625449956 0.921750683851217 1 1
1.03861850952529 1.00617885675312 1 1
0.855254335188745 0.830066831993355 1 1
0.819385715201436 0.795967404895215 1 0
1.05981800193914 1.02878777607663 1 1
1.13909424551519 1.10375091411476 1 1
0.945064000799729 0.916059593319408 1 1
1.0568107470798 1.02712594130983 1 1
0.927806655758508 0.900589847555135 1 1
1.13913361858163 1.10295497264721 1 1
0.944635355428659 0.916457171828433 1 1
0.79318682738025 0.770693859031447 0 0
1.12186912777472 1.09021235605875 1 1
1.04100311296732 1.00822431574759 1 1
1.00992185112117 0.978284065761656 1 1
0.889043883729537 0.863666273279285 1 1
0.898533127606521 0.871178687033394 1 1
0.962512405119396 0.933072951614691 1 1
0.816078160509639 0.792703686929026 1 1
0.867920173444328 0.84390955431113 1 1
0.968384182058741 0.938369155876252 1 1
0.920805118052144 0.894930082397148 1 1
0.810332513813361 0.788297864203841 1 1
1.002658448298 0.973419986143325 1 1
0.996929611474076 0.96856705440683 1 1
1.13536474122922 1.1006287298113 1 1
0.920308977987138 0.892947157363336 1 1
1.08056432348546 1.04686501167641 1 1
1.00795123600155 0.976797187838368 1 1
0.910147248797632 0.88380992391177 1 1
1.14175622639032 1.10778330529767 1 1
1.11175146061317 1.07796336252434 1 1
1.01017490519945 0.979977465518209 1 1
0.892492779136294 0.865261776321629 1 1
0.997398311637478 0.969060747491651 1 1
0.89211272084591 0.866549664313255 1 1
1.03519315346411 1.00671156955961 1 1
0.887329784148057 0.862057793848509 1 1
0.773321696788806 0.749332496852773 0 0
1.11293560218638 1.08125737739184 1 1
0.941818912756142 0.914629937675936 1 1
1.09149588767303 1.05959385181238 1 1
1.03457776254206 1.00578597651647 1 1
0.940299852354642 0.913875319981086 1 1
1.14369201429199 1.11219272565644 1 1
1.04113528525298 1.011412479626 1 1
1.03216964084117 1.00035946978216 1 1
0.864056557249842 0.839890199382306 1 1
1.08297374102924 1.05224881954421 1 1
0.907291528066038 0.881111691733364 1 1
0.896782805299948 0.871082749601185 1 1
1.02431091131496 0.992756657728707 1 1
1.12413183523337 1.08856959059898 1 1
1.19883904767561 1.16233697312576 0 1
1.06883968238817 1.03750248938924 1 1
0.914778057188581 0.88638122307128 1 1
0.965878151148233 0.937151548288469 1 1
0.994026609696159 0.961216426072155 1 1
1.00191197554849 0.972349256458877 1 1
0.99980061359511 0.968945432155602 1 1
0.944481044764152 0.915710144061014 1 1
0.849954532978195 0.823044936111036 1 1
0.938472383915692 0.913035596313428 1 1
1.12028182214246 1.0873062322809 1 1
0.86584628061635 0.841591390803595 1 1
1.07345909712596 1.04296207877741 1 1
0.921060742404315 0.894895891851187 1 1
0.958736806104303 0.929709173268171 1 1
1.06675914171646 1.03613541775566 1 1
1.06476928452127 1.03123062205226 1 1
0.862187233929913 0.836142751569939 1 1
0.948422888288891 0.921712175213765 1 1
0.919683538438204 0.892542751816154 1 1
1.12236357415087 1.09019212841235 1 1
0.840328252518408 0.816462947646444 1 1
1.07150010316668 1.04011590291327 1 1
0.945349261755826 0.917505819289043 1 1
0.973560040857015 0.946504233540905 1 1
1.00530985209456 0.975470049825259 1 1
1.17922544016588 1.14400524021545 1 1
1.07084106432101 1.04027221382889 1 1
0.900401111507785 0.872463094574746 1 1
0.940381486589505 0.913587253897823 1 1
0.941197076715078 0.915340138830987 1 1
1.01281008952711 0.984801935287628 1 1
0.773587167708129 0.751440850749973 0 0
1.02953690433473 0.999718614844467 1 1
0.943755839060893 0.91491448451657 1 1
0.879597389704361 0.853766734793375 1 1
0.980381372429669 0.951548666147507 1 1
0.875621574234887 0.848669441171302 1 1
0.743926305460463 0.722111329813328 0 0
1.14480725557519 1.11215693297594 1 1
0.926061055352652 0.899697209646907 1 1
0.907985559880027 0.881236027456056 1 1
0.953403648721336 0.9239801574007 1 1
1.06867010688907 1.03731286043971 1 1
1.03741944457535 1.00583849145552 1 1
1.0612543330092 1.03033199043855 1 1
1.08225581965855 1.05023664457966 1 1
0.864795000816916 0.839895919655179 1 1
1.0331398212526 1.00423279469548 1 1
1.1441743710408 1.11199775011829 1 1
0.909423335456179 0.881781775681182 1 1
1.0585424582819 1.02853822372706 1 1
1.06784430435769 1.03546502902794 1 1
0.980850264972782 0.95358695600737 1 1
0.969609133343761 0.941119716839182 1 1
0.98016413594907 0.950016743234085 1 1
0.9567047610367 0.925990480497635 1 1
0.945888214650366 0.918754887208646 1 1
1.03531926128002 1.00429146584921 1 1
0.917482379400851 0.890928539780607 1 1
1.08868202348142 1.05577398773184 1 1
1.02825479633805 0.998474884470006 1 1
1.286220313544 1.24762811761531 1 1
0.883019713108836 0.857373217533342 1 1
1.14483085302468 1.11063887370703 1 1
0.920652430969273 0.894256900406225 1 1
0.760799666342885 0.737648170177261 1 0
1.00900957366818 0.979465116386765 1 1
1.10619397234212 1.07312191893907 1 1
0.899045699426543 0.871408616495095 1 1
0.91410975150366 0.888577686634717 1 1
1.02904183235738 0.99875199928342 1 1
1.11279672879794 1.08134934547752 1 1
0.949392799305849 0.920406330663774 1 1
1.04432291706855 1.01426077402479 1 1
1.18389776845422 1.15018837224609 1 1
1.02120408902919 0.991071364219397 1 1
1.19254149587045 1.15879094813524 1 1
1.03778593730748 1.00618326872738 1 1
1.09276610574325 1.05960970922484 1 1
0.934503102664134 0.90866529844015 1 1
1.037218236572 1.00614941693889 1 1
1.0689425672837 1.03500700834904 1 1
1.01434787869481 0.983783437021267 1 1
0.977014190683991 0.949660839137974 1 1
1.26696338430526 1.23193833084081 0 0
0.930778426591469 0.903984516147886 1 1
0.962691047420127 0.934974354477021 1 1
0.889779093218426 0.86464157692716 1 1
0.978292703331579 0.947738646321807 1 1
1.12085009193103 1.08819249792403 1 1
0.815180796752051 0.789870636032854 1 0
1.10374872757944 1.07249971874985 1 1
0.937643320631756 0.909764082736676 1 1
1.07295028411168 1.04197427242215 1 1
1.14935404761665 1.116564562891 1 1
1.0465086355802 1.01541279683992 1 1
1.03880630319798 1.00710211671152 1 1
0.984215564071967 0.954544245815208 1 1
1.09402064928641 1.0606047197583 1 1
0.96736152639057 0.938940797732187 1 1
0.851430317182217 0.825371378126401 1 1
0.87929942644315 0.853287604193402 1 1
1.16620793762817 1.13299898133529 1 1
0.995523497828414 0.965192620346588 1 1
0.959850896361681 0.930185669252006 1 1
1.0928088108418 1.06119585399939 1 1
0.919348429342311 0.892222667808342 1 1
0.832844290499777 0.809375992932768 1 1
0.932937332546352 0.905409725707171 1 1
0.951270977545742 0.922367267072276 1 1
1.03167863938391 0.997947039514951 1 1
0.945340457357131 0.918125955460583 1 1
1.05277943141823 1.02262755959119 1 1
0.998146036901389 0.969441129332108 1 1
0.920270091401484 0.892739859826182 1 1
1.17503232842856 1.14056106100994 1 1
0.787175613159241 0.764101505227544 1 0
1.00942036156048 0.977484784086592 1 1
0.94928441882367 0.920414515782691 1 1
0.974633811464373 0.944846516598523 1 1
1.04525568545728 1.01617315942177 1 1
0.967781527123832 0.937287110525605 1 1
0.925111352632438 0.896574267802038 1 1
0.893458799870382 0.867111028097568 1 1
1.04896747803819 1.01857768393688 1 1
0.972699264767462 0.945129959655361 1 1
1.0715072880104 1.04019934905056 1 1
0.854909635443273 0.830950746610081 1 1
1.06069976909145 1.03014152238779 1 1
1.07546307168592 1.04366891170142 1 1
0.929543502122655 0.903698963707863 1 1
0.977278667442669 0.949964930173728 1 1
1.01687819451395 0.985702391458942 1 1
1.03929860507957 1.00701021579625 1 1
1.07041720338322 1.04147559577541 1 1
1.09886455163944 1.06566068317756 1 1
0.99012790802678 0.963856014163183 1 1
0.923781485934314 0.898833734477314 1 1
1.13149761717064 1.09815167108659 1 1
0.953319026623575 0.924529492386474 1 1
1.01421019509083 0.984596785186004 1 1
1.06930364822397 1.03743023053971 1 1
1.03927301377781 1.00949520324069 1 1
0.89341717523459 0.868284598303088 1 1
0.956672439949139 0.927255454917731 1 1
0.95087560213389 0.923271147234991 1 1
1.04684923756872 1.01310224800555 1 1
1.04608914284559 1.01633688559322 1 1
0.714813642728701 0.69482520876584 0 0
1.08745275803923 1.05672557742898 1 1
1.03385190800951 1.00478531457821 1 1
0.996931491366464 0.967821528973446 1 1
1.02584346646212 0.994475597387832 1 1
1.1311573740949 1.09805377238696 1 1
1.08071899907862 1.04785788120919 1 1
1.06820158741004 1.03388641667416 1 1
0.984000806334383 0.953709497779585 1 1
0.945247630623272 0.917641251257515 1 1
0.9992158367398 0.971383249681209 1 1
0.987676449154515 0.958151046459217 1 1
1.10699947690264 1.0739772230298 1 1
1.098021879262 1.06709967859457 1 1
1.05995521952875 1.02673870537487 1 1
0.914248791700922 0.887299000196346 1 1
0.978493770695923 0.950389281072149 1 1
0.911124972662097 0.882195061176341 1 1
0.949766368306032 0.921434708094279 1 1
0.999291295813764 0.969136640438106 1 1
1.10140064455421 1.06780384072761 1 1
1.05819984200674 1.02636913838809 1 1
1.21787187976415 1.18117410914399 1 1
1.08237568209657 1.05001642792184 1 1
0.964327942489412 0.936028377057026 1 1
0.846100016514477 0.821336832029221 1 1
1.04319901504552 1.0110606202861 1 1
1.2565791265805 1.22142659679819 0 0
1.11098612941342 1.07706084980052 1 1
0.965031647986464 0.939064689707943 1 1
1.04352413472337 1.01256323121261 1 1
0.950581441077179 0.922789685373963 1 1
0.892994161985644 0.867170897282898 1 1
1.02161009178451 0.99053205798772 1 1
0.980925003144593 0.951031787800491 1 1
0.948895288674208 0.921656144713796 1 1
0.736138721597692 0.71393396777808 0 0
1.08161621261292 1.04746377063048 1 1
0.985574137194962 0.956375386971588 1 1
0.98791448357986 0.958197597972746 1 1
0.976415411862026 0.948334021197725 1 1
1.02282112957807 0.992067880222298 1 1
0.907626393706107 0.880040881040733 1 1
1.07652216373412 1.04624744711923 1 1
1.09175349412333 1.05971869562296 1 1
0.982200559279105 0.953276940001295 1 1
0.807046261448488 0.782273841230931 1 1
1.16075603776316 1.12583534989152 1 1
1.07201378698957 1.03891299271093 1 1
1.05569290296705 1.02573415725499 1 1
0.725219623649041 0.704718575497683 0 0
1.16435324134943 1.13127418737857 1 1
1.28327806771301 1.24436018942092 0 0
1.05701097058399 1.02721749803756 1 1
0.950029038763076 0.921660769454462 1 1
1.22841467159837 1.19151045454425 0 0
1.11811314062884 1.08400997195807 1 1
0.838478678883856 0.81417623947113 1 0
0.999619730419375 0.971972504760964 1 1
1.05868093709654 1.02788848851405 1 1
1.10349554208112 1.06950837918561 1 1
0.711498025068163 0.690084556437344 0 0
1.09202738286991 1.05771611375565 1 1
1.08417667269217 1.05148801753772 1 1
1.09678792577857 1.0635541525847 1 1
0.870637189448837 0.844913015625922 1 1
1.11825895247077 1.08743448346379 1 1
1.14053088513694 1.10852624983508 1 1
1.10606722904107 1.07270333815927 1 1
1.00675792097783 0.976990459463945 1 1
1.03454968458614 1.0059481668879 1 1
0.911304851047679 0.883898521658053 1 1
0.975403482686036 0.94735312605258 1 1
1.04293739916444 1.01142346986142 1 1
1.05764858331174 1.02790425454629 1 1
1.11711039975584 1.08504756736841 1 1
1.09457494816238 1.06074266621946 1 1
1.13977924834899 1.10608893351454 1 1
1.16885087956006 1.1361904871925 1 1
1.06883573795648 1.03603390749111 1 1
0.994800644924575 0.966543727749247 1 1
1.01217595392035 0.980886576643116 1 1
1.03775198509264 1.00745787138043 1 1
0.857116658103116 0.831831607815708 1 1
0.957999412564371 0.93083168947269 1 1
0.788287194604893 0.765348156429863 0 0
0.776473829554049 0.755833158724685 0 0
1.01455486914155 0.986293773521761 1 1
1.35606978822515 1.31464212852242 0 0
0.985373563675273 0.95720191152562 1 1
1.01874227443248 0.986899821156977 1 1
0.973143954463143 0.946189876534022 1 1
1.13326243628147 1.10158476858139 1 1
0.947338534151994 0.921574434375917 1 1
0.89027688686701 0.866087172309317 1 1
1.13313791775694 1.09938260343092 1 1
0.96451924306883 0.936298760571515 1 1
1.01444777371164 0.983698562254025 1 1
1.20520685412997 1.16961201042924 0 1
0.892553346971611 0.867216965663488 1 1
1.01829663939393 0.988446995688959 1 1
0.886103588836938 0.858737205030089 1 1
1.05965698402146 1.02729173077416 1 1
0.804064208694923 0.781296717944069 0 0
1.06043299661372 1.02935950663585 1 1
0.942842371039506 0.915421542662204 1 1
0.978897964437595 0.949160125711101 1 1
0.94619923719369 0.919145898089787 1 1
0.983117133819044 0.954323223714884 1 1
1.05104906396452 1.02142926898653 1 1
0.94849043671732 0.921421748833896 1 1
1.0112684614233 0.982268591780541 1 1
1.3807235557263 1.3410043273984 0 0
1.11473916886694 1.08129372345437 1 1
1.09539055596398 1.06138581973336 1 1
0.883007621653836 0.857547562354139 1 1
1.05801818001939 1.02642646964148 1 1
0.998958583084361 0.971154171471247 1 1
0.973134944320331 0.944665701684109 1 1
0.863252224638838 0.83710607585805 1 1
0.979066551387277 0.951789036757912 1 1
0.963140526860918 0.937250631814876 1 1
0.915285923371705 0.889605955459604 1 1
0.801387908155855 0.77827947617907 0 0
0.985509852586101 0.956798354560546 1 1
0.986103989077213 0.958575467607437 1 1
1.2573151645127 1.22193324847784 0 0
0.827863090859902 0.805334445931544 1 0
0.988116479813822 0.957598479025584 1 1
0.943601713644775 0.917762639041212 1 1
1.06214555905703 1.03155831664191 1 1
0.874114233816868 0.848025027675239 1 1
0.89512564495185 0.869070457921986 1 1
0.866658080045842 0.839336891353663 1 1
0.772170431819024 0.750080720848126 0 0
0.972877886075966 0.944296133071466 1 1
0.977709624665958 0.948670818797256 1 1
1.01487963228032 0.985210848754033 1 1
1.06671083957473 1.03331374457082 1 1
1.11543264604835 1.08190777153243 1 1
1.04168255181058 1.01130795089108 1 1
0.956246762713384 0.928656476617331 1 1
1.0298338186558 1.0000339519193 1 1
0.974860673737519 0.94535160342912 1 1
0.991664176303784 0.962129110660956 1 1
0.849947355452964 0.825765282673083 1 1
1.00664301824798 0.979261650587198 1 1
0.883150732107407 0.858646131736751 1 1
1.05703428727649 1.02465386939842 1 1
0.825346257571284 0.800345253422674 1 1
1.05279164527442 1.02212444556432 1 1
1.11371686341921 1.08027769250816 1 1
0.871925817667225 0.847028638573751 1 1
1.17286305878417 1.13708518815119 1 1
1.16654373709439 1.13376742909195 1 1
0.845881737721158 0.822563732877909 1 1
0.997744607526866 0.967562845346721 1 1
0.737628327173674 0.717207783913173 0 0
1.15479993334035 1.11952721366656 1 1
0.926988517548596 0.900036731944265 1 1
1.00219728897028 0.973229140279121 1 1
0.902785414052703 0.875222892016675 1 1
1.10638430324083 1.07406450896684 1 1
0.924636027641084 0.898512876820736 1 1
1.05598656800653 1.02499886519798 1 1
1.0251072764192 0.993292551540691 1 1
0.872774926096996 0.844120506492453 1 1
0.829774850285767 0.807394744900005 1 1
1.05529673414214 1.02183637448593 1 1
0.868534578863044 0.842904565298538 1 1
0.989190070242899 0.960744194428188 1 1
1.01135383379147 0.980854884575087 1 1
1.17529673346978 1.13946621337276 1 1
0.980085407530725 0.95271570716866 1 1
1.24827146451895 1.20843618532834 0 1
0.969881478783195 0.9417509920656 1 1
0.938926306671521 0.91055863220229 1 1
0.920863718590857 0.894481738404374 1 1
1.16980504709091 1.13472804860006 1 1
1.09523599067379 1.06393425580916 1 1
1.01130066430567 0.980704139549592 1 1
0.914490430721647 0.889298075122739 1 1
1.04400884528728 1.01329096532271 1 1
1.02164313459122 0.993631147411159 1 1
1.08202056001547 1.05216072498597 1 1
1.1501223509298 1.11685854717376 1 1
0.962382635440809 0.934770108671256 1 1
1.01919459777907 0.990852272744431 1 1
1.07142707473501 1.03877659660534 1 1
1.07080764794198 1.04058978735673 1 1
0.887339666830499 0.860474847144408 1 1
0.994026116536197 0.965196297682821 1 1
1.00974877787523 0.981074506609874 1 1
0.865376273803788 0.839099993836386 1 1
0.918470769207712 0.890014725348914 1 1
0.902570650891872 0.876130405539256 1 1
0.958275451890303 0.932071352582121 1 1
0.917289573460836 0.889967283771766 1 1
1.01451073786762 0.983609017757489 1 1
0.885087132662204 0.856957070134269 1 1
0.970607445367947 0.941294627050782 1 1
1.08951157460824 1.05788838622174 1 1
0.981921202077308 0.955203239585369 1 1
0.976115409212938 0.948385123736717 1 1
1.0960704356316 1.06226929433839 1 1
0.906735194173439 0.880432343493993 1 1
0.939468050005634 0.91310781674447 1 1
0.955358013967329 0.925337331348583 1 1
1.21622441099102 1.17981963870925 1 1
0.915985243368646 0.89096442942886 1 1
0.773364993003326 0.751339462420808 0 0
0.902771577904997 0.876752225822583 1 1
1.08043655496894 1.0506993005363 1 1
0.919051752907367 0.893461821809315 1 1
1.12899840439728 1.09708148803027 1 1
0.927991006824956 0.900824015140608 1 1
1.00086896879787 0.972242229295875 1 1
1.15535657906181 1.12164952406491 1 1
0.978351505995789 0.948953030467637 1 1
1.03668855570798 1.0054554594299 1 1
0.946959509632766 0.919622958673117 1 1
0.856500336480239 0.831361994163425 1 1
0.98066177002488 0.951536318208238 1 1
1.01037663832763 0.98014927903554 1 1
1.14250878612179 1.11085470247455 1 1
1.03344481637343 1.00335196676217 1 1
0.867454339304296 0.842458929238985 1 1
1.11952271987398 1.08831925946052 1 1
0.898507788134975 0.870682157645211 1 1
0.884283949496509 0.857407442547975 1 1
0.933387436333524 0.90679156920512 1 1
0.845184801204004 0.821401508954632 1 1
1.12597879933863 1.09503399039468 1 1
1.12932689237689 1.09475607571684 1 1
1.00742815438089 0.978495877651975 1 1
1.02670037430769 0.993843677877694 1 1
0.913142585652119 0.887642879837111 1 1
1.1111583927171 1.07845667919038 1 1
1.08954906009637 1.05676592244449 1 1
0.921751553564268 0.895097974888234 1 1
0.941515066672677 0.91387503931011 1 1
0.99252120415993 0.965234801904257 1 1
0.999898307275546 0.968836904561618 1 1
1.09185706506416 1.0597937504708 1 1
0.94033677522793 0.911818472367415 1 1
0.964727174264508 0.936670255642105 1 1
1.01037555752524 0.981566352842597 1 1
1.047273381295 1.01647683505079 1 1
1.04466305241852 1.01337016060213 1 1
1.07658814161213 1.0474811894177 1 1
1.10479310569084 1.07509108729525 1 1
1.00122103392817 0.972727009672079 1 1
1.02298073259684 0.993445170587335 1 1
0.852187733452605 0.827237808996985 1 1
1.08980543866119 1.05797685097905 1 1
1.01699820436288 0.986618674673626 1 1
1.35878961185845 1.31882442221249 0 0
0.944042619748558 0.916776321773746 1 1
1.05135730452678 1.01968208463702 1 1
1.06043215078252 1.02779191793123 1 1
0.99873025848132 0.971771132010008 1 1
1.04399645561811 1.01244693998114 1 1
1.0986901553627 1.06586868447228 1 1
0.885292176330802 0.86116094079557 1 1
1.08964250879889 1.05799121552538 1 1
0.918573725616513 0.890958781874389 1 1
1.15620389480425 1.12339265897083 1 1
0.925215465234772 0.896883046689715 1 1
1.02925310293941 0.99976559019104 1 1
0.971378710770931 0.942437751506264 1 1
1.0178942906548 0.989087174163688 1 1
0.870972575135259 0.842993652339974 1 1
0.916560166544447 0.890940892685707 1 1
0.961732414144686 0.931891055973557 1 1
0.822190306579213 0.79739879900372 1 0
0.952299242538652 0.922671412081189 1 1
0.947705254327064 0.919503770321128 1 1
1.15790929871434 1.12136301561599 1 1
0.944673191321005 0.916076159590938 1 1
0.935048019381876 0.907311939165931 1 1
0.952899689728404 0.926277526634681 1 1
0.951797246636246 0.924926918351712 1 1
0.955320044088909 0.925516163429553 1 1
1.07936966114652 1.04752711796442 1 1
1.03380495255796 1.00290537666642 1 1
0.898774215997947 0.873419108558488 1 1
0.874181467825293 0.847581425682685 1 1
0.902978443012411 0.876615840110355 1 1
0.947836886294079 0.919651586092502 1 1
1.07936318108216 1.04585739855031 1 1
1.03375201176978 1.00433382398716 1 1
0.988840249505059 0.958754081939923 1 1
1.06635946393687 1.03576436241248 1 1
1.12163701667327 1.08854238815462 1 1
0.863753133865242 0.838838479858407 1 1
1.19688791764846 1.15805020073009 1 1
1.12699343114796 1.09274979737163 1 1
0.931481296932698 0.90350221974964 1 1
1.11799414405649 1.0870773612748 1 1
1.08726016143796 1.05495269641793 1 1
0.81729693070154 0.794696898050331 1 1
0.98736197996376 0.957924591031156 1 1
0.899015484580986 0.871173294213834 1 1
0.890518128420799 0.863892033858685 1 1
1.17080545696338 1.13790712221509 1 1
0.965532163544742 0.937636734029143 1 1
0.872686924953265 0.846451071339382 1 1
0.981792026386872 0.952555988984258 1 1
1.12545298267862 1.09286781273736 1 1
1.07420405608347 1.04227978667913 1 1
1.22266537215796 1.1856331788 0 1
0.955655297974139 0.926827676141868 1 1
0.974883595645961 0.942853530349946 1 1
0.893267659279358 0.865935785186769 1 1
0.990691846870551 0.96202151125943 1 1
1.07724642555306 1.04319447335244 1 1
1.06091410134791 1.02876509487848 1 1
1.07021551515961 1.0366516565659 1 1
0.877224005901346 0.85128309361714 1 1
0.99969700896571 0.969048160538977 1 1
1.03747816174536 1.0087528846739 1 1
0.965487242620468 0.935842669729124 1 1
1.06106291197358 1.03134413306736 1 1
0.901464260456878 0.874091508245288 1 1
1.10658101203943 1.07187646024569 1 1
1.04264157757807 1.01404635351691 1 1
1.04163894745045 1.01069330370482 1 1
1.07299828403332 1.04025137172015 1 1
0.869763034165024 0.846685118278013 1 1
1.02369583247489 0.99217104752792 1 1
0.946409042536731 0.916591510397792 1 1
0.91850032209343 0.891125093704978 1 1
0.980087146917623 0.950790208486558 1 1
0.852944226625917 0.82907209571042 1 1
1.0520131919223 1.02008855660131 1 1
1.12090634622365 1.08984966767372 1 1
0.983639727429943 0.95439150282699 1 1
0.861594929067669 0.836595362321504 1 1
0.886463901242182 0.861644697241078 1 1
0.830853375199685 0.806345693258331 1 0
0.961820866238237 0.933150049696297 1 1
1.12809147633311 1.09505883045558 1 1
0.902492107911619 0.874968345829064 1 1
1.15729315903026 1.12393722314345 1 1
0.94541655602013 0.918304833680489 1 1
0.787405987669246 0.762691056407198 0 0
1.06637215270296 1.0358948918236 1 1
1.01455538170667 0.98406593560592 1 1
0.949191879017943 0.922925514544972 1 1
0.980326360247354 0.95293448338623 1 1
1.17833029552046 1.14331289087862 1 1
0.967495045646215 0.93982516117179 1 1
0.83807667493988 0.812532212582562 1 1
0.902109107791527 0.875826348953026 1 1
0.933462799131123 0.905521040515484 1 1
1.1429702194174 1.10830673607555 1 1
0.98681376892505 0.958628614326989 1 1
0.903524108491222 0.877472770232164 1 1
1.07382277372186 1.0421022619243 1 1
1.04477199139361 1.01436313358798 1 1
0.909928259474074 0.883980750582742 1 1
0.992505455657262 0.962726040669137 1 1
0.972702344441958 0.944742407215823 1 1
0.817701503847957 0.791365903665281 1 0
0.761857403702694 0.739688637324506 0 0
1.1115991450214 1.07828069734364 1 1
0.920151442594404 0.894056296857652 1 1
0.711018185875443 0.690605964347909 0 0
0.957562587383919 0.929063006440737 1 1
0.930103860191144 0.902657514374546 1 1
1.0121028595748 0.982051231593355 1 1
1.10142452444727 1.0699773719988 1 1
1.06726129110598 1.0371644347009 1 1
1.02412377647586 0.993918895770683 1 1
0.865341754300229 0.84165447806231 1 1
1.0714420462737 1.04077583070917 1 1
0.978151974620773 0.947142774628116 1 1
0.959408647396453 0.928927625149529 1 1
0.982801147274049 0.951262801238779 1 1
1.04224594458417 1.01017657917778 1 1
0.966229517159468 0.936757141334912 1 1
0.949786890351158 0.922244035270292 1 1
0.928788757217293 0.901806183821613 1 1
1.12110391878915 1.08917306056449 1 1
1.13985076870004 1.10653681598794 1 1
1.07088878942693 1.03954156927709 1 1
0.832553433527999 0.80857885869352 1 1
0.989012594342159 0.961847517748948 1 1
1.10990819503182 1.07936509225629 1 1
0.8800786845737 0.853003976133751 1 1
0.953057051834374 0.925409952536836 1 1
1.009780732323 0.980391802743718 1 1
1.02216492050048 0.991259172990623 1 1
1.09492932216135 1.06065337295015 1 1
0.98186852871044 0.953268496842713 1 1
1.0888065617616 1.05920754259661 1 1
1.10540913247449 1.07227677494502 1 1
1.04112869420892 1.01007732754048 1 1
1.01059739751178 0.979823014422284 1 1
1.12485970804342 1.09181769602692 1 1
0.963956533603483 0.936530118026511 1 1
0.989637643814945 0.961923195360496 1 1
0.991050475403511 0.962223723117113 1 1
1.05992989173166 1.0313623718863 1 1
1.15190518275897 1.11625167939365 1 1
0.898281938893185 0.871520109028386 1 1
1.28988192430582 1.24988450269397 0 0
1.08148174269253 1.04919326903886 1 1
0.775430700640931 0.751105013655353 0 0
1.00270425548891 0.969508878201799 1 1
1.12238205978111 1.08771131010633 1 1
0.971445385650126 0.941677978986734 1 1
0.916463769006227 0.887095766805888 1 1
0.978870785038282 0.950536480449695 1 1
0.951403206929754 0.92263696974028 1 1
0.95887103400305 0.929918435975339 1 1
0.984319606355991 0.955796127407654 1 1
0.881883059883068 0.856113419884648 1 1
0.992960914439175 0.96564592273844 1 1
0.986957204935326 0.957928854678753 1 1
1.00694785586699 0.97799738836311 1 1
0.903048907268157 0.878395474270439 1 1
1.17828756913164 1.14287978433748 1 1
0.993320684683983 0.963347316906715 1 1
1.23680247613239 1.19945493158721 1 1
0.919089966799213 0.890647043355507 1 1
0.922491720905277 0.896266331139733 1 1
0.842539966217403 0.817972809985428 1 1
0.967037248052489 0.938711803143509 1 1
0.994214642638222 0.966374113093176 1 1
0.944484999987598 0.916249675370277 1 1
1.20379754380789 1.16736847043361 1 1
1.13943897626339 1.10565161234782 1 1
0.973687342160229 0.945019286498468 1 1
1.01629632611676 0.986552487835295 1 1
0.927092879006557 0.900776105384443 1 1
0.938387085699345 0.911630779392 1 1
0.960756432612429 0.932440803467039 1 1
1.03758853510907 1.00636031751839 1 1
0.957863025076454 0.930953397763119 1 1
1.01336024734601 0.983641176091866 1 1
0.985270927516951 0.956590703158923 1 1
0.866747133727026 0.840998580094577 1 1
0.996342178123839 0.967472956418436 1 1
0.907693892781728 0.881764091493987 1 1
0.91327457748902 0.886310074297576 1 1
1.09605097959152 1.06452354491026 1 1
1.03340856702037 1.00261218214885 1 1
0.933867778234109 0.908097330833038 1 1
1.1579436896283 1.12370884007621 1 1
0.947508431692346 0.918890781657657 1 1
1.04859648701086 1.01682096207126 1 1
0.862779134902007 0.838032733205623 1 1
1.02405476609 0.995351277011398 1 1
0.92876988443471 0.902883539368161 1 1
1.13452410192706 1.09907795839722 1 1
0.935403790000427 0.908478706035751 1 1
0.938984296658156 0.910172785425465 1 1
0.922403542141584 0.893823073796909 1 1
0.862617601996667 0.837640572909662 1 1
0.795606634898415 0.772659853249674 1 1
1.06787062034004 1.03785362548307 1 1
1.24420034618938 1.20957454728126 0 0
1.10758095045473 1.07374866213064 1 1
0.761771126958477 0.739845526059985 0 0
0.931769284998485 0.905302088340904 1 1
1.04557861962142 1.01429329959951 1 1
1.03338007788714 1.0015550715599 1 1
1.00741097336925 0.979605618051844 1 1
0.973320846411632 0.943569994207807 1 1
1.01096840192748 0.980866894112891 1 1
0.916881954708367 0.889925655019756 1 1
0.958988099671825 0.928885262100407 1 1
0.815932017368128 0.792545138096685 1 0
0.979709597474966 0.951678513160884 1 1
0.937234589774571 0.909307497709935 1 1
0.96963140830911 0.94053041150345 1 1
0.876070849694854 0.849604549699057 1 1
1.09740968923489 1.0643753004327 1 1
1.01814474088533 0.98775616143894 1 1
1.02804116814887 0.998725757185239 1 1
1.03299820053668 1.00200354549673 1 1
1.07350133230622 1.04183360394493 1 1
0.955877937369803 0.929241262347546 1 1
1.00176301802286 0.972990367231471 1 1
0.848011720408124 0.82203376266802 1 1
0.996823660075205 0.966333731587793 1 1
1.06617739986524 1.03539222388934 1 1
0.913099936784202 0.887050536536469 1 1
0.982431891626057 0.953412407365816 1 1
1.10603359176515 1.07263350428678 1 1
0.873897269642598 0.847511715644317 1 1
0.803273657946466 0.77882116566719 1 1
0.903562587379064 0.878628766897023 1 1
0.995810902428356 0.96755144555394 1 1
0.847812087933758 0.82090739861768 1 1
1.07975884691984 1.04792575774499 1 1
1.09058020369148 1.05716916795836 1 1
1.11925768595807 1.08852453735521 1 1
0.94840395448961 0.921649637367004 1 1
0.733108445833823 0.709603539682441 0 0
0.846187320616983 0.823701613469134 1 0
1.00981450734845 0.979653833729496 1 1
1.01720877090772 0.985992826243378 1 1
1.07707268366402 1.04495376524411 1 1
0.908735345922972 0.882376830636656 1 1
1.13049750853008 1.09966976367427 1 1
0.98100042338714 0.954235865961839 1 1
0.838648207396734 0.814503578680918 1 1
0.970935119458684 0.943100295412659 1 1
0.851437316732404 0.82671403142633 1 1
1.04335391996663 1.0133463170103 1 1
0.875976818963686 0.849054378836724 1 1
0.984388583421027 0.954649444420555 1 1
0.93631731806721 0.908541715536546 1 1
1.0559515453124 1.02618394585101 1 1
0.975518937081286 0.946920915090724 1 1
0.945256632544751 0.916621843735119 1 1
0.952574552336708 0.922930531481058 1 1
0.986611578375063 0.957345334640513 1 1
1.06918703954229 1.03700577221468 1 1
0.917147314902215 0.892326997105684 1 1
1.01025239125248 0.981021064468908 1 1
0.941731973731286 0.915346591799548 1 1
0.973756994499409 0.945773482664285 1 1
0.960383414714476 0.933349667199883 1 1
0.869963517883848 0.846222377793844 1 1
0.867647722193502 0.841537616899288 1 1
1.04688432524733 1.01685432577294 1 1
1.02744355597877 0.998963456645745 1 1
0.898834993255761 0.873250988777176 1 1
0.975159055331731 0.947223243046022 1 1
1.13953203241263 1.10697049028502 1 1
0.864607773244292 0.837372997608183 1 1
0.844792160697688 0.819020981999788 1 1
1.02217477748833 0.992355299252177 1 1
1.2211238645841 1.18433624540153 0 1
1.1247080528593 1.0922572938025 1 1
0.98662232009062 0.957198884593755 1 1
1.02617593929235 0.996276151304852 1 1
0.938598919686509 0.91181757718897 1 1
1.00027343485735 0.968357746493679 1 1
1.01246217071625 0.98236873072698 1 1
1.0215865988236 0.991090565633778 1 1
1.02569812360684 0.996843257283299 1 1
0.92735750659392 0.901130317566342 1 1
0.959851245491874 0.930272990372388 1 1
1.04474933928939 1.0164279218024 1 1
0.99518355995547 0.967838123468441 1 1
0.969276150490631 0.94060025893151 1 1
1.12617715866796 1.09315567909046 1 1
1.20031620082061 1.16538943204903 1 1
1.06451458136439 1.03119186125524 1 1
1.09720810230156 1.06429905812113 1 1
1.07021970314306 1.0382100247833 1 1
0.968194907469221 0.941565924428025 1 1
0.583117473976381 0.565474724296892 0 0
0.872948157046273 0.848116265448551 1 1
0.963113756394695 0.933972102504176 1 1
0.994471472245188 0.965181937947716 1 1
1.1683601408754 1.13415639759863 1 1
0.858839074264153 0.832913697436012 1 1
1.08854301274642 1.05673305258133 1 1
0.98421618128142 0.955650954134019 1 1
0.950507293695122 0.922676485981766 1 1
1.00856568769514 0.976374055398777 1 1
0.865797611142397 0.839579160311357 1 1
1.0373069698335 1.00488987728468 1 1
0.947571362803822 0.919797153153096 1 1
1.17663564106626 1.14250331716045 1 1
1.02800095109267 0.997934197667271 1 1
1.13033215721605 1.09737336208162 1 1
0.879558049476845 0.854651024925343 1 1
0.999240792042617 0.968676863222397 1 1
0.960840142964532 0.933154059265778 1 1
1.12045867485922 1.08531072352541 1 1
0.93623415260971 0.908781142381392 1 1
1.11744764539638 1.08610107905781 1 1
0.878915119303314 0.856023469175387 1 1
0.769209794702372 0.748632161410344 0 0
0.909491078800603 0.882006952609806 1 1
0.871443099566497 0.845530911770288 1 1
1.01443206722934 0.984369897154667 1 1
1.06528548127304 1.03311986354714 1 1
0.819428582954166 0.793770225695892 1 0
1.0079760995219 0.977678701441128 1 1
0.993410459777905 0.964695286373548 1 1
0.748120883348001 0.727282381021625 0 0
1.02423810962657 0.993509434454323 1 1
1.04432291196234 1.01584081533883 1 1
1.14820789707327 1.113944526289 1 1
0.908190759904806 0.881547113932928 1 1
0.805549193918053 0.782492363839755 0 0
0.811379183691444 0.787183744609931 0 0
1.0215127360594 0.991114663774872 1 1
1.09378155376339 1.06028548840639 1 1
1.02346203866126 0.993077539886324 1 1
1.25811150551443 1.22240164929327 0 1
0.898992972639299 0.872449271529946 1 1
0.961109357306541 0.931271311265952 1 1
0.995812430047506 0.966516424391525 1 1
1.15049402343823 1.11656734197437 1 1
1.05133125769477 1.02115280035014 1 1
1.05395275426283 1.02424224368366 1 1
1.02122032158046 0.990015746313225 1 1
1.12647842409303 1.09532476854347 1 1
0.993159752922914 0.964953510267618 1 1
1.16609663276171 1.1298104707544 1 1
0.916658625742537 0.887835854375912 1 1
1.07892492964481 1.04568628495959 1 1
0.985169078083371 0.955660759436602 1 1
1.178103011865 1.14175541643412 1 1
1.11039948201025 1.07599352158716 1 1
0.931833072889778 0.904387741026285 1 1
1.07483406942543 1.04372494293037 1 1
0.962709069958115 0.93410657122713 1 1
1.12804225183109 1.0948300391353 1 1
0.963873757646411 0.939204804014447 1 1
0.980316679648541 0.952204677089159 1 1
1.14009229282121 1.10576306318047 1 1
1.08066790345414 1.05011180570167 1 1
0.990407661920104 0.962574305487866 1 1
1.11832920203543 1.08576551266719 1 1
1.05278455722467 1.02314150182494 1 1
1.10975030761726 1.07716199864103 1 1
0.939341573316963 0.91172862484824 1 1
0.96076495436687 0.933520694683114 1 1
0.857205643862851 0.831936332611848 1 1
0.975591552331229 0.948037489013573 1 1
1.03010555394725 0.998001585504604 1 1
0.863482714319522 0.836434419725737 1 1
0.958810301711585 0.932088587586212 1 1
1.06201949712362 1.03020628879862 1 1
0.948904675375127 0.918902857760024 1 1
0.864767294214431 0.842042007356109 1 1
1.00181170030609 0.971522427324612 1 1
0.883490661025993 0.858010877973451 1 1
1.03237414564895 1.0007491903979 1 1
0.869681594310901 0.845576848435099 1 1
1.09280568174023 1.06154792267972 1 1
1.06790963944381 1.03628223488919 1 1
0.84976140448279 0.824410084470721 1 1
1.06000755392218 1.02977341985051 1 1
0.919635301847006 0.895192992662621 1 1
0.93155274524736 0.902761772058038 1 1
1.1130515478615 1.08107705794699 1 1
1.08970060363269 1.05803689262132 1 1
1.13011858493831 1.09564000090788 1 1
0.930236900017619 0.899125107476547 1 1
1.05639225388702 1.02498193335584 1 1
0.956899920101006 0.92918218359784 1 1
0.855957354107936 0.828990706158183 1 1
1.16827263243049 1.13305812588681 1 1
1.12774179850292 1.09354920102941 1 1
0.849820132345341 0.822899606698202 1 1
1.03543697381304 1.0056411535232 1 1
0.774823524534034 0.752171283723656 1 0
1.03946664496557 1.0096691205454 1 1
1.06610478439212 1.031822253801 1 1
0.889296318989239 0.863375129130577 1 1
0.962229500105805 0.933817067266901 1 1
0.781300354716465 0.756668818837438 0 0
1.10375470714311 1.07275448684684 1 1
0.866029784744208 0.839730559036574 1 1
0.985216526674307 0.955630906423765 1 1
1.01253808214746 0.98266754919071 1 1
1.08230143392103 1.04836171320082 1 1
0.952541336473517 0.924996361501002 1 1
1.00950189013018 0.980137326227035 1 1
1.18637985576823 1.1504924818113 1 1
1.0352087276738 1.00501938872539 1 1
0.98256097237012 0.954139215863705 1 1
0.893614823300279 0.866089892747161 1 1
1.0340886976546 1.00442335399094 1 1
1.09333138456954 1.06114753651053 1 1
0.949252937627982 0.91843748280425 1 1
0.974294452790925 0.945260927480536 1 1
1.08492426414837 1.05030447612156 1 1
0.979957488691844 0.949504461804034 1 1
1.09484157782378 1.0600086025903 1 1
1.02982816376823 1.00073901044211 1 1
0.770499446992844 0.748738424776748 0 0
1.07785939635211 1.04712647699086 1 1
1.07596781637996 1.04357736054717 1 1
1.1246713587551 1.09258415376009 1 1
1.0692902471442 1.03788459499905 1 1
1.02168507262372 0.989813352157006 1 1
1.12774754063145 1.09126905889132 1 1
1.01603279268702 0.986508616228647 1 1
0.864321618517923 0.840883028082547 1 1
1.08819226939377 1.05767583608722 1 1
1.01458568068011 0.986095322584605 1 1
0.871349316060631 0.846125031225377 1 1
0.985660097399039 0.956517444769995 1 1
1.23167492211885 1.19373002517327 1 1
1.06498840274771 1.03497488762939 1 1
0.915332935977617 0.888479287992819 1 1
0.964471746567155 0.936074199429412 1 1
1.01091915451071 0.980555255502866 1 1
0.863550029053174 0.838318759959463 1 1
0.913260733363698 0.888241606381796 1 1
0.912887081540651 0.886905368663107 1 1
0.851731558473112 0.827990219799721 1 1
0.949934381049643 0.921993864059625 1 1
1.14066390151562 1.10608779009847 1 1
0.990164182271602 0.959664917012311 1 1
1.01833623284285 0.988236326968768 1 1
1.07003523816536 1.03792007825564 1 1
1.06720334458318 1.03678374273661 1 1
1.06878757509255 1.03816478535459 1 1
1.00731395606899 0.979714022199835 1 1
1.04788384602311 1.01689617305887 1 1
1.01485708508526 0.983909646066551 1 1
0.978224967147485 0.947220526287094 1 1
0.970995768538444 0.943606783724694 1 1
0.979100813524274 0.948630937672082 1 1
0.93965894663919 0.913730132233929 1 1
1.01288976483806 0.983573716351232 1 1
1.01486389814551 0.985152676501224 1 1
0.914569878701388 0.886896637835727 1 1
0.944094185243051 0.916382800978269 1 1
0.962686047739963 0.933986108298258 1 1
0.835877794726629 0.810563531174531 1 1
1.12331854248002 1.08800667980342 1 1
0.830942409981492 0.806587901405554 1 1
0.795693155243287 0.773589772546129 0 0
1.0953684442396 1.06306264523045 1 1
0.797256090003709 0.772880345445795 1 1
1.05450944978682 1.02448119363914 1 1
0.992751973086923 0.964798648834488 1 1
0.842619098898841 0.816881305798041 1 1
1.1207809789896 1.09054140750998 1 1
1.0633080544812 1.03148921559155 1 1
1.07636822426485 1.04277563885267 1 1
1.01443609284484 0.984494599568353 1 1
1.05180496726265 1.01763498560414 1 1
1.02090818329719 0.992381377635447 1 1
0.916485112029897 0.890150807033719 1 1
1.21131936158231 1.17556312238405 1 1
0.875845108255668 0.848547579834402 1 1
0.907933827934501 0.879804668636802 1 1
0.969745221509971 0.940341357084098 1 1
1.03604440967383 1.00551417635121 1 1
1.01741383060929 0.987153817470001 1 1
0.906479235503081 0.879974994138122 1 1
0.879897223356904 0.852719389585349 1 1
0.926002773987493 0.89890430436592 1 1
0.92149996925849 0.894094242752625 1 1
1.02692376370407 0.995937288098415 1 1
1.04838190518727 1.01814859667749 1 1
1.07514340263333 1.04261383376428 1 1
0.959637776803806 0.93249774173372 1 1
0.946684280098704 0.919035131120815 1 1
0.913260635348401 0.887574686191436 1 1
0.996835838042514 0.967491794743465 1 1
0.929015398101697 0.901897063973102 1 1
0.964071401321121 0.936845523410506 1 1
0.946026244087582 0.916037367876439 1 1
0.973009123644134 0.942257529723676 1 1
1.02864849280418 0.995683141606613 1 1
1.05920308208697 1.02806531944567 1 1
0.966071171491304 0.938931178045421 1 1
0.908400697231592 0.881476688803861 1 1
1.05523320475632 1.02402759819172 1 1
1.19063810454076 1.15472522069626 1 1
0.929535487740195 0.901893596903375 1 1
0.990714240902488 0.962201278922064 1 1
0.749025389651372 0.727025102096036 0 0
1.10619691099046 1.0762105138843 1 1
1.09470132462707 1.06145733985701 1 1
0.961911870539303 0.934371279521395 1 1
0.997182387189742 0.968574844645061 1 1
1.09874163495887 1.06506178546321 1 1
0.889738937741941 0.863550513076014 1 1
1.07288549363503 1.03899484472792 1 1
0.932881772117998 0.904363278176794 1 1
1.04845894932229 1.01649828272756 1 1
0.983815120526712 0.954818421724472 1 1
1.06301615963822 1.03020615919606 1 1
1.04679303869503 1.01869445860669 1 1
1.01840118031507 0.988575850281401 1 1
1.13326911249784 1.10031399494997 1 1
1.03513359314435 1.0050037269381 1 1
1.07154012603548 1.03889261586478 1 1
0.859868037223907 0.833916732900172 1 1
1.07181025428013 1.0391011225606 1 1
0.859043548006589 0.83353711526481 1 1
1.0987574619662 1.06643281910267 1 1
0.710322256321774 0.690564859221141 0 0
0.839264663855149 0.814308217080691 1 1
1.04422096992735 1.01445361106289 1 1
0.989971063074151 0.9609565634068 1 1
1.08599022037405 1.05413516436468 1 1
0.936403716496152 0.908892145974846 1 1
1.08997366789403 1.05897830744812 1 1
0.937855878142874 0.910247570106428 1 1
1.24300098672903 1.20886773600908 1 1
1.02515603323763 0.993619809603197 1 1
1.07035260470132 1.03870442023795 1 1
1.03821655162878 1.00806417931684 1 1
0.965566628719076 0.939180594700193 1 1
1.00143358008766 0.972417491675415 1 1
1.06961918596624 1.03719138238694 1 1
1.04728831360846 1.01662171653913 1 1
1.12949427641177 1.09596263970445 1 1
0.848577169058165 0.823612512950599 1 1
1.08148629110629 1.05086826765121 1 1
0.944131981800654 0.917733328183541 1 1
1.06686522992747 1.03295202112905 1 1
0.900785123355138 0.874892706997114 1 1
0.978756507593369 0.94778771874095 1 1
0.932589072857687 0.907156606867488 1 1
1.01734348336352 0.988358371762475 1 1
1.13862949646769 1.10592060444207 1 1
0.873726019784443 0.848784836961922 1 1
1.19562940804395 1.158835297266 1 1
0.946579274439145 0.918808172031118 1 1
1.04028806864141 1.00941944844442 1 1
0.880892969890936 0.856957952837568 1 1
1.03485996227217 1.00311575669868 1 1
0.945553622472589 0.915804079380282 1 1
0.982559820789566 0.95207341613712 1 1
0.952819719525242 0.925242638945045 1 1
0.974334773512496 0.94693826288395 1 1
0.896025996619648 0.8685939951883 1 1
0.932206590513345 0.904656942686502 1 1
1.05373754383953 1.02234650601419 1 1
1.05954224994083 1.02782936725726 1 1
0.863454241576729 0.839652311291167 1 1
0.989423489046466 0.962462935210287 1 1
0.93912722300535 0.911988330013995 1 1
1.03690752638238 1.00672657139556 1 1
1.08370281622202 1.05286364065954 1 1
0.876037697876372 0.84895222936683 1 1
1.01623294987926 0.98751588268377 1 1
0.912594319475866 0.885314773734366 1 1
1.10654364483048 1.07303900243664 1 1
0.955986311438615 0.928269149164239 1 1
1.00849124324294 0.978026342543888 1 1
0.850897035263334 0.826365812831534 1 1
1.05694275888707 1.02740811484434 1 1
0.901852850880317 0.877008067973363 1 1
1.10510253035454 1.07248470410992 1 1
1.02895390658414 0.998446472696102 1 1
1.13795478876247 1.10393995738561 1 1
0.82571130357415 0.800944480732652 1 0
0.977288966911605 0.947157484264922 1 1
0.75220853707264 0.730221716867377 0 0
0.965203714737072 0.935444924135689 1 1
1.09100041102169 1.05969831159087 1 1
1.12030806563043 1.08785006374677 1 1
1.21752617904004 1.18239903722849 0 1
1.19161960425758 1.15759990150561 1 1
0.897605703913755 0.873057296948951 1 1
0.857917385085216 0.831214722973624 1 1
0.869985091167903 0.844182383066469 1 1
0.987635246018079 0.955644353171247 1 1
1.05818547969988 1.02341949721672 1 1
1.06001739163474 1.02768050938463 1 1
0.909081557342196 0.883124651519024 1 1
0.947220488781304 0.919173107169886 1 1
0.981061994459567 0.953856434807528 1 1
0.855092663283041 0.829579015153286 1 1
1.07035207522269 1.04007923071835 1 1
0.954318022643069 0.925466074417042 1 1
1.09161720604708 1.05843462184713 1 1
1.095558335915 1.06529832280223 1 1
0.976522135635875 0.950327865845608 1 1
0.803199024967091 0.779548742160373 0 0
1.02394696306862 0.992774009105995 1 1
1.15457046247933 1.12165573800543 1 1
1.05247336287597 1.02114791131312 1 1
0.972689209671945 0.944476850180096 1 1
1.08444002228082 1.05406824923829 1 1
1.15078719004213 1.11719699008929 1 1
1.03028547062212 1.00096382879207 1 1
1.04260490976201 1.01196108301204 1 1
1.08009258965082 1.04790525518435 1 1
0.829000520031686 0.806493502365029 1 1
0.927090212496124 0.899951044621389 1 1
1.00148075919434 0.972820639730766 1 1
1.03804888707052 1.00735496431117 1 1
0.942305876749307 0.916422771912912 1 1
1.09750461800786 1.0646173568205 1 1
1.11086781813275 1.07746585533296 1 1
0.895571219193667 0.869261022222756 1 1
1.14471418750799 1.11102077479974 1 1
0.951630772072589 0.924212263240616 1 1
0.883870733842303 0.857825508089156 1 1
1.10675374131509 1.07553911235225 1 1
0.947735157169527 0.91969451817481 1 1
1.05587792324429 1.02536360959541 1 1
1.01620931541593 0.984830625967908 1 1
1.07516110484697 1.04489740582089 1 1
1.11808039203161 1.08686395144429 1 1
0.795126427247177 0.771638286529001 0 0
0.845383408554099 0.820242866356382 1 1
1.12638391252232 1.09132840092372 1 1
0.958258977462454 0.927908061952285 1 1
1.05146538264907 1.0197944982366 1 1
1.19506988225751 1.15939072403148 0 1
0.810903762023072 0.78518377975705 1 0
0.881757237397159 0.85563697791245 1 1
0.868890357172994 0.846349919720348 1 1
1.06122501386896 1.02722261177628 1 1
1.01006600687007 0.980561606936608 1 1
1.12492624979801 1.09108525509528 1 1
1.09041128299278 1.05565399881095 1 1
1.01239817411608 0.983772027630573 1 1
0.905157377646095 0.878635819206458 1 1
1.04132735743182 1.01035952306427 1 1
0.921855288351274 0.893768294633979 1 1
1.11226555889393 1.07571078013499 1 1
0.960299133493575 0.932727945027178 1 1
1.00400075344174 0.973159412470385 1 1
1.04192449034122 1.0093887773207 1 1
1.00037989798284 0.972558558643497 1 1
1.05694393997603 1.02622601016422 1 1
0.930675858011806 0.904552342940701 1 1
1.00382566576655 0.972774078880011 1 1
0.930335006027009 0.905110217308445 1 1
1.02517052883526 0.993216750677538 1 1
0.982248028757276 0.953351073428093 1 1
0.957637012868218 0.928508515482862 1 1
0.930890574266908 0.903938920796199 1 1
0.856485250455437 0.834433737732883 1 1
1.0425672983265 1.01208385718035 1 1
0.952056546598023 0.925665454789749 1 1
1.08231256597258 1.05076508854806 1 1
1.08416820414931 1.05231249914473 1 1
0.82472251835736 0.802218403771109 1 0
0.911985652630447 0.885538814944704 1 1
1.41448212116792 1.37250269834381 0 0
0.898274696259546 0.873792549576294 1 1
1.0612391594028 1.03033238697843 1 1
0.988067157493065 0.959814657526298 1 1
0.809417584657504 0.78583811655409 1 0
1.11507679452731 1.08258568521574 1 1
0.952391038644091 0.92202665337443 1 1
0.807711286843388 0.783713035712214 0 0
1.03397577171205 1.00045739083945 1 1
1.05108507811437 1.01632425173359 1 1
1.09410834836497 1.06174768707755 1 1
0.845274602147118 0.820518519275591 1 1
0.933795948745403 0.904663510450665 1 1
1.11460706862355 1.08102013653015 1 1
0.939230334201107 0.911133919302086 1 1
1.2086172355473 1.17186175395078 0 1
0.902518578182295 0.875527852047007 1 1
0.957113690372893 0.930858107817374 1 1
0.940155737465501 0.912869166011237 1 1
0.899895464711696 0.875310011054975 1 1
1.06137761253185 1.03315483654368 1 1
1.0202761517533 0.986733612963623 1 1
0.964016358704819 0.935272493076709 1 1
1.02752518059029 0.997838605108589 1 1
0.965809066538389 0.936662101080785 1 1
0.945156238427774 0.917110067061831 1 1
0.971711704342115 0.943750458514744 1 1
0.90526834293988 0.877727514787356 1 1
1.03083277264443 1.00152968508489 1 1
0.993832767155001 0.964342820828611 1 1
0.939123788860426 0.912612916542071 1 1
0.703415723493363 0.682994209762391 0 0
1.03713619628492 1.00741167212699 1 1
0.919041581513979 0.893686842903078 1 1
1.03801548174675 1.00732732592847 1 1
0.980347411989427 0.949639254357398 1 1
0.978703146890776 0.947994228754385 1 1
0.73758424452333 0.716956998097594 0 0
0.93927446810475 0.912151468957543 1 1
1.14893598645487 1.11631656058452 1 1
0.843280854438791 0.819143054020853 1 1
1.11405702394626 1.07979777884724 1 1
1.10113110288777 1.06958607798598 1 1
0.959782030328037 0.931713282952785 1 1
0.98956452229308 0.95853536565674 1 1
0.912707477073763 0.886367792082331 1 1
0.941944641269065 0.914731787136697 1 1
0.986466482693819 0.958513854192317 1 1
1.04676493521965 1.01512019658515 1 1
0.945040679369066 0.916391739357576 1 1
1.13130278061807 1.09614426728534 1 1
1.02725572700293 0.996783571183848 1 1
0.906329553589882 0.879891187224604 1 1
0.878093219988893 0.85102318909306 1 1
1.05479166566741 1.02188847146793 1 1
1.02425812790334 0.992371046234408 1 1
0.999908710489076 0.97150414070268 1 1
1.01527863013819 0.985483329067723 1 1
1.03140905050296 1.00073663385066 1 1
1.03413828574591 1.00168537966735 1 1
1.05344546644845 1.02181170961224 1 1
1.00239561874233 0.972796507214506 1 1
0.99050168598083 0.962203598004003 1 1
0.974203493889473 0.945041783593716 1 1
0.896474948719954 0.871058631824831 1 1
0.993692374920669 0.963729894523349 1 1
1.1840789534189 1.15021367923511 1 1
0.874411365974679 0.84778586574608 1 1
0.942076599098375 0.914677654587077 1 1
0.868381766927939 0.841472621752324 1 1
1.12938550680217 1.09683529593944 1 1
0.928614305806079 0.902185230993391 1 1
0.938810544927371 0.910822401616579 1 1
0.89686839350892 0.870729671725165 1 1
0.856636923062153 0.831279258774142 1 1
1.04205323827297 1.01198504057786 1 1
1.03835073083899 1.00678814239539 1 1
0.956164417482493 0.929286337248025 1 1
1.0030039160289 0.973059966634488 1 1
0.862812059149244 0.837801573414224 1 1
1.14295478438586 1.10948598535967 1 1
0.931050830472099 0.905529672409019 1 1
0.855213467843449 0.831531301079638 1 1
0.922346172569699 0.894668204675111 1 1
0.919747427678485 0.892376066122799 1 1
1.26596856610886 1.22655603846987 0 0
1.05051230809295 1.01891679710586 1 1
1.00040063324023 0.970096272932589 1 1
1.14411448716001 1.1088745740047 1 1
0.918833859697403 0.889946637118314 1 1
1.078208137077 1.04710681776088 1 1
1.05077363015933 1.01664702124169 1 1
1.0358982532708 1.00601846790991 1 1
1.05369239241638 1.02101724349277 1 1
0.92748761118559 0.900938420712779 1 1
0.953833403278329 0.92751708238874 1 1
1.15607244702135 1.12204888749565 1 1
1.12931248099862 1.09672703602821 1 1
1.02406737454727 0.99140195274345 1 1
0.92030885393896 0.89304697101863 1 1
1.09055707766686 1.05892127455367 1 1
1.09129723107805 1.0589692647415 1 1
1.06770356987876 1.03667480162858 1 1
1.16347650489474 1.12815688695072 1 1
1.12619355524966 1.09520161393363 1 1
1.02894639196426 0.998164570073005 1 1
1.00288863649622 0.973939521113467 1 1
1.02386436907782 0.992076606128317 1 1
0.978582219655523 0.95000920086022 1 1
0.86736960564942 0.842529087748058 1 1
1.00511999379939 0.975441142470601 1 1
0.914387621500825 0.888825345296952 1 1
0.920195995508747 0.893468324827056 1 1
0.907675081365033 0.881262983056181 1 1
0.797227252635319 0.773190597048676 1 1
0.907139456408988 0.880288779507975 1 1
0.977201137169947 0.950012858970439 1 1
1.16180926407516 1.12613517856318 1 1
0.947544724883952 0.92043662197251 1 1
0.946911806893506 0.920848784598936 1 1
1.05631782889769 1.02322335232248 1 1
1.00323834634588 0.974740418063848 1 1
0.87284396087011 0.845770157046247 1 1
0.919319794674751 0.88986463994319 1 1
0.956812300326996 0.928140375627484 1 1
0.877757090303273 0.852183413815009 1 1
1.08406207015304 1.05396345854272 1 1
0.880367463450181 0.852158193795948 1 1
1.08929919342784 1.05862623914375 1 1
0.995398824423385 0.965484153767151 1 1
1.02790841003246 0.999203956657084 1 1
0.983638973123475 0.955387762714074 1 1
1.07607212214977 1.04525269863952 1 1
0.911186207943889 0.882978927488239 1 1
0.928978458555344 0.901444945692089 1 1
1.0953076281715 1.0642096541651 1 1
1.00837061151487 0.97774535507293 1 1
1.00266785416368 0.973054541062227 1 1
0.974809004212316 0.946483541035486 1 1
1.22056422903112 1.1853381232741 0 1
1.14154129637349 1.10776114766647 1 1
1.01236870875549 0.98382787428932 1 1
0.744931643480523 0.723802363793427 0 0
0.91675919885013 0.889859835568608 1 1
0.986641860438433 0.958842408095547 1 1
0.968669053796777 0.940212037195106 1 1
1.12742263167768 1.09337811103077 1 1
1.02120540394546 0.992944620386999 1 1
1.22216604237388 1.1873059583893 0 1
0.877457236289225 0.852224797636605 1 1
1.19250503947628 1.15606729406968 1 1
0.928501172953665 0.900935729161572 1 1
0.872465129703956 0.847998100281071 1 1
0.927645231367834 0.900368954148907 1 1
0.817699745061017 0.793624080632099 1 0
1.07242401878362 1.04197327312273 1 1
0.939386514361647 0.910297857952262 1 1
1.24589692932615 1.21036133904112 1 1
1.05676997886359 1.02593670168808 1 1
0.802189481044991 0.780648130565126 0 0
1.16432691550235 1.12887703054517 1 1
0.827343338891127 0.803660108733233 1 0
0.978397422719655 0.950439376026753 1 1
1.12451381086826 1.09272050222105 1 1
1.0250503418743 0.994653568429991 1 1
0.990612906430758 0.962836135751981 1 1
0.811263084963157 0.788374717101622 0 0
1.17611910768762 1.13916707429055 1 1
1.21465975163074 1.17894359824181 1 1
0.981880715010386 0.950609619103936 1 1
1.16703712051625 1.13236359195846 1 1
1.0371637764359 1.0054157468089 1 1
0.867650912127908 0.842677503053447 1 1
1.07193209309031 1.03988781178701 1 1
0.993967490198781 0.960874508073193 1 1
1.10482060431948 1.07339069679265 1 1
0.939236231037692 0.910332712505834 1 1
1.11736986562191 1.08545035234567 1 1
1.00840923591638 0.978745217924007 1 1
1.11110327328613 1.07612344528456 1 1
0.980929050775361 0.952502700208871 1 1
0.873106170451261 0.845142239549754 1 1
0.794043396039763 0.769897302528691 0 0
1.08967406021701 1.05780184264772 1 1
1.19951317837624 1.16387253289603 1 1
1.15224682465336 1.11870988055018 1 1
0.895709676862582 0.870062666137777 1 1
0.967890151034591 0.93862453029822 1 1
0.81536289146855 0.791304720961466 0 0
1.07473438477421 1.04420890617323 1 1
1.02908177315889 0.999689079022395 1 1
0.903491927544108 0.878325805468438 1 1
1.02280853657682 0.99260098315608 1 1
0.871479856205924 0.847972833340913 1 1
1.12732013915502 1.0938097687843 1 1
0.993156327067729 0.963443486226335 1 1
0.931813713364711 0.905170294559488 1 1
0.96482420725743 0.936915285494557 1 1
0.916144902294792 0.887912401570951 1 1
1.11505201890699 1.08112101043939 1 1
0.870237364467482 0.845515398328371 1 1
1.0978312896087 1.06495395494954 1 1
1.00215965853159 0.973640976615992 1 1
0.968142165883964 0.938745098851518 1 1
1.12004635138423 1.08724740669337 1 1
0.960577273398051 0.931173146065983 1 1
1.03364513592862 1.00516191173769 1 1
1.1696464092755 1.13381417055952 1 1
1.00481356878232 0.974529069042703 1 1
0.99548918733846 0.967500502461865 1 1
0.872201608686976 0.845330687478075 1 1
1.13171557519337 1.09924774431117 1 1
1.09702980006979 1.06558647743783 1 1
1.07160799556339 1.03741346759133 1 1
0.948002356534859 0.919773488037121 1 1
0.851346223651157 0.825438064645984 1 1
1.0010098823702 0.971392564267975 1 1
1.11075595008563 1.08079570543567 1 1
0.95301183802482 0.924881432966613 1 1
1.10668545597794 1.0748424526056 1 1
0.87109656291447 0.84708410940513 1 1
1.03651425629648 1.00652930414969 1 1
1.00169999181273 0.972136822871615 1 1
1.08652655386796 1.05508740750688 1 1
1.04773021115307 1.01723654478184 1 1
1.05416234624779 1.0229573414678 1 1
0.889238304897685 0.862968662244835 1 1
0.855944098160957 0.830864409219891 1 1
0.929421776136309 0.903987787358342 1 1
1.05323022810565 1.02484260790695 1 1
0.897891882593984 0.871388709406207 1 1
1.15790647169277 1.12438276652187 1 1
1.09429956055565 1.06318442601257 1 1
0.915553424431576 0.887465446479211 1 1
1.02330779454584 0.993676660897454 1 1
0.806064796500405 0.783153126149133 0 0
1.03325844932766 1.00349556592336 1 1
1.10027317175774 1.06832263780205 1 1
1.1082425161628 1.07636675976035 1 1
0.998281379174364 0.969408323871765 1 1
0.927968966541973 0.901861927747385 1 1
0.876404478341304 0.849859816410344 1 1
1.05159494641657 1.01972955945082 1 1
0.96186275748343 0.933877515178646 1 1
1.06514366982663 1.03362332042255 1 1
1.08582360642693 1.05336095833326 1 1
0.946018878716342 0.919034684595263 1 1
1.14474056266607 1.11178426739053 1 1
0.925390259318814 0.897709491778958 1 1
0.926480673402113 0.901279769291724 1 1
1.10255886935587 1.06858688285534 1 1
1.09937059015654 1.06586675552293 1 1
0.984742454418775 0.955022280385045 1 1
1.18082216388091 1.14637425783227 1 1
1.0953706224668 1.06122104345661 1 1
0.948917631256108 0.92276315009683 1 1
1.07012165481812 1.03877840388882 1 1
0.991636683339519 0.960491341912052 1 1
0.969385600220938 0.938349243772513 1 1
0.814387809956991 0.790302727147331 1 0
0.96222787723265 0.935153996403885 1 1
1.01208743528334 0.981482149568832 1 1
1.16707263877085 1.13319392367651 1 1
0.987516834405477 0.958694928240975 1 1
1.06286498378376 1.0318953639212 1 1
1.03403792059682 1.00240047159031 1 1
0.920726111368977 0.892776563569551 1 1
0.935450820497136 0.908871659481216 1 1
0.964679655305514 0.935782321752786 1 1
0.997581439607344 0.965607093603596 1 1
0.954572215275275 0.927011589907094 1 1
0.838681982030777 0.814397804008576 1 1
0.971218989605825 0.943255640100506 1 1
1.12982674758416 1.09386719040071 1 1
0.77726168193068 0.756467232527136 0 0
1.03051720557747 1.00170039768408 1 1
0.990414853483124 0.961242683433856 1 1
1.14228191258617 1.10700715487479 1 1
0.89317516178924 0.867612409934554 1 1
1.03700134801189 1.00546766676705 1 1
0.99505571069257 0.967107367535678 1 1
1.18625551986845 1.15080887185653 1 1
1.13540912926791 1.10151171038563 1 1
0.941348495538562 0.914957867624858 1 1
1.01839252614496 0.989284392750148 1 1
1.11629335813613 1.08206118253855 1 1
1.02434588001567 0.994010419529036 1 1
1.07988718854308 1.04779412651721 1 1
1.09958752023001 1.0683000374532 1 1
0.930515635673516 0.903775543791094 1 1
1.04358992714598 1.01549079015899 1 1
0.876405006755797 0.8492778411585 1 1
1.03983099597061 1.00704031607796 1 1
1.09802202988901 1.0636662277854 1 1
1.13295658827469 1.09828649757121 1 1
1.05382429090401 1.022780723604 1 1
0.98413040132795 0.954983789070778 1 1
1.2365006982122 1.19809201118581 1 1
0.970931772693558 0.940479909064333 1 1
0.998395457275063 0.97038963732676 1 1
1.12642282167853 1.09414185438415 1 1
1.01379646617824 0.982745643857338 1 1
0.980230048161072 0.950401910758354 1 1
0.955968489165989 0.92923018623383 1 1
1.00021894582489 0.970574917046872 1 1
0.992721326248655 0.9618310031922 1 1
1.03655885330952 1.00786278905782 1 1
0.93569536807058 0.909654369524836 1 1
0.901872021577497 0.876435944976927 1 1
0.937708797778847 0.910238077979069 1 1
1.21334406434465 1.17867645890562 1 1
0.877662913010245 0.851836286389659 1 1
1.05810789571772 1.02647640087753 1 1
0.896402681016848 0.868943492114289 1 1
0.922966292700044 0.895714911553498 1 1
0.900555454818422 0.875060026622497 1 1
1.13465954295588 1.10000755370819 1 1
1.07786497996219 1.0446085221394 1 1
1.04068123381017 1.01232147011427 1 1
1.01241826309155 0.982601689762697 1 1
1.12664780138214 1.0941685192882 1 1
1.02022061203574 0.991001404730218 1 1
1.04895621159156 1.01935592149477 1 1
0.888033531652063 0.861623939641845 1 1
1.05745894115346 1.02836201387534 1 1
0.876314164435701 0.850352336293558 1 1
1.00952370119672 0.979014959476444 1 1
1.08288541936775 1.05190072100735 1 1
1.13127545705058 1.09885402766863 1 1
0.949363581328476 0.922254711911611 1 1
0.922677580526926 0.894284212214758 1 1
0.976372490028762 0.949012793497784 1 1
0.9869098982349 0.959283557908357 1 1
1.25180991161048 1.21343564701952 0 0
1.08590426444744 1.05422053593103 1 1
1.07855447726021 1.04651045915151 1 1
1.06807102443372 1.03658705434965 1 1
1.06268425113174 1.03153819489515 1 1
1.07997576293138 1.04790582285366 1 1
0.772834953927856 0.749795698936015 0 0
0.922050653183018 0.896401647454661 1 1
1.18053950753184 1.14869393025374 1 1
0.870599676970015 0.84391502752164 1 1
0.794262168102531 0.77192041930342 1 0
1.07532846117601 1.04455460847094 1 1
1.00790786525412 0.979386421473441 1 1
0.900314310660951 0.873308226700989 1 1
1.05243318284623 1.02049857336463 1 1
0.80477577754265 0.781200803144154 0 0
1.12585488849059 1.09217240293406 1 1
0.998509452102115 0.969358178233569 1 1
0.897150110756963 0.871047434502441 1 1
1.00645908150256 0.976902309033441 1 1
1.07703850348541 1.04498821833013 1 1
0.98080433520109 0.949307026455432 1 1
0.938157122791201 0.910514021447114 1 1
0.853853147506066 0.828547488357116 1 1
1.13085118910025 1.09914005310607 1 1
0.707982875106579 0.687428911246775 0 0
1.15682717752908 1.12220634488867 1 1
1.11019756000332 1.07857530143371 1 1
0.943845722724199 0.914661739554972 1 1
1.22823305151615 1.19035856024742 0 1
0.976560664819208 0.948711112403361 1 1
1.12781334671341 1.0953112146647 1 1
1.02276878311062 0.991619052351941 1 1
1.03187982904784 1.00206933415559 1 1
1.09910318307339 1.06863384751469 1 1
0.904909835609645 0.877097201572399 1 1
0.886209551598024 0.859708899725099 1 1
1.08414766559966 1.05151321056926 1 1
1.02837589216772 0.997047399456217 1 1
0.967001969192436 0.938957671898289 1 1
0.822767827393575 0.798766024438212 1 0
0.891996930463888 0.86546166301749 1 1
0.809367027305616 0.787205372523021 1 0
1.02536151835917 0.996229965440298 1 1
0.990123422618569 0.959325089861764 1 1
1.01216372985879 0.983539581855701 1 1
1.03942170692617 1.00937912617097 1 1
1.0861018894908 1.05450003175055 1 1
1.02036337787665 0.988475719067677 1 1
0.961166994839841 0.931113507779039 1 1
1.15816732945019 1.12380245344071 1 1
0.978673987204743 0.95104978415209 1 1
0.884823836812225 0.85775044668827 1 1
0.869821648239759 0.844155687724343 1 1
0.921217350258921 0.89196723954613 1 1
1.12248634532598 1.08908103385494 1 1
1.13452491940492 1.09583361130766 1 1
1.1192978973643 1.08492629802573 1 1
1.04666982803676 1.01627083941438 1 1
0.973019440235907 0.943629723341202 1 1
0.915388064779927 0.888665538033843 1 1
1.05130269666789 1.02030873717247 1 1
0.936238748845233 0.910210915531979 1 1
0.852204154022959 0.829134997370576 1 1
1.23963324226024 1.20317636243829 1 1
0.959080949986142 0.931800599000467 1 1
0.958796225879271 0.927800507280679 1 1
1.1089189351686 1.07477165391055 1 1
1.21655277454041 1.18134975323992 1 1
0.974910041929785 0.944522362308442 1 1
1.21014611910558 1.17468461677449 0 1
1.04235495221181 1.01145929481877 1 1
0.884459143907344 0.85818278280772 1 1
1.14332529165565 1.11131013930169 1 1
0.975736032357091 0.948375103765819 1 1
0.868512113040931 0.843491131232663 1 1
0.942827722002802 0.914219907811863 1 1
0.865129539018525 0.840975602834047 1 1
0.938785490279934 0.912458018705052 1 1
0.993733156667796 0.96648803954195 1 1
0.874385264080639 0.848756649202337 1 1
0.85404787043415 0.830857353112224 1 1
0.916984573702489 0.888955727638142 1 1
1.04313359264252 1.0120189621909 1 1
0.886604922316247 0.859226882033983 1 1
1.14487423191087 1.10834192471904 1 1
0.912758315973627 0.886858473984629 1 1
0.9483887481572 0.923143891413175 1 1
1.14128474290055 1.10641997056397 1 1
0.928957147708768 0.902816188850109 1 1
1.19578098245214 1.16030124620058 0 1
0.905556652717561 0.878646417353594 1 1
0.983386063373758 0.956018566872431 1 1
0.909650963680352 0.884382633330328 1 1
1.13891481096571 1.10425821907528 1 1
0.990165613377833 0.962343803269305 1 1
1.08290942912944 1.05233080691095 1 1
0.867508103043104 0.8425553141598 1 1
0.924883461725755 0.898003176396366 1 1
0.84406711272493 0.818183239102591 1 1
0.953828629792852 0.925456416608521 1 1
1.12930745510554 1.0954310959518 1 1
1.12688752628379 1.09376687430275 1 1
1.00405744516672 0.974636934066199 1 1
0.941293189110994 0.910521372263765 1 1
1.08074067686255 1.04817840244172 1 1
0.868631595263803 0.843141970697638 1 1
0.761249388451883 0.740058335701532 0 0
0.972369128386635 0.943576838733808 1 1
0.910993103213909 0.884417975181237 1 1
1.04928995954335 1.01711632016588 1 1
0.999320596664021 0.968561288610341 1 1
0.979038968874765 0.949183766158409 1 1
1.08912006522598 1.05676202051936 1 1
0.965986411736637 0.937224359163908 1 1
1.02014593331865 0.988676671872176 1 1
0.929708632693057 0.904260707351981 1 1
1.04968320819659 1.0192187249424 1 1
1.07110018643356 1.04032786646696 1 1
0.87366774176623 0.849442276081096 1 1
0.907462981299143 0.881530646328488 1 1
1.1948765945904 1.16017288086628 1 1
0.985029402627099 0.957920292185683 1 1
0.960051705764767 0.930720915303327 1 1
0.962559147231876 0.931489081302087 1 1
0.934445246713041 0.908062870866473 1 1
0.977926562397065 0.947071462723194 1 1
0.982237429577012 0.95351714338239 1 1
0.97894822308041 0.950001710420395 1 1
1.0112835122357 0.983977902662332 1 1
1.10205569714347 1.07193182267515 1 1
1.12241562894516 1.08763703802565 1 1
0.977759649972074 0.94921132129468 1 1
0.759533763079078 0.737510095881799 0 0
1.06493793748195 1.03424138764641 1 1
0.997495364123672 0.967597822590763 1 1
0.708403519347363 0.687284521198496 0 0
0.999838952538103 0.970900942746215 1 1
1.00119197084094 0.969856561100145 1 1
0.953709209501074 0.923240198071683 1 1
0.83322443453693 0.809633125596386 1 0
1.0869454981768 1.05490737803635 1 1
1.07986568816623 1.04783445809348 1 1
1.17540286150105 1.13912791917041 1 1
1.03989089311732 1.00804613338475 1 1
0.987529608471047 0.960335084000168 1 1
0.821572490715953 0.797668101785939 1 0
1.12274634479633 1.09112645870266 1 1
0.954875641759993 0.924367766378547 1 1
1.11003508040824 1.07531221801186 1 1
0.881621221654652 0.857238284465689 1 1
1.17521665359015 1.14034844990252 1 1
1.04735598417577 1.01678085815348 1 1
1.06655081980668 1.03556578430179 1 1
0.992885223968488 0.965066656516469 1 1
0.92771119485839 0.90173514371947 1 1
1.14754559107485 1.11429057339429 1 1
0.94214784293101 0.91653698702046 1 1
0.923361492225642 0.894717674081213 1 1
1.01367442602845 0.984719653519239 1 1
1.04307753189107 1.01319019225986 1 1
0.973086082926706 0.943239174722559 1 1
1.00078542109987 0.972620318734891 1 1
0.93187748902662 0.90627183888334 1 1
0.955882189377464 0.927922018524562 1 1
0.97556479640248 0.947534275250765 1 1
1.10769750802426 1.07400697896916 1 1
0.922070686775188 0.896388329112503 1 1
0.909996541037794 0.882580841501539 1 1
0.974482921914899 0.945607559272453 1 1
0.959440093659916 0.931061190626751 1 1
1.09969110647195 1.06636090938319 1 1
0.987114944963028 0.958015053518277 1 1
0.887041123535339 0.861073894386745 1 1
0.935629608613579 0.907228417550447 1 1
0.887825330150816 0.862512420997007 1 1
1.09205695597097 1.06130539456544 1 1
0.970902225531089 0.945228284197207 1 1
0.940231353227105 0.911443179427928 1 1
1.05720774954116 1.02660325853562 1 1
1.1807283712572 1.14347403057485 1 1
0.824738080776215 0.798876927408051 1 0
1.136879779861 1.10211009855419 1 1
0.9416096026543 0.912109794311473 1 1
0.831274536735143 0.807623247720299 1 1
0.953632632690644 0.926547324210734 1 1
0.909148247128746 0.882673969804306 1 1
1.10777479471391 1.07641509304409 1 1
1.07034957432953 1.03757022837891 1 1
1.02945753876101 0.999454054886196 1 1
0.900473700442123 0.872823164984148 1 1
0.829745992588241 0.805989929965871 1 1
0.951592414735803 0.924110585805638 1 1
0.843887587638925 0.82002746366252 1 1
1.09363275640492 1.0607294223198 1 1
0.901217674453517 0.873593398713247 1 1
0.986171204595524 0.956457111323265 1 1
1.10052042827236 1.06816723670063 1 1
0.834716054266988 0.809938232535079 1 1
1.01267371323111 0.985136332546749 1 1
1.02311858750182 0.994639209447787 1 1
0.990246425268343 0.961348877228868 1 1
0.97992387203103 0.952016635515979 1 1
1.15596768168102 1.12154406971518 1 1
0.872064906820496 0.848258201651293 1 1
1.08628306095223 1.053674699102 1 1
0.932968208003203 0.904838299656769 1 1
1.03842774458907 1.00840058114515 1 1
0.971813105246097 0.945270567496082 1 1
0.899980386236855 0.873850767332705 1 1
0.88437244593909 0.854951335393119 1 1
0.729273967523867 0.706626809688508 0 0
1.05559442412257 1.02260052482973 1 1
1.04097666654527 1.01137887002177 1 1
1.05680301549969 1.02514099523138 1 1
1.04530414798852 1.01353145946107 1 1
0.77930062079239 0.756700278053572 1 1
1.04957695219677 1.02045082714085 1 1
0.948080503651672 0.920591351175555 1 1
1.13608664400316 1.10084876426858 1 1
1.10981110842878 1.0761451138686 1 1
1.11159594177671 1.07852393196323 1 1
1.11498699136287 1.08183571590703 1 1
0.85030496083029 0.826184444136305 1 1
0.985321538449922 0.955975890248234 1 1
1.03966446546869 1.00945432984316 1 1
0.677833984770997 0.657162600251227 0 0
1.26700974040781 1.22953230588817 0 0
1.2913355712715 1.25420933823324 0 0
1.01946300192787 0.989279654670861 1 1
1.09667512455872 1.06458878338209 1 1
0.990528287459183 0.961094694374827 1 1
0.926468712960575 0.898501097956013 1 1
1.0272459129858 0.998126261657745 1 1
0.969342189596585 0.940922455979519 1 1
0.857350206945386 0.830207889845718 1 1
1.12975212813723 1.0946932210769 1 1
1.07746612326042 1.04597492698219 1 1
0.899463979533591 0.872200666788155 1 1
0.933355052627395 0.905132668766371 1 1
0.992488969104273 0.963688162031038 1 1
0.833282598554955 0.809308499019748 1 0
0.91526048624342 0.886363677415638 1 1
0.820918705949701 0.79690702676693 1 0
0.883798097765756 0.857342369750944 1 1
0.96158763764552 0.932871300256628 1 1
1.08552437052673 1.05418640153717 1 1
1.12429899842776 1.09287082729017 1 1
1.11731774745849 1.08487635274343 1 1
0.9346103081253 0.904976579560282 1 1
1.06494410137035 1.0327331680416 1 1
1.01041664744705 0.979793643764448 1 1
0.968787713560996 0.940052788690851 1 1
1.10790739522102 1.07491428498612 1 1
1.07725534880463 1.04469118515679 1 1
0.999764071527857 0.971968221356221 1 1
0.909491480324224 0.883107116726366 1 1
0.989722112417431 0.961323166459602 1 1
0.872337403890584 0.844733582812869 1 1
0.932098901438422 0.903929417890389 1 1
1.09521538967134 1.06046941782379 1 1
1.21445607450699 1.1809506516753 1 1
0.98136564939603 0.950548371072834 1 1
0.92862403477524 0.901982279949005 1 1
1.04462200739877 1.01554090172479 1 1
1.02169266468909 0.991324896299403 1 1
0.783458762872256 0.761552278264013 0 0
1.06844810332802 1.03794576009051 1 1
1.07302269645574 1.04158537251909 1 1
0.875903466843306 0.848711214405727 1 1
1.27531840642324 1.23728704082922 0 0
0.960623768300986 0.930242744010145 1 1
0.956438421875702 0.924019904299199 1 1
0.988363045230715 0.959277999045196 1 1
0.9590084988457 0.932540966385948 1 1
0.810299351618446 0.787333038798093 0 0
1.10925883591557 1.07972825216089 1 1
1.11582678307166 1.08417017045359 1 1
1.26310503671497 1.22396426835595 0 1
1.09037211508976 1.05720113188046 1 1
1.13580449897614 1.1039073324107 1 1
0.961079710720694 0.931219108913707 1 1
1.18214832468599 1.14729099331759 1 1
1.10975535097976 1.07606984470788 1 1
1.01881001233497 0.989852978020326 1 1
1.06296117261528 1.03158787621775 1 1
1.02425602204783 0.994887081850662 1 1
1.01124421163597 0.981495221836025 1 1
0.898708807432144 0.870746183908962 1 1
0.903811646595422 0.876050074074879 1 1
1.02385146254999 0.994025057894863 1 1
0.870925015354772 0.842265024802622 1 1
1.01287086600915 0.983919535337349 1 1
1.0626375004654 1.03145927529585 1 1
1.03886451040786 1.01119682180275 1 1
0.850623068374362 0.825645881302416 1 1
1.09518895560871 1.06588525066916 1 1
0.813308531985556 0.790260583112991 1 0
1.04406993942873 1.01149758010401 1 1
1.02866690687641 0.999538280601407 1 1
0.999854031424296 0.970611939387001 1 1
1.18194810775951 1.14710481733984 1 1
1.13104060226187 1.09809074113858 1 1
1.13134416531773 1.0983751320045 1 1
1.06409702169451 1.03355945244085 1 1
1.00862665320789 0.981343253097258 1 1
0.958776455297785 0.930220487850857 1 1
0.92856044792821 0.901224148493789 1 1
1.09392246722611 1.06234870467863 1 1
0.87099305480674 0.846829615037959 1 1
1.13692376331915 1.103406538734 1 1
0.833407728975268 0.810328604663238 1 0
0.953739380800629 0.925054594251809 1 1
1.02431664837251 0.994398393962827 1 1
0.898880581473317 0.873881609224337 1 1
1.03502298806533 1.00498835408739 1 1
0.926764466589164 0.901812706900216 1 1
1.04486464303173 1.01535210946691 1 1
0.899676489337076 0.873759089526828 1 1
0.900130571928696 0.873076307233847 1 1
1.02139379605587 0.992415354688022 1 1
1.03754338560797 1.00797174650907 1 1
1.03766617724609 1.00816397046043 1 1
0.897592625957905 0.872809324174613 1 1
1.09024626510654 1.05861537887368 1 1
0.904350839865551 0.878399762736642 1 1
0.884345447646261 0.86053109978966 1 1
1.10477804542245 1.07019011596254 1 1
1.08286417299058 1.05018289785738 1 1
0.986839173211476 0.957105389865594 1 1
1.18740105003903 1.15135643403638 1 1
1.08616823473073 1.0528773283792 1 1
0.830660318126234 0.806726761901414 1 1
0.973497117174098 0.945360925706128 1 1
0.983654297063276 0.955599722809801 1 1
0.953056227774993 0.925751278411405 1 1
1.01979123343496 0.99112498825714 1 1
1.24721478762805 1.21057237167037 1 1
1.12212975854789 1.08998518536509 1 1
0.914724237974362 0.88779613626385 1 1
0.914357671290578 0.886972575065741 1 1
0.926954381665096 0.898568307848663 1 1
1.07668796334999 1.04573887118973 1 1
0.918074532618207 0.891214086835162 1 1
0.993452092075735 0.963226562025591 1 1
0.943679330368139 0.915890348438113 1 1
1.13638678332432 1.10330030694249 1 1
1.20837932775602 1.17147516974189 1 1
1.03304494956966 1.00447506084501 1 1
0.977563716953805 0.948739026084109 1 1
0.966324598834192 0.938446635205801 1 1
0.948775253419525 0.919856355216026 1 1
1.02964854466967 0.998761149052318 1 1
0.974831580833548 0.947817891059588 1 1
0.98758643383223 0.95895043936879 1 1
1.03187654152949 1.00139753059716 1 1
0.922152225745876 0.8944682770387 1 1
0.617652920513795 0.598527708673026 0 0
0.886885900280395 0.862673766850258 1 1
1.00666379188017 0.975473283742456 1 1
0.955208493565279 0.927494892053552 1 1
0.917828244498844 0.889577371719466 1 1
0.860068553393132 0.836879757162588 1 1
1.11830732663032 1.08699902573205 1 1
0.900738992962543 0.874873013065809 1 1
1.00553310798114 0.974437505767781 1 1
1.07208338909279 1.04289580948915 1 1
0.829643914423466 0.805735765660892 1 1
1.09523908999314 1.06459929384715 1 1
1.1577981973797 1.12380145264326 1 1
1.01627898729466 0.984843621682692 1 1
1.09132708785739 1.05895450443015 1 1
0.989983161212365 0.961442602240039 1 1
0.935400096168369 0.907687431319609 1 1
0.957853394898457 0.927891498500466 1 1
0.933513435690652 0.904562372739229 1 1
1.14520409808936 1.11296796101448 1 1
0.93621024425409 0.909292934721587 1 1
0.744785715781374 0.724530695394629 0 0
1.02966375330531 1.00081429551027 1 1
0.957211906690216 0.928669450640107 1 1
1.01596867733664 0.984944066403709 1 1
0.945120067205282 0.91668961827486 1 1
1.05904716998763 1.02851122575958 1 1
1.18960578763639 1.15386745291019 1 1
0.99612978608693 0.967909446999687 1 1
0.986772399563573 0.9561961187435 1 1
1.14634422421292 1.10815532659446 1 1
1.0049668699263 0.976251965354036 1 1
0.989704614581359 0.960978510668183 1 1
1.12079179262924 1.088588634527 1 1
1.17460241744308 1.13983870024727 1 1
1.02545788669875 0.996673383115065 1 1
1.16416488297225 1.12991190054277 1 1
0.724982070787695 0.704432902232765 0 0
1.08620182359483 1.05140205226152 1 1
1.06176067701317 1.03148814822687 1 1
0.77609406000452 0.753284731313667 0 0
1.01059231462655 0.980846290595626 1 1
1.17220667478827 1.13810167955645 1 1
0.802248615198778 0.777896016213529 1 0
1.0934747634937 1.06262724737994 1 1
0.931564324780177 0.905450035041411 1 1
0.877308988675427 0.851123444504982 1 1
0.924506901163919 0.896230559612912 1 1
0.950817659812267 0.922521178055588 1 1
1.19250015369859 1.15988947809341 1 1
0.899748227583042 0.873128461045917 1 1
0.979870914046002 0.951388840122753 1 1
0.906294056851217 0.880536689853996 1 1
1.05190708946771 1.02075217206472 1 1
0.855288047464381 0.831225137053505 1 1
1.06981913498094 1.03816345542296 1 1
0.807909620230532 0.783903349722551 1 0
1.04952501733801 1.02078673638906 1 1
0.889775578683687 0.865140262220404 1 1
0.931032120642978 0.90519793217777 1 1
1.11466995868192 1.08305606300023 1 1
1.29090161511399 1.25432600577818 0 0
0.895479558162827 0.869945596929426 1 1
0.852299031417791 0.827536791777705 1 1
0.981740041782786 0.953569032300708 1 1
1.14985448572777 1.11829899741954 1 1
0.8761663479731 0.852515513497372 1 1
1.18142555166416 1.14738088587648 1 1
0.914494839793569 0.889246320340919 1 1
0.908881806858727 0.883015261891092 1 1
1.17575387668368 1.14113024754958 1 1
1.03919634391457 1.00632756497618 1 1
0.924487210041544 0.896455566733407 1 1
0.899000700225779 0.87466863900802 1 1
1.19131075303214 1.15723911349477 1 1
0.949240025443846 0.921158051726647 1 1
0.786514836192891 0.763351189941482 1 0
1.12066213754669 1.08853077822193 1 1
1.02898012821616 0.999656770523885 1 1
0.894046378238399 0.867649051255652 1 1
0.913213452461448 0.88821587868017 1 1
1.10612085895959 1.07474731033128 1 1
0.938401554912714 0.911498282206939 1 1
1.03458616701006 1.00456407632215 1 1
0.967887557587618 0.939289702934374 1 1
1.07319516095056 1.04244320402329 1 1
1.03508391545974 1.00447691456645 1 1
0.944035660023389 0.918264069467863 1 1
1.20177620349527 1.16597874514223 1 1
1.31415884860602 1.27695014310547 0 0
0.775691086370022 0.752136312680533 0 0
0.87645461199497 0.850728833682783 1 1
1.05861346810109 1.02547213525991 1 1
0.93321662822371 0.905638251018347 1 1
1.09245104478345 1.05931821535547 1 1
1.09955807311081 1.06688721505872 1 1
0.85574964700361 0.829798711737168 1 1
0.949604175485136 0.921659635131644 1 1
1.06348343857897 1.03296550388038 1 1
1.04852364425831 1.01551018321577 1 1
0.957335644138387 0.92915355149932 1 1
0.976259295097064 0.946210025646033 1 1
0.97614733336459 0.949211085356365 1 1
1.09799431520471 1.06413326564667 1 1
0.990553838468485 0.962999683744831 1 1
0.84443134042923 0.819389339751294 1 1
1.10751292684412 1.0729996045591 1 1
1.03212603840623 1.00293305061384 1 1
0.951472121752939 0.921930088774258 1 1
1.10287837777299 1.07150086887125 1 1
0.990844996768696 0.962933984097793 1 1
1.08591012069715 1.05339828133335 1 1
0.903895014200581 0.876600245672784 1 1
1.07671456875494 1.04453670738145 1 1
0.949881302342004 0.924494478188473 1 1
1.12882990995217 1.09501244738151 1 1
1.0458459682773 1.01687356748839 1 1
1.27495754842371 1.23803819465649 1 1
0.948163250597368 0.919691380362927 1 1
0.952740076728367 0.923919627776262 1 1
0.96770468672244 0.939448423541221 1 1
1.00315012894757 0.973248493498751 1 1
0.947528038609286 0.919640775164049 1 1
0.837340447262812 0.811408290042526 1 1
1.01816210913332 0.98812261305588 1 1
0.923120223157134 0.894651747829965 1 1
0.979951513054391 0.952607741012116 1 1
0.974039340645909 0.94633478497491 1 1
1.04979601672281 1.0196044852415 1 1
0.929459684641944 0.902732474246575 1 1
0.8102894650298 0.78712037314123 1 1
0.824195554216205 0.800312217402178 1 0
1.1405127143511 1.10806889035355 1 1
1.17725136071159 1.14362179693427 1 1
1.05707039128308 1.02727939923275 1 1
0.812006062156698 0.787301311026421 1 1
1.18463904472407 1.14971944916353 1 1
1.05565885802768 1.02607441041573 1 1
1.02471911540857 0.993730056387911 1 1
1.13037317584353 1.09679773808467 1 1
0.939603326254112 0.91150030755724 1 1
0.931745965199373 0.904210436492667 1 1
0.999357610454092 0.967867831410444 1 1
0.739250557581229 0.717760654823544 0 0
0.922799079644994 0.895998685294876 1 1
0.935488559722533 0.908564645195319 1 1
0.915468070974615 0.888199432515071 1 1
0.848857323610082 0.824285024133141 1 1
1.163262150883 1.1296721807136 1 1
0.879303438437454 0.853634488291037 1 1
1.00549146158068 0.979356940812719 1 1
1.07454659211602 1.04348144756295 1 1
0.93075132602412 0.903627914874813 1 1
0.811036597378592 0.787680245437038 1 1
1.00979344599154 0.980578348529024 1 1
0.852944131773263 0.828831343299717 1 1
0.868329769554006 0.844058736453662 1 1
1.04790557842193 1.01762075639026 1 1
1.21878145078428 1.18256083125199 1 1
0.869391000172542 0.8411977427409 1 1
1.22385554227224 1.18633584107137 1 1
1.03360025367575 1.00251761667445 1 1
1.152346652137 1.11792872059868 1 1
1.025589829629 0.996668372293093 1 1
1.04546128903064 1.01652427736715 1 1
0.799306657684592 0.775834974801671 0 0
0.79288662117031 0.767285629960593 0 0
0.946989043057649 0.920174212054293 1 1
1.08757450695259 1.05771090076219 1 1
0.941640666111437 0.913462162594153 1 1
1.12739883405617 1.09139327596299 1 1
0.892290611166843 0.865313033354 1 1
1.12120208639046 1.08803288255478 1 1
1.05214870879112 1.02128091269546 1 1
1.05346948601856 1.02058679486289 1 1
1.19323352608492 1.15633158865921 1 1
1.15691004297855 1.12334396694045 1 1
0.862561551558048 0.839003333906101 1 1
0.895474480062526 0.866352640922599 1 1
1.04237902344629 1.0103537769205 1 1
1.08489074353566 1.05233537496728 1 1
0.882508601624467 0.85848416831881 1 1
0.948012349527551 0.919213078229013 1 1
1.02742508375123 0.997291272071439 1 1
0.995990390160365 0.968827389021207 1 1
0.943245404856492 0.916673207007258 1 1
1.11963819887601 1.08572622241068 1 1
1.10763785278482 1.0739179945238 1 1
0.958621612489673 0.929292815192895 1 1
1.07391110910183 1.04090270912847 1 1
0.865465030730166 0.838116788683767 1 1
0.859766199905939 0.834634089333144 1 1
1.18658522258492 1.14737041202451 1 1
0.939014976412274 0.911996781591662 1 1
1.01916796406012 0.989724075200498 1 1
0.787045739682176 0.762976651231021 0 0
0.902129980959637 0.873116251104081 1 1
1.08373683468224 1.05097464112343 1 1
1.18697794460098 1.15299445851045 1 1
0.897936586729476 0.870950277168054 1 1
1.10237061526164 1.06820059630953 1 1
0.966414809060357 0.939252268720184 1 1
0.98545066853762 0.956283407016133 1 1
1.04681010629706 1.01571070028772 1 1
1.01954286901008 0.988633851876669 1 1
0.940552063078169 0.914516800717275 1 1
0.955340782321232 0.92731009731048 1 1
1.06595867133993 1.03675491947078 1 1
0.968469183079385 0.939895022912019 1 1
1.01701394239078 0.987434165585828 1 1
0.877297926584405 0.851363443084665 1 1
0.85437045448992 0.830474148670106 1 1
0.999968571932842 0.971437549126182 1 1
0.877313231949832 0.852572362596413 1 1
0.926061026578747 0.899559228897393 1 1
1.07299113569133 1.04097631930611 1 1
1.29959051834179 1.26180821126042 0 0
1.18378026567117 1.15195875052131 1 1
0.994529109113586 0.965642290977608 1 1
1.11169555840511 1.07837887813211 1 1
1.18331603044229 1.14770369356568 1 1
0.940907392775038 0.913611916852075 1 1
1.16220400860116 1.12693726284772 1 1
0.920407659123861 0.894484286135947 1 1
1.04839450204122 1.01926629508786 1 1
0.993681383676921 0.964472250219013 1 1
0.980793936706568 0.952725808893904 1 1
1.07097349665796 1.03782547799906 1 1
1.21496366435269 1.18008331682133 0 1
0.942375012231294 0.9147881012442 1 1
0.985559503905832 0.956558352809314 1 1
1.03784626233364 1.00678960482107 1 1
0.95694520373734 0.927415456506698 1 1
1.04171118605829 1.01283948294695 1 1
1.02834889393209 0.996748078669858 1 1
1.06269988156766 1.03065412269685 1 1
1.14680950885044 1.11267895123324 1 1
0.975165338918831 0.94521892649572 1 1
1.13074482731188 1.09726664791635 1 1
0.909835290512027 0.882227671838767 1 1
0.748663915591659 0.726165047903976 0 0
0.946618413525443 0.919251809386082 1 1
0.98333882905904 0.954165155884417 1 1
1.04044241942938 1.01109111031269 1 1
0.900484144838477 0.872668263885959 1 1
1.01746878103369 0.986750522654765 1 1
1.10369314815391 1.07065027851396 1 1
1.00847374013858 0.981206880805475 1 1
1.14393843863771 1.10973867996672 1 1
0.972647832803485 0.945721590956514 1 1
0.969820796711336 0.937342580521416 1 1
0.978137258229293 0.947672646874224 1 1
0.976733352276743 0.949364116700466 1 1
1.15069264485534 1.11756037516793 1 1
0.980523291426427 0.953530989159356 1 1
1.07006123075588 1.04085046214726 1 1
0.995261505195658 0.963893960294347 1 1
0.934483784344069 0.906707054906706 1 1
1.06517960115132 1.03362280680202 1 1
0.970132764547975 0.940723742075937 1 1
1.12376091508875 1.08923713692452 1 1
0.875607192646929 0.84607746226856 1 1
0.883706981361436 0.857126649754932 1 1
0.983684432347732 0.952983328243141 1 1
0.930202568986758 0.901930504659137 1 1
1.02718665220406 0.997465081353945 1 1
1.08658622753775 1.05577972111006 1 1
1.12724896885172 1.09534710293291 1 1
0.904073336007903 0.877361780687394 1 1
1.09888566084108 1.0669251402136 1 1
0.853087271737879 0.828023240951542 1 1
1.00807894558365 0.977900976520459 1 1
0.913622174213694 0.886166848570897 1 1
1.15144006591764 1.11870459638227 1 1
0.894170249230117 0.869485574670529 1 1
0.960644611268043 0.931861513279754 1 1
0.949423661929921 0.92066622898518 1 1
0.998397861662469 0.972334500002728 1 1
1.11881759859778 1.08489195821713 1 1
0.652377165010871 0.632812840218934 0 0
1.00474995242823 0.975330062850635 1 1
1.03500527920011 1.00276273365422 1 1
0.896310140256102 0.868958977405229 1 1
0.977572034591819 0.948250631123013 1 1
1.09827745753522 1.06635467541839 1 1
1.11728319152354 1.0822768353272 1 1
1.12865550330404 1.09603392855489 1 1
0.981580616468014 0.952493898054691 1 1
1.05750894337872 1.02732049794286 1 1
0.942336038754606 0.915273219151485 1 1
0.945035641593072 0.918171667253501 1 1
1.08925015093086 1.05550393883811 1 1
1.06483823140449 1.03102139788347 1 1
0.908635934961091 0.881714509959153 1 1
1.1945255312428 1.16090654869316 0 1
0.990429937049312 0.962599649152299 1 1
0.931255706720753 0.902749815541785 1 1
0.96042302443967 0.933121899436413 1 1
0.933194017104823 0.905178301400729 1 1
1.10609332169888 1.07455919710962 1 1
0.995985494912937 0.967976416133562 1 1
0.906883588318332 0.879584399155661 1 1
0.989319964481349 0.960631934116446 1 1
0.922053270738636 0.895741645611859 1 1
0.862735590031618 0.837852541429772 1 1
1.15946237063396 1.12492291654582 1 1
1.08068576156121 1.050432975197 1 1
0.976212352285369 0.948185528823581 1 1
0.887864433908428 0.86187808479486 1 1
1.01868874770236 0.989076872450822 1 1
1.05496710800544 1.0256402507464 1 1
0.975080128732436 0.947999448488583 1 1
1.0878820760558 1.05477157142294 1 1
0.968832566349845 0.94091774128822 1 1
0.998360921086604 0.967676133555412 1 1
1.02167906084609 0.991025736661327 1 1
0.892415956378027 0.864694296605654 1 1
0.828301204552639 0.803626191602826 1 1
1.07804693958366 1.04722701035318 1 1
1.103552327038 1.07238210383603 1 1
1.02888223556064 0.998467122313057 1 1
0.959785251862813 0.932474356290774 1 1
0.860641274724494 0.836508527563204 1 1
0.962230314075893 0.934177201949945 1 1
0.959230905545888 0.931314976057792 1 1
0.825640791092478 0.800044903388561 1 0
0.922685557249148 0.896821394238938 1 1
1.07252432841626 1.04164424699443 1 1
1.06112523498854 1.03043644232787 1 1
1.15857216102517 1.12329514116305 1 1
1.0045310337215 0.975963292873761 1 1
1.02831031462947 0.997718875978074 1 1
0.956863526587567 0.928793587231539 1 1
1.12014491073483 1.08762930572981 1 1
1.09692469697238 1.06503371095143 1 1
1.02131976944809 0.989619154190314 1 1
1.03768189349341 1.00760991184341 1 1
0.911998661869924 0.884884041843911 1 1
1.02010401530641 0.990981361951546 1 1
0.890278549882869 0.863376448900279 1 1
1.04000827961821 1.01086670722177 1 1
0.828780873357269 0.802371265456636 1 1
0.875239166848325 0.850974187626569 1 1
0.708232178221133 0.68555088037682 0 0
1.2040799347396 1.16956662603528 0 1
0.91513527369287 0.887906116464932 1 1
1.16957392689798 1.13766187112286 1 1
0.999313953279516 0.969446002608801 1 1
0.965995695688927 0.937776163075822 1 1
0.974898128562818 0.947102316751007 1 1
1.04444155664282 1.01259936579757 1 1
1.04165552276929 1.0101086312899 1 1
1.01158471744795 0.980997369737432 1 1
1.02635124401111 0.99683677882697 1 1
1.15521786651805 1.12288938427343 1 1
0.995553264683173 0.967735908110442 1 1
1.0690197091427 1.03825963998584 1 1
1.07379787313222 1.04065888153069 1 1
0.986581547683881 0.955929388727957 1 1
0.65804266590066 0.637465018028883 0 0
0.814474485816112 0.791600614922148 0 0
1.01736194648903 0.987697100743222 1 1
0.926715611905673 0.898290743303512 1 1
1.02826025929681 0.995776329553655 1 1
0.895053606982085 0.868212013019862 1 1
0.781019197370218 0.757492142468231 0 0
0.697176552223928 0.676639608303968 0 0
0.873489569689712 0.848305058808032 1 1
0.913657456721007 0.884501681063855 1 1
1.01207021970991 0.982670503882874 1 1
0.999936084944527 0.970088958093608 1 1
0.857167097377829 0.834537453919951 1 1
1.01050248434733 0.982977125393072 1 1
1.05746094379497 1.02805647491209 1 1
1.06758536822967 1.03774598152306 1 1
1.01270422811361 0.982626785774054 1 1
0.858964953687079 0.83305287282102 1 1
0.842297462462567 0.817530641062127 1 1
0.94382577702157 0.916225153707269 1 1
0.935640026022104 0.908180701044708 1 1
0.883779704385786 0.857060079295736 1 1
0.926373511863076 0.900299428571817 1 1
0.929242333986576 0.899977934056692 1 1
0.988974150393078 0.961919606650769 1 1
1.09977000743888 1.0674945391774 1 1
1.00033347213112 0.971848491771586 1 1
1.00605918877489 0.97692646382012 1 1
0.975279511254779 0.943630514567817 1 1
1.1565104058684 1.12003493995676 1 1
1.06705570110014 1.03759711851653 1 1
1.04520743661743 1.01511104651113 1 1
0.979210624405352 0.952349954737117 1 1
0.974420564144775 0.946142631666827 1 1
1.24974235572466 1.21035765379573 1 1
0.806915238857576 0.782541643875927 1 0
0.874468985231499 0.848635529821589 1 1
1.03098937261083 1.00060144402212 1 1
0.936222608305337 0.908884597696603 1 1
1.15589427227665 1.12220528787223 1 1
0.830376120811687 0.806102958504097 1 1
1.02551485777589 0.996184272483825 1 1
1.21513285271134 1.17900825660061 1 1
0.91485680684172 0.889231336748919 1 1
1.06109232876454 1.02788245903394 1 1
0.948230949053234 0.922164547183902 1 1
0.849018589405225 0.823291264613564 1 1
1.04351271331889 1.01383730116758 1 1
0.87260952417201 0.847066676387303 1 1
1.10023835780696 1.06866743912771 1 1
0.867558417280127 0.841393029137266 1 1
1.08198873560537 1.05068225239154 1 1
1.09680822854142 1.06460927273631 1 1
1.04866505240548 1.02013526841118 1 1
0.805380313990183 0.77980834101796 1 1
1.11371701222659 1.07828673980056 1 1
1.00863225786632 0.980198603744695 1 1
1.16166441672615 1.12607784111331 1 1
1.20745470914994 1.17251999664832 1 1
1.03287822919964 1.00264413194482 1 1
1.10036865946317 1.06658672278426 1 1
1.10885232503568 1.07454091095271 1 1
1.14049565125357 1.10746910506193 1 1
1.00276267029461 0.973625649185251 1 1
1.02790207338383 0.997136099931458 1 1
1.14165204367862 1.10682716438971 1 1
1.18279517404705 1.14657176703872 1 1
0.913054231282627 0.88624482843326 1 1
1.04302287805642 1.0122203768234 1 1
1.00002855782487 0.970261945944865 1 1
0.856021660042989 0.830042465365454 1 1
0.85306229835519 0.827957565682266 1 1
1.03428652456015 1.00402370963339 1 1
0.97700649983891 0.947009824044648 1 1
1.0509314244737 1.02069920732617 1 1
0.969889701364578 0.942521521961106 1 1
1.03995538260904 1.00966032317325 1 1
1.10694867216548 1.07342046585938 1 1
1.02321378872545 0.992969552247605 1 1
0.780226591202252 0.756508063863576 0 0
0.887119819209098 0.863140480537543 1 1
0.769709679654782 0.747578239170416 0 0
1.03647655978628 1.00400845235776 1 1
0.991594199712948 0.961755952013493 1 1
1.03696234569044 1.00642650848002 1 1
1.15400316953638 1.11972007378182 1 1
1.03521558095099 1.00597887308675 1 1
0.97252004187485 0.944032686638768 1 1
0.885661032456659 0.861222443500953 1 1
0.797998161522158 0.775486663991633 0 0
0.979607770437822 0.95068022685993 1 1
1.07263498192128 1.04061590271181 1 1
0.842418540881721 0.818980020502723 1 1
0.933531411688033 0.904232230662996 1 1
0.859634780794223 0.835097509122354 1 1
1.28584235023213 1.24662701478311 0 0
0.806218508652794 0.784137238576991 0 0
0.960189318604912 0.932132918732771 1 1
1.02927694826123 0.999638841716275 1 1
0.84593278298808 0.820350570986095 1 1
1.0336016396498 1.00268245552996 1 1
0.951943171167569 0.92430727826979 1 1
0.941009775267992 0.914683326832585 1 1
1.07015143478618 1.03764181733261 1 1
0.82565282915301 0.802361787216056 1 0
0.906060917723921 0.880806679534513 1 1
1.05385050884327 1.0210804283289 1 1
0.989147875989485 0.961507221046339 1 1
1.00792329356666 0.979849524607034 1 1
1.02041609767841 0.990738724885641 1 1
1.09589079129058 1.0633087022419 1 1
0.835619457559492 0.811263697403244 1 0
0.730391630932387 0.709211256549085 0 0
1.09752486279838 1.06402123296548 1 1
0.85956674793274 0.833438171637547 1 1
0.954796853297249 0.927061444618633 1 1
1.01196307283993 0.980544738823076 1 1
0.944611601253101 0.917729004580601 1 1
0.906882661704878 0.880270835504066 1 1
0.990965554465986 0.962650282767522 1 1
1.22238794366031 1.18618025053935 0 1
1.07584001794477 1.04418872395421 1 1
0.897727993098868 0.870864922856632 1 1
0.869880816278681 0.844429087885565 1 1
0.892969623488682 0.866718971136442 1 1
1.07587428944171 1.04639841563196 1 1
0.873968985060609 0.849536958738455 1 1
1.09898084576993 1.06696322147324 1 1
0.985730259425924 0.958196769127147 1 1
1.0123090328802 0.980424725875899 1 1
0.887365289744292 0.860730452522217 1 1
1.13790127641588 1.10324601256691 1 1
0.986170983345871 0.957944770819265 1 1
0.901806324570081 0.87495884860633 1 1
1.128387017685 1.0945480801304 1 1
0.818774519853487 0.792672460545607 1 1
0.988457653576228 0.959246589048375 1 1
0.910395792257573 0.88507931503888 1 1
0.814553461107836 0.790733134392619 1 1
0.946400560058547 0.91909161457414 1 1
0.892157000776044 0.867377534087094 1 1
1.03226976470166 1.00177641264639 1 1
1.02628261514585 0.99897054589193 1 1
1.0721969415182 1.03973962173799 1 1
0.952346822138237 0.925842943777261 1 1
1.00865522282282 0.980463106047106 1 1
1.07531478576488 1.04168657831503 1 1
0.991322933966243 0.962339364782965 1 1
1.0258311053231 0.993448578992786 1 1
1.05826628660491 1.02711918717519 1 1
1.13927010160425 1.10649982323785 1 1
1.01798736186551 0.986494113932999 1 1
0.91126235968291 0.885899345290141 1 1
0.940606648082609 0.914910034227065 1 1
0.975012181815618 0.94521338532365 1 1
1.09205711141104 1.05875880092665 1 1
1.12305799125996 1.09002363958518 1 1
1.11973923309092 1.08822273267984 1 1
1.00209772031502 0.973896069610856 1 1
1.1053925665288 1.07373642916915 1 1
1.10796970021658 1.07453569260971 1 1
0.912073660461284 0.885764641019494 1 1
1.24162488592519 1.20463234545254 0 0
1.07963806570275 1.04999617149315 1 1
1.04047405370978 1.01157959201472 1 1
1.08795108259658 1.05683536060992 1 1
0.987490805648729 0.958669490559359 1 1
0.851904473405055 0.825496444752975 1 1
1.09202618648789 1.0615609255167 1 1
1.09534825999487 1.06343336247729 1 1
1.08579925787096 1.05443119151894 1 1
1.08755578618444 1.053544707121 1 1
0.939999411227524 0.91306927895284 1 1
1.12520486289629 1.09226904647739 1 1
0.928931648757096 0.899422594793036 1 1
1.05036512896829 1.01872667043106 1 1
0.813793149686435 0.790044156870708 1 1
0.976069010453383 0.948105008271917 1 1
1.20828892561907 1.17246436549007 1 1
0.81262555051008 0.788808589114662 0 0
0.883358094226684 0.858486953424211 1 1
1.06256812434292 1.03217357778144 1 1
0.907029641647728 0.880666649978735 1 1
0.831619429284438 0.809831700142396 1 1
1.06443551227134 1.03168570187993 1 1
0.878509085895091 0.851485131165947 1 1
0.936158197422267 0.90727996944613 1 1
0.964032196429646 0.934596294898179 1 1
1.00947920699157 0.98098965205642 1 1
0.93785651835584 0.909005843964025 1 1
0.742500419514346 0.72095156396925 0 0
1.16238307788668 1.12646522796031 1 1
1.12042447311515 1.08552432124795 1 1
1.0860812832289 1.05367501309016 1 1
0.745663483010867 0.724109924397229 0 0
0.937648173470581 0.909793483147401 1 1
0.92357532707498 0.897757460072767 1 1
0.685717073225214 0.663220451655396 0 0
1.02802256785125 0.996633262227824 1 1
0.947919029709821 0.921320753289933 1 1
0.716098072967711 0.697064030096396 0 0
1.06657900973473 1.03686021692753 1 1
0.840404176105382 0.817875651055899 1 1
0.816933637700674 0.791891298992494 1 0
1.08025844882501 1.04904232895109 1 1
0.939498004694496 0.911710154126623 1 1
0.91654563147812 0.889165224348027 1 1
1.07617665255353 1.04758979541667 1 1
1.12485844193605 1.09399945475585 1 1
1.13379724527566 1.10049172642846 1 1
1.06274411901754 1.03239521443823 1 1
1.0255606686769 0.99349031398666 1 1
0.87413045269313 0.849186064526749 1 1
1.03582669061947 1.0043093167995 1 1
1.16328273290037 1.12843518315714 1 1
1.06720053738227 1.03674504637952 1 1
1.03595911020612 1.0040749058945 1 1
0.8582251612561 0.834749696043892 1 1
0.862497759719036 0.837862988759056 1 1
0.940722729522134 0.915062165972063 1 1
0.998269408444923 0.969488881382767 1 1
1.1151913723257 1.08089246881521 1 1
0.994756245163902 0.964712263350704 1 1
0.792598108968161 0.767542369641746 1 0
1.05823591803619 1.02796881100735 1 1
0.712642881375848 0.690231716215588 0 0
1.20444764753643 1.16649990190439 1 1
0.890895658977805 0.865566763101539 1 1
0.9580880807505 0.929357599433347 1 1
1.13928105585128 1.10666448590743 1 1
0.919496874806003 0.892913899320906 1 1
1.01252600222508 0.983294463941354 1 1
0.997271418626752 0.967347471285302 1 1
0.810160115790796 0.785354378833986 1 1
1.04078903624166 1.01134296315584 1 1
1.01675424550215 0.987640017615444 1 1
1.03635590737581 1.00559747604626 1 1
1.10676238842886 1.07515582404522 1 1
1.04732254557716 1.0167456270733 1 1
1.02098259051745 0.991298440899978 1 1
0.858433507921605 0.8352638729528 1 1
1.09359918269607 1.06129163800859 1 1
1.04754471883795 1.01677904066663 1 1
1.17563599382209 1.13882362920907 1 1
0.922858071237601 0.897189459326327 1 1
0.962045791163074 0.932759093624023 1 1
1.09141482987489 1.05835120874688 1 1
0.941866822524955 0.913452213982925 1 1
1.14495063153088 1.11319288765678 1 1
0.983072228692944 0.95474439532222 1 1
0.9717967695248 0.944559262080913 1 1
0.817434587525437 0.79397016660675 1 1
1.00853510633969 0.97919501992712 1 1
1.05084168615619 1.01898636132045 1 1
0.945802800416193 0.915477327687101 1 1
0.957447239573492 0.928303351179866 1 1
0.930110694047588 0.901986616403538 1 1
0.976197734805701 0.947284127796738 1 1
0.892048844838073 0.864991409916179 1 1
1.14988046850364 1.11331630469271 1 1
0.964956175450423 0.937722118852811 1 1
0.97069300878058 0.943083919339999 1 1
0.91944873672975 0.893295626021836 1 1
0.889505037197897 0.865902357722693 1 1
1.22794807011818 1.19274730099007 1 1
1.12264580843284 1.09044613696723 1 1
0.876610731623061 0.849402365917544 1 1
0.975193559898023 0.945375266754422 1 1
1.00852880821594 0.978054464302839 1 1
1.04310261207906 1.01164095760594 1 1
0.99130366085567 0.962871033748948 1 1
1.00062660317341 0.973698968255558 1 1
0.841437482180644 0.818063971557646 1 0
1.07577676577854 1.04266635762872 1 1
0.854807668766552 0.827782517007497 1 1
0.834563277701219 0.811846771600025 1 1
0.951776049248277 0.923241696377168 1 1
0.801175913350055 0.77786280821633 0 0
0.909722015106483 0.881215858090282 1 1
1.13796394665861 1.10569752100537 1 1
1.02567670436982 0.995820324128191 1 1
0.868059890029181 0.843305377280815 1 1
0.963257095965959 0.935654948440428 1 1
0.765000272866779 0.743007707125244 1 1
1.0250832066199 0.994672279244242 1 1
1.1448637936464 1.10964794048993 1 1
0.90141742958154 0.877571302841041 1 1
0.886936602488047 0.860750353599221 1 1
0.878888574521795 0.850149110256602 1 1
0.921047843630371 0.895139794825673 1 1
1.06782682709286 1.03441515684075 1 1
0.964119303887884 0.935125237382951 1 1
0.885018356449875 0.861807122226578 1 1
1.26329104375965 1.22590064481345 0 0
1.054451153881 1.02173123089079 1 1
0.882457680770387 0.858779140062552 1 1
0.915890255195192 0.890093783577299 1 1
1.07015063868568 1.03904818795037 1 1
0.712073007251642 0.691055053117143 0 0
1.06947341503475 1.03806885960233 1 1
0.89714092714734 0.870109877905802 1 1
1.03987566171188 1.00702430276059 1 1
1.05672851133276 1.02511127712753 1 1
0.938396343124147 0.911763288396381 1 1
0.794455990937583 0.771554596632694 0 0
1.05967624034558 1.02680532478951 1 1
1.19617945472433 1.16027258085126 1 1
0.860804702529691 0.83514067863049 1 1
0.734134046147223 0.712607211195637 0 0
1.18846835930715 1.15304388534267 1 1
1.17156351404943 1.13854138460064 1 1
1.01315273601649 0.984124517774175 1 1
1.12428058839393 1.08987822055259 1 1
1.02357214516175 0.99322458873302 1 1
1.17083620539141 1.13692678673082 1 1
0.946280508216146 0.916910294998573 1 1
1.08347671627742 1.05111296326362 1 1
0.85795123461297 0.832393253639554 1 1
0.852092932416444 0.827557160994346 1 1
0.953729277418377 0.926612575972279 1 1
1.04280413998577 1.01475837071329 1 1
1.0600229914628 1.03062004238727 1 1
1.03672337418675 1.00713434139942 1 1
0.926418281363261 0.901082102867348 1 1
0.936388025555992 0.910371940244627 1 1
0.982845474736504 0.95458523838595 1 1
0.752468069922568 0.729124122798695 0 0
0.995426265407164 0.967474632439668 1 1
1.2332433869616 1.1983156244119 0 0
1.17457077028208 1.13941869783265 1 1
1.01101495936726 0.982413739004083 1 1
1.08304540822646 1.04979038153546 1 1
0.858537128068715 0.832650120968211 1 1
1.19386070713987 1.15954658639273 1 1
1.01140290708382 0.981351609801895 1 1
0.891171385399446 0.866808527855658 1 1
0.99357619170316 0.964580911019252 1 1
1.05386584637004 1.02058528524541 1 1
1.01993245428136 0.990776984050806 1 1
0.92655873662679 0.89842792426742 1 1
0.874754405771376 0.851163775920562 1 1
1.02378576093452 0.994807331529424 1 1
0.875813707063983 0.850223596878786 1 1
1.09072409899557 1.059616539959 1 1
1.04943628937302 1.01909719715463 1 1
1.02706173754583 0.994941248790557 1 1
1.18726175986239 1.15375178001021 1 1
0.967314373187614 0.93884406608479 1 1
0.860525766301315 0.835253888340497 1 1
1.04962717890902 1.0206898937422 1 1
0.860560467041765 0.836111746611527 1 1
1.13042836045081 1.09596981671914 1 1
0.96384700160815 0.936795530447796 1 1
1.09726260908561 1.0658843067755 1 1
1.11708651506329 1.08485981116381 1 1
1.05178230097453 1.02030519789785 1 1
0.794624850075763 0.772288294799539 0 0
0.892043525824348 0.865025966930585 1 1
1.05139404417201 1.0189160044163 1 1
1.03283201868672 1.00395997557381 1 1
1.14141571553632 1.10746675658609 1 1
1.09320600299161 1.06105208656116 1 1
1.0721582989536 1.04222974693773 1 1
1.03116772573157 1.0015015318437 1 1
0.892813976529983 0.866960562581267 1 1
1.01680803592439 0.988932593764095 1 1
1.09142644725861 1.06031494021845 1 1
1.05460778457023 1.02167749095628 1 1
1.08035404967171 1.04873771878675 1 1
1.00303880311434 0.973553567588149 1 1
1.03622701410028 1.00740329956107 1 1
0.794660557295354 0.772067326736277 0 0
0.797701465530283 0.774815323558854 1 1
1.06727971913198 1.03761002070821 1 1
0.937384434200208 0.910658473935462 1 1
1.06226719417757 1.03049103552389 1 1
1.10909136549085 1.07576013858584 1 1
0.947673494230706 0.921651180047906 1 1
1.01834410888124 0.989818311739308 1 1
1.12861154938983 1.09584499240591 1 1
0.992659870261102 0.964261518700945 1 1
0.898908121428537 0.874461845337173 1 1
1.02336385669695 0.993041818718587 1 1
1.07783337281393 1.0465310753287 1 1
0.969054994581399 0.940887198711804 1 1
1.1061430251301 1.07337946861912 1 1
0.943239774270702 0.914193226907148 1 1
0.879576069600555 0.855229193393304 1 1
1.0996295101281 1.06677264612414 1 1
1.00618056550969 0.976895829523265 1 1
0.921759796690424 0.895091729048552 1 1
0.86494225452183 0.838841974340683 1 1
0.93431888847811 0.908547411652959 1 1
0.907896365188229 0.879579618124075 1 1
1.15286227004965 1.11855658611852 1 1
1.13409818704718 1.10030989344395 1 1
0.981592395881753 0.952737527384451 1 1
1.14828428504728 1.11386267638903 1 1
1.00049924409059 0.970984257436331 1 1
1.04692336421298 1.0164711597649 1 1
0.870315277153732 0.845890197579301 1 1
0.926527515458468 0.899686126213281 1 1
0.866258116267091 0.841539861310792 1 1
1.06869853294126 1.0370927876263 1 1
0.973989885823338 0.945642884661385 1 1
0.790625390536309 0.76721785250305 0 0
0.849887404882764 0.824916092976049 1 1
0.801230966913458 0.777074415170398 0 0
0.926940711833507 0.90014162453711 1 1
1.05911662515741 1.02780868120006 1 1
1.11627016641106 1.08169830045149 1 1
0.841079180029698 0.815696563536295 1 1
0.938638594383479 0.910158417746907 1 1
0.932594332704297 0.905780749939505 1 1
1.0404018444704 1.00843437003865 1 1
1.18195265371659 1.14697145541934 1 1
1.09635615531094 1.0607505565521 1 1
0.938609027713761 0.911965306092704 1 1
0.827470291825792 0.803670583926218 1 1
1.00520181919803 0.974467803834074 1 1
0.862817314704712 0.838438176289734 1 1
0.801480816449789 0.779480837268732 0 0
0.955610337854898 0.926343566467247 1 1
1.08244635771231 1.05169810676175 1 1
1.08767561544535 1.05758691602408 1 1
0.960188957044652 0.933650823255291 1 1
0.954327878021311 0.927610120640116 1 1
0.881148051918908 0.856265217122496 1 1
0.837581880226834 0.811915826877922 1 1
0.972131730565278 0.942041241338946 1 1
1.001495638436 0.972021799841897 1 1
0.846935749122724 0.820991986557116 1 1
1.01897939190454 0.989519906982329 1 1
0.977259942669812 0.949137912140501 1 1
1.12093700397141 1.09025045117402 1 1
0.973709263764407 0.945887592418715 1 1
1.04242449441043 1.01233910666106 1 1
0.992174725304278 0.962381386343718 1 1
0.852503683136961 0.82714891690791 1 1
1.10352014888183 1.07162027346765 1 1
1.06685794089598 1.0350852114016 1 1
0.901275339792509 0.875894629768882 1 1
1.04050931292227 1.00789641233221 1 1
0.899682258142995 0.873932585598563 1 1
1.06845892450613 1.03708967430491 1 1
0.951802362866749 0.924861843467764 1 1
1.06644798228946 1.03613933729759 1 1
1.10281362614533 1.06950960885779 1 1
1.07293313901709 1.04131993773533 1 1
0.899669172221313 0.873654146543975 1 1
0.904267805456242 0.877346302871036 1 1
0.964295961796839 0.935413472030879 1 1
0.91167200946125 0.884758852116595 1 1
1.01354706770281 0.982763021349255 1 1
0.982004532247579 0.953912469185514 1 1
1.10321576436251 1.07295037812949 1 1
0.961171251245956 0.932354359995119 1 1
0.794936612478875 0.771274155097781 1 1
0.926784614716303 0.899797459499694 1 1
1.08444499446339 1.05018483143395 1 1
1.04459604706351 1.01098695060712 1 1
0.981593227334106 0.955217190328557 1 1
1.02193743803619 0.992369289913235 1 1
0.980479630234075 0.951258403916817 1 1
1.00118718753557 0.971658261117964 1 1
1.06748409613418 1.03621568178489 1 1
1.0306511521499 1.00024187652324 1 1
1.00997070035217 0.982502650565321 1 1
1.07119619924734 1.04042790321149 1 1
1.09335984929285 1.06061263271682 1 1
0.914087061486334 0.886160793788719 1 1
1.02291603154168 0.994255140286975 1 1
0.909174723662194 0.881534050761048 1 1
1.13470200266209 1.10153555328931 1 1
0.956249312015316 0.929044314400814 1 1
0.837918783007736 0.811397283339751 1 1
1.01314879682023 0.982957655073791 1 1
1.15746030141353 1.12392551375499 1 1
1.05574863100274 1.02461447834441 1 1
0.995523261647317 0.966849297423708 1 1
0.890599949443394 0.863568770133062 1 1
1.00828577613166 0.976159464753775 1 1
1.16042887726312 1.12612859298311 1 1
0.880336802177684 0.855435902816856 1 1
1.08771752207413 1.05627510453413 1 1
1.03358509372826 1.00539682596048 1 1
1.17400492155932 1.14109301641223 1 1
1.1273265105091 1.09274711699635 1 1
0.975033581883551 0.944974781685154 1 1
1.15436685329114 1.12127378345998 1 1
1.00087020607906 0.972095788940762 1 1
1.11886811253506 1.08426195614447 1 1
0.851612863639315 0.82742041848614 1 1
1.01287816776094 0.979701070603289 1 1
0.880372213689227 0.855593018463095 1 1
0.846608067395898 0.821410272569739 1 1
0.993727366175218 0.964931608272733 1 1
0.981689154220874 0.952552528134118 1 1
0.888806533536015 0.861838920128745 1 1
1.05633638284005 1.0244762350173 1 1
0.939927645191069 0.913008711118275 1 1
1.17113293748734 1.137264355409 1 1
1.0139084297977 0.982971790594012 1 1
1.43200977943821 1.39035510356853 0 0
0.914205011644613 0.886962595285529 1 1
0.941885319782175 0.914684205508934 1 1
1.33734961808309 1.29913999496843 0 0
1.01756154870752 0.988500114459706 1 1
0.937128962913767 0.907663711570689 1 1
1.00407581563828 0.973929494904193 1 1
0.898812067729852 0.872114697712234 1 1
1.0055689794032 0.977102830940893 1 1
0.943419334807607 0.915740549419858 1 1
1.03702737223452 1.00884631358841 1 1
0.899694334887533 0.873487474863189 1 1
1.04684785581733 1.0148547511387 1 1
0.953497992834464 0.92633859386654 1 1
0.939331229107356 0.913565426170721 1 1
0.746411447588111 0.723714994485603 0 0
0.820407823183589 0.7968608316416 1 1
0.84251299267691 0.819192351273969 1 1
1.00264288442204 0.97151311881145 1 1
0.981293449873161 0.952934430210453 1 1
0.984802100231961 0.955799440733517 1 1
1.00708928165983 0.979276820781581 1 1
1.05681348272911 1.02789696549395 1 1
1.05025567709135 1.01817473183676 1 1
1.06712762379697 1.03611522077274 1 1
0.928164864838325 0.900439107093914 1 1
0.959345463504443 0.931267211635353 1 1
1.05142327157949 1.01738323183051 1 1
0.894042909545268 0.868293148927752 1 1
1.192452922006 1.15347544375818 1 1
1.02622011831631 0.996437702465193 1 1
1.05999777840311 1.02874492043652 1 1
1.16994128326672 1.13511845614251 1 1
0.859389180047834 0.835046016920036 1 1
0.929123925078037 0.90254604021348 1 1
0.824571899058994 0.801037399437698 1 1
0.913839668432549 0.887633769826627 1 1
0.958594882803971 0.930435776293565 1 1
0.976152728070167 0.945309346229397 1 1
1.03595637948658 1.00657985357903 1 1
1.10517127695011 1.07400255532311 1 1
1.06749930844988 1.03370698060194 1 1
0.877421606375734 0.851716211630283 1 1
0.998388740705215 0.969440370902678 1 1
0.953174099873368 0.926759450105723 1 1
0.943123678542472 0.913151177398028 1 1
0.994828030968036 0.966859666975412 1 1
1.10889147533382 1.07699401294007 1 1
1.05599510755563 1.02353007265538 1 1
1.10616462964783 1.07544469880363 1 1
1.05490617341216 1.02565259759719 1 1
0.915050938401403 0.88804437592432 1 1
1.09763542037934 1.06567571461829 1 1
1.06587165166131 1.03716521524436 1 1
1.08460604935733 1.05200562198304 1 1
1.05727204314207 1.02542717784792 1 1
1.06800758939841 1.03482872036854 1 1
1.0066891615277 0.97366333128414 1 1
1.26230993267335 1.22645223711426 0 0
0.971762645589792 0.944348926065247 1 1
1.0443846485669 1.01386956206813 1 1
1.05243269167529 1.02348655517851 1 1
1.09082732065027 1.06018721182274 1 1
0.946939101442385 0.918008941966805 1 1
0.927687443910328 0.900992612107577 1 1
1.02450158704574 0.994334061741313 1 1
0.944003865903317 0.915329083597136 1 1
1.0720988891336 1.04127012306453 1 1
0.879403667591364 0.853870096829269 1 1
1.05117973853969 1.02086328445676 1 1
1.15434399079319 1.12164145182274 1 1
0.998135979639549 0.969119345420886 1 1
1.01314578298893 0.984028326425697 1 1
1.13081800626797 1.09717617866214 1 1
1.04415045955184 1.01268079087897 1 1
0.906739666031633 0.880580172508559 1 1
0.890221250958086 0.864290476404454 1 1
0.964760645801593 0.933251635324185 1 1
1.11240124412978 1.08133639511849 1 1
0.819118068793032 0.796442727579823 1 0
0.897710756836105 0.871983640946009 1 1
0.948059822912417 0.92104311281266 1 1
0.934041958537714 0.908441908563281 1 1
0.99325903788412 0.964013226109608 1 1
1.07887917772867 1.04728790470648 1 1
1.00135099787334 0.972672242413475 1 1
0.901397819810615 0.875962553856107 1 1
0.92667263874006 0.900643093638733 1 1
0.885928408147787 0.860968064473928 1 1
1.11281308372295 1.07821477493599 1 1
1.07060658186436 1.03476760496606 1 1
1.0308894839541 1.00167663003729 1 1
1.09290150460136 1.0622529249399 1 1
0.988807441717044 0.96004706668779 1 1
1.0443402364237 1.0135373824677 1 1
0.872377604418858 0.848370924997944 1 1
1.10928275244677 1.07736306772589 1 1
1.12144582117374 1.08830249181856 1 1
0.913070343913014 0.886175889024962 1 1
1.13135389639184 1.09808625369039 1 1
0.899869630017262 0.873497749068157 1 1
0.934716086416753 0.908023526275124 1 1
0.811282436699783 0.786886534182171 1 0
0.893547243047128 0.866546216797933 1 1
1.03321770065316 1.00258771023442 1 1
0.882676684126524 0.855868920508033 1 1
1.03391803103897 1.00291992865322 1 1
0.794994468398599 0.773745099349097 1 0
1.1041443949765 1.07222757353749 1 1
0.817826706206493 0.79374433769082 1 0
1.09750500027876 1.06672708339068 1 1
0.90902255687217 0.880553912082239 1 1
1.11410799395223 1.08063788512981 1 1
1.06549858555627 1.03379337114137 1 1
0.877387463314329 0.853139563186835 1 1
1.00379345432035 0.975608858205172 1 1
0.923824882821107 0.896979885573813 1 1
0.967902328963571 0.938498863719212 1 1
1.03609144391545 1.0066549269535 1 1
0.977723090758179 0.949685079559071 1 1
0.997914735572995 0.96679875327763 1 1
0.980539895331954 0.953101856472486 1 1
1.06812068549794 1.03766786105555 1 1
0.834728274523652 0.812610386268164 1 1
0.947815379720813 0.921498718301632 1 1
0.886635147767655 0.860713423920445 1 1
0.987949931664491 0.958734193657553 1 1
1.03030712167724 0.999258741723598 1 1
0.814685886448048 0.790671488995846 1 1
0.943732687262374 0.91811453289578 1 1
1.08948887937957 1.0579175795366 1 1
0.882540675124319 0.858033448368809 1 1
0.916247345744933 0.891290182711085 1 1
0.890456778971638 0.864509368452684 1 1
0.967743105925611 0.938143682023018 1 1
0.94147522310696 0.91280370965039 1 1
0.890372672567139 0.862674733859608 1 1
0.83774272417345 0.812675369096425 1 1
0.964822182214933 0.937887935727128 1 1
1.01048786292436 0.978842182692648 1 1
1.11474383758082 1.07889228011276 1 1
0.974024013706212 0.943430025573821 1 1
0.84820546827344 0.82361407797276 1 1
0.99273253989297 0.965546999616827 1 1
0.947643169297845 0.920428056781171 1 1
1.19055639545704 1.15433798050198 1 1
0.820632210272695 0.797336054842054 1 0
1.06227358776038 1.03260967973076 1 1
1.17100027940129 1.13749466020247 1 1
0.906844433512737 0.881123727574275 1 1
0.939584720741704 0.912810210085853 1 1
0.96777879297032 0.940452127133693 1 1
1.00150620423308 0.972272668289573 1 1
1.05006820307159 1.01931621870201 1 1
1.07096075655518 1.03966956210399 1 1
1.00718437317745 0.977228355321428 1 1
1.00787944387081 0.977429374848229 1 1
0.970657285548343 0.942380459977354 1 1
1.1155841018643 1.08398266325936 1 1
1.07352497006465 1.04247530001292 1 1
1.14966228959631 1.11668146479979 1 1
0.910073262658377 0.882977908311667 1 1
1.21696239833111 1.18366358923805 1 1
0.878816440723766 0.852024174377856 1 1
1.18969187368711 1.15387945034855 1 1
0.852382296912328 0.827827179350376 1 1
1.00692663774697 0.978964292390577 1 1
0.842196702580155 0.817221491849989 1 1
0.924045337724905 0.896023624934483 1 1
1.08998256275274 1.05692321139349 1 1
0.982743168797595 0.953929396071034 1 1
0.869641140374015 0.843566164427555 1 1
1.1556556327255 1.11828472675842 1 1
0.974097338255968 0.946980011469391 1 1
0.834782781527882 0.811197765520537 1 1
0.990245900308794 0.960236847451525 1 1
0.804322389061684 0.780161959105827 0 0
1.00568374208428 0.97542979464162 1 1
0.946951588737015 0.918790796623865 1 1
0.833937490101183 0.808764442647525 1 1
1.04626513843283 1.01623277645764 1 1
0.953635906255524 0.924860698003925 1 1
0.958258764032826 0.928331492373563 1 1
1.03456932092106 1.00424785878915 1 1
1.18837929341303 1.15553646097965 1 1
1.03919423307366 1.00786802150379 1 1
1.01296505804077 0.982935843554341 1 1
0.901326954980547 0.875549263707277 1 1
0.900573710697802 0.875281678492828 1 1
1.04631388159074 1.014291537731 1 1
1.18894444283975 1.15207812369623 1 1
0.933394883309 0.905773375161879 1 1
1.02277245659284 0.994715199778705 1 1
1.02789354521451 0.999314386143877 1 1
0.946555283566593 0.919138578991981 1 1
1.11045990157175 1.07938005031256 1 1
0.905374937851179 0.879604418168577 1 1
0.815296022141515 0.792563907751393 1 0
0.91672276829706 0.890969406596442 1 1
1.18198927549329 1.1487147985543 1 1
1.16028408462575 1.12509715074951 1 1
0.921674975614839 0.893517396829925 1 1
0.891837483493031 0.864837610520281 1 1
0.906394007463042 0.878907449922631 1 1
1.01044791304393 0.981754165831392 1 1
1.00719526931533 0.974983027319422 1 1
0.987506606400549 0.959753745925176 1 1
1.01574456368842 0.985920161698595 1 1
1.09005126036631 1.0573076295848 1 1
0.916260156415134 0.889645449382954 1 1
0.996778430396646 0.966438123450951 1 1
1.03031829041851 0.999840467864306 1 1
0.966752963860282 0.939270641196299 1 1
1.33185860510737 1.29114872704447 0 0
1.07539960237681 1.04392158106795 1 1
0.932057842720917 0.904884090966303 1 1
0.95866347211693 0.929862883297832 1 1
1.0277538825014 0.997153047990833 1 1
0.99594149333205 0.96736325882173 1 1
1.05013686250691 1.02117341928657 1 1
1.00973252075189 0.98027444347041 1 1
1.12914521180189 1.09648071670936 1 1
1.05610659891283 1.02237008788536 1 1
0.91240511881256 0.886646836794055 1 1
0.890430615333171 0.86413625784269 1 1
0.954678092625851 0.926689712305828 1 1
0.891314356286224 0.864366974208215 1 1
0.974529559226197 0.948446310479816 1 1
0.964889478913316 0.93716395450245 1 1
0.94955442070177 0.921656431230243 1 1
1.03516010256514 1.00569929872205 1 1
0.83479475297077 0.810046433025176 1 1
1.00222625337548 0.97276147494793 1 1
0.891017600304334 0.866872615186651 1 1
0.926446905657276 0.89967976836526 1 1
0.862654248950334 0.838565625879563 1 1
0.984376469065613 0.95450207112235 1 1
0.999965546655338 0.970397332272998 1 1
0.945077760511269 0.916278146856368 1 1
1.09691300351178 1.06498892503325 1 1
0.82956118690042 0.805604172259818 1 1
1.06920204943514 1.03783364513594 1 1
1.0479721228538 1.01550888586484 1 1
1.01688321135391 0.987333480046408 1 1
0.948389219955944 0.920583247816422 1 1
1.30804608832358 1.27054840007924 0 0
1.00205555739914 0.975140481480755 1 1
0.794603514105153 0.768719447621986 1 0
1.17023132494924 1.1373814719985 1 1
0.909666469639034 0.883081487947733 1 1
1.05184246376365 1.02064807335484 1 1
1.07842801072455 1.04586485462733 1 1
1.17777298734192 1.14313409924088 1 1
0.87967290523625 0.853898742717199 1 1
0.841164377355209 0.816018034023966 1 1
0.961339391287936 0.933465035852849 1 1
1.0275556222176 0.998470737729624 1 1
1.21658636303968 1.17977539627453 0 1
1.20666782031146 1.17303875375134 1 1
1.05654962954803 1.02716297766741 1 1
0.993868243859327 0.965201872205744 1 1
0.997868686254409 0.968312838716561 1 1
1.05409660165522 1.02556020474292 1 1
0.806920148464927 0.78359846152634 0 0
1.03549679576973 1.00518525721999 1 1
1.00447550951503 0.975467965620608 1 1
1.11722801051694 1.08375851785619 1 1
1.20835879707449 1.17235330035471 1 1
0.960416946050611 0.93429463207869 1 1
1.08320134947343 1.05281541039062 1 1
0.961599098296752 0.934420499718458 1 1
1.08492094768313 1.05530846736945 1 1
1.09812547368619 1.06472054302562 1 1
0.759244883988461 0.737151899732188 0 0
1.12927796497442 1.09616168607215 1 1
0.992350661028031 0.963963121278781 1 1
0.949461891674348 0.919653070790078 1 1
1.13402293420465 1.10062141170612 1 1
1.10699728349075 1.0736855492039 1 1
1.01337960448625 0.984733663674265 1 1
0.861937779803699 0.838602047680993 1 1
1.00240334951225 0.974031071424793 1 1
1.05801981692898 1.0255016535464 1 1
0.897960903300563 0.87278424417656 1 1
0.848316659705458 0.824035958368025 1 1
1.06600816843572 1.0344318907282 1 1
1.12749424879054 1.09274450197547 1 1
0.82467418420312 0.800916289546273 1 1
0.998438640297874 0.969103032604094 1 1
0.802304423844031 0.779405029757851 0 0
1.17962344217673 1.148177582135 1 1
1.01433578130689 0.98279084423987 1 1
1.18076659236387 1.14382038362763 1 1
0.877018402544454 0.853040275747641 1 1
0.992020881341495 0.96171688507664 1 1
0.728527850584724 0.707514711021577 0 0
1.00658649371534 0.976125862228978 1 1
0.99857748041153 0.969900047688829 1 1
0.720463459129248 0.699907804751699 0 0
0.881864403443307 0.855871800434077 1 1
1.06155911347036 1.02993555411776 1 1
0.974331710670651 0.944168592791814 1 1
1.10628082222608 1.07384824611608 1 1
1.00317853807767 0.974486871515468 1 1
0.955308777097228 0.925162720171477 1 1
1.09123436964548 1.05915268545027 1 1
0.939076444822847 0.912251866194967 1 1
0.765559696309464 0.744096857830816 0 0
0.839760481353445 0.816198480874694 1 0
1.06726724315675 1.03592524013004 1 1
0.982970047473103 0.955573974891684 1 1
0.956477159207476 0.929112596646293 1 1
1.14609137392833 1.1114426071389 1 1
0.856795649610328 0.829816493545337 1 1
0.830687805301024 0.807513274490038 1 1
1.0659810543303 1.03419943857358 1 1
1.00221236145907 0.975088433368372 1 1
1.1663747158063 1.1307841671703 1 1
1.02231389531018 0.992564151937778 1 1
0.860570016667839 0.835394294369631 1 1
0.971982786676997 0.943123665451914 1 1
1.0585227959436 1.02764190302768 1 1
0.939131177875232 0.908192175692921 1 1
1.03778213222651 1.00945196359773 1 1
1.00397295686911 0.976120360225659 1 1
0.712534865664436 0.692358904469216 0 0
1.05378654061878 1.02365096596237 1 1
0.863852057107149 0.838103972000393 1 1
0.917925292351568 0.893999912222164 1 1
0.893417004888092 0.868200750770032 1 1
0.800694700916802 0.778357082582312 0 0
0.93533268537279 0.907637367697144 1 1
0.848240428909211 0.825432120263082 1 1
0.928004994719567 0.902406238800767 1 1
1.02161562203534 0.989788397860339 1 1
1.07064957088274 1.0384456056757 1 1
1.0442453821896 1.01320517023738 1 1
0.989917872841888 0.960283405935232 1 1
1.02054966671998 0.991941822393871 1 1
0.891285605210631 0.865635804029121 1 1
0.807118669605414 0.783069419317764 1 0
0.875135279041116 0.848496869223915 1 1
1.06416689002724 1.03355817611066 1 1
1.1504799825719 1.11379003348055 1 1
0.978175853933844 0.950629579715332 1 1
1.12108781583145 1.08768552494072 1 1
1.02259166308711 0.992995074462723 1 1
1.04359677282988 1.01230434377294 1 1
1.03815569479127 1.00589922410096 1 1
1.06999383410537 1.03873702621544 1 1
0.99453142940656 0.965701014117868 1 1
0.983266507742473 0.954691510193607 1 1
1.11001966816726 1.07643939437589 1 1
0.981204317764821 0.953799422294347 1 1
0.869551908870995 0.842641539301387 1 1
0.944773359065314 0.918062401276074 1 1
1.06835299547822 1.0377415669082 1 1
0.967951501379154 0.939794864015303 1 1
1.06668623296067 1.035078693318 1 1
1.11160229614597 1.07711736196177 1 1
0.893463343102557 0.867538032630403 1 1
1.04371246468118 1.01271664172867 1 1
0.857988685706974 0.832308608516115 1 1
1.05418432637473 1.02421894583734 1 1
0.998180179045703 0.966083793529379 1 1
0.911211342175515 0.884857015407795 1 1
0.915904884626966 0.885577050412646 1 1
0.8888349047406 0.861309373348994 1 1
0.960876243253502 0.933442155013491 1 1
1.00179866346959 0.972645869865171 1 1
0.868059893554504 0.841149339847379 1 1
1.06479671041111 1.03376134085695 1 1
1.10504603337966 1.07120113035629 1 1
1.03438391545701 1.00615231536258 1 1
0.923755462150913 0.897264920889373 1 1
0.977954857895111 0.950714463548023 1 1
0.89929414271444 0.873283233083422 1 1
0.97555468770555 0.945491131848935 1 1
0.997015197435085 0.966984447593671 1 1
1.08404961409447 1.0512862454597 1 1
1.07563208276079 1.0452904429304 1 1
1.04386004758212 1.01439474943598 1 1
1.00998967721228 0.979956949067875 1 1
1.14658384854977 1.11414010754221 1 1
1.01993292631935 0.988361285418223 1 1
0.866647404530402 0.840910083685908 1 1
0.871783377616753 0.846564260564842 1 1
0.910543389578658 0.884498277780896 1 1
1.18072266490604 1.14582207620687 1 1
1.21738928235696 1.18229112631661 1 1
1.1613759336548 1.12617877554012 1 1
0.936689430396267 0.909646477262313 1 1
0.993906666938368 0.965284238306556 1 1
1.08700290510407 1.05579813535595 1 1
1.09982072179044 1.06835886265944 1 1
0.950749944896484 0.922737856538411 1 1
1.06956924825896 1.03648916952933 1 1
0.831067988149369 0.807714445545351 1 0
1.01249600961726 0.982353123049224 1 1
1.11479384684575 1.08207423331688 1 1
0.928715813820471 0.901542776339264 1 1
1.00705298628621 0.976225770748462 1 1
0.983989058204106 0.955554850134008 1 1
0.999728673012398 0.969731626329367 1 1
1.04561386795703 1.01468826374495 1 1
0.961506848617402 0.93409251582749 1 1
0.776111507907076 0.754117394425367 0 0
1.17006582277594 1.13683761299676 1 1
0.949740065975406 0.921909434714875 1 1
1.15082709667014 1.11757339075065 1 1
0.918771603003237 0.891268553497069 1 1
1.01603324214297 0.98624004727194 1 1
0.93815696195878 0.910305525914929 1 1
0.883585534097822 0.858171343887174 1 1
0.911058685482662 0.884337006153964 1 1
0.939433539599174 0.912421752690886 1 1
0.939171460680305 0.913238800948624 1 1
0.955252401605194 0.929668124042306 1 1
0.96612452120077 0.935591910364603 1 1
0.885858558782029 0.859937357676755 1 1
1.0599566511411 1.02948681917812 1 1
1.04432532330037 1.01481078471489 1 1
0.834019619512715 0.810232178760712 1 1
0.967109360755772 0.939971000117061 1 1
0.985813256854146 0.956339871413002 1 1
0.91193940854299 0.881627397416013 1 1
0.975903643425111 0.945897309035951 1 1
0.968895919506165 0.941142635931934 1 1
0.946609434119361 0.920251570675192 1 1
0.950606224868804 0.922535615610446 1 1
1.00709867382891 0.978756202564224 1 1
1.03997720948534 1.00851879236315 1 1
0.963080080150824 0.935319329581655 1 1
1.04022187094825 1.01061398413416 1 1
1.12169873337984 1.08903206743779 1 1
0.906380493730145 0.880471566533636 1 1
0.95323937155005 0.92485875915078 1 1
0.837472167305923 0.813460992630227 1 1
1.0043017468014 0.973305159070528 1 1
0.959377918535918 0.930945268476826 1 1
0.872998021565982 0.845409034913176 1 1
0.96180351578819 0.93301491687219 1 1
0.937662458851619 0.912993395258518 1 1
0.935228528445881 0.905369187015169 1 1
0.990446322296474 0.957790520877489 1 1
1.00795089921471 0.980578043166668 1 1
0.97856599443892 0.950494030716534 1 1
1.03196446907134 1.00141554804421 1 1
0.937395702333884 0.909300704561339 1 1
0.923670987050528 0.895619924213765 1 1
1.05459043796596 1.02220032829745 1 1
0.997676429830528 0.968383460825695 1 1
1.15490101038163 1.12097239071701 1 1
0.975557880019921 0.946904813941472 1 1
0.888325273566874 0.862403917374813 1 1
1.07502991988548 1.04463902189304 1 1
0.994608270448597 0.96603368151796 1 1
0.963765923241924 0.937371986306615 1 1
1.03531172500172 1.00544033805906 1 1
1.06752514318737 1.03584695010715 1 1
0.86188241559503 0.839149821450771 1 1
0.889486878717128 0.863586985480247 1 1
1.02065464162386 0.988852569357498 1 1
0.872031204745426 0.846216414973311 1 1
0.996952551046796 0.968285826568878 1 1
0.907638404151659 0.879598554772782 1 1
0.929547113808709 0.902849196371403 1 1
1.03612168926047 1.00748467884271 1 1
1.01657995147606 0.98617367892836 1 1
0.964371287146618 0.936115536054927 1 1
0.916272692089325 0.889439001331588 1 1
0.855195368100977 0.830039178251348 1 1
0.913965051010253 0.886444563080302 1 1
1.05239904470524 1.01960316543003 1 1
1.03350304547236 1.00449227982761 1 1
0.854622018485497 0.830298140012849 1 1
0.950108675440761 0.924121251914108 1 1
0.949317689284379 0.920144895249935 1 1
0.81207351322575 0.786937639677133 1 0
0.913613191241353 0.888032212169606 1 1
0.979615645045616 0.952350624475225 1 1
0.890009960123078 0.863710818223414 1 1
0.91252652375474 0.886861620535545 1 1
0.823895001632884 0.800180206455489 1 1
1.10083024644378 1.06650774297326 1 1
0.97126299411317 0.942208046245118 1 1
0.881385245858318 0.855735265898289 1 1
1.06595672776416 1.03589421866453 1 1
1.04967580955189 1.02011020466331 1 1
1.07840529210569 1.04438569175691 1 1
0.951660533869464 0.923328215896717 1 1
0.878327400858362 0.852384291043026 1 1
1.23329401419112 1.19432437278123 1 1
1.06578569599293 1.03410021005777 1 1
0.779284548906374 0.756659973412249 0 0
1.08638863657232 1.05310801282056 1 1
0.879785202190391 0.854484656260257 1 1
0.885982313638935 0.860961483717381 1 1
1.0384719185799 1.0053821307418 1 1
1.0476377516332 1.01626113394981 1 1
0.967783527295396 0.940453244621393 1 1
1.01406758058371 0.985211975085291 1 1
1.13218156463957 1.0990185187493 1 1
0.936202124738094 0.909852491244417 1 1
0.965651379805048 0.936038371936212 1 1
0.951516362084906 0.924146674187476 1 1
0.867866061848331 0.841539019952058 1 1
1.01047210881961 0.981926468447931 1 1
0.98698334132375 0.957768720437308 1 1
0.822486973473654 0.799444705511184 1 0
0.809643624229424 0.785867601605852 0 0
0.844532273941175 0.818707646903014 1 1
1.01064344586242 0.983238322141513 1 1
0.944103718224388 0.917496533261576 1 1
1.02301056600558 0.993163895345973 1 1
0.920273087026101 0.894155086196986 1 1
0.929955508286147 0.902392305573335 1 1
1.09716899178298 1.06337423025117 1 1
1.01707233876116 0.987153539281823 1 1
0.809380127472782 0.785925838720161 0 0
0.896629499195687 0.869314508233715 1 1
0.988760854652343 0.959215643310451 1 1
0.904504160776553 0.878515469013007 1 1
0.860262910050911 0.835996817793776 1 1
1.00086230921272 0.973857201044035 1 1
0.946898115984121 0.916535711546383 1 1
0.969335191586716 0.940212284134509 1 1
1.13652832925956 1.10271959208534 1 1
1.00650851219745 0.978956493066242 1 1
0.789463697654577 0.766046682856798 0 0
0.932659460477082 0.904631069624345 1 1
0.844977049088348 0.822703740039465 1 1
1.04571393950206 1.01576262526571 1 1
0.884851519415853 0.859539899835384 1 1
1.15552394919009 1.12143378213777 1 1
0.92457282977832 0.898809059403648 1 1
0.985666286389872 0.956477263779088 1 1
1.0813652233758 1.04850909245609 1 1
1.00915699543982 0.978537207431015 1 1
1.27931098837022 1.24300382857104 0 0
0.934269221071065 0.90522665470211 1 1
1.01853964426287 0.989688919771998 1 1
1.08688267138215 1.05651757870274 1 1
0.933728452141063 0.908440377668387 1 1
0.798874186643568 0.774480777508517 0 0
0.931737510174931 0.901396146880433 1 1
0.84077505939507 0.817407601098869 1 0
1.07090513429296 1.03865516767319 1 1
1.14111248184028 1.10872014936435 1 1
1.04133176552648 1.01111500668733 1 1
0.892757155087917 0.865091486879247 1 1
0.79188663028196 0.769455345486824 1 1
0.909913713796536 0.881150170572884 1 1
0.910347304934538 0.884626869865643 1 1
0.836053187910321 0.810225539307119 1 1
1.02582466890474 0.992791655420962 1 1
0.991732216307723 0.961768271670612 1 1
0.958360372409312 0.930123577280028 1 1
1.09360491822999 1.06159250791673 1 1
0.911156299334449 0.884195864064501 1 1
1.00274685679345 0.97335351384608 1 1
0.959570808970837 0.930950022540929 1 1
0.931991894308972 0.905315301230709 1 1
0.966911979304995 0.939740156014393 1 1
1.08355475287679 1.04831460528731 1 1
1.00792996273637 0.97731602093347 1 1
0.951610115564623 0.925189989964382 1 1
0.900610188651002 0.873348300448961 1 1
1.13046589515718 1.09739233931286 1 1
1.06289597225437 1.03231790836072 1 1
0.920619344205925 0.893996838151224 1 1
0.905201763341467 0.87859904950715 1 1
0.998746037268311 0.970843006539562 1 1
0.945048868553222 0.918354925032289 1 1
0.88937703653446 0.863020846878008 1 1
0.966536672459458 0.93420513360108 1 1
0.939627243105062 0.912150939052482 1 1
1.02660965558204 0.996028559470766 1 1
0.959822004228763 0.933092247045215 1 1
0.843160651900902 0.817625137230544 1 1
1.02927192600749 0.998338469722402 1 1
0.970963236268971 0.944289633044374 1 1
0.981973251374229 0.953804399129466 1 1
0.975846061518293 0.946484234170764 1 1
1.04326666611747 1.01234714860215 1 1
0.851016261372427 0.827555738191868 1 1
0.916724910476841 0.890084299100595 1 1
0.982570207099037 0.954794144114449 1 1
0.963729359263325 0.936355119218695 1 1
1.09402328785274 1.06375696879056 1 1
0.963154442149813 0.935428000385476 1 1
0.932389613394659 0.90402291433915 1 1
1.13458976442696 1.10271077205339 1 1
1.12613822119052 1.09233259075519 1 1
0.983712526425606 0.955584282999042 1 1
1.17998196894305 1.14304590327137 1 1
1.09184723267757 1.06081373292575 1 1
1.1246523003952 1.09319079807191 1 1
1.107554371379 1.07624888206051 1 1
0.970846628450644 0.94188366093205 1 1
0.993266132919878 0.964455664262719 1 1
1.05082826503066 1.01788076439324 1 1
1.14025998136702 1.10425330482354 1 1
1.09848615079252 1.0674313365441 1 1
0.982297508139439 0.953482382970959 1 1
0.95600104116651 0.928286640917495 1 1
0.957201215343133 0.929478441529348 1 1
0.965113546780013 0.937822196266856 1 1
0.944366472103808 0.918026909379011 1 1
0.864240219439703 0.838532880193723 1 1
1.17562475724865 1.14152818294899 1 1
1.13355234765959 1.10126078670579 1 1
1.00729569315968 0.976266340770964 1 1
1.11257476363794 1.08020463369955 1 1
1.15998371539342 1.12569628780603 1 1
0.911003210418269 0.882656920683165 1 1
1.06906488814484 1.03722671493747 1 1
1.08059400178413 1.04880594986857 1 1
1.15805279461223 1.12406495614745 1 1
0.916544273820065 0.89155541136982 1 1
0.782327940498275 0.758242484878144 0 0
0.853254812693746 0.829297551607127 1 1
0.910979471942266 0.884462170138413 1 1
1.12164187881813 1.08621989906954 1 1
0.899534738255171 0.874250624125975 1 1
0.844215979989143 0.818854101493756 1 1
0.832497192865011 0.807962642986776 1 1
0.90835135699916 0.881387636744783 1 1
1.00094851821063 0.970810474925136 1 1
1.00442843090273 0.976626199146695 1 1
0.984746789650065 0.955982701080543 1 1
1.17305949701854 1.13860861595956 1 1
0.939355279735525 0.908093343670463 1 1
1.13072249823624 1.09939259439982 1 1
0.865980029498067 0.840618966984332 1 1
0.994772313096368 0.964347417830483 1 1
1.0016383417956 0.971803050425915 1 1
0.960466079254143 0.934331925071047 1 1
0.896009247380047 0.868878549284398 1 1
0.971679748427129 0.943326374723193 1 1
1.15054727191701 1.11661380486114 1 1
0.864621833427004 0.838621242690988 1 1
1.25678065989682 1.21976697337776 0 0
1.03981692818081 1.00765370162439 1 1
0.983938061681007 0.95688711486742 1 1
1.04868097917996 1.01954889772648 1 1
1.24371901747403 1.20798557138506 0 0
1.15546704770504 1.12267898983158 1 1
0.876680557163484 0.852395299692237 1 1
0.947710700930505 0.918607747716418 1 1
0.861985856761205 0.837589444628523 1 1
0.931828285129032 0.905473278712888 1 1
1.15161717119417 1.11706935910104 1 1
0.993094587882324 0.962609684561781 1 1
0.989342384635747 0.961768698989187 1 1
0.90852792902023 0.882619028102718 1 1
1.06371303976371 1.03291761681541 1 1
0.892161084208087 0.866366786408504 1 1
0.984984459851449 0.957334095244864 1 1
1.05156740690729 1.02223018606863 1 1
1.04733000478161 1.01810209954149 1 1
0.901123986075507 0.875122706003034 1 1
1.12140388559188 1.09047379457282 1 1
1.26573011707068 1.22909487457511 0 0
1.15908009033095 1.12560337604773 1 1
1.11147842017231 1.07875514208768 1 1
1.07398498224978 1.04332476357028 1 1
1.14180216838583 1.10764227326798 1 1
0.93386061121726 0.908226812311344 1 1
0.927369290257691 0.900791056336587 1 1
1.07019591277696 1.03901161548152 1 1
0.973268097704671 0.946060943436794 1 1
0.878372953322048 0.851908120980951 1 1
0.996730981863566 0.967115240577227 1 1
0.915009217529427 0.887701844479387 1 1
0.970146858034116 0.942630547837993 1 1
1.04659370865532 1.01639106049876 1 1
1.00103486000103 0.970263942362929 1 1
0.956689332401235 0.928505614244214 1 1
0.949688984212978 0.922508609206467 1 1
1.02651847240372 0.997330765835921 1 1
0.896685931265972 0.870681949017194 1 1
1.00933026970526 0.980104566633943 1 1
1.06767337475614 1.03537620196111 1 1
1.11281782032209 1.07954518991702 1 1
0.829251282828747 0.806348253573028 1 0
0.928334413254022 0.901764464994444 1 1
0.915879804356472 0.889390755407424 1 1
0.914564537690453 0.889139256013374 1 1
1.00352480437856 0.973125844375949 1 1
1.12609356254185 1.09484806036903 1 1
1.03331366904134 1.00313385884931 1 1
0.939050727047768 0.911845748540282 1 1
1.05904014271862 1.02805483983027 1 1
1.19471546498298 1.161233504369 1 1
1.09698248758163 1.06645750257141 1 1
1.16895524416229 1.13563544765684 1 1
0.914365717668318 0.887465945727539 1 1
1.0075822134813 0.978950271497008 1 1
1.03368085701891 1.00448567570835 1 1
0.853855242177559 0.830685834430923 1 1
0.958867438369394 0.930676188871137 1 1
0.838189300072302 0.814472484900466 1 0
0.991755390503764 0.9635316262554 1 1
0.940693027991293 0.912253652540659 1 1
0.957575217733126 0.929448137676432 1 1
1.11075401155244 1.07644540741244 1 1
1.06240550638114 1.03265734896725 1 1
1.05110206862054 1.02008066003743 1 1
0.950221019031264 0.922535136193862 1 1
1.04751176005434 1.01883994209037 1 1
1.03701322851439 1.00481767494089 1 1
1.03649837082265 1.0078880076024 1 1
1.09753865001387 1.06429080804607 1 1
0.845314024746083 0.82165505350562 1 1
1.05249843814719 1.02141933812784 1 1
1.06182553200977 1.03049200778483 1 1
0.988040113901463 0.959740189170036 1 1
0.985968336744477 0.957576803397708 1 1
0.867795079469259 0.839900144093601 1 1
1.0459317814242 1.01593546141649 1 1
0.904015462311435 0.875980333159016 1 1
0.889174640240391 0.863930095827999 1 1
0.863154611768787 0.838250615570604 1 1
1.11159355932303 1.07749727335989 1 1
0.881522507448601 0.856822508869272 1 1
0.942999569296895 0.913495665871181 1 1
1.05358033987346 1.02489798353019 1 1
1.02983041586404 1.0002434989558 1 1
0.927681783578012 0.898939911597235 1 1
1.03392426737732 1.00469208731823 1 1
1.01515787966325 0.987532532113139 1 1
1.02814758724464 0.998904460727064 1 1
0.870979264183003 0.842448823925613 1 1
0.84179686402322 0.817998897959253 1 1
0.945626358756071 0.917935061996114 1 1
1.14826218067579 1.11304900611778 1 1
1.14014338736783 1.10742099075503 1 1
0.844494701544309 0.820931292780331 1 1
0.984922794217104 0.954480889670315 1 1
1.02783070882975 0.997460619905782 1 1
1.14969028110059 1.11479106407357 1 1
1.01998032046261 0.990568903382093 1 1
1.07084158267197 1.04127237045539 1 1
0.772852681412984 0.751122832549827 0 0
0.965631963065916 0.937182545057561 1 1
0.927757473091413 0.901062671432177 1 1
1.14788708739609 1.11246975009216 1 1
1.06473314102455 1.03453738043429 1 1
0.868228797967347 0.843687761956794 1 1
0.8717924146529 0.845955428265829 1 1
1.00545470938863 0.976390137142823 1 1
1.02883097090256 0.997483283217131 1 1
1.19624887947324 1.16120836464121 0 1
1.03052627854467 1.00188540518964 1 1
0.941416136192789 0.911918283901601 1 1
1.06358406844575 1.03172611557655 1 1
0.919113973146273 0.890831409464947 1 1
0.979279337242953 0.951050842772563 1 1
0.922921216194824 0.894102453623481 1 1
1.1469607902828 1.11156126895132 1 1
1.11184160845158 1.08066999018143 1 1
1.04948795522576 1.01807990479389 1 1
1.00559093220343 0.976631353037021 1 1
0.860926035233323 0.835397285016812 1 1
1.0004069352281 0.971105243028159 1 1
0.919426096320464 0.892202086363241 1 1
0.915909062458902 0.889272140604527 1 1
1.16815653159802 1.1313502618426 1 1
0.880808559153686 0.852651860626071 1 1
0.944952316130984 0.918383685536465 1 1
0.910985259824259 0.882336102975334 1 1
0.773268829851275 0.751071329289109 0 0
0.972843716674472 0.944982693274077 1 1
1.023924921711 0.992899428613947 1 1
1.03024241015033 1.00044942438448 1 1
0.963292170886042 0.935485791587249 1 1
0.866336506057577 0.842172160097227 1 1
1.0196165742038 0.989530052005493 1 1
1.03702223727549 1.00673496236747 1 1
1.08486828654292 1.05382738867125 1 1
1.13426015523392 1.10192027481686 1 1
0.8101108995309 0.78627881635684 0 0
1.20311709036044 1.16690465038773 1 1
0.909287515706677 0.87961102653125 1 1
0.864338404719985 0.838558001215133 1 1
1.07542320108571 1.04048775247841 1 1
1.06685026653079 1.03579251548874 1 1
0.943254516495843 0.914933532135398 1 1
1.17335761082707 1.13970652386944 1 1
0.937238242939288 0.908525875561086 1 1
0.913577625818667 0.88787573502957 1 1
0.992601374881826 0.964307841703493 1 1
0.961946389794952 0.934018413823022 1 1
1.0267899831909 0.9974282796169 1 1
1.05377309472245 1.02407043127781 1 1
1.09910305295723 1.0664969765685 1 1
0.822588784605556 0.79907782660105 1 1
1.0553779199861 1.02614673395242 1 1
1.18993168372527 1.15551721300866 1 1
0.85144336565847 0.824736912259219 1 1
1.06376537629056 1.03420958801001 1 1
0.984799418045365 0.95566797090507 1 1
0.957563206700351 0.928328793793787 1 1
0.995542963575271 0.964638394041032 1 1
1.11916610274378 1.08586412815791 1 1
0.983802721463937 0.95301414904652 1 1
0.919363219854983 0.892845493459758 1 1
0.938084665325745 0.908643632028565 1 1
0.958476360651378 0.931161043907479 1 1
0.96632269208045 0.935747950753396 1 1
0.92680422115002 0.900012738246591 1 1
0.949211317005464 0.921753749053892 1 1
0.818272518383082 0.795468591372467 1 0
1.01926230516265 0.988443471163774 1 1
0.812877448910285 0.789802338977572 1 0
0.926786584892657 0.898890054317545 1 1
0.820609863038307 0.79759923565778 1 1
0.917412116955396 0.892050362266274 1 1
0.917928399235015 0.890120556653719 1 1
0.944835110083926 0.916812442409977 1 1
0.839038788744047 0.815070160051947 1 1
0.884637139683692 0.858009199547228 1 1
0.951926397376096 0.924845939740422 1 1
0.987270871338006 0.959662682828915 1 1
0.807896645409912 0.785356729669847 0 0
0.986745383491504 0.957849013283583 1 1
0.91862221833704 0.892367985285572 1 1
0.902160591530236 0.874644686785561 1 1
1.00291046014653 0.97436194796464 1 1
1.00576630204745 0.976209775039224 1 1
0.994400005269904 0.966432188016155 1 1
0.974547100316871 0.946176565834095 1 1
1.11730708767077 1.08518494518852 1 1
0.971427741210818 0.942269242433689 1 1
1.20299641536983 1.16642373234765 1 1
1.03796446929043 1.00736500089006 1 1
0.862209742349412 0.834337012147971 1 1
0.901279164257482 0.875276633353822 1 1
0.853616120603167 0.828980316737317 1 1
1.05920051810787 1.02704570141696 1 1
0.963531100217826 0.935230168541182 1 1
0.854036232203771 0.829828951753312 1 1
1.1178394409161 1.08313203424877 1 1
0.87785884248281 0.850311450063777 1 1
1.04426302086078 1.01412795261508 1 1
1.1247787717768 1.09287911126467 1 1
1.14106036628643 1.10736225993123 1 1
0.804244161118428 0.781349730755632 0 0
0.776870701593148 0.753302025483122 0 0
0.966543504803901 0.938289761119851 1 1
0.911711750970576 0.885794354439669 1 1
1.02456330131361 0.994815648884926 1 1
0.970262674478913 0.938786954549343 1 1
1.02371999236856 0.990809490085278 1 1
1.0134184440944 0.984775873306438 1 1
1.01303639007242 0.981630282103093 1 1
0.976817710570235 0.947690839296798 1 1
1.09149109598516 1.05739094567035 1 1
1.1780147633366 1.14263609504596 1 1
1.01642708964359 0.987029060598494 1 1
1.00233467441684 0.973481269267463 1 1
0.899159543798624 0.873904171162756 1 1
0.921022739397191 0.893714520228633 1 1
0.859951043747014 0.834300195099742 1 1
0.939593133092265 0.913576103025641 1 1
0.982385528968048 0.953987822883861 1 1
0.953166615588403 0.924828871603499 1 1
1.06720380428124 1.03552765315367 1 1
1.05169309852983 1.02127992190078 1 1
0.893593091830732 0.866766296819061 1 1
0.733682574207601 0.713317422180725 0 0
1.09357292826375 1.05934816529725 1 1
0.943732994778659 0.918493378807993 1 1
1.03868454462885 1.0077327289604 1 1
1.01397002801241 0.984989270230539 1 1
1.21591144528423 1.18099963934092 1 1
0.967759671540719 0.939833053897307 1 1
0.920832652591568 0.893428690177436 1 1
1.09071222313311 1.05810422639055 1 1
0.954146209635041 0.925546362717805 1 1
1.21609864135277 1.18317354189272 1 1
0.798312396012104 0.775439975968893 0 0
0.864201530240569 0.84130133176255 1 1
1.14303405453597 1.10853852541323 1 1
1.03338135900755 1.00402693742186 1 1
0.945143854658878 0.916655851502552 1 1
1.02150679252117 0.990402326429653 1 1
0.90641702152403 0.880290632493062 1 1
1.06581745267797 1.03527712103874 1 1
1.02978049994662 0.998000826430299 1 1
0.968968718814431 0.938958818462406 1 1
1.28212947534925 1.24393654790437 1 1
0.923204041760421 0.89707391321741 1 1
0.987117082277192 0.958032854697688 1 1
1.06628653941624 1.03681203628041 1 1
0.853218716828081 0.827436246560811 1 1
1.00869454442863 0.976914674012148 1 1
1.14620340754524 1.11566994989076 1 1
0.968798773218108 0.94119670144716 1 1
1.08156429228436 1.04886548581333 1 1
1.01223350348131 0.982071431222008 1 1
0.91379517856332 0.887524606252323 1 1
0.8486208572959 0.823875169109286 1 1
0.874398204589614 0.849339485144405 1 1
0.801803206805364 0.778657146635023 0 0
1.10423316082437 1.07117311189161 1 1
0.834975616899268 0.808910671522368 1 1
0.830407952094299 0.804709053050125 1 1
0.807230834445346 0.784510545845942 0 0
1.00231614917045 0.972637476459606 1 1
1.06884673468378 1.0362905162077 1 1
0.928587467682708 0.901512492877547 1 1
1.14688559431832 1.11392382584651 1 1
1.07587240965943 1.04471838523019 1 1
0.998521942581031 0.969954745397937 1 1
0.984530359080065 0.955643334069169 1 1
0.867998280866306 0.84447131073477 1 1
1.24707521487773 1.21022223502346 1 1
0.866521000469082 0.84244076137383 1 1
1.11197427821903 1.0776714247602 1 1
1.16841561368257 1.13472169162606 1 1
1.14515682240507 1.110758226016 1 1
0.784249054079127 0.760904440616911 0 0
0.992181189706325 0.963054757712944 1 1
1.11288117942094 1.07828236563831 1 1
1.02596989302667 0.996822230506322 1 1
0.854085282214778 0.830417404083399 1 1
1.18999528282414 1.15592425261933 1 1
0.940576549426251 0.912877671684826 1 1
1.07047183996667 1.03991103122381 1 1
0.91191212000489 0.885007419740138 1 1
0.961822108534819 0.933857100856021 1 1
1.1656871922536 1.13217305498106 1 1
1.04358890950889 1.01112483568346 1 1
0.937322733439761 0.909311276016597 1 1
0.81567832335813 0.793452830336591 1 0
0.892970453537865 0.864397238816688 1 1
0.956693433661692 0.928218151784515 1 1
1.00350298726483 0.975204881512677 1 1
0.914024082207861 0.887312882302432 1 1
0.988379089725128 0.957914422911219 1 1
1.06639235207345 1.03405274763536 1 1
1.02588043311019 0.995301164021781 1 1
0.893665802577019 0.867675842214744 1 1
0.957637161617905 0.928705841041047 1 1
1.01303969769434 0.983192388424883 1 1
1.07712501353478 1.04368106737719 1 1
1.17536550139848 1.14227930329829 1 1
1.17469796398506 1.14092670655626 1 1
1.2305412786182 1.19418923037244 0 1
1.06890665672758 1.0358033159079 1 1
0.881667220875423 0.855569564597091 1 1
0.993599899372725 0.964409374270774 1 1
0.922959008894014 0.897289209085062 1 1
0.808065477625042 0.784891051620099 1 0
1.08117821835097 1.04881085116897 1 1
0.905293026618332 0.879904027998592 1 1
1.13678103728615 1.10375907142797 1 1
1.01495662001901 0.985938007695084 1 1
1.00713076156938 0.977933964392563 1 1
0.980327661323579 0.951020552921649 1 1
1.13939248196619 1.10661546729129 1 1
0.872539199993882 0.847317079554997 1 1
1.04395820145069 1.01219720084672 1 1
1.05222867924104 1.02026659071113 1 1
1.12835143824375 1.09497188086562 1 1
1.11720602604522 1.08492832762143 1 1
0.986362152564211 0.959083889762813 1 1
1.23231845154102 1.19368088869992 0 1
0.935043939731015 0.906174350088367 1 1
0.934071127849144 0.90787794542057 1 1
1.13422707883037 1.10031201619024 1 1
1.03370525655342 1.00294408330987 1 1
1.08797424843645 1.05669939895287 1 1
0.997855069110037 0.968283852198172 1 1
0.909313981163037 0.88170902260326 1 1
1.04340140378997 1.01454324425743 1 1
0.972498124809811 0.942995574260235 1 1
1.11012600946825 1.07673127561699 1 1
1.08057677529817 1.04952618642495 1 1
1.07754426794728 1.04560156483267 1 1
1.14864138708301 1.11646297658731 1 1
0.974146165718067 0.94623047792517 1 1
1.06195728741801 1.03064541313507 1 1
1.09101971593822 1.05734138678721 1 1
1.01151958052463 0.983443802622604 1 1
1.12381703752099 1.09016351115898 1 1
0.986089366965765 0.957357462198052 1 1
0.932491846189461 0.905316077517407 1 1
1.22354993834804 1.18496170535744 1 1
1.0378474161642 1.00536087848725 1 1
1.02434090726977 0.995399035374761 1 1
1.0029594406523 0.972962468489272 1 1
1.11897456810904 1.08638164420149 1 1
1.0052057297108 0.974383809089493 1 1
0.975944546720809 0.946189053078496 1 1
1.16068944324149 1.12876261262198 1 1
1.09363023535304 1.06132863984166 1 1
1.09331318814457 1.06098698528259 1 1
1.0342857794799 1.00386550295243 1 1
1.10151352533403 1.06852849507727 1 1
1.11557651029593 1.08460869125577 1 1
1.05111708066341 1.02140596723965 1 1
1.01867265097599 0.989631799112885 1 1
1.0724494980746 1.0428626815709 1 1
1.13108989512244 1.09810592948904 1 1
1.1823918247921 1.1475903715053 1 1
1.01923635904783 0.989286018964198 1 1
1.01079128411036 0.983014705360465 1 1
1.09970422552811 1.06850288997366 1 1
0.969103838571751 0.940185907008727 1 1
1.00684287568674 0.979614523389496 1 1
0.873183885687463 0.847325627198424 1 1
1.16905276766509 1.13656793569579 1 1
0.825843726988993 0.79963898298614 1 0
1.01273465128843 0.984053886025578 1 1
1.03381589188615 1.00577533448012 1 1
1.06848277845388 1.0379257090914 1 1
0.928782299519767 0.899796251800102 1 1
1.06504410882025 1.03308755427614 1 1
0.88894885655038 0.862514836698111 1 1
0.80038612813957 0.776876671918759 1 0
0.911399736180396 0.885877973111417 1 1
0.89643455502998 0.871007210743272 1 1
1.15801273544646 1.12284253509795 1 1
1.09459912275156 1.06214520542221 1 1
0.931032871844159 0.903370122673778 1 1
0.928596036586058 0.900891712406783 1 1
1.00114579297167 0.971954866519375 1 1
0.998281758919605 0.969488129751125 1 1
1.10348039953756 1.06881101867918 1 1
1.03889965524624 1.00963105993727 1 1
1.07325442803249 1.04124688245078 1 1
1.0254936261732 0.99450361150807 1 1
0.898636699196456 0.872148082570236 1 1
0.872672007202225 0.844898122564249 1 1
0.939112547120183 0.909848814950249 1 1
0.914032192025907 0.887636625957535 1 1
0.982731927531724 0.95365383338114 1 1
1.23547532762088 1.19998914861249 1 1
0.977132585294249 0.948613402387006 1 1
1.06622091066213 1.03316016032227 1 1
1.01179115695202 0.981103159011808 1 1
1.09064299768627 1.05886818204937 1 1
0.896757341252813 0.870322047149007 1 1
0.88064421128784 0.852448812537826 1 1
0.944259485435926 0.914589937334598 1 1
0.951320215040871 0.922308915976056 1 1
0.995348667783035 0.966979757760137 1 1
0.970923887804044 0.942767800640347 1 1
0.864892208094132 0.841082356272139 1 1
0.879221112640169 0.852006480661551 1 1
1.11866991516392 1.08395563128934 1 1
1.06117348945241 1.03007222918934 1 1
1.08627666715426 1.05418607196812 1 1
0.967371609347275 0.93955034756426 1 1
0.903445652080376 0.877183683748114 1 1
0.978968468537243 0.949453628546858 1 1
0.854714580280877 0.829248079676968 1 1
0.781850540003497 0.760873610121397 1 0
1.01062216362811 0.981410105479478 1 1
0.925621235153001 0.899019436210604 1 1
0.980043796972417 0.951092349918609 1 1
1.04955149602027 1.01798531992215 1 1
0.842387734582753 0.817452806025808 1 1
1.02994408723154 0.999472002956712 1 1
1.13034509011928 1.09883417568461 1 1
0.993804579637598 0.964890108537289 1 1
0.829970170550431 0.804567762227024 1 0
0.92403035250486 0.896883684225477 1 1
0.934863957296972 0.907789441094341 1 1
1.21839985989735 1.18314976254602 1 1
1.21907832513155 1.1802371221109 1 1
1.04062665721107 1.01100109494348 1 1
0.984469409351073 0.956453356540083 1 1
1.16212089498578 1.12637579414692 1 1
1.02453707491845 0.994431708168386 1 1
1.05352744980257 1.0222970266153 1 1
0.897898228162775 0.870955279581422 1 1
0.95011900334885 0.923266263680684 1 1
1.06389516296947 1.03183309547007 1 1
1.14665916506432 1.11314054098435 1 1
1.03726472986319 1.00790335007797 1 1
0.946180360135066 0.916915081374241 1 1
1.09438113483835 1.06181204801341 1 1
0.89182354194835 0.865679258027283 1 1
1.09853441675228 1.0674407752453 1 1
1.00714762407354 0.978006549407265 1 1
0.944600360086167 0.915700416764341 1 1
0.896011395977552 0.869461217335922 1 1
0.94025948821962 0.912210459134974 1 1
1.00972107398878 0.981702487577376 1 1
0.861877073478968 0.837492323108313 1 1
1.05208158294974 1.01943956429738 1 1
1.03800610635798 1.00767967711536 1 1
1.06878477904759 1.03746874929626 1 1
0.945719069672803 0.91686251109222 1 1
1.14693004666226 1.11440056192886 1 1
0.874798397050312 0.848583403398776 1 1
1.10303853666778 1.07172847817011 1 1
0.925678688379488 0.899075132640147 1 1
1.02053948978977 0.991011903430722 1 1
0.860788736968966 0.834134073256661 1 1
1.11958309656841 1.08565486057825 1 1
1.0815443848911 1.04973147909361 1 1
0.932394236044193 0.904407823981691 1 1
0.858639339467832 0.834607202469964 1 1
1.00732283150385 0.97741132385388 1 1
0.899840344312298 0.874081555596169 1 1
0.832626243352006 0.808203205714396 1 0
1.02524277002959 0.994787662465262 1 1
1.00019068252613 0.971697399483237 1 1
1.04424254190462 1.00970143651497 1 1
0.959102077182109 0.932719627788102 1 1
0.848520324339964 0.823067338485194 1 1
0.995111462675158 0.968254490392739 1 1
0.960844863569297 0.930291926954386 1 1
1.01934800377664 0.989217983175363 1 1
0.933531648595677 0.906180231735365 1 1
0.890515120578116 0.862989583258895 1 1
0.963123978469093 0.933775689969604 1 1
0.919796186224686 0.890001763967621 1 1
0.858936269010196 0.832878173123673 1 1
0.926113632619179 0.899493081792583 1 1
1.05462583938518 1.02494036264103 1 1
1.02787644660518 0.999322065537807 1 1
1.02141604202046 0.989996547150918 1 1
1.09714887884357 1.06612321194666 1 1
0.982294776275332 0.954663662958931 1 1
1.14767799327167 1.11361996266374 1 1
0.902471280333551 0.874950942058744 1 1
1.1011747846176 1.06825932206829 1 1
1.07681922511207 1.04496223948528 1 1
1.01131855509599 0.979359344141678 1 1
0.82546337595661 0.800968834249532 1 1
1.01683452214654 0.984807337631237 1 1
1.0506014223375 1.02165449259811 1 1
1.04596416572426 1.01526890481683 1 1
0.945945191956497 0.918457245533669 1 1
0.92057282779289 0.893170616947195 1 1
0.992122827611192 0.962745287836598 1 1
1.00753234557345 0.976753949513131 1 1
0.93112189516559 0.903563994179471 1 1
1.09254511072054 1.06065155805194 1 1
1.02524123836568 0.995602841306826 1 1
0.946864115482614 0.919734460827209 1 1
1.14179903002978 1.10771678433788 1 1
1.08598172862558 1.05495835687432 1 1
0.854127024906834 0.830304422780613 1 1
0.936459898437859 0.909322594318667 1 1
1.13284286554021 1.09982872676859 1 1
1.03765967183948 1.00582245201089 1 1
1.02067849513002 0.992027933794888 1 1
0.994670017251548 0.965174089797674 1 1
0.866070976685139 0.840423292733556 1 1
1.17560826733351 1.14064806724118 1 1
1.22903497273556 1.19402196140923 1 1
0.996604526986422 0.969652752637215 1 1
1.10267046482846 1.06983346190336 1 1
1.09202212541201 1.0613626270204 1 1
0.956457399460164 0.926315265666125 1 1
0.811091103583114 0.787493874700931 1 0
1.16043461221492 1.12688580060529 1 1
0.993654625270979 0.96488079461385 1 1
1.13199336237543 1.09903544791682 1 1
0.914343968742016 0.887297335066746 1 1
1.05905479688231 1.02880156156864 1 1
1.23314631835342 1.1961122332204 0 1
0.982171713955792 0.954783879285488 1 1
0.903645173426651 0.878367706484797 1 1
1.08409122973039 1.05041647142433 1 1
0.960754810197087 0.930958524178483 1 1
0.706221718450619 0.68555703465916 0 0
0.98662787898325 0.958147546332652 1 1
1.07867141791605 1.04836510032147 1 1
0.848706997491272 0.825489121523554 1 1
0.890927017516207 0.864523421723257 1 1
1.1885518968483 1.15205204585527 1 1
1.01918900187605 0.991422426292382 1 1
1.01127983417122 0.981628387074196 1 1
0.85583394440192 0.829190512576407 1 1
1.02467582549732 0.996216880732935 1 1
0.83986585318906 0.814107265916318 1 1
0.954528310711159 0.927489827419026 1 1
0.952734146445411 0.926454120229851 1 1
0.993149931071644 0.961099042316515 1 1
1.04298582914436 1.01143674182242 1 1
1.10217948887411 1.06814757331469 1 1
1.01475870211564 0.984940829550422 1 1
1.15096292876059 1.11738202552561 1 1
1.052186278622 1.02179240208751 1 1
0.800425310591441 0.777246051616115 0 0
0.878537293237011 0.853456201641604 1 1
0.930525848615996 0.904130433694408 1 1
0.919430768814842 0.893201073359688 1 1
0.936227806254475 0.908283424777784 1 1
1.02299214976113 0.992035482414854 1 1
1.08512139201266 1.05304080215968 1 1
0.743622098327148 0.721263720880536 0 0
0.762342965181129 0.738403704261125 0 0
1.03749759771627 1.00744146852679 1 1
1.12893757371413 1.09439513221245 1 1
1.09647931220315 1.06486638656068 1 1
0.884189468793887 0.857714147622177 1 1
0.991098846305279 0.962651185441922 1 1
1.0073112732636 0.978268445228704 1 1
1.00628086217814 0.976368467245856 1 1
1.05670970384448 1.02505004893899 1 1
0.953350263258015 0.926263240213065 1 1
0.929114215809071 0.901309045177757 1 1
1.01587384997587 0.984803971082134 1 1
1.0073436724838 0.977970059601389 1 1
1.01618871390892 0.988153647004709 1 1
0.864724320103718 0.84011641029263 1 1
0.988603378923616 0.958805501644418 1 1
1.20437752924476 1.16930926947317 0 1
0.887339356793402 0.861836321448023 1 1
0.771559969682796 0.749901624676305 0 0
0.937003889337381 0.906893719956077 1 1
1.04904699049866 1.01827527662975 1 1
0.96441733284992 0.932988391696287 1 1
1.00861246155334 0.980583519039481 1 1
0.919187714517473 0.892767900631329 1 1
1.20855637626876 1.1723367472116 0 1
1.06800641503224 1.03716855406352 1 1
0.770801425519271 0.748090789132071 1 0
0.970172454906477 0.943713908320987 1 1
1.10190529090177 1.06999845399049 1 1
1.02541801054926 0.994431701538125 1 1
1.13866429782903 1.10534528681113 1 1
0.987327221810595 0.958149127941787 1 1
1.08137084892698 1.04925025189992 1 1
0.992453464342866 0.963450273786432 1 1
0.95020749186962 0.924200637974516 1 1
1.10215771131557 1.070098497956 1 1
0.949874420925905 0.922525309218002 1 1
0.953910737507577 0.924975365899363 1 1
0.836952359580916 0.810938018066173 1 0
0.927134597584301 0.901413338839607 1 1
1.04367187466816 1.01625113187638 1 1
1.10398612648119 1.07114018520519 1 1
0.967749540565212 0.940556925475927 1 1
0.970701669581746 0.941782366225124 1 1
0.945385665259437 0.91629635481437 1 1
1.03902871927418 1.01003379675294 1 1
0.915620439723092 0.88844216811206 1 1
0.970215254821287 0.941037620462145 1 1
0.88510450035022 0.859837349608063 1 1
0.972136695996469 0.942156905953016 1 1
0.874445575426088 0.848890833078516 1 1
0.880554731398866 0.855485126103497 1 1
1.01162998588718 0.98175539822979 1 1
0.843780788329301 0.816770485477785 1 1
0.926794871912727 0.897058109395275 1 1
0.866753150896549 0.841059969882929 1 1
0.884907212909654 0.859099222792382 1 1
0.926396244529385 0.899421417303473 1 1
1.16303100225471 1.12944003861122 1 1
1.03821703766611 1.00882340825543 1 1
1.16347306467574 1.12914522854567 1 1
0.970318433978061 0.942565540565069 1 1
1.05860597797411 1.02586609206438 1 1
0.989176761019813 0.958021287769992 1 1
0.834831111020044 0.807895583973104 1 1
0.859322908557451 0.834796969551327 1 1
0.832945825526916 0.808057170298086 1 1
1.20598714114005 1.17162744565573 0 1
0.967318955678406 0.939371219127887 1 1
1.0350475008371 1.00509874124189 1 1
0.917566864820847 0.890856828852974 1 1
0.711947295081371 0.690346395193781 0 0
1.25328668918324 1.21832604333077 0 1
0.936044750555451 0.908538854954884 1 1
0.848799816008008 0.821977499734902 1 1
0.888182814666094 0.86246517375226 1 1
1.1337926902725 1.09904718596225 1 1
1.13681951585012 1.10169762770568 1 1
1.02008819843591 0.991543910671721 1 1
0.958766798015996 0.929278225759263 1 1
1.02847753539704 0.997735044224136 1 1
1.0724468659991 1.03921250338852 1 1
1.04488927266918 1.01430563047071 1 1
0.799276053238143 0.776320758307104 0 0
1.09434381958067 1.06171139228067 1 1
1.04615769718314 1.01368039396031 1 1
1.00595906604916 0.976453815986039 1 1
1.14959146207821 1.11466830766105 1 1
0.889981404839071 0.863008551592713 1 1
0.989321736439168 0.958676769673666 1 1
0.682741898218288 0.663314752361359 0 0
0.899471594223219 0.87250586119316 1 1
0.782706064003246 0.75917963093657 0 0
1.00893265532139 0.97892160643068 1 1
1.01494753268454 0.982542637765998 1 1
1.10917707875877 1.07588750344178 1 1
1.00362393467631 0.973898756440184 1 1
0.936687439553198 0.907409976957654 1 1
0.922966165353753 0.896036784461925 1 1
1.12144373756445 1.08892951465124 1 1
0.726152709198485 0.703962860736391 0 0
1.10914821006567 1.07755882424458 1 1
1.09630739514471 1.06488310730671 1 1
0.908013117514828 0.881695576811196 1 1
1.03216875827193 1.00044894955475 1 1
1.07063425980198 1.03809031212896 1 1
0.917963948711502 0.891192758582975 1 1
0.88738630995786 0.861604041233651 1 1
0.937435080836309 0.911083811196335 1 1
0.996962764214365 0.967253932032016 1 1
0.984705936369961 0.955179885808237 1 1
0.989614738098518 0.96128424002961 1 1
0.876414694395925 0.847854308977971 1 1
0.959438910496848 0.929628346567547 1 1
0.987070225953066 0.95877070566342 1 1
0.930956278463145 0.903163846023012 1 1
0.909859290236582 0.88313636878137 1 1
0.923249862327758 0.895215519193449 1 1
1.01255777027301 0.981548267842514 1 1
0.898723344320371 0.870757331413549 1 1
1.01419830005483 0.983728645813821 1 1
1.13143738091513 1.09909613476498 1 1
1.00224256367265 0.973793816516242 1 1
0.934926942628966 0.907910363560065 1 1
1.00524827249697 0.977320972251505 1 1
1.01694343039358 0.984699657110021 1 1
1.01603864849529 0.985620679070134 1 1
0.913876326581642 0.88540043100111 1 1
1.14302496428361 1.11071877297577 1 1
1.01961521321325 0.990384339895419 1 1
0.874643513444338 0.846136337806955 1 1
0.96559661257239 0.93620844842033 1 1
1.04810716191305 1.01677444756531 1 1
1.0966920158645 1.06453153688422 1 1
0.95195158359932 0.923902690205323 1 1
1.10428137233818 1.07310469390288 1 1
0.777319830435713 0.756485624493494 0 0
1.03628467987108 1.00823947692354 1 1
1.05358509551506 1.0205431493888 1 1
1.06464958380266 1.03315415452579 1 1
1.05496234965261 1.02379878744837 1 1
0.895877747421552 0.86953388378711 1 1
1.10341822843349 1.07115853319146 1 1
1.06473779182489 1.03444349347385 1 1
0.934454934260293 0.906395991436441 1 1
0.909439001744608 0.884375210621802 1 1
0.764747806560609 0.742188120099727 1 0
0.736716485305642 0.715228758390386 0 0
0.841439764511389 0.817019768735164 1 1
0.990487506545932 0.960778288309416 1 1
1.20158089114635 1.1670925301978 0 1
0.970571256290325 0.942097895758022 1 1
0.949389332769592 0.921011505632004 1 1
1.08165475214842 1.04702174870162 1 1
0.883595405932532 0.858671667252362 1 1
0.870716626223123 0.846826373324436 1 1
1.08877723784858 1.05597909684038 1 1
1.03452318338991 1.00425407145667 1 1
0.986126024251397 0.958400676813823 1 1
1.09165649517768 1.06120934218148 1 1
1.05185745844958 1.02092513310863 1 1
0.908969986871238 0.881981317670169 1 1
1.03850475396359 1.00846256258234 1 1
0.94013101236328 0.913042947501599 1 1
1.26150341782915 1.22583164166021 0 0
0.976017543019846 0.948953190186467 1 1
0.934792501713382 0.907711413289768 1 1
1.0126551220723 0.982701889824357 1 1
1.03850844633385 1.00696974227756 1 1
0.944101561617607 0.917752191638576 1 1
1.09541750434587 1.064045155486 1 1
0.77406151356109 0.750411616834466 0 0
0.902884382112978 0.878549639242503 1 1
0.967540155332282 0.938028548710695 1 1
0.907423602311755 0.880498084756802 1 1
0.922078031712821 0.895887709037797 1 1
1.12104164659898 1.08912299862726 1 1
0.969505651600876 0.940811709421145 1 1
0.925715982049521 0.897392191488799 1 1
0.981548630944296 0.95329673250503 1 1
0.90817903528545 0.883326663805967 1 1
1.14400346504656 1.11124333377285 1 1
1.0818551958349 1.04844316535607 1 1
0.988059762256078 0.958428923674424 1 1
0.918981352481309 0.893133360510579 1 1
0.856809842333984 0.830833584959113 1 1
1.13813709407446 1.1059831965447 1 1
1.08351828327902 1.05166023107825 1 1
0.824294611713908 0.801505870284122 1 1
0.953365565941035 0.92523538843158 1 1
1.02649535685521 0.9954102778268 1 1
1.09401042248527 1.06411127700835 1 1
0.695446693680918 0.676097947936863 0 0
1.01384292750663 0.982936919945123 1 1
0.939531094677635 0.911664331253622 1 1
0.776496414387088 0.75465277179054 0 0
0.970626855874983 0.943755119863443 1 1
1.01340939344008 0.983397936532214 1 1
1.00358720257034 0.97438733750761 1 1
1.00394079226271 0.9746174213971 1 1
0.766278243261775 0.746471971624076 0 0
0.983201751657627 0.954107252562875 1 1
1.1030358146861 1.07093900053395 1 1
0.993006063812231 0.963709467443662 1 1
0.831218765416382 0.806485768443481 1 1
0.95352227327057 0.925965362521029 1 1
0.995736082826301 0.966519703422552 1 1
1.04911904542335 1.01959929343103 1 1
1.16157548967475 1.1295108806916 1 1
1.00382772489442 0.973760133978992 1 1
1.08073895866517 1.04812610821106 1 1
1.06512839462747 1.03347573541008 1 1
0.981104520443499 0.951623757174739 1 1
0.977018610688799 0.949041152081626 1 1
0.942685218097281 0.913243882043791 1 1
0.899166902736871 0.873465312653359 1 1
1.01940974556794 0.989994138300904 1 1
0.838840630748739 0.815047220069419 1 1
0.95185334923552 0.923546123595835 1 1
0.990066449892203 0.961373631301918 1 1
0.999060950753675 0.969612385963556 1 1
0.907889078691495 0.882235396223091 1 1
0.974565698862896 0.946709953280914 1 1
0.988575135629351 0.960546471795881 1 1
0.930546031301644 0.902574510351439 1 1
0.900970880011884 0.876655284526941 1 1
0.991536202980206 0.962357068824008 1 1
0.775275769203697 0.751270241792124 0 0
1.01284204004654 0.982389347503513 1 1
0.948166670397937 0.919183686273775 1 1
1.0895812921613 1.05736330901219 1 1
1.01894173124653 0.989371979040977 1 1
1.00671362996981 0.975036032515653 1 1
0.809388183166635 0.7883963531665 1 1
1.04351277528984 1.01120101424939 1 1
0.994710495369617 0.965108402317397 1 1
0.945668794347166 0.919061256802784 1 1
1.05273106382711 1.02140873943562 1 1
0.983824931605503 0.954789680473378 1 1
0.871735096820307 0.847219694508891 1 1
1.0352837623034 1.00458638439919 1 1
0.949147987793904 0.919439729540852 1 1
1.08060452870516 1.04979104201636 1 1
0.875871763829501 0.852051083744902 1 1
0.915352719662285 0.889036552312226 1 1
1.03078677245959 1.00174184656205 1 1
0.690210711345114 0.669837607785402 0 0
1.14020639401038 1.10607492752748 1 1
0.750433972706362 0.729457300778598 0 0
0.958046635259376 0.928892577124501 1 1
0.979871673124805 0.950691701653528 1 1
1.13924520990772 1.10417557604801 1 1
1.07774555714929 1.047123169574 1 1
1.20345997501018 1.16770591511605 1 1
1.18331301538727 1.14999632643616 1 1
1.01087497766462 0.980128157158773 1 1
0.884767460872135 0.860504362397429 1 1
1.07679503719359 1.0464940298034 1 1
0.99127005180198 0.96098991815455 1 1
0.979585698870482 0.950538004311952 1 1
1.03223927655524 1.00166615777039 1 1
0.996529442409228 0.967606202493348 1 1
0.958731431486959 0.930761314294265 1 1
0.996365490555726 0.96750508294696 1 1
0.890087399254716 0.862004391663385 1 1
0.960386994759659 0.930865350855028 1 1
0.810118304084498 0.786780975286984 0 0
1.12305008072013 1.09095690504579 1 1
1.05797000175313 1.02648260887704 1 1
1.04998870021194 1.01948255200872 1 1
1.04505021671374 1.01472462063167 1 1
1.05935931257597 1.02688335548489 1 1
1.00166881078763 0.971644583215422 1 1
0.819086998386431 0.796063298314367 1 0
1.02433195257142 0.993472278308524 1 1
1.0349052461959 1.00364635923044 1 1
0.939422927096888 0.910953358639133 1 1
0.787270989708454 0.761428008599932 1 0
0.967872305425851 0.939392686730112 1 1
1.0737503046058 1.04133527698061 1 1
1.01469447031784 0.986088383803448 1 1
1.01514054093203 0.98563113537369 1 1
0.976926255337516 0.949797698642813 1 1
0.994328286668628 0.964296139010764 1 1
1.04743358601815 1.01347348290301 1 1
0.735037915072855 0.713925512747674 0 0
0.900078626471034 0.876732847195682 1 1
1.02635709465361 0.998134083387605 1 1
0.728881583086314 0.70816661251091 0 0
0.876023448827005 0.851407674127066 1 1
1.02474407801072 0.994218281055711 1 1
1.03608118025414 1.00548292047446 1 1
0.983887136053026 0.955051206921499 1 1
1.04638663455011 1.01600245676329 1 1
0.717094996483285 0.695804168262142 0 0
0.884279590317577 0.86028625952548 1 1
1.00684093330983 0.977356812698953 1 1
1.08748433964907 1.05549415489086 1 1
0.887229332238843 0.860792218391662 1 1
0.853290299247946 0.827050775890532 1 1
1.07039315890447 1.03840231719139 1 1
0.886652143529837 0.861511301880473 1 1
1.02795290737017 0.998510580808347 1 1
0.950625135725351 0.922180547672318 1 1
1.15022025986112 1.11627538243116 1 1
1.0704791450148 1.03548930918321 1 1
0.937364113444031 0.909798810167424 1 1
1.09720192797078 1.06371624151548 1 1
1.00162856066664 0.973120321331763 1 1
0.842040471990967 0.818714950853677 1 1
0.995310185826863 0.965671647437648 1 1
1.13007318835275 1.09761595168978 1 1
0.970367700746111 0.940466753853203 1 1
1.07959282953664 1.05012964370364 1 1
0.899540613642239 0.873875353613927 1 1
1.08002628287451 1.04871350622226 1 1
0.950154734972334 0.922651161227081 1 1
1.04252545807623 1.01031599314596 1 1
0.996521524710305 0.967518247255749 1 1
1.07118772347386 1.03838546151522 1 1
0.838920766775223 0.815426027154978 1 0
0.875613663873785 0.848363860086993 1 1
1.10458150839835 1.07106252036706 1 1
1.14101904243621 1.10876591716662 1 1
0.943511404887493 0.916350225282902 1 1
0.947429553284824 0.920848830967251 1 1
0.985759204190724 0.95661879422244 1 1
1.08218634724177 1.0505090772022 1 1
1.03742469726474 1.00600612252475 1 1
1.20120292135938 1.16650768786203 0 1
0.85794964497573 0.833930010196536 1 1
1.03422497411162 1.00376214554474 1 1
0.912636473668532 0.884808907275305 1 1
0.934699765578769 0.90661627617831 1 1
0.951177988229244 0.923159063281557 1 1
1.06996643269502 1.03749793456992 1 1
1.13643332680011 1.10203701882553 1 1
1.04674934616157 1.01784351713903 1 1
0.951430333290613 0.923197847010995 1 1
0.900862642137229 0.873293106170639 1 1
0.92217573364557 0.895425795893174 1 1
0.946795654217373 0.917564928018465 1 1
0.938427214402441 0.912082954951374 1 1
0.975152177541924 0.946507856015105 1 1
0.845124926512238 0.818210249751469 1 1
0.970492985213645 0.943598383086922 1 1
1.14993271744153 1.11669676215144 1 1
1.14375427607628 1.10898243390623 1 1
0.930677538863537 0.901532531624818 1 1
1.01063355711945 0.979575820428341 1 1
0.903025837484438 0.876339808556262 1 1
1.05840136821681 1.02702950998495 1 1
0.914189151937464 0.887143666962103 1 1
1.01476377159156 0.985198116773991 1 1
0.869256548636254 0.842419795867275 1 1
0.834086047542294 0.808922877920986 1 0
0.934391237082737 0.906451301390669 1 1
0.887878509588386 0.863035249575699 1 1
0.86253020224207 0.837122301949527 1 1
0.936687755276835 0.910263363395117 1 1
0.916211804220918 0.889514771816821 1 1
1.06187260917293 1.02941256997686 1 1
1.04462122937411 1.01460629288005 1 1
0.929918181149789 0.902604774614338 1 1
1.0420631201894 1.01256733147389 1 1
0.905894326774912 0.878350693821793 1 1
0.899938183679662 0.874095310282034 1 1
0.944638337446738 0.916882408218023 1 1
1.02765106366386 0.999720549363954 1 1
0.961646292361813 0.934316834131563 1 1
1.06763094533184 1.03633660880321 1 1
0.921195021991695 0.892499764299591 1 1
1.12136841948283 1.08755505933257 1 1
1.0053992141809 0.977041422639556 1 1
0.922620777290046 0.895661981140818 1 1
1.15043339742985 1.11627320238139 1 1
0.897780540928833 0.871913638606793 1 1
0.951658208306921 0.924435737690282 1 1
1.00993380609272 0.98016482492173 1 1
0.887704186240492 0.863287376197421 1 1
0.815262529715597 0.792251546144072 1 1
1.17286850634149 1.13973120273329 1 1
0.956443896480196 0.927664547859235 1 1
1.07939754116919 1.04697404225607 1 1
0.994537917069673 0.966124111088969 1 1
0.98349209124411 0.954765224801713 1 1
0.949761123302285 0.921503488575956 1 1
1.08007153293725 1.04964807240758 1 1
0.935703669960456 0.909172365570359 1 1
1.02131974702505 0.990534134729161 1 1
0.931064458098414 0.904468623590976 1 1
0.892567477145514 0.86492636872684 1 1
0.933257782477584 0.903555919055883 1 1
1.02833275142287 0.997870573130739 1 1
1.09745687778078 1.0652655706102 1 1
1.01078342861671 0.980220571758265 1 1
1.04995908577794 1.0194632949022 1 1
0.966994343772358 0.939410449589725 1 1
0.930240886835957 0.902343837207862 1 1
1.08117506263625 1.05054899179937 1 1
1.02206112957402 0.991002838482061 1 1
0.919481518597407 0.893140800235742 1 1
0.934924972825226 0.906547186121127 1 1
0.90607580442163 0.878330291639733 1 1
0.966446503704752 0.936854978855692 1 1
0.919161904451999 0.892328527511749 1 1
1.02523120791693 0.995065553113742 1 1
0.843799982592045 0.820391375155362 1 1
0.935473823938701 0.908424701682215 1 1
1.09602347322984 1.06387443481837 1 1
1.05990945439814 1.02829073673289 1 1
1.01624544746417 0.986536865901179 1 1
1.17995547874733 1.14526762693473 1 1
0.853902564498465 0.82829529323709 1 1
1.10925141322777 1.07574018119123 1 1
1.12808543223696 1.09646109407128 1 1
1.135344949936 1.10134784444502 1 1
1.07983073617974 1.04790784599141 1 1
0.977417046796432 0.949313372246211 1 1
0.98112913257146 0.952553968659801 1 1
0.953504714705514 0.92611994451599 1 1
0.997857272877619 0.969320414650715 1 1
0.947906734800679 0.921422979344766 1 1
0.910759450753808 0.885423554788568 1 1
1.13387867966442 1.09909523928617 1 1
0.978243692193736 0.950803728555607 1 1
0.923266788622651 0.89510169698024 1 1
1.24503432795631 1.20893468694682 0 1
0.929657230907465 0.902970466967264 1 1
0.962165045889257 0.929801266878662 1 1
1.14234817060817 1.10616960870053 1 1
0.999993485685877 0.971045302579322 1 1
1.01204793642746 0.982868125185502 1 1
0.867920282815612 0.843677075427466 1 1
0.914245402398096 0.888617582131385 1 1
0.922293668681743 0.895570883366615 1 1
0.907238561686768 0.881464468195987 1 1
1.06051182330022 1.02896164783219 1 1
0.801208723782219 0.778521494756084 0 0
1.0791835369312 1.04583331515003 1 1
1.08056163230165 1.05135196475089 1 1
1.13987432746566 1.10483166504512 1 1
0.920641372478227 0.89483944694721 1 1
1.06949097494601 1.03720906411445 1 1
1.12412665380134 1.08997851506574 1 1
0.989862927396013 0.962177341917426 1 1
0.772079728830417 0.751640524258503 0 0
0.972844840221969 0.942916864167052 1 1
0.997682459298474 0.966608508706631 1 1
0.904521193579277 0.875885810213185 1 1
0.998460784537085 0.968970267178061 1 1
0.959862366621869 0.932029746213497 1 1
1.02557888381302 0.994665795559152 1 1
0.948579688138895 0.918292304235292 1 1
0.950971561467759 0.921883554546018 1 1
0.946128060288269 0.917721552276834 1 1
0.876807528228843 0.851468484742391 1 1
1.10770711978607 1.07426108634646 1 1
0.993018690917488 0.965074568014517 1 1
1.124670611094 1.09167583661005 1 1
0.974877772251553 0.946260499233951 1 1
1.03737830262548 1.00563416275195 1 1
0.99694984753505 0.96705880114209 1 1
0.947803925312424 0.920612453875501 1 1
0.943548642397078 0.916155549060219 1 1
1.03760954529606 1.00734438248413 1 1
1.1460616224843 1.11443285984595 1 1
0.815207493018557 0.790988070583174 1 1
0.905724062543282 0.877461226277248 1 1
0.906326829830419 0.879326982517146 1 1
0.858617057277978 0.833702915970214 1 1
0.756170845686832 0.734599492901874 0 0
0.91529316825603 0.887761889421921 1 1
1.11145850765023 1.07707866111808 1 1
0.980113879651341 0.950826881994987 1 1
1.01323813493631 0.981969187056246 1 1
1.14070459200549 1.1074347212824 1 1
1.15249117404787 1.11806897636199 1 1
1.08167322521309 1.05255620144135 1 1
0.794376458672756 0.771815307323947 0 0
1.11768537961743 1.08466883214485 1 1
0.913617514701123 0.887891660367614 1 1
0.982477203879699 0.955244350549987 1 1
1.00566638189934 0.97807159463456 1 1
1.08807126869446 1.0577650450295 1 1
1.06857295549441 1.0359332935201 1 1
1.01680325879659 0.987484299950619 1 1
1.00371636560729 0.974693710412595 1 1
1.06750547651508 1.03724304691672 1 1
1.02323537582877 0.992427477638607 1 1
0.937822987816141 0.910958372841161 1 1
0.927850558662474 0.902229410494619 1 1
0.940268232873036 0.913989520863128 1 1
1.08270989958589 1.05205233624765 1 1
1.13878057855 1.10324207016449 1 1
0.974802421715828 0.945707008746678 1 1
0.946848844525869 0.918970039941857 1 1
1.01081761930317 0.980100800385042 1 1
0.926333649780711 0.89908936167978 1 1
1.00002941064944 0.97261703071484 1 1
1.14761071999306 1.11616597471815 1 1
1.09973611775463 1.06666649986454 1 1
1.03574508567093 1.00558811703036 1 1
0.884974833899929 0.859758663640301 1 1
0.876635145227887 0.849297020479356 1 1
0.932253960057132 0.907144465478484 1 1
1.01944545807852 0.991163530225417 1 1
0.798933958000175 0.776059322466304 0 0
0.957504804727187 0.929700317230077 1 1
1.05098740899507 1.02027032073943 1 1
1.08071484335414 1.04802747054857 1 1
1.12809669569749 1.09463736210752 1 1
1.03128465547716 0.999966535692025 1 1
0.950404379219744 0.923145384636722 1 1
0.987057560373969 0.956845650928383 1 1
1.20710925343053 1.17374543874521 1 1
1.08276395833939 1.04998884195544 1 1
0.92821396871236 0.901857419420858 1 1
0.914177266341059 0.887740042713115 1 1
0.817527440826897 0.79378306406646 1 0
1.21755352645349 1.18061934468622 1 1
0.978993062834803 0.950304196657563 1 1
1.10644051114396 1.07455717556792 1 1
1.0688691476542 1.03938691055033 1 1
0.92016300584182 0.894029335277689 1 1
1.01357122910506 0.985030263536211 1 1
0.987405432646256 0.959103561842539 1 1
1.12819348109918 1.09660965951015 1 1
1.06097487048882 1.02890794270791 1 1
1.06183133315122 1.03035301980045 1 1
0.942878162932342 0.915123873073508 1 1
1.0481959492351 1.01694846184415 1 1
0.923066554083093 0.896248658867876 1 1
0.89189874867912 0.866780298198281 1 1
1.11056866202185 1.07588707028249 1 1
0.872874135683254 0.847249012362754 1 1
1.01802832379318 0.99064427002138 1 1
1.04296422676978 1.01242075368138 1 1
1.08903098738465 1.0549541009755 1 1
1.20968039198196 1.17433541905444 1 1
1.17165839102125 1.13564979359735 1 1
1.11420652186262 1.08153490865775 1 1
1.02544957599347 0.992836208442811 1 1
0.818839787265937 0.793228006520202 1 1
1.03790549817338 1.00676145604707 1 1
0.881284131245985 0.857399076996384 1 1
0.956664996993651 0.929186267557138 1 1
1.16936918439417 1.13660371276808 1 1
0.828900765960747 0.805449946136078 1 0
1.01251084255478 0.983138105227179 1 1
0.982239941146731 0.952866340913381 1 1
1.01282931636238 0.983757872672441 1 1
0.937291403703502 0.911677624243395 1 1
0.863074608293247 0.838218937283894 1 1
1.05653936529705 1.02614128843028 1 1
0.932687945878955 0.905679139024336 1 1
1.07775970581224 1.0466610247164 1 1
1.04999622399967 1.01929577883816 1 1
1.00993429667056 0.980610140573002 1 1
1.03226697553163 1.00135081032455 1 1
1.03503667369202 1.00479619352829 1 1
0.894278743879532 0.868723461799333 1 1
1.05192200509894 1.01939475859363 1 1
0.995594239682913 0.966581741066941 1 1
0.907895658280944 0.88062362136263 1 1
0.981282599146755 0.952644636330886 1 1
1.05735472621396 1.02567057003651 1 1
1.14501800277026 1.10917445823272 1 1
0.925184429471734 0.898789833070395 1 1
0.84314588465252 0.817841448935802 1 1
1.08407063249664 1.05374804179031 1 1
1.08023129329507 1.0495707656989 1 1
0.98428732004849 0.953931340549639 1 1
1.10880278709315 1.07618987646073 1 1
0.983337507378303 0.954767642399491 1 1
0.899404926320045 0.872405221972879 1 1
0.858685720096716 0.831412413824674 1 1
1.14172043965604 1.10723741866887 1 1
1.28162088881577 1.24461522860995 0 0
0.939080789423009 0.912215409810394 1 1
1.03587636732193 1.00693371513759 1 1
0.92362096116292 0.896482893247764 1 1
0.972148085951062 0.94377846261431 1 1
1.20849166399973 1.17508612870307 0 1
1.07510062891815 1.04307088388899 1 1
0.783105850834388 0.759136845880197 0 0
0.855593547922389 0.83014053471223 1 1
0.846548488101754 0.822348298283577 1 1
1.05282496138862 1.02266322024423 1 1
0.915724214986955 0.890003839542952 1 1
1.17957392255181 1.14694911493534 1 1
1.05047526965982 1.01950444681395 1 1
0.998797296619446 0.967221176782962 1 1
1.0367036102401 1.00418026825755 1 1
1.12260416037487 1.09179402143113 1 1
1.12919418021894 1.09439165358847 1 1
0.876847681390772 0.850797102531382 1 1
1.01748565795987 0.987340250375783 1 1
0.955997439147734 0.926124745988035 1 1
1.01442385468249 0.985838472505436 1 1
1.22133409577061 1.18342675525269 1 1
0.989624008589666 0.959623487516296 1 1
1.02855468423019 0.999000383375474 1 1
1.15368526714513 1.11963132715542 1 1
1.04913874710516 1.01598383583171 1 1
0.983436494880103 0.95588324543328 1 1
0.863901004884997 0.837684046642846 1 1
0.882935751238864 0.858868525799834 1 1
0.964933116958044 0.938350439696613 1 1
1.07796234463587 1.04375807137985 1 1
0.977528142311941 0.947010514847262 1 1
1.14524185975814 1.11162525406428 1 1
0.792828468143029 0.769141880273385 1 0
0.554895199556321 0.537966459106345 0 0
0.811631644896502 0.788300742197324 1 1
1.0694950895069 1.03929562579536 1 1
0.979769074737635 0.950894851778702 1 1
0.99884908932819 0.969217969855718 1 1
1.01243830632181 0.982971180359769 1 1
0.796872243375369 0.774648691952944 1 0
0.94428597197132 0.916810788936526 1 1
0.954881801396309 0.927833324713993 1 1
0.945063934855596 0.91812179413008 1 1
0.808532976254563 0.78534721450665 0 0
1.01153965991616 0.977653564572546 1 1
1.06961391562768 1.03658394991877 1 1
0.958746028640922 0.930847411064636 1 1
0.906353075120865 0.878990037666693 1 1
0.851166142809424 0.824333181337989 1 1
1.0408527182972 1.01026662823752 1 1
0.83463644991098 0.811987252120481 1 0
0.866194950610972 0.839648858574682 1 1
0.882714294842398 0.855581690878012 1 1
0.908698941719926 0.882275731204332 1 1
0.959037684698335 0.931029110711983 1 1
1.02785964643448 0.998665498689571 1 1
0.857552727308758 0.833845925189159 1 1
0.744755586551509 0.721793018961845 0 0
0.918154678786415 0.89160759134185 1 1
0.969339511027587 0.938458384398833 1 1
1.12197905170214 1.08950701514123 1 1
1.08843549968579 1.05771398598426 1 1
1.12419661753466 1.09043902662343 1 1
1.10230921442418 1.07030617354694 1 1
0.966711701375988 0.937342442428257 1 1
1.18630148949878 1.15086007979934 1 1
0.852275144644401 0.82683847787319 1 1
0.866678175943336 0.840585000197675 1 1
1.07215526088778 1.04046531621285 1 1
0.934476559393968 0.906880194419459 1 1
1.01842697035975 0.986170865302289 1 1
0.996472538920019 0.967267693513048 1 1
0.909473680453577 0.883929612023424 1 1
0.868188368542218 0.84300304442571 1 1
0.999194418863474 0.970521914404352 1 1
1.06668913172066 1.03431022328659 1 1
0.774613450711752 0.75255315978211 1 0
0.971085748603487 0.943050551285728 1 1
0.855401813805784 0.832113891819839 1 1
1.06959220808127 1.03638301917019 1 1
0.967120313925905 0.940103794488458 1 1
0.882498362143549 0.857505410668909 1 1
0.908302874625112 0.882774404172505 1 1
1.02264553041125 0.992881260152425 1 1
1.00957710125971 0.980409494511842 1 1
1.03025485898035 1.00091068991854 1 1
0.928431256189257 0.89990804395495 1 1
1.09987600570666 1.06775215707578 1 1
0.958296936028254 0.932226580654687 1 1
0.97719675800678 0.950109736416408 1 1
0.980448592933874 0.949406566390804 1 1
0.973976451936003 0.947091517815708 1 1
1.0067067994186 0.975398669489655 1 1
1.12961527271077 1.09807996126591 1 1
0.907021136160563 0.880767914292389 1 1
1.34178424697856 1.29971895421437 0 0
0.938263227425487 0.910325883208467 1 1
1.0573737834398 1.0278726892319 1 1
1.00185079238645 0.970974211126629 1 1
0.877556318344046 0.853365229309637 1 1
0.996666588706536 0.967337630622794 1 1
1.16324561401575 1.12732392041917 1 1
1.10500788642871 1.07142391918301 1 1
1.21198204409593 1.17574956620093 1 1
1.27836583038112 1.24234754114695 0 0
0.969411043112099 0.940982361530352 1 1
1.01501497092248 0.984622122033801 1 1
0.679683249362764 0.658451291892659 0 0
0.934505976357261 0.908504692215996 1 1
0.86411932497164 0.839644178840395 1 1
1.21326129035797 1.17771046500973 0 1
0.967671882081785 0.938717441706993 1 1
1.03210041305424 1.00046892389544 1 1
1.18893624361524 1.15237484497924 1 1
0.954235607647479 0.9256079896475 1 1
1.13489427980358 1.09896976180549 1 1
0.958723662832897 0.93004961134859 1 1
0.840715858444417 0.817129202877475 1 1
1.0390073185081 1.00952563764579 1 1
0.97979483447135 0.9507372292237 1 1
0.990486789570654 0.962080914680548 1 1
0.921080320076565 0.894016787068585 1 1
1.00937030703137 0.981211614060473 1 1
1.13206852767445 1.09839007086845 1 1
0.900898893027536 0.875450748079484 1 1
0.951316058125343 0.925457595981653 1 1
1.01942810203332 0.990520946499941 1 1
1.27645601743667 1.24116988642372 0 0
0.880076551989024 0.854990069282794 1 1
1.06941940968017 1.0386381803944 1 1
0.811078764850078 0.786940489881657 1 0
0.851138244339831 0.827104953773394 1 1
1.00916157583156 0.98055188739534 1 1
0.867289544398371 0.841869079783783 1 1
0.850844099243669 0.826304753376527 1 1
1.21072484602607 1.17456456514772 1 1
0.980529034850376 0.951848976029276 1 1
0.906882334042576 0.879435223925949 1 1
0.943360026227246 0.913455968786433 1 1
1.12323584695902 1.0910071327052 1 1
0.816619526569976 0.793689842476254 1 1
0.806111107461339 0.781024970033185 1 1
0.875710582389973 0.848931179590343 1 1
0.916268915394929 0.889598999665037 1 1
1.1308687887042 1.09817707651749 1 1
0.790271841403133 0.767364345256064 0 0
1.20897901584627 1.17404721859519 1 1
1.01299287658125 0.983837877457174 1 1
1.20210118831487 1.16789438432287 1 1
1.08848014080842 1.05551562563627 1 1
1.12627759016467 1.09201440515647 1 1
0.875778976238138 0.850228140695969 1 1
1.00888257092551 0.981137185059379 1 1
1.19551451060887 1.16169733851652 1 1
0.944656452089258 0.918571094191561 1 1
1.08702083698424 1.0552057906172 1 1
0.985544206735684 0.957363867727524 1 1
0.954602048273283 0.924223868206562 1 1
1.00577724807227 0.974543371153044 1 1
0.987378630912269 0.957406627873813 1 1
1.0042232382353 0.973357560488081 1 1
0.965119157353419 0.93607939846596 1 1
0.972146731126291 0.944421412306592 1 1
0.951055284174574 0.923116344908099 1 1
0.906950162610937 0.881447439290455 1 1
1.0455197083077 1.01500642481248 1 1
1.12141003159061 1.08858692578367 1 1
0.886307240381361 0.860187101134593 1 1
0.981223017214709 0.952900476691864 1 1
0.848942866799627 0.823024473299488 1 1
0.942193330862666 0.916115920970915 1 1
1.06831791092996 1.03605849802722 1 1
1.06122159558132 1.03000682379594 1 1
1.03353857637389 1.00280912956654 1 1
1.07463073441185 1.04380248532514 1 1
1.10860645324163 1.07536265689226 1 1
0.943312448521736 0.913656557796823 1 1
0.98491464458876 0.957217099388786 1 1
0.973375433008559 0.944722681633508 1 1
0.995649959317159 0.967274842094628 1 1
1.16412541838381 1.13003706716473 1 1
0.952585412522043 0.922970887056884 1 1
1.13384860561665 1.10135522718605 1 1
1.02764179331964 0.996727070228549 1 1
1.03297431160952 1.00448422988814 1 1
0.903539549993945 0.878278700096159 1 1
0.94211051432864 0.915029755404341 1 1
0.691846119855891 0.671305182046095 0 0
1.03132193432578 1.00001822637648 1 1
1.01314797448818 0.983265448670121 1 1
0.940111005628037 0.912068892266139 1 1
1.05901586278946 1.02938672182281 1 1
1.02192178929063 0.991115168208176 1 1
1.12901533624647 1.09244896304758 1 1
1.04723349374691 1.01626661855839 1 1
0.978604009988468 0.949694219476203 1 1
1.20426937795345 1.17017417183051 0 1
1.11509374011383 1.08423367314328 1 1
1.31077217961732 1.27228924342632 0 0
1.05952981635786 1.02581873098784 1 1
0.905131789177694 0.87783317699583 1 1
0.956047076287396 0.928637852028791 1 1
1.06889575838025 1.03887117213031 1 1
1.10381385152829 1.07512294402828 1 1
1.08899981407246 1.05581792300899 1 1
1.1122386780755 1.07963395066403 1 1
1.06932350964762 1.03688922406644 1 1
1.02098406454958 0.991638793875146 1 1
1.1761694557184 1.14170675773295 1 1
0.927465307052146 0.901673593484434 1 1
0.833131524551853 0.810502471442359 1 0
0.926490281822153 0.900128906636694 1 1
0.93566527311166 0.908086164771052 1 1
0.999325154552574 0.969630077825334 1 1
0.937705971561245 0.91026891561698 1 1
0.972460994575131 0.943019473227336 1 1
0.919095261316454 0.889759705866432 1 1
0.93458477213886 0.90754033139496 1 1
0.989598970262014 0.959296081972336 1 1
0.982359324293036 0.954215426662924 1 1
0.936594308828686 0.910074650629386 1 1
0.990515043743522 0.961208504635315 1 1
1.12158836684467 1.08825563319236 1 1
0.955381665756061 0.924583712975849 1 1
0.960264665637255 0.930246415333241 1 1
0.856092655203183 0.830914635394001 1 1
0.896022749823727 0.86927072217355 1 1
0.972066349265223 0.941253457696142 1 1
1.07889674643306 1.04748669519805 1 1
1.03623721519946 1.00695840189578 1 1
1.05714466737997 1.02548663972274 1 1
0.755593863508115 0.734403556021509 0 0
0.934071558527263 0.90741994543091 1 1
1.02908413046737 0.998338367464082 1 1
0.91900337106474 0.889974555591351 1 1
1.01632141985678 0.987256575569497 1 1
0.895146800527744 0.869435743910957 1 1
0.989558663117363 0.959957388316687 1 1
0.984539152372006 0.954599789622653 1 1
1.17683524347255 1.14035681396266 1 1
0.96119009355532 0.932084790937971 1 1
0.898272356240613 0.872035450860382 1 1
1.23430614038691 1.19774990695195 0 1
1.04047945415891 1.01106831540635 1 1
0.702633908402584 0.682092036368395 0 0
1.02519558743518 0.995037944608151 1 1
0.819582748213976 0.793955198402418 1 0
1.11028240872504 1.07810911917363 1 1
0.966783566687689 0.938219042629395 1 1
1.11068917484384 1.08015928108367 1 1
0.940929806350572 0.914205825103454 1 1
1.10712777003617 1.07563046275651 1 1
0.936405078117443 0.909624114179566 1 1
0.962549219250875 0.934600679693465 1 1
0.93545331360086 0.908585820420015 1 1
1.04022180743203 1.011009806296 1 1
1.00719236559006 0.979198465470906 1 1
0.92234897718419 0.896638417216566 1 1
0.788595009243305 0.764347855188536 0 0
1.01852137199884 0.990011664019467 1 1
0.849646708838955 0.825610124027689 1 1
1.18406731556543 1.14616447746118 1 1
0.88104511419446 0.854786039379772 1 1
0.950638601711853 0.92272348111185 1 1
1.11590526383972 1.08267249073498 1 1
1.11159638795943 1.0797201669286 1 1
0.938147553120681 0.910371147556281 1 1
1.00266745819299 0.973533488129505 1 1
0.751612402984503 0.729622219568714 0 0
0.976976800240975 0.94935542532148 1 1
0.9941608148582 0.965265131748564 1 1
1.0134399723611 0.986124265167924 1 1
0.925236573755959 0.897034833164997 1 1
0.905150632385751 0.879718470561125 1 1
0.844012303765913 0.817219231810718 1 1
0.903641221575686 0.87837213807579 1 1
0.972611446411474 0.943074092504911 1 1
1.10529468287349 1.07007040935488 1 1
0.886467068647246 0.861231192553362 1 1
0.981784195003543 0.954004453599295 1 1
1.09157659763157 1.05619086997247 1 1
1.23520476305573 1.19839617616414 0 1
1.11537489511349 1.08204488413242 1 1
0.931526064525392 0.904588349226351 1 1
1.01865793007215 0.988535879371148 1 1
0.979896684991923 0.952904046652193 1 1
0.949379787854707 0.920874602878848 1 1
0.843917624508024 0.819561017395239 1 1
0.935951124084292 0.908496958400001 1 1
0.939230689238551 0.912588020917698 1 1
0.849719422038769 0.824182063842085 1 1
1.06027690880349 1.02808053483253 1 1
1.04298740101059 1.01098721979005 1 1
0.836339482248466 0.81016048056065 1 1
1.04232524266694 1.01264487942214 1 1
0.974839726248017 0.947712827221926 1 1
0.854979223140866 0.830001065520449 1 1
1.07441343429389 1.04062622858059 1 1
0.948331951006094 0.922519732260847 1 1
0.94422021685775 0.916415830166295 1 1
0.895779153769419 0.866993691602265 1 1
0.796066940721753 0.773072976058918 0 0
0.989669837592744 0.959035004853091 1 1
1.16056679643441 1.12502173642312 1 1
0.950246555245553 0.921466218330046 1 1
0.933798159529174 0.906382613157683 1 1
1.078087090296 1.04542935178936 1 1
0.750149239391162 0.728664508606914 0 0
0.965101955276717 0.938242381174055 1 1
0.914685276167364 0.888457346807347 1 1
0.939673936637992 0.911910208577878 1 1
0.853953069128052 0.829090028759284 1 1
1.02593977206531 0.995837927951617 1 1
0.864346923859656 0.839625664698769 1 1
0.917779050926466 0.890782257941007 1 1
0.870745393369999 0.844691548265361 1 1
0.995992914078807 0.966771526885421 1 1
1.11151314963047 1.07768275164423 1 1
0.951940811218848 0.925113348641273 1 1
1.06064987110309 1.02871367318533 1 1
1.0571964545549 1.02689674512505 1 1
0.908255218896653 0.881509578498699 1 1
1.05164700925116 1.02002974835369 1 1
0.988238501093212 0.958849470794582 1 1
0.921309819113745 0.893234390198859 1 1
0.965900771892089 0.937365994563176 1 1
1.04113926182686 1.01136968208849 1 1
1.21702956210287 1.18220734427913 0 1
1.1449303065013 1.11076834374165 1 1
1.04011039618088 1.00765569337817 1 1
1.19490690301063 1.15878998332972 1 1
1.15811998874 1.12413982942841 1 1
0.98085766671399 0.951124288595543 1 1
0.996677687217971 0.967562828823942 1 1
0.904020975972477 0.877261330539845 1 1
1.26283316532645 1.22469166470903 0 0
0.929977261733238 0.901672823809243 1 1
1.04614858773226 1.01623454932002 1 1
1.14098567180696 1.10913234917605 1 1
1.13601645253758 1.10141307628445 1 1
0.995012839047263 0.964625084943517 1 1
1.02373793328921 0.994543885359711 1 1
1.12252221914609 1.08761053612731 1 1
0.986024282636845 0.958357039082429 1 1
1.04769165344605 1.01647339592797 1 1
1.00732026343642 0.976610077720232 1 1
0.872392650121151 0.844787192046452 1 1
0.915954095743932 0.889782688501095 1 1
0.918151336708097 0.892552391033634 1 1
1.2121152304634 1.17703650191127 1 1
1.14891185975128 1.1154691663834 1 1
1.09097276081453 1.05938703879222 1 1
1.10040456175872 1.06779730778251 1 1
0.685883850242113 0.666691087241162 0 0
0.983415752047128 0.953028285491225 1 1
0.905260884174113 0.877073729317945 1 1
1.01312437289143 0.981075093510602 1 1
1.13679220839754 1.10316188761004 1 1
1.19488283146656 1.15875639113624 1 1
0.954098532231715 0.927252155411617 1 1
1.17813257586291 1.14272868480955 1 1
1.09264348242793 1.05807460975333 1 1
1.05044967724481 1.01924992696892 1 1
1.06695801036155 1.03606832012046 1 1
0.994196329802099 0.96352806020817 1 1
0.839232158074861 0.814950731163487 1 0
1.11352278103566 1.08117521769297 1 1
1.00471250907271 0.974103188175972 1 1
0.817626800339232 0.791209399332527 1 1
1.00859098407559 0.979735468093359 1 1
1.00571188797961 0.974583831997761 1 1
0.896380033287569 0.869558042665288 1 1
0.959905928433443 0.929796225350417 1 1
0.94459616290905 0.917072007638412 1 1
1.13717386659789 1.1034403576382 1 1
1.02858594654906 0.998099140272246 1 1
0.871972116234933 0.844342037663606 1 1
1.01074313893753 0.98130992213239 1 1
0.98038405425105 0.951625373357862 1 1
0.824475355988264 0.799687470394787 1 0
0.929539919357466 0.901102700495389 1 1
0.807770378049862 0.78512460791914 0 0
1.00722632086434 0.978114922640132 1 1
0.889338147342149 0.863332174811284 1 1
1.03356448910088 1.00321536864138 1 1
1.04954186711858 1.01836955894668 1 1
1.08242028319945 1.05141095484723 1 1
0.935718667767994 0.908611511427817 1 1
0.984314550345516 0.956618362008046 1 1
0.957502414603449 0.931179700385704 1 1
1.2115967701947 1.17749435091786 0 1
0.902248941103701 0.874647038389828 1 1
0.856991445519064 0.83288591257769 1 1
0.945489640044888 0.91825238153951 1 1
1.10030277249372 1.0675879012073 1 1
0.957304143536151 0.930541076677309 1 1
1.01939323865118 0.989622014515891 1 1
0.913953778404287 0.887191523507399 1 1
0.744756143759743 0.723229841400744 0 0
0.974410269576077 0.945365906430976 1 1
0.965291284246264 0.935277365345487 1 1
1.05041492429715 1.02081630904703 1 1
1.06595133262761 1.0323641689006 1 1
0.804447006283708 0.780573250165431 0 0
1.05741304502769 1.02720783305493 1 1
1.00094393444402 0.971056967572986 1 1
1.02756885691885 0.998322365491462 1 1
0.989795020687205 0.959441028774519 1 1
0.988771863608034 0.959836234976799 1 1
0.967952828796749 0.938934067108075 1 1
1.1394709656028 1.10375094160922 1 1
1.16390964478274 1.13073675128125 1 1
0.969275091166709 0.939034984478472 1 1
0.862894952174382 0.838493197382024 1 1
1.13510080958492 1.10307554388659 1 1
1.1766383247289 1.14225374306709 1 1
1.001755061007 0.970932446097093 1 1
1.0001546968892 0.970409856957627 1 1
1.06100107375689 1.03029630414291 1 1
0.992998536971029 0.961873861043637 1 1
0.841564689853979 0.817023523391671 1 1
1.02868464621901 0.999545097263892 1 1
1.01617406534999 0.985562979099052 1 1
0.868930956955329 0.842374432127917 1 1
0.918662808973577 0.890236618292934 1 1
0.985909421635654 0.958562671949133 1 1
1.02255001952992 0.989597208321305 1 1
1.33977746635952 1.29894584089461 0 0
1.04831871189657 1.01524717763981 1 1
0.988421406739578 0.95922213073254 1 1
0.840660102729248 0.816763462282141 1 1
0.907036724514221 0.88076440963552 1 1
1.0039242992123 0.973297897240469 1 1
1.1703396438656 1.13488768384727 1 1
0.992986882729486 0.9651393284 1 1
1.01032755873962 0.979870553868199 1 1
1.18473285831368 1.14722321924985 1 1
1.04008416498753 1.01071318094025 1 1
0.92535064767381 0.899139310157411 1 1
0.952926574986438 0.924998108358018 1 1
1.18195012042499 1.14321382824805 1 1
0.882911194793493 0.857109078649148 1 1
1.07366617993992 1.04188680457195 1 1
1.02992618000113 0.999156152092546 1 1
1.09252831244657 1.06085940167909 1 1
1.08109403573702 1.04934945948715 1 1
1.13731075838929 1.10330955124042 1 1
1.11904303070185 1.08473919478401 1 1
0.940445982163621 0.911291615633515 1 1
0.907610693501163 0.880065818513695 1 1
0.822279329396102 0.798592684213747 1 0
0.994852316859119 0.964385833695786 1 1
0.815642238615193 0.790243703344198 1 0
0.846603655411739 0.822056370656268 1 1
1.07220575071037 1.04192613944018 1 1
1.08936650748911 1.054996787562 1 1
1.06452219395416 1.03208289837365 1 1
0.889124701260066 0.864453504046653 1 1
0.990307495259548 0.963746619136389 1 1
1.12397551845274 1.08841176511991 1 1
1.02645659273625 0.996078657578726 1 1
1.05617250622364 1.02332885398052 1 1
0.967609946186027 0.938401227347648 1 1
1.01306677269854 0.979822828628339 1 1
0.82541881860893 0.799760733802942 1 0
0.945710464390915 0.918210874126148 1 1
1.01787789546016 0.986811855828382 1 1
0.976250236883372 0.946954418433082 1 1
1.16738824899841 1.13332203876116 1 1
0.982109603362959 0.952514323803692 1 1
1.05820229020701 1.02686644686672 1 1
0.762750718735914 0.742320695519396 0 0
0.92423507705555 0.897884931575884 1 1
0.997350829589099 0.968957333042986 1 1
1.04517767277359 1.01633493977756 1 1
1.10918391406386 1.07619688669322 1 1
0.793085150626814 0.770702661846348 0 0
0.956905623566004 0.927230460511908 1 1
1.00241951055701 0.972084580497702 1 1
0.737446999876893 0.716872774453888 0 0
1.01429010512539 0.985640726963957 1 1
1.03397336612606 1.00512196322214 1 1
0.880513265828892 0.855242353271566 1 1
0.921848766627345 0.89600918925374 1 1
1.10314602055272 1.0691347092185 1 1
0.936730882390305 0.90761937094378 1 1
1.02632405068489 0.995429171575689 1 1
0.708905440986759 0.688742986625887 0 0
1.07254338831811 1.04118270549241 1 1
0.839939310127509 0.817120828814349 1 0
1.16109441987436 1.12746061426403 1 1
1.07207336330623 1.0416093317312 1 1
1.00193066889747 0.974881292689066 1 1
0.956391945421843 0.927156913850745 1 1
0.816450177498211 0.79439185382083 0 0
0.922574358281055 0.894608060896508 1 1
1.05816714884015 1.02718617510488 1 1
0.889163235607558 0.864292548075709 1 1
0.961958207607145 0.932115300821241 1 1
0.87784750155316 0.854706791271205 1 1
0.888907074608753 0.864471169201799 1 1
1.02492998793882 0.994282845498969 1 1
0.923847657841423 0.896157119628644 1 1
0.985150538024404 0.955648921652405 1 1
1.0846878844597 1.05137857911207 1 1
0.942651277898855 0.917077835176709 1 1
0.941771264771803 0.914048549821966 1 1
1.03878261816583 1.00784299840442 1 1
0.916315516541876 0.8883490820173 1 1
1.0055428324183 0.976256408350257 1 1
1.18886565036804 1.15483886228149 1 1
1.1958644661147 1.16120583818121 1 1
0.967039802968809 0.939526723250566 1 1
1.05448397011077 1.02213622776244 1 1
0.985588085122094 0.954024601172849 1 1
1.01024754501454 0.979818619300113 1 1
0.890892251097271 0.863825556355501 1 1
0.950658631670794 0.924246879593739 1 1
1.02148593853418 0.990284387849406 1 1
1.08548086423909 1.05365532511672 1 1
0.915038908647584 0.887072183267879 1 1
1.08613678219979 1.05100186130378 1 1
1.08775053741697 1.0579282435424 1 1
1.19297567739459 1.15723705599074 1 1
1.18056387212162 1.14576156397824 1 1
1.02572091849507 0.995068024871374 1 1
0.874663926868345 0.849300118103795 1 1
0.936305528832853 0.909443308248164 1 1
1.00869283069619 0.97781908435417 1 1
0.930197778128194 0.905000087314213 1 1
1.0973141419567 1.06540722820034 1 1
0.865905268785385 0.840783423962362 1 1
1.00798838482873 0.978830835599856 1 1
1.06254048476915 1.03246606222894 1 1
1.07593734317101 1.04323531925596 1 1
0.971522602626908 0.942202550109287 1 1
1.14421707115949 1.11234764049333 1 1
0.948573222805725 0.920288126084934 1 1
0.894000778708899 0.867715006695052 1 1
1.09348123622431 1.06163892955895 1 1
1.08371468263696 1.05103260900455 1 1
0.868332199120705 0.842967038646422 1 1
0.97445474389655 0.94583822876327 1 1
1.14925413506324 1.11677191741034 1 1
1.05767490272423 1.02643608989904 1 1
1.11283021653993 1.07817237234938 1 1
1.24504131832896 1.20877335042198 0 0
1.04778461775861 1.01627886045335 1 1
0.890325525683256 0.862546309227983 1 1
1.02397368037796 0.991722223154716 1 1
0.872545439354407 0.848654692029017 1 1
1.07875085396171 1.04724759702423 1 1
0.94497647936593 0.91564251658124 1 1
0.940688279638706 0.912319407584542 1 1
0.999262010800256 0.970278991023059 1 1
0.903735902558742 0.878071918993484 1 1
1.13582005155162 1.10114996429302 1 1
1.04673095672834 1.01589012510902 1 1
1.05837957011773 1.02424350001775 1 1
0.855084763394181 0.82903330716658 1 1
1.04674156763458 1.01807661352714 1 1
0.898140349848947 0.872704489021645 1 1
1.0182952070782 0.989225602013302 1 1
1.02638573611588 0.99629498298135 1 1
0.941719020585007 0.915252233473969 1 1
0.922120503746051 0.893176912572444 1 1
1.16883067195541 1.1339106242517 1 1
1.00903482736519 0.979777070432581 1 1
0.945796053627031 0.918747661518025 1 1
0.99660964150195 0.967156866569321 1 1
1.08387406216394 1.05295147848406 1 1
0.892638565448985 0.866624796407298 1 1
1.015298268403 0.986083112951654 1 1
0.908107691160172 0.881382422306893 1 1
1.00949025586774 0.977798241578155 1 1
0.9822700456625 0.954693413811786 1 1
1.10400218121742 1.0713694362021 1 1
0.971341846925649 0.941576757884251 1 1
1.02148585001981 0.991844182657974 1 1
0.85134912911654 0.824029063157382 1 1
1.16587994597935 1.13130425294058 1 1
0.994669292773933 0.964275834077454 1 1
1.04253127510671 1.01048368003503 1 1
0.876978353689346 0.852288293166769 1 1
1.07808734040975 1.04698059451975 1 1
0.994122315847525 0.966050883417847 1 1
0.949184951388504 0.921141569490755 1 1
1.02373262117593 0.992024277876212 1 1
0.996373257225003 0.965939369473972 1 1
0.987955437721674 0.961378478010166 1 1
0.967810425496532 0.941979727297459 1 1
1.06634445730655 1.03249567443445 1 1
1.12479605633785 1.09329671952297 1 1
1.22667054979585 1.19120402876027 0 0
1.08183737236765 1.04938182915455 1 1
0.951731883946499 0.925632779114325 1 1
0.956402688336076 0.928219384764772 1 1
0.853008083034251 0.829532457859123 1 1
0.967674932168464 0.939351613857525 1 1
0.983322359641142 0.955967941465077 1 1
1.03868420331907 1.00718994775308 1 1
1.16696082805291 1.13121880670884 1 1
0.863479280972952 0.839349301893833 1 1
0.787018305451735 0.762598638368144 1 0
1.242219340608 1.20711895422077 0 1
0.932163638113061 0.904978315923683 1 1
1.08108153912231 1.04912925764278 1 1
1.11247190255395 1.07815450763564 1 1
1.0951770715678 1.06131767182101 1 1
1.01960402263409 0.988610421815466 1 1
1.19423685093793 1.15924370112315 0 1
1.04554815769293 1.01368269441675 1 1
0.994074852477333 0.964377905702088 1 1
0.981467083878952 0.952294162397336 1 1
1.04789431334141 1.01667116540692 1 1
1.04923501981119 1.01858154083534 1 1
0.925732944135048 0.898229774160041 1 1
0.947791037962698 0.920775333538308 1 1
0.990526020965515 0.961768520235963 1 1
0.919124571330548 0.892995950217804 1 1
0.935812262035174 0.908878838949897 1 1
0.864093054165374 0.840066597305043 1 1
1.06100129410077 1.02973035920315 1 1
1.04902447669097 1.01862165917427 1 1
1.22451435948502 1.18529857180382 1 1
0.898153705753208 0.871903598640258 1 1
1.25565113401939 1.21934091857367 0 0
1.143600659444 1.10685743219033 1 1
0.919649740577111 0.892523449474311 1 1
1.1624993097913 1.12729307691506 1 1
0.783889271402959 0.760062924501161 1 0
1.00887852554777 0.977050740111207 1 1
1.00067072663688 0.970780127821193 1 1
1.11576012685868 1.08381971718675 1 1
1.05504549923839 1.02322810217404 1 1
0.937349930045307 0.911844846618775 1 1
0.985194148613227 0.954825761072655 1 1
0.99307895249733 0.965381624820442 1 1
1.00965416652794 0.979553600782001 1 1
0.906658630879785 0.87952591009144 1 1
1.05139514147457 1.02032050078743 1 1
1.05174501350494 1.02138720908168 1 1
0.953959885613899 0.926627497642584 1 1
1.02629307934965 0.997080176579767 1 1
0.977447328771281 0.950316680629701 1 1
0.935899787941756 0.910195638024716 1 1
1.14385263672827 1.11028724385467 1 1
1.08151425014148 1.04857664948914 1 1
0.974337311675693 0.94645409755302 1 1
1.13264836830584 1.09973451296505 1 1
1.02291612957639 0.990948285490192 1 1
0.860653572951138 0.834337463205023 1 1
1.10245242205065 1.07008977760396 1 1
0.780048037843156 0.758761919685349 0 0
0.90702191125794 0.881195994007923 1 1
1.10420485169511 1.07338496626003 1 1
1.03219127656259 1.0006076072917 1 1
0.952133494919591 0.923576835059923 1 1
0.955713754898989 0.927402499544271 1 1
0.979802656839295 0.953672659086249 1 1
0.936175597522492 0.906958339795347 1 1
0.943406480868835 0.918296434001882 1 1
0.894301376694699 0.867566064841162 1 1
1.04349065086619 1.01186595902761 1 1
1.08749874549437 1.05805269834177 1 1
1.06731066900727 1.03616763209101 1 1
0.852964312090537 0.826996383416158 1 1
0.936048219957936 0.906747430071696 1 1
0.772183115508719 0.750983937414743 1 0
0.854376038225407 0.829594956421521 1 1
1.08702723405446 1.05562504628102 1 1
1.08788241969631 1.05570319667179 1 1
1.01727407181265 0.988496686195874 1 1
1.19599309689852 1.15962755953048 1 1
0.960002238327727 0.930436417096322 1 1
1.01205236642282 0.984080481169381 1 1
0.894007448979392 0.866889816663603 1 1
0.885431253271986 0.860462316102989 1 1
1.22026762674876 1.18347408299294 1 1
0.902945666121914 0.875681734359576 1 1
1.10394099812565 1.07312395953624 1 1
1.04280849635102 1.01078386183465 1 1
1.01738865773153 0.988149346866424 1 1
1.05864458087921 1.02978347947267 1 1
0.986114823333831 0.958256202224575 1 1
1.00337620504445 0.975051474829325 1 1
1.12684074385289 1.09459731275539 1 1
0.85894328671978 0.833535768304722 1 1
0.889156375451622 0.862838315554869 1 1
1.17074111038696 1.13405902442926 1 1
0.962997993339559 0.937434344201236 1 1
0.922462525694673 0.892050507466988 1 1
0.981941544669154 0.954279273084268 1 1
1.09844963195635 1.06548809410757 1 1
0.926212332318113 0.899536974493719 1 1
0.976604367614141 0.947106930274305 1 1
0.896057441668454 0.869989313443762 1 1
1.05283321457578 1.0230091763306 1 1
1.05712115457949 1.02552127435262 1 1
0.894867549377383 0.870080895894965 1 1
1.14308341300612 1.1097499780885 1 1
1.03248003231088 1.00160281314385 1 1
0.889826213390073 0.864460529040349 1 1
1.04740772525031 1.01637868146203 1 1
1.16204479272096 1.12895746469571 1 1
1.00406930477289 0.975313637105666 1 1
1.00895718918219 0.979459275850302 1 1
0.820560171163737 0.796217979508902 1 0
1.0044035906577 0.973120897267188 1 1
0.984223377234833 0.956358667916224 1 1
0.943233552556291 0.914943077182503 1 1
0.953478264124372 0.926527529686511 1 1
0.936051277916709 0.90721942935514 1 1
1.03135157476216 0.999801358264963 1 1
1.16129776012133 1.12551478468536 1 1
0.889265683364757 0.865327192618109 1 1
0.923708633839034 0.89565259892355 1 1
0.827848360560506 0.803596556281 1 1
1.05081086260022 1.01947601674135 1 1
0.868232147107857 0.842466290179063 1 1
0.986857790439889 0.959223721733715 1 1
0.90104443120658 0.874784217061551 1 1
0.819722311357618 0.796686777935754 1 0
1.0279275275623 0.997310405322475 1 1
1.14735955235568 1.11162793767082 1 1
1.07252739910363 1.04022006525415 1 1
1.11242347525845 1.0786195530361 1 1
1.04669063335654 1.01629218230624 1 1
0.969867250851675 0.943225428055042 1 1
1.11158531018288 1.0795222518363 1 1
0.892990698448589 0.867214306938149 1 1
0.977925351848205 0.949696570082108 1 1
1.11327054142779 1.08086368040486 1 1
1.12802306657239 1.09334791216124 1 1
1.0059793185111 0.976325650873379 1 1
0.933799025992098 0.906918579700483 1 1
0.830464885265199 0.805522776016869 1 1
0.838863507135133 0.815646436709549 1 0
0.974297554528888 0.944579404772596 1 1
1.01674901642831 0.985822741749995 1 1
1.10697622890609 1.07404257539205 1 1
0.98721665572402 0.959033974705375 1 1
0.943066275376747 0.911933030812778 1 1
0.732623722751439 0.711800229550922 0 0
1.02206298222138 0.990860655356754 1 1
1.00586710453466 0.976377066706819 1 1
1.02260005513252 0.993173034500198 1 1
1.00845268626648 0.980211617115978 1 1
0.791904167078906 0.768482839641024 0 0
0.995585813357112 0.966864130962063 1 1
1.08412846909231 1.04884351848445 1 1
1.01050033456414 0.981703950284179 1 1
1.00156058453928 0.974141158628557 1 1
0.913505203701344 0.886777157163674 1 1
1.02222038433985 0.993904887924978 1 1
1.01626375069757 0.985286629161792 1 1
1.10263604829405 1.07104607173099 1 1
1.01013997766429 0.981442753300517 1 1
1.00454316462617 0.976900409936181 1 1
0.966273248233931 0.937356465694683 1 1
1.03476976400061 1.00565887800566 1 1
1.14456948322953 1.11169927127136 1 1
0.984041301137083 0.955107595639516 1 1
0.968025005208036 0.939986394594496 1 1
0.986584408120227 0.956034651372435 1 1
0.900850620109511 0.87502093318853 1 1
0.983594277452721 0.956396875346371 1 1
1.08301739097535 1.05112344243394 1 1
1.05254418222737 1.02174499406122 1 1
0.991960727991476 0.963922494003088 1 1
1.08639239762538 1.05609105052416 1 1
0.878922419410569 0.851914463537737 1 1
0.999102821338328 0.970291457026185 1 1
1.1212703398896 1.08934643524586 1 1
1.01958254018157 0.987001850258842 1 1
0.910724358247548 0.883360742307265 1 1
0.942075033024549 0.91456368957265 1 1
1.0023607248888 0.969903583867778 1 1
0.86945133456518 0.844713475441512 1 1
1.04382057043199 1.01236168424208 1 1
0.958968959420847 0.931080971805746 1 1
1.12009693185871 1.08680116932677 1 1
1.1408217763513 1.10601834493901 1 1
0.994498319142692 0.965124019872813 1 1
0.992336244007658 0.96351140403334 1 1
1.10737976865215 1.07061463889967 1 1
1.03115776405551 0.999408454135463 1 1
1.21054750128507 1.17504380345253 1 1
0.918856732919251 0.891106693122348 1 1
0.954586351422796 0.926401309444049 1 1
1.15900076999365 1.12441844298182 1 1
1.13430295404581 1.10192441600209 1 1
0.945664631528918 0.918305075125007 1 1
1.30118482255797 1.26406592705507 0 0
1.08359636823311 1.05289266142955 1 1
0.938868320348404 0.911279448578178 1 1
0.979336522867317 0.951082408445717 1 1
0.849747204109423 0.82442331424217 1 1
1.11655752924572 1.08481429790845 1 1
1.01143984456717 0.979531337205736 1 1
0.942055021036294 0.915299300251566 1 1
1.16515301904051 1.13395099121619 1 1
1.15472000085925 1.12189799367979 1 1
0.857811418703597 0.831097358650436 1 1
1.31400526898675 1.27574536497287 0 0
0.845665353665731 0.822130848935404 1 1
1.01759070273692 0.987499420942907 1 1
1.15947315870577 1.12262705300224 1 1
0.986290474502622 0.956373341220616 1 1
0.958597963857474 0.934308773857549 1 1
1.03762401763763 1.00791089111842 1 1
1.1614567483471 1.12844800078333 1 1
1.03922281090883 1.00756988372047 1 1
1.06727010629372 1.0341691104496 1 1
0.877058685240276 0.850558720404242 1 1
0.81679496011834 0.791560245446049 1 0
1.01607885755661 0.985645465753821 1 1
1.13734054048662 1.10332694547634 1 1
0.927017041996452 0.899680591113914 1 1
0.859991252816129 0.834350853396857 1 1
1.08281977583529 1.05202291206281 1 1
0.941279584223175 0.914910507294491 1 1
0.895840728828125 0.870923002910458 1 1
0.957253211491025 0.929003514395215 1 1
1.08044604932253 1.04974015966681 1 1
1.07225707941775 1.04210576989982 1 1
0.970058575647558 0.941874592456284 1 1
1.20333169286724 1.16798644793243 1 1
0.918107074738627 0.892189735200593 1 1
1.09110641472503 1.05848443368702 1 1
0.985087498878348 0.956201117290068 1 1
1.07369733307344 1.0431513225316 1 1
1.11548673570932 1.08390414561412 1 1
1.14060350069935 1.10593363755302 1 1
0.881481291802152 0.854053058540318 1 1
1.09102468059616 1.05876217820555 1 1
1.02741182379071 0.997938429216528 1 1
1.03553605988882 1.00351302074492 1 1
1.09092533114157 1.06082747498821 1 1
0.729966770287589 0.709691244440731 0 0
1.13548186291096 1.10332666691079 1 1
0.821266061538542 0.798726377995983 1 0
1.11481605653248 1.0824066848021 1 1
0.774783541243333 0.753818403546642 0 0
0.998460949256544 0.970524545665812 1 1
1.0127796034887 0.983093016509571 1 1
0.956463544770497 0.9289341967523 1 1
0.953657423037085 0.925612260533755 1 1
0.838745250565546 0.813073329241044 1 1
0.90690795102956 0.881840096431736 1 1
1.02698466162927 0.997599958570687 1 1
0.868200038920188 0.842824863007103 1 1
0.97183302291211 0.942334423383399 1 1
1.02087115102418 0.99045576623499 1 1
0.944439586279453 0.914052300303044 1 1
1.03688390152357 1.00741455602534 1 1
1.05644375861046 1.02640696390909 1 1
1.04691723411043 1.01669396113965 1 1
1.00114234541359 0.973166264589111 1 1
0.947993381700878 0.920470493283656 1 1
1.09074104680501 1.05977640846477 1 1
0.884981747609814 0.858565856588939 1 1
0.940534152487342 0.913506860408924 1 1
1.10044772767085 1.06779412253395 1 1
0.931175559966223 0.904899081720275 1 1
1.07809845425172 1.04656074334812 1 1
1.00339581340218 0.972617754513262 1 1
0.98140804954234 0.951626214602487 1 1
1.04499615633556 1.01152977118491 1 1
0.982864550862211 0.954260576714191 1 1
0.954684417993281 0.926811758580038 1 1
0.936642129701106 0.910457257275496 1 1
0.992531125474201 0.962549478059292 1 1
0.993838254920781 0.965818817845117 1 1
1.06335768981834 1.03411623702494 1 1
1.00558479718452 0.976338794680451 1 1
0.904488292002347 0.878032424321692 1 1
0.94795491340162 0.921789101208368 1 1
1.13717678911287 1.10448073812362 1 1
1.0127456406104 0.984321196848431 1 1
1.06263631014095 1.03102201482297 1 1
1.11587267897889 1.08313402987972 1 1
0.987053154324211 0.95764436959474 1 1
1.02598482539305 0.997029364531811 1 1
0.94786693515737 0.919291278019298 1 1
0.959263275303185 0.931935141155013 1 1
1.04267054195633 1.01235079202406 1 1
0.942092174396362 0.915073065424107 1 1
1.0112300774596 0.981316974536125 1 1
1.04527450035128 1.01488897555973 1 1
1.1271605612207 1.0905248028006 1 1
1.08151740129288 1.0490117087339 1 1
0.951424564702858 0.925174991237508 1 1
0.871023973347334 0.846249206375877 1 1
0.830953900889136 0.805874545036117 1 0
1.03383373258757 1.00370502523361 1 1
1.00884224324058 0.980959443176736 1 1
0.971881844772933 0.942331703371153 1 1
1.15032987266377 1.11822486736882 1 1
0.898250975396256 0.872552747103562 1 1
0.923334338412997 0.896938088428426 1 1
0.882234427048872 0.855432743348537 1 1
1.27043355341944 1.2321618007012 0 0
0.785226063957204 0.761661406217278 0 0
0.87542219902926 0.851249770012748 1 1
1.09743879702435 1.06410564116859 1 1
1.07915572447733 1.04898910277839 1 1
0.958386420572403 0.929506960777757 1 1
0.933856570173337 0.907907439141615 1 1
0.920373612304791 0.892993288873631 1 1
1.21437363466169 1.18104130894327 1 1
0.936430895979349 0.908335005878288 1 1
0.95558674600202 0.928414483107887 1 1
1.2082910558046 1.17251538976945 0 1
0.953191439851539 0.925062874680099 1 1
0.885549961309447 0.858642517750462 1 1
0.837316017479148 0.813812641710384 1 0
1.03565270190985 1.0069746398057 1 1
1.03978329189631 1.00957269974296 1 1
0.86392929464045 0.838300453760068 1 1
0.892676612237973 0.865826837025694 1 1
0.727838969501914 0.705919513955612 0 0
0.788881717583387 0.766436107410837 1 0
0.903210557280407 0.876497194167661 1 1
0.916783971823067 0.891074358795447 1 1
1.06819981008022 1.03738082044944 1 1
1.01146431980187 0.982195838207766 1 1
0.846346398094995 0.822879742012161 1 1
1.2257116767253 1.18843807663849 0 1
1.1872907000988 1.15294826010565 1 1
1.08379423772436 1.0533534689164 1 1
1.00155132001621 0.969268144961883 1 1
1.1087118060148 1.07726158476236 1 1
1.01172870043559 0.981990308157386 1 1
0.879295495874552 0.852408340738405 1 1
1.06076287395658 1.02858135401601 1 1
1.0700301065957 1.0386160684435 1 1
0.855072155465111 0.830392248274877 1 1
1.13863803732036 1.10675925845583 1 1
1.16177857249209 1.12822558887897 1 1
1.00374420057266 0.974022396331088 1 1
0.960745529813161 0.933581589948865 1 1
0.903508309248391 0.877553996297766 1 1
0.896893136361043 0.870022711950713 1 1
1.22126013732812 1.18216639492238 1 1
1.11312285736523 1.08196133271474 1 1
0.852122842982048 0.826234593319219 1 1
0.93626038421521 0.908106495355921 1 1
1.05295031423069 1.02030967443654 1 1
0.924862749636652 0.899210976050804 1 1
0.930573083657429 0.904105345803406 1 1
1.1277045561967 1.09280672339783 1 1
0.975065890068088 0.946559367325739 1 1
1.00050763918362 0.97138809278359 1 1
0.901907996927411 0.875392250584055 1 1
0.982725737182881 0.953107756708384 1 1
1.16216825836227 1.12807775239669 1 1
0.964226115547736 0.936301741069405 1 1
1.07982595017747 1.04857762195256 1 1
0.943730260389132 0.91558488526114 1 1
0.942796956334793 0.915107577194172 1 1
0.963751907849043 0.935834639621976 1 1
1.01110358202715 0.977822190318206 1 1
1.07413701928026 1.04025557746407 1 1
1.17868407211386 1.14450178685363 1 1
1.03513547187841 1.00433149731905 1 1
0.984362126355575 0.954608897095495 1 1
1.06374858876119 1.03148814912791 1 1
1.18554173718144 1.15263589349555 1 1
1.02861191067765 0.997401150283382 1 1
0.977012394992493 0.947653014349578 1 1
1.02416621215329 0.994051231038181 1 1
1.29208437332879 1.25558628799598 0 0
1.0838176662109 1.05332708759122 1 1
0.721664843791561 0.698776810894987 0 0
0.990567023879749 0.959818894581349 1 1
0.955152492047692 0.926313087880324 1 1
1.05636106575291 1.02403020739739 1 1
1.0197502047859 0.990026012582316 1 1
0.945384235170746 0.91869210913134 1 1
1.0235127293137 0.993428434493835 1 1
1.05271282899659 1.0213372090103 1 1
0.921707306831658 0.8944863202016 1 1
1.043521394817 1.01411058235792 1 1
0.930120167775416 0.903526778903894 1 1
0.707235766932271 0.685855703297694 0 0
1.12531071677025 1.09215110323198 1 1
0.883253460504555 0.857105621961201 1 1
0.927992455209189 0.90181991072686 1 1
1.03521028123588 1.0059889504816 1 1
0.90794561424936 0.882010073994925 1 1
0.963325059060576 0.934685710737898 1 1
0.928855573138796 0.900927550186955 1 1
0.787458014553913 0.766046040803374 0 0
0.900626755979026 0.874550722347748 1 1
1.00362341368985 0.971401242994858 1 1
0.974595535724259 0.94492827465704 1 1
1.08309331282696 1.05096218464973 1 1
0.97348986856998 0.945641651889711 1 1
0.970475469140818 0.940225317320594 1 1
0.936367286674635 0.909051268050979 1 1
0.960706118935609 0.933671127967689 1 1
1.11533978332222 1.08229514456223 1 1
0.936991275860357 0.910071616162165 1 1
1.07863567546124 1.04950169019576 1 1
0.891341790893478 0.865961804004801 1 1
0.978565479333619 0.947674061251698 1 1
0.948947441567773 0.923000872030167 1 1
1.13563666348842 1.10225027761056 1 1
1.223780367582 1.18765416075774 1 1
1.10340404234452 1.07138983415073 1 1
1.10524994707361 1.0730285581898 1 1
1.17407854425796 1.13901152121403 1 1
0.853114246336866 0.827720553262932 1 1
0.931529202705504 0.904687787295709 1 1
1.19234058059571 1.15804458010706 1 1
0.934094068164325 0.907731049830092 1 1
1.03840358331078 1.00648088854015 1 1
1.1838074422019 1.14744896733648 1 1
0.93512685985204 0.904957952627608 1 1
0.95158449676365 0.924233994107932 1 1
1.10690457800337 1.07405054559755 1 1
0.990426126152117 0.962410762783636 1 1
1.15043846162182 1.11688603612636 1 1
0.91255150140959 0.885086873594909 1 1
1.17305051939175 1.13749618692136 1 1
1.21236623593591 1.17739274283221 0 1
1.01048766455606 0.981966074377122 1 1
0.876053249001486 0.851285139629295 1 1
0.914245167440544 0.8869394065417 1 1
0.875349034779976 0.849146659055855 1 1
0.981353755105931 0.954026717376718 1 1
1.29820402954561 1.25870985715139 0 0
0.947947208755462 0.921015585595046 1 1
1.24954593943027 1.21077435284762 0 1
0.980367571966255 0.953196721405748 1 1
1.04246903634698 1.01144195894173 1 1
0.969605166282394 0.942168402756175 1 1
1.05433937236972 1.02203453418105 1 1
0.857086739689579 0.832264911892625 1 1
0.889736097342817 0.863733634245569 1 1
0.959863676693987 0.933018278770408 1 1
0.982126282829857 0.953434977658413 1 1
1.00879026255398 0.979550432341734 1 1
1.00933346368055 0.977877213739277 1 1
1.01255903088284 0.983319680741095 1 1
1.05468653302461 1.02480434478881 1 1
0.984959990612956 0.953849374722142 1 1
1.08455813960071 1.0524790455232 1 1
1.12454653415664 1.09005971843685 1 1
0.907335756117169 0.880425932386613 1 1
1.18710245898757 1.15338910155746 1 1
0.927173785561375 0.89957263013695 1 1
1.05952147095457 1.02866088147575 1 1
1.03594628979994 1.00279258718925 1 1
1.03912852058485 1.00887615143647 1 1
1.10057928284762 1.06867559410055 1 1
1.01668147657824 0.986338725059267 1 1
1.08863222984036 1.05899792111905 1 1
1.10071847298744 1.06704780451656 1 1
1.01195180755977 0.983940405875028 1 1
1.03169743322285 1.00257575949569 1 1
0.931444125191597 0.9050220121698 1 1
0.913765022804521 0.886825857349022 1 1
0.939922043236355 0.912504442771563 1 1
0.841698250433989 0.818965294809336 1 1
0.890887709680962 0.863910364204937 1 1
0.98123623514215 0.950924165162967 1 1
0.893608477782465 0.867221088265607 1 1
1.04427484676507 1.01144562942694 1 1
0.989969620736299 0.962660066128018 1 1
0.877142814328953 0.84997276848251 1 1
0.977621335881424 0.950111394422759 1 1
1.05732142103158 1.02637525118996 1 1
1.06945515668028 1.0413381904914 1 1
0.983643450346798 0.956360014233874 1 1
0.939039314737905 0.911433430137182 1 1
0.937399677490069 0.909119811302196 1 1
0.895658614978441 0.868921544140501 1 1
1.14713247995164 1.11347633688591 1 1
0.760021795577832 0.738450183702025 0 0
0.896789920563916 0.869540520127971 1 1
0.983624953950432 0.954664650698021 1 1
0.929982640604706 0.900193115728879 1 1
1.0374256878355 1.00778034604224 1 1
0.848793250057513 0.825812586361708 1 1
1.05540214646523 1.02456963770743 1 1
0.985488817115177 0.956323781335904 1 1
0.976472008119933 0.946805683421152 1 1
1.05124842967663 1.02152250127025 1 1
0.796380409458946 0.774022099847516 0 0
0.933057549578513 0.907998476922957 1 1
1.04017241186955 1.01054630796772 1 1
1.11512702904898 1.08192510956246 1 1
1.26961597468279 1.23031503023076 0 0
0.868501928846518 0.843788482068358 1 1
1.09554091524745 1.06210675822916 1 1
1.08354117222811 1.05234896097198 1 1
0.987501201961571 0.957348617381224 1 1
0.805711641375284 0.781788713500561 1 0
1.01504501917841 0.986324406307911 1 1
1.02773388196614 0.997078986111783 1 1
0.905994341873909 0.878207101043822 1 1
0.851338562334176 0.824060704995311 1 1
0.773066694529661 0.74782129114838 0 0
1.0112089562741 0.981134716289445 1 1
1.05121178386478 1.02240678159844 1 1
0.886920273647127 0.863526661728663 1 1
0.973931629485464 0.944873188603782 1 1
0.950526402036768 0.922056871016281 1 1
0.971716064561169 0.944062420400318 1 1
0.951008598736532 0.922788338937929 1 1
1.08420766705814 1.05250224103301 1 1
0.868775064451979 0.844812514331358 1 1
1.13380607020088 1.10225076152247 1 1
0.907086931617984 0.881297898694744 1 1
0.956712434014289 0.925755822021052 1 1
0.883263910329571 0.859072724570471 1 1
1.11958226123765 1.08559718391103 1 1
1.00064645994903 0.972326841412681 1 1
1.00797933135429 0.978407236696902 1 1
1.00484545822697 0.974919210987108 1 1
0.816986400794878 0.794134731904472 1 0
0.925717774249732 0.897410698550116 1 1
1.03501233513914 1.00189342542867 1 1
1.06320341077523 1.03234774765259 1 1
0.952035232340303 0.923877164069809 1 1
0.872859604548357 0.84818752936238 1 1
0.933123454787036 0.905845103160896 1 1
1.04811054531221 1.01629121227983 1 1
1.07068578785541 1.04071710833593 1 1
0.81391767337425 0.790431582258866 0 0
1.08360580644169 1.05130998220973 1 1
1.15058175304673 1.11597411972377 1 1
0.936090035473152 0.910197424110061 1 1
0.810339442019749 0.786819478580839 0 0
1.02722797149004 0.997131858732159 1 1
0.893173369291671 0.86736673750432 1 1
0.990703997564031 0.958847674415334 1 1
0.893938003367329 0.86883156618814 1 1
1.08153795551614 1.04998642429112 1 1
0.891305226280729 0.865042696668939 1 1
1.05215878928362 1.02147626623651 1 1
1.15496106088113 1.12160594322135 1 1
1.15095013157117 1.11839696945186 1 1
1.00031994726862 0.971041172949624 1 1
0.99255979358249 0.964788165505736 1 1
0.914689707751792 0.888303775027038 1 1
0.849117377550179 0.822332614125756 1 1
0.893647433024192 0.866392906196927 1 1
1.12948536331474 1.09390628053825 1 1
1.05208990796857 1.02288224246456 1 1
1.13112556511353 1.09942485518643 1 1
0.968019615312232 0.939010734399406 1 1
0.848532086289045 0.822645216615933 1 1
1.12172954656023 1.08677525413888 1 1
1.16348989286717 1.12805288522077 1 1
1.11405084694343 1.08136861399709 1 1
0.888436944581963 0.861700091573444 1 1
1.23337471551124 1.19959180579541 1 1
0.90869573929667 0.881042101796553 1 1
1.1229256140596 1.08873718909697 1 1
1.0573818781803 1.02743864404129 1 1
0.994934418841722 0.966402887508232 1 1
0.835665467216082 0.811575024397978 1 0
0.897752391279858 0.874727904812563 1 1
1.1449737498746 1.10993295755829 1 1
0.889452358562172 0.863160030556208 1 1
1.07917573349337 1.04573251025459 1 1
1.01926870876011 0.990222795034466 1 1
1.00422920702554 0.97336778961303 1 1
1.0360020677317 1.00418462715014 1 1
1.12033714982946 1.08966668573476 1 1
1.08172665581185 1.05066381833876 1 1
0.966454620683423 0.940049971627124 1 1
0.899671518078654 0.87227359689692 1 1
0.976344497454365 0.947215389655837 1 1
0.839026762995941 0.814831035730554 1 0
1.18300249241061 1.14761724066394 1 1
1.16775151211497 1.13243287497226 1 1
0.87724580533171 0.850570692197548 1 1
1.11943592052039 1.08413129456641 1 1
0.923384066970384 0.89651178596789 1 1
1.00303128665409 0.974058143202053 1 1
0.840999161709961 0.817589426882776 1 0
0.909015820447547 0.87981309989995 1 1
0.972015138169275 0.943643613837691 1 1
0.973749657298976 0.944416919069478 1 1
1.15373235334594 1.11943814061696 1 1
0.906849386320657 0.881672533518116 1 1
1.14034143736421 1.10611695204792 1 1
0.904492488200831 0.877197963109324 1 1
1.07504353908118 1.04365293321221 1 1
1.02855214704204 0.997231209273991 1 1
1.09865447060839 1.06682834298768 1 1
1.05567674592621 1.02402295557681 1 1
0.750826018709671 0.729230750546206 0 0
0.934675311329127 0.905731264316039 1 1
0.810312765948012 0.788180425234925 1 0
1.09896279106942 1.06776810055593 1 1
1.19435133696586 1.15888307822989 1 1
1.00344495050453 0.971802239372351 1 1
0.883655831077498 0.857895439069204 1 1
0.911749990325132 0.885246206037105 1 1
0.97729079665302 0.947672513006306 1 1
0.859887029985118 0.835596978908266 1 1
0.891847322813395 0.864668074672119 1 1
0.967532825604959 0.939649470022609 1 1
1.2000085511423 1.16245010980225 0 1
0.972882900126032 0.94571740228008 1 1
0.952205403143135 0.924771662997442 1 1
0.880341539559431 0.855612150071452 1 1
1.06986094497963 1.03961083310103 1 1
1.03309701381433 1.00378871974423 1 1
0.981856068390791 0.953869266028392 1 1
0.961787688693511 0.933697881660328 1 1
1.01577872343932 0.984606134631658 1 1
1.19102572425402 1.15556871952407 1 1
0.733788064244178 0.712168111262513 0 0
0.927216263658586 0.900880526198494 1 1
1.03472418000831 1.00353450146004 1 1
0.836708338967278 0.813258834949644 1 0
0.938555004510453 0.910386805000907 1 1
0.849195309219404 0.825751518415293 1 1
0.979931775729915 0.948108560934683 1 1
1.08707113055713 1.05514938657338 1 1
0.996344653531438 0.966513430225899 1 1
1.13296967854401 1.10065450924567 1 1
1.15210962814731 1.11595753564912 1 1
1.11493876233168 1.08002271666534 1 1
1.01186744282946 0.982504675788041 1 1
0.940359237051234 0.913711051867159 1 1
1.00593325474371 0.977430918005255 1 1
1.10014761492322 1.06775043766741 1 1
0.918110292657259 0.892734318275413 1 1
1.15680438284589 1.12347978241004 1 1
1.08614052562528 1.05584983566453 1 1
0.995292333187079 0.966742259719833 1 1
0.93680695873348 0.907610722496979 1 1
0.907389572094534 0.881272113366119 1 1
0.934481223801932 0.906828509636644 1 1
0.994972008932364 0.966035139481795 1 1
0.968622319953719 0.939925015439711 1 1
0.930174281659315 0.903864938681492 1 1
1.19098008510017 1.15686853178089 1 1
0.976954936832863 0.947991872913529 1 1
1.01217750558573 0.98384314685856 1 1
1.0803644894063 1.04685491732278 1 1
0.895191960914456 0.868640137743003 1 1
0.978947124720484 0.952920952360169 1 1
0.933923870491272 0.907016761011538 1 1
0.953349543338538 0.922991668861337 1 1
0.94922398771235 0.920046847994399 1 1
1.02884668117837 0.998431725044683 1 1
1.00111364951029 0.969863222733545 1 1
0.931698636392648 0.904930572837819 1 1
0.994800284435873 0.964147945130586 1 1
0.941634457985333 0.915155810845359 1 1
1.21326318592244 1.17669037700657 1 1
1.00601967492936 0.976021940844508 1 1
0.898207010907973 0.869408974522407 1 1
0.788387333740882 0.764345392956292 1 0
0.933595450513063 0.90659099651917 1 1
1.19388541712144 1.1585795560169 1 1
1.35483101590838 1.31420576644891 0 0
1.00607391361837 0.973664484296286 1 1
1.15271228261894 1.12144358182027 1 1
0.849239353908323 0.824857566954516 1 1
0.973397521343436 0.944891896967107 1 1
1.05470207231261 1.02236635631385 1 1
1.10570473243369 1.07238941811096 1 1
1.00344369150797 0.975494823377844 1 1
0.972234825583156 0.943785250613575 1 1
1.11895681007729 1.087778253502 1 1
0.965082303268291 0.93704550637266 1 1
0.932589930084295 0.904539697562778 1 1
1.24064594533462 1.20319052207028 1 1
1.00032809399173 0.971463141579471 1 1
1.05635133644877 1.02634105224467 1 1
0.749980997894904 0.72942330353374 0 0
1.02458111134385 0.995218660650675 1 1
0.873817414691846 0.847334009509632 1 1
0.894005757237343 0.86788331480453 1 1
1.17691780757987 1.14330201618312 1 1
0.856216059201197 0.83071042149406 1 1
1.11333193398792 1.08020491840348 1 1
0.919764036487358 0.89328819558754 1 1
0.789399043404463 0.765732200735552 1 1
0.911539994771297 0.885256796733171 1 1
0.817950683779467 0.794041243317009 1 1
1.11701393141851 1.08346716703555 1 1
1.10443808542424 1.07480266425503 1 1
1.03355337337777 1.00473337314836 1 1
1.10090795171297 1.07004696144457 1 1
1.00303629440379 0.973713679325214 1 1
0.95817136811204 0.92746614134607 1 1
0.972424630662089 0.945326023240111 1 1
0.809196013747576 0.784850948816173 1 1
1.05905781665055 1.02631966652029 1 1
0.853870830206743 0.827906182193259 1 1
1.04179622242502 1.01054026234167 1 1
0.97468787041055 0.944859207526177 1 1
1.06530495318692 1.0339053616934 1 1
0.907046779704257 0.881174385145973 1 1
1.09288920565414 1.06072263208752 1 1
0.95232695975399 0.925267483511054 1 1
1.08349266644454 1.05149122641338 1 1
0.995412758932308 0.967120253286651 1 1
1.15392415860843 1.12078172159286 1 1
0.950150151929328 0.923881660975647 1 1
0.901736856730226 0.876030860196784 1 1
0.848859882467324 0.823078622237329 1 1
0.828353968248213 0.802697632388962 1 1
0.981797972162338 0.952056145789976 1 1
0.784477464279449 0.762341709718373 0 0
0.967817180625795 0.939182477719517 1 1
0.874750577595574 0.850531357828029 1 1
0.847283275212695 0.819492877077313 1 1
1.06650535845257 1.03329460161768 1 1
0.931928127971487 0.904583475677454 1 1
0.991272934840705 0.962553535906429 1 1
1.0325451658383 1.00323778033378 1 1
0.974787512668014 0.946392215541166 1 1
1.16485615256284 1.13175918707763 1 1
0.870937383217101 0.845438918754965 1 1
1.04666274040929 1.01771723897513 1 1
1.03064683441793 1.00207268622391 1 1
0.976657421385755 0.946301351202507 1 1
0.991941305200714 0.96241792201486 1 1
0.974054084555927 0.947185763912737 1 1
0.868466893720658 0.842075125036616 1 1
1.16719531877334 1.13310424037247 1 1
0.953641999376689 0.926395212506314 1 1
0.754848222488446 0.733560016302844 0 0
0.98400254031139 0.955905803434369 1 1
0.993651554748881 0.966109020471218 1 1
0.763819820650222 0.741799777737572 0 0
0.968354341911964 0.941172638911823 1 1
0.984429262552895 0.954469259744967 1 1
1.12610941601654 1.09304332076151 1 1
0.962162387674828 0.93372656293849 1 1
1.08693404371949 1.05603195961433 1 1
1.29030356315813 1.25188438078206 0 0
0.882207160890405 0.85663663043993 1 1
0.923551517306177 0.896713661001306 1 1
0.96477771644596 0.935529872165581 1 1
1.02926202351337 1.00016125655823 1 1
1.07194956197948 1.03976134454913 1 1
0.946508727784414 0.917275446305172 1 1
1.01621609894095 0.985604660979776 1 1
1.02448100810621 0.99530470318867 1 1
1.12552853357842 1.0940537626894 1 1
0.904427915565013 0.877515795169763 1 1
1.09075465894358 1.0589454470096 1 1
0.901700201871976 0.873114148083675 1 1
0.875260297470372 0.850436638782768 1 1
1.07698603838421 1.04469608768981 1 1
0.835445989176649 0.811552717824614 1 1
0.789367907194609 0.764131712671755 1 1
1.07305702218341 1.0382351651072 1 1
0.982978680701212 0.954307980621361 1 1
0.892916354470979 0.866349427744317 1 1
1.14586596904659 1.1126360911674 1 1
1.12545021811255 1.09214026310325 1 1
1.1153680604778 1.08181660494888 1 1
1.02121773936625 0.992679477713099 1 1
1.17956172971966 1.14549335025476 1 1
1.03125196819537 1.00088873071506 1 1
1.08161622237182 1.05158426999122 1 1
1.07935430679885 1.04904047341863 1 1
0.994392991736122 0.965226147005103 1 1
1.18338230059023 1.1513027941126 1 1
1.02603141634575 0.994014257147136 1 1
0.886435448605977 0.859995178451338 1 1
0.787352728144048 0.765542287737325 1 1
1.07100630216377 1.04039449766439 1 1
0.897946634035623 0.867876707863411 1 1
1.01066117354144 0.98330344082296 1 1
1.02437238407247 0.995867555821871 1 1
1.06748173220712 1.03399316004634 1 1
0.876477272919348 0.849907332646972 1 1
0.985436810619863 0.956126265142582 1 1
1.09061013781887 1.05910458067216 1 1
1.09207297357606 1.06133701538619 1 1
1.01936718269926 0.988918082244374 1 1
1.13507158445337 1.10153473159985 1 1
0.992796461542582 0.966011991897018 1 1
0.901352773319683 0.876431820847216 1 1
0.900352685137572 0.873875712126336 1 1
0.768858511836044 0.746983402784484 1 0
0.970469361797484 0.943476238678642 1 1
0.886386840795955 0.860771308297186 1 1
0.986101968727443 0.956767523616773 1 1
1.02263055893346 0.994748996235355 1 1
0.887107882749741 0.860519434722152 1 1
0.883214289242711 0.85816619966144 1 1
1.08374679396506 1.05409734235815 1 1
1.16574743273803 1.13240378282891 1 1
1.06251046379863 1.03387183409589 1 1
0.966418988114564 0.938392923430295 1 1
1.16662391854577 1.13359319043424 1 1
0.851171928115272 0.825461053785497 1 1
0.968493540401144 0.940278779815385 1 1
1.06786759649842 1.03760197458342 1 1
0.782314850598 0.758260724919202 0 0
1.08833304747746 1.05838874275819 1 1
1.11615987095992 1.08401087364074 1 1
1.01173618791905 0.982520978449633 1 1
0.841281627098014 0.817217880330697 1 1
0.947676679870144 0.920057982819312 1 1
0.963074374835759 0.934897679129454 1 1
0.996427877677478 0.96722175305987 1 1
0.946944739935649 0.920247637542809 1 1
0.83570802059469 0.811793371937923 1 0
1.02644892083445 0.997560613462035 1 1
0.907075644983665 0.880854691025148 1 1
0.975734809139108 0.948412848047965 1 1
1.03865606173109 1.01002729870814 1 1
1.05697197460714 1.02474267482693 1 1
0.928014200770201 0.901822157885802 1 1
0.997481028642899 0.969691590869896 1 1
0.934687602109705 0.908168707214991 1 1
0.885676870059575 0.860556504278872 1 1
1.15423012813298 1.12120891935372 1 1
1.08268926386453 1.05072233626727 1 1
1.06050657519674 1.02813467110934 1 1
0.854126295602422 0.828228073260137 1 1
0.98672782086009 0.957220467452789 1 1
0.91633441484 0.887454248987222 1 1
0.915421819525833 0.888883391406425 1 1
1.1008189211193 1.06851424902901 1 1
1.02780557372249 1.00002837788466 1 1
0.960546469957521 0.932711215602169 1 1
1.05309012523199 1.02183910403298 1 1
1.17562814238553 1.14042265503813 1 1
0.941938326859602 0.913532454863548 1 1
1.0018479565974 0.971165928456624 1 1
0.981396952002095 0.952596903523498 1 1
0.999421966698435 0.970329659631458 1 1
1.11509162869066 1.08081105575886 1 1
0.881003829308878 0.853931843514941 1 1
1.12386138101567 1.0885408859129 1 1
0.87328603730615 0.846358084298585 1 1
1.10375897703547 1.06772748298758 1 1
0.962239801572118 0.933725176690666 1 1
0.988848004354719 0.958932777432509 1 1
0.843617554921793 0.820313860563711 1 1
0.822556934067359 0.799521743653957 1 1
1.03707882912184 1.00740844664662 1 1
0.947593685423762 0.920131732257535 1 1
1.10769472136459 1.0752948637062 1 1
0.861408418336282 0.836419100701612 1 1
0.934846727193276 0.906360596751772 1 1
1.05781860678824 1.0272261517301 1 1
0.936723852463432 0.908503961438718 1 1
0.973069105320076 0.944026989022381 1 1
1.00978452592441 0.978523540616357 1 1
0.993182271467389 0.964018416379406 1 1
0.995722279815858 0.965772432385711 1 1
1.10936092734641 1.07546709955169 1 1
1.19917448246291 1.16098523920896 1 1
1.17995906598013 1.14639742639693 1 1
1.09460983789516 1.06248626525112 1 1
0.939923642139827 0.912545351530767 1 1
0.901343979971234 0.875679262833329 1 1
0.983190420537753 0.955473469803064 1 1
0.91724618560886 0.891090352088357 1 1
1.04882609182897 1.01663666145481 1 1
0.990051283623164 0.961317328161005 1 1
0.887450945491554 0.862530203124653 1 1
1.04404401982092 1.01215418142521 1 1
1.16312940546226 1.13012906265801 1 1
1.00963528158145 0.978555163416329 1 1
1.14022141960049 1.10403957738037 1 1
0.971730910491158 0.94261586315891 1 1
1.01332832134942 0.983995221297598 1 1
0.898437566091641 0.872552846036359 1 1
1.10826500627809 1.07543330996047 1 1
0.981093948452477 0.952500674177088 1 1
0.814508494854524 0.790558579820737 1 0
0.907991803459573 0.87993538960352 1 1
1.00860859138243 0.979792605799268 1 1
1.29473784447086 1.25509943897069 0 0
0.941039236992837 0.91330638513855 1 1
1.19706747991475 1.16094935972397 1 1
0.822054102185866 0.797048277056734 1 1
1.05388770210133 1.0225200286913 1 1
0.991808991434199 0.961308927280352 1 1
0.869486726410367 0.843660577224878 1 1
0.895990301787977 0.868410407182039 1 1
1.15248669500201 1.11998136094018 1 1
0.824262456669161 0.801067798541816 1 1
1.11822754805102 1.08454681244598 1 1
0.945392180215441 0.916885440864393 1 1
1.14825483710425 1.11511962157844 1 1
1.11404777162272 1.08241523429231 1 1
1.00328244455687 0.972966334186103 1 1
0.95728274348622 0.93093398068881 1 1
0.909361521649663 0.884592705964387 1 1
1.08288171307562 1.05077100556321 1 1
0.929488203273124 0.90276451088724 1 1
0.681542256332388 0.660944403157162 0 0
1.19343627077078 1.1568405084591 1 1
0.931668210536532 0.905361655664532 1 1
1.14305735485273 1.11029427451344 1 1
1.35701768606605 1.31624794605959 0 0
1.05733942084566 1.02638514016682 1 1
1.13219669274546 1.09852873669824 1 1
1.04903439705004 1.01963253991863 1 1
1.0463414626989 1.01625605076512 1 1
1.14496806289754 1.11073034367587 1 1
0.946126101205087 0.918218104842528 1 1
1.06623650574203 1.03569724962209 1 1
1.05312318904824 1.02295426278581 1 1
1.25891532851162 1.22208209835375 0 0
0.98971042911655 0.960676643751782 1 1
1.05262214110165 1.02151080833326 1 1
1.14717053849007 1.11460773887542 1 1
0.999892988576056 0.972273035304293 1 1
0.975223053958556 0.945623875435035 1 1
1.00852255725963 0.978803874143336 1 1
0.98808434447954 0.958401669636095 1 1
1.03481856655159 1.00545375093213 1 1
1.01160638617903 0.982104838372014 1 1
1.13263310560466 1.09713934931438 1 1
1.07947835842452 1.04542675344956 1 1
0.993732925536247 0.964896453994362 1 1
0.842273483075087 0.817569347213358 1 1
0.948060207691837 0.921319411751814 1 1
0.803413791532136 0.781476681980561 0 0
0.887720501242788 0.861235887002463 1 1
0.943460252076907 0.916418841243625 1 1
1.16923353516634 1.13479041609021 1 1
0.905544557895134 0.879838502850331 1 1
1.01122941705501 0.980650308254769 1 1
1.0525303908341 1.02098053225007 1 1
1.19191093464855 1.15595229862963 1 1
1.07285059488684 1.04131361088624 1 1
1.1561652849983 1.12391425327454 1 1
1.10420106864713 1.07158075656147 1 1
0.921924490056152 0.895906380461119 1 1
0.998387597628852 0.96902742542792 1 1
1.0311747050632 0.997799892833183 1 1
0.873633268265755 0.848433836390777 1 1
1.07516674170905 1.04441999477092 1 1
0.915911358777306 0.889440605159001 1 1
1.00776536142284 0.978712803385092 1 1
1.05575629031846 1.02366126390704 1 1
0.930455156886928 0.902743953221547 1 1
1.10310429358823 1.07245535683531 1 1
1.13414129554736 1.09885961024073 1 1
1.00212521789172 0.973074692316204 1 1
1.16080972530381 1.12634868183484 1 1
0.977509503247692 0.948339003814102 1 1
0.926062785827952 0.899079048353631 1 1
1.06632022087344 1.03654261184921 1 1
1.14652356986448 1.11093998057161 1 1
1.05828545692555 1.02729262983629 1 1
1.03096039728648 0.99949854114893 1 1
0.944806830717863 0.917149626343003 1 1
0.905121567192416 0.876924698887236 1 1
1.07347660048427 1.04142362201066 1 1
0.948228669804692 0.920703650566451 1 1
1.05256929434602 1.02338245378269 1 1
0.951112683009489 0.922198721536946 1 1
0.907115669256202 0.881670188666242 1 1
1.07691559388367 1.04563402945451 1 1
1.02317406071358 0.994885584599651 1 1
1.11199666083137 1.08093557003496 1 1
1.1137512961677 1.08156214501592 1 1
0.950364404705375 0.922627955974331 1 1
0.969642587333333 0.9424807672821 1 1
1.10905910770577 1.07845337185217 1 1
1.3273282977801 1.28721523732849 0 0
1.02886146992942 0.997182875470527 1 1
0.982033887553906 0.953382196307283 1 1
0.934032929869232 0.907468301402408 1 1
0.965223731981264 0.935989050491733 1 1
0.821007981320608 0.797724245465645 1 0
0.92004499217785 0.895041503543328 1 1
0.984607838965774 0.953970961726504 1 1
1.09932189344934 1.06701364159061 1 1
0.925277503845144 0.898549363605575 1 1
1.08226045347309 1.04988691045695 1 1
1.07211335735746 1.03981709051826 1 1
0.976362433334629 0.946076578541069 1 1
1.18749155632201 1.15131885857861 1 1
0.986024981605552 0.956939950077773 1 1
0.936287231834709 0.909387378620687 1 1
0.988241004720979 0.95973795875675 1 1
1.01163992767916 0.97926621371396 1 1
0.869441411025964 0.843954186405195 1 1
0.832819837760536 0.808466404037766 1 0
0.954153551111948 0.925264706122786 1 1
0.977215250231944 0.947672943008212 1 1
1.04929180016347 1.02020317341132 1 1
1.00597201119702 0.975736793891776 1 1
1.03309320180329 1.00060710061673 1 1
0.983963081546007 0.956717542513473 1 1
1.05245332467648 1.02195016571053 1 1
0.862711011179659 0.83610368500785 1 1
1.06571068784416 1.03329764034521 1 1
0.805834904004402 0.782407736023188 1 1
0.930735688120031 0.904545112023621 1 1
0.93954136225555 0.911710719612759 1 1
0.986051272068411 0.956534890192418 1 1
0.868767115484386 0.844087672022446 1 1
1.10989664481676 1.07509779544067 1 1
0.831928808091541 0.808251444355575 1 0
0.984265785375577 0.955520850996768 1 1
1.15396957869996 1.12068854849999 1 1
0.950087839814349 0.923717679435126 1 1
1.07779588582423 1.04546482510472 1 1
1.02611587372752 0.994869211483626 1 1
0.790535243366944 0.767545426020736 0 0
0.851588476557053 0.826837200925244 1 1
1.03626235162657 1.00437843965575 1 1
1.11681981902995 1.08144438947681 1 1
0.948316392158132 0.919355036477765 1 1
1.02286409321099 0.992269794052754 1 1
1.00426580713563 0.974212098266769 1 1
1.11744172117205 1.08362498356444 1 1
0.980240013595245 0.950434014762451 1 1
0.922640502786935 0.895488159401642 1 1
1.03854249852587 1.0060914312615 1 1
0.889785770182571 0.861649042417016 1 1
1.05449492769552 1.02323200882165 1 1
0.938111578024071 0.910696266869849 1 1
1.23614481322513 1.19831778025095 1 1
0.983633061837413 0.953523871960519 1 1
0.897708213551938 0.870065667808098 1 1
1.00152046283307 0.969743839026867 1 1
0.950573763789946 0.92458709509183 1 1
0.940333382787653 0.912067231608988 1 1
1.02014437743096 0.990877397294873 1 1
0.890968709501217 0.864016224521736 1 1
0.966933715124181 0.936377309879371 1 1
0.916191129785795 0.889485164489006 1 1
1.16274608684964 1.12850768406975 1 1
1.04113282887135 1.01051773099783 1 1
0.993685068855915 0.961778346747934 1 1
0.941803982201855 0.912973725298971 1 1
1.02380989696249 0.995332199557985 1 1
1.07851737218662 1.04744363821145 1 1
0.871569957122224 0.847300817633844 1 1
1.08930185152334 1.05834905008499 1 1
1.00423671770854 0.974517574005108 1 1
0.920192913644607 0.891662756303758 1 1
1.17954635669327 1.14568558187832 1 1
1.06959446438664 1.03739389798506 1 1
1.00941460482369 0.980935120919208 1 1
0.87447333778884 0.849205505757222 1 1
0.804347320466131 0.77950681913315 1 1
0.996898211784998 0.968432797335791 1 1
0.950778314600387 0.92373440886101 1 1
1.01838997513243 0.98705826390491 1 1
1.00163387526928 0.972205370420223 1 1
0.836098859246147 0.811423177260413 1 1
0.949536649780525 0.921394126528446 1 1
0.9275707374573 0.898734685250079 1 1
1.14416753155641 1.10887470581651 1 1
0.863553711194647 0.83969824533672 1 1
1.03962802438374 1.00938784233934 1 1
1.12856985786254 1.09463739040639 1 1
0.934730019882856 0.906256681217726 1 1
1.02526683234778 0.996223414748999 1 1
0.938660582343093 0.910550146711527 1 1
1.09257379122634 1.06075523403348 1 1
0.888773280536623 0.862593049871343 1 1
0.91391807276381 0.887221250204236 1 1
0.916542496124338 0.887865891758899 1 1
1.06013402086213 1.02783739426086 1 1
1.06271175202136 1.03171933199043 1 1
0.914941221125728 0.887045592201844 1 1
1.06152116152228 1.03149565988358 1 1
0.965873529177296 0.937648167161429 1 1
1.0017819013368 0.972503542375851 1 1
1.01869771986632 0.988800284828903 1 1
0.96633731504175 0.937088578797645 1 1
0.925864415490195 0.897346158582636 1 1
1.02341495037284 0.993773753014937 1 1
0.863953625987652 0.840028797480955 1 1
0.912887471289526 0.883751654174793 1 1
0.946921848595901 0.92154273948636 1 1
1.121020774834 1.08818063748573 1 1
1.05486817413244 1.02456084474002 1 1
0.985857470343869 0.95743439068088 1 1
0.938451137551867 0.910369776632606 1 1
0.912324483407695 0.88511346443725 1 1
0.948261665144759 0.920732169838325 1 1
0.930350875778503 0.902240519184369 1 1
0.958857756268979 0.930478466275014 1 1
0.839162225423622 0.814278641183726 1 0
1.03345691844981 1.00495390349332 1 1
1.09208971391857 1.05885072155357 1 1
1.06626257806263 1.03388437836135 1 1
0.853769105034437 0.828306258702396 1 1
1.0423070899459 1.01106254911889 1 1
1.1198922677871 1.0869011950993 1 1
0.95501899080235 0.928156664934757 1 1
1.11571158328381 1.08386320047206 1 1
0.926476711590796 0.900193997179573 1 1
0.848156870382547 0.823730168645189 1 1
0.892367911038944 0.866105354394628 1 1
0.949069188363415 0.920047827221399 1 1
1.07495169207102 1.04259560952453 1 1
0.934966548401824 0.907748753858155 1 1
0.995113669507256 0.963716856621423 1 1
1.05870262051157 1.02588649062577 1 1
1.06034122987993 1.02831055589998 1 1
0.958742901821854 0.930568019548299 1 1
0.931505645603615 0.905459896437549 1 1
0.952366978289015 0.923822252015031 1 1
0.923213351720786 0.89541627016681 1 1
0.933056062598386 0.905509469415115 1 1
0.889288344808402 0.864073909164719 1 1
0.938808435672688 0.912764304032854 1 1
0.888366226016453 0.861577397312201 1 1
0.887847680909897 0.862619541451552 1 1
0.899156617323093 0.872465605157827 1 1
0.872617076458795 0.846313641587908 1 1
0.845484457903934 0.820042034050353 1 1
1.15566266813411 1.11994885382453 1 1
1.00728660605215 0.973961697995507 1 1
1.15504110906559 1.12145303792199 1 1
1.17310557762358 1.13733656492714 1 1
0.969516673753968 0.940918967746911 1 1
1.0317795049524 1.00128274543943 1 1
1.04245063915939 1.0113810114048 1 1
0.809874499001733 0.785203598721596 0 0
0.922856542908207 0.895986346512232 1 1
0.937869978947085 0.909115194877358 1 1
0.935173470235628 0.908853535943179 1 1
0.941344812002357 0.912589990115616 1 1
1.08430197118482 1.05370956064443 1 1
1.06146464394159 1.03042541943636 1 1
0.916466689045485 0.890086269765902 1 1
1.19101560637939 1.15776129392788 0 1
1.05757394135123 1.02693643970806 1 1
1.20624746379977 1.17250421034006 1 1
0.87810080559269 0.852012615450976 1 1
1.06621102053681 1.03509727412674 1 1
0.963639515664811 0.933263305089348 1 1
0.950564270765985 0.92294203678387 1 1
0.992430845224546 0.964201287610264 1 1
0.892073585913136 0.864884906586492 1 1
0.896327660101318 0.867067613129899 1 1
0.982581900494231 0.954303848982245 1 1
0.809758599205796 0.785806064674096 1 0
0.860273319376344 0.833831142288582 1 1
0.820896422575672 0.797645729822777 1 1
0.755819454051573 0.732043512309651 0 0
1.13511914639356 1.10355153740951 1 1
1.05870385868406 1.02864418702932 1 1
0.913387417505802 0.887046916370491 1 1
0.945541771754853 0.914992969270631 1 1
1.09872824090249 1.0654817441959 1 1
0.970442974001762 0.94199817495805 1 1
0.922943407073928 0.896280557597776 1 1
1.02360155076576 0.99268613519052 1 1
1.02681461598257 0.995617078468299 1 1
1.06495398900068 1.0344156750951 1 1
1.03169909356902 1.00011329578642 1 1
0.937565829916717 0.908502956836629 1 1
1.27708104727023 1.23924952248259 0 0
0.846110364020283 0.820023049160657 1 1
0.920341284437749 0.892403813673487 1 1
1.0360596799362 1.00387433131114 1 1
1.09113841462353 1.05613004985386 1 1
0.864326460173004 0.839146861626011 1 1
1.04266621161627 1.01287843495948 1 1
0.938324685333493 0.910929734696291 1 1
1.02005435599557 0.988398733066151 1 1
0.943653762598911 0.914711321120243 1 1
0.899742487725884 0.874250426719865 1 1
1.15615720804713 1.12142463282855 1 1
1.06622754151815 1.03391849809741 1 1
1.13623991195279 1.10257125383937 1 1
0.957525446831171 0.928524772701009 1 1
0.828630099341783 0.802852948260796 1 0
1.08169352992527 1.04966661583346 1 1
1.13363263140292 1.09931802008566 1 1
0.942702942260001 0.915361709087306 1 1
1.01535749511613 0.983470725809678 1 1
0.954579608599291 0.927722289370905 1 1
0.8912955348645 0.864573905042485 1 1
0.789609581961062 0.767308206637938 1 0
0.93526845583608 0.90694579616856 1 1
0.90700040688169 0.879511577079434 1 1
1.12691292359141 1.09385644663788 1 1
0.963517511625536 0.936079589323733 1 1
1.0025811002418 0.972911832388442 1 1
0.941598968329999 0.915613743625962 1 1
0.914383332555088 0.890065126639595 1 1
0.996491101855153 0.965544736493284 1 1
1.05764745537455 1.02575966013181 1 1
0.988591935546672 0.957242059250984 1 1
1.01609638226306 0.986058407466116 1 1
0.941116144487939 0.914588728554563 1 1
1.04718237345975 1.01254856922239 1 1
1.21622453948568 1.1783032814549 1 1
1.11277791687651 1.07895567716253 1 1
0.953490047490739 0.923850386617313 1 1
1.2133698568216 1.17771038684377 1 1
0.950197512566603 0.925960725299405 1 1
0.935567307207035 0.908684906181661 1 1
0.792156600056545 0.770347062878209 0 0
1.01363174496873 0.983394956018552 1 1
1.06731330588897 1.03783439673748 1 1
0.842724718635316 0.819284646042045 1 1
1.01145908568871 0.982583025270149 1 1
0.880016717854469 0.854944340859825 1 1
0.977722350484649 0.948483706265064 1 1
1.10004936351927 1.06993789435388 1 1
1.04277616024905 1.01113747565911 1 1
1.05605056436582 1.02501385323795 1 1
1.23314489830465 1.1962880205495 0 1
1.0084541619022 0.979033013282256 1 1
0.799606276649012 0.775541486160268 1 1
0.998264170163102 0.968889941583421 1 1
1.05204219093905 1.02066808151705 1 1
0.798814137437119 0.776320381089333 0 0
1.05252195894185 1.02184493722319 1 1
1.08603885470167 1.05323916795779 1 1
0.930254222953695 0.904624362469768 1 1
0.954043389602427 0.925568139916434 1 1
0.95761185254276 0.92950883981004 1 1
1.06488532717094 1.0337746779331 1 1
1.11986715531576 1.08591876960656 1 1
1.02729900317919 0.99705351499253 1 1
0.974737263889917 0.946939743051846 1 1
0.896634198814995 0.870670250214677 1 1
0.846668722784425 0.822124417591148 1 1
1.07464556802235 1.04377036952643 1 1
0.921062458155754 0.893279935157958 1 1
0.852349901071511 0.828230793503504 1 1
0.973628178430444 0.945167530720198 1 1
0.92526168151491 0.897838692688784 1 1
0.787085675367132 0.762741651521985 1 0
0.841798792817338 0.81624673747797 1 1
1.07849176389455 1.04782926973122 1 1
1.01501294896341 0.985103416805776 1 1
0.980122063702599 0.952194944352477 1 1
1.08751284719081 1.05850142452475 1 1
1.2274792880882 1.1876275277628 0 1
0.970365417547139 0.941233620497036 1 1
1.0543093400324 1.02352803346634 1 1
0.85593837039844 0.831881660545373 1 1
0.968392563741302 0.937892272798076 1 1
1.05677838941301 1.02253328822808 1 1
0.901313160752161 0.876181588160264 1 1
1.06325336331736 1.03035150705626 1 1
1.00272821720435 0.974244340207581 1 1
0.970065854620441 0.940222532235156 1 1
0.936256265355933 0.90796743301705 1 1
0.98606639852694 0.958852060001559 1 1
0.929137241900338 0.90203333951932 1 1
1.07164818672384 1.03846320883479 1 1
1.16377690334957 1.13019047110688 1 1
1.16399386798233 1.12947714299448 1 1
0.935347548838209 0.90954782863957 1 1
1.03869693372702 1.00773002027552 1 1
1.01487009521917 0.985562866744045 1 1
0.886979915515049 0.860223459335139 1 1
1.08520350122316 1.05532389614602 1 1
1.12430644651403 1.09189017504847 1 1
0.818048820735765 0.793676235667732 1 0
1.02744301919495 0.997869388448477 1 1
1.00813277682966 0.980501707041811 1 1
1.07954213243631 1.04658287631469 1 1
1.09763497061392 1.06730045974917 1 1
1.09390833883582 1.05994272469224 1 1
1.04085177337273 1.00952055119313 1 1
0.968598535865102 0.937443202372522 1 1
1.03726309910129 1.00777775612748 1 1
1.19620686687659 1.16079424384954 1 1
1.14072458381685 1.10729177947843 1 1
1.12850867130014 1.09589039342334 1 1
0.995167665120549 0.966732427613813 1 1
0.881158674217149 0.857070400168547 1 1
0.805229463205766 0.782818766499778 1 0
1.18026453327424 1.14284019547857 1 1
0.875986441215102 0.849543855577667 1 1
0.946832257286815 0.917937583626349 1 1
0.87553576971516 0.850687356638501 1 1
0.989791023599872 0.960178623519331 1 1
0.946721919628262 0.920163540127066 1 1
0.938508375022 0.91122318538818 1 1
0.988932694952618 0.956367892189252 1 1
1.14000028768305 1.10576464075856 1 1
1.08651088067341 1.05360199187741 1 1
0.998632946456516 0.97076259635947 1 1
0.995466175324023 0.966058659902346 1 1
1.12607257156282 1.09056554343003 1 1
0.910284089633368 0.884460688226703 1 1
0.832368677729059 0.80871454251969 1 1
0.916049013411251 0.888345868762394 1 1
1.0669099919986 1.03490890207491 1 1
0.860270770648811 0.834224853793813 1 1
1.10855407260625 1.07644954240238 1 1
1.07740007398255 1.04839041138233 1 1
1.06446106807677 1.0331591655964 1 1
0.919037238871857 0.892032396685418 1 1
0.870029720670116 0.843427935477748 1 1
1.02018198505395 0.989692927149155 1 1
0.864426165300387 0.839760237433196 1 1
0.975708645034744 0.945677943325438 1 1
0.884211370296839 0.859397476323948 1 1
0.810811153786316 0.78715209257043 1 0
0.846088431737666 0.821564594350443 1 1
1.12312837045465 1.09100136348072 1 1
1.01358117587661 0.982063378849906 1 1
1.02240551783986 0.9905949677645 1 1
1.12443277089757 1.09309025451412 1 1
0.891853512620085 0.866380004250784 1 1
1.05802698327394 1.02726430920983 1 1
1.16149855581796 1.12877078350929 1 1
0.979148574582666 0.950907688157347 1 1
1.01683133364139 0.987315378584991 1 1
0.982766771286763 0.954874162853747 1 1
0.9822456488521 0.954341796012782 1 1
0.839630809878391 0.816766698523873 1 1
0.965199372346171 0.93760467348697 1 1
1.03870625470244 1.00871660798336 1 1
1.09784504393529 1.06280030570067 1 1
0.94780119146363 0.920350189260762 1 1
0.967428630609093 0.940479013381011 1 1
1.01183227660031 0.982833947211648 1 1
1.07717917025128 1.04555672932287 1 1
1.00049392833768 0.970758992059442 1 1
0.843923457205191 0.819415718503508 1 1
0.954864252405653 0.926978524109236 1 1
0.975192691310149 0.946258945372555 1 1
0.988157329145708 0.960102332407458 1 1
1.02818584208344 0.996983952897997 1 1
1.13241338625109 1.09747094438912 1 1
1.00113229544436 0.97214073054838 1 1
1.06799043931444 1.03638380578742 1 1
0.848602078700259 0.821884200703042 1 1
1.00273477957273 0.972369765153342 1 1
1.01557646808985 0.986696487009326 1 1
0.984733667020164 0.955974792819245 1 1
0.929622935079016 0.903122542096353 1 1
0.765391373914616 0.744871477418841 0 0
0.991707635591347 0.961815702737215 1 1
1.25842365168901 1.22127435301493 0 0
1.05874725861657 1.02850063837576 1 1
1.02996003201738 1.00068005062936 1 1
1.06937201910515 1.03757678163756 1 1
0.996540432760148 0.967589445056806 1 1
1.0604212079707 1.0297806048293 1 1
1.22227364687274 1.18341500631866 1 1
0.958163199156433 0.931908451252961 1 1
1.05441358511706 1.02489208411877 1 1
0.874831454137709 0.850238531878205 1 1
0.907033658060163 0.880600173624716 1 1
1.06948388289487 1.03712146161075 1 1
1.16748844038345 1.13338190507108 1 1
0.958813677614468 0.930243357792438 1 1
1.12001660531377 1.0874975859862 1 1
0.969787836675711 0.939045445151194 1 1
1.01346299085879 0.983635674416946 1 1
1.07417486920045 1.04305536192024 1 1
0.996068691671288 0.965858573670321 1 1
0.980535811473887 0.94948464467669 1 1
0.975649614883714 0.947628584650451 1 1
1.29692090633077 1.25781102969881 0 0
1.13706930366146 1.10457776878464 1 1
1.00779854038903 0.979604386746854 1 1
0.9539468536327 0.925275272358935 1 1
0.96846654530475 0.94042563838358 1 1
1.01471542620678 0.98490774151937 1 1
1.02686016073035 0.997814779275464 1 1
1.12546698217237 1.09090285175887 1 1
0.974613500161204 0.945384127867682 1 1
0.868281586628718 0.84460794128735 1 1
1.01892658849151 0.988413056221013 1 1
0.947578585724221 0.921977301278785 1 1
1.15315655709366 1.11939872900373 1 1
0.759112849643398 0.737403964121849 0 0
1.0327448156234 1.00347113687266 1 1
1.03732225308931 1.00811156504033 1 1
0.975406147129652 0.948937397709973 1 1
1.11184943161891 1.07915874561233 1 1
0.980310442766793 0.953792523697799 1 1
1.0721498189578 1.04080001433961 1 1
1.1581605344039 1.12477696333507 1 1
1.04456955977819 1.0148670127911 1 1
1.06401886986106 1.03141327688354 1 1
1.16949737251204 1.13714888026909 1 1
0.961429426451307 0.933551369429067 1 1
0.965252458754979 0.934923460090063 1 1
1.1403537904505 1.1064242573241 1 1
0.962551850392248 0.932905712388454 1 1
1.0104040517356 0.981404103053185 1 1
1.03262436025647 1.00169703946437 1 1
1.13927398364856 1.1067088015234 1 1
0.991829559658341 0.960352558041309 1 1
0.894478084245509 0.866926427930271 1 1
0.943616968293731 0.915102554333643 1 1
0.946084626089153 0.919786117630055 1 1
1.10075315933767 1.06822908705856 1 1
0.911257320849488 0.885421050627395 1 1
1.10994592941955 1.07572731950996 1 1
0.952496126051051 0.923680133253287 1 1
1.05342604489053 1.02212239304329 1 1
1.15624213545965 1.12283849619867 1 1
1.000895763734 0.971580098855394 1 1
0.988792197539699 0.961162946007022 1 1
0.909507865754685 0.88452987725876 1 1
0.918387697626455 0.890716056600929 1 1
1.0995490173519 1.06752878380378 1 1
1.16280120416367 1.1273039147816 1 1
0.948044057160999 0.921063203084164 1 1
0.858811208377206 0.832837938694078 1 1
1.13971935621099 1.10493391040322 1 1
0.904219108617459 0.876487949944696 1 1
1.15248502959378 1.11878086927356 1 1
1.01502406703153 0.987652619875837 1 1
1.03003194714157 1.00140831931252 1 1
0.924647863527588 0.898153937491032 1 1
1.01132733357808 0.982564085271109 1 1
0.944605854904937 0.917676074493989 1 1
1.11173633156338 1.07891982972456 1 1
1.08573684374306 1.05257488435579 1 1
0.960624273882762 0.931104423467369 1 1
1.08346481167764 1.04854552998212 1 1
1.01708503197278 0.986378125767144 1 1
1.25828966928449 1.22332798180935 0 0
0.949810159471629 0.921511159451552 1 1
0.929384596118617 0.90300709223894 1 1
1.11956918547479 1.08475993963481 1 1
1.1329712812687 1.1012473519474 1 1
0.978757391538145 0.94770174655146 1 1
0.900842217080587 0.873910179019694 1 1
0.897604174617272 0.870531049222399 1 1
0.736607019603104 0.716398957266481 0 0
1.02630058728892 0.994501546504651 1 1
0.921543021237548 0.895783339145479 1 1
0.94920541246256 0.923067696149013 1 1
0.899499854966055 0.872325661001207 1 1
0.921649814184723 0.894657514578473 1 1
0.996402193717205 0.968078041777879 1 1
0.868505610424202 0.842296983850479 1 1
1.0194964336923 0.991318796615969 1 1
0.824275911571817 0.800124424755755 1 0
0.920557279586804 0.891892759639003 1 1
1.02625534458086 0.996088012368511 1 1
0.901757753371597 0.873723402542408 1 1
1.05951553271948 1.02793466351049 1 1
0.97822049185625 0.949490430013176 1 1
0.940841621181787 0.91089821707928 1 1
0.999652506272774 0.968268133497925 1 1
1.10594002840985 1.0720082404365 1 1
1.0368545052588 1.00457696798806 1 1
1.09979529250008 1.06611520206764 1 1
0.788342792143381 0.764696234662933 0 0
1.12425287154084 1.09193807030992 1 1
0.976498283542332 0.949023762097956 1 1
0.951003167673525 0.923620675762616 1 1
1.06939825469324 1.03660308788787 1 1
0.850257734032251 0.825527143329389 1 1
1.1465418073205 1.11237337185882 1 1
0.938605422355347 0.911028300114956 1 1
1.23818843178383 1.2023929410083 0 0
0.908221844634051 0.882485237878008 1 1
0.972138262446826 0.940256624402507 1 1
1.11348214775195 1.07990394023644 1 1
1.05268881243835 1.02206013016083 1 1
1.11685075295503 1.08390193059583 1 1
1.09267875184026 1.06153712906371 1 1
1.01936847971175 0.988400697941161 1 1
0.976016159383124 0.946429104739864 1 1
0.969666967598371 0.940466851839545 1 1
0.97512354450726 0.947099009086033 1 1
1.01081905450427 0.982030915248235 1 1
0.909249368173153 0.883955017079967 1 1
1.04767738718227 1.01651725045743 1 1
0.787179883168311 0.764937198470332 1 1
1.09958433820341 1.06834567351765 1 1
0.948050858992362 0.921346697365618 1 1
1.09898031647446 1.06700062594388 1 1
0.951984205108642 0.92464972893492 1 1
1.09785423452797 1.06505064432117 1 1
0.886322678373928 0.861763464061181 1 1
1.00229350976264 0.973477154607524 1 1
0.954986893963661 0.928655365477485 1 1
1.02338932157372 0.991634385608237 1 1
1.06715566825597 1.03310026313724 1 1
1.14715514569 1.11338378998306 1 1
1.00874823162454 0.979703403903172 1 1
0.868098664315915 0.840093491780564 1 1
1.02419872528016 0.994608962071707 1 1
1.0403816892375 1.01185298825676 1 1
0.960861679743693 0.92953919202624 1 1
0.891650330769564 0.865952300657545 1 1
0.962272458142971 0.934687689117952 1 1
0.923790796234446 0.897748004933066 1 1
0.913431924548901 0.88608413962504 1 1
1.00182010308917 0.972688658286055 1 1
1.03672210406787 1.00748662425635 1 1
0.962110023135322 0.932519110824688 1 1
1.04173062832982 1.01203455121483 1 1
1.02199436910638 0.993385941038967 1 1
0.971361918218437 0.944258951482995 1 1
1.11249190615454 1.08037763249053 1 1
0.958098021575952 0.930740852386689 1 1
1.12573769406715 1.09226809744712 1 1
1.00935975564338 0.978709301218214 1 1
1.08086995826002 1.04935525059016 1 1
0.765650765189954 0.743307812182602 0 0
1.00008693582949 0.971096002469691 1 1
0.820589544721714 0.797046318593243 1 1
1.06490211108143 1.03439204032794 1 1
1.09919002332204 1.06687659393111 1 1
1.0862328718688 1.05594660329967 1 1
1.06786160653724 1.03572724054743 1 1
1.21247467915073 1.17821491416791 0 1
0.969260201784293 0.939955079623526 1 1
0.944130557076449 0.916425397636948 1 1
0.980078415420079 0.953439475936683 1 1
0.977143849849726 0.94903269641364 1 1
1.08876559491357 1.05782553262602 1 1
1.19256400124969 1.15971236890012 0 1
1.00763207529945 0.976500545723218 1 1
0.966360436282256 0.93868930038799 1 1
0.838096737751984 0.81206839665532 1 0
0.890938676672744 0.863831364296318 1 1
1.12333655741731 1.09105543393408 1 1
0.987742525275516 0.955754317751733 1 1
1.11761189859309 1.08538724945343 1 1
1.00348273699821 0.975410609803736 1 1
1.07069769589403 1.03948969880101 1 1
0.848262559305511 0.823700633896605 1 1
0.944681368196762 0.914864449150598 1 1
1.06211304637469 1.03178108151502 1 1
1.02157199928852 0.99091030574192 1 1
1.13647630063202 1.10306383198354 1 1
0.88561574533642 0.859837316887396 1 1
0.953072958970341 0.926959220705594 1 1
0.87392131097253 0.84931190014387 1 1
1.06297899124166 1.03305308020182 1 1
0.946677474816226 0.919745357109672 1 1
0.998263898757876 0.969330595256113 1 1
0.901396080971737 0.874164733022356 1 1
1.09404539466446 1.06256487163686 1 1
0.929654912614277 0.901992598401562 1 1
0.814410154109906 0.789252946715164 1 0
1.01654439368882 0.985709037430283 1 1
1.22467603397895 1.18810492843277 0 1
0.841919027248232 0.817765805790973 1 1
0.921281012091302 0.892124046904297 1 1
0.827503956427949 0.804549390473139 1 0
0.958228653845613 0.928246415456559 1 1
1.19063802507855 1.15365078853533 1 1
1.00650424332932 0.975556176257112 1 1
1.05988789305367 1.02925678328516 1 1
0.920646652894814 0.891439633753258 1 1
1.01867613738137 0.986692668750372 1 1
1.06395836651854 1.03196269439806 1 1
1.00103945725654 0.971815766987589 1 1
1.12899487024296 1.09636254652966 1 1
1.17051198184406 1.13397380388762 1 1
0.920104987861591 0.893796238397648 1 1
0.839289534983515 0.812167295580369 1 1
0.880774394767273 0.855255621998553 1 1
0.845401683661604 0.819848618337343 1 1
1.09817436633605 1.06691816113764 1 1
1.15567692438435 1.1228638278725 1 1
1.03535881402717 1.00543451061555 1 1
0.95607978483785 0.928721285430368 1 1
1.14526285263801 1.11223798385357 1 1
0.912911549494569 0.887164751884538 1 1
0.932573036211024 0.90389531806646 1 1
0.987265191808054 0.956100129295974 1 1
1.06252735448819 1.03309665953325 1 1
0.943114154600527 0.916644417573298 1 1
0.972320534467712 0.942647744972334 1 1
1.04059891557655 1.01211954328019 1 1
0.817516846160323 0.793223929377093 1 0
0.991841190145014 0.963455305559642 1 1
1.05183612909671 1.02085083420497 1 1
0.959887478791848 0.933594987607106 1 1
0.99069918493566 0.962520758168254 1 1
0.820816117950498 0.79857971338931 1 0
0.932782152365583 0.904774854737933 1 1
0.808481266606649 0.78290640008967 1 1
0.869379388922445 0.842798757089399 1 1
0.982901302340539 0.955097209290896 1 1
0.955879144257046 0.930382149237563 1 1
0.961257377689425 0.93325801298835 1 1
0.857711271368365 0.833009468660269 1 1
0.830953404914344 0.805762322300868 1 1
0.580410046984813 0.562115055152005 0 0
1.1087833379039 1.07630307370965 1 1
1.05053589644018 1.02199938272874 1 1
0.996515227266294 0.966855144367953 1 1
1.00951067080416 0.980320481996016 1 1
1.01432754984982 0.98476965825469 1 1
0.922043375795792 0.896730378501251 1 1
0.993730763990963 0.966126046033791 1 1
1.06166610591905 1.03143717145402 1 1
0.965599241064383 0.936031620025173 1 1
0.9962984586397 0.966808897843209 1 1
1.05044525752211 1.02159475125028 1 1
1.0892375478873 1.0562722663428 1 1
1.17820282414056 1.14233856966387 1 1
0.960594712280401 0.933072275535158 1 1
0.863279448168485 0.838656049335537 1 1
0.972224515227632 0.943947113092779 1 1
1.03713278465748 1.00364921944807 1 1
1.17194565722038 1.13719532742468 1 1
0.948316929692267 0.919278437675406 1 1
1.09319668124723 1.06161795227451 1 1
0.955714238053411 0.928450357232981 1 1
0.74567474979888 0.723903740885967 0 0
0.778825751829535 0.757902971188213 1 1
0.913904537544212 0.886020349669807 1 1
1.23037764722371 1.19461350181484 1 1
1.04519530352623 1.0131979518667 1 1
1.1495160249141 1.11728411610841 1 1
0.752872314973527 0.730137639653242 0 0
0.942871347111414 0.914419782047456 1 1
1.08100355782347 1.04950739949969 1 1
0.995052273910058 0.964989249735491 1 1
0.955042850018339 0.927496985074137 1 1
0.899666900931678 0.871473691022387 1 1
0.974628234615466 0.946362585159093 1 1
1.06154496980967 1.02994352441818 1 1
0.94125230588997 0.913833492189115 1 1
1.04072016777166 1.01231731565733 1 1
0.988368408201011 0.95903492060859 1 1
1.05000140777117 1.02125564587226 1 1
1.02463421504932 0.995509977569164 1 1
0.975766467908836 0.945505819737503 1 1
1.18354334827154 1.14557381311158 1 1
0.953043379473472 0.92233083054491 1 1
1.0178113329161 0.986028458817902 1 1
0.528827992093816 0.514280058154188 0 0
1.03842607126666 1.00886323707692 1 1
0.969975796080107 0.94237740668629 1 1
0.925530449430293 0.89831758344998 1 1
0.975014391746143 0.946291407119987 1 1
0.979780349103984 0.952041317206423 1 1
0.948124646943734 0.920562850848198 1 1
0.954031165163456 0.927781845139487 1 1
0.905016579587717 0.879610653219529 1 1
0.907415458905966 0.879398024336699 1 1
0.941672207932055 0.915461023717281 1 1
0.832757877136794 0.809539812986488 1 0
0.960499226284535 0.932618877064776 1 1
1.062402051903 1.03343743546083 1 1
1.13541426475337 1.09999832314714 1 1
1.15932707516814 1.12766301758873 1 1
1.01683327179368 0.986493864189848 1 1
1.08865174819178 1.05708841730306 1 1
0.963200036690942 0.937192490553568 1 1
1.07285184356464 1.04207271619444 1 1
0.959144318978981 0.9299147918816 1 1
0.942865635845517 0.912939181555921 1 1
0.941218433568617 0.913301746929015 1 1
1.03068166397228 1.00133571995598 1 1
1.00201807408715 0.971941755918059 1 1
1.06565666508037 1.03078713560328 1 1
1.01090194646035 0.980087201185647 1 1
0.99874978062377 0.970715282317994 1 1
0.926796996076021 0.899787637275946 1 1
1.05154441944314 1.02001604993802 1 1
0.985643814736871 0.958431584730397 1 1
1.10864437484105 1.07555804987935 1 1
1.02589055958217 0.994826641884347 1 1
1.03175158990908 1.00059604842218 1 1
1.141065056173 1.10627910616969 1 1
1.21253651962897 1.1781989694608 1 1
0.862791462240038 0.836311633701255 1 1
1.07186455740791 1.04016424102477 1 1
1.08734878395708 1.0544187318849 1 1
0.949520821710727 0.92103148199361 1 1
0.905715641282496 0.877286636356511 1 1
0.979127398940412 0.951705238672133 1 1
1.09305974655106 1.06260152662246 1 1
1.12187934006874 1.08865950626658 1 1
0.806577901517223 0.782777017541407 1 0
0.794486967838587 0.770948050283838 0 0
0.957964149050053 0.929059215155773 1 1
0.932955479848752 0.905094917674326 1 1
0.988892026055675 0.959417356478944 1 1
1.00214001568834 0.974655636648073 1 1
0.977855626974333 0.951023056326451 1 1
0.999914418080695 0.970796206925708 1 1
1.02206964437663 0.992324047192803 1 1
1.14225987058516 1.1058204034657 1 1
1.02237725709481 0.995478372109128 1 1
1.16769133792653 1.13214220377502 1 1
1.01333725241104 0.983435112272118 1 1
0.788975234995229 0.765848695744253 0 0
0.99342849692102 0.964082308947633 1 1
1.00666678629209 0.978458460423926 1 1
1.017485374812 0.988976107199362 1 1
0.882265450795576 0.857445079705093 1 1
1.12197766065267 1.08817481391222 1 1
0.950805888200936 0.92220669445071 1 1
1.0423810073163 1.01285523752451 1 1
1.25219306242824 1.21225264816543 0 1
1.06570945571622 1.03387854543987 1 1
1.26014664207891 1.22370874697065 0 0
1.0368176079876 1.00768195491642 1 1
1.09938888069793 1.06923031568027 1 1
1.09740916487976 1.06494907917473 1 1
1.0007596030176 0.972566224266117 1 1
1.12782905284829 1.09243487527456 1 1
0.97295286268168 0.944599831799038 1 1
1.11361394299092 1.0814156840771 1 1
0.931167987423963 0.90410933924838 1 1
0.837117826742397 0.812160305554159 1 0
1.02699247735052 0.997736840537983 1 1
1.14273312389791 1.11079365115274 1 1
0.935336966221257 0.907311320529411 1 1
1.12960285688601 1.09559310666687 1 1
0.968517165288231 0.941178096326006 1 1
1.00644812287854 0.977310214373074 1 1
0.90799833889154 0.881891720758712 1 1
1.17518749890652 1.14270184726477 1 1
1.08826526031552 1.05708392220022 1 1
0.996528219079301 0.96694042926074 1 1
1.19537722151365 1.15953518252692 1 1
0.947848658009914 0.918791158628672 1 1
1.05623711685887 1.02349720958729 1 1
0.969884159510071 0.942413342581479 1 1
1.14221273220652 1.10624792399687 1 1
0.927896149449219 0.90041579201409 1 1
0.934247227595935 0.908541880668331 1 1
1.11029137777231 1.07988448952983 1 1
1.01850345654808 0.987587814596841 1 1
0.842634000119052 0.817189124983378 1 1
1.03750830521224 1.00742168935843 1 1
1.05459446146371 1.024721904458 1 1
0.988079289229985 0.960671609431096 1 1
1.049398486634 1.01891807155458 1 1
1.09416463878332 1.06218572970463 1 1
1.00175789168905 0.971753417783059 1 1
0.903996255560924 0.878421225328322 1 1
0.977617954050822 0.949362219153558 1 1
1.12267727955365 1.09079964480332 1 1
0.772788365864722 0.750016748528123 1 0
0.983121342170665 0.95286163680345 1 1
0.944611727016191 0.917253255864513 1 1
0.933953781202777 0.907760087751046 1 1
0.909051679740953 0.883682848550521 1 1
0.902950504625614 0.877523814997389 1 1
1.08049005768056 1.04815411081642 1 1
1.06411134706831 1.03169701492322 1 1
1.12828572361113 1.09575914657424 1 1
0.974887860869322 0.946321760607212 1 1
1.11165980849507 1.07773803543174 1 1
0.972706462086474 0.94200614281911 1 1
0.88747011083118 0.862331460049963 1 1
1.06488123564454 1.03389657257655 1 1
1.10047603729464 1.07010541776729 1 1
1.15435681063781 1.12166480271058 1 1
1.00580969218355 0.975682517780414 1 1
0.944921323945193 0.917770672736729 1 1
0.996721180695595 0.968040212843623 1 1
1.06842534628739 1.03518653314971 1 1
0.925464377000034 0.895392080918239 1 1
1.02843776776084 1.00019644013366 1 1
1.09375795671014 1.06090977559985 1 1
0.990918598585714 0.963221545571516 1 1
1.00580333887384 0.978439048348231 1 1
1.00109381014015 0.971800212511035 1 1
0.970678845166903 0.940461828613198 1 1
0.924164597541325 0.898164733962813 1 1
1.08134471604916 1.04964350401708 1 1
0.778042510042778 0.756246612257061 1 0
0.905949526844593 0.878598260643912 1 1
1.20012685647915 1.16272695355147 1 1
1.04808466293854 1.01815762908414 1 1
1.00855515033403 0.979484070943268 1 1
1.01165910875531 0.983466013533476 1 1
1.01073614217645 0.98127941718277 1 1
0.94898818060881 0.920510042590071 1 1
0.855550128926595 0.832482729028095 1 1
0.964961705856162 0.935265961906916 1 1
0.888845139244114 0.864373383833903 1 1
0.889456884841472 0.866063970435229 1 1
1.13179373996033 1.09957999131565 1 1
0.922009893085284 0.893499133191261 1 1
1.08225963598372 1.05128737189764 1 1
1.05631672840061 1.02622208694487 1 1
0.883404686143057 0.856310037819059 1 1
0.756845469611658 0.734218360986524 0 0
1.02874697130611 0.999954344548287 1 1
1.19388715752053 1.15673825778013 1 1
0.88778781174538 0.860906388972741 1 1
0.819833388490377 0.796094573808749 1 0
0.922816868070693 0.89594766873147 1 1
0.75674355531387 0.736108313320915 0 0
0.83325445285561 0.810769703242322 1 0
0.794941641552936 0.77265415070775 1 1
0.794168516307092 0.772366474420627 0 0
1.11223588350678 1.07917945402247 1 1
1.01722493098187 0.987158036740096 1 1
0.968453563069464 0.938010611265154 1 1
0.94264576993523 0.916489087003444 1 1
0.995037881114048 0.966785453599599 1 1
1.02845554852793 0.999160183694513 1 1
1.0493996517913 1.01790246756047 1 1
0.970998928261973 0.94411207670219 1 1
0.896782799723657 0.871879294096561 1 1
1.06954181676857 1.03737095333149 1 1
1.15465501455449 1.11884083491765 1 1
0.967178176414342 0.939590460089122 1 1
0.871953766509198 0.845736164593009 1 1
1.04695492467201 1.01591071054828 1 1
0.849360050203074 0.822363455592783 1 1
1.08767427165375 1.05481520743515 1 1
0.783479067549367 0.759219366782034 0 0
0.990096959130811 0.959192847382812 1 1
1.00944373332636 0.978116706294069 1 1
0.902213472155926 0.875937723255866 1 1
1.36562336478105 1.32111754223886 0 0
1.03587490802234 1.0053563323437 1 1
0.904482072979237 0.878650849894351 1 1
1.02578012828338 0.995975994062482 1 1
1.05520371580898 1.02482830416825 1 1
1.00542252739849 0.973375525255605 1 1
0.945466127417106 0.916729736692278 1 1
1.01502784327313 0.984984168088454 1 1
1.08733514345248 1.05436845022101 1 1
1.11939809853889 1.0850570192742 1 1
1.25375945812031 1.21670080233501 1 1
0.980786836115738 0.953032779972204 1 1
0.99892096152982 0.970917485655252 1 1
1.01040756990677 0.981101457462557 1 1
1.16957710637331 1.13726095242856 1 1
1.03857307908555 1.01072552436884 1 1
0.863931335736178 0.837546596362999 1 1
0.976108357599287 0.948136692199076 1 1
0.905524454204395 0.878905014737537 1 1
0.80275398424544 0.778590228164937 0 0
0.846420167209233 0.823975727113169 1 1
0.972339309626333 0.941453802799738 1 1
0.835177876074188 0.808483640639561 1 1
1.0771823551209 1.0467670535499 1 1
0.952458270298726 0.923031987332195 1 1
1.07201849079616 1.04028495347647 1 1
1.03297219349143 1.00278142069126 1 1
0.995134655655658 0.966212081956951 1 1
0.999172069989696 0.968893686285208 1 1
0.801886388183753 0.778050518027951 1 0
1.17266345820044 1.13737892849748 1 1
1.08644166095717 1.05619530442875 1 1
1.02448057431708 0.996219947672157 1 1
0.821437231650387 0.796896548625506 1 0
1.0198739883658 0.990829055924056 1 1
0.946700421782643 0.918566785031408 1 1
0.996125253386085 0.965987708217331 1 1
1.00681798869897 0.978547738478545 1 1
0.911245684204694 0.882941608995885 1 1
0.989897270623693 0.961261767260218 1 1
1.10041219268114 1.06669067707314 1 1
0.856683843448003 0.833240958867229 1 1
0.823589841727757 0.80118527889817 1 0
1.18559861607928 1.14968883403993 1 1
0.870258301645559 0.844317964451044 1 1
1.04079649568449 1.01048326448071 1 1
1.05619849062475 1.02432063499106 1 1
1.03398334028045 1.00260363919974 1 1
0.946554577829027 0.918701521888512 1 1
1.05672523731696 1.02584701314724 1 1
0.97409561431996 0.946147763613125 1 1
0.984392225624805 0.95606194636759 1 1
1.05043656919596 1.01853190083164 1 1
1.21183196118646 1.17547039610379 1 1
1.06173649338571 1.03271391404085 1 1
1.05935927495548 1.02673012400042 1 1
1.11201598998008 1.08101153109102 1 1
0.984319459913893 0.955641748009573 1 1
1.10817190706922 1.07500042791501 1 1
1.05843952760045 1.02502210116067 1 1
1.00406476528165 0.973406862994187 1 1
1.12990574524997 1.09671524216421 1 1
0.930216807998409 0.905218761685879 1 1
1.19101805157693 1.15629898845504 1 1
1.06221854954275 1.03142427865481 1 1
1.04434786830311 1.01348887196361 1 1
1.06448263879904 1.0323929556457 1 1
0.906985478898048 0.880154591394794 1 1
1.00362869423401 0.975280444816402 1 1
1.05876293373978 1.02712835121027 1 1
0.964263160031909 0.934815827460402 1 1
0.938739617088989 0.912111941174048 1 1
0.950342460655056 0.923446475234979 1 1
0.840169474232921 0.813563048937754 1 1
0.997395303361326 0.970326102175526 1 1
0.948776782210404 0.920255573959992 1 1
0.989619379211075 0.960780334501675 1 1
1.11872222410213 1.08469482550284 1 1
1.03192709247205 0.999643996802497 1 1
1.07580579503612 1.04326003288817 1 1
1.18688908248204 1.15062613356803 1 1
1.0215931231915 0.992079292890273 1 1
0.801507522953256 0.776694998822979 1 0
1.11456683393585 1.08176980845836 1 1
0.977338722073108 0.948755906281285 1 1
0.955640593697858 0.92831515914248 1 1
1.1827305588724 1.14855506920161 1 1
0.978886239605623 0.949297683278466 1 1
0.995191633522404 0.966376188816176 1 1
0.941799428286389 0.912946117577399 1 1
1.06583956872255 1.03581539001411 1 1
1.05428893606434 1.01990581123815 1 1
0.944719737047828 0.917196177650539 1 1
0.925492449313255 0.898346684395598 1 1
0.875100097372522 0.848814538867986 1 1
1.19407725435548 1.15958577816291 0 1
1.01770055829665 0.98873259379499 1 1
0.934161536223047 0.906793300444796 1 1
0.854485456396754 0.830603843134762 1 1
1.03136107722731 1.0012535607811 1 1
0.860622277084529 0.835651965153149 1 1
1.05492274778369 1.02560098631862 1 1
0.95119810804699 0.92404126448188 1 1
0.837600868847243 0.813688666740864 1 1
0.997489269328812 0.969400426244782 1 1
0.938492831485338 0.911904741754359 1 1
0.98905427590036 0.959492370313419 1 1
1.26269652873596 1.22605178847673 0 1
1.08094605200201 1.04903180276356 1 1
1.1079576165365 1.07444606157041 1 1
1.04314276432637 1.01392239105892 1 1
1.01145473385656 0.98157394674 1 1
0.910721507014793 0.885869645616359 1 1
1.05601828650828 1.02506846907418 1 1
0.882112869341256 0.855756783932952 1 1
0.83786406668363 0.812725336709164 1 1
1.05345207252136 1.02319326810658 1 1
0.816249328942375 0.794137578264521 1 0
1.0812204545033 1.04933589341102 1 1
1.07246047950724 1.03959592411407 1 1
0.924158859563908 0.896704676213108 1 1
0.906837979500328 0.878557389832556 1 1
1.01068437754994 0.980773687856773 1 1
0.853143471277568 0.828312038099873 1 1
1.05138345674214 1.02036422792036 1 1
0.989272166067944 0.960590137760818 1 1
0.910116396745885 0.883372227275209 1 1
1.11328043647355 1.07845352828145 1 1
1.17063674436237 1.13864334857657 1 1
1.02454178240117 0.9955359812269 1 1
1.08083553055702 1.04874818587923 1 1
0.87310382547568 0.846777022911266 1 1
1.15621822942542 1.12217521819665 1 1
1.23773123490823 1.1998039873928 0 0
0.788064239265799 0.765719148277106 1 0
1.05735738309043 1.02757734568788 1 1
1.09517782807922 1.06147297290124 1 1
0.886059819347326 0.861753982531619 1 1
0.809947972926903 0.788299604672588 0 0
1.07626742347766 1.04549843967777 1 1
0.93643996016821 0.906659632778259 1 1
0.86998892239093 0.845885109822262 1 1
1.14038979433776 1.10588207314255 1 1
0.90018518094244 0.874377381616614 1 1
0.858185888635769 0.830675764115101 1 1
1.20382356066571 1.17036516495782 1 1
0.96054658909384 0.93312153802457 1 1
1.16848753087184 1.1342192389613 1 1
0.899519919497762 0.873917753263981 1 1
0.89818650602969 0.871005170687074 1 1
0.996032371277132 0.967162014652575 1 1
0.974549414299625 0.945902841691863 1 1
1.0083159288056 0.976680584745161 1 1
0.730128089727851 0.709823494321656 0 0
1.04515820378619 1.01577214866597 1 1
1.04915675551846 1.01958042153549 1 1
1.02156791782587 0.992071820736064 1 1
1.01846894220896 0.98849796910118 1 1
0.763370222983922 0.741307740668791 0 0
0.904382920157745 0.875802476765689 1 1
0.986411830969294 0.956788107490865 1 1
1.07318062370113 1.04248506334694 1 1
0.968447576437781 0.940664622329657 1 1
0.907214369838472 0.881715955137729 1 1
0.809445042243189 0.784844927509397 1 0
0.919840277045189 0.893988004605721 1 1
0.852925776682676 0.82907449492384 1 1
1.09053995133754 1.05698686804186 1 1
0.973340120855971 0.942602640930797 1 1
0.990612726073667 0.960367749114964 1 1
0.92759727674692 0.899213777196012 1 1
0.987400686731291 0.960064054807645 1 1
0.891935129673042 0.863705812214777 1 1
0.931824255892293 0.90390636915095 1 1
0.990907454071972 0.962358044528122 1 1
0.88925054831228 0.862032757711288 1 1
0.892006640562755 0.86350199558504 1 1
0.791137156688873 0.766540021044052 0 0
1.0048130399767 0.972073746199176 1 1
1.12727914989414 1.09472539974231 1 1
0.963951615359569 0.936473024788509 1 1
0.869831248096561 0.844308689407253 1 1
0.937611635488829 0.910493661078215 1 1
1.0520981513328 1.02368691806843 1 1
0.960161766838815 0.931155774045888 1 1
0.816685863248834 0.792199952743961 1 0
1.1109630598463 1.07876973988629 1 1
1.02252417775722 0.992135102687757 1 1
0.793433229700955 0.771998761369761 0 0
0.788728009035625 0.76350554423467 1 0
1.06357985418584 1.03209532430705 1 1
0.893042421558785 0.867411938955734 1 1
0.863663691954719 0.839990115639352 1 1
1.02633586448895 0.996536691552632 1 1
0.964247322568674 0.935224610609842 1 1
1.06414793439185 1.03078066775035 1 1
0.978987456899794 0.950794800117939 1 1
0.933466524022762 0.907519726865994 1 1
0.88327676655845 0.856841854289972 1 1
1.04411276385231 1.01247129702489 1 1
0.870035736423309 0.84394137858877 1 1
0.832430278424133 0.807860570632483 1 0
0.858792540845785 0.833937747488259 1 1
1.11117023220511 1.07705562240524 1 1
1.09573962680638 1.06283712617175 1 1
0.91880195824162 0.889712426522699 1 1
0.985178021525537 0.954868476182811 1 1
1.0637437889506 1.03080502899164 1 1
0.866902332344414 0.841380737287737 1 1
1.10034300507078 1.06805639997868 1 1
0.98954016961394 0.959953627362316 1 1
0.841709571298094 0.816964820338838 1 1
0.927730330727422 0.901766034039511 1 1
0.99923496227649 0.967895149227783 1 1
0.935584091540767 0.906289693676437 1 1
0.998037093710583 0.965059886748799 1 1
0.914278337357688 0.887683571921429 1 1
0.872035808752797 0.847312379598529 1 1
0.974724611011416 0.946661154923487 1 1
0.949441564595267 0.922656868642837 1 1
0.922073874938234 0.896099661953713 1 1
1.04797220992702 1.01738295329086 1 1
1.07984984644066 1.04851503017086 1 1
0.978070139675395 0.949193143605532 1 1
0.957157918697517 0.93019450035553 1 1
1.01278429568048 0.984331136370278 1 1
0.960727627602143 0.929812914396127 1 1
0.997167471382475 0.965127146336491 1 1
1.08590142743488 1.05384002454924 1 1
1.11156124071212 1.07987576253498 1 1
1.16995784579787 1.1361136490743 1 1
0.972208161976078 0.944831371691502 1 1
0.864526399854885 0.837809704025036 1 1
1.05476312681215 1.02476163076456 1 1
1.12452215261105 1.09166635655408 1 1
1.1337903461255 1.09950823099548 1 1
1.08709979642905 1.05593186437603 1 1
0.92508119572167 0.897787534194151 1 1
1.05944456053972 1.02724258764916 1 1
0.970967930705049 0.94370501166683 1 1
1.13371752727146 1.09932394687327 1 1
0.897588947047937 0.870434506437008 1 1
0.979498246079855 0.951084320779828 1 1
1.01138699414891 0.982928504515367 1 1
0.928737969184331 0.901501036970013 1 1
1.15734863871583 1.12484945423972 1 1
0.968872093793807 0.940217423889666 1 1
0.928191479102137 0.900526602077729 1 1
0.928906588002474 0.901391392429034 1 1
0.961956201815455 0.933511142121213 1 1
1.12812207710442 1.09256062074915 1 1
1.08911060555081 1.05463316422894 1 1
0.991734046029859 0.962698764077816 1 1
0.93535690149623 0.908262332557473 1 1
1.00488858231552 0.975754695740154 1 1
1.14841121749382 1.11482438393819 1 1
1.18753880527179 1.15182431844766 1 1
1.14909470245808 1.11415655774163 1 1
0.851102995349294 0.826619799226155 1 1
0.937812474267411 0.911573332830221 1 1
1.01478018404859 0.985738300600786 1 1
0.995487661307288 0.967043959374007 1 1
1.05841558215301 1.02886092434672 1 1
0.93856806656526 0.911833486686894 1 1
0.829355211462196 0.805117416851581 1 1
0.975432669868973 0.948072607835405 1 1
0.880667008279739 0.854544330265085 1 1
1.00297478710161 0.973787154882512 1 1
1.01280695926313 0.982203641763606 1 1
1.1250852257368 1.09072878717695 1 1
0.971542834563386 0.944085761305788 1 1
0.826459177811565 0.803400950359203 1 0
0.987799883421814 0.959100092607135 1 1
0.927598444569884 0.900697034207061 1 1
1.08048308168386 1.04933532782047 1 1
0.977911589843698 0.950759711580855 1 1
1.15490972363959 1.12203536087745 1 1
0.963404862383638 0.936814751929943 1 1
1.02314401234843 0.993137457207111 1 1
1.07834619874543 1.046027835383 1 1
1.0568051071007 1.02597604411605 1 1
1.21710784628229 1.18292124486321 0 1
0.90307904817412 0.876067042074381 1 1
1.07355804422118 1.04190334065479 1 1
1.11534633868062 1.08368511598859 1 1
1.16831147045893 1.13316397943365 1 1
0.866472407723846 0.841853295442064 1 1
1.0254967081453 0.998182619700344 1 1
1.03628375803318 1.00616255054606 1 1
1.03084123002687 1.00193167098407 1 1
1.01439067719926 0.983528290019784 1 1
0.895808810670372 0.868009692183416 1 1
0.84108580893762 0.815943332045226 1 1
1.18460168783257 1.15061435282229 1 1
0.904927178846277 0.878980748780771 1 1
1.00643872104283 0.978803184159763 1 1
1.15185334818025 1.11844261281709 1 1
0.977398499033386 0.94945762478893 1 1
0.933461034728818 0.907966246935119 1 1
1.29030477035929 1.25248781076716 0 0
0.948626752981928 0.918492871969425 1 1
1.17451864796011 1.14011072860945 1 1
0.931891027662821 0.902956116043366 1 1
0.934096311535587 0.905694667056301 1 1
1.08600337440584 1.05365342617192 1 1
0.925551339526375 0.897747085217283 1 1
0.899247963470633 0.872033234286533 1 1
1.04155966284052 1.01050454320853 1 1
0.769017340547399 0.745381466236793 0 0
0.883967535780961 0.860063907013844 1 1
0.7874668400607 0.76410703073118 0 0
0.913902229855821 0.885101294342377 1 1
1.06765623083668 1.03732053913969 1 1
0.924178612530477 0.896833385917988 1 1
1.14242512302456 1.10828934128953 1 1
1.00216951918821 0.97264070272101 1 1
0.877150703217345 0.850978281900368 1 1
0.965909124582787 0.937198187963342 1 1
1.03294672077566 1.00354846137847 1 1
0.83356133238461 0.807575299389825 1 0
0.921634072938088 0.894067466887872 1 1
0.719656393414632 0.700316948932551 0 0
0.94295074790734 0.913868920993088 1 1
1.18169222394189 1.14842873216815 1 1
1.07091407490454 1.03903173369118 1 1
1.1615039207157 1.12901915212272 1 1
0.866150619063408 0.8404219509678 1 1
0.919543275640658 0.892137633486205 1 1
0.891993824145956 0.866611714939146 1 1
1.11842845887784 1.08589428421924 1 1
0.991418462253771 0.961225830310501 1 1
1.1114010027266 1.0787847627889 1 1
0.89306399012753 0.866883134600931 1 1
0.983247998510511 0.953081598959156 1 1
0.896009032090095 0.869652239993536 1 1
0.975777889947157 0.946587249171276 1 1
0.860694364162111 0.834411591727444 1 1
1.01258014824494 0.98342163787845 1 1
0.931117635786302 0.903690636221771 1 1
0.935435802911367 0.90805635722686 1 1
0.895810969876252 0.869517612519969 1 1
0.99549166379623 0.966049077717246 1 1
0.876744569270198 0.850140021399213 1 1
0.901092184174163 0.875071495604761 1 1
1.13583235471787 1.10489482784306 1 1
0.943085223125471 0.914657732624588 1 1
0.80517612474409 0.783727153297508 0 0
0.990919332273698 0.961516265733387 1 1
0.791282484524309 0.768051945007778 1 0
0.923252681999746 0.896370898289451 1 1
0.783641448075008 0.760145334085166 1 0
0.99819420666194 0.968234766513418 1 1
1.24191062146854 1.20474090504953 1 1
1.12364948427786 1.09020527578112 1 1
0.951765874346278 0.924868235918121 1 1
0.884834412004962 0.859255424801108 1 1
0.997068702075842 0.968145675076175 1 1
0.964235171078794 0.93658057273842 1 1
1.12771160435363 1.09405532503311 1 1
1.11970622154461 1.08565055564036 1 1
1.09609848633092 1.06189752517935 1 1
0.92485186426984 0.898756167607193 1 1
0.994437595845257 0.966620406450729 1 1
1.0988582595019 1.06598089607016 1 1
0.959580243407933 0.930020669054195 1 1
1.03251038049129 1.00275330762484 1 1
0.878293781175572 0.852934379157092 1 1
1.02606221640188 0.995556449088605 1 1
0.902245761524024 0.875685843606804 1 1
1.07941196682699 1.04756443005397 1 1
0.943775495045683 0.916625325504897 1 1
0.964655354867199 0.936865055011406 1 1
1.1254897419302 1.09252896058361 1 1
1.12449982836083 1.09116506301927 1 1
0.879315005473311 0.853695829147585 1 1
0.858669064584596 0.834895896709333 1 1
1.07287148438912 1.04264567459365 1 1
1.17195865491904 1.13758752497769 1 1
1.17766132649371 1.14213315033948 1 1
1.00057521273496 0.973103552372778 1 1
0.853610807390596 0.830238623888749 1 1
0.927192703129542 0.901027191729376 1 1
0.944982895603963 0.917568727890903 1 1
1.09551497900443 1.06254633057996 1 1
1.15780098483519 1.12629828009843 1 1
0.804112330440324 0.780614773646422 1 0
0.90723931630824 0.880904621455309 1 1
0.98395082074102 0.95414138081003 1 1
1.20366670090816 1.16791034048144 1 1
0.992520009899889 0.964715544716261 1 1
1.09852472280251 1.06594081029786 1 1
1.01931540359262 0.989986881500685 1 1
1.13581317694068 1.10375779228536 1 1
0.81387446406999 0.790163742215844 1 0
0.879584691607389 0.855117248348889 1 1
0.940040250918568 0.914357869116692 1 1
1.05409316463291 1.02218085506219 1 1
1.05489503860158 1.02623125958236 1 1
0.961997955409045 0.932074555307791 1 1
0.862001113375291 0.836819537162343 1 1
1.02459385458688 0.993234716524072 1 1
0.965102148042621 0.934415578928475 1 1
1.09852056404055 1.06808823788454 1 1
1.23381167090414 1.19660596438147 0 0
0.984153962786908 0.956594750172324 1 1
0.883349147651388 0.856562417630943 1 1
1.24278643577248 1.20728235125948 0 0
1.13299006134747 1.09970068970461 1 1
0.904491026523985 0.87863465400809 1 1
1.02475024390048 0.995003338940438 1 1
0.983392343822343 0.954241798474268 1 1
1.10075884800018 1.07032950255175 1 1
0.939318103485542 0.91074391526192 1 1
1.07912618526429 1.04408312042887 1 1
1.03058624311314 0.99981777347225 1 1
1.03963745079818 1.00889594022599 1 1
1.06026993864795 1.02877616651011 1 1
0.956106293102773 0.926211801278941 1 1
0.972904896913703 0.944729191665812 1 1
1.0656814920833 1.0334094536326 1 1
0.847469360981593 0.822642583747646 1 1
0.853052741537407 0.827603124641 1 1
1.02466454247083 0.995102237399482 1 1
1.10645680596025 1.07542184482538 1 1
0.937984521549738 0.910195929403986 1 1
0.989135739336833 0.961418946538265 1 1
1.06845155624256 1.03583086149043 1 1
0.904161702095114 0.878903088270824 1 1
0.867796982271117 0.842095257467513 1 1
0.95132121657331 0.923710355757273 1 1
1.28617546122005 1.24796761351445 0 0
0.954903684922103 0.926727424280879 1 1
0.984297955514237 0.957521460395992 1 1
1.01278640580339 0.981255851488679 1 1
0.936943235961356 0.909570932792216 1 1
1.19084840574097 1.15541698470308 1 1
1.05162657609169 1.02072241711909 1 1
0.959212896422701 0.93144423592905 1 1
1.24004762026377 1.2032316292881 0 1
0.955364917029374 0.926548979011783 1 1
1.13198636554459 1.09722081812983 1 1
1.03045610269332 0.998706023911532 1 1
0.85962264982605 0.834757133370391 1 1
1.02622731975637 0.996788745052648 1 1
1.02860269089079 0.998452097437629 1 1
0.955381831648536 0.927013340817983 1 1
1.04218216245341 1.01109062983341 1 1
0.922112966304324 0.895183634104847 1 1
1.20394843383593 1.17028976573151 1 1
1.02495130865232 0.994089477495283 1 1
1.05970605567038 1.02753981729915 1 1
1.03828319810237 1.00851971854251 1 1
0.813799067019741 0.790162951329994 1 0
0.834707790348894 0.812575355981545 1 1
1.12271851928035 1.09089815786623 1 1
0.886990154006133 0.859534464327249 1 1
1.06638522901894 1.03447919205838 1 1
0.990891506773775 0.963253352295825 1 1
0.838142727655663 0.812486071711804 1 1
0.902716484306827 0.87692547758307 1 1
0.916195019102939 0.889278864549902 1 1
1.15624918770553 1.12311338457686 1 1
0.965221132440845 0.933905859217894 1 1
0.939493777565909 0.911170399792384 1 1
1.07060957147179 1.03902707749535 1 1
1.17031323665018 1.13681839883017 1 1
1.10094398660491 1.06899638837626 1 1
1.05493973561605 1.02520758750998 1 1
0.976272312062179 0.946994283611502 1 1
1.12619225580105 1.09269149562937 1 1
0.916809797638877 0.888583193374477 1 1
1.00974644469741 0.981599114151197 1 1
0.942283420077432 0.916453112281988 1 1
0.991267689600737 0.963581093691399 1 1
0.958760681666644 0.928723468367682 1 1
0.938558757106648 0.912778096007782 1 1
0.890278240975536 0.866178043459825 1 1
1.02717171999622 0.99615153024006 1 1
0.88026084980882 0.85568304712546 1 1
0.962293802352003 0.933402330594521 1 1
1.07959633169513 1.04778634105818 1 1
0.983150563415227 0.9506625029671 1 1
0.910346834257919 0.883317485463669 1 1
0.934057674179156 0.907882938374246 1 1
0.880210272157929 0.855249512251949 1 1
0.909224466536378 0.883775023396152 1 1
0.923074968457286 0.896641528389445 1 1
1.0389454095743 1.00795059364221 1 1
1.011143516564 0.980431181398963 1 1
0.798045239066758 0.77670207976622 1 0
0.895106841754306 0.870068137772453 1 1
1.05365806283964 1.02190314418019 1 1
1.0492323863718 1.0197364255981 1 1
0.984955934869206 0.954235687497078 1 1
0.914004051792498 0.887100726929151 1 1
1.01094069323373 0.980395487712879 1 1
0.9133960648307 0.886461461164706 1 1
1.03390439533764 1.00314029414327 1 1
1.06615700835598 1.03442629172739 1 1
0.889496880174545 0.86367064936998 1 1
1.07507739316297 1.04429246622624 1 1
1.08448181555951 1.05288255647366 1 1
1.06526155647354 1.03268506270128 1 1
1.13696679699342 1.10505870600567 1 1
1.08581135946968 1.05414169672091 1 1
1.00695685891818 0.977215968421987 1 1
0.904103615715819 0.878740595915301 1 1
0.893419675108289 0.865735301002032 1 1
1.00064878061837 0.972970184680337 1 1
1.1494677142808 1.11545742314114 1 1
1.21717384548422 1.1825491903631 1 1
0.824749410580591 0.800183429140713 1 1
0.799290113954933 0.775560724243848 1 0
1.02260037382878 0.991776544111872 1 1
1.02309278998555 0.993505516444332 1 1
1.03629555963062 1.00621842076212 1 1
0.818694825058492 0.793753930045355 1 1
1.0747372912501 1.04441141621971 1 1
1.06661987739608 1.03408656330488 1 1
1.03726124758793 1.00760852600656 1 1
0.929725082667321 0.903115835617438 1 1
1.34728838576315 1.3068777798668 0 0
1.00666402451193 0.976337869551597 1 1
0.94644835661013 0.918210400732315 1 1
1.01028220577804 0.980997867571969 1 1
1.13462264890683 1.10170364840886 1 1
0.993607901283465 0.964189959359514 1 1
0.931833591771083 0.904908117699417 1 1
0.944676220323769 0.917150359105741 1 1
1.05300420070162 1.02260364654695 1 1
0.937540154961425 0.911027373074234 1 1
1.04224553111996 1.01392974975787 1 1
1.00250391790901 0.973512951653956 1 1
1.02831185450489 0.999312267735856 1 1
0.745758590587511 0.725175533993043 0 0
0.9356787602749 0.909377663124859 1 1
1.09655727837379 1.06298492010004 1 1
0.886394886904479 0.860569558115026 1 1
0.929821681258083 0.903593365639717 1 1
0.99962407440495 0.969894796047527 1 1
0.920137363999965 0.892430203940426 1 1
1.11592489076665 1.08338146999702 1 1
1.08815198010059 1.05738124981714 1 1
0.880767435197184 0.855089706344152 1 1
1.00397263753358 0.974915293250417 1 1
0.885512650548448 0.860697355091062 1 1
0.935807066849383 0.909979043270142 1 1
1.09227650874396 1.0596714777348 1 1
0.961990254883947 0.935266156701692 1 1
1.14104623492188 1.10715794304815 1 1
0.826532086368292 0.801824479444879 1 0
0.974921737770554 0.944480233736144 1 1
1.05709045133589 1.02579707669257 1 1
1.01854913719868 0.987909303340236 1 1
0.960743190934147 0.93254436395853 1 1
1.00643663206552 0.977440982129264 1 1
0.911093153629186 0.884747931306561 1 1
1.03496267242508 1.00656666016864 1 1
1.13726304551186 1.10521444308927 1 1
1.03692048328611 1.00884377647574 1 1
1.04164312509325 1.01088646827186 1 1
1.05738935342832 1.02537568256465 1 1
1.0138252869009 0.982040589872017 1 1
1.05582764758663 1.02505589682385 1 1
1.26447724387981 1.22871657837563 0 0
1.10658324795196 1.07309946453197 1 1
0.991714112807205 0.964118211924329 1 1
0.96241430054457 0.934369516907643 1 1
0.988276417359136 0.958093248800791 1 1
1.13277550264527 1.09989994082525 1 1
0.993603360240471 0.964238319755876 1 1
0.986536229168722 0.95880772276762 1 1
0.994643495142328 0.965904443525853 1 1
0.903708467942836 0.877003209986069 1 1
1.26225292775297 1.22716652253469 0 0
0.997237775219656 0.967431344703015 1 1
1.0434850876465 1.01169376947492 1 1
1.26050942773158 1.2255274521309 0 1
0.89685155154895 0.868519078520945 1 1
1.025947926996 0.994217079003617 1 1
0.993567652112086 0.963848309062072 1 1
0.930430784251428 0.902497315571382 1 1
1.02255597704296 0.992177994384033 1 1
0.902972116295548 0.876768196446836 1 1
0.927785107160848 0.901361366387714 1 1
0.867803091242418 0.842105404355079 1 1
0.95448428902813 0.928289249588527 1 1
1.04495592813254 1.01321447413939 1 1
1.02917818889672 0.997270901851029 1 1
1.16545920012886 1.129175565844 1 1
0.961092390240636 0.933697040246972 1 1
0.789137713753157 0.765137365782084 1 0
0.917083699887905 0.890607866665012 1 1
1.09126788753307 1.06073327305885 1 1
0.957923476170104 0.930773018360077 1 1
1.09985607556706 1.06782425433102 1 1
1.04159018163824 1.0105879107247 1 1
0.98760292696891 0.958434953205167 1 1
0.992487465848214 0.960462956955773 1 1
1.0129228934004 0.983716630149797 1 1
0.805112117268944 0.782290310218902 1 1
1.01196922658161 0.980188471149089 1 1
0.886282475286054 0.860464737979276 1 1
0.958656438400684 0.930817846355486 1 1
0.870879066309471 0.846655587089577 1 1
1.01236748830702 0.982892914952448 1 1
0.846370436921393 0.822916203494314 1 1
0.959055964984178 0.931854076183306 1 1
1.10538771649967 1.07225428927242 1 1
0.859651484843378 0.834834467744705 1 1
1.04709827183293 1.01666781004427 1 1
0.9312577823004 0.903708767713549 1 1
1.00375074423014 0.974511262562247 1 1
0.892496837810269 0.864344274378522 1 1
0.961856086160704 0.934161180698065 1 1
0.881734880826122 0.855686971406364 1 1
1.09763846685386 1.06531005560555 1 1
0.967588538010939 0.940502720975651 1 1
0.974858543015146 0.946799459804924 1 1
0.984922895620709 0.954223278075197 1 1
0.988715122145242 0.961211186509625 1 1
0.986635994480535 0.955938002287145 1 1
0.950229382221258 0.92116996003904 1 1
0.976070637314373 0.94804457734259 1 1
0.961603947190015 0.932777110454991 1 1
0.989052130520125 0.961110293969265 1 1
1.09812906356582 1.06793550995592 1 1
0.834310037949184 0.8102998956384 1 0
1.19455417102995 1.15775334335132 1 1
1.05042011759074 1.01820239202378 1 1
1.06791759512078 1.03399383994221 1 1
1.10707167957367 1.07459817417985 1 1
0.965905760574826 0.939412241848616 1 1
0.876100441063553 0.851375084140331 1 1
1.11064550364185 1.08004849112422 1 1
1.08405406537351 1.05346290287076 1 1
1.00359645027433 0.973660886971189 1 1
0.991285503536988 0.963396688553617 1 1
0.893139417960407 0.868043609697102 1 1
1.0736921437088 1.04175848733861 1 1
0.825199507054707 0.801367207760296 1 0
1.0300993422458 1.00206645092563 1 1
0.928005303479346 0.901793086759146 1 1
1.14026788638388 1.10756889571977 1 1
1.07014787154897 1.0396465890321 1 1
1.22325191704555 1.18670529023675 0 1
0.901320847699236 0.876339956772624 1 1
0.957666384501622 0.931053553930222 1 1
0.927591151301912 0.899123528615476 1 1
0.950677155952712 0.92329846942478 1 1
0.77729092758034 0.753550126320457 0 0
0.945414163499702 0.916488632674529 1 1
1.05494188456591 1.02212489937615 1 1
0.979458415193507 0.949550536136002 1 1
1.07994446699822 1.04945826371424 1 1
0.880629602908481 0.853709399790808 1 1
0.907419401521143 0.882185581347919 1 1
0.923556083942647 0.897441660426611 1 1
1.01776666511048 0.988198674235195 1 1
0.977044948198418 0.948473072945438 1 1
1.00474895587893 0.973480005449181 1 1
1.13666281601623 1.10333596522353 1 1
0.92564392911869 0.900280062250217 1 1
1.0700156326608 1.03831533387687 1 1
0.975715895164155 0.948278415989053 1 1
1.07052336893384 1.03838718942115 1 1
1.03687405941632 1.00677903161593 1 1
0.861585841987628 0.83619414364395 1 1
0.993988702969961 0.963451853851273 1 1
1.05388003419621 1.02150212551944 1 1
1.18238829963752 1.14742586235754 1 1
0.976362107948494 0.948363827775578 1 1
0.933047253237831 0.90320705117932 1 1
1.07703378349316 1.04566779830154 1 1
0.960423892627493 0.931478356543202 1 1
0.904383826429224 0.874579557370478 1 1
0.984405106672684 0.954900556188917 1 1
0.862757056295657 0.837500384621551 1 1
0.850600150778149 0.826623156569649 1 1
1.05603175731213 1.02573302234972 1 1
1.07182208297256 1.04074884297239 1 1
1.04283317816967 1.01180709334902 1 1
1.16597923595762 1.13096365515458 1 1
1.11036704962175 1.07750912712612 1 1
1.070427448968 1.04029531382742 1 1
1.03618311536251 1.00496876973034 1 1
0.879955113724122 0.853542710578539 1 1
0.989530270322657 0.960022248987688 1 1
0.999033034374088 0.971175541769478 1 1
0.966514603393595 0.936569791083682 1 1
0.822766074745669 0.799436078583608 1 0
0.906927635840642 0.879033186341967 1 1
0.988037321840356 0.958678827061544 1 1
0.955342312693667 0.927795772936142 1 1
1.11645503849275 1.08207829569933 1 1
0.854340565056646 0.829611227261008 1 1
0.97639565550123 0.947026473316752 1 1
1.03491849793984 1.0049703069607 1 1
1.01554493918113 0.985398923459032 1 1
1.27492168973438 1.23792715604775 0 0
0.867550500512081 0.841838897327018 1 1
1.0154743301671 0.984712401720764 1 1
0.9885403215884 0.960136867249741 1 1
0.998213590298742 0.968546704079998 1 1
0.986369722649882 0.958758499234178 1 1
1.03368640839189 1.00543431409008 1 1
0.922366639503482 0.894832893146993 1 1
0.966657218992749 0.938413508154758 1 1
1.05082564536494 1.02012210252863 1 1
0.980306117117412 0.952578943991458 1 1
1.16266348202064 1.12761402948869 1 1
0.968535155044512 0.939301235538393 1 1
0.936759049887866 0.909324744441688 1 1
1.0101701194338 0.981191458070876 1 1
0.992833040761579 0.964642148934283 1 1
1.01798148249352 0.986323881640719 1 1
0.917283124942506 0.889645240194513 1 1
0.963625732678537 0.934071762047064 1 1
1.02051982988274 0.990306636716604 1 1
0.978980511169696 0.95127963315098 1 1
0.795281661922757 0.771100993543917 0 0
1.07967870368301 1.04801419521237 1 1
0.976981217010273 0.947891971726521 1 1
0.923268695627041 0.89577428806569 1 1
0.921189534086232 0.893385782072052 1 1
1.12467734405137 1.09301439820305 1 1
0.975071740085277 0.946026858001212 1 1
1.11478246682898 1.08144613992265 1 1
1.08461250226684 1.05229252239883 1 1
0.88207988599085 0.856733008804881 1 1
0.859434225641236 0.83405012166113 1 1
1.14636946083989 1.11186565899339 1 1
0.963155164652117 0.934362706100805 1 1
1.02945479100396 0.998253564736895 1 1
1.30457505261357 1.26672246216793 0 0
0.973927233389329 0.945218251271638 1 1
1.13057649945417 1.09626352727436 1 1
0.895600783489455 0.870217690240842 1 1
0.957591106295667 0.930212183437307 1 1
0.942530779796833 0.915441554577703 1 1
0.829633660019923 0.805965247343675 1 0
0.928601119309987 0.901939164566859 1 1
1.22225971962156 1.18738584413743 0 1
0.942612035297551 0.915218999601163 1 1
0.9758085935249 0.947548207049057 1 1
0.849613248164843 0.822544297289497 1 1
0.917794212542843 0.892063295313164 1 1
1.04825470734074 1.01765027079608 1 1
0.925686564857913 0.899137611735068 1 1
0.807824225222138 0.785726410566184 0 0
0.773264679761265 0.751808883059288 0 0
1.01337669543641 0.981014380685664 1 1
1.05631363036955 1.02704517745111 1 1
0.902860417909618 0.87753282084834 1 1
0.939944038935497 0.913311182765603 1 1
1.07258154163093 1.04236027629005 1 1
0.928201130851316 0.900222101835843 1 1
0.98263727280444 0.955313897598993 1 1
0.897858181639985 0.871826456591784 1 1
1.13661035239832 1.1032861413017 1 1
0.993589122604206 0.965086069553251 1 1
0.998935264224803 0.967467273379469 1 1
1.02732925594516 0.99627728712668 1 1
0.974617988972959 0.945939401707174 1 1
0.982501581103401 0.954278500462807 1 1
1.03965693360943 1.00692936405247 1 1
0.89006133975862 0.863507485955601 1 1
0.940112798584187 0.913684329226294 1 1
0.836746420685885 0.810844753912302 1 0
1.04989788704434 1.01998262605681 1 1
0.969367776971264 0.941572984174894 1 1
0.867917034162952 0.844131119383163 1 1
1.07040201807299 1.03828231200861 1 1
1.14434723403078 1.10948377519557 1 1
1.03078860992848 0.997126447926108 1 1
1.07359946560383 1.0408863208009 1 1
0.919206731973194 0.893666952356536 1 1
0.806778196264313 0.783845327684961 1 0
0.866212595396986 0.838944141727397 1 1
0.777825431467217 0.756667976949629 0 0
0.841625318647884 0.816538126792142 1 1
1.05731212836249 1.02688368154843 1 1
1.01791117843758 0.986003229575377 1 1
1.08548073045254 1.05136783204349 1 1
1.14717263422802 1.11404946227195 1 1
1.09407803414113 1.06234881293707 1 1
1.05687056647023 1.02519784648256 1 1
1.26321833310146 1.22631523901522 0 0
0.822325224107641 0.798663140689142 1 0
1.00084919651904 0.970583283429403 1 1
0.970616738775976 0.941484173390629 1 1
0.925904940536122 0.899811259803791 1 1
0.992154476118091 0.962492627072502 1 1
0.985644580050698 0.958219229433594 1 1
1.09137470428438 1.06056110392857 1 1
0.911639177726706 0.885105833229662 1 1
0.982721888678544 0.952149178162004 1 1
0.988047700522352 0.96033618947175 1 1
0.87895197178594 0.852960139948815 1 1
0.903063541238898 0.877802876555143 1 1
0.939954257279062 0.912043550118652 1 1
1.17411722841477 1.1403892915622 1 1
1.06132992066899 1.03017272670562 1 1
1.03424613897958 1.00526376376006 1 1
1.18013052144325 1.14765089970636 1 1
1.069187402302 1.03688424847332 1 1
0.779913342225908 0.755766745666577 1 0
1.11480973750465 1.08382411589563 1 1
0.9551747072949 0.927285025104802 1 1
1.03195487160162 1.00207008194433 1 1
1.09134864491107 1.05856207611931 1 1
1.01983388522943 0.988258139660009 1 1
1.25443272116713 1.21899813155237 0 0
0.998722816291508 0.970145713276247 1 1
0.837197260743691 0.811007500227889 1 1
0.792306417241003 0.768357155962545 1 0
1.04126905028474 1.01163368835128 1 1
1.04104140486318 1.0125159285607 1 1
0.828663843210994 0.804533492468284 1 1
1.05053199197509 1.01822225106435 1 1
0.975192630484425 0.945905040293759 1 1
0.835274513641001 0.81045003515569 1 0
1.07300234167829 1.04125975405598 1 1
0.633118184348123 0.615929214639763 0 0
0.910004600023477 0.884418296828354 1 1
0.826994123250448 0.802141602440524 1 0
1.04423734498185 1.01386981807093 1 1
1.07781589459813 1.04765402156854 1 1
0.991435002817457 0.961490583325591 1 1
0.926881613657645 0.899792631526234 1 1
0.730276222603687 0.708915906033386 0 0
1.21234287906757 1.17902689712101 1 1
1.05446315945935 1.02350487798647 1 1
0.968968131455204 0.940001087511378 1 1
1.01988815777762 0.989946389044036 1 1
0.888200458693688 0.864361490886141 1 1
1.06229277482567 1.03127332542996 1 1
1.20684659743021 1.17075755365023 1 1
1.04169781630618 1.01082049105386 1 1
0.876634842138363 0.851382600063739 1 1
1.05507928469311 1.02500215357873 1 1
0.946502264212245 0.918797969948514 1 1
1.15764467161594 1.12292057914004 1 1
0.947930252047047 0.920634647254947 1 1
0.955547010717608 0.927940620659842 1 1
1.1748824250867 1.14046185708349 1 1
1.20183355569323 1.16527811396364 1 1
1.05788881171021 1.02713281311088 1 1
0.999752263479776 0.970508239988856 1 1
1.10041966286818 1.06763240796933 1 1
1.2044316632493 1.16764081802541 1 1
0.937609889847359 0.910133403845804 1 1
1.02392175284597 0.994180553433469 1 1
0.941242191624901 0.914498754327765 1 1
1.12007629836628 1.08911724041273 1 1
1.01619324859087 0.987516839668668 1 1
1.06062850521352 1.02886317459819 1 1
1.00452683219653 0.972559914585077 1 1
0.970380783325237 0.942225632353182 1 1
1.08732153209283 1.05547003358452 1 1
0.831810542085295 0.807782738280456 1 1
0.859887978199031 0.834296521352749 1 1
0.910905737567905 0.884281006126464 1 1
0.997326138000015 0.967151033086251 1 1
0.974053587162095 0.945055191214643 1 1
0.812650042230175 0.789805405806923 1 0
0.966479606254848 0.938744170057791 1 1
0.971731985625515 0.944593066509011 1 1
1.04289440859499 1.0121785157339 1 1
0.789577737153892 0.765608330505963 1 0
0.969521285156173 0.942098754769563 1 1
1.07797537462235 1.04750000453765 1 1
1.05473311519062 1.02417601375866 1 1
0.848640316890001 0.823640574730673 1 1
0.859974010159926 0.834185939891707 1 1
0.932924819697653 0.905924226908433 1 1
0.971698128644189 0.942354451238151 1 1
0.879675596279803 0.854850862001173 1 1
1.12018068688472 1.08728784825893 1 1
1.03099785767202 1.00011562837813 1 1
0.922371507848902 0.894802269080658 1 1
0.893568669767176 0.869204261829885 1 1
1.03714183955589 1.00713293643551 1 1
0.952978835180012 0.926038699628548 1 1
0.925357826056211 0.896099462503154 1 1
1.11795401814984 1.0839395056303 1 1
1.06437995834624 1.03400688735161 1 1
1.03119958324353 1.00120618214586 1 1
1.18994845558105 1.1545421354203 1 1
0.9295218197379 0.90226912998424 1 1
0.802080586632054 0.779227493769839 0 0
0.871861657044906 0.847198035092431 1 1
0.992861444332545 0.964204570912146 1 1
1.05913066194799 1.02638106450941 1 1
1.00210081137706 0.973984897009172 1 1
0.93317474831298 0.905952254360997 1 1
0.974588810341707 0.945962382669227 1 1
1.08137975153703 1.04915920989721 1 1
0.956555238375834 0.928010891949969 1 1
0.908128816774191 0.883328661903081 1 1
0.898970589154821 0.873211177082161 1 1
0.905342717791991 0.880755000666607 1 1
0.907672270712383 0.882204478793119 1 1
0.89826850884081 0.872909375582958 1 1
1.18992265327607 1.15476303652786 1 1
1.05111792436787 1.01893483521762 1 1
0.929367663513746 0.903914851574773 1 1
0.976747181412661 0.948241756209409 1 1
0.799547876044095 0.77701554910876 0 0
1.02839035623835 0.998796354719163 1 1
0.869183463702284 0.844902878633829 1 1
0.989770801117961 0.960144969718111 1 1
1.07297699300803 1.0417058764358 1 1
0.990221620294951 0.96128242331884 1 1
0.984929133127778 0.955484112667409 1 1
1.0685970969475 1.03568401165893 1 1
0.952744710730664 0.926031122216546 1 1
0.975364000790799 0.948115497942188 1 1
1.24969267733923 1.21385050269546 0 0
0.77966863683844 0.756842676532507 0 0
1.00782230463133 0.976702259110365 1 1
0.968797924423457 0.939193288616696 1 1
1.23819407796018 1.20135117395114 1 1
1.24448145602512 1.20836030457578 0 1
0.860521293374298 0.833791228161437 1 1
0.873424268447639 0.848770931326667 1 1
0.95916241987404 0.930144237597746 1 1
1.07052190242288 1.03662019437926 1 1
1.06836419963597 1.03475569885248 1 1
0.856487880602164 0.831168518373046 1 1
0.783550209446952 0.758117991267241 1 0
0.963115646159227 0.932872351645885 1 1
1.03749546552256 1.00754493026731 1 1
1.15491573771053 1.12046625347194 1 1
1.13644953082376 1.10200287334859 1 1
0.854950931752282 0.829797122155852 1 1
0.988963497559652 0.959164681023635 1 1
1.09784862047195 1.06524836373289 1 1
0.882785948558653 0.856237438227299 1 1
1.02043387982521 0.990912660954402 1 1
1.09688670896736 1.06318301506375 1 1
0.944225292039194 0.91580296469836 1 1
1.06235454010767 1.02859652999731 1 1
0.942094275769875 0.914152609540454 1 1
0.975954798789905 0.947741781521324 1 1
1.11050255078522 1.0779902891919 1 1
0.93780401586642 0.911909087238058 1 1
0.950598520074048 0.920212495622382 1 1
1.00860297251573 0.980466525583877 1 1
1.07099679293863 1.03850192462844 1 1
0.961020884420936 0.931536590736103 1 1
1.09624181962642 1.06623938161409 1 1
0.931159675349593 0.905735839650092 1 1
0.925062194693303 0.898371884135246 1 1
1.04782734209672 1.01854144383767 1 1
1.00828566564325 0.978727578657711 1 1
1.12017896935068 1.08942972958854 1 1
0.946667457940293 0.917846061019812 1 1
1.08088577701719 1.04969482345942 1 1
0.957957009151355 0.928183553892238 1 1
1.06815060594828 1.03613695414411 1 1
0.903607369765049 0.876957039612299 1 1
1.11359002579129 1.08209551297293 1 1
0.975304863342585 0.948856860529658 1 1
1.26610941959624 1.22923224516851 0 0
0.942175700847381 0.912656598727955 1 1
1.30534237103985 1.26657241855468 0 1
1.15512042157879 1.1211350710153 1 1
1.03160410545937 1.00098176414705 1 1
1.03009596117605 1.000136579232 1 1
0.96749725992091 0.938084329792248 1 1
1.106716394234 1.07555188909691 1 1
0.979900519791445 0.952526439362475 1 1
1.11384985703446 1.07842207063276 1 1
0.960496271428527 0.932922785245607 1 1
0.963404222444771 0.936270335572198 1 1
0.907006565921916 0.878836359859825 1 1
1.07854790474284 1.04456200509567 1 1
1.13157175802157 1.09941202958578 1 1
1.29136592448508 1.25344253321629 0 0
1.14977405633494 1.11909878795259 1 1
1.02728169765708 0.998050718316917 1 1
0.900902398066226 0.873885571223054 1 1
0.95335390592693 0.924764068383751 1 1
1.17863934066398 1.14236367842296 1 1
0.934543397261867 0.90588081507785 1 1
1.0002863360422 0.972714306931071 1 1
1.09478616532044 1.06350081921143 1 1
0.986791666998158 0.956658039897761 1 1
1.05515115545137 1.02289955335968 1 1
0.894104121178341 0.868679310495184 1 1
1.00023784639765 0.970312406735771 1 1
1.05772733650437 1.0271874160778 1 1
1.12417775310277 1.09202184772625 1 1
0.730196514898083 0.708842674441492 0 0
0.915532659989208 0.890145275099084 1 1
0.914019857693217 0.888561569774456 1 1
0.927448937867664 0.899806043287543 1 1
0.930768714932941 0.904109822467301 1 1
0.949429102197835 0.92211941817045 1 1
0.926897206625257 0.900332174878798 1 1
1.03337520648418 1.00305889759345 1 1
0.856582932159655 0.831570166104526 1 1
0.939568300816552 0.913164884917066 1 1
1.02328953372754 0.99298571262097 1 1
0.957575315447678 0.928757036495806 1 1
0.861497413682234 0.834970341561749 1 1
1.00917205242921 0.980830723394548 1 1
0.81721986322936 0.794734983902641 1 0
0.923821480516478 0.896825063323024 1 1
1.0936759444669 1.06194610472952 1 1
1.15426750033808 1.12021852451187 1 1
0.992070018232169 0.963553942236512 1 1
0.877403747553344 0.851388649721986 1 1
0.893249764924997 0.867402447095295 1 1
0.966573421188098 0.936224779056321 1 1
1.01516779440568 0.985266802138132 1 1
1.00328880472728 0.973763818704412 1 1
1.01023179893932 0.981745337401101 1 1
0.987609366099294 0.960059921295325 1 1
0.808214720167416 0.784858966315411 0 0
0.928790661573614 0.898269492860008 1 1
0.855446974310149 0.830458963509921 1 1
0.831269117359021 0.807110169758883 1 1
0.735268240899979 0.71256945393988 0 0
0.910744525310276 0.884439998286062 1 1
1.13250276563144 1.09840430175086 1 1
1.01564759017169 0.986138107573495 1 1
1.03090949881978 1.00025413680031 1 1
1.02555380064871 0.994772226871769 1 1
1.05166740341839 1.0212042023087 1 1
1.04570675274435 1.01640445067134 1 1
1.02487941599916 0.992671069316947 1 1
1.129353381789 1.09706288206097 1 1
0.957975243106001 0.929993527534512 1 1
0.963139146683547 0.935464319473 1 1
1.01912425400025 0.989144292046319 1 1
0.99798427620848 0.968694652740132 1 1
1.07229980251952 1.04041351744152 1 1
0.989516869332243 0.960398901097997 1 1
1.00698440053675 0.978404230259382 1 1
0.8471749999313 0.822645042804318 1 1
1.12115830735686 1.08884367805854 1 1
0.981513957006081 0.951768273085411 1 1
0.870366429703616 0.845820868402566 1 1
0.996739425178897 0.967400178226239 1 1
1.00348932219159 0.975824366736344 1 1
1.1732834481281 1.13596338036163 1 1
1.04453561652226 1.01423525245033 1 1
0.881515366398205 0.855162160783234 1 1
1.10557281747355 1.07344554494462 1 1
0.929428676540948 0.900911810675368 1 1
0.904080570817334 0.878577098175518 1 1
1.02398417880831 0.99418509454507 1 1
1.04986422526266 1.01930141593951 1 1
0.831367351324292 0.807836422685926 1 1
0.923935206602479 0.897740441438499 1 1
0.842201617393096 0.816015809274828 1 1
0.95678278601352 0.929271701819225 1 1
1.07123475773169 1.0401223366133 1 1
1.07949277452599 1.04848872527268 1 1
1.16293335047728 1.12740746751127 1 1
1.00854564222768 0.979561976710492 1 1
0.946451849075527 0.918921393764955 1 1
0.872430359239295 0.848444113132289 1 1
0.90286312110479 0.877962782076247 1 1
0.7503408165664 0.727407540100209 0 0
1.06957574809413 1.03926368120719 1 1
1.03445199541512 1.00393945959425 1 1
0.925173798604178 0.897937592342153 1 1
1.00953132656027 0.977303789919128 1 1
1.12449264481413 1.09157384581788 1 1
1.00308709802171 0.973587369839238 1 1
0.767759758398955 0.744324645920036 0 0
0.841689294617084 0.815367253006285 1 1
0.87973330500772 0.853835526181328 1 1
1.19054516134007 1.15680015755715 1 1
0.847746348770919 0.821920987793731 1 1
0.946618028759756 0.917927413038325 1 1
1.04019789658146 1.01001001427368 1 1
1.03628783862479 1.0059197086205 1 1
0.98958848580767 0.957926897368599 1 1
1.00891454833733 0.978625602635335 1 1
0.858300381997469 0.835759638931798 1 1
1.15309654525209 1.11901117650418 1 1
0.935545702504475 0.908550325652828 1 1
0.888927225752093 0.863830942316133 1 1
0.984543800711168 0.952755934615732 1 1
0.820293727465775 0.796722315831065 1 0
1.01786382065167 0.98750910394464 1 1
0.995267852577221 0.966240386459548 1 1
0.915475438576816 0.889031447598704 1 1
0.986547475945239 0.957893150193327 1 1
1.00801250298691 0.977560870355282 1 1
1.12033188740734 1.08665772138167 1 1
0.964758240595614 0.936142176767198 1 1
0.929695060066205 0.90305686835829 1 1
0.89932342302895 0.87405872090928 1 1
1.096954845755 1.06519597431891 1 1
1.12762469769152 1.0929279045042 1 1
0.824448014560721 0.800171418257614 1 0
0.880761262989583 0.853683341991822 1 1
1.03905469376992 1.00851259170019 1 1
0.875877757601322 0.850339473139685 1 1
1.01300376854393 0.98281534512243 1 1
0.90392603919317 0.875356717072407 1 1
1.03949730694772 1.00495859747635 1 1
1.05607445686668 1.02324280063652 1 1
1.02691592087803 0.997654239759423 1 1
1.06185941575479 1.03176935318645 1 1
0.923821495287655 0.897306081546463 1 1
1.11361103101812 1.08083772891269 1 1
1.00080544762669 0.970494087852959 1 1
0.836199050339136 0.81266002425177 1 0
0.933898083405307 0.906383869645005 1 1
1.01195613414022 0.983222538510546 1 1
1.1044799594082 1.07554369503285 1 1
1.03713062855732 1.00800837986008 1 1
0.902880682260445 0.877688171682917 1 1
0.941048686274512 0.911676454996736 1 1
0.986597232972014 0.957922650413044 1 1
0.816157469121166 0.793224592926875 1 0
0.984449887924417 0.954519194317854 1 1
0.937925538410389 0.910186334100678 1 1
0.859639921930464 0.832591485364465 1 1
1.16137081856323 1.12647923898384 1 1
0.898932809348543 0.871320931103632 1 1
1.16476351569073 1.12965669724181 1 1
1.00094317570184 0.973328066412417 1 1
0.954149001974612 0.92539161285062 1 1
1.12249912494456 1.09030283999022 1 1
0.960131050579763 0.930987078026406 1 1
0.933762085143309 0.907416429020329 1 1
0.968135892536791 0.9412591469992 1 1
0.973157824311908 0.946153835224545 1 1
1.04470200581027 1.01529456153246 1 1
0.92098487307477 0.893275898539619 1 1
1.12374669504197 1.09085491684506 1 1
1.17291422981234 1.13814459427914 1 1
1.06113482482369 1.03085986547571 1 1
0.97300931649584 0.944835909371636 1 1
1.06098655723253 1.02640492932808 1 1
1.00257726526447 0.974523927950055 1 1
0.958476688834455 0.930480039498843 1 1
1.04407368203352 1.01039665768337 1 1
1.19756261696096 1.16196747316306 1 1
1.20000331767899 1.16283185339339 1 1
1.12007441222958 1.08854910995626 1 1
1.0106146465828 0.982440189141805 1 1
0.910917158192005 0.885212614258228 1 1
0.834081237927312 0.809407226102925 1 0
0.923141856892975 0.895291997147452 1 1
1.04638768810511 1.01406847558518 1 1
0.87461466719714 0.850726591791085 1 1
0.916791193478532 0.890137696289994 1 1
1.06881361676257 1.03950810611736 1 1
1.17994272780313 1.14356190142254 1 1
1.10529663781197 1.07248510602806 1 1
1.00586543072975 0.977177150559336 1 1
1.131995397063 1.09844854952485 1 1
0.974801400884869 0.946913516968292 1 1
1.16777306352445 1.13359114517144 1 1
1.17146916434953 1.13639489985066 1 1
1.19582395737251 1.16039043327384 1 1
1.11224275761682 1.07780521923174 1 1
1.03569300091542 1.00376750058623 1 1
0.836453885695045 0.81310318820965 1 1
1.0487684237786 1.01840605587618 1 1
1.00175682190898 0.972436460039286 1 1
0.928896861893426 0.903298205559698 1 1
0.827242695378154 0.801760251427391 1 0
0.84522379523301 0.820145604062402 1 1
1.005542816642 0.974897554916366 1 1
1.0989817278774 1.06774887473463 1 1
1.03354069042687 1.00359654544182 1 1
0.869616177114577 0.843975723590164 1 1
0.956512393525213 0.929463320466203 1 1
0.999242040432767 0.971026499546097 1 1
0.987599866384162 0.958415538184473 1 1
0.976891087809451 0.94898281298254 1 1
1.03028838671645 0.999753749402178 1 1
1.07554277342281 1.04477161303857 1 1
1.00631568281275 0.97850188002805 1 1
0.975546554046018 0.947028649831761 1 1
0.850506688892321 0.826219731976823 1 1
0.913602756450667 0.886803477124446 1 1
1.02612079490941 0.997069820024014 1 1
1.02312445033437 0.995140424114978 1 1
0.983104741448589 0.953198351244135 1 1
1.09170390826812 1.05855823055892 1 1
0.86454913110786 0.838720670527947 1 1
1.01227795493421 0.980880393007003 1 1
0.96336537496184 0.935131141894423 1 1
0.947570856399466 0.917827668864046 1 1
0.871741861278348 0.846282675116994 1 1
0.964153560364349 0.934366045453416 1 1
1.02307015646906 0.992380945229716 1 1
0.993443205019536 0.96532291422273 1 1
0.861650614863143 0.837506777096884 1 1
1.05281673467578 1.02144645039199 1 1
1.07400314663975 1.04123359293798 1 1
1.00847945659831 0.980058119029043 1 1
1.14707966600505 1.11365125770388 1 1
1.07435285694317 1.0442925138272 1 1
0.901428122679559 0.875642938398642 1 1
1.14756578303751 1.112471715742 1 1
1.2350919827727 1.20030211186696 0 0
0.938447651477408 0.910479999314299 1 1
0.894120992346608 0.868099526901853 1 1
0.923641006886476 0.895103822762765 1 1
0.99349537973677 0.965500277707117 1 1
1.02954830869191 0.997827290118379 1 1
1.05750888118133 1.02828013525923 1 1
1.02472530548368 0.99514195332442 1 1
0.96898296730279 0.939348167801836 1 1
0.913922900296911 0.884628130973152 1 1
1.23459003332446 1.19821930672828 0 1
1.00109508230129 0.968804107202431 1 1
0.994914737933207 0.963911314080793 1 1
1.14419227544722 1.11093977037915 1 1
0.902673699118828 0.874648460618502 1 1
0.881974164340953 0.857897101697883 1 1
0.927749012189709 0.901460834552638 1 1
0.996437475313858 0.966575062172698 1 1
1.08046748268715 1.04596498110392 1 1
1.02865304560094 0.997015365360356 1 1
1.05315820386222 1.02381038598017 1 1
0.942267577684461 0.915081013449651 1 1
1.00089008898588 0.967662124449832 1 1
1.01236197684518 0.983157823870086 1 1
1.00043004047183 0.968572343740155 1 1
0.877097933308605 0.850995882073551 1 1
0.864846167972735 0.837753577085282 1 1
0.991914542284744 0.961524949761403 1 1
1.05790276617426 1.02539509093723 1 1
0.942914419112169 0.917339155410439 1 1
1.04734566430091 1.01731995677762 1 1
0.968121184317277 0.940084262843092 1 1
1.11015015280236 1.07840286960251 1 1
1.00004961373128 0.971488504452007 1 1
1.03013700714755 0.998217044577954 1 1
0.961605144073531 0.935095520253725 1 1
1.04179393167638 1.00989155752725 1 1
0.766085317408679 0.745042530293389 0 0
0.815961309619483 0.790095586581397 1 1
