# Supplementary material for: Bias caused by sampling error in meta-analysis with small sample sizes
Source: PLoS One. 2018 Sep 13;13(9):e0204056. doi: 10.1371/journal.pone.0204056 (PMC6136825; doi:10.1371/journal.pone.0204056)
Supplement: S4 File — (ZIP) [file pone.0204056.s004.zip › results N = 20 theta = 1 tau = 0.2 sz = 30-50.txt]

"cohen.dl.theta" "hedges.dl.theta" "cohen.dl.cp" "hedges.dl.cp"
0.955516855680517 0.937179958197617 1 1
0.873877708444739 0.857372954488342 1 1
0.960671006630924 0.943067870032105 1 1
1.02918254457584 1.00937834992635 1 1
0.845576635606424 0.829417007254373 1 1
1.06658769480492 1.0470378495281 1 1
1.01854750622878 1.00032129679032 1 1
0.909099695410807 0.892473849547577 1 1
0.829673995441594 0.814090472804981 1 0
1.08834608411587 1.06862882523835 1 1
1.01381236807893 0.995165981848987 1 1
1.07671895388686 1.05638706030661 1 1
1.11928949472361 1.09783380472524 1 1
1.0865311475277 1.06644332821725 1 1
1.14764433445202 1.12616955098703 1 1
1.05170965497524 1.03170545723604 1 1
0.943683664401133 0.92727383517559 1 1
0.918818863324663 0.902440332204402 1 1
0.886271715060955 0.869855686381387 1 1
1.00936807812183 0.990101476895224 1 1
0.953908857598387 0.935587859334251 1 1
1.05472944204156 1.03359802564157 1 1
1.14891314186121 1.12820856526726 1 1
0.971504997341654 0.954743265023137 1 1
0.982003776794928 0.964597051726144 1 1
1.1591064062815 1.13891504938545 0 1
0.91951728926323 0.902929557923098 1 1
0.928069590171437 0.91123076643702 1 1
1.05221875273086 1.03270919314391 1 1
0.888238248117645 0.872615882143452 1 1
1.04252855941443 1.02321404853444 1 1
0.95755049551046 0.940869845787817 1 1
1.06583263551394 1.04550382579398 1 1
1.06810371130033 1.04693540939225 1 1
0.988368657573053 0.969459915885436 1 1
0.869734591462746 0.854048726423227 1 0
0.894480605943085 0.877736597781707 1 1
1.04373790599718 1.02426080365469 1 1
1.16387609151011 1.14388104159486 0 1
0.985927572134584 0.966647784940243 1 1
1.01670572797796 0.99952803882119 1 1
0.845563673805645 0.831572363308309 1 1
1.10403226748191 1.08284375171921 1 1
1.09404665418655 1.07391860488424 1 1
1.11619600163096 1.09525157412065 1 1
0.939545318132669 0.922300168498866 1 1
1.07184349661345 1.05171056661188 1 1
1.1099339082667 1.08947933994408 1 1
1.03181781143415 1.01195913663098 1 1
1.04543213911233 1.02586511507926 1 1
0.986499608738656 0.968363661474291 1 1
1.01817691510176 0.998528558679213 1 1
0.730986708170099 0.717131360162291 0 0
1.04441454486378 1.02528937746261 1 1
0.937671640249059 0.920605906982185 1 1
1.13803013204164 1.11656562505713 1 1
0.844944689715259 0.828285427148593 0 0
1.10487525006693 1.08467270288352 1 1
0.961423976377048 0.943506640690193 1 1
0.967864101241332 0.949847125235179 1 1
0.989724014874293 0.971583528494418 1 1
0.937367847637892 0.920040302554988 1 1
1.05380034090234 1.03310252462884 1 1
0.911446833982347 0.894326176884183 1 1
0.963223793523122 0.946491534686401 1 1
1.09912605762661 1.07836316541487 1 1
1.16905554789786 1.1460691824913 0 1
1.00667699199136 0.986726986931698 1 1
0.921243267184686 0.904865776679909 1 1
1.01560814066638 0.99581570513508 1 1
0.870351439681268 0.854926252022279 1 1
1.07068873886709 1.0493702022461 1 1
1.02624564244877 1.0051942945647 1 1
0.986300077190757 0.968867909199819 1 1
1.04445886537021 1.02510740570598 1 1
0.880780452912797 0.864607246036802 1 1
0.859912175673927 0.843045697636765 1 1
1.03153517997629 1.01258835454101 1 1
0.933953473366222 0.917660485132843 1 1
0.876552153159217 0.86046754528033 1 1
1.13687504338469 1.1153279685703 1 1
0.988392430598683 0.970884968184193 1 1
1.01922317386644 1.00211103803693 1 1
1.20147134932347 1.18012071110301 0 0
0.927868511647578 0.911057389244751 1 1
0.932441056261014 0.91574340728683 1 1
0.878860936373385 0.86123686826513 1 1
0.983607099391984 0.965819244494545 1 1
0.986998180937903 0.968322235541099 1 1
1.08659329501119 1.06571959332087 1 1
1.02878158754636 1.01004058272158 1 1
1.04883349161872 1.03012371681511 1 1
0.875314762637886 0.859081786261161 1 1
1.06299488380596 1.0414541618481 1 1
1.04678622087676 1.02796542802759 1 1
1.05339479667951 1.03438193666446 1 1
1.02674203139788 1.0084214237685 1 1
0.954102051479903 0.936330520196932 1 1
1.03612407172207 1.01790051805555 1 1
0.910745719707387 0.892443486769706 1 1
1.12792344218867 1.10807241819375 1 1
1.03278592351755 1.01387620701055 1 1
0.99642616841805 0.978154085329325 1 1
1.08740756052099 1.06765724321425 1 1
0.956542635767152 0.938272105680078 1 1
0.953572127086659 0.935484921690384 1 1
0.984410499658833 0.965105545209711 1 1
0.91551210503942 0.898473568430816 1 1
0.880285750047835 0.863521177239382 1 1
0.931056436022299 0.912567754538005 1 1
0.936253987391778 0.917611337460307 1 1
1.09943881537567 1.07824063500654 1 1
1.10813867318866 1.08923208274897 1 1
1.02741394004942 1.00910123942403 1 1
0.985853472526196 0.967923448072825 1 1
1.09755852932638 1.07541658792105 1 1
0.989195401322075 0.970436972795025 1 1
0.98005208917767 0.960942713461736 1 1
0.897534232650732 0.881821609715269 1 1
0.92163686201361 0.90580755310629 1 1
0.968702626685185 0.951478734592272 1 1
1.07424038491557 1.05427220649121 1 1
1.00500850448164 0.985194086624891 1 1
1.01785619315653 0.999717538680187 1 1
0.954027890234351 0.936885696622638 1 1
1.11645099857051 1.09422253662743 1 1
0.935807790063854 0.91878224580632 1 1
0.828426999576823 0.813546547773913 1 0
0.954765474410672 0.936648368832906 1 1
0.912904455700305 0.895486223634066 1 1
0.867000159750027 0.851846447950086 1 1
1.19102592226426 1.16878824479478 0 1
0.970521865701057 0.952363409116049 1 1
0.988543652787369 0.970426761383038 1 1
0.977220490273448 0.95957668839149 1 1
0.789692717993153 0.773832491682658 0 0
1.06123342624723 1.04133951083172 1 1
0.962850316385228 0.944564596331833 1 1
1.05122114979728 1.03325619278002 1 1
1.12342589142408 1.10296471269813 1 1
0.958478968240776 0.939571777785959 1 1
1.12432006261132 1.10196310090021 1 1
0.920295422967316 0.902284919918649 1 1
1.21858267110214 1.19420373133205 0 0
1.14286292216778 1.12235229827753 1 1
0.971453069256575 0.952013816739038 1 1
0.942543928132415 0.925122821440839 1 1
1.07690126670225 1.0569953432561 1 1
1.011611821592 0.992784362993855 1 1
0.895085335844161 0.878393080591341 1 1
0.990058784417357 0.971715731077759 1 1
1.13767791140156 1.11742961972157 1 1
1.09689548354883 1.07640752505754 1 1
1.01445049324029 0.994044276141309 1 1
0.972404306820984 0.954748732121518 1 1
1.0038017048498 0.985166453771105 1 1
0.976861967907259 0.957103152718528 1 1
0.951027120820337 0.933662637195732 1 1
0.946010039273301 0.927898028922764 1 1
1.04447762245618 1.025507385929 1 1
0.961189295208344 0.942795309427304 1 1
0.936081381699163 0.919113587254328 1 1
0.955362547823203 0.938970585418984 1 1
1.10487690248158 1.0832943348038 1 1
0.970730285380654 0.953102847019579 1 1
0.920670680360823 0.903428646255468 1 1
1.2802542954523 1.25471453349449 0 0
1.09151938474351 1.07217007634235 1 1
1.11322265769474 1.09186509097644 1 1
0.881736679199485 0.865819073573325 1 1
0.9685927806834 0.951152358077957 1 1
0.827732137147385 0.812535958287786 1 0
1.04399853511926 1.02336567335203 1 1
1.01078000008573 0.992800475193679 1 1
1.1162337315544 1.09448478015205 1 1
0.963077100093064 0.944946693795053 1 1
0.812738966271208 0.79793814096349 0 0
0.783770292455707 0.769795720518235 0 0
1.06668490701429 1.04662888294579 1 1
0.853754120377411 0.837710650146386 1 1
0.973073201390475 0.955331299087364 1 1
0.953736703561574 0.936639175625787 1 1
0.995241595603796 0.97681975808381 1 1
1.03656649689079 1.01821766426774 1 1
0.970587830361898 0.952977347219649 1 1
1.03276389823788 1.01331093438681 1 1
1.08015880695018 1.05960475773577 1 1
0.986105387615069 0.967891995835841 1 1
1.04316698626821 1.02330307948279 1 1
1.0913158449141 1.07105860937779 1 1
0.996400607947285 0.978495399099225 1 1
0.992611032859138 0.973479178978175 1 1
0.859040742281948 0.843385374962037 1 0
1.16347167459141 1.1413900694354 0 1
1.0906327593138 1.07045186799056 1 1
0.852206974853739 0.836355781070982 1 1
0.847480363022245 0.833752141726675 1 1
0.847615033927958 0.830772948341122 1 1
1.10623321576528 1.08444540191186 1 1
1.05301020125167 1.03263299084573 1 1
1.0089339653428 0.988209869189551 1 1
0.845771582123777 0.830677554104653 0 0
1.17613942081646 1.15550413442198 1 1
0.903270131531416 0.886126858075659 1 1
0.955145357672466 0.936801066436821 1 1
0.921957598674866 0.90396472105648 1 1
0.863365195937519 0.8480493440724 1 0
1.08337880587482 1.06375809563701 1 1
1.07529564925161 1.05670322677957 1 1
0.982415832681527 0.96648343411204 1 1
1.13296609222234 1.11136677495129 1 1
1.20525138431406 1.18302159608195 0 1
1.02785517269436 1.00860194183822 1 1
0.986456330020526 0.966683990852004 1 1
0.987154756670636 0.968045258006435 1 1
0.890489336567217 0.873187766932473 1 1
1.06171275201036 1.04230788059456 1 1
1.13507179622253 1.11351732027198 1 1
0.962480007784235 0.945653382816451 1 1
1.24805599359974 1.22397806698402 0 1
0.91931507886688 0.902373447281201 1 1
1.03994691727593 1.02061167919686 1 1
1.01834317176891 0.999346577370839 1 1
1.10501200085102 1.08497121686913 1 1
1.02222128325905 1.00441192023832 1 1
1.01137702452164 0.991654421531563 1 1
1.15792690220677 1.1358487278627 1 1
0.945418488065651 0.928535615018516 1 1
0.858147517671425 0.841502658763619 1 1
1.05231057831914 1.0330924488796 1 1
1.02484603215526 1.00582960187453 1 1
0.927343092737 0.911137060385653 1 1
1.04101722543431 1.02222622814337 1 1
1.06625063052325 1.04652731956707 1 1
1.05447384190634 1.03548094240099 1 1
1.05880928328332 1.04004549665197 1 1
0.794802242914144 0.780668379598614 0 0
1.09598366947431 1.07651534827362 1 1
1.13174531433481 1.11024970182948 1 1
0.911106535491875 0.894800767614155 1 1
0.877012879094131 0.860172056591314 1 1
0.962403616371149 0.943578654994851 1 1
1.05965356884765 1.0390075336795 1 1
0.843947702478747 0.827801067161663 1 1
0.868004241020474 0.852022396558038 1 1
0.931949241289396 0.915157799674914 1 1
1.03067109211154 1.01227557429684 1 1
1.06528949062965 1.04603332853193 1 1
1.00312583226161 0.985924594648992 1 1
0.960494336435118 0.942506783141365 1 1
1.04107725409378 1.02179477886069 1 1
1.00765798235499 0.988365030826547 1 1
0.878862027270454 0.86323626918357 1 1
1.06753867223502 1.04657567025482 1 1
0.933737576102224 0.916287934403925 1 1
1.01703768340278 0.998209088275086 1 1
0.969160161201546 0.950947238149012 1 1
1.04306638899429 1.02492511953139 1 1
1.15948201156718 1.13638546378857 1 1
0.980151668347984 0.962885775263035 1 1
0.883533749098935 0.867957364205472 1 1
1.01818744859107 0.9991240429278 1 1
1.04311749088206 1.0234973288128 1 1
0.998192955261481 0.979314953244733 1 1
0.980807675267049 0.962233726723468 1 1
0.935961882393845 0.918851872702588 1 1
1.00387675881046 0.985097076921523 1 1
1.05024284273193 1.03139388957982 1 1
0.897938470606498 0.880747105705328 1 1
0.991078736388401 0.972268772373192 1 1
1.06650351226204 1.04817201107094 1 1
0.986931686759612 0.967488658279562 1 1
0.903478535549154 0.887246351482345 1 1
1.04835427712189 1.02866268941915 1 1
1.00860320663182 0.988317423989176 1 1
1.0743049930528 1.05547312115403 1 1
1.02590854463288 1.0060185670889 1 1
0.84584709357602 0.830869242092608 1 1
1.00890095620228 0.989076213517089 1 1
1.05465276288464 1.03374792410755 1 1
0.912426324211518 0.894925315409215 1 1
1.04501605222105 1.02682319061159 1 1
1.04493471378019 1.02582792090285 1 1
0.963236523518393 0.945611392770739 1 1
0.890477589107226 0.873139249894736 1 1
1.02648409070534 1.00724376377171 1 1
0.941043979222365 0.92338061848324 1 1
1.05736259170309 1.03783557583272 1 1
0.846042534822901 0.829313947705313 1 1
0.964283062357394 0.945791938629185 1 1
1.12486071604993 1.10482105735984 1 1
1.03282556280512 1.01337714605912 1 1
1.02800751878335 1.00918422712605 1 1
1.03879139900151 1.01694452719954 1 1
1.00051964152039 0.982952088577951 1 1
0.985926628711004 0.968521632497742 1 1
1.11891176752346 1.09701472549826 1 1
0.948296916180609 0.930161173224305 1 1
1.05696902426435 1.03807341479861 1 1
1.03693557630137 1.01744372632325 1 1
1.08821055818184 1.06783096424697 1 1
1.05233013535034 1.03207145412346 1 1
1.02661787228279 1.00788790417773 1 1
0.932484985490177 0.915896816062733 1 1
0.932959933349635 0.916014496285637 1 1
1.13139404251278 1.11119904257797 1 1
0.940458837163616 0.922806344164745 1 1
1.03808176875815 1.01966851248797 1 1
0.891603758911033 0.875396791863087 1 1
0.958544303313101 0.940821610879968 1 1
0.873017887880194 0.857072249300641 1 1
1.05997708331993 1.04052360738264 1 1
1.11947863672158 1.09772445853834 1 1
0.903978708314184 0.887412620720124 1 1
1.02846551635338 1.00822223670381 1 1
0.975997528406733 0.957142536735034 1 1
0.989116284919981 0.969937506909319 1 1
1.05994146145349 1.04003009133528 1 1
0.837149094671507 0.821547615758651 0 0
0.944958751956655 0.927180551985558 1 1
1.00874206119765 0.990767232561494 1 1
0.874538478692967 0.858535209291057 1 1
1.10586702410577 1.08444031117051 1 1
1.17070300816294 1.14866099379109 0 1
1.08875497189811 1.06785802874636 1 1
1.08527647596055 1.06506241205356 1 1
0.949895657455738 0.932327737456405 1 1
1.04291394701975 1.0220310328116 1 1
0.945376648864751 0.927495299948095 1 1
1.0634631114382 1.04399548362589 1 1
0.980392222015073 0.963096697928292 1 1
0.967062806893603 0.948697241117354 1 1
1.02439819895387 1.00434577583807 1 1
1.18276333839927 1.16255282392437 1 1
0.955666111670703 0.938415328266265 1 1
1.0555445541228 1.03608544197023 1 1
0.97715481917864 0.958276714459698 1 1
0.994964281443569 0.975547301671363 1 1
1.08526217255178 1.06558996621759 1 1
1.02166494196375 1.00136535260137 1 1
1.03429927872568 1.01572726240677 1 1
1.14048582814424 1.11980029218496 1 1
0.906610400638724 0.890355197589922 1 1
0.977684815039849 0.959139814553702 1 1
1.03633240220715 1.01747376171956 1 1
1.14647712774802 1.12609583286335 1 1
0.964163695561894 0.945562372244631 1 1
0.800412639229978 0.785362998577432 0 0
0.955392993905675 0.937869271536054 1 1
1.11639042130174 1.09530713842131 1 1
1.11050634529504 1.08900551794684 1 1
0.937345897836327 0.919878116863226 1 1
0.979203636781344 0.961146815988393 1 1
0.915315632213931 0.898309753750266 1 1
0.852478410164769 0.837319366499462 0 0
0.94059595449701 0.922035448412993 1 1
0.940172491409338 0.922597410477716 1 1
1.07967784883957 1.05974580176731 1 1
1.00302829124577 0.984761702240092 1 1
0.920632809327869 0.904336095935522 1 1
1.01656339115826 0.998296729568289 1 1
1.22051153826093 1.1974600929507 1 1
1.04921240429973 1.0295903694564 1 1
0.919271551634964 0.902414589216758 1 1
0.912667870442087 0.896176846781791 1 1
0.923939309060667 0.906739375088872 1 1
0.987583337877514 0.967641348534853 1 1
1.09038381221487 1.07152891047147 1 1
1.02953487172698 1.01077342252896 1 1
0.830371505678397 0.814582449858122 0 0
0.8967004720302 0.879457019546849 1 1
0.932446928780106 0.916186860879146 1 1
1.09476596687276 1.07294449322668 1 1
1.01624656271268 0.997822362315952 1 1
1.08301969413058 1.06336630118038 1 1
1.10238339961596 1.08152931752252 1 1
0.897412408349575 0.881415869039466 1 1
0.943994703557959 0.925004378497221 1 1
1.03876462468118 1.0205269824788 1 1
1.10272948041747 1.08192461594011 1 1
1.05994041803099 1.04029261724546 1 1
1.0601162073832 1.04197734315387 1 1
1.0439507382265 1.02501455777479 1 1
0.926627345040138 0.909526605821096 1 1
0.976329416367513 0.958588135666913 1 1
0.857897853679294 0.8405770538753 1 1
0.831025417417145 0.814883807056595 0 0
1.02344444039554 1.00573265090599 1 1
0.846076641897306 0.830108553861174 1 0
0.915616004307849 0.897984415856409 1 1
0.874323554993325 0.8578409506416 1 1
1.20751972971959 1.18410947809654 1 1
1.02341206530014 1.00366795846421 1 1
0.884915176212057 0.867997636784571 1 1
1.14892692478421 1.1261812759356 1 1
0.986961361753388 0.968738455628582 1 1
0.980026309339316 0.961431498815196 1 1
1.01161956515992 0.991987202589932 1 1
1.05702828257345 1.03646327901226 1 1
0.91980106402369 0.902620861057147 1 1
0.997346455712232 0.97846751899864 1 1
0.851687189152349 0.835819373606791 1 0
1.05480049729832 1.03546701227378 1 1
0.914292912781859 0.89684139568066 1 1
0.966594397041397 0.947772465732034 1 1
1.02736853375262 1.00835259614495 1 1
0.845142879944568 0.828583019207891 1 0
1.10427671192348 1.08376536244597 1 1
0.947381702990708 0.929915433055749 1 1
1.1146877427372 1.09304337617733 1 1
1.23177341649392 1.21087072346039 0 0
0.997300456868812 0.977481330248343 1 1
0.817890946586852 0.803157193466757 0 0
0.97205749434205 0.953309179219081 1 1
1.05743749809498 1.03805343455895 1 1
1.09434505947869 1.07432348720283 1 1
1.08043373741966 1.06039661902789 1 1
1.13929099916485 1.11739808338749 1 1
0.999234247112802 0.981748997524086 1 1
1.01896329814046 0.998963224353176 1 1
0.925999296215045 0.908149911336985 1 1
0.973799303578715 0.955227170620265 1 1
1.05013147626183 1.03096344883851 1 1
1.0212975910787 1.0022600568568 1 1
1.05536482567477 1.03590548641611 1 1
1.04983969390662 1.0300469833868 1 1
1.17639060913839 1.15421224946168 0 0
1.00310692553155 0.982729089157819 1 1
0.983050984260623 0.965503682326989 1 1
1.00258415673295 0.984441136124562 1 1
0.951488546197346 0.933552878191184 1 1
0.876149508302809 0.860747118770707 1 1
0.87741828050748 0.861251872792571 1 1
1.10384786533102 1.08352785767087 1 1
0.91552016389778 0.898478250441256 1 1
0.86768425257921 0.849090649087346 1 1
0.890895084137272 0.873362066753627 1 1
0.908320095183935 0.892281338181211 1 1
0.956558023752162 0.93908512985071 1 1
0.975379192869995 0.956506081706013 1 1
0.834652193479519 0.819412202224965 1 1
0.968667114358823 0.950392823441347 1 1
0.893259843290335 0.877609634150858 1 1
0.997236335177754 0.978322464654047 1 1
1.13100620430656 1.11003948478196 1 1
0.932955992472873 0.916228315648434 1 1
0.87153490807993 0.855516737435128 1 1
1.12968617097614 1.10889719984305 1 1
1.01029017615704 0.992714453756252 1 1
0.99436456797188 0.974557631701436 1 1
0.969123036903928 0.950965731812583 1 1
0.94330017345176 0.924242177433577 1 1
1.02321850610675 1.00496631092435 1 1
0.949446746213612 0.931702940061519 1 1
0.977555725710894 0.960427303210375 1 1
0.949769594741077 0.932669084171465 1 1
0.869034092007703 0.85221047549717 1 1
1.05145367957861 1.03147917927547 1 1
0.962417730468247 0.945883208296548 1 1
1.04750480127493 1.02933446049944 1 1
0.925341512460611 0.908511596307419 1 1
0.951789357488868 0.933043305378935 1 1
1.01454252553062 0.99526647920348 1 1
0.986636154777807 0.968460118260139 1 1
1.08506341722663 1.0663341224543 1 1
1.09188422926705 1.0716219477857 1 1
1.04157384429166 1.02234846510761 1 1
0.863507321463095 0.84754822983543 1 1
0.808011765656221 0.793921928662335 0 0
0.928022055836751 0.908854583677488 1 1
0.749662765894413 0.735766692699702 0 0
1.12920062912245 1.10809110173392 1 1
1.06651768741715 1.04717333573053 1 1
0.958782225415263 0.94108311188676 1 1
1.08765134351854 1.06708821889551 1 1
0.920296436273275 0.902936635562823 1 1
0.909066194324176 0.893833330577979 1 1
0.841619792418329 0.826170629593258 1 0
1.07219806981427 1.05197496044427 1 1
1.02391087944343 1.00450685198853 1 1
1.05114715138811 1.0314003371039 1 1
0.933422490547422 0.91672147904017 1 1
0.958871322825489 0.941046578112766 1 1
0.992163837274191 0.975181217648423 1 1
0.923555178015495 0.906059679535873 1 1
0.8581104648622 0.8424098381854 1 0
0.992545262463636 0.97469705165518 1 1
1.02838776989068 1.00918716451778 1 1
0.908307361303199 0.89260667623338 1 1
0.975277134775659 0.957463943934186 1 1
1.02838081292848 1.00953675792562 1 1
1.11506972574428 1.09486958964232 1 1
0.911953374752185 0.89466382212878 1 1
0.911056668920291 0.895419743833783 1 1
0.977988703569227 0.960408618979802 1 1
0.944003350607497 0.927055942039081 1 1
1.01491318952252 0.995507955787906 1 1
0.98077681189697 0.962847191922646 1 1
0.810978672506235 0.795890946444352 0 0
0.959802711898634 0.942189972244274 1 1
0.829823810739529 0.813971483995144 1 1
0.935520064426372 0.917838119076221 1 1
0.901621871919644 0.885595883825997 1 1
0.991202656120285 0.973142859071893 1 1
0.970117086763474 0.953062752338631 1 1
0.938614736118154 0.92135864711573 1 1
1.08147187020862 1.06196487103802 1 1
1.02350229351391 1.00486378116763 1 1
0.991811280021302 0.973634755819974 1 1
1.01997695358185 1.00148491393834 1 1
0.91328701504736 0.895756213221155 1 1
0.959190949731025 0.941109124821294 1 1
0.946718867946826 0.928437690948121 1 1
1.0519681749018 1.03291400045087 1 1
1.03826423029915 1.01778130614843 1 1
0.986121413299678 0.96856289178124 1 1
0.994274219263513 0.974990821376584 1 1
1.11485338626475 1.09481139902758 1 1
1.02874984175685 1.00927376766224 1 1
1.01093933147036 0.992371649109874 1 1
0.972409058153373 0.955098535505062 1 1
1.03827038711095 1.01788190247116 1 1
1.04772175354212 1.02706912478023 1 1
0.986736048327413 0.967562861722925 1 1
1.07874688221565 1.05951105888361 1 1
1.01414748163797 0.995100304581464 1 1
0.940900562089366 0.923644640068903 1 1
0.954004783908313 0.934697103124844 1 1
0.87772246288211 0.861302785687732 1 1
1.04619692016911 1.02667077096442 1 1
0.914872738861913 0.897095469820307 1 1
0.975426952537596 0.955881529051098 1 1
1.01659331453598 0.997857762161255 1 1
0.915669978763371 0.897901840844023 1 1
1.00685960874369 0.987769340895463 1 1
0.933484378045791 0.915779994526303 1 1
1.19946201869907 1.17685708134307 1 1
0.769635319705387 0.754745429042699 0 0
0.976257113606743 0.957959158728126 1 1
0.890298043316134 0.873617882499554 1 1
1.12202877051017 1.10213988315119 1 1
1.00543748066651 0.98723382191432 1 1
1.08389581053251 1.06366776411549 1 1
1.03435014502276 1.01531959277675 1 1
1.00301932466437 0.9853264587192 1 1
0.845995296242411 0.830192532894383 0 0
0.901881443524144 0.882928210376105 1 1
1.03432048956376 1.01631983667744 1 1
0.766115352147178 0.751732370833882 1 0
0.922769930964936 0.905308780429618 1 1
0.862185381563895 0.846506827543133 1 0
0.940619336754845 0.922881531531901 1 1
1.06762089774164 1.04691930042411 1 1
1.16688423388587 1.14495148714833 1 1
0.889506681266224 0.873290157397936 1 1
0.978298233104273 0.961304708636704 1 1
1.17014928298124 1.14827350215456 0 1
0.844184260709833 0.827556584732984 1 0
1.0610803398025 1.04005001404112 1 1
0.952312690691058 0.935178236865123 1 1
1.05321722985312 1.03485833120461 1 1
1.01870079548735 0.999346259791597 1 1
0.964022084344884 0.943824191572456 1 1
0.899626749499674 0.882900364767991 1 1
1.10749583653909 1.08723710715321 1 1
1.10071670276088 1.08052990229337 1 1
0.977308390868566 0.959172272689195 1 1
1.03397007349794 1.01520680175884 1 1
1.10531152736852 1.08435572000843 1 1
1.00880632041249 0.988484434033158 1 1
0.914829212170452 0.897530998391517 1 1
0.957020443138467 0.938277692906597 1 1
0.827121663382852 0.812176926080622 0 0
0.968393639506561 0.951134840478087 1 1
1.1387598899837 1.11684865679142 1 1
0.916837044939765 0.899991079343971 1 1
0.984412145471813 0.967209993177078 1 1
0.881283922334273 0.86494735604262 1 1
0.8806298983586 0.865017522432615 1 1
1.14403826233326 1.12162840954628 1 1
0.902792045911041 0.886016092216319 1 1
1.08372529956548 1.06434727296336 1 1
0.972682820172349 0.954375867864979 1 1
1.18233032625715 1.16006628506454 0 1
1.03003866252162 1.01037745526252 1 1
1.0131649935134 0.993600399358037 1 1
1.03500005673574 1.01668094773198 1 1
0.796970992966703 0.782505629012047 0 0
0.929885515619787 0.912062525043177 1 1
1.03331876186465 1.01435609103703 1 1
0.971261079564074 0.95368385284638 1 1
1.08890609162978 1.06813048967896 1 1
0.876679557397439 0.859046235963704 1 1
1.08191379625617 1.06104849994035 1 1
1.13529823581499 1.11322957698623 1 1
1.0440744324354 1.02519066063487 1 1
0.98187595338064 0.962094955271129 1 1
0.95858915527542 0.940081310993269 1 1
1.14887528471643 1.1270387422936 1 1
1.03160615316362 1.01163768809665 1 1
0.97162381850531 0.954492377619862 1 1
0.959353357077215 0.940193673651816 1 1
0.998206305262365 0.979364028262175 1 1
1.00418989550996 0.985447769474362 1 1
0.902544829860881 0.88615784438054 1 1
1.02069636248075 1.00234511531745 1 1
0.961868227786586 0.943748100928584 1 1
0.954522484215998 0.937364208914033 1 1
0.964537608367839 0.94682561819756 1 1
0.927491054711628 0.91082176655342 1 1
1.125038321248 1.10501478668882 1 1
0.894795518618364 0.877201849809796 1 1
1.08158065154084 1.0601171218068 1 1
0.986619591882446 0.969652766532853 1 1
1.06823890639303 1.04731301128852 1 1
1.0300905398112 1.0117475740382 1 1
0.925538903984054 0.907623263041126 1 1
1.02003403253731 1.00229849388963 1 1
0.994684891520319 0.975661996857089 1 1
1.00234644380543 0.982921199758849 1 1
1.04886796496392 1.02848874756023 1 1
1.19573897210777 1.17288679829073 0 0
1.04910020615427 1.02869118668204 1 1
1.00312371166897 0.984995401173414 1 1
0.968524933436251 0.950964551658274 1 1
0.950789139708234 0.933532910265139 1 1
0.933991265449195 0.915459313985416 1 1
1.14107946030975 1.12082519317213 1 1
1.09237790248519 1.07026970624809 1 1
0.996542994957252 0.978437341028689 1 1
1.03582686805069 1.0167282202234 1 1
1.04490474832244 1.02495528989475 1 1
1.05860509907695 1.03904546193356 1 1
0.955137110743031 0.938052602375337 1 1
1.23020996611669 1.20772657192634 0 0
0.910266444840366 0.893490726813649 1 1
1.05968177900241 1.03835724380031 1 1
0.932940172511359 0.915278144158299 1 1
0.94049630574308 0.922681591778437 1 1
0.928161069480689 0.911575995120891 1 1
1.00830715819471 0.989438928481836 1 1
1.00886544935029 0.990144626519569 1 1
1.06847815212548 1.04946596203734 1 1
1.10729565379359 1.08653505672834 1 1
0.983689655917421 0.965710078678531 1 1
0.935053253305646 0.916920741030877 1 1
1.03355441323265 1.01515545443165 1 1
1.09445461158443 1.0746777887369 1 1
0.940928585540064 0.92459670830578 1 1
1.00631750501019 0.987533434118626 1 1
1.09317288080838 1.07284035017562 1 1
0.963933944097251 0.946081754681806 1 1
0.974903625848783 0.956890899556305 1 1
0.999103748098515 0.980198957297516 1 1
1.11959937954451 1.09750118621042 1 1
0.89216309027195 0.875145156265362 1 1
0.969065538758641 0.949429589470163 1 1
0.956991467875696 0.93990954673201 1 1
1.0448388363667 1.02623878446523 1 1
0.830086618680535 0.814208152857833 0 0
1.03074140167683 1.01044099975522 1 1
0.88000406259471 0.864184329865546 1 1
1.10090397735256 1.08102374000628 1 1
0.978607932160628 0.961195071079107 1 1
1.10338438434243 1.08420284807937 1 1
0.92912417668917 0.912654914342273 1 1
1.05711182556582 1.03748575960282 1 1
1.05975669492285 1.04058939505438 1 1
0.92366340759797 0.905612717324003 1 1
1.03654881517706 1.01765888171179 1 1
1.12099434608805 1.10030383425599 1 1
0.895407601253283 0.879444280216836 1 1
0.909160264388074 0.892033932793861 1 1
1.07946877457098 1.05858632869374 1 1
0.903152754945404 0.886357992273027 1 1
1.04302993552606 1.02319834159973 1 1
0.882011174868154 0.866108165258641 1 1
1.03250672041945 1.01393019943098 1 1
0.942394741690383 0.926047921784117 1 1
1.10702818103506 1.08678121420644 1 1
0.820013761110687 0.804761119117515 0 0
0.920289168825269 0.903270338290216 1 1
0.913886919432891 0.896906182255981 1 1
0.861219264331834 0.845276947632163 1 1
0.91351684662283 0.896369943929397 1 1
1.01862868587066 0.997547245651817 1 1
0.989223374315597 0.96980666502311 1 1
1.00536873715368 0.986861497793067 1 1
0.950851183430878 0.933026838278236 1 1
0.990727635463546 0.973001566972198 1 1
1.05180482521482 1.03302470194333 1 1
1.12326637178718 1.10244614319697 1 1
0.935566353370546 0.918613181399899 1 1
1.02696616832212 1.00696710432285 1 1
1.08489642606867 1.06492006143587 1 1
0.838706132058593 0.822048985241653 1 0
0.907761493456232 0.89175292344128 1 1
0.967288986072255 0.948810151756976 1 1
1.0424066444208 1.02349413296656 1 1
0.941058251381449 0.924653279412093 1 1
1.11238105295223 1.09174555926246 1 1
1.01479755694408 0.994464734877298 1 1
1.17757651390826 1.15549164065442 0 1
1.06713276276069 1.04599875642809 1 1
1.11645774748334 1.09608022232417 1 1
1.05155238481001 1.03210639543212 1 1
0.877593835046992 0.860545721937537 1 1
0.981246141970047 0.962088205329303 1 1
1.21864245226129 1.19440546624612 0 0
0.953352561374523 0.934989412984236 1 1
1.00786328204728 0.986663166000187 1 1
0.932647361379199 0.914739977147735 1 1
1.02585763904222 1.00621787335101 1 1
0.918714957015188 0.902205085333456 1 1
1.05437842683035 1.03392792905609 1 1
0.914084802745787 0.897810344427111 1 1
0.838166782123286 0.821633510388943 0 0
1.02078678887544 1.00366688578255 1 1
1.05784335525473 1.03862822695654 1 1
1.1375558394428 1.11488326777838 1 1
1.07190126320411 1.05182425428124 1 1
0.95050301764629 0.933711564696529 1 1
0.952832910630482 0.935590736395834 1 1
0.975676726287506 0.95751714688127 1 1
0.968892731942259 0.951788161536863 1 1
1.14105970057408 1.11986203109699 1 1
0.983009601385908 0.965213129146697 1 1
1.09661714038103 1.07611737838176 1 1
1.0083842792362 0.989336256010641 1 1
0.949736443508285 0.933536222555216 1 1
0.918022299531543 0.900071899294821 1 1
0.818128049190426 0.802720766265212 0 0
0.850664673958481 0.833304374288871 1 0
0.916841869833526 0.899653140837143 1 1
1.17349880033622 1.15210026514483 0 0
0.895774070840429 0.879494783418278 1 1
1.13515986421595 1.11380369519103 1 1
0.928104062333282 0.910418132131763 1 1
0.987693451780109 0.969554556067825 1 1
0.920809070465671 0.904351151859616 1 1
1.02762496700109 1.00916775352362 1 1
1.0879444122631 1.06682186108144 1 1
0.829107116741574 0.813951773652309 0 0
0.948952010761441 0.930620071658094 1 1
0.985927622672834 0.968037666714482 1 1
0.974333266319872 0.9563805594134 1 1
1.01218572213017 0.994205473419815 1 1
1.1545103700344 1.1330506409964 1 1
1.06820659200756 1.04830666103188 1 1
0.891928784510529 0.875377816018177 1 1
1.02528185268186 1.00506339209732 1 1
1.04385705374154 1.02297533732438 1 1
1.00306812603494 0.984646801261194 1 1
1.03992692907995 1.02057189666196 1 1
0.943385805974507 0.925458134929833 1 1
0.95021364892997 0.932878215441899 1 1
1.21310621577945 1.18947404762444 0 1
0.972577008726839 0.952640611486429 1 1
0.878634217315949 0.863172697333907 1 1
0.871442324908905 0.854461155917936 1 1
0.860335018256798 0.844578683505295 1 0
0.926286504712326 0.908306082396191 1 1
0.877891578654911 0.862369306023496 1 1
0.995656319829671 0.977611598745015 1 1
1.02062340613028 1.00199325733457 1 1
0.970990250705374 0.953390029175388 1 1
1.08235368165929 1.06280699495274 1 1
0.971421132562922 0.952578934500383 1 1
1.02231343468537 1.00349149145327 1 1
0.863607307730439 0.846807770046618 1 1
0.962573283206471 0.945692832387784 1 1
1.17415862425408 1.15243240791678 0 0
1.02861566708977 1.01074554963916 1 1
1.04189036171211 1.02284798267706 1 1
0.777609475740596 0.762861053303678 0 0
0.945419729141849 0.927913808439318 1 1
1.05065563263954 1.03202308145259 1 1
0.995372916648749 0.976804889592549 1 1
0.908231866121305 0.891128897801748 1 1
0.940284819870923 0.92261898547723 1 1
0.939189882745314 0.922215442633512 1 1
0.980292730024173 0.961970653256589 1 1
0.926242414174822 0.909135189216751 1 1
1.1973240093296 1.1751182133886 1 1
0.902225519702087 0.886923173995385 1 1
1.02519262815767 1.00556565026501 1 1
1.13136139530955 1.10972476406369 1 1
0.922918874087942 0.90678672244649 1 1
1.10632082173179 1.08583514660984 1 1
1.00031034230456 0.982917417235356 1 1
1.06421874951562 1.04475412263061 1 1
0.944369511118785 0.928091208426207 1 1
0.903437592722352 0.88719061935223 1 1
1.33012338727132 1.30482260325975 0 0
1.11692516908604 1.09759781144547 1 1
0.845019930742368 0.829387625265527 1 0
1.0143162633563 0.995263281571191 1 1
0.902180264175317 0.885699569580044 1 1
0.998653322481497 0.979715502902561 1 1
0.96994373314849 0.953039065595743 1 1
1.01106773744221 0.990891258906081 1 1
0.947754945714694 0.930860846574051 1 1
0.964152782285391 0.946218246631303 1 1
0.962821419840263 0.945255786524403 1 1
1.0715242917538 1.05152495843502 1 1
0.977725060155065 0.959632387212645 1 1
0.793320417116691 0.778127615775003 1 0
1.06705034895374 1.04836400375164 1 1
1.14518047914289 1.12389500643683 1 1
1.00430356396084 0.986855068750089 1 1
0.992135046331406 0.974249531030386 1 1
0.981530985510291 0.963638457009665 1 1
0.97240487117925 0.953608156288095 1 1
0.946301837388746 0.929638876210849 1 1
0.968001651216357 0.949806851259838 1 1
1.04551842801529 1.02670237951479 1 1
1.11155563474658 1.08915162505783 1 1
1.03010585566739 1.0111132601964 1 1
0.968445929147917 0.951090989940491 1 1
0.93932161705233 0.922380681061621 1 1
1.01180535295801 0.993792018934955 1 1
0.981547037767228 0.964878314079489 1 1
1.10015875640131 1.07893389559601 1 1
1.05813280149557 1.03807367133628 1 1
1.0262597866319 1.00650624756462 1 1
1.09642547017711 1.07660465786572 1 1
1.01122744545183 0.992855837845044 1 1
1.03693274220422 1.01837655261076 1 1
1.07559566186065 1.05443051463602 1 1
1.15179640348126 1.13038120474569 1 1
0.918369210750973 0.90205521043682 1 1
1.16229720763094 1.14023283518333 1 1
0.910976759210439 0.894072579826932 1 1
0.871384046742251 0.856713989811008 1 1
1.13892340849247 1.11761467868909 1 1
1.21771567857114 1.19513340745519 0 0
1.0495569006895 1.02955713697565 1 1
0.96384661558096 0.946396005229618 1 1
0.985350574995894 0.967646313989188 1 1
0.863721240638453 0.847866726896055 1 1
1.04215095318286 1.02480240343324 1 1
0.91095040233669 0.894985736681044 1 1
1.04757838503228 1.02734182469134 1 1
0.9997352855689 0.980914951301973 1 1
0.917986551783578 0.901613266743129 1 1
1.13318207268129 1.11293238882171 1 1
1.12466902342459 1.10429679186108 1 1
1.12435561933292 1.10384063782873 1 1
0.97116983715795 0.952716629815059 1 1
1.01624031175815 0.997433407520995 1 1
1.00352562761632 0.98396201857035 1 1
0.979389538237837 0.962198597133834 1 1
1.05412542990266 1.03541656512746 1 1
0.951348602043269 0.934103239188511 1 1
1.11791112730417 1.0973332485832 1 1
0.960943163392061 0.943461383630788 1 1
0.93721592303001 0.917643505913207 1 1
0.830833266209413 0.814991485502393 0 0
1.07980639294008 1.05930456811097 1 1
1.00092437710592 0.982779267323435 1 1
0.971966965593678 0.954112685589828 1 1
1.08924890079747 1.06909588129729 1 1
0.879427002250458 0.86227933851809 1 1
0.927461433976259 0.91068640884727 1 1
0.726927285998936 0.713211039529484 0 0
0.907765445261984 0.892074353150891 1 1
0.924883494908835 0.907027392065903 1 1
0.95979913127323 0.941547192826166 1 1
0.961979637172485 0.943188456048677 1 1
1.19531702578254 1.17252222367472 1 1
1.11593181199714 1.09476067922383 1 1
0.846348942492347 0.830592844807892 1 0
1.05548809854526 1.03478171098059 1 1
0.917642050909603 0.900861842802167 1 1
0.968995444545356 0.952035674339332 1 1
1.11398228781832 1.0936711799823 1 1
1.06020107177431 1.03996065113812 1 1
1.09645290292278 1.07512431209843 1 1
1.06919515947083 1.0509535413941 1 1
0.925057906981016 0.907571125803603 1 1
1.01033201003007 0.99141558293276 1 1
0.900436296168579 0.883952900367321 1 1
0.949059821255626 0.932438074024875 1 1
0.94972035411298 0.931782631473838 1 1
0.869925234844358 0.854430601369357 1 1
0.911845412163311 0.89523488770277 1 1
1.04881376194635 1.03010098049911 1 1
0.948201845875129 0.929187366169335 1 1
0.929602820191367 0.912927171237797 1 1
0.974918461832625 0.956436939889833 1 1
0.944214194777637 0.926273213414932 1 1
1.15521305021165 1.13384397754354 1 1
1.03661130119915 1.01730053121742 1 1
0.913989582995706 0.896153807588335 1 1
1.01924818128272 1.00118912985765 1 1
1.06873671451624 1.04908691856103 1 1
0.994538783439874 0.977452675712197 1 1
1.04537695685906 1.02637497711478 1 1
0.897677491214666 0.881321438218792 1 1
0.970306955463118 0.952969478509786 1 1
1.13101625207286 1.11078173164397 1 1
0.855513236481093 0.839846821409138 1 0
1.03616795312542 1.01751501894006 1 1
0.816986916608945 0.801221207983969 0 0
0.916727152072477 0.901122394567426 1 1
1.00987601044063 0.990481602299982 1 1
0.945466974497151 0.927004939658832 1 1
1.0109435399498 0.992656109194428 1 1
0.991453088113656 0.973569245410868 1 1
1.05288001446182 1.03356327345574 1 1
0.929571170230957 0.91242125706487 1 1
0.988741258311366 0.969747220226307 1 1
1.1121432162228 1.09157725525908 1 1
0.947436998128411 0.930590782264662 1 1
0.941921603920658 0.925414982207783 1 1
1.0192661734202 0.999529708854261 1 1
1.1415595350815 1.12109889096799 1 1
1.06533512871204 1.04602406400104 1 1
1.07117306823102 1.05234503141753 1 1
1.13558843313992 1.11364538395988 1 1
0.900635283877161 0.885165116877525 1 1
0.888979340074406 0.87201881915522 1 1
1.07914025731983 1.05790071524501 1 1
0.939054609553831 0.921557361235679 1 1
0.896837207554 0.880234061393357 1 1
1.04901186401508 1.02890306498708 1 1
1.11891373162659 1.09838076384621 1 1
1.00521248220953 0.986570088907091 1 1
1.04689133523513 1.02601150568105 1 1
1.03719480256126 1.01872435325574 1 1
0.906452275002419 0.890558748830493 1 1
1.03067142743009 1.01196821821796 1 1
1.03975034061039 1.02098211116363 1 1
0.912824483211843 0.89438106573732 1 1
0.957423096357902 0.939337076129744 1 1
1.13636534266132 1.11502961663839 1 1
1.05134510791397 1.02998703970566 1 1
0.998129758144635 0.979031895125452 1 1
1.14983230534589 1.12719914736912 1 1
0.966730939465004 0.949234078101892 1 1
1.16164915166346 1.14112141769919 0 1
0.926693526460631 0.910867471933287 1 1
0.984787359303911 0.966068335897995 1 1
1.04312506753398 1.02322376699537 1 1
1.02231054199881 1.00411059022414 1 1
1.09805693989339 1.07729585301372 1 1
0.957604124372925 0.939419938253134 1 1
0.940831773918183 0.923725752391954 1 1
1.06021887932282 1.04106624359883 1 1
1.03831872857383 1.02025185215329 1 1
1.00067583809232 0.981163339960089 1 1
1.07590342021819 1.05563538736482 1 1
1.06219167529337 1.04285079709548 1 1
1.0412432393071 1.02110464088464 1 1
1.03998284304741 1.0211799587977 1 1
0.922116380391827 0.905399495056281 1 1
1.00854011388309 0.990579545450007 1 1
0.996298571960175 0.978011848388504 1 1
1.08084095551697 1.06057712814888 1 1
1.03130144033665 1.01164780445337 1 1
0.934039285116374 0.915352957760188 1 1
0.991806562153125 0.973601591196314 1 1
1.00519246547744 0.986021688515656 1 1
0.980905614812906 0.961879250505924 1 1
1.00998309559575 0.992178191323248 1 1
1.01381024723314 0.993687180837921 1 1
1.16116754478532 1.14015770891516 1 1
1.03199328905671 1.01273460487609 1 1
1.00671164075118 0.987700586041273 1 1
1.08465719438078 1.06365879549552 1 1
0.961365440475902 0.943107509948762 1 1
0.983164825418366 0.964788951036605 1 1
0.991505346647624 0.971900615750513 1 1
1.06470135074338 1.04417024623496 1 1
0.921469457529372 0.903799644875745 1 1
0.894184234729925 0.876944650354439 1 1
0.9674708603357 0.950227679759031 1 1
0.894821427262147 0.878352933239938 1 1
1.13684672415804 1.11620096316081 1 1
0.935038116390131 0.916922000772277 1 1
1.00489550539694 0.98515660968067 1 1
1.01728110382582 0.998341542843736 1 1
1.11310460508989 1.09164781908962 1 1
0.983730681515182 0.964944385150225 1 1
0.99655679868482 0.97811079483448 1 1
1.050480257659 1.02952631617026 1 1
1.05933263806228 1.04012914470287 1 1
0.947929175438156 0.929803153672328 1 1
0.976004847473662 0.957399541582514 1 1
1.03243470580028 1.01428636553974 1 1
1.00856972900585 0.990693815959476 1 1
0.920267068884403 0.902680027712689 1 1
0.892857892167981 0.876738536940078 1 1
0.895157651145179 0.877744113348105 1 1
0.811109415809594 0.79644743311226 0 0
1.01944622704721 1.00075495690111 1 1
1.0221302967401 1.00273481078481 1 1
1.00031959529612 0.981721845712381 1 1
1.02498271259474 1.0058488442018 1 1
0.998356468343237 0.978468629961252 1 1
1.05878474860548 1.03829233087802 1 1
1.06076662763016 1.04226069685926 1 1
0.989124505773547 0.970869881490065 1 1
1.00803538970241 0.98872974887585 1 1
1.19743337574703 1.17439036846527 0 0
1.01304455035606 0.993122481055825 1 1
0.905660832451345 0.888851368067126 1 1
1.12170002629655 1.10102559688812 1 1
1.02812482184924 1.00885231224702 1 1
1.08834721845374 1.06918059143639 1 1
1.01499925157733 0.996912850753948 1 1
1.14651496481959 1.12607055278968 1 1
0.898339797934967 0.881790959827005 1 1
0.951891412415902 0.93433940239114 1 1
0.952064692412416 0.933698592650107 1 1
1.0590044461643 1.03900927026374 1 1
0.926114151035876 0.908971688317147 1 1
0.991331388809689 0.972763359752384 1 1
0.922039639789957 0.904187157526162 1 1
1.06361559742332 1.04418786931749 1 1
1.07428917501678 1.05446572537985 1 1
0.859479004838045 0.843465311997928 1 0
0.8366418892427 0.821281636649156 0 0
0.987746170339987 0.969055272768009 1 1
0.879484723965279 0.862782809414053 1 1
1.02500388627824 1.00635432857509 1 1
1.05772548220131 1.03849856906218 1 1
1.03442073888481 1.01515049369364 1 1
0.888399136129711 0.87286382798702 1 1
0.930828689132677 0.914260931291041 1 1
0.943139272159881 0.926105182945063 1 1
1.04034789487964 1.0210404846947 1 1
1.0017725480297 0.983574882648153 1 1
1.088696418057 1.0674326971116 1 1
0.919004905733668 0.902779768777061 1 1
1.09248233167999 1.07217167624701 1 1
1.0014737529324 0.982908789897276 1 1
0.820675292821457 0.806449332008726 0 0
1.0716574650293 1.05046721774097 1 1
1.00429460080389 0.985981281479809 1 1
0.925692780146409 0.908678547294149 1 1
0.953372866513479 0.934646874342051 1 1
0.882718034717227 0.865536168514502 1 1
0.973265012495984 0.954431751610377 1 1
0.939090113689356 0.922033079265667 1 1
0.972947823412055 0.955199879341241 1 1
1.21078589371185 1.18887947814024 0 0
0.915773451928612 0.898861506645705 1 1
0.870749182662156 0.856071582585592 1 1
0.916707556232645 0.898867242275439 1 1
0.940612627100591 0.923511342598228 1 1
1.05724991423452 1.03721090377469 1 1
0.79769667150864 0.78340152137068 0 0
1.01273400539951 0.99360758940342 1 1
0.918945510819138 0.902492533001741 1 1
0.956434409224685 0.938562702214291 1 1
1.1458260741311 1.12473252215316 1 1
1.0182491346117 0.999563897912813 1 1
0.909434451167778 0.892720343326849 1 1
1.03212361515277 1.01113359282525 1 1
1.05004074068605 1.03142410732307 1 1
0.950802036446527 0.932592300300332 1 1
0.840062004871446 0.824925276484535 1 0
0.928308220252198 0.91159803098311 1 1
0.909982890457949 0.893560322766884 1 1
1.18780633841586 1.1646299883599 0 0
0.989795053969427 0.972025202390205 1 1
0.951313692890514 0.933991566450578 1 1
0.893909954468083 0.877939261821889 1 1
1.00667844570141 0.987920611403809 1 1
0.999209391852048 0.979880427576701 1 1
1.18888648002814 1.16931642616526 1 1
0.98207216478228 0.963885766791153 1 1
1.00848701523424 0.98967552367626 1 1
1.00821511066365 0.989850798874437 1 1
0.847737444775183 0.832017423281178 1 1
0.962069653703024 0.943937179067239 1 1
0.979363641193856 0.96219912352464 1 1
0.879050294022287 0.862957460758339 1 1
0.936793322733577 0.918570449336948 1 1
1.05959630026083 1.03923295264586 1 1
1.04572519979957 1.0271409904093 1 1
0.92888726834402 0.911622261553687 1 1
0.928446100494841 0.911802060738573 1 1
0.96271237612357 0.944556112485208 1 1
0.831030198724591 0.815468959801654 0 0
0.972826536466889 0.955467165775015 1 1
1.05727635371256 1.03748349934631 1 1
1.15802484497702 1.13375991796654 1 1
0.991371226424407 0.973413022724264 1 1
1.01779364575367 0.998507573864474 1 1
0.904257341335813 0.887260818536109 1 1
1.10081837144257 1.08102314873579 1 1
0.954162891963046 0.9362700733874 1 1
1.02382049393229 1.00506940155713 1 1
1.02808818555423 1.01047933802992 1 1
1.0975972730594 1.07648575934738 1 1
0.962644813824806 0.945366879943157 1 1
1.01841747548363 0.999698730649436 1 1
1.18246848019263 1.16108454676027 0 0
1.10790781497822 1.08795979107975 1 1
0.807084863356793 0.791940112922156 0 0
1.10987847740728 1.0890817084568 1 1
0.949424130818096 0.93241723929472 1 1
0.861080856748988 0.844813982994001 1 1
1.09133961459512 1.07069599853006 1 1
0.975662438395785 0.955598766673699 1 1
0.873913483911386 0.857723997965189 1 1
1.03697644780708 1.0181903728854 1 1
0.848066809797082 0.832630280277593 1 1
0.994743908409309 0.976523446633241 1 1
1.04564374505951 1.02601410821444 1 1
1.01574812076568 0.997054290820171 1 1
1.05456296019099 1.03457938217865 1 1
1.00404620798968 0.98716367362063 1 1
1.03178615564839 1.01314969670164 1 1
0.913264013671252 0.896081146003339 1 1
1.00848514466688 0.988174310831899 1 1
0.957488455131231 0.938738424630079 1 1
0.886087422157969 0.870029389085936 1 1
0.916598338955684 0.899181415985685 1 1
1.01713073756614 0.995445075904253 1 1
0.938182418712052 0.919432205845222 1 1
0.924205069241083 0.906654646725552 1 1
0.95742055308151 0.940076167628906 1 1
1.00452135773436 0.986778584213042 1 1
1.03431997373857 1.01423815915047 1 1
0.927186472466105 0.909236718981739 1 1
0.927191138220728 0.909436502530751 1 1
0.89695027796868 0.881177283999809 1 1
0.986414413990425 0.967885108758941 1 1
0.937441403184267 0.919817279011287 1 1
0.944263998113256 0.926958197546737 1 1
0.929963863813671 0.914541921223785 1 1
0.988890026830294 0.970883442406125 1 1
1.07545673334482 1.05545889288676 1 1
0.933570421564081 0.915761768724038 1 1
0.875462496449024 0.859517602374572 1 1
1.07088626117719 1.05251389632249 1 1
0.959402535487713 0.940619492367679 1 1
1.01929161609462 1.00105061834655 1 1
1.06261993968535 1.0415707257176 1 1
1.12799914495071 1.10777597812401 1 1
0.995920476792719 0.976559941365018 1 1
1.05191234391321 1.03191762026916 1 1
0.925525972156785 0.909343005768551 1 1
1.03628176536721 1.01422554754307 1 1
0.93975759952624 0.922655736015134 1 1
0.953362696688263 0.936894868207785 1 1
1.02633719702992 1.00760744242508 1 1
1.14524281479669 1.12432547162397 1 1
1.04962418874271 1.0300549929503 1 1
0.908612380126358 0.891953106102169 1 1
1.1747026039616 1.15229496967432 1 1
1.04243218763631 1.02209664859458 1 1
0.860982989816287 0.844799646993028 1 0
1.03803384884567 1.01845268411314 1 1
0.982921053131036 0.964679703889348 1 1
1.0853188416299 1.06544661078984 1 1
0.794682951101961 0.781095682171399 0 0
0.979515202250289 0.961104325590043 1 1
0.886829033651192 0.870067887925464 1 1
1.04541970263709 1.02504154111452 1 1
0.930761875686811 0.913571928419482 1 1
1.01769775292122 0.998808475083294 1 1
1.10889007346596 1.08916213706797 1 1
0.897859090578444 0.881278068524445 1 1
1.04029960138592 1.0209519292569 1 1
0.95156059921232 0.933334431934305 1 1
0.9986175043584 0.980464692969607 1 1
0.932073999674667 0.914092978199883 1 1
0.954389581980856 0.937962983609666 1 1
0.961788106755845 0.943449667964469 1 1
1.01564318743504 0.997879618995955 1 1
0.846151228404976 0.830595802090383 1 1
0.975428369091417 0.95673575243884 1 1
0.948728483458466 0.932056369659541 1 1
1.07696059950848 1.05676234655214 1 1
1.06848228105973 1.04731632011463 1 1
0.972157608085604 0.954634292958225 1 1
0.941634440856138 0.923964397068137 1 1
0.951115004914626 0.933166330416329 1 1
1.0361001659887 1.01739372812918 1 1
1.07449866616454 1.05422487803017 1 1
1.10765733923545 1.08780024056492 1 1
0.979456832343117 0.960991647026678 1 1
1.01198184864114 0.994498580421924 1 1
1.29357388629515 1.27027714942913 0 0
1.05267091161922 1.03207826803637 1 1
1.0670879266971 1.04688736820168 1 1
1.02157928984599 1.00348624411709 1 1
0.981542546360922 0.962909461575048 1 1
1.14508959001269 1.12331779822046 1 1
1.08808194658907 1.06722800259695 1 1
0.996271898356002 0.976326440982446 1 1
0.942157953941592 0.924936533882602 1 1
1.04132903808757 1.02058317011371 1 1
1.0849223022691 1.06529149119358 1 1
1.06441700075555 1.04432159111987 1 1
1.00126642883266 0.983198114079929 1 1
1.0519052436069 1.03363392481726 1 1
0.902155913037955 0.885449209453458 1 1
1.07895648101319 1.05761464292431 1 1
1.07503761164464 1.0559001227243 1 1
1.04219994277603 1.02425406442978 1 1
0.966165634655743 0.949657774975771 1 1
1.04126806161141 1.02190835903637 1 1
1.04738406101725 1.02804336638462 1 1
0.918006040118891 0.900316971144278 1 1
0.849841178918464 0.833753524745808 0 0
0.875730571157611 0.859474826266128 1 1
0.936331908340507 0.917122588662539 1 1
1.00063152204567 0.982114019667581 1 1
0.943368490444569 0.924077029977998 1 1
0.914249361170156 0.897771332611659 1 1
0.941187986813539 0.923374487576064 1 1
1.05548022107916 1.03468564581577 1 1
1.00856130487204 0.988866041768022 1 1
0.986960753254204 0.969567409779497 1 1
1.09221843642909 1.07327081121852 1 1
1.09692209726421 1.07567391177415 1 1
1.05371261022029 1.03291372646829 1 1
0.931685174083516 0.915202365128971 1 1
1.04217098673035 1.02237568110963 1 1
1.19207684328411 1.16845503675155 1 1
0.929935733667777 0.912963264790218 1 1
1.14322319015758 1.12205061941394 1 1
0.895417203651522 0.879988026260462 1 1
0.883730589990634 0.868446728278442 1 1
0.902654843057713 0.884790031924176 1 1
1.07773494361708 1.05746304661332 1 1
1.07063706055679 1.05092116144347 1 1
0.94127958711791 0.924326944462281 1 1
0.81110589317973 0.796390974041237 0 0
0.896248781158589 0.880063032542383 1 1
0.977491391948873 0.959910339567574 1 1
0.875020474422324 0.859352903158435 1 1
0.951121712830557 0.933545157226291 1 1
1.16280589444571 1.14066675407639 1 1
1.00035891785045 0.980504834726546 1 1
0.957890070171095 0.940426484693917 1 1
1.06753633007538 1.04722168694857 1 1
0.875595764230954 0.858793923754678 1 1
1.01679021104768 0.999268333514893 1 1
0.894165466867605 0.87779076796805 1 1
0.88082823174225 0.865132518951852 1 1
0.964129349103443 0.946525084013134 1 1
0.882123800323867 0.865830081429888 1 1
0.953123367203484 0.935179866404645 1 1
0.963783879063146 0.94477022274416 1 1
1.14701270617587 1.12615067541123 1 1
1.03917326846566 1.01974948351378 1 1
1.04376319775706 1.02357407390622 1 1
0.971961082765031 0.954419354906816 1 1
1.09812134605655 1.07883185635605 1 1
0.947415777487368 0.929222446778534 1 1
0.94253394759276 0.923837520069194 1 1
1.02867618446499 1.00935943694194 1 1
0.96937204859188 0.950523670157507 1 1
0.873955715682575 0.858252978652283 1 1
0.87188248330734 0.856710338118701 1 1
1.24714355008856 1.22464279126254 0 0
0.974497863518779 0.956501823878417 1 1
1.00326187260551 0.984545107505301 1 1
1.03530900457074 1.01561437916728 1 1
0.939619533685285 0.921920003535685 1 1
0.901360888642239 0.884216278586865 1 1
1.11824218559221 1.0970180306533 1 1
0.903019421400764 0.885748798331351 1 1
1.01866727939457 1.0001906908039 1 1
1.07618467405197 1.05731974576035 1 1
0.947231870164986 0.929165256388136 1 1
0.901849933924185 0.884962799499096 1 1
0.952761555236566 0.935652322277107 1 1
0.986384044717841 0.967652578494921 1 1
0.881600087764865 0.864223200140304 1 1
1.04833743330968 1.02918016432356 1 1
0.993880750367701 0.977080631870218 1 1
0.960446437933101 0.942698646851449 1 1
1.02385813052191 1.00581869729981 1 1
1.03956036693241 1.02027513606867 1 1
0.996425433523457 0.978147109833981 1 1
1.12712716114437 1.10692297312182 1 1
1.04655318691311 1.02668522536018 1 1
0.956713383481686 0.937776823321881 1 1
1.03350746590884 1.01303393308775 1 1
1.16127140780206 1.13795490090063 1 1
0.863442332817072 0.847896628081796 1 0
0.851650134282643 0.834935075637907 1 1
0.909485672242628 0.892889433238764 1 1
0.875707782545787 0.858911935888632 1 1
0.959659467253731 0.94207897386933 1 1
1.09850763014173 1.07846552763062 1 1
0.994074153746942 0.975871504407029 1 1
0.890814110604671 0.874446633971289 1 1
1.00376101925337 0.983364646798168 1 1
1.05417008486868 1.034031578462 1 1
0.943110150923338 0.92564215405394 1 1
1.01049682033778 0.991793082038845 1 1
1.01416605286343 0.995246285029153 1 1
0.891417484363177 0.874659517044328 1 1
1.05381134914518 1.03276629243691 1 1
0.735732059576023 0.722311627443939 0 0
0.772977516841486 0.759774393925826 0 0
0.845783424488419 0.829373353424152 1 1
0.946600953292554 0.928322466071269 1 1
1.02144565828897 1.0023354220206 1 1
1.08546792598265 1.06531836295673 1 1
0.984158680386869 0.965144324596255 1 1
1.13121864018831 1.10880245296183 1 1
0.902986271439619 0.88711581651695 1 1
1.08244089914969 1.06149448702244 1 1
1.18386810807112 1.16210959739563 0 0
1.15625598604321 1.13338095810618 0 1
1.15627930236801 1.13459595363703 1 1
0.945764891840443 0.928034960810838 1 1
1.05462051039375 1.03638250290652 1 1
0.91176101355626 0.895045953305077 1 1
1.02678038370236 1.00819051901921 1 1
1.09004233757905 1.07070293260827 1 1
0.91351744515874 0.896948736907395 1 1
1.15881211383065 1.13654918527728 1 1
0.974473588088167 0.956647719536269 1 1
0.912547176347069 0.894945275274893 1 1
0.998851278268514 0.979561973681281 1 1
1.1483696899601 1.12643258941444 1 1
1.02787171284848 1.00923382160437 1 1
0.937936329194447 0.920040175608029 1 1
0.937729981560109 0.920790921691071 1 1
0.902577417444986 0.886278802307193 1 1
0.914925778071997 0.898641039888071 1 1
0.96963692415228 0.951605835988392 1 1
1.01553865748703 0.997264157583882 1 1
0.939165654637511 0.92245106764377 1 1
0.89424950049252 0.876516803816522 1 1
0.99472553655049 0.975709186734733 1 1
1.0148777148062 0.996048644056134 1 1
0.937655490328323 0.919560724512692 1 1
0.839146101120011 0.823304040910333 0 0
0.879373152695366 0.862650781807151 1 1
1.01044454677906 0.991309150196478 1 1
0.917602791785013 0.900516014776915 1 1
1.12438108243859 1.10332628118076 1 1
1.11750779027014 1.09644143399018 1 1
0.910179336269488 0.893147605749767 1 1
0.893063065520873 0.877215226917767 1 1
1.1145114592986 1.09444723741191 1 1
1.00067485124762 0.983039901375671 1 1
1.13087843491374 1.10828864280626 1 1
0.971904414276482 0.953165838777791 1 1
1.04777621685447 1.02845119575383 1 1
1.07111609706195 1.05159109203929 1 1
1.04053920592783 1.02126408149699 1 1
1.03916023137234 1.02027339418863 1 1
1.05262109659679 1.03398835573908 1 1
0.803620981664277 0.788576639464108 1 0
0.985143632086965 0.967147867890571 1 1
0.93798042327092 0.919003734585429 1 1
0.975784066753597 0.956230093073488 1 1
1.00069582168798 0.98340504337978 1 1
0.97353990307974 0.955861802717381 1 1
0.952094506639001 0.932745993937372 1 1
1.11347405327501 1.09286390058594 1 1
1.02441620063996 1.00554950403502 1 1
1.02836023465852 1.00852969437486 1 1
0.912885224209193 0.893581087775419 1 1
0.918214426876306 0.901273284849855 1 1
0.951660072080223 0.934937480238125 1 1
0.987172632530311 0.968720045908006 1 1
1.00337652820727 0.983341695744864 1 1
0.911904996920026 0.894113877444272 1 1
1.28731462969126 1.2646488774113 0 0
0.98151044976157 0.963693877751427 1 1
0.841240566921631 0.826081453261858 0 0
0.951296423360636 0.932871291735601 1 1
0.917188605170944 0.89928889739881 1 1
1.03509403891416 1.01571396893243 1 1
1.12629802545783 1.1037074088052 1 1
0.90921568692165 0.891529632507538 1 1
0.958035672632517 0.940571153276165 1 1
1.15103275494754 1.12948125771143 1 1
1.03694486027625 1.01781029585162 1 1
1.05275217730764 1.03405673309292 1 1
1.06596691969216 1.04547584457429 1 1
0.795031877721513 0.78024868085112 0 0
1.02524936012535 1.00664774390963 1 1
0.974466650421504 0.956197694108375 1 1
0.982567127986188 0.964026084528495 1 1
0.934669902616755 0.918583257886975 1 1
0.903612320209423 0.88614284365144 1 1
1.05382440312093 1.03371404060014 1 1
1.01112658661317 0.991555591655728 1 1
0.938861189264426 0.921262933402131 1 1
1.09631716984738 1.0759927764486 1 1
0.884950452167732 0.868801925804394 1 1
0.939135914645532 0.922274296960397 1 1
1.06687239157618 1.04456016994733 1 1
0.76990968244458 0.755725527987471 0 0
0.86392284182413 0.848897292028478 1 1
1.00464362168913 0.985376308765812 1 1
1.04762682684372 1.02896544717577 1 1
0.928092968392268 0.909634435272284 1 1
0.998860680687185 0.979955000859833 1 1
0.986663597377289 0.968497228326364 1 1
0.92286947882011 0.905123996958943 1 1
1.00707980005392 0.988234554154619 1 1
1.02206812416719 1.00255268565973 1 1
0.994732973432238 0.976534244513246 1 1
0.976011565228746 0.957207278446252 1 1
1.09029015020117 1.07013335846358 1 1
0.899566123707782 0.882813263646925 1 1
0.907490545295945 0.889275041910521 1 1
0.976209546835794 0.958426105605795 1 1
1.08298672204867 1.06177189402231 1 1
0.885824177041051 0.867389490316947 1 1
1.1085570742355 1.08670391540615 1 1
0.957368361594299 0.939492909883018 1 1
0.957179219107727 0.938242754168859 1 1
1.10679351109489 1.0882706631169 1 1
0.997773582714359 0.979333615004424 1 1
1.08581353221873 1.06528247974946 1 1
0.88887530278477 0.872508249278134 1 1
0.938932109940674 0.921895416789613 1 1
0.976801581523395 0.95873039733124 1 1
0.989351704551923 0.971977352600385 1 1
1.01298242225862 0.9926730662797 1 1
0.878135838727096 0.863198393757595 1 1
0.908976487732046 0.893124736141721 1 1
1.07890907755289 1.05949825366501 1 1
1.10144906708821 1.08181156017621 1 1
1.03228647797647 1.01220363897624 1 1
1.00784026657042 0.989659362619644 1 1
1.00153651015599 0.981553851136643 1 1
0.917410418034245 0.899365427823031 1 1
1.01286977253788 0.995051848539739 1 1
0.921067091764545 0.905182169030349 1 1
0.958988080740393 0.940776680667171 1 1
1.02013584774585 1.00061304193963 1 1
1.08785144925314 1.06759240181896 1 1
1.04704353778984 1.02828601446187 1 1
1.08770272437672 1.06783434327734 1 1
1.04300514087109 1.02332374336264 1 1
0.969030053287902 0.949603279964816 1 1
1.00802670870903 0.989330666358913 1 1
0.847007658279078 0.831650340901538 1 1
0.925082316205902 0.90867158554775 1 1
1.04561957878734 1.0257070052438 1 1
1.24289000257473 1.21999888147868 0 0
0.920299021913308 0.903802515105337 1 1
1.04684410816165 1.0283970371826 1 1
1.08070038685819 1.06126364585053 1 1
1.10281998990879 1.08369969719559 1 1
0.816057187010251 0.80108887035402 0 0
1.05296138685085 1.03402339226016 1 1
0.887487220950713 0.871594867709217 1 1
1.00170099660084 0.983507060185021 1 1
1.04247938017968 1.02182505531689 1 1
1.00109519060628 0.983061881738987 1 1
1.06834603232962 1.04838705637858 1 1
0.974445545236443 0.957256310414487 1 1
0.922837305049199 0.906114152709989 1 1
0.930499320928697 0.91315669518809 1 1
1.05899532069442 1.03964761653676 1 1
1.0255652222047 1.00777260422683 1 1
0.918581261659776 0.900746689236278 1 1
1.0647635804756 1.04388260909014 1 1
1.03023911910539 1.01162659005853 1 1
0.957406022574729 0.939854293175263 1 1
0.887903292239079 0.871739647773342 1 1
0.972190419668134 0.955193300369183 1 1
0.793930672623403 0.779629157931104 0 0
1.01781957036461 0.998623639948847 1 1
0.963854730628897 0.945760253979717 1 1
1.01824341579474 0.998966513459115 1 1
1.05825649965092 1.03953720116186 1 1
0.987780445323825 0.970398532411964 1 1
1.00684177457687 0.987594549270184 1 1
1.01033374246004 0.991243645915529 1 1
1.12944875748657 1.10823794046444 1 1
1.00130944729674 0.981540488744417 1 1
1.02191473508364 1.00359978219 1 1
1.17863930189244 1.15694143494377 1 1
1.15402637205146 1.13275056812972 1 1
0.911169445439691 0.892584448511178 1 1
1.01351139651281 0.995116893078759 1 1
1.00670982300728 0.987582478555934 1 1
0.984456936391031 0.966218336890892 1 1
1.15461330843502 1.13170294736228 1 1
1.10511505819764 1.08388733328468 1 1
1.17257917232851 1.15037279167382 1 1
1.06122635002998 1.04108205278824 1 1
0.975758585755219 0.957747104266872 1 1
0.921343233599739 0.904727136134381 1 1
0.986038277902962 0.967270759030908 1 1
0.951534802347236 0.934054714501045 1 1
0.874077426128852 0.858770795094616 1 1
1.00119176014749 0.980224019651694 1 1
0.874294401003409 0.858630782808403 1 1
0.955575667921095 0.93837243913017 1 1
0.981071893872434 0.963046872230906 1 1
1.03791562311834 1.01827098698029 1 1
1.01499266751017 0.995765906899399 1 1
0.92662090604857 0.908196834800825 1 1
1.08832992996333 1.06853076744762 1 1
0.96147291256062 0.944406389476647 1 1
0.947406213730304 0.930025006137256 1 1
1.13893887425214 1.11733781018017 1 1
0.890882093661085 0.875042496797036 1 1
1.1878929564945 1.16458940247099 0 0
1.05843203069677 1.03829377361211 1 1
0.779587687259654 0.764072928633959 0 0
0.979509757359436 0.960731921796503 1 1
0.900597308965797 0.883724876808418 1 1
0.951937239063434 0.934209183224091 1 1
1.03915541547047 1.01956831541129 1 1
1.09278984254181 1.07222671711292 1 1
0.899513096993405 0.88404697365436 1 1
0.890036711753038 0.873321408836537 1 1
1.05520644421972 1.03513580512147 1 1
0.813901503690178 0.799257313964448 1 1
0.901043223953741 0.884107338833682 1 1
1.02884456318449 1.00875070209378 1 1
0.994738516548681 0.976026777134349 1 1
0.997061549534235 0.97868924643905 1 1
0.951032595002499 0.932824999546041 1 1
0.933731075165927 0.917256048771823 1 1
1.14240747665422 1.12008032947226 1 1
1.09794981329409 1.07738196941686 1 1
0.966139295494212 0.947775705814874 1 1
1.01343385917911 0.994844456370197 1 1
1.04973130541227 1.02827069594343 1 1
1.09578716028111 1.07631893955106 1 1
0.907580908402678 0.890004971871935 1 1
0.983752063621171 0.965744785758788 1 1
1.04211905125372 1.0212736766205 1 1
0.946092376687909 0.92847841069063 1 1
0.918500958418778 0.900807671379873 1 1
0.968402295467039 0.950738417793543 1 1
0.984933932113584 0.967183554445319 1 1
0.900221763923501 0.884028980257878 1 1
0.848991977765502 0.833689975433678 1 0
0.770228173520004 0.756849804676899 0 0
0.793951045339619 0.779350826432156 0 0
1.10251029598335 1.07969884307605 1 1
1.07861542213597 1.05844611943654 1 1
1.04054271062102 1.02077654472019 1 1
1.07926919894507 1.05937161426039 1 1
1.09749997836458 1.07674091839325 1 1
1.12126457967165 1.10014927111395 1 1
1.08447454187396 1.06365964518242 1 1
1.16630021164494 1.14488883243569 0 1
1.15287014715155 1.13271420097168 0 1
0.982093259300851 0.964276935661329 1 1
0.99490169476099 0.976486557676928 1 1
1.02463297127525 1.0052085446324 1 1
0.995923670836484 0.97817968422932 1 1
1.03310785584895 1.0134619309722 1 1
1.0173017177302 0.998186617000903 1 1
0.987163839458466 0.967794352270332 1 1
0.961002697245077 0.942274455998065 1 1
1.05132024317566 1.03203393042382 1 1
1.05393878892534 1.0337988629545 1 1
1.12782330110249 1.10557098595844 1 1
0.908394102752428 0.891614574418281 1 1
0.831024299189301 0.815029769688103 1 1
1.04543399816054 1.02551581514317 1 1
0.865332641870212 0.848490279539056 1 0
0.989039546835646 0.971790089078728 1 1
0.964881820784193 0.9457638480971 1 1
0.98185125850753 0.964127556967624 1 1
0.959824319313029 0.941371457871874 1 1
0.850385916876427 0.833782705569027 1 0
0.908845374060469 0.891684389831345 1 1
1.00206404868391 0.983152955396426 1 1
0.91703418291469 0.899000707981294 1 1
0.957543068893579 0.940040087146871 1 1
1.04957700534246 1.02909311392537 1 1
0.913852211768987 0.897338683684732 1 1
0.866981818942232 0.851276198666641 1 1
0.998962189744606 0.978702752403116 1 1
1.05407113694617 1.03359357352428 1 1
1.13192212644463 1.10915189103581 1 1
0.920550974013694 0.903714022030919 1 1
1.03979106533147 1.01835925532707 1 1
1.12293402976724 1.10019313954552 1 1
0.855876909101762 0.840010312519582 1 0
1.00496517571059 0.986846432737466 1 1
0.903280343334672 0.885838143631879 1 1
1.08197791738615 1.06228601162746 1 1
1.07509385505561 1.05494223441056 1 1
1.05421003405642 1.03424246971465 1 1
1.01839588754758 0.999121626176109 1 1
1.11951587027607 1.09937249703921 1 1
1.14304306677076 1.12180389329182 1 1
0.977924599028508 0.958493656862216 1 1
0.966126946754582 0.947771335589052 1 1
0.947662231290008 0.929846231215288 1 1
0.912916970165159 0.894490663270111 1 1
0.757446216548781 0.744599261730504 0 0
0.959874764844744 0.94349977984742 1 1
1.19237037008069 1.17122830743494 0 0
0.998561957782638 0.98093499855426 1 1
0.965901300448026 0.949208124239523 1 1
1.03442451688364 1.01600321988554 1 1
1.08694364431485 1.06715441737398 1 1
0.983203923692129 0.965358840060277 1 1
1.021298189554 1.00246903687337 1 1
1.05249056348319 1.0336308256042 1 1
1.18011453853794 1.15777772278675 0 0
0.828170021328959 0.812148710958111 1 0
1.03311643186992 1.01480192330428 1 1
0.960538655713142 0.941759944582458 1 1
0.922283115486033 0.904456745143094 1 1
1.11313503215889 1.09217083795032 1 1
1.11448570573774 1.09308123230534 1 1
0.953532864161914 0.936597127549662 1 1
0.96020895020341 0.942303754683785 1 1
1.09814883163148 1.07684241120952 1 1
1.06302485185556 1.04400993781618 1 1
0.763350244283488 0.748368071858827 0 0
1.07435406279148 1.05452269828349 1 1
0.890346212897956 0.873631315231847 1 1
1.01555140489676 0.995640398234801 1 1
1.07918947328668 1.06033161355194 1 1
1.00912443662552 0.989381108896295 1 1
0.99630142431782 0.97721243439507 1 1
0.812489469002559 0.797090183027743 0 0
0.852421863292182 0.836467476057129 1 0
1.0936420003551 1.07273729301731 1 1
1.08168833623288 1.06088771781228 1 1
0.972506095114733 0.953897201234272 1 1
0.895515911144919 0.879075469142337 1 1
0.946303141082911 0.927911642801435 1 1
1.00664165342173 0.988370737376201 1 1
1.04454388396304 1.02470678163869 1 1
0.901556510486873 0.886056545613686 1 1
1.14901977682942 1.12793995210121 1 1
0.973474855156841 0.954347875734533 1 1
0.961536679584238 0.94370140484588 1 1
1.00337996566521 0.983099923191911 1 1
0.994983713667876 0.976686721282143 1 1
1.0035564525204 0.984111567415312 1 1
0.982908562889206 0.965464726571108 1 1
0.994389354881428 0.976634051448028 1 1
1.07092346170676 1.05090197089039 1 1
1.09423318241976 1.07434413482977 1 1
1.20359500957045 1.18072111263116 1 1
0.957493003769418 0.939642463078696 1 1
0.917024637325588 0.900495263086673 1 1
1.14281835701386 1.12130573635049 1 1
0.897040180773748 0.87847753324042 1 1
0.885869713353439 0.869036761168877 1 1
0.925217713630646 0.908221569956038 1 1
1.07686614570223 1.05682570045313 1 1
0.961809069342164 0.944149048436943 1 1
0.945524995650364 0.928628847119987 1 1
0.911889335119089 0.895271719737029 1 1
1.0477506554943 1.02717108385123 1 1
0.86797125453636 0.851061703116423 1 1
0.904527763010627 0.885828499845323 1 1
0.816273867852196 0.801785165168623 0 0
0.959658450632739 0.942164410696253 1 1
1.04791222865881 1.02768741564236 1 1
1.01704720899168 0.998611908514152 1 1
1.08499062043406 1.06485336574392 1 1
0.960681433050027 0.942372854748368 1 1
0.881371710276567 0.865355712430794 1 1
1.11385796865096 1.09229065251822 1 1
1.07596329523024 1.05559069452278 1 1
0.889362814815614 0.872644383876097 1 1
0.998378167343651 0.979605811968941 1 1
0.928520174611954 0.911294602757448 1 1
1.11947010278178 1.09816426640119 1 1
1.11723667277964 1.09579867185831 1 1
1.14506393862077 1.12434980074534 1 1
0.975913812303827 0.958571397498843 1 1
0.883478470950754 0.867451542123726 1 1
1.09966551361253 1.07940322455519 1 1
1.13461941671679 1.11441730622141 1 1
1.10516124558008 1.08540922698006 1 1
1.07009227567764 1.05057928854938 1 1
1.04027275012959 1.02197593844648 1 1
0.995221671353929 0.978004988147966 1 1
1.09459839785393 1.07432046668262 1 1
0.953222984757562 0.934342827510332 1 1
0.985060167819319 0.966168326968155 1 1
0.95069653075535 0.932077001266154 1 1
0.940971117578594 0.924050067192041 1 1
0.962184672066776 0.944031845953462 1 1
1.05240809807669 1.03105029259741 1 1
1.01094980508925 0.9917712768847 1 1
1.06124317257224 1.04234132497885 1 1
0.968795856889813 0.950905677180709 1 1
1.16927501251664 1.1481545111626 0 1
1.06319734864143 1.04324685458463 1 1
1.0110393529031 0.99197254816123 1 1
1.0458093987278 1.02697086753927 1 1
0.908636377162005 0.892878424237929 1 1
0.975217373259525 0.956466807841503 1 1
0.774292952808905 0.759943292895107 0 0
0.979755596465816 0.960695389211273 1 1
0.92390335776037 0.907003717250613 1 1
0.931976318422176 0.914811593251654 1 1
0.915854060970266 0.898490655828432 1 1
0.971342026123352 0.952822475456433 1 1
0.862958568377439 0.846794970278444 1 1
1.13900489047238 1.11835001190254 1 1
0.937678711276479 0.920659202983975 1 1
0.927604411354797 0.909052167284629 1 1
0.818184750021259 0.803828676641759 0 0
1.08991863107653 1.06913887421502 1 1
0.936782487765393 0.918346024151251 1 1
1.0345970629795 1.01432939576549 1 1
1.00323946446162 0.984744436777002 1 1
0.871085815394137 0.85578211199732 1 0
1.05338857052101 1.03338896968995 1 1
1.03497316135611 1.01574946033834 1 1
1.09797782061515 1.07777352102304 1 1
1.03428424168521 1.01533400345427 1 1
0.946987931880885 0.930474111201736 1 1
1.00005904826755 0.981840080800656 1 1
0.882462624395697 0.865816179130642 1 1
1.02468973408156 1.0059431511648 1 1
0.864159657637533 0.847894194597799 1 0
0.870800864586005 0.854202950733829 1 1
0.982612353870752 0.964407458054584 1 1
0.919316306039472 0.902119738231593 1 1
0.887614322391036 0.870950165205814 1 1
1.02214770239904 1.00317806115587 1 1
0.954111391861539 0.936506559187055 1 1
1.08888055140932 1.07022564024924 1 1
0.927018282928543 0.909437734049985 1 1
1.07827380473996 1.05896779504717 1 1
1.08396945535988 1.06385797076152 1 1
0.99780438969735 0.979143859480489 1 1
1.0188217499828 0.999013902428497 1 1
0.979220342815938 0.961672101224589 1 1
1.21113784304629 1.18988013790469 1 1
1.0918744208794 1.07065053652058 1 1
1.1490199610424 1.1284846209694 1 1
1.21762090067246 1.19491477947863 0 0
1.11789451835152 1.09762022764674 1 1
1.05365863248371 1.03444962493911 1 1
0.950814265333135 0.931981564795768 1 1
0.913337375892086 0.896641391903573 1 1
0.961416787209471 0.943270742676446 1 1
0.960703641517159 0.941605158451419 1 1
0.927818583552118 0.910155489819167 1 1
1.02444189156502 1.00373838452504 1 1
0.814482983917949 0.800696312122526 1 0
0.881857959838307 0.865712613239507 1 1
0.990534180626027 0.972275274226122 1 1
1.04310579195635 1.02382932716317 1 1
1.10630196585631 1.08519754929449 1 1
1.03241385794374 1.01259019407968 1 1
1.01269724002462 0.995712247215915 1 1
0.943452183754196 0.925893837987007 1 1
1.07677177673552 1.05726277783033 1 1
0.96092570426713 0.941589010488434 1 1
1.05464850573013 1.03554017247329 1 1
0.950911130482474 0.932940816539121 1 1
0.918231963878344 0.901702429019857 1 1
1.141372897727 1.1209069010282 1 1
0.829870859011382 0.814968820032752 0 0
1.00764769584145 0.988410448128694 1 1
0.979730543048555 0.96211597194609 1 1
0.929781683512545 0.912422869690105 1 1
0.986750990164287 0.96835475605828 1 1
0.984747573795066 0.966568300468507 1 1
0.938788312310113 0.920587679631199 1 1
1.06052908634469 1.04128607316736 1 1
1.17482706248228 1.15309288341347 1 1
1.31872220327499 1.29088389810421 0 0
0.992874423739548 0.974916288584591 1 1
0.868022623225922 0.852601496897025 1 1
0.976357143597972 0.958174356372219 1 1
1.09598568665992 1.07645776157087 1 1
1.06286804622623 1.04374687242287 1 1
1.0502912465591 1.03116818059414 1 1
0.939612641399057 0.921141943849041 1 1
1.10177826695882 1.08022353212844 1 1
0.995940070994764 0.977718510188696 1 1
1.00760745193522 0.989618956685042 1 1
0.944626562974763 0.927399944683276 1 1
1.06958691988206 1.04975890162933 1 1
1.1306020388618 1.11024133490768 1 1
0.973486640401797 0.956020344710448 1 1
1.00195796091887 0.981908654567322 1 1
0.992593847615249 0.973691550324812 1 1
0.921556985567534 0.906205431513727 1 1
0.923938931302944 0.906422231214638 1 1
1.04772857762814 1.02869840294052 1 1
1.19275109357657 1.17189732535621 1 1
0.986620048547192 0.968152528334915 1 1
0.816398732569492 0.801020870715406 1 0
0.995266306250198 0.976605147938766 1 1
1.02372220813938 1.00357992520194 1 1
1.05861277277447 1.03874391909402 1 1
0.928095643528567 0.911310677793519 1 1
1.0150096944599 0.995471909065347 1 1
0.934410396192693 0.918201527200328 1 1
1.04676928181633 1.02735288549284 1 1
0.961121716062565 0.944231726640062 1 1
0.96366268336326 0.947559058806175 1 1
1.11528194403461 1.09489365861341 1 1
0.99161537962157 0.97329385371792 1 1
0.910227533372098 0.89306243204656 1 1
0.97741876582836 0.959105064536514 1 1
0.783023779594088 0.769642721816758 0 0
0.845874073182762 0.830212452802543 1 1
1.03098248337413 1.0112600189496 1 1
1.07508198457576 1.05440627036671 1 1
0.928350274793481 0.910897274339278 1 1
0.996588166931895 0.977625559047794 1 1
0.973500843452583 0.954199168282237 1 1
0.949982127433065 0.933346584882154 1 1
1.02725937791601 1.00801987537922 1 1
0.883281603143938 0.865937154870476 1 1
0.904507030101595 0.887506955932379 1 1
0.932581949474564 0.915161022410323 1 1
0.996069311768767 0.977891442461558 1 1
0.995920789231136 0.977720891633728 1 1
1.13404855587221 1.11265354954638 1 1
1.05545840580413 1.03501949060128 1 1
1.00229955988954 0.984070039352749 1 1
0.952847108786972 0.933703157231907 1 1
0.867941653903288 0.85128169820503 1 1
0.926336555821696 0.909418279316842 1 1
0.955630754313739 0.937222619841875 1 1
0.974437467671109 0.954434963865998 1 1
1.06180547959159 1.04181472616642 1 1
1.14787425772068 1.12568757711693 1 1
0.849576416641015 0.832399856543367 1 1
1.07238875925191 1.05216323279487 1 1
1.00725901806976 0.989606058061562 1 1
0.933120395713309 0.915989815018463 1 1
0.905982785247697 0.889202842348904 1 1
0.923263423149965 0.906936106352025 1 1
0.978493328013695 0.960351366182428 1 1
1.01811645644265 1.00061889541028 1 1
0.864930776263896 0.849643315887986 1 0
0.859787557541647 0.84528846700321 1 1
0.983146406404786 0.964915575201905 1 1
1.00069461390116 0.981883769650463 1 1
1.00557399892088 0.987114816980791 1 1
0.951504647553013 0.933704065721793 1 1
1.2107868827604 1.18715653041909 0 0
1.07847308414139 1.05861708118012 1 1
0.98155841513507 0.962846197376203 1 1
0.956986964403425 0.939638688998054 1 1
1.04321026286093 1.02480794615676 1 1
0.878842852791177 0.862452443967413 1 1
0.990422097557881 0.971858787494521 1 1
0.987321641453664 0.967267247031377 1 1
1.12668749506786 1.10448052281782 1 1
0.91185775080291 0.895870634776989 1 1
1.07191021527975 1.05137882768334 1 1
1.10468799544782 1.08388381468978 1 1
0.847501661701386 0.831870672898004 1 0
0.899339318996426 0.882970501363939 1 1
0.99364704778463 0.975854113289187 1 1
0.917258956898448 0.899097899304204 1 1
0.983111093391906 0.964771331621943 1 1
0.992014262419546 0.974920055039539 1 1
0.978446754912239 0.959851417278168 1 1
0.895098269375819 0.878969250889483 1 1
1.11589902832764 1.09488838297424 1 1
1.05490763686902 1.03576377006056 1 1
0.89536429265192 0.879287451956111 1 1
0.935968081453552 0.91797424288527 1 1
0.964171788318055 0.945975141240367 1 1
1.00509999574004 0.984925878726629 1 1
1.01240129284972 0.993201828592409 1 1
0.94605606045369 0.929287818838654 1 1
0.827097919524272 0.811824530235648 1 0
0.967694783637537 0.948219229216142 1 1
0.906429095795376 0.889713805722149 1 1
0.883412449736263 0.866321201717238 1 1
1.02119240097256 1.00068827183351 1 1
1.00135691061465 0.982330994818617 1 1
0.896108111327951 0.880216732721877 1 1
1.0094731533086 0.991455442077859 1 1
1.13499803053178 1.11367624909468 1 1
1.09373320190621 1.07391045817602 1 1
1.02147954074556 1.00314029035542 1 1
0.967024012750105 0.948760994177506 1 1
0.894212127289039 0.877641024479717 1 1
0.954328672213724 0.937363882883175 1 1
0.86997525277094 0.854362259653351 1 0
1.02840020412043 1.00856048441798 1 1
1.06501842699195 1.04575630354434 1 1
0.879039995474354 0.861977131027174 1 1
0.812395851429679 0.797245772665343 0 0
1.03387944012743 1.01443665545226 1 1
1.17408997326792 1.15255824877262 1 1
0.917846949672329 0.901290503712398 1 1
0.985045288597148 0.966298934142737 1 1
0.894249825192583 0.877671664644743 1 1
0.968837856330859 0.950200843937477 1 1
0.923996909458325 0.906298631259291 1 1
1.02764286680306 1.00850103847996 1 1
0.972119617208395 0.953360616770474 1 1
0.917721247768393 0.900477720749983 1 1
0.97595279592202 0.958196707577237 1 1
0.906510743197093 0.88944732722718 1 1
1.00376663691172 0.986008244457023 1 1
0.782401510554134 0.767867330433307 0 0
0.948225005914198 0.93137560086274 1 1
0.899977163325147 0.884367336185647 1 1
1.01844547761848 1.00080632630775 1 1
1.21278753877445 1.19101116364625 0 0
1.09233848700294 1.07151322786377 1 1
0.818576694227859 0.803692870598115 0 0
1.05650053367265 1.03804768752797 1 1
0.981631296444827 0.964680394151505 1 1
1.03383989794103 1.01462578834651 1 1
1.12005080991804 1.09978032965052 1 1
0.989032618092764 0.971045095578857 1 1
0.915928540674856 0.897807676800603 1 1
0.951006967192597 0.933976409168174 1 1
0.919949045027859 0.902812902168966 1 1
1.20977853255639 1.18539593960928 0 1
0.99417222958716 0.975350366444817 1 1
1.12126058286296 1.10018776488248 1 1
1.11106482674473 1.08949617978549 1 1
1.01066118474414 0.991680974079292 1 1
1.02724466908714 1.00718341409565 1 1
0.888808275129938 0.872536007486271 1 1
0.860749969715151 0.844308216972721 1 1
1.09939720835496 1.07817251231896 1 1
0.964683938034609 0.945879340539102 1 1
1.01546810294343 0.997700849129494 1 1
1.10163817305148 1.08097242126287 1 1
1.01392864151631 0.99632710058751 1 1
0.968627997878799 0.950340686386717 1 1
0.970362716356755 0.951484356740003 1 1
0.988254599476721 0.968940521355407 1 1
0.882242480803826 0.865999572359953 1 1
0.857044937296498 0.841079477797126 1 1
0.932953797532754 0.914826494661322 1 1
1.00229523389403 0.983917450434934 1 1
0.976797818970808 0.959570212672287 1 1
1.04983053211907 1.0316624735078 1 1
1.00748162045845 0.988961207777109 1 1
1.24214437104722 1.21859679745461 0 1
1.07123238803899 1.05155813740674 1 1
0.848553476789253 0.833139038743027 1 1
0.94478203259479 0.926090656255589 1 1
1.10484600628219 1.08369559510551 1 1
0.963512099416667 0.946410018398738 1 1
0.903533827370347 0.887055464052616 1 1
1.07033867619705 1.05084452480411 1 1
0.966313116910634 0.949457500212418 1 1
1.08821855133878 1.06813526015039 1 1
0.935801706331971 0.918371713140351 1 1
1.04657469419032 1.02790736858113 1 1
1.04665869799375 1.02647219455996 1 1
0.769934109183683 0.756430481466092 0 0
0.903539285145 0.886452845617013 1 1
0.77726992291817 0.76177826657392 0 0
1.00156628445985 0.980691285767382 1 1
1.09682241446298 1.0756212260478 1 1
0.849056102890168 0.833455700425073 0 0
1.02834086499173 1.00927326953533 1 1
0.918524675514653 0.900628312709662 1 1
0.933225322317245 0.91520777411459 1 1
0.950363856371453 0.932546668897038 1 1
1.1229450160607 1.10142742974403 1 1
1.04802852088137 1.0290313595049 1 1
0.902708279416178 0.886652557011333 1 1
0.857950057610686 0.843443326072651 1 1
1.02983227747178 1.01105962684564 1 1
1.09840184647718 1.0775559744739 1 1
1.03389778364052 1.01558236202856 1 1
1.04306632723472 1.02362019124273 1 1
0.93659217971141 0.919822031462968 1 1
0.954593231998715 0.936919264383682 1 1
1.00117645022998 0.981602717711313 1 1
0.860656684012437 0.843829005429872 1 1
0.789738316510238 0.774775070365018 0 0
1.03525201411132 1.01617939825037 1 1
0.87236380438726 0.855825356008378 1 1
1.04837729823195 1.02843584729113 1 1
0.875219009482421 0.859445350128179 1 1
0.988850278610952 0.970400500267135 1 1
1.02992647052274 1.01169722382675 1 1
1.12042640327564 1.0994680766743 1 1
0.87780080860995 0.861010134531785 1 1
0.897389896534127 0.881180456897054 1 1
1.06667255165565 1.04653008015981 1 1
0.906621744189098 0.888914143982378 1 1
1.00174595120385 0.982536902159949 1 1
0.843785267655802 0.828393037218714 1 1
0.978218467862245 0.959942765350271 1 1
1.04822121491677 1.02912365898216 1 1
1.07050375106045 1.04957499575574 1 1
0.953178408899338 0.935883256897621 1 1
1.06455970601714 1.04559558942111 1 1
0.94994839702213 0.931896086261289 1 1
1.01925893009586 1.00102429118002 1 1
1.15602887435273 1.13426954789966 1 1
0.977898717246969 0.958992133091176 1 1
0.898689993366631 0.882901976166153 1 1
0.940931092648586 0.922604055305254 1 1
0.993886343520002 0.975180462916248 1 1
0.904427580045136 0.887488306896209 1 1
0.925804686037052 0.908696639105254 1 1
1.1459206722332 1.12462661646898 1 1
1.11360817918743 1.09300255727224 1 1
1.05175565761287 1.03177783803139 1 1
1.09844254170646 1.07859604686694 1 1
1.00678559205153 0.987306150232097 1 1
1.05499184288618 1.03504951609728 1 1
1.02989642218066 1.01055752045786 1 1
0.919636036447564 0.903175956910042 1 1
0.979163234593999 0.960570039529632 1 1
1.03463929696848 1.01524970925267 1 1
0.853252951925104 0.83853138022548 0 0
1.02764480205589 1.00910898302382 1 1
1.08838905011179 1.06802725719759 1 1
0.971737891031578 0.954219317655627 1 1
1.01395513893001 0.994423518332974 1 1
1.13907498723038 1.11789769276099 1 1
1.07617142488958 1.05452623098139 1 1
0.81802351419694 0.802250451925492 0 0
1.05142106246468 1.03258435643029 1 1
0.9989698935949 0.980535557695211 1 1
0.907520309006936 0.888338761651275 1 1
1.06063632960431 1.04099423504608 1 1
1.06740528513733 1.04698064662994 1 1
1.11404775783407 1.0937821456653 1 1
1.01117396444912 0.993098336145693 1 1
1.03606976796797 1.01542975532124 1 1
0.989574502801082 0.968750474943992 1 1
0.922721812001029 0.906044295927859 1 1
0.937915060386556 0.920748394657645 1 1
0.943550289663232 0.926920145107656 1 1
1.11232334146812 1.09112869959643 1 1
1.01856432953547 0.998532230941615 1 1
1.00084076541454 0.981626993599142 1 1
1.1556843211359 1.13246278305825 1 1
1.07925735849325 1.05792206439958 1 1
0.863386758436669 0.846467646919305 1 1
1.02355413821555 1.0029939242532 1 1
0.915719867933602 0.899222926325837 1 1
0.983095176808324 0.964596724070729 1 1
0.959998471097987 0.942655815750105 1 1
0.942489581671804 0.924673476954341 1 1
0.989923798432225 0.971858157596713 1 1
0.935710852269033 0.918379807561105 1 1
0.823217412203376 0.808624411100725 1 1
1.02881199719309 1.01014892329624 1 1
0.958524902797675 0.940609338513632 1 1
0.965093483358387 0.947916664558001 1 1
0.993492825637386 0.97565820827615 1 1
0.945359514796404 0.927807873982445 1 1
1.06721425483574 1.04731911624044 1 1
0.802730763738277 0.786690426102166 0 0
1.07996749604268 1.05914480451982 1 1
1.01654946809346 0.999282897744966 1 1
0.8903391248653 0.874814734379808 1 1
1.06369051825535 1.04392614895182 1 1
0.967174955646055 0.949663673998431 1 1
1.08439426959576 1.06433561332436 1 1
0.990394485978293 0.973222414402131 1 1
1.00660386710519 0.988508866952448 1 1
1.05758542870702 1.03710422411053 1 1
1.04227508449454 1.02123882519374 1 1
1.01573675281702 0.996545277232819 1 1
0.942212621309535 0.924146580430354 1 1
0.974926203928749 0.956751376953756 1 1
0.813333592440779 0.798269219195373 0 0
1.04943496318546 1.03105365698272 1 1
1.0151983623833 0.997636203851076 1 1
1.06312384781586 1.04337590349858 1 1
1.21281406299976 1.18878921798963 0 1
1.07171261499671 1.05187675930674 1 1
0.978033152833329 0.958903092378498 1 1
1.01535131830885 0.995453644875843 1 1
0.987827098120032 0.968523963625023 1 1
0.895458519153276 0.878611721477783 1 1
0.880977521858298 0.864802127545305 1 1
1.01533059217842 0.99661829259792 1 1
0.92987593356393 0.913369308372892 1 1
1.08341438951752 1.06366820516211 1 1
1.05942581632521 1.03961673742929 1 1
1.02344864870528 1.00448578022137 1 1
0.899639451801059 0.883102946058149 1 1
0.9255398761706 0.906743877203471 1 1
0.94836529274588 0.929240098111673 1 1
1.03540051899314 1.01482912837999 1 1
1.14450587371927 1.12297049998328 1 1
0.999015753291875 0.980467976875047 1 1
0.881127193952515 0.86453770773691 1 1
1.21439064490505 1.19084023174523 0 0
1.10994747349122 1.08828141533889 1 1
0.814810301447906 0.799248194976634 0 0
0.998444525701179 0.977765633627981 1 1
1.11503651290288 1.0940439789025 1 1
1.08737261499298 1.06781306907213 1 1
0.957130589088503 0.940550656389896 1 1
0.957306849676258 0.938791809614703 1 1
0.947266770624632 0.9309028542045 1 1
0.983169407511222 0.964969472079875 1 1
0.93894894693898 0.920977316138148 1 1
1.03439824303837 1.01441772710609 1 1
0.923496081945475 0.906158429489439 1 1
0.857027064775645 0.840790050232444 1 0
1.17292643623641 1.15000713166148 1 1
0.95799413877114 0.938831187103406 1 1
0.787266838994588 0.772196923095934 0 0
1.05488794089569 1.03447629314099 1 1
0.986709834902065 0.967127814722784 1 1
0.959836073611155 0.94255272501806 1 1
1.11869372433181 1.09901876510555 1 1
1.01072037084132 0.992143271752476 1 1
1.1796542230528 1.15718042852332 1 1
1.03126527222251 1.01026680066364 1 1
0.97550533549619 0.956561736432297 1 1
1.02846837335411 1.00928953986545 1 1
0.938108156632795 0.920686135746715 1 1
0.851709917440885 0.834690476980073 1 1
1.10036710051175 1.08042273146871 1 1
0.873689772538277 0.857654455250416 1 1
1.01424123148135 0.996419515562401 1 1
0.897325275147551 0.880909785854669 1 1
1.05048470823365 1.03034366536036 1 1
1.09267507837901 1.07214371100521 1 1
0.941413089028737 0.923516785520253 1 1
0.949233355377876 0.930552811831526 1 1
0.960663456106013 0.944137735934228 1 1
0.999083464464685 0.980196869005344 1 1
0.858272786137178 0.841577636409724 1 1
0.886544690532403 0.869642807180872 1 1
0.955511957088175 0.93627535535691 1 1
1.04110672651868 1.01842325657378 1 1
0.999171518395621 0.98140946357312 1 1
1.13095586154834 1.1112826186902 1 1
0.954245337731049 0.937053842362977 1 1
0.943938930368284 0.926329998861097 1 1
0.889795595169039 0.872520402042952 1 1
1.00012540318404 0.981686308794683 1 1
1.01808759324914 0.99888607015099 1 1
1.0558135339151 1.03529503971897 1 1
1.08953803620439 1.06949005032924 1 1
1.14530640630861 1.12461623629849 1 1
0.921359287220655 0.904257679641035 1 1
1.07310167262943 1.05127473137014 1 1
1.09130286280377 1.07102642020975 1 1
0.996861015843323 0.979194327656061 1 1
1.072436102383 1.05114998059048 1 1
1.02745217042732 1.00902205784833 1 1
1.00277829216769 0.983792559886784 1 1
0.969668897898748 0.951273181608269 1 1
0.957585348029403 0.939999463764212 1 1
0.858855738827254 0.84296380256523 1 0
1.07530389020207 1.0552481790425 1 1
1.10688834495408 1.08750021086553 1 1
1.0626791999706 1.04380124923565 1 1
1.22187190520804 1.19845024283802 0 0
0.951451129566701 0.934918135834804 1 1
1.06027604334447 1.03986654614147 1 1
1.05217323707899 1.0336405716404 1 1
1.17353214500676 1.15274310278611 1 1
1.0491632536737 1.030464143352 1 1
0.994291405719162 0.976416246047909 1 1
1.12584688861803 1.10545660946187 1 1
0.946892728514397 0.929875949981471 1 1
0.969331157450686 0.950951325977886 1 1
1.07381554891404 1.05361482527651 1 1
0.904546598730829 0.887916057106267 1 1
0.961101051643624 0.943132041251182 1 1
0.880304675677286 0.864123257036166 1 1
1.10316935357983 1.08256536188273 1 1
0.963165493875507 0.946024456740464 1 1
0.940334707808004 0.922690314242494 1 1
1.07873017491507 1.05848897602048 1 1
1.00091418628438 0.981541836609009 1 1
1.04128526167811 1.0222520370533 1 1
0.841826456219084 0.825634423989844 0 0
0.902763647247048 0.885751337980077 1 1
0.977511777249358 0.959290813558444 1 1
1.01003218927287 0.992063564929092 1 1
0.914057450023778 0.897807020608355 1 1
1.1105281180447 1.09058443116288 1 1
0.904628430095125 0.886918482151965 1 1
1.01450749574795 0.996068576830344 1 1
1.05694389368176 1.03630644482076 1 1
0.967465942258273 0.948858369546413 1 1
0.962923406333774 0.94575368300952 1 1
1.05124549302034 1.03161189432751 1 1
1.11486238010947 1.09388886595478 1 1
0.955722120861207 0.938475479945441 1 1
0.907094969728636 0.890013473444837 1 1
0.978158902156882 0.960001974303198 1 1
1.01905666349182 1.0001681296829 1 1
1.11341739134392 1.09280663211448 1 1
1.04908611632547 1.03111224504845 1 1
1.02009937551585 1.00154426330724 1 1
0.932109646796091 0.91429279995161 1 1
0.998353190499978 0.980243719323215 1 1
1.04898259566591 1.03090516766063 1 1
0.86256321898 0.845389737402495 1 1
0.979420126425937 0.960460381268918 1 1
0.923946076739875 0.905495985147516 1 1
0.980805061293054 0.963095711737451 1 1
0.955943328249588 0.938021368138138 1 1
0.872731311759365 0.856445154001867 1 1
0.949302925908114 0.931427720064378 1 1
0.832647261008173 0.816366693018614 0 0
0.961325832820897 0.943534939607863 1 1
1.11135828407607 1.09017205575265 1 1
0.986836551305825 0.968355017203249 1 1
0.961337719634767 0.943967968285941 1 1
0.99877217736529 0.980796373150326 1 1
1.20998632913173 1.18827699137965 1 1
1.04507941698687 1.0265246977112 1 1
1.05571680223577 1.03653361225227 1 1
1.07012123375266 1.05028507196166 1 1
0.98916965077283 0.970026977144618 1 1
1.17979742726403 1.15732578069747 1 1
0.991446329103866 0.973002099700566 1 1
1.02717872808696 1.00793650661972 1 1
1.13498905767571 1.11349087365675 1 1
1.08777943408913 1.06734231432215 1 1
1.09076793721647 1.07132292247115 1 1
0.954922101828826 0.937222710231282 1 1
0.929288763733972 0.911355082374613 1 1
0.989937759852334 0.972874640189685 1 1
1.02752764038474 1.00855323363056 1 1
0.943525152677238 0.926472029148154 1 1
0.950607947861755 0.933445345032624 1 1
1.0075512156428 0.988213952731532 1 1
0.954140265365311 0.935050870262058 1 1
1.10219142167618 1.08271537475798 1 1
1.00643842365719 0.987146677769026 1 1
1.06833920114528 1.04736401356881 1 1
0.95624675442693 0.937148567360312 1 1
0.849411019598177 0.833412684871954 1 1
0.883151655381593 0.865329641217849 1 1
1.10093685305195 1.08080627170282 1 1
1.00053143990622 0.982973922939953 1 1
1.01598243058943 0.995698231557726 1 1
1.06380776097731 1.04264734821662 1 1
0.942244146758816 0.92605208031135 1 1
0.963931178732324 0.944451900450488 1 1
0.879960905021543 0.863757196710485 1 1
1.14267104514193 1.12204272027452 1 1
0.899697415271342 0.883131966476274 1 1
0.995443773423802 0.976831471245704 1 1
1.08025802428222 1.06024013824151 1 1
0.980561124664691 0.962157598687434 1 1
0.952874667006007 0.935472643230677 1 1
1.04073050121485 1.02318318780625 1 1
1.06992905899692 1.05160825998886 1 1
0.973754949377027 0.95610955799409 1 1
0.837617468924262 0.822726479916003 0 0
0.934329989920976 0.918141056729875 1 1
1.05628536695575 1.037219232135 1 1
0.972815061796412 0.955537027906968 1 1
0.970296304960799 0.952926246010413 1 1
0.982889323525006 0.96400969732038 1 1
1.03597484995967 1.01800787774159 1 1
1.06249832511772 1.04385048299522 1 1
0.704763858739857 0.691681836694962 0 0
1.02112494612748 1.00176923501808 1 1
0.991172994783483 0.973059757395157 1 1
0.919582824314304 0.903376171006533 1 1
1.00080309147813 0.982389340984699 1 1
1.05595692538879 1.03642454921545 1 1
1.04851696784176 1.02902091100428 1 1
1.18363753775238 1.16053739589089 0 1
0.948655895643072 0.931109012960265 1 1
1.03745876864777 1.01762227794613 1 1
0.97960971871003 0.961264895571111 1 1
1.06482888823695 1.04379252725374 1 1
0.989516787377906 0.970778076745907 1 1
0.907909923691951 0.891119691659329 1 1
1.05448916117202 1.03442674770189 1 1
0.888357160485851 0.871270110276252 1 1
0.815291408144248 0.799427738503386 0 0
0.822096796615504 0.807154605718319 0 0
1.30146558406034 1.2774803334093 0 0
1.00658296490922 0.988838877954977 1 1
1.0438790943309 1.02437868901926 1 1
1.13541258363085 1.11533369307576 1 1
0.99777433303734 0.979391782828884 1 1
1.01345586621756 0.995360299562173 1 1
1.00354914432429 0.984636191760523 1 1
0.920386042589983 0.903361647834191 1 1
1.04604513147104 1.02672083576779 1 1
1.06783393920354 1.04860130260659 1 1
1.10607469377334 1.08498042079672 1 1
0.940684804238552 0.924064804651522 1 1
1.00491313311271 0.986854324400304 1 1
1.0090069868157 0.990662503356416 1 1
0.993182386363005 0.975269899430704 1 1
0.982574602430533 0.964174978521234 1 1
1.02387892864927 1.00457124312736 1 1
0.978829721610551 0.959202105725449 1 1
0.980647720361187 0.961532154597174 1 1
1.0061348599646 0.987999420538835 1 1
0.959028599736748 0.941996881981606 1 1
1.05867599268037 1.03962369391381 1 1
0.99301607033 0.973988734166807 1 1
0.941805833132201 0.924398796997674 1 1
1.11207541730448 1.09108575284144 1 1
0.985669335584844 0.967850308737355 1 1
1.0579992686034 1.03677293092198 1 1
0.971636416825809 0.952461256353374 1 1
1.03914630407364 1.01996534502191 1 1
0.910421003335296 0.893468935850771 1 1
1.16590435892256 1.14501158639304 1 1
0.764307544301501 0.749282722142022 0 0
0.992988796577436 0.974094340230073 1 1
1.04035076565394 1.01988130748552 1 1
0.950547126695571 0.933492402030831 1 1
0.97267738787337 0.95393387050111 1 1
0.88986221736609 0.873538170878868 1 1
0.902666758425885 0.885579776433929 1 1
0.978376546494731 0.960720896094872 1 1
1.04708671051554 1.02926706804123 1 1
0.942212740683998 0.924216632250852 1 1
0.890337399073611 0.874858364578132 1 1
0.836827827111067 0.821779417988093 0 0
1.03282221203409 1.01303004841837 1 1
0.954574710464476 0.935123596354213 1 1
1.17766749759748 1.15687024810327 1 1
0.965337838243147 0.947182285816542 1 1
1.00808808864448 0.988886987445755 1 1
1.04609125735786 1.02673807934379 1 1
0.91576469237614 0.89993012921072 1 1
1.0218394588467 1.00178911278846 1 1
1.09390664528065 1.07262144174987 1 1
0.888927862521006 0.873834723243352 1 1
1.06109785735365 1.04217499200877 1 1
0.953150285447813 0.935411451608943 1 1
1.08154502789349 1.06178704550088 1 1
0.9955947130242 0.976800290361366 1 1
1.06505196869845 1.04558491583424 1 1
1.05162348851667 1.0317701246323 1 1
1.00351331633259 0.98429502870297 1 1
0.866337082073374 0.848713540635388 1 1
0.965201840107194 0.948031518144585 1 1
0.984252174700539 0.965482447976058 1 1
0.853652067573546 0.837899838816251 1 1
0.892995219573533 0.876573946474054 1 1
1.01359621372552 0.993896342895675 1 1
0.955902464212256 0.937565300037794 1 1
0.829497040248349 0.813887737565525 0 0
1.03061198469217 1.01124579958424 1 1
0.95241657368134 0.935193375793324 1 1
0.903418466343755 0.887387767607691 1 1
0.831377317247219 0.815427026019802 0 0
1.16664016506952 1.14586355735387 0 1
1.08017474074151 1.05988392544045 1 1
0.97505784430366 0.957047177399239 1 1
0.928662360655823 0.911823269777081 1 1
0.979801301021178 0.962119880457995 1 1
0.976291678190611 0.958300912106254 1 1
0.929576888827172 0.911879146027777 1 1
1.04344080686351 1.02503351815383 1 1
0.917654580777045 0.900421768427379 1 1
1.05842561672794 1.03905670264021 1 1
1.01354458093729 0.994554363239189 1 1
0.963915750320757 0.946414786405352 1 1
0.958358022546977 0.938727496454456 1 1
0.934845267867284 0.91689025610199 1 1
1.10479898489681 1.08461215203215 1 1
1.06717164692555 1.04822145016359 1 1
1.06917641498207 1.04921938822502 1 1
1.01859890768064 1.00064624270131 1 1
1.09237663944225 1.07155645623084 1 1
0.959586633691383 0.940665637868713 1 1
0.837780400353223 0.822138985798519 1 1
1.04069126898921 1.02169249201437 1 1
1.05294425805523 1.03252326775964 1 1
0.953310569904475 0.934570079932607 1 1
1.07059384582699 1.05003890266494 1 1
1.05361197702802 1.03554269361881 1 1
1.06759327909488 1.04738991834465 1 1
1.00509295401787 0.98476929201017 1 1
0.953119300672231 0.935602039138867 1 1
0.956381572741031 0.937899422503588 1 1
0.988044346650144 0.969095525069258 1 1
0.943829767311551 0.926136736892043 1 1
1.06374639307545 1.04350990454625 1 1
0.872076946506157 0.855546235608785 1 1
1.02347773240123 1.00360926377875 1 1
0.990184819057191 0.971816804315283 1 1
1.068595627778 1.04741732123272 1 1
0.932630017534693 0.915488862475405 1 1
0.795676365976964 0.779795278678857 0 0
1.0092903621253 0.990113013384336 1 1
0.865444383278558 0.849801712316299 1 1
0.902496973724503 0.88530041380555 1 1
1.09135862306547 1.07205043617774 1 1
1.13834417229106 1.11746237220815 1 1
1.05729549140133 1.0380435902706 1 1
1.10132316785759 1.08190491584469 1 1
1.00334362302202 0.984199199217566 1 1
1.04942454889346 1.0295298312794 1 1
1.05374259174845 1.0341070841926 1 1
1.09914816493635 1.07839046871328 1 1
0.89661141924934 0.8812934206925 1 1
0.988754336322025 0.969470374096729 1 1
1.04468400524733 1.02595056336073 1 1
0.909647573589023 0.892894897725897 1 1
0.817530005737695 0.802969669791969 0 0
0.83355512954978 0.819478972408848 1 0
0.958731070313068 0.940339526132817 1 1
1.00785267989084 0.989137165454183 1 1
1.09505444657925 1.07470393604409 1 1
0.887222541885562 0.869547785837442 1 1
1.05704791057286 1.03795093128066 1 1
0.95918147924261 0.942584872302005 1 1
0.894264204917909 0.87843485967258 1 1
1.00957704301377 0.990717127500007 1 1
1.09053959860956 1.06863469555224 1 1
1.11963131000145 1.09967082412758 1 1
0.858708745889919 0.843456339921558 1 1
1.12736806880589 1.10704810247767 1 1
0.943790048782978 0.926799235967536 1 1
0.902717236273726 0.88581929404965 1 1
0.972029274944679 0.955013946407697 1 1
1.12260651532406 1.1000532734221 1 1
0.871774190612615 0.854767610373912 1 1
0.825240400940924 0.809553849752406 1 0
0.97655008211529 0.957961860822555 1 1
1.00288985261334 0.984178110697505 1 1
1.00471730200245 0.986726198007589 1 1
0.975184553586421 0.957630266746545 1 1
1.08299375880612 1.06256860995367 1 1
0.937622830445226 0.919815829105336 1 1
0.837435762475052 0.821833595881642 1 0
0.953330150901516 0.935935702406592 1 1
0.944827794903899 0.927278304975004 1 1
1.01977043131385 1.00187159073873 1 1
1.04124237202455 1.02233236238461 1 1
0.963228197983044 0.946054634843648 1 1
1.18038700201291 1.15900606171363 0 1
1.08775689782257 1.06687564655363 1 1
1.08033395721961 1.06103391015113 1 1
1.0642581426588 1.04454151152941 1 1
0.983972781186556 0.964473231227067 1 1
0.9388385930773 0.92111857763758 1 1
0.979471986097576 0.961086222455535 1 1
1.02696738161508 1.00667859774962 1 1
0.934858485571632 0.916198264322964 1 1
0.988551283764811 0.969472080715291 1 1
1.04079955207217 1.02130632292691 1 1
0.966534656640986 0.947584740876673 1 1
0.872099358326773 0.855959789493073 1 1
1.00838170414793 0.989607924918844 1 1
0.932590373921613 0.915201622146062 1 1
0.980919765086206 0.962319247347747 1 1
1.05420244119825 1.0349784345352 1 1
0.801403152159115 0.787001705706203 0 0
1.0545137169444 1.03611389766272 1 1
0.968779997866183 0.95117107876688 1 1
0.8623562734058 0.845598852727673 1 1
1.00261594097691 0.984460498683366 1 1
1.03994537043099 1.02104144331706 1 1
0.972834087180402 0.954316450901939 1 1
1.12794685186098 1.10582735500316 1 1
1.01720803161265 0.999716736610846 1 1
1.03947670470637 1.02124181219968 1 1
0.960729545630321 0.942303474763218 1 1
0.983627180015853 0.964875882714665 1 1
1.03690566427344 1.017645480627 1 1
0.975425966853766 0.956630898597444 1 1
0.99301948168855 0.975140184836669 1 1
1.01117083086218 0.992171412619832 1 1
0.99679321455769 0.9777088098755 1 1
1.01498776651173 0.996497836649636 1 1
1.08901583247258 1.0681585331311 1 1
0.975732170871075 0.957409462654326 1 1
0.978598951254561 0.960528648751287 1 1
0.989412515735918 0.970648882328596 1 1
0.865712561730315 0.84999944698934 1 0
0.947305269462648 0.92803443184973 1 1
1.16873609553258 1.14681952732968 1 1
0.812159772054498 0.796619056325553 0 0
1.01140771314085 0.990525973716941 1 1
1.19472276829489 1.17173590489181 1 1
0.961667139005925 0.94299096939508 1 1
1.02871916530195 1.00963351572891 1 1
0.879430433655593 0.864167115566116 1 1
1.08096723380205 1.05967385556511 1 1
0.951389188319899 0.935319278783904 1 1
1.01631208145081 0.996352648408541 1 1
0.944846908272897 0.927327465563808 1 1
0.971659283983356 0.954508348685635 1 1
0.913562666229175 0.896642497197492 1 1
0.919360251113014 0.901965606443156 1 1
1.06923460096774 1.04957816294804 1 1
0.876393697417518 0.860228970510707 1 1
1.04343135342227 1.02368898123759 1 1
1.10608836799758 1.08375763424228 1 1
0.962972160901285 0.946040603456761 1 1
0.99491934301818 0.977073840844179 1 1
1.05413269086115 1.0343427473064 1 1
1.21097588856716 1.18844771449337 0 0
1.0603345354532 1.04064000717516 1 1
1.00430077116536 0.98551939155275 1 1
1.1051014510012 1.08509389132435 1 1
0.941776143269662 0.925112764269258 1 1
0.905027393030944 0.888554513520739 1 1
0.937321823871305 0.918219655490201 1 1
0.922818355398281 0.905115024570877 1 1
0.886694791785548 0.870384872923374 1 1
0.970501995748797 0.952234107150706 1 1
1.06108643873624 1.04155154433531 1 1
1.0167114186589 0.997634813290205 1 1
1.026136358582 1.00622834913531 1 1
0.935365607710028 0.918361738809439 1 1
1.0650144040722 1.04564128921315 1 1
0.923823784431769 0.906928678901729 1 1
1.05467297384875 1.03586998201345 1 1
0.94884278236931 0.932707964157258 1 1
0.91198879676565 0.895934754922347 1 1
0.974574097365293 0.955698823610224 1 1
0.869476376885085 0.853884600892278 1 1
1.05098379177174 1.03016589828834 1 1
0.969277087954245 0.952170723991144 1 1
0.884976030597736 0.869429655358407 1 1
1.02494773999776 1.00561247595241 1 1
0.994659347973415 0.976370486076708 1 1
1.09233545190192 1.07029519071235 1 1
1.02005152208211 0.998573315126206 1 1
0.889758026771685 0.874066216719049 1 1
1.12543375382177 1.1046037083917 1 1
0.952620060703383 0.935918913068564 1 1
1.05290705670757 1.03409495311723 1 1
1.09423091939968 1.07362455188438 1 1
1.11539705297709 1.09348190768301 1 1
0.921933128185851 0.904619449728957 1 1
0.980195384931855 0.962882780051936 1 1
1.00947380024826 0.989560062521809 1 1
1.07811293559904 1.05880377951105 1 1
0.973952262394873 0.956060155536504 1 1
1.05261738841816 1.03279530726408 1 1
1.00712632198614 0.988735906021418 1 1
0.999487808407075 0.98067602830846 1 1
1.03773620399573 1.01832289794711 1 1
1.07718550858337 1.05794184177081 1 1
1.05760712543553 1.03807786983715 1 1
1.00731738001405 0.98758256137838 1 1
0.957741289127919 0.939430021962116 1 1
1.13155041538228 1.11091453840941 1 1
0.919664617892749 0.903653722828661 1 1
0.980170234769335 0.963468397536832 1 1
1.10508877581057 1.08535849404879 1 1
1.03391312062644 1.01454597985238 1 1
1.0564935243011 1.03885357456604 1 1
0.923513768582629 0.906388173184824 1 1
1.04127885292131 1.02046870619587 1 1
0.969218172037133 0.950921842846557 1 1
1.20119614368834 1.17879537158087 1 1
1.02908284754016 1.01115528106963 1 1
1.06869245555187 1.0485290854235 1 1
1.07020172341531 1.04995477435996 1 1
0.887489691112258 0.870120146082157 1 1
0.964225906835479 0.946015891367929 1 1
0.986147792966934 0.968788957764756 1 1
1.15483667124443 1.13382577944881 1 1
0.89281517757596 0.875608551038769 1 1
1.0282953359163 1.01000516599662 1 1
0.917865436695363 0.899681446746777 1 1
0.94341954005419 0.926860136351516 1 1
0.920255039979409 0.903654733821895 1 1
0.939320112199546 0.920989396832289 1 1
0.936800706584388 0.921450506855439 1 1
0.998986558631944 0.980663051986334 1 1
1.05044584086533 1.02955814947506 1 1
1.09220740206504 1.07118739550398 1 1
1.00338536327201 0.985048146896108 1 1
1.1342390892618 1.11351534471983 1 1
0.83653586774508 0.821901182231473 1 0
1.03554481070906 1.01690784181013 1 1
1.07242585500181 1.05164565870838 1 1
0.982848847203253 0.965189748377056 1 1
0.962473924728527 0.944418124990267 1 1
0.976147587536663 0.957319393254876 1 1
1.00436748291057 0.984373058389426 1 1
1.03531948657837 1.01633420931528 1 1
0.876828686541168 0.86059141972693 1 1
0.815687476417835 0.801145369554863 0 0
0.948353274476818 0.930031690595164 1 1
0.873089170393573 0.85631931923216 1 1
0.937827002957256 0.920245860251071 1 1
0.896874918362553 0.878431953740761 1 1
0.85866045560272 0.843359449477348 1 0
0.994893684954991 0.977370384367251 1 1
0.885790094715706 0.870010091782877 1 1
0.975148309867253 0.957316907784281 1 1
1.04701749859701 1.02751344274662 1 1
0.961750708978081 0.943348316145301 1 1
1.03497093748902 1.01540956777085 1 1
1.15415757850994 1.13311856347339 1 1
1.01909612001375 1.00122451630526 1 1
0.998678627958195 0.979756050675616 1 1
0.988045218122493 0.969356384624642 1 1
0.961930163465517 0.944763654533196 1 1
0.9924882775828 0.975367462795618 1 1
1.00708696255161 0.987394005892643 1 1
0.929691364908828 0.912845139762432 1 1
0.985342878247238 0.966686984297701 1 1
0.865153456081115 0.849242110432712 1 0
0.870528790289648 0.854832705423166 1 0
1.02885860174148 1.01025629789473 1 1
0.945037778247425 0.927942900578836 1 1
0.945945408088224 0.927867819478894 1 1
0.939332488020964 0.922177969690319 1 1
1.19417893242274 1.17136298949183 0 0
1.05275565253298 1.03477486169818 1 1
0.954419698243099 0.937061918612601 1 1
0.89762806085175 0.881010851980916 1 1
1.06312722001096 1.04450932496752 1 1
0.9938837259685 0.976377731937043 1 1
1.00592989083794 0.986014651431136 1 1
1.01549252101599 0.996534072782191 1 1
0.998773041808211 0.980953850066319 1 1
0.988266700456198 0.968243347465611 1 1
1.17968458468641 1.15814867755527 1 1
0.97956296050393 0.960521654145488 1 1
0.784576255791762 0.770270548287421 0 0
0.812391971331051 0.797640671836426 0 0
0.926905710592477 0.910228528257578 1 1
0.887295699409285 0.870124560350344 1 1
0.947171090987396 0.92875275301588 1 1
0.969193429637721 0.950946138809497 1 1
0.859042083849237 0.843301303145388 1 0
0.946354855163876 0.9293896296896 1 1
1.08903566611029 1.06909939934196 1 1
0.986006448215814 0.968030940950155 1 1
1.02577479090549 1.00543954607752 1 1
1.01520896824266 0.99619314887293 1 1
1.02885870789845 1.00853440397753 1 1
1.04379367859779 1.02444846692441 1 1
0.951471254510472 0.934706392729074 1 1
0.939732450958232 0.922018153692482 1 1
1.13366777991317 1.11377612290894 1 1
0.888763234246186 0.872985682289828 1 1
1.22174036658772 1.19925940924283 0 0
1.10150638987059 1.080516692336 1 1
1.14267730730082 1.12144337197342 1 1
0.914885241419636 0.898658504848383 1 1
0.837909105627553 0.8229385518125 1 0
0.941156784640105 0.923914396037474 1 1
1.06212207190802 1.04265669172499 1 1
1.06138252134945 1.04110715156899 1 1
0.902532084431714 0.885074960554469 1 1
0.979665432967422 0.961632589228945 1 1
0.956824243906362 0.939236647285116 1 1
0.996855505511428 0.978360825206245 1 1
0.912669577820343 0.894696672373349 1 1
1.07928617013786 1.06031138931979 1 1
0.987047249358357 0.969110686439041 1 1
0.956447935888588 0.937699658028438 1 1
1.07619376674796 1.05835263742813 1 1
1.04709914508369 1.02669406186631 1 1
1.01492766630785 0.997307294581171 1 1
0.959446804988617 0.94128839685707 1 1
0.916013698627338 0.898696068867234 1 1
1.02038001300201 1.00172117416182 1 1
1.04644126500873 1.02519601562478 1 1
0.992333758251682 0.973330896141884 1 1
1.22515550129479 1.20279963111068 0 0
1.00241258153595 0.983523624491266 1 1
0.929088077567998 0.910013072987732 1 1
1.04425438191028 1.02473679757094 1 1
1.05330291131273 1.0332921117244 1 1
1.00406878855482 0.986518262629286 1 1
0.965333965028559 0.946980919067792 1 1
0.956358013671882 0.938689868034106 1 1
1.08259434870071 1.06323411676332 1 1
0.915146607134566 0.898190020112757 1 1
1.00857085808477 0.989783062955535 1 1
0.97815910215658 0.958811489343243 1 1
1.01533511808821 0.996868819850609 1 1
0.961866026700439 0.94378151104115 1 1
1.05928863033723 1.03893444515928 1 1
1.05304550336715 1.03356681605422 1 1
0.909050058983011 0.892459130499027 1 1
0.86110860784725 0.845789003858192 1 1
0.962854356795448 0.945868505828217 1 1
1.12318543205021 1.10353352353755 1 1
0.987907327119991 0.970811086531263 1 1
0.98461649045612 0.966435087364709 1 1
1.25652933799017 1.23278740356751 0 0
1.07426000601064 1.05523781815922 1 1
0.979825324928974 0.961517146186635 1 1
1.07282575688746 1.05236197920374 1 1
1.00181686266872 0.983894636875185 1 1
1.07023530554399 1.04921647879453 1 1
1.07105498804447 1.05197350908322 1 1
1.1223100638312 1.10322904338125 1 1
1.08547960543093 1.06550723199226 1 1
1.01656724028995 0.997537577408828 1 1
0.915358493560389 0.897786028158251 1 1
0.974694671096519 0.956029595459385 1 1
0.948319450028295 0.929937066450826 1 1
1.01191683741056 0.99334412730658 1 1
0.859067222127984 0.84262285000691 1 1
1.17173289836174 1.15054682387855 1 1
1.06773827574265 1.04813084679971 1 1
0.983175895783419 0.9651398914649 1 1
0.984140257087691 0.965323334944272 1 1
0.975214191185409 0.956345728308048 1 1
1.06643033966962 1.04724835528812 1 1
1.05465006162818 1.03412604391483 1 1
0.873401740625859 0.856556142474896 1 1
0.996737316364213 0.97763705792433 1 1
1.16589825575811 1.14504036708343 0 1
0.971767022269455 0.953324924618707 1 1
1.03670285582009 1.01617121866085 1 1
1.02913081237846 1.01046970932001 1 1
1.06518290916368 1.04414829177148 1 1
0.843947958253163 0.826920238868222 1 1
1.08113044983268 1.06136905143144 1 1
1.05730297694926 1.03729811342177 1 1
0.927801899253968 0.909433529305544 1 1
1.01157532660459 0.990976455045448 1 1
0.887108459904133 0.869156033603973 1 1
0.893396499122818 0.877031781806081 1 1
1.01488887240039 0.996497585583917 1 1
1.02047394922138 1.00000772657478 1 1
0.928263310796861 0.911559569321874 1 1
1.02596776047667 1.00601711968213 1 1
0.977874721268679 0.959519023483464 1 1
0.923168151444277 0.906636590816322 1 1
1.06036924745862 1.03945699817952 1 1
0.993591864002712 0.975592365228135 1 1
0.899015966437208 0.882461221807644 1 1
0.910694518140534 0.892591900157867 1 1
1.03069186734872 1.01183898460177 1 1
0.906051566346092 0.888742612430817 1 1
1.07432107438887 1.05555547347609 1 1
0.795844839936826 0.781507966100429 0 0
1.08904436539887 1.06806279649757 1 1
0.928134093663634 0.910605085575152 1 1
0.890782138681246 0.875161791836941 1 1
1.02749562116919 1.00779774804941 1 1
1.11561570834765 1.09612508135646 1 1
1.10036494321646 1.07979697800216 1 1
0.916802886033143 0.900001639452298 1 1
1.06540050675924 1.04662264395834 1 1
0.94482234056321 0.925644351375862 1 1
1.02406592395017 1.00476217980004 1 1
0.993352728869924 0.972932554610557 1 1
0.940755597697547 0.923428715132862 1 1
1.04965636139222 1.02986052681691 1 1
0.978151234005915 0.961044329312874 1 1
0.995131274198271 0.976596572493274 1 1
0.944053707364099 0.926160780127222 1 1
1.01998670119038 1.00200483932279 1 1
1.03414196969287 1.01387856659852 1 1
1.13417412063231 1.11240995061637 1 1
0.921993789490909 0.90565531553469 1 1
0.950676311536565 0.933328569808809 1 1
0.980791725284743 0.962633188311192 1 1
0.990699784658445 0.973318030290454 1 1
1.00231125466712 0.983272412813018 1 1
0.985671005819121 0.966607589347562 1 1
0.995212056184157 0.976398261907563 1 1
1.05653357892402 1.03640827105525 1 1
0.989474939439738 0.971743816373514 1 1
0.861401386384068 0.843885831175215 1 0
1.11003539370081 1.08891083724089 1 1
0.844971542713826 0.829826054154781 1 1
0.972794602095194 0.955658924284736 1 1
1.03570290736589 1.01657725990402 1 1
0.948817928882315 0.931459381346369 1 1
0.982866499357151 0.965137622479857 1 1
1.06005724259413 1.03990031527255 1 1
1.22336823182438 1.19965123380702 0 0
1.00437975830785 0.986801250863325 1 1
0.958230910458186 0.937202644365401 1 1
0.936193722145348 0.918868002860665 1 1
1.05725953408534 1.03746808163888 1 1
1.07103225088731 1.0508074884275 1 1
1.05725500396862 1.03656890118483 1 1
0.92073494316281 0.903507354928322 1 1
1.11929927897477 1.09733836436333 1 1
1.04118178779323 1.02229995654464 1 1
0.84243024005742 0.824951723996913 1 0
0.951441445376261 0.934572844578364 1 1
0.92091080993174 0.90413272652141 1 1
0.937317329202166 0.919195072185129 1 1
0.998689692953362 0.980284089658464 1 1
1.00320405795344 0.983752239494452 1 1
1.02496800740854 1.00551421340005 1 1
1.10764478565476 1.08774577729506 1 1
1.09447011574148 1.07318940535347 1 1
0.869652537867666 0.853237174422245 1 1
1.0178265753593 0.999420257590516 1 1
1.06638801154969 1.04462472021724 1 1
0.993288845817769 0.973877486547957 1 1
1.03549137134383 1.01596979735593 1 1
1.12671986241001 1.10625121386803 1 1
0.968946106171614 0.951431433772697 1 1
1.01332846247718 0.995842865281277 1 1
1.04226388150636 1.02268693081849 1 1
1.08716864672888 1.06672476539136 1 1
1.07399411990639 1.05369699336073 1 1
0.984531617222822 0.964125449363174 1 1
1.19564791653557 1.17374651592021 0 0
1.06141612006304 1.04085393670532 1 1
0.999963086118012 0.98078453890109 1 1
0.963381936927494 0.945177837956489 1 1
1.02255842273695 1.00343782243432 1 1
1.00978838985446 0.991331493763562 1 1
1.08611004154025 1.06614221998783 1 1
1.13982186904631 1.11826608648245 1 1
1.02764922337302 1.0081938723132 1 1
1.04548484810515 1.02597173283404 1 1
0.972918364170504 0.95430405680334 1 1
1.03757517855534 1.01859245031268 1 1
0.910085249059836 0.893888379210409 1 1
1.01497191811024 0.995455262462011 1 1
0.963732954011944 0.944000933873668 1 1
0.923493398896876 0.906355708128669 1 1
0.810631004932668 0.794787346633568 1 1
0.970344313071938 0.953282570052724 1 1
0.894104605936568 0.877327933846076 1 1
0.923659764208447 0.90697598402724 1 1
0.997688174745706 0.980304286061202 1 1
0.923541703787734 0.905868146962015 1 1
1.17712534188743 1.15408274534104 1 1
1.12483721050371 1.10182869512146 1 1
0.91128776416905 0.894608410798188 1 1
0.940923725357356 0.924563355859874 1 1
1.02478031099529 1.00407529307632 1 1
0.990592552277574 0.972726877584559 1 1
1.14137285982064 1.11846591405595 1 1
0.936886762522803 0.919813522935697 1 1
1.01742980040559 0.999346882929389 1 1
1.08328735010567 1.06282998727735 1 1
0.976606523498301 0.959469668517902 1 1
1.13458722716706 1.11336590207931 1 1
1.05064369692171 1.03115550081236 1 1
0.881521884214212 0.864426556873794 1 1
1.09056466117629 1.06896909431022 1 1
0.938112729858586 0.920308566154617 1 1
1.12108580303496 1.09885796340376 1 1
1.10378675554336 1.0836270032884 1 1
0.98479032558362 0.966134023039742 1 1
1.05383391159434 1.03408249862682 1 1
0.996170372428503 0.977061113483867 1 1
1.12139759662739 1.10098115606569 1 1
1.13350126333514 1.11293675819533 1 1
0.913997681708247 0.897674618216127 1 1
0.967805681321233 0.949512861180503 1 1
1.03026449423939 1.01072333762632 1 1
0.82923098792448 0.813278158160383 1 0
1.03839486128236 1.01823634892445 1 1
0.868736478408549 0.851172363580847 1 1
1.06528524566508 1.0453020537118 1 1
0.93975542734732 0.922057694196599 1 1
0.985075903913897 0.966002634845297 1 1
1.00797994341815 0.988063258111841 1 1
0.992998272748405 0.97553810380539 1 1
1.18373986161612 1.16094797148589 1 1
0.835902549572675 0.819926379518392 1 0
1.06491625637051 1.04638824185391 1 1
1.06405469253929 1.04471938311456 1 1
1.0711738313431 1.05180259040811 1 1
0.890744668833835 0.873763573571906 1 1
0.919059623646781 0.902894972225215 1 1
0.881895994336969 0.865997257135534 1 1
1.03277302264252 1.01574160974062 1 1
0.842542487263755 0.826867249663338 1 0
1.04479813058199 1.02591481194081 1 1
1.14603089582253 1.1263486037445 1 1
1.10046742398674 1.07970095234929 1 1
0.94588166619136 0.927598714218018 1 1
1.03083830982311 1.01273395404585 1 1
0.865068291302374 0.849089800297788 1 1
1.06581522811435 1.04559388548357 1 1
1.00943552902876 0.990815928694681 1 1
0.958663448389368 0.940944172193047 1 1
1.07557987968554 1.05574734990536 1 1
1.03915619622452 1.02025955096125 1 1
0.945509453396583 0.92961534370371 1 1
1.0863489942228 1.06642938478889 1 1
1.02183691740552 1.00245498770911 1 1
0.975322932885574 0.95658574277373 1 1
0.875824724163015 0.859262848932112 1 1
0.865526637605034 0.850167052578262 1 1
0.891060675069392 0.873990346511249 1 1
1.06346616053372 1.04293330251688 1 1
0.916489180720796 0.89881797113076 1 1
1.06350787077342 1.04327366864766 1 1
0.963828425237024 0.945676472480741 1 1
1.01789675723751 0.998022601963195 1 1
1.06177135022642 1.04196232137715 1 1
1.02426724750308 1.00513234311366 1 1
0.832602921037353 0.817009377552577 1 1
1.02096982142583 1.00254426502447 1 1
1.06563347122942 1.04662631826558 1 1
1.05492954102533 1.03565475401117 1 1
1.04792960990462 1.0288955094783 1 1
1.05897056184426 1.03965431121837 1 1
0.940440406665647 0.923669250064686 1 1
0.959519212643644 0.941997573260792 1 1
1.13574883515693 1.11439109624655 1 1
0.918981551962014 0.901999378522374 1 1
1.08667203181129 1.06555157739327 1 1
0.991008390424119 0.971006418206568 1 1
0.952270023910929 0.934486947227393 1 1
1.03480401831724 1.01597428679529 1 1
0.922523991801279 0.906488490206834 1 1
1.07061882292874 1.05155146512911 1 1
0.893276357403493 0.877086746590258 1 1
0.959425146666031 0.942043823413227 1 1
0.989448604537977 0.97024726771095 1 1
1.05045291163708 1.03001138805874 1 1
0.905836192909321 0.888760407374439 1 1
0.907619969978123 0.89050225200519 1 1
1.04572853944514 1.02722540035333 1 1
1.03363373709288 1.01532775657943 1 1
1.23922186773415 1.21591405179797 0 0
1.05036838392161 1.03134003951796 1 1
0.900806041796316 0.884403273497121 1 1
1.09678133711706 1.07578225546331 1 1
0.905784552854592 0.890245336210533 1 1
1.19933144725965 1.17551831975483 0 0
1.05397688296327 1.03273006130678 1 1
1.09867533598955 1.07833465745303 1 1
0.907539685672721 0.891439515310667 1 1
1.17006249283583 1.14819716985457 0 1
1.02964981494565 1.01171204412789 1 1
0.991913653931838 0.973206552616536 1 1
1.07871897887447 1.05975149222896 1 1
0.925075828156296 0.906346959921884 1 1
1.06555729784175 1.04469834832305 1 1
0.945686458988131 0.930145678465409 1 1
1.13663744458841 1.11497240656731 1 1
0.891557689010751 0.87543160430881 1 1
1.0219882428515 1.00155775530459 1 1
0.950213257429437 0.932894748870783 1 1
1.00336103985976 0.985402247617763 1 1
0.944142618962869 0.926986479717375 1 1
1.00860824969244 0.990525360534249 1 1
0.891185100686841 0.874577495256451 1 1
0.892175058914263 0.876062315566333 1 1
1.00428737246623 0.98578027321009 1 1
1.14688893733571 1.12506016505159 1 1
0.95678445614609 0.93900662520529 1 1
0.999155779036399 0.979202065752318 1 1
0.91111203851773 0.895291786001145 1 1
1.07524208380533 1.054753153715 1 1
0.89394739928353 0.878559476539284 1 1
1.06468353332848 1.04520309507131 1 1
1.09145697979991 1.07222548190633 1 1
1.0259234537066 1.00701549418309 1 1
1.034772915315 1.01564903311332 1 1
1.0250540779463 1.00571744629513 1 1
1.00678313742618 0.98838780557467 1 1
0.923577678593754 0.907029171735027 1 1
1.11523380755035 1.09472907068871 1 1
1.11918897953361 1.0990043960482 1 1
0.968831247727547 0.951129467909658 1 1
1.08573439905715 1.06663244687805 1 1
1.00181026849837 0.98313651326068 1 1
1.04759361932524 1.02783777233856 1 1
1.05862219254497 1.03623143145867 1 1
1.01128439341212 0.992021489708327 1 1
1.1008252509091 1.07851234927037 1 1
1.02989492361777 1.01013383525696 1 1
1.1058257616774 1.084806343966 1 1
0.967794553211957 0.948819357627571 1 1
1.00796527356613 0.989509592585865 1 1
1.01492198233353 0.996852429617438 1 1
1.09506202623707 1.07400003502896 1 1
0.979079515020909 0.961099179472098 1 1
1.01799292888635 0.99811168434024 1 1
0.899614461308767 0.882128463458611 1 1
1.01969094587849 1.00100200067147 1 1
1.08692979975408 1.06638457057124 1 1
0.981029123217645 0.962995974987831 1 1
1.00575333986667 0.986201067551454 1 1
0.818657610907929 0.803182364376357 1 0
0.848999059643703 0.833470574730859 0 0
1.00605681973783 0.986672042085224 1 1
0.892817882329261 0.874922352947353 1 1
0.842942466540881 0.826428541081937 1 0
1.07041895170334 1.05109841923419 1 1
0.972626398329555 0.955262118052982 1 1
1.09972094468038 1.0788203634615 1 1
0.997033773344727 0.979918415559797 1 1
1.00741080755906 0.988619711174525 1 1
0.962760685484816 0.944780127080045 1 1
0.913944322326702 0.896988433332917 1 1
0.966611250971979 0.949286696415052 1 1
0.941964412912762 0.926004852636997 1 1
1.03850120750753 1.02071378960292 1 1
0.981385842247123 0.962905129971809 1 1
1.13868499906648 1.11798563824075 1 1
0.871579784796946 0.854703597960204 1 1
0.843871072205472 0.828654833910721 0 0
0.991634818610555 0.972102718673923 1 1
0.985573484350158 0.966338026581848 1 1
0.896126728938651 0.880081814875393 1 1
0.915582101056673 0.898044650404227 1 1
0.996468389709844 0.978233568442719 1 1
1.04921508744748 1.02859528550012 1 1
1.02638371063503 1.00675575709001 1 1
0.943661994974137 0.925386674323536 1 1
0.866899488750694 0.849765345344446 1 1
1.10345783823685 1.08240276676433 1 1
1.04521002804842 1.0245897161747 1 1
1.12023753353635 1.09963029870337 1 1
0.887220124731649 0.870823465845687 1 1
1.04521716545806 1.02525579192942 1 1
1.02875106768675 1.0092231737279 1 1
1.05514262369 1.03449096962105 1 1
1.09619848288026 1.07512021451612 1 1
1.07680752962835 1.0561667589992 1 1
1.02242184816222 1.00480127433606 1 1
1.05529164197226 1.03506907326359 1 1
0.929286943840738 0.911676098198639 1 1
0.840338379749834 0.824840218233898 0 0
1.05816918173647 1.03724779726391 1 1
0.979889839487694 0.961817948897877 1 1
0.906434680488143 0.889955649004701 1 1
1.04842145691166 1.02820854923323 1 1
0.855110804778756 0.839916384975132 1 1
1.05321348918265 1.0341091702203 1 1
1.07185096758522 1.04998072028995 1 1
1.06105225555839 1.04206130490961 1 1
0.9614362888055 0.943215973086865 1 1
0.868529419201143 0.853351269024146 1 0
0.918406592740774 0.900931997782573 1 1
1.08193040532846 1.06239842221269 1 1
1.03056498050004 1.01146983017699 1 1
1.00750751982995 0.988907705835256 1 1
0.921892454378034 0.904201576413098 1 1
0.7708241840189 0.755434741485177 0 0
0.937782020807972 0.921273263602613 1 1
0.941689765266076 0.923901136422435 1 1
0.987995270248716 0.968275833085458 1 1
0.947751435565704 0.929545134712484 1 1
0.999901294684067 0.980424471321771 1 1
0.936166388617901 0.919503528517369 1 1
0.930897884409174 0.913671235339402 1 1
1.08570008062159 1.06616052722914 1 1
1.01766013812361 0.998967664305957 1 1
0.950613537424391 0.932579991766385 1 1
0.937457294478478 0.919216318187658 1 1
1.11464108198114 1.09267215181324 1 1
0.85916327875578 0.842460091293915 1 1
0.87726224607966 0.860377756879073 1 1
0.873943041373285 0.856711660593741 1 1
1.00000023560055 0.981631506868342 1 1
0.906890090034951 0.889874350429233 1 1
0.824175528857742 0.807433237542704 1 1
1.06694420821562 1.04694860938036 1 1
1.01128514220906 0.992856768612443 1 1
0.896757403448003 0.880449792559234 1 1
1.05709617144202 1.03750297052769 1 1
0.929290424124398 0.912020524422389 1 1
0.848575396998658 0.833246297331091 1 1
1.05130281746535 1.03229859158977 1 1
1.05470955875687 1.03508451789285 1 1
0.982048924160503 0.96460712694746 1 1
1.08064426013533 1.06122760384784 1 1
1.0283896772721 1.00916012226497 1 1
1.25073008463418 1.22713008888721 0 0
1.11827360615408 1.0967216104877 1 1
0.85991842389452 0.843903660701293 1 0
0.938604057737819 0.919819573984316 1 1
0.912522225739862 0.895982394452646 1 1
0.918163827729231 0.901674281225587 1 1
0.938522080750475 0.920140875454619 1 1
0.933202704029226 0.915721723912339 1 1
1.07348307151975 1.05431259314251 1 1
1.10149747803135 1.0814318281742 1 1
0.9527178692983 0.9343569473053 1 1
0.965489671564771 0.948459781669387 1 1
0.892244662883226 0.87633459633366 1 1
1.05704545912505 1.03741865288436 1 1
0.92301359239238 0.906468507770526 1 1
0.990637220276436 0.972458737470163 1 1
0.889778033709823 0.874382668886302 1 1
0.998979194756853 0.981408511277649 1 1
0.953970923732804 0.9366741963978 1 1
1.12259172008856 1.09999314394759 1 1
1.04654646443605 1.02746028976493 1 1
0.868119768219784 0.85175374344872 1 1
1.02760063964446 1.00838845281883 1 1
0.881440854121462 0.864639511145616 1 1
1.02084696390825 1.00191072887174 1 1
1.03149132075347 1.01026819333268 1 1
1.01020530395843 0.991303420421809 1 1
0.878529379152899 0.861640339124802 1 1
1.01095220526296 0.991380965446376 1 1
0.953604268353762 0.936426638970772 1 1
0.961358193355718 0.944086247421052 1 1
1.02006185473752 1.00131208215357 1 1
0.866293651775084 0.849195092650474 1 1
1.13522403058979 1.11410577844969 1 1
0.932374035690419 0.914887843175302 1 1
0.952221699428845 0.934664495836179 1 1
1.14596993823928 1.12522917603795 1 1
0.968598377343776 0.950621379038713 1 1
1.00777016461528 0.989621892595207 1 1
0.951831594874176 0.93433764409628 1 1
0.927805171460299 0.911348372556473 1 1
1.05683063757027 1.03745475793679 1 1
1.00307222411921 0.984915635249987 1 1
0.975311315969159 0.958615569912123 1 1
0.906036554618748 0.88892478211513 1 1
1.081676458727 1.06228896125263 1 1
1.02441327996608 1.00515251371588 1 1
1.02950580858965 1.00994386169912 1 1
0.918196915497706 0.901112675188833 1 1
0.979160115488807 0.960529106855593 1 1
1.07530346706936 1.05624472003934 1 1
1.10537721172576 1.08379226347664 1 1
0.862086958546353 0.84644478840391 1 1
0.89992079825843 0.883360454490948 1 1
0.95770602629518 0.939484115545025 1 1
0.924833070518048 0.907460658430527 1 1
0.855051700727292 0.838088797541531 1 1
1.14116526498519 1.11787262596217 1 1
0.907862190374382 0.890540865830381 1 1
1.0018282716393 0.982700656308347 1 1
0.944917853224931 0.927901208706926 1 1
0.975827810465163 0.956540893637687 1 1
1.03405426584352 1.01450770619648 1 1
0.888710622378572 0.872572091712157 1 1
0.899800770844745 0.883604076932936 1 1
0.994469640789849 0.975770771429304 1 1
1.04050889618415 1.02152155223705 1 1
0.999047215537655 0.980884136090695 1 1
0.95971624075223 0.942173927635516 1 1
1.11985372219222 1.09971471671029 1 1
1.03329512069394 1.01309367626764 1 1
1.01245491370834 0.993703854888192 1 1
0.886267513262544 0.870851947142159 1 1
1.02575191610801 1.00592905812629 1 1
0.998477097571715 0.978923430366648 1 1
0.98699895362578 0.969549996230245 1 1
0.889836558968565 0.8732402610315 1 1
0.97780317393211 0.959112957230021 1 1
0.993776112044064 0.975677201230099 1 1
0.849345702076258 0.832556523742888 1 0
0.984999314129062 0.965971278941513 1 1
1.04329509893885 1.02411065144071 1 1
1.19370983216677 1.17209934670929 0 1
0.896602160189536 0.880397220626128 1 1
0.970174323555749 0.95171731593856 1 1
0.911223873659837 0.894964178611101 1 1
0.968046392593791 0.949396513375392 1 1
0.95561832009307 0.937616345422947 1 1
1.10569277165275 1.08467003388241 1 1
0.959551269983408 0.941566510252867 1 1
1.06099085331443 1.04059995430888 1 1
0.958447757209452 0.941270810875696 1 1
1.03785026102323 1.01771675226637 1 1
1.00950729460635 0.991802508424736 1 1
0.840458335666675 0.824597658269389 1 1
1.04455831919206 1.02480661051122 1 1
0.987409106050592 0.96883531272766 1 1
1.02666547974111 1.00756202575932 1 1
0.949809327765842 0.932637492577639 1 1
1.01491070871045 0.997249807231901 1 1
0.970541729288441 0.952967438184679 1 1
0.963238763019244 0.94480267811728 1 1
1.01474500496811 0.994703068228764 1 1
0.961917663301402 0.943331639626618 1 1
1.18911887012994 1.16557331695166 0 1
0.926935987873674 0.909632430873593 1 1
0.918702683012511 0.901319446426585 1 1
1.10615592774746 1.0859472451766 1 1
0.985431201028129 0.966937896968888 1 1
1.08158093035486 1.05983818563462 1 1
0.914583064596486 0.897763401767224 1 1
1.11401553922256 1.09363160544822 1 1
1.15322860784261 1.13081423818737 1 1
1.28031565135848 1.25578341940732 0 0
1.18928285558921 1.16682556569745 0 0
1.05038355601584 1.02859437248597 1 1
1.01659098048196 0.996201470291377 1 1
0.970355937774312 0.952487285118996 1 1
1.06702641268236 1.04735083221271 1 1
1.00878683740103 0.989258588884366 1 1
1.07680711676315 1.05724438886898 1 1
0.990159495807486 0.971345130881201 1 1
1.07945364650653 1.0592224532062 1 1
1.02446681510824 1.00546651250713 1 1
1.01352318791759 0.995115962794138 1 1
0.982994061901392 0.966461039280642 1 1
0.917921715967015 0.901182462838308 1 1
1.04783390183929 1.02938207097497 1 1
0.967083988462624 0.949449028317466 1 1
0.973769085197906 0.954416777847065 1 1
1.05912362771298 1.03878381347753 1 1
0.844710105744721 0.82834848635944 0 0
0.997312087350856 0.977182236031452 1 1
1.02581287142785 1.00570508755842 1 1
0.985117663717376 0.966165175170045 1 1
1.05507455429697 1.03499596053642 1 1
0.987373457403864 0.969112742468771 1 1
0.981391098353079 0.96301092371658 1 1
1.03570950398163 1.01625328587966 1 1
0.999694942266839 0.981694409712101 1 1
0.885646749224975 0.869675961541796 1 1
1.02279361682953 1.00407330401277 1 1
1.01194672907445 0.992660125851493 1 1
1.08392716910006 1.06528705280891 1 1
1.03353812869559 1.01327061655301 1 1
1.01274946634274 0.994288926840191 1 1
1.10514370803578 1.08425661535089 1 1
0.89480696823347 0.87749507261576 1 1
0.890468732743501 0.874160748961273 1 1
0.93067436287008 0.913207701735154 1 1
1.02763306438751 1.008398767586 1 1
1.01933534927306 1.00134393930467 1 1
0.89534819139148 0.878600282664786 1 1
1.05607865721128 1.03691265943011 1 1
1.08981024810149 1.07090927056978 1 1
0.981745112290411 0.963886077992657 1 1
0.896993511268849 0.879584576265986 1 1
0.940929169203208 0.923870188057758 1 1
0.85363642953188 0.83846977148708 1 0
0.825887173665487 0.810793903981577 1 0
0.775896832450216 0.761278930292179 0 0
0.842956856565621 0.827607980097165 1 1
0.9156063439473 0.899579244247524 1 1
1.01639640760399 0.999324739411155 1 1
1.00449379687061 0.985849312579984 1 1
0.964667943155074 0.947717970580288 1 1
1.10292250172609 1.08292995711201 1 1
1.02475072168203 1.00492027796975 1 1
1.09814305283156 1.0792283437272 1 1
0.789374913612411 0.774362073364033 0 0
0.931993140398351 0.914919315454327 1 1
1.08653154001039 1.06724624003848 1 1
1.02579008367392 1.00748765609309 1 1
1.05589714901454 1.03581056030344 1 1
1.01459536243878 0.995257793662298 1 1
0.944559611252162 0.926812849928397 1 1
1.02084084782748 1.00185013671331 1 1
0.965270523593432 0.946891179948448 1 1
1.07427700009731 1.05331313191065 1 1
0.875709383338951 0.85907002820877 1 1
0.979141960078433 0.960833197947082 1 1
1.13608727363427 1.11542401945521 1 1
0.906871984626045 0.891114010402552 1 1
0.968741430577763 0.951491249657018 1 1
0.877172765647317 0.860365900778086 1 1
1.00498746997228 0.986834053814976 1 1
1.03362354612289 1.01501307924146 1 1
1.15064896230748 1.12998647387295 1 1
1.04634275623024 1.02807551654537 1 1
1.11819743482198 1.09814947238065 1 1
1.01844050262788 0.999111481788507 1 1
1.04982363013043 1.03031908441235 1 1
1.09732850698911 1.07734528309982 1 1
0.834942319825776 0.819795712960188 1 0
1.01646328542797 0.99672848330557 1 1
1.03528550651744 1.01653667522519 1 1
0.935352177467149 0.917687894498411 1 1
0.977025601001635 0.957058245293225 1 1
0.997102726230792 0.97890434765974 1 1
1.01045730683227 0.991823157114555 1 1
0.991050286665583 0.972891105165106 1 1
1.13821305018095 1.1173183423352 1 1
0.886497867110371 0.869528156719698 1 1
0.940911249343981 0.922640759292591 1 1
0.989696622392019 0.972047307209958 1 1
1.00028131049307 0.98228324944093 1 1
1.01154594859737 0.993045931123675 1 1
1.08544949104051 1.06424634240513 1 1
0.982946797554253 0.964978469908254 1 1
1.0298251889566 1.0114704551107 1 1
1.01645846395636 0.997947304854254 1 1
1.14181397470993 1.11936314267546 1 1
0.927399746436248 0.909970793824037 1 1
1.12559097104011 1.10399238142077 1 1
0.978088142507427 0.960756502516399 1 1
0.983133283048558 0.96323264446869 1 1
1.11573695700793 1.09507696522298 1 1
0.898519016223741 0.882290507986626 1 1
1.09595029597777 1.07466748784551 1 1
0.942108278284051 0.923634646187942 1 1
1.03717377784616 1.01767006225073 1 1
1.08886314409857 1.0687726747646 1 1
0.86667352106616 0.850744124381724 1 1
1.08578710139928 1.06507383870951 1 1
0.858175496328591 0.843084244261263 1 1
0.983569589942704 0.965945105667545 1 1
1.02617610162135 1.00568281948356 1 1
0.950266420944089 0.932347074972799 1 1
1.11677774914451 1.09470010871202 1 1
1.17708738831507 1.15527519098771 1 1
0.996663908255441 0.977058118272592 1 1
0.913398248536405 0.895874741112903 1 1
0.971984557461533 0.951320611377973 1 1
0.959202036363444 0.941258758027205 1 1
1.13126482411839 1.11044974667628 1 1
1.01371741333464 0.994347315540052 1 1
1.05730775811705 1.03577734404 1 1
0.980986786014805 0.963064998529802 1 1
0.911228557681141 0.895304568312318 1 1
0.903052914874825 0.886241195580394 1 1
0.997588023937984 0.979910850544739 1 1
1.04936920325824 1.03098892342718 1 1
0.820024898471127 0.804982138189036 0 0
0.944116124801444 0.926005778652226 1 1
1.11399313061658 1.09332108719959 1 1
0.98831719356954 0.970510938017412 1 1
0.965371826985698 0.947365930896769 1 1
0.960851863957991 0.942664549458197 1 1
0.964170488154885 0.947520942838344 1 1
0.995302555126736 0.976334390638433 1 1
0.947092465231962 0.929026250687511 1 1
1.12329904416453 1.10180430133846 1 1
0.916060109952532 0.899704276419063 1 1
1.01214713642799 0.993127267781045 1 1
1.05546814307732 1.03578419584399 1 1
1.04513593572742 1.02479121965871 1 1
1.00701405977287 0.988762275394433 1 1
0.874527436728573 0.859017401653668 1 1
1.07743227330714 1.05872834776896 1 1
0.900097073371486 0.882190710564486 1 1
1.10117453744831 1.07945522186937 1 1
0.946933420083488 0.929773201864271 1 1
1.05170333664548 1.03247868799349 1 1
0.92844848054698 0.911711118117166 1 1
0.968594606926949 0.95071024067232 1 1
0.967548193808111 0.950429841732056 1 1
1.10766197762592 1.08661339328802 1 1
0.978874847447706 0.959688969181901 1 1
1.00356887761055 0.985284713897278 1 1
0.759486750078079 0.745183505227277 0 0
1.10436132300252 1.08356294340201 1 1
1.03426227411464 1.01599543370561 1 1
0.978141663806423 0.959392185245675 1 1
1.02876173779935 1.01020396951507 1 1
0.97148962193536 0.954268379814492 1 1
1.02576169263314 1.00777066146302 1 1
0.82217569924785 0.807055292841736 0 0
0.900793784023189 0.885898033814433 1 1
1.06236259391613 1.04371592497077 1 1
1.03917634978072 1.01998749145294 1 1
0.788874796946289 0.774395937498655 0 0
1.12029185797074 1.09854526395925 1 1
0.911456695903399 0.895070163909754 1 1
1.15762000140325 1.13632158520837 1 1
1.09959955547939 1.07917266429159 1 1
0.920556158019688 0.902789266648789 1 1
1.02880773159273 1.00945540874369 1 1
0.980099595304085 0.96205416117852 1 1
1.04349671176384 1.02315615817231 1 1
1.08922211457035 1.06944839934428 1 1
0.929208625694377 0.910293996089269 1 1
0.969051132634115 0.95033736257363 1 1
0.85839696489369 0.842197355657855 1 0
1.21274734484994 1.18960817658887 0 0
1.08621844931843 1.06659566450322 1 1
0.992368752017616 0.973433548721497 1 1
1.03019557308014 1.01034656627314 1 1
0.98465042679719 0.966629092918519 1 1
0.904897133612609 0.887849125961836 1 1
0.850757709505144 0.834750028591125 1 0
0.919771092477887 0.902202445832561 1 1
1.08535110019449 1.0659685179073 1 1
0.735764355592188 0.721363069854327 0 0
0.86876962723116 0.851700159764321 1 1
0.952543711006361 0.934126847556071 1 1
1.0145032735189 0.995770522437017 1 1
1.0661345547596 1.04676742526391 1 1
1.09835053733946 1.07770128033919 1 1
0.879446514057765 0.863070876546273 1 1
1.00150552570616 0.983757376396647 1 1
1.02062634623389 1.00156101477318 1 1
1.11240091998353 1.09140422370111 1 1
0.980501551636599 0.96343675990574 1 1
0.967019896058676 0.94939163871992 1 1
0.975739933517452 0.958262010516769 1 1
0.965757102188034 0.94720700043737 1 1
0.92913729886123 0.911567692628201 1 1
0.973302604370594 0.954225466523452 1 1
1.09805373242637 1.07648557195326 1 1
1.01276157022888 0.993350828124369 1 1
0.864945852535158 0.848613400171375 1 0
1.00879216259668 0.990546156114823 1 1
0.916245539744436 0.898540995702615 1 1
1.01022104445813 0.990503033236985 1 1
1.00291754240996 0.983557185935936 1 1
1.01912035411922 1.00109869324921 1 1
0.979707200544639 0.961025008493425 1 1
1.07334920460443 1.0527973160816 1 1
0.964853134740563 0.946109689497997 1 1
0.96336224630166 0.945942029707286 1 1
0.884701074379525 0.868772099357487 1 1
1.04593154543269 1.02680023374024 1 1
1.09158928990944 1.07246777855237 1 1
0.906883990973166 0.889442034228675 1 1
0.9832626875366 0.963759377404185 1 1
1.01736206031917 0.997790677584735 1 1
0.991241871074355 0.970749618677648 1 1
1.03477711256633 1.01447428813662 1 1
0.957968871003481 0.938512806233142 1 1
0.960870911964092 0.94355113352929 1 1
0.946487467734009 0.929765503535171 1 1
1.04319793385709 1.02335408310433 1 1
0.947559031749849 0.929633179672731 1 1
1.11944166741905 1.09884512554041 1 1
1.05196441669717 1.03288744286705 1 1
0.86954101440572 0.852546081240428 1 1
1.09782042499695 1.07769915776772 1 1
1.08349206718778 1.06326816833751 1 1
0.887918989490507 0.870890710757261 1 1
0.939093561451965 0.920988552828829 1 1
0.997595178528109 0.979191302267245 1 1
1.04700310898081 1.02739336237598 1 1
0.97768123562786 0.95924578623979 1 1
0.967277463426884 0.950718864043826 1 1
0.929414501984354 0.911475955399705 1 1
0.792773981373921 0.777330405969378 1 1
0.979688800731603 0.961587493176373 1 1
1.06900044733827 1.04867599440034 1 1
1.03526783275057 1.01588832656485 1 1
1.07286930457545 1.05314859244015 1 1
1.15533979781056 1.13407431522524 1 1
0.927849604526219 0.910394337624397 1 1
0.88516264031937 0.868692887304309 1 1
1.15738361288191 1.13679588466457 0 1
0.820785748468833 0.806177043685475 0 0
1.02664113681551 1.00777240227325 1 1
0.868258600608091 0.851408889232953 1 1
0.93481133768347 0.916154868572449 1 1
0.919213846586048 0.900973008480088 1 1
0.95658959159012 0.939021015281394 1 1
0.993739960429431 0.97506993720499 1 1
1.06376099388439 1.04289334208483 1 1
1.0119929943306 0.99264896818062 1 1
0.951852359504569 0.934743276866012 1 1
0.868327977850514 0.851883060757449 1 0
0.895125552138424 0.878173865551677 1 1
1.0057009942346 0.98689797064935 1 1
1.02438498255247 1.00437181119833 1 1
0.920669173668349 0.902938068975405 1 1
1.08963915881701 1.06738959332516 1 1
1.05042544298128 1.03182044673646 1 1
0.913516549730298 0.896376807098259 1 1
1.09662825400346 1.07530031760795 1 1
0.939548207763298 0.921551687605934 1 1
0.957785449101607 0.940139419966486 1 1
0.981817912286071 0.962591379940847 1 1
0.877591636452413 0.86188845060833 1 1
0.971084735734583 0.95373807338373 1 1
1.07540317130161 1.05659150787529 1 1
0.894139758029422 0.878404053012086 1 1
1.03572300489417 1.01543810784577 1 1
1.05244989648243 1.03259287382491 1 1
1.00122663220511 0.984082908428728 1 1
0.899295032316172 0.881370030167199 1 1
1.16192096126969 1.13981680657358 1 1
1.0907014176448 1.07005373538301 1 1
1.18504904590502 1.16396974159344 0 1
0.926391000710911 0.910770950288742 1 1
0.903211986347267 0.886736420068203 1 1
0.97194720739151 0.951714153251498 1 1
1.05765032990443 1.03697559570421 1 1
0.982974251527498 0.964950646798055 1 1
0.972881326833429 0.955234850332516 1 1
0.84348078105148 0.827665727108257 0 0
0.991098928675671 0.972553375949723 1 1
0.931140832992358 0.913465015553618 1 1
0.96509070923603 0.947192755670022 1 1
0.774128914407238 0.7597754912717 0 0
1.12442693830892 1.10253700912332 1 1
0.974938502692322 0.956750876441635 1 1
1.08926842409726 1.06857529012635 1 1
0.978573855170745 0.959935587476927 1 1
1.04578323282972 1.02686384852064 1 1
0.859825976366277 0.842929432511892 1 0
0.979753936493664 0.961983052477283 1 1
1.0560035911603 1.03608946430108 1 1
1.02224130575362 1.00280030855923 1 1
0.99239975176972 0.974086298258443 1 1
1.06205604806797 1.04150886485327 1 1
1.01584301860087 0.995764335082507 1 1
0.950288432497251 0.933231748923937 1 1
1.06072828289654 1.04142382023259 1 1
0.961380902750699 0.943393299853195 1 1
1.02552222358204 1.00665334549207 1 1
0.882824101535516 0.866967462881656 1 1
0.952253561271987 0.934974694890225 1 1
0.973225641565083 0.955148086999852 1 1
0.981346564132609 0.962468116515689 1 1
0.88281218416601 0.866772042999971 1 1
0.993374648956771 0.975334594902613 1 1
1.10930735912018 1.08946256755827 1 1
0.976011746609513 0.956581693924061 1 1
1.00284903721362 0.983498736040256 1 1
0.932860828923965 0.914988066083272 1 1
0.906909913105463 0.890572864021651 1 1
1.03956612797303 1.01969599293384 1 1
1.01407115460928 0.995530624096722 1 1
1.03425311170435 1.01579486775473 1 1
0.996997475740666 0.977506703046745 1 1
0.966035020041572 0.948038175895469 1 1
0.963869208391606 0.945739624427953 1 1
0.97175489087698 0.952426976969785 1 1
0.981776955692018 0.964644310155295 1 1
1.03455569142224 1.01581007463815 1 1
0.950697741588897 0.933777904371557 1 1
1.12009455748981 1.09890460101424 1 1
1.03741678136707 1.01849444704521 1 1
1.13934753575312 1.11711736296915 1 1
0.921192232793806 0.903285906371584 1 1
1.13435632368347 1.113371221424 1 1
0.986612059064874 0.967939089374998 1 1
0.738943025407614 0.725181557357263 0 0
1.06169432498862 1.04327864240864 1 1
0.970248751355671 0.952185567143542 1 1
0.98506941592761 0.967780883395412 1 1
0.995501690133833 0.977318234404454 1 1
1.13897361671647 1.1180103667777 1 1
1.09514795046228 1.07446757928116 1 1
0.894515249241823 0.878633993935685 1 1
0.936860443092641 0.919968875741902 1 1
1.00603516115572 0.988824122498875 1 1
1.09512536569135 1.07449653389685 1 1
0.935592926759401 0.916847277537964 1 1
1.04016170097841 1.02040436759873 1 1
0.967037555559497 0.948916610133712 1 1
0.981243913852901 0.96219067766392 1 1
0.972252788392269 0.954351811882138 1 1
1.14036495785452 1.12030947070654 1 1
0.92437361261582 0.907094726494845 1 1
0.918576293950473 0.901294451306814 1 1
1.01487803094891 0.995550997537112 1 1
0.935419689380929 0.918128959168751 1 1
1.10151199655352 1.08071000975523 1 1
1.02115353506504 1.00151264680622 1 1
0.85531324872997 0.839366479525238 1 1
0.931513142636431 0.915049675160353 1 1
0.974597341092666 0.956638867971281 1 1
0.801132103214565 0.785194864168239 0 0
0.951390016956832 0.933252236960773 1 1
1.07401386015773 1.05394897570235 1 1
0.994293195681279 0.976163089857487 1 1
0.899762891347837 0.882486429323194 1 1
0.990611838102281 0.972754600405553 1 1
0.949245578002686 0.931743714807528 1 1
0.974739552799265 0.956966256585958 1 1
0.890605869902804 0.874066138030159 1 1
1.07708710860827 1.05662466394864 1 1
0.890665141895978 0.873572293906891 1 1
1.00384023830387 0.984993261973852 1 1
1.03624224304276 1.01735084742405 1 1
1.09698375323719 1.07710272727279 1 1
1.02305904047208 1.00352164175549 1 1
1.00194288245844 0.984138673116939 1 1
0.966983149353023 0.950150292276392 1 1
1.02887787195469 1.01009699040467 1 1
1.04091449232956 1.02259817502204 1 1
1.08547315303871 1.06428180494188 1 1
1.0674718459848 1.04662532426533 1 1
0.91354974580732 0.897327608515265 1 1
0.92453715316822 0.907430933859464 1 1
0.963433745710059 0.944256007663025 1 1
0.969284914574058 0.950938566059564 1 1
1.01254264251575 0.993738284939268 1 1
1.03429063849475 1.01418579561074 1 1
0.915291993114919 0.897475736692784 1 1
0.912666008740253 0.89283748001455 1 1
0.927520556177081 0.909963866216866 1 1
1.1103409531457 1.08985218385124 1 1
1.01017251405057 0.991440107343107 1 1
0.945742152455458 0.927171730746903 1 1
1.01540978054793 0.996013942959112 1 1
0.954129460575264 0.937435244520432 1 1
0.946842119970933 0.928764274428841 1 1
0.929356599015941 0.911657730646971 1 1
1.08640536253216 1.06667016637775 1 1
1.00346267688994 0.984450455860925 1 1
1.02618021993447 1.00691328121931 1 1
0.912265899929748 0.895337735882732 1 1
0.982111399894501 0.963534809460652 1 1
0.993105055894253 0.97468402198178 1 1
1.11300225064302 1.09236807230044 1 1
1.05290794346617 1.03280996202801 1 1
0.962847929680781 0.945270811645975 1 1
0.841672857198738 0.827034702841726 1 1
0.994489003687209 0.97609949426209 1 1
0.992776466639612 0.973519429415517 1 1
1.01300113436626 0.994240824887189 1 1
1.01812417007919 0.998457766331331 1 1
1.01137023778698 0.994203795943234 1 1
0.757753970676608 0.744075699113905 0 0
0.961192580415822 0.944935653298396 1 1
1.05725938957029 1.03825131336396 1 1
0.978249733868054 0.96059253059319 1 1
0.854469656989277 0.838178388986263 1 0
1.07280060444374 1.05369633412088 1 1
1.06637836488836 1.04639526682985 1 1
0.95795453084603 0.939025997886138 1 1
1.1166166376482 1.09615704796603 1 1
0.849990876051089 0.833212119212426 1 1
0.835451060564647 0.816455075755678 1 0
0.917871479921004 0.900514562909367 1 1
1.01455494698765 0.997402848999919 1 1
1.04274984696846 1.02402387823156 1 1
0.935639264087082 0.919292305531294 1 1
1.05150186278789 1.03309614627275 1 1
0.98674143898319 0.966916986882706 1 1
1.0410668014756 1.01968197799211 1 1
1.11584555424961 1.09534512151381 1 1
0.818907958587274 0.803307036858354 1 1
0.883325012166792 0.867391447138194 1 1
0.903327922780201 0.886032010218921 1 1
0.96088955393191 0.942712385877182 1 1
0.872681946710072 0.854904771539478 1 1
1.17616046733762 1.15492197446965 1 1
0.981563641218151 0.964683649051099 1 1
0.968165058717427 0.950036262479461 1 1
0.976705611845266 0.957987059906056 1 1
1.07664324070502 1.0571076531334 1 1
0.974881755676539 0.955266278692452 1 1
1.0654905596361 1.04623692711186 1 1
1.10198635970513 1.08093272466258 1 1
1.05200034059037 1.03350035632351 1 1
1.0294083721916 1.01075387920984 1 1
0.934285411645289 0.917558784152318 1 1
0.926232723808654 0.909842666709624 1 1
1.16647964932055 1.1444388442304 1 1
0.826986881292353 0.81201135753438 0 0
1.07573922911872 1.05561791329367 1 1
1.03134865664042 1.01262696655175 1 1
1.15532174040897 1.13379517545601 0 1
0.972934897994452 0.955873810042878 1 1
0.955455252816938 0.93755582259206 1 1
0.97932365763687 0.962928904915774 1 1
0.966703464909329 0.949045919271422 1 1
0.945394731313003 0.928723928325133 1 1
1.01785526160473 0.999339736583081 1 1
1.0451304004446 1.02627416997957 1 1
0.980295058139616 0.96155291822292 1 1
0.901767143305912 0.885996247205057 1 1
0.793103760220021 0.778305945440897 0 0
1.09407036548073 1.07422659896849 1 1
0.947198213177144 0.930277088660594 1 1
1.16443230813677 1.14274608981003 1 1
1.02024371754712 1.00342368002966 1 1
0.93870244493896 0.92204648846386 1 1
0.89669852964847 0.879358895205186 1 1
0.875478491090248 0.859111689901583 1 1
1.01434059993199 0.995732008686519 1 1
1.1922663535522 1.17015439806365 1 1
0.922733169332597 0.9056080982532 1 1
1.04276022452265 1.02472782027899 1 1
1.15510295739056 1.13349011044964 0 1
1.13689169439857 1.11528661754556 1 1
0.904509500495237 0.887757109451788 1 1
0.988740027886612 0.969326336888699 1 1
0.971557690025905 0.953889691741702 1 1
0.999500146823996 0.981186608314866 1 1
1.04287749688165 1.02346665288781 1 1
0.923156412375606 0.906978283412672 1 1
0.958875803958449 0.941749490329684 1 1
0.984990048365021 0.967032234690579 1 1
0.806070396319355 0.790534983105378 0 0
0.926975344539577 0.90992516900574 1 1
0.950823669679198 0.933250588279778 1 1
1.07607132281663 1.05633847162924 1 1
0.909600165556675 0.893470147911298 1 1
1.00695103165494 0.988152970017505 1 1
0.86252698065507 0.845813785031055 1 1
0.97038029048858 0.950039239011132 1 1
1.18294765783757 1.16084862077862 0 1
1.04099122767268 1.02197769279077 1 1
0.909175799895215 0.891922821755895 1 1
0.884641418534917 0.868803864209838 1 1
1.06577029835621 1.04621124029977 1 1
0.980980696674265 0.961586243350104 1 1
1.00018784226574 0.982495671348635 1 1
0.879570115618706 0.864003761234739 1 1
0.756584436069806 0.74361677239454 0 0
0.892110644088618 0.875495926227834 1 1
0.947294112046063 0.928586003984417 1 1
0.964760870049649 0.947796142972892 1 1
1.02091384750003 1.00110917285231 1 1
0.905767269852925 0.888540955141704 1 1
1.04763152533287 1.02813833847138 1 1
0.948154722507053 0.930041745489941 1 1
0.974191499401522 0.956835611333205 1 1
0.990562297071558 0.971068410189427 1 1
0.981986579200092 0.963013477882028 1 1
1.04765946256934 1.02770805177647 1 1
1.00993766860808 0.992533109929634 1 1
0.942994281642225 0.926238906061431 1 1
0.94829999576326 0.930476601741042 1 1
1.11376436625503 1.09373739172535 1 1
1.02347531420088 1.00644821924473 1 1
0.992735216840577 0.975216790706516 1 1
1.10893052347584 1.08827556545038 1 1
1.06436857789085 1.04331366039966 1 1
1.00157736263471 0.98164118349059 1 1
1.13635687671441 1.11501369806496 1 1
0.893910974156128 0.877547568072936 1 1
0.907864844536428 0.891638514847915 1 1
1.09412501769435 1.07313897313982 1 1
0.855110979696531 0.83878311203367 1 0
1.01741904499736 0.999909480134427 1 1
1.03620954639737 1.01593692312332 1 1
0.854351419491232 0.838740911729436 1 1
1.00456434641318 0.986381687528164 1 1
1.02658864074185 1.00843812568097 1 1
0.961474527161793 0.941742404249028 1 1
0.929657431268645 0.91276346124628 1 1
0.998165477375995 0.980440685571032 1 1
0.983787462309653 0.965917287883429 1 1
1.05776407096112 1.03794891946523 1 1
1.02820415801189 1.01034717104327 1 1
1.09904114273133 1.07696117846998 1 1
1.01434051453824 0.995352738944895 1 1
0.976538219475216 0.959228033522379 1 1
0.920854053088927 0.904669266947934 1 1
1.13744087425829 1.11576807612283 1 1
0.96619441337808 0.9478560657755 1 1
0.934444411673851 0.917715332186024 1 1
0.97035947740735 0.952605874427186 1 1
1.18405519382827 1.16009210664941 1 1
1.01975633480017 1.00118060951154 1 1
0.947162703466022 0.929358322762801 1 1
1.02439383867937 1.0055382261629 1 1
1.06381026261256 1.04303289159286 1 1
0.924618370147527 0.907664820849511 1 1
0.965610747207901 0.948666098542317 1 1
0.867125173774889 0.850343295721975 1 1
1.05627306393756 1.03570091707964 1 1
0.989169252607851 0.97025183508893 1 1
0.997875513120821 0.980043958253972 1 1
0.96399243017742 0.946464163303264 1 1
0.980581086071456 0.962959634927079 1 1
0.984475223827327 0.966338297089617 1 1
1.09914903212665 1.07797082925787 1 1
1.05255047618003 1.03315373772435 1 1
0.810107718680215 0.794190481280575 0 0
1.07892939204364 1.05892871188673 1 1
0.976302349007309 0.958061127399483 1 1
1.21969899282355 1.19797734843621 0 0
1.08879778001396 1.06918441873791 1 1
1.04836214487572 1.02868889459562 1 1
0.890784866511732 0.874858581053302 1 1
1.07866669161176 1.05943393948557 1 1
0.944683611218056 0.927025960123475 1 1
0.868054393884521 0.851130419728495 1 1
1.02201026017374 1.0038399850346 1 1
0.984063634329783 0.967492002202142 1 1
0.695620064495899 0.683510281915142 0 0
1.05959808270559 1.04018252403302 1 1
1.01797077850744 0.99935946864256 1 1
1.0963433417097 1.07625217764442 1 1
0.958616697111102 0.940441546774449 1 1
1.08487360501321 1.06354087285382 1 1
1.00406433400331 0.984940917044505 1 1
0.890052331911319 0.874700924242592 1 1
0.972933021451537 0.955800738436422 1 1
1.00071438572495 0.981929621874613 1 1
1.03923281485937 1.01879971665683 1 1
0.963941537322509 0.945934926515501 1 1
1.02551151548113 1.00578800663368 1 1
1.00948389438102 0.990731585850985 1 1
0.935716387329061 0.91910699132059 1 1
1.09019096464816 1.07053749365742 1 1
0.904569817607482 0.888014620174275 1 1
0.921238487817379 0.90363627729147 1 1
0.931897698163888 0.914869755790471 1 1
1.13753158256667 1.11700569952059 1 1
1.03769514072444 1.01856083208791 1 1
0.789546136304934 0.77557259468163 1 0
0.903760211559743 0.887050237351336 1 1
1.16790248692266 1.14750922225318 0 0
0.962659345530924 0.943858955534146 1 1
1.05963581077617 1.04000666750079 1 1
1.04073807032737 1.0210163183283 1 1
0.862488776588714 0.846941434543357 1 0
0.916958036377709 0.899930230493675 1 1
1.07505185138167 1.05384939899108 1 1
0.868174360947131 0.85208539188538 1 1
0.851210798420466 0.835212449214589 1 0
0.985500563005527 0.968541174847961 1 1
0.908442907846372 0.890524180697419 1 1
0.927813517708099 0.911128503097146 1 1
0.854848462713794 0.836946611480441 1 1
1.035225133414 1.01477370104767 1 1
1.16757864818774 1.14606043025278 0 1
0.901780417340968 0.885228441062916 1 1
0.925148673920425 0.905930237217212 1 1
0.954961547312803 0.936914692775814 1 1
0.924786875863443 0.906837214729045 1 1
1.01909425843973 0.999989181165575 1 1
0.929268354052066 0.912942468120669 1 1
1.12408645653745 1.10340538375832 1 1
0.933757952829902 0.915612325704232 1 1
1.04344409169868 1.02389881812302 1 1
1.1116424543821 1.09100880956422 1 1
0.970607710733438 0.953695207096253 1 1
1.23250193068916 1.20803148627813 0 0
0.976543523153916 0.958713206741565 1 1
0.975592622833611 0.956872593620344 1 1
1.04522448752816 1.02537220700803 1 1
0.783259069563633 0.768889882231969 0 0
1.03518840276316 1.01556808483175 1 1
1.09614086231293 1.07446151155909 1 1
1.02763830529639 1.00879890974307 1 1
0.89649241808725 0.879149199328479 1 1
1.05777324744408 1.03808419715059 1 1
0.970482909413707 0.952147834367672 1 1
1.19563570376435 1.1732497649668 0 0
1.11119577392632 1.09114110246294 1 1
1.12778796682474 1.10773084485722 1 1
0.974497114942365 0.955951828131879 1 1
1.01483775856409 0.996202244578359 1 1
0.994496974627045 0.975621870995865 1 1
1.00689949359186 0.988728128365292 1 1
1.03830865925358 1.01913231766998 1 1
1.09979859960078 1.08090947201909 1 1
0.956397728608999 0.938806300698347 1 1
1.14279714637314 1.12154436398523 1 1
0.989021901028813 0.971325130390686 1 1
1.14403004494204 1.12198274348588 1 1
1.24491926765561 1.22217150128391 0 0
0.960853265975653 0.943522707904074 1 1
0.851868881916272 0.836376444110829 0 0
0.936883606413198 0.918465636268095 1 1
0.920864388133852 0.903445968126457 1 1
1.08074049329813 1.06072770593655 1 1
0.978436949820891 0.959737440803 1 1
1.07892509984528 1.059172076224 1 1
0.996751785492923 0.977329935205461 1 1
1.20087347477167 1.17870714684857 0 0
0.964428312079637 0.947047019985285 1 1
1.03827637845881 1.02083014961766 1 1
0.993535378587648 0.975450705689354 1 1
1.01010323812688 0.990778867972534 1 1
0.956822392013989 0.939292116919986 1 1
1.00935688920365 0.991056514982417 1 1
0.960119818199067 0.942827166062681 1 1
1.05072770402238 1.03238389698391 1 1
1.12552100233185 1.10457661357071 1 1
1.10203952423678 1.08234325411693 1 1
0.934992437290125 0.917503558824645 1 1
1.01215933164079 0.992480670961113 1 1
0.984845145159276 0.965858673345208 1 1
1.03501849405805 1.01597678842829 1 1
0.89698177277295 0.879766924017306 1 1
1.09661343433814 1.07723047843184 1 1
0.99903879782337 0.979552745425873 1 1
0.804705866749032 0.788622383540715 0 0
0.926178266076921 0.909119220501478 1 1
1.06031153116515 1.04130596211231 1 1
0.97458506527649 0.956915528055591 1 1
1.02747489615152 1.0081118786477 1 1
1.11830697810448 1.09769492488778 1 1
0.971139754942938 0.953308789013135 1 1
1.00437456386646 0.985473405451656 1 1
0.911106589419068 0.89459657996083 1 1
1.0618204151975 1.04191684586228 1 1
1.03012027129727 1.00999194023839 1 1
0.943629509477527 0.926502265467065 1 1
1.10025341813115 1.07901976857309 1 1
0.843169057143867 0.826373939434709 1 0
1.10627309929502 1.08551829466244 1 1
0.984284821839907 0.96657382470185 1 1
0.903831254373418 0.886890868823215 1 1
1.01771763978899 0.998522590202436 1 1
1.00463401396488 0.987019391324113 1 1
0.946052307478493 0.928035487513503 1 1
0.939202046450304 0.922228301275191 1 1
1.08534142843306 1.06384462176705 1 1
0.94453909324778 0.926785486332106 1 1
1.09241920348299 1.07144379691092 1 1
1.00529348560099 0.98636106807103 1 1
1.04342474636561 1.02417028341424 1 1
1.17392833548083 1.14990704385747 0 1
1.10858194379857 1.08840591700807 1 1
1.01291948721204 0.993724623786746 1 1
0.82100825374423 0.804784661996519 1 0
0.958821535343906 0.939590999048173 1 1
0.812148182032563 0.797142381026306 1 1
0.935871954741982 0.918641694158305 1 1
0.87361955404719 0.858038582075716 1 1
0.978121247131876 0.958500685183535 1 1
1.01602091205779 0.997633387487646 1 1
0.863731381109299 0.847746275587759 1 1
1.00721541264979 0.987423526671997 1 1
1.04684932690768 1.02802440976987 1 1
0.997056127461932 0.979659883309282 1 1
1.08818479323063 1.06813167836964 1 1
1.15510779485995 1.13490363097038 1 1
1.17666113686259 1.15470288826395 1 1
0.957332374106198 0.93929506195262 1 1
0.891499285416974 0.87509833363809 1 1
0.842862372381907 0.828284193850778 0 0
1.05559124029309 1.03678248271777 1 1
1.0883684459418 1.06818577973898 1 1
1.17868296883039 1.15774100558958 0 0
1.08454707351651 1.06422750285538 1 1
0.971876339326129 0.954470226139008 1 1
1.09250157335058 1.07391240388116 1 1
0.984208708414185 0.966038002167737 1 1
0.919072979704651 0.900187210878357 1 1
0.920824694184168 0.903483663810173 1 1
1.0210703712458 1.00160161526713 1 1
1.00920540131868 0.990242902214617 1 1
0.923568978386146 0.906458133303107 1 1
1.02052579073608 1.00305760879403 1 1
0.90530877061607 0.888373564982482 1 1
0.896497593549017 0.879260189712038 1 1
0.912191607240881 0.894388044609556 1 1
1.12345478301652 1.10222544511544 1 1
0.934363835626517 0.917179705479243 1 1
0.932405584422828 0.91440125540729 1 1
0.865314349765353 0.848497905367961 1 0
1.00156982952907 0.983268403416739 1 1
1.11822123438996 1.09796431970783 1 1
1.03107378636264 1.01048263398689 1 1
1.04762716968491 1.02703784106825 1 1
1.16856313408444 1.14717869982231 0 1
0.951015447791362 0.933408252627814 1 1
1.16030776168686 1.13876176550811 1 1
0.936822272220733 0.918464345414474 1 1
1.1396607836954 1.11866098607934 1 1
1.00668672203868 0.987310708639157 1 1
0.873544704735211 0.857338480411859 1 1
1.06092372663424 1.04218509120472 1 1
0.934662972149886 0.915443549074687 1 1
1.04229574764326 1.02309769922552 1 1
1.06989251177021 1.04810869633235 1 1
1.01237124197286 0.995348883691694 1 1
1.00703996078772 0.987778113935901 1 1
1.16487938097317 1.14381247117835 1 1
1.02472325248071 1.00385458513468 1 1
1.03226692230325 1.01087181688683 1 1
1.09857487584004 1.07878671492329 1 1
1.01388930492469 0.995426202952265 1 1
1.00214174646316 0.984604596892217 1 1
1.0040828271426 0.985452230015455 1 1
1.04099122750287 1.02114733304762 1 1
1.00922579385258 0.992014783896289 1 1
1.14292181273933 1.11987688709676 1 1
1.05870938778003 1.03895763102312 1 1
1.10796044582545 1.08725281544977 1 1
1.06458880308595 1.04385053835999 1 1
0.898019075009099 0.881584186595707 1 1
1.02397470814154 1.00479023218841 1 1
0.915243699567944 0.897676768381307 1 1
1.02198896086531 1.00291526571293 1 1
1.06185800331296 1.04262924107196 1 1
1.09730062918942 1.07699522105561 1 1
0.952621271565236 0.934850405087436 1 1
1.02579689879225 1.00583712335073 1 1
0.880449390419269 0.863368431766992 1 1
0.923989276324063 0.906037930829233 1 1
1.01407009705169 0.995178893509728 1 1
1.02072065544523 1.00167670754931 1 1
0.886651484316887 0.870483453204003 1 1
0.902140763199997 0.885888131268411 1 1
0.995293815043226 0.976355138357629 1 1
1.28343551439591 1.26039976968593 0 0
1.02865710238922 1.00955913986007 1 1
0.914175107564814 0.896943213309945 1 1
1.0253992530475 1.00606143258922 1 1
0.823403002237765 0.807861826591438 0 0
0.83625100117042 0.81975219033016 0 0
1.07652122797049 1.05510295720263 1 1
0.928249112456293 0.911470008805149 1 1
0.984734268984772 0.966453715278011 1 1
0.822491770534686 0.807370604002576 0 0
1.05146507444502 1.03114916209537 1 1
0.946126903668828 0.928154785048831 1 1
0.944665488208899 0.927296909221356 1 1
0.983378683441792 0.965137631343735 1 1
0.974924236040515 0.957392690051735 1 1
0.973252099591271 0.953671763320292 1 1
1.17767050478338 1.15563058644791 1 1
1.0363626339426 1.01735848757496 1 1
1.01192611897929 0.993601164492912 1 1
0.966611072945707 0.948624010961333 1 1
1.04451280445849 1.02506785251839 1 1
1.07730808274148 1.05732464426082 1 1
1.05651818987529 1.03735986521455 1 1
0.926356577851556 0.909537496668708 1 1
1.03161643697015 1.01154504381058 1 1
0.893712154066076 0.876984846984832 1 1
1.08809321003677 1.06879331571634 1 1
1.02703094466232 1.0077716937227 1 1
0.869292437694848 0.852902549087276 1 1
0.972978268983305 0.955740240769786 1 1
1.00798465378359 0.988399762830842 1 1
0.971537244185719 0.953335360463216 1 1
0.923762307368871 0.908037684575537 1 1
0.799232041911091 0.785085885726692 0 0
1.06978171033499 1.04987321766696 1 1
1.0517426301859 1.03150012282258 1 1
0.893860181091567 0.877451195901639 1 1
0.864070690281929 0.847412260545805 1 0
1.05209582988388 1.03259266648067 1 1
0.908944689116533 0.889712589170679 1 1
0.836354052603707 0.820758139863127 0 0
0.970959981603546 0.953583810508024 1 1
1.03154010966701 1.01314172855146 1 1
0.963134612984723 0.944590257982013 1 1
1.19198703836724 1.16951966359775 1 1
1.02226164095309 1.00383982296268 1 1
0.836093402987245 0.820168713530042 0 0
0.868968498867032 0.854293263117479 1 1
0.902711362167196 0.886243763544941 1 1
1.07917917863548 1.05864427181141 1 1
1.27144145140806 1.24873917341385 0 0
0.970307776553184 0.952540376763173 1 1
1.00762879055069 0.988308847241875 1 1
0.964682741008822 0.946264372150799 1 1
1.03971011409536 1.02057139754903 1 1
0.938236848259444 0.920706550279045 1 1
1.08571862960336 1.06425394668228 1 1
0.975851960955014 0.958393880811994 1 1
1.05719067616392 1.03658524353501 1 1
1.00509888749228 0.986187880224763 1 1
1.04495672124157 1.02500427548986 1 1
1.23799438777742 1.21492139622334 0 0
1.04387184352455 1.02539175393038 1 1
0.920784301607022 0.902948883305574 1 1
1.01353819383567 0.993177545507261 1 1
1.03274022114483 1.01508332376369 1 1
0.937338231647104 0.919280393505785 1 1
1.08110854917239 1.06160597648314 1 1
0.978662552491562 0.96010974360531 1 1
0.912531230089754 0.896744892389996 1 1
0.977325629143024 0.959124299371466 1 1
0.879281335483157 0.862582771562821 1 1
1.15335600624576 1.13189895607945 1 1
0.952223578931375 0.934011943438993 1 1
1.00048555040417 0.982251429060494 1 1
0.684584340248212 0.671731161965132 0 0
1.06090326649459 1.04179182446362 1 1
1.06357760499634 1.04310176814953 1 1
1.06452766975219 1.04497761390266 1 1
1.030778505393 1.01253020513609 1 1
0.914115524057019 0.89763985715393 1 1
1.11734121105849 1.09584247460224 1 1
1.05142596757348 1.03053363486412 1 1
0.93115618622987 0.913771505246743 1 1
1.15714186747562 1.13520008712011 1 1
0.988470320594896 0.970225584527499 1 1
1.13605014871628 1.11327727657344 1 1
1.20668807195866 1.18302116579276 1 1
1.04874616341578 1.02925892610119 1 1
0.961849834101229 0.943583227285826 1 1
0.937499848148058 0.918880454856254 1 1
1.09920972266047 1.0772009340706 1 1
1.03841366214978 1.01906905850973 1 1
1.07848251103639 1.05870973887607 1 1
0.992885700879627 0.976422161094681 1 1
1.00141923216708 0.98411125629948 1 1
1.04833533277269 1.02939181040657 1 1
1.0280826993175 1.00945138239624 1 1
0.892364923409569 0.873878564745137 1 1
1.03831088096188 1.01873310883623 1 1
0.871167729428805 0.85432803363617 1 1
0.966936797874258 0.949042210960392 1 1
1.04396607804045 1.02458390091038 1 1
1.03154926805539 1.0119858630001 1 1
1.06592580408605 1.0462397706135 1 1
0.95547293802372 0.936630121294801 1 1
1.17686928202303 1.15570811235402 0 1
0.997859789323962 0.979402469354938 1 1
1.11356560721232 1.09340239210091 1 1
1.01931333226398 1.00071360029256 1 1
0.803185897203799 0.785846689235287 1 0
1.12330782839237 1.10173549478096 1 1
1.08260577559846 1.06333968231459 1 1
0.821318383373418 0.805074027332761 1 1
1.1078584740201 1.08787074466073 1 1
1.11361140369947 1.09340880740535 1 1
1.03099787513706 1.01046769153851 1 1
0.949734352799573 0.932126953681291 1 1
1.05851761593043 1.03952225798223 1 1
0.983104584965858 0.965032835360409 1 1
0.986085214757864 0.968447614686714 1 1
0.927912803173676 0.909879028174574 1 1
0.951209230168277 0.933542620988345 1 1
0.952071053143142 0.934998102138864 1 1
0.974977149580127 0.95721500862028 1 1
0.966381611835265 0.949305460071059 1 1
0.983300216579669 0.964260707174179 1 1
0.869429038070376 0.852699450969857 1 1
1.04481612812315 1.02491181883292 1 1
1.03063087707503 1.01308304724956 1 1
0.921252870156324 0.903911716855082 1 1
1.00821441685364 0.990106949403792 1 1
0.908929008020886 0.891477411933554 1 1
1.03241858833648 1.01300333421524 1 1
1.08191100649791 1.06133390555455 1 1
0.949414479397809 0.93346045076791 1 1
0.915486976778465 0.897570558216771 1 1
1.09425828389583 1.07337966690432 1 1
1.02142497747103 1.00246157000646 1 1
0.980174091428156 0.962185802915773 1 1
1.00085594832199 0.982241234469823 1 1
1.01068484574623 0.991436118603024 1 1
1.03508409213859 1.01600882088707 1 1
1.185491512104 1.16279647153495 0 0
1.12139062727297 1.09909176533316 1 1
0.917337226683577 0.900214196704045 1 1
1.00544796439403 0.985350118112397 1 1
0.918271269038077 0.900289821027991 1 1
1.06769106798064 1.04872077644861 1 1
0.924819741917653 0.908122320117062 1 1
0.892196852789943 0.876008447398648 1 1
0.984618049596405 0.964723943824969 1 1
1.01023124666013 0.990854312597597 1 1
0.915049684502126 0.898568554284355 1 1
0.961168182984077 0.942996307635747 1 1
1.00328630240609 0.984713565183193 1 1
1.07674118427011 1.05655458201771 1 1
1.00429333490666 0.986145815540552 1 1
1.00572475467491 0.987724168478938 1 1
0.849360250315004 0.833144970094545 1 1
1.04209560752579 1.02296009617784 1 1
1.00740946126671 0.988807220688625 1 1
0.871728471627278 0.857031298476626 1 0
0.900194575943096 0.882904225395596 1 1
0.919389321933588 0.900059521723824 1 1
0.808051050512967 0.791966553485812 0 0
1.13970245823112 1.11844608678233 1 1
1.10513736293413 1.08450325422678 1 1
0.97808044010933 0.961165456412049 1 1
0.826803565543209 0.811208138700096 0 0
0.820241675931253 0.805507651643875 1 1
1.03350263180985 1.01521763745928 1 1
0.820869079139279 0.806032366940494 0 0
0.988621025425089 0.970148097132973 1 1
1.03711679112861 1.01842231482323 1 1
1.048085594813 1.0288368668617 1 1
0.882629647954933 0.86732627396416 1 1
1.24026856029124 1.21584493645555 0 0
1.01965077618467 1.00122885907987 1 1
0.922436240260168 0.905680798516195 1 1
0.98183620859219 0.963944589970562 1 1
0.920429385844599 0.902474731054819 1 1
0.911784178876341 0.895117715129698 1 1
1.1582053739878 1.1357569526145 1 1
0.983341859679629 0.96400978307286 1 1
0.968385513342022 0.94899379421537 1 1
1.08452019830788 1.06317588367308 1 1
0.994420575104273 0.975912567972815 1 1
0.914887200616913 0.897457634024959 1 1
0.976993623465815 0.958268349298502 1 1
0.882650396468029 0.866703300771881 1 1
0.878925472409501 0.862502831915512 1 1
1.02081414864887 1.00048062317199 1 1
0.979246235839216 0.959730004277072 1 1
0.882139610928871 0.865471545925429 1 1
1.07088922235999 1.05029270655883 1 1
0.828965347484956 0.811928612603157 0 0
0.931401327687522 0.914628798043379 1 1
1.10850314505304 1.0874115357937 1 1
0.893855014752278 0.877127163097874 1 1
0.959616425854104 0.940613065208343 1 1
1.04810045879928 1.02870348955381 1 1
0.951028698815327 0.933673374335104 1 1
1.03373967549402 1.01468083406577 1 1
0.958498480781675 0.940775803078439 1 1
1.08320729521363 1.06348329558537 1 1
0.894563046343951 0.876781573400795 1 1
1.04627943368777 1.02642595473785 1 1
0.853523032673916 0.838083164295396 1 0
1.21908700949654 1.19584971347415 0 0
0.984719791804918 0.966904859889532 1 1
0.96125938599529 0.943773041270938 1 1
0.89062289549819 0.873090982368639 1 1
1.0626825099237 1.04199546296669 1 1
0.915740450795318 0.898698606649335 1 1
0.926422498781189 0.909192651316245 1 1
1.15956711868322 1.13721561604535 1 1
0.934250097054484 0.917417528159931 1 1
1.12707729584225 1.10561812771963 1 1
0.97697347070987 0.960453537563157 1 1
0.828012974264864 0.813459348614589 1 0
1.02672152769092 1.00787210586252 1 1
0.949731656825352 0.931884608016484 1 1
1.02635852250185 1.00686500788295 1 1
0.929492465570095 0.91388500592008 1 1
0.958586073271983 0.939500546309602 1 1
0.962732449591332 0.943923957126214 1 1
1.02937824196294 1.01062344246371 1 1
1.01096788572319 0.992201345945851 1 1
1.02462737082796 1.00594908144363 1 1
1.03880582927758 1.01947763758058 1 1
0.979775648894031 0.962038333553877 1 1
1.05225403628409 1.03310479465901 1 1
1.05888183732352 1.03775240878187 1 1
1.00940453045007 0.991585662887848 1 1
1.10029003369838 1.08074462589647 1 1
0.862945427693246 0.846011183099933 1 1
1.0426354020367 1.02308549709563 1 1
1.09247412583114 1.07190516006466 1 1
0.921337090621366 0.904963878527858 1 1
0.952158134830636 0.934978982585071 1 1
1.24042820652509 1.218354612157 0 0
0.926566512186178 0.909197424394392 1 1
1.03122538203283 1.01272396488562 1 1
1.06041420124798 1.04052925580837 1 1
0.947039541838799 0.930053772891232 1 1
0.953552221864699 0.937180535353414 1 1
1.0202730791606 1.00167499097683 1 1
0.928018848407398 0.910785087493211 1 1
1.0077780421603 0.988657801469256 1 1
1.02530517803312 1.00640980489122 1 1
1.00546074982567 0.986188651515105 1 1
1.15182837788966 1.13102912151574 0 1
0.961436572576497 0.942800385257814 1 1
1.10451664386756 1.08499084860717 1 1
0.98369745361672 0.965099378532879 1 1
0.926014697439689 0.908796497268553 1 1
0.969183033002519 0.951301844180625 1 1
0.919675793020756 0.903009625633702 1 1
0.862634318790554 0.846901684742969 1 1
1.05352745233828 1.03308230840743 1 1
0.946647742003518 0.929389242845795 1 1
0.938411465602627 0.921877854919574 1 1
1.02584639830821 1.00689737961866 1 1
1.08448414854489 1.06429854000942 1 1
0.93523116985079 0.918716781576008 1 1
0.933245930966553 0.914893089044201 1 1
1.03826620413964 1.01912941467096 1 1
0.806307437272945 0.790842567419457 0 0
1.00596548107532 0.988083553111593 1 1
0.988416126406525 0.970598306607026 1 1
1.03601091840688 1.01542034092731 1 1
0.960399627391526 0.942693808076056 1 1
1.01622889754864 0.996952534304878 1 1
1.09074210607694 1.06814472047766 1 1
1.02937502275537 1.0088431067703 1 1
0.992354848513924 0.974059386243678 1 1
1.12827000388119 1.10624917845066 1 1
0.995122992032188 0.976087535277732 1 1
1.05822544629974 1.03722784846411 1 1
1.17643452046591 1.1531441978343 1 1
0.965233637532191 0.947462389882543 1 1
0.881020714468475 0.865504458310277 1 1
0.857401138305291 0.842879485235591 1 1
0.98439644607402 0.966127017573255 1 1
1.07312874088681 1.05316811925937 1 1
0.990767869133632 0.972969778614844 1 1
1.03033772211937 1.01188680619573 1 1
1.07772263764115 1.05669428442135 1 1
0.981139121696893 0.962131682812227 1 1
0.920052298140242 0.903663402540929 1 1
0.978135448204957 0.959067459162678 1 1
0.95113648945842 0.933173608300104 1 1
0.856397287171277 0.840983456162857 1 0
1.0361355023508 1.0171079052491 1 1
0.949242887882965 0.931430969109118 1 1
0.951416153171442 0.933187960781996 1 1
0.994564581810538 0.975844847767076 1 1
0.974183846585683 0.955535110426367 1 1
1.026475263089 1.00851752324829 1 1
0.78295633921484 0.769582486748478 0 0
1.08176323029354 1.0632211765829 1 1
0.94512671261892 0.928441245081718 1 1
1.00957993081573 0.989276576797366 1 1
0.982028975562976 0.962835642171397 1 1
0.971775646980226 0.952674191361777 1 1
1.09421933891221 1.07409398764387 1 1
1.00862339180893 0.990207103718309 1 1
0.83802397435787 0.822018202067396 0 0
0.876686321829786 0.860681339729602 1 1
0.916444894967945 0.899541380508834 1 1
1.03097720477735 1.01239612624648 1 1
1.08435785706996 1.06454584832203 1 1
1.14410911018785 1.12307735272051 1 1
0.992833569875582 0.973176060704846 1 1
0.979693956695786 0.959973931973616 1 1
1.18080614418478 1.15914281740159 1 1
1.02683287209978 1.00763391263927 1 1
1.15828548944534 1.13721412188537 1 1
0.950144201716288 0.931971253803202 1 1
1.08960754072476 1.06936969099594 1 1
0.930414025488143 0.912556743533746 1 1
0.894014926653338 0.878532280571136 1 1
1.17278587551467 1.15101357175371 1 1
1.14229620928503 1.12092075399961 1 1
1.13854578860945 1.11631104989421 1 1
1.13799018365444 1.11829948584075 1 1
0.992698380409481 0.974244209981477 1 1
1.03610248709102 1.0159890146458 1 1
0.969471050894175 0.950700514121527 1 1
0.961068408154703 0.944849117300737 1 1
1.07425150402301 1.05337939157725 1 1
1.07369987894774 1.05395441499598 1 1
1.04273529332934 1.02308088454701 1 1
1.04287404003108 1.02456030092634 1 1
0.962854022893893 0.944174783986002 1 1
0.942361957672705 0.924291975892514 1 1
0.954514105449799 0.935188848039739 1 1
0.919912770076268 0.903587663754843 1 1
0.948083079929239 0.930606388602422 1 1
1.09136507387383 1.07097678986104 1 1
0.960358987418617 0.94255561444787 1 1
0.952559277755554 0.93576261103029 1 1
1.04201824133033 1.02279967889005 1 1
1.1672943534699 1.14599440008324 1 1
0.981538097421963 0.964453565896769 1 1
0.9458059168769 0.927005013422401 1 1
1.0159753262045 0.996928605953818 1 1
1.07426626167728 1.05367071967579 1 1
1.09268965383979 1.07124210363865 1 1
0.92519581178508 0.908286712036099 1 1
0.936771827762947 0.920029516191737 1 1
0.985431579411182 0.967262973443184 1 1
1.00429020600814 0.985065238819236 1 1
1.01163659041211 0.994057691429053 1 1
0.899392404674315 0.882645537625838 1 1
0.880451498286749 0.863578210299047 1 1
0.907386656471774 0.89194269239647 1 1
1.01252471358292 0.993818187022295 1 1
1.00568222777111 0.987449406509424 1 1
1.02285193483445 1.00331170862361 1 1
1.05894743032025 1.03938439298855 1 1
1.10390827958599 1.0828038063145 1 1
0.944468309083659 0.92641417735162 1 1
1.01773079626125 0.998847972519324 1 1
1.022049072421 1.00383325633793 1 1
0.996193992817066 0.978303800205318 1 1
1.06906336930317 1.0474385000077 1 1
1.08808682353912 1.06955079354075 1 1
0.880036227812221 0.862885335479896 1 1
1.01936718078961 0.99848900501322 1 1
0.956057359628106 0.938445667041057 1 1
1.00361071306655 0.984985501939654 1 1
1.00766062251088 0.988433345734716 1 1
0.948848293700034 0.93272316885721 1 1
1.16107292274524 1.13997644950145 1 1
0.917198482761974 0.898261640215344 1 1
0.937697879664092 0.920937256965963 1 1
0.973275205111606 0.955423740273169 1 1
0.991552914598814 0.972513009118448 1 1
0.989060034864882 0.969697593980614 1 1
0.974852569607584 0.95681428884897 1 1
1.06521794465511 1.0447025067392 1 1
1.0087923482691 0.98858714483469 1 1
1.01674133859319 0.997020031642351 1 1
0.948846669513853 0.932688023874804 1 1
0.924494171494106 0.908407738600218 1 1
1.1542680414449 1.13148816473204 1 1
0.98670699410073 0.968133810989682 1 1
1.00755653677845 0.988561036693659 1 1
0.935786181916331 0.919278611873994 1 1
0.921688141930765 0.904950558460539 1 1
1.15485146912767 1.13347861872965 1 1
1.04508919231066 1.02576163416471 1 1
1.02591638313288 1.00584167341395 1 1
1.00195045264008 0.982930404959861 1 1
0.781611621691412 0.76786841827077 0 0
0.952449999075984 0.934532613620304 1 1
0.937158774316921 0.919441755028848 1 1
0.884535529282467 0.86761606208164 1 1
0.95305800358215 0.93562474575591 1 1
0.865570427239458 0.848971930559409 1 1
0.886732321927931 0.870845109469595 1 1
1.11862122210378 1.09903953954952 1 1
0.951758580241538 0.933870145832409 1 1
0.985019008263662 0.967516605611977 1 1
1.01293813188061 0.995504685026853 1 1
1.01946623566914 1.00020111447619 1 1
1.02208725958214 1.00313937615024 1 1
1.11736741866102 1.09728192540165 1 1
1.11750705439116 1.0974989845216 1 1
1.10080435476135 1.07918641887666 1 1
1.1084447506522 1.08863428263719 1 1
1.04467557855894 1.02427601488767 1 1
0.916923564046895 0.899629424240021 1 1
0.869617110037327 0.85389601096685 1 1
1.03947929592482 1.01980767920512 1 1
1.06323414366764 1.04431152252723 1 1
0.909773682233133 0.892671834843972 1 1
0.998665666018899 0.979906609192008 1 1
1.13078767319431 1.11018188848395 1 1
0.867936018421349 0.851507512680782 1 1
0.977112352153136 0.959219103643739 1 1
1.07266485352039 1.05371729466409 1 1
0.980721469224082 0.962727925462674 1 1
1.09026134711505 1.06922269127459 1 1
0.916062977406539 0.900174964959254 1 1
0.999068033259672 0.980145926283497 1 1
1.09771169632792 1.0779016108033 1 1
0.932414463704613 0.915662725519937 1 1
0.969372197769081 0.94963963127505 1 1
1.02034551898349 1.00280030960767 1 1
0.93216889570942 0.916092010513236 1 1
1.11310152291537 1.09161586704584 1 1
0.971630879567359 0.954044783802809 1 1
1.05876985713913 1.04025611801796 1 1
0.99705147961032 0.979111239984931 1 1
0.908407932141814 0.892150022183158 1 1
0.994889936375782 0.976890538601122 1 1
1.0181411697606 0.998344978430429 1 1
0.969850576658809 0.950768095068322 1 1
1.11015986836416 1.09000629136622 1 1
0.952275400562359 0.934091330930782 1 1
1.00610524303208 0.987181344496307 1 1
1.15108288887673 1.13061325822737 0 1
1.02036914737754 1.00132747047337 1 1
0.97871719721507 0.961985020133942 1 1
1.02861429707853 1.01026932074394 1 1
1.04212743809802 1.02267616564833 1 1
1.09032305903794 1.06952528966914 1 1
1.07171564611135 1.05192158813193 1 1
0.903214316009455 0.88529746945347 1 1
0.991410227888041 0.972995799596006 1 1
0.877376908539225 0.8609965565938 1 1
0.988985574178593 0.970712935210119 1 1
0.954837076895069 0.938711926994239 1 1
0.9265014120333 0.909455602252758 1 1
0.943339192705808 0.925882417654775 1 1
1.06811360898274 1.04713936001355 1 1
1.00580034676001 0.987609293231948 1 1
1.0051103403215 0.987178303117786 1 1
1.03027967866323 1.01102863059843 1 1
1.10271721541198 1.08218714481423 1 1
0.760910564396102 0.747963933378156 0 0
1.09865040375574 1.07831678822246 1 1
1.00101202115226 0.982752699787622 1 1
0.798817317614119 0.783707404403542 0 0
0.968539833504179 0.951286786509764 1 1
0.909499292501079 0.892720972088805 1 1
1.02872940617889 1.00941025394703 1 1
0.944059326589164 0.927091893601433 1 1
0.847768063596536 0.832340019212908 0 0
1.07766603120906 1.05829427523601 1 1
1.01818345618056 0.999246823544595 1 1
1.08596176446761 1.06641947561621 1 1
1.0028845715321 0.983213963659475 1 1
0.999307376495363 0.981034325668698 1 1
1.14285564872773 1.12197882119473 1 1
1.01109116096147 0.992303233252054 1 1
0.947812662322166 0.930091590321164 1 1
0.933611989252796 0.916735658057497 1 1
0.991753725372655 0.973437446725448 1 1
1.00998551865792 0.991878255119567 1 1
0.908709017106221 0.892487002180831 1 1
0.870016815093724 0.85366824303348 1 1
1.17635445792088 1.15474343711687 0 1
1.03605413047974 1.01725805266118 1 1
0.881627584656147 0.864205331930821 1 1
0.782373438295198 0.767621579761208 0 0
0.98397759017237 0.965731510774292 1 1
0.973866089881044 0.956235961476478 1 1
0.954033426530386 0.936774256498072 1 1
1.26019751420636 1.23650959770951 0 0
0.921265003968962 0.903798413415158 1 1
0.965579194496967 0.94781166561655 1 1
1.03558068824511 1.016984997626 1 1
0.965189322212422 0.947023580785822 1 1
1.03328554644819 1.01296873189392 1 1
1.06403676258308 1.04295062874357 1 1
0.942527983750815 0.925792857506792 1 1
0.993749970654762 0.974935165239574 1 1
1.03744574849817 1.01764867784819 1 1
0.7962841343573 0.782373344911066 0 0
1.12271039407585 1.10249182607268 1 1
0.918293737446016 0.900272656708294 1 1
0.991423602082369 0.974831578878067 1 1
1.06176357230862 1.0416749460955 1 1
0.984783236733845 0.966886529057817 1 1
0.977683386896768 0.960141220049317 1 1
0.866554666177799 0.851003502681952 1 1
0.807760059996552 0.793192864504147 0 0
0.988320175583494 0.969370549922174 1 1
1.05089817212661 1.0310431000524 1 1
1.01311189163787 0.993238330807831 1 1
0.908041544398924 0.890248275011196 1 1
0.977889919684588 0.9597949148816 1 1
1.06530293889988 1.04649921261771 1 1
1.02687208462362 1.00779978810485 1 1
0.827706315079245 0.812739240592331 0 0
0.874545016434124 0.857856131845052 1 1
0.867402100427435 0.85074844963293 1 1
0.966080508165413 0.947857569979126 1 1
1.02305268062357 1.00384552196198 1 1
0.887394385899142 0.871134512315003 1 1
0.876543668999656 0.859874349553416 1 1
0.883946125793169 0.868225494302927 1 1
0.902338056752131 0.8861817894631 1 1
0.940203094230511 0.922146745911735 1 1
1.15358895443137 1.1327010086326 1 1
0.967354291568495 0.9485130525236 1 1
1.09692142495896 1.07704200932557 1 1
0.939773938089118 0.923224974233807 1 1
1.05864828082474 1.03883878823163 1 1
0.941412066759926 0.924979856806869 1 1
1.00011902664381 0.981879412198616 1 1
0.91885976814285 0.900703841333433 1 1
1.0686923906945 1.04978101586891 1 1
0.979387491251574 0.960476245706558 1 1
0.914060504858543 0.897637057892519 1 1
0.904332149447989 0.886726531064579 1 1
0.878832674897365 0.861546643929669 1 1
0.967599379122359 0.948957974491906 1 1
1.21045677851536 1.18732564195161 0 0
0.902397595360504 0.886655683977524 1 1
1.03169272467529 1.01394867302423 1 1
0.90201235415755 0.885890287609787 1 1
1.19188063248157 1.16938263563522 0 1
1.08023581461162 1.05914514936193 1 1
1.09467534878179 1.07275247484765 1 1
0.833601518898404 0.818886622508428 0 0
1.01473479736979 0.995194908455846 1 1
1.00800580101363 0.988234985022714 1 1
1.11883630186423 1.09689130621529 1 1
0.969934382804164 0.951954047456258 1 1
0.980430465762647 0.962006786123907 1 1
1.0599264034168 1.03910115837564 1 1
0.986334270246109 0.96893758762911 1 1
0.986220333484947 0.967556922011456 1 1
0.992226901154165 0.972702902368848 1 1
1.07984021165639 1.06032047192192 1 1
1.12704220923982 1.1052900203868 1 1
0.892668786915618 0.876376617447165 1 1
1.1477754152535 1.12694950961519 1 1
1.05539934471015 1.03532209831844 1 1
1.03195109670073 1.01286780301977 1 1
0.887585449450371 0.870734253007068 1 1
1.06607120011518 1.04753081119101 1 1
0.867276012652564 0.852463782397968 1 0
1.1622253296913 1.14195588226925 1 1
0.893719063017858 0.877491858630779 1 1
0.979791403427315 0.961387000938047 1 1
1.34853487389518 1.32365912254328 0 0
0.908760994204144 0.892644746431778 1 1
1.08314652939922 1.06281589643626 1 1
0.962141733658702 0.944588930668458 1 1
1.07821860363546 1.05610951298176 1 1
0.984634109106497 0.967033328687437 1 1
1.15815715051801 1.13752547747311 1 1
1.02580875619989 1.00761784847585 1 1
0.820395501977831 0.80506444922316 1 0
1.08999277335552 1.06918782024354 1 1
0.976189485343864 0.958429389377122 1 1
0.948696554660774 0.932345035682246 1 1
0.895850515649092 0.878330066821872 1 1
0.841319133826362 0.825063834930295 0 0
1.12258460075055 1.10204550331535 1 1
1.00545832045782 0.987686080491961 1 1
0.970007928847161 0.951149332248908 1 1
1.06232485256103 1.04097185755182 1 1
0.989592898489933 0.971870341861418 1 1
0.826459405979568 0.810816236440174 1 0
1.01128094927323 0.992642338304135 1 1
0.897813954557835 0.880281336328125 1 1
0.989311643002797 0.971999262550664 1 1
0.963378403814757 0.945111780221718 1 1
0.88246220677898 0.866945269047019 1 1
0.890630369271696 0.874052202841258 1 1
1.0304280463711 1.01059233232619 1 1
1.08493275884319 1.06415385570008 1 1
0.888300530610807 0.872673366236843 1 1
0.966736946763528 0.948330501360251 1 1
0.878384881717104 0.862606563626569 1 1
1.0943717268057 1.07414278402855 1 1
1.05780144983919 1.03849077285761 1 1
0.887180010804144 0.870792841784129 1 1
0.981707683846591 0.964058346622921 1 1
1.12782535748132 1.10658196243262 1 1
1.0532052285839 1.03526991007996 1 1
1.07500274772363 1.05391624120024 1 1
1.17586781634864 1.15379782027136 0 0
1.09013160344757 1.0681595916086 1 1
1.03967223848292 1.02075867740444 1 1
1.03051359762234 1.01032227927947 1 1
0.975759611542676 0.957505439680004 1 1
1.21547285882578 1.19033667343421 0 1
1.03795210810978 1.01841491471168 1 1
0.963144803049751 0.944324466623673 1 1
1.05580875543622 1.03645125641833 1 1
0.942318355846661 0.925603504890775 1 1
0.795606780898413 0.781626953717112 0 0
0.90438353948082 0.887202750106937 1 1
0.97550096844456 0.957328648832552 1 1
1.0691486677475 1.04954990405003 1 1
0.949841123054767 0.932728904917987 1 1
1.00915317502339 0.990528816370614 1 1
0.978847512038019 0.960906655950186 1 1
1.07965895146144 1.0591878854244 1 1
0.95145007116614 0.933410657978724 1 1
0.983577598377691 0.964993551736001 1 1
0.958253127559476 0.941210716959429 1 1
1.07785658989319 1.05699044155253 1 1
0.974214321153881 0.957197795718473 1 1
0.996164599417504 0.977852601222928 1 1
0.936075818619307 0.918261495595617 1 1
1.06238420343574 1.04359094885727 1 1
1.04222624586136 1.02322502699867 1 1
1.10695258332158 1.08660966986765 1 1
1.07406556224967 1.05355006505951 1 1
1.07997577707492 1.06052118667931 1 1
0.932794574171982 0.914516928561456 1 1
1.12863450227453 1.10861823261501 1 1
1.04752845199286 1.02794748759501 1 1
1.06425984537607 1.04427090260401 1 1
1.08152661037854 1.06262787181907 1 1
1.06886989573216 1.04988555008776 1 1
1.0016836176587 0.983353738732804 1 1
0.967210622967493 0.950329922443231 1 1
1.09449208267789 1.07509662149059 1 1
1.02613509674116 1.00610675010358 1 1
1.08815890816021 1.06764577936179 1 1
1.07973426523065 1.0592454954493 1 1
0.93629407180833 0.918496213302684 1 1
1.00773122307993 0.987929936816806 1 1
0.949851740146232 0.931557196035763 1 1
1.03253924179713 1.0127792501262 1 1
1.03227225543999 1.01318089317306 1 1
1.0249039872533 1.00649745967174 1 1
0.987552946554457 0.969755569406756 1 1
1.13869774390012 1.1177335234908 1 1
0.996599931853109 0.978043926569521 1 1
0.921645102595894 0.904475895980058 1 1
0.991437082779453 0.973429222703876 1 1
1.10012066207425 1.0790783095851 1 1
1.02280010292884 1.00519435965688 1 1
0.967587514756675 0.949402810165418 1 1
1.02509009196397 1.00667377558411 1 1
1.04216038406679 1.02319865801785 1 1
0.873536846242599 0.857035863705062 1 1
1.14964665083766 1.12843796619964 1 1
1.00243634892818 0.983916571783063 1 1
0.98566927272371 0.965639062164178 1 1
1.05757947908169 1.03887613384712 1 1
0.962933194511776 0.945657563535458 1 1
1.15472876978184 1.1328960075235 1 1
1.03741997288805 1.01747479639445 1 1
1.0302381359765 1.00886198617786 1 1
0.894061248089367 0.877722020248601 1 1
1.09051525324589 1.0714154759766 1 1
0.939733971268315 0.921975722875648 1 1
1.15644720936297 1.13509670716126 0 1
1.00526192655771 0.987133518053225 1 1
0.928578497301303 0.91107029874283 1 1
0.965412759502935 0.947109430161915 1 1
0.947529083271232 0.930540413652395 1 1
1.08425145425053 1.06396774109616 1 1
1.04031705594081 1.02029525971926 1 1
0.816709714166002 0.801712563532139 0 0
0.885698928052139 0.869395923692221 1 1
0.944493795016991 0.92697050073552 1 1
0.993570824748248 0.974417277794826 1 1
0.988565113691292 0.969072593581577 1 1
0.987395516786579 0.968491078222358 1 1
0.966643284482348 0.950209019314402 1 1
0.989299511044735 0.971007615838572 1 1
0.786377233719623 0.772277347008185 0 0
0.942837995782966 0.926079129147926 1 1
1.01906734722131 0.999787067499875 1 1
0.803071538502998 0.7878300911704 0 0
1.03718611574489 1.01733014022638 1 1
0.933763389253848 0.916706683568425 1 1
1.08741236221651 1.06760939983957 1 1
0.918022538083397 0.900510134487787 1 1
0.978082231534971 0.959133107557731 1 1
0.922637782545158 0.905696865696919 1 1
0.846722960681106 0.831197896838827 1 1
0.981451325853986 0.962969341994857 1 1
0.934897863299087 0.918483276658512 1 1
1.05869859639516 1.03865612809027 1 1
0.959795096088726 0.943198537244981 1 1
1.049207090612 1.03050777504489 1 1
1.07514111456234 1.05489918191107 1 1
1.15382962383035 1.13313138065483 1 1
1.03408311861615 1.01383138342905 1 1
0.97222294199177 0.954347110253292 1 1
0.934255556297744 0.918029627610719 1 1
1.0662362335613 1.04639005014392 1 1
0.909284661924214 0.893010813597899 1 1
0.918055908034664 0.902561178370649 1 1
0.955614321128249 0.938895990067684 1 1
0.967464718142512 0.949040700077152 1 1
0.919989791836224 0.902021194285602 1 1
0.914844485658464 0.898270554477624 1 1
1.07530719611679 1.05534207249874 1 1
0.914005611840837 0.898626612541446 1 1
0.920103200643254 0.901440431984277 1 1
1.11114658645865 1.08955933086502 1 1
0.93322259553143 0.915431723173024 1 1
0.919866475907529 0.901965325876831 1 1
1.01322492756049 0.995038085054451 1 1
1.13728324729345 1.11701469744793 1 1
1.0007628132646 0.981314231367213 1 1
0.968910002138158 0.950496440497768 1 1
1.14402404862194 1.12410002614841 1 1
1.07768169459783 1.05899373414799 1 1
0.798060613478752 0.784257342210914 0 0
0.891092356895182 0.874965189462428 1 1
1.05968432529012 1.04098872775519 1 1
0.971594490264684 0.953284513165276 1 1
0.914024670804955 0.897632891431888 1 1
0.996835687337563 0.978652140927963 1 1
1.0195690116007 1.00103577165666 1 1
1.09750064483805 1.07737648468104 1 1
0.918299725183513 0.901544986397834 1 1
1.00627302062963 0.988402165556798 1 1
1.08651914117782 1.06651157963526 1 1
1.08284193508868 1.06332918669164 1 1
1.08568776139695 1.06551318896511 1 1
1.02261441343095 1.00374474242897 1 1
0.872810504229089 0.85535132414678 1 1
1.20155346241488 1.17868483044301 0 0
1.05708729023353 1.03812992374279 1 1
0.820125993342476 0.805464695586281 0 0
0.965826420730811 0.946860455145809 1 1
0.841091710464755 0.825798004374088 1 0
1.02618046350987 1.00712608742203 1 1
0.869412617141096 0.852986052562281 1 1
0.877540885896202 0.861224138836827 1 1
1.05180745960386 1.03210464234822 1 1
0.972290303612874 0.953995783591519 1 1
0.994851260837449 0.977059147580889 1 1
0.930306617079647 0.912198046596151 1 1
0.8453645059846 0.828088979512499 1 1
0.897379985608244 0.880349427168761 1 1
1.10125763635321 1.07969129199228 1 1
1.07555912436152 1.05538830579945 1 1
0.86245122806352 0.847598042401834 1 1
0.899382724277103 0.88260700066639 1 1
1.07898424201851 1.05740223595165 1 1
0.841114472688025 0.825692443924237 0 0
1.00575336648425 0.986232242883502 1 1
0.994724695514732 0.97598260816688 1 1
1.16773534412755 1.1454422878915 1 1
1.01975040337511 1.00025875443991 1 1
0.876046035967753 0.860308715718491 1 1
1.04577612141609 1.0257237777773 1 1
1.02410440662702 1.0038664745379 1 1
1.10584634568616 1.08487823997066 1 1
1.13295530252085 1.1131076098052 1 1
0.920026117187561 0.903971774012462 1 1
0.953948393760562 0.936401939667531 1 1
1.01036614875274 0.992416559481709 1 1
0.907029819859533 0.890024658176648 1 1
0.913050182076485 0.897029872271374 1 1
0.961678858075634 0.944636676269069 1 1
0.983070744700943 0.96414057758118 1 1
1.14266439198021 1.11853523907192 1 1
0.947719763395363 0.930125169750935 1 1
0.965925405326795 0.94811286645931 1 1
0.923465684246477 0.906688076866144 1 1
0.948165622414543 0.931138651562611 1 1
1.01687574745273 0.997851106862224 1 1
1.00735999612415 0.989898789988778 1 1
0.880210854700939 0.86395484775218 1 1
1.07370923035666 1.05354335045315 1 1
0.942687392245651 0.924931038795158 1 1
0.950750354323079 0.932435185316845 1 1
1.12806103948653 1.10606240365752 1 1
0.835032279744879 0.82013509246286 0 0
1.11013762291221 1.08778069211124 1 1
0.952660375013708 0.935410195930736 1 1
0.959336649123066 0.941401865876499 1 1
0.979448892934364 0.961866234151799 1 1
0.914035989726367 0.896226055036638 1 1
1.10082977785982 1.08121742775418 1 1
0.944334402213423 0.927477320448774 1 1
1.09110219347713 1.07059400241071 1 1
1.10700291925134 1.08593717302743 1 1
0.981833816632268 0.962089296987412 1 1
1.0178426596734 0.999906769303226 1 1
0.875826255250897 0.858926866336155 1 1
0.948959459255885 0.931379565787861 1 1
0.909660941567089 0.892356121824894 1 1
0.937626018060615 0.921526338327081 1 1
0.895483441175435 0.878173466928143 1 1
1.05095484530689 1.02989589071967 1 1
1.12899731358604 1.10794844416764 1 1
0.880415037687629 0.86370733090952 1 1
0.864506592312588 0.848932059177664 1 0
0.812400880370513 0.798256923894662 0 0
1.04063577993093 1.02086192706229 1 1
0.842899425546263 0.82654556614596 1 0
1.00258031463795 0.9837078539172 1 1
1.04409429875404 1.02540244309573 1 1
1.00693510090463 0.987598548731366 1 1
1.13440603953404 1.1133852008244 1 1
1.03667417365519 1.01801244806914 1 1
1.05617254492388 1.03690623205848 1 1
0.917223184163662 0.89912649678839 1 1
1.06074089476866 1.04059208487228 1 1
0.892597429244317 0.877064037559564 1 1
0.979190027491177 0.961606672590641 1 1
1.01991287818625 1.0008762599437 1 1
0.876487429819538 0.860460312905506 1 1
1.14328496357899 1.12245301210733 1 1
1.01533736788018 0.99637351223017 1 1
0.98060042976294 0.962305098415928 1 1
0.904429529885099 0.88710322754811 1 1
1.02375106845019 1.00438135060518 1 1
0.9851666217246 0.966043306307289 1 1
0.849844353293021 0.833551130982285 1 1
1.12593787756493 1.10591486676393 1 1
1.08192827073333 1.06270121648874 1 1
1.0924943170216 1.07102457771832 1 1
0.975389456111471 0.957809098232672 1 1
1.01509184225538 0.996549780023332 1 1
0.934168949296671 0.917401973648835 1 1
0.989179796680605 0.970527143002353 1 1
0.899016993720439 0.884163665955885 1 1
0.83255557399778 0.817153509308219 1 0
0.897927941205029 0.880226333200948 1 1
1.05644476031913 1.03735637947557 1 1
0.986369756875548 0.96802283979112 1 1
1.12076599079041 1.09955165904479 1 1
0.878279976630522 0.862173380568248 1 1
1.01119973600944 0.992942670921032 1 1
1.05563029424457 1.03659589391017 1 1
1.14202028641186 1.12263880160524 1 1
0.921293465767224 0.903962949752745 1 1
0.882291096859744 0.866398217646608 1 1
1.06266744809668 1.04406699238431 1 1
0.874754839985657 0.859447232316564 1 1
1.03218172729141 1.01177806300079 1 1
0.983080308566318 0.964806793905432 1 1
1.01318067944579 0.994713918929644 1 1
0.852081844901289 0.837328568938209 0 0
0.935163462751006 0.919068073650421 1 1
1.04182306064622 1.02165872813388 1 1
1.14122656721476 1.11976287145222 1 1
0.899843056143796 0.883718218859679 1 1
0.933886758453605 0.91700403417955 1 1
0.845383412700362 0.829380946831042 1 0
1.05350087873575 1.0330595526573 1 1
0.916815023811804 0.89918281926135 1 1
0.8678834878119 0.852536690424857 1 1
0.932906856297551 0.915925663712167 1 1
1.03059119988423 1.01349164458564 1 1
1.02552826809634 1.00499377713334 1 1
1.06224747994509 1.04241640425193 1 1
0.954452892408339 0.937784030784293 1 1
0.923573077035549 0.906514159240764 1 1
1.02164886697239 1.00249527213628 1 1
0.949539310838496 0.931852094753254 1 1
1.0304010828125 1.01210198465563 1 1
0.983782744338056 0.965449509109967 1 1
0.941928709698383 0.925126716323594 1 1
1.06735568161262 1.04811572855566 1 1
0.986397369775463 0.966453981120021 1 1
1.00879457792929 0.989786032814274 1 1
0.907507432747245 0.890679786595996 1 1
1.03624188753818 1.0155604016949 1 1
1.04725271363849 1.02775151640756 1 1
0.985192823560035 0.967598419347102 1 1
0.968123695242792 0.949828716573325 1 1
0.868217380842126 0.852620787141727 1 1
1.04742477863452 1.02820570070301 1 1
0.986620815134474 0.969904582141748 1 1
1.1032142189955 1.08343116575577 1 1
0.927906389768743 0.91122061348316 1 1
0.989231228196406 0.971818804102367 1 1
1.06962475616777 1.04980886700519 1 1
1.10251418962281 1.08153941080988 1 1
0.982487955185309 0.964782056820348 1 1
1.07987965253176 1.05924118092539 1 1
0.897723633189027 0.880997979176152 1 1
1.03209852285535 1.01327350652204 1 1
1.07096081724193 1.05138449941089 1 1
1.10050494199194 1.08055135240484 1 1
1.06803527961762 1.04713373927755 1 1
0.946029540073288 0.928739412128267 1 1
0.988227444269422 0.968809814857136 1 1
0.910572053801041 0.894124942205834 1 1
1.05398331267392 1.03413230816968 1 1
0.882555855733518 0.865115852177546 1 1
0.990279177182281 0.971352549533517 1 1
1.00600141565459 0.988193177766004 1 1
0.958246037466071 0.940577714136077 1 1
1.08368388674168 1.06357829930065 1 1
0.992054360304522 0.973716053281923 1 1
1.01681154728327 0.999490977954317 1 1
1.04812436729329 1.02971100640773 1 1
1.07207821878811 1.05230724460437 1 1
1.01843600008409 0.999531370591978 1 1
0.951202555361524 0.93353734111764 1 1
1.01087698794139 0.993176641805231 1 1
1.00000255338336 0.981843054260932 1 1
1.14127585519304 1.11970036154583 1 1
0.940055076265277 0.921699800891192 1 1
0.895935927632408 0.878565596678089 1 1
0.955782553742852 0.936457966748952 1 1
0.898126094402526 0.882279877746092 1 1
1.10141641083961 1.07887499810909 1 1
1.09274606199889 1.07182406531184 1 1
0.935522462267955 0.91875428928098 1 1
1.07521015148216 1.0534051980978 1 1
0.939206850946592 0.922507815158339 1 1
1.07286223555587 1.05335395706203 1 1
1.08089607373669 1.06104204282552 1 1
1.09366224892883 1.0735540259717 1 1
0.802272720775901 0.787259234306024 0 0
0.998290776803204 0.97842590110992 1 1
0.892537611638213 0.876926232086017 1 1
0.982748577124975 0.964059633754278 1 1
1.05640812506101 1.03622031024748 1 1
0.954483968972999 0.937419985640243 1 1
0.924216734015328 0.906531462950605 1 1
0.963316566300937 0.947063003340616 1 1
1.05548902147471 1.0351119833395 1 1
1.06593908150572 1.04468694744994 1 1
0.868844042890961 0.853400441929107 1 1
1.03163660663178 1.01084449022769 1 1
0.980024635356434 0.962337392859076 1 1
0.813974295848388 0.797237265550893 0 0
0.827468100812775 0.812121732456678 0 0
1.02036547618292 1.00066603864145 1 1
0.977694013949616 0.960162623797723 1 1
1.01612835789751 0.995922132818324 1 1
1.07236181332406 1.05246643656773 1 1
0.966462700465936 0.947572070078619 1 1
1.03919755660444 1.02091270582926 1 1
0.968951962867825 0.950907315176791 1 1
0.904298694522743 0.888030325429555 1 1
1.19246155958572 1.1702503213973 0 0
0.912516636938363 0.894323422586196 1 1
0.860824852088137 0.845294625358403 1 1
1.04548910093497 1.02638903706027 1 1
1.14104139301671 1.12058484031544 1 1
1.00383656851011 0.98399688596369 1 1
1.08496884084961 1.06526188919221 1 1
1.06813523393259 1.04924469657634 1 1
1.02320666865291 1.00275501671804 1 1
0.943696350407616 0.92599762803426 1 1
0.924507815890946 0.906969974166171 1 1
0.984527992360909 0.967100811025268 1 1
1.1378602580914 1.11670099105012 1 1
0.946221288936605 0.928809899783855 1 1
1.04770081480816 1.02725326268372 1 1
1.12411783551688 1.10312894465788 1 1
0.988784733162203 0.970363710255065 1 1
1.23746651879935 1.21417836440508 1 1
0.995369599574477 0.978043061812615 1 1
1.1019918492033 1.08168791811247 1 1
0.94959956850107 0.932040601688849 1 1
0.964704494697045 0.947129120121905 1 1
1.07976966883538 1.05999873970299 1 1
0.984201720722647 0.965767849987017 1 1
1.04875040828905 1.02988684160665 1 1
1.09381766166247 1.07198150199679 1 1
0.792409084030934 0.777913490135012 0 0
1.02870775221463 1.00953577333134 1 1
1.05629727998246 1.03604517658492 1 1
1.06337729188172 1.04383763773154 1 1
0.885991357155781 0.869922090011748 1 1
0.993899645126264 0.976412805011233 1 1
1.0428174717714 1.02370709590938 1 1
1.06454550523857 1.04464177225962 1 1
1.16504261143704 1.14295859260921 1 1
1.01921226177823 1.00032342359155 1 1
0.885444070930224 0.867511919150184 1 1
0.945532761341412 0.928639537752487 1 1
1.15822888511793 1.13705545982439 0 1
0.940818223128216 0.922951185463445 1 1
1.12844461043988 1.10687999194656 1 1
1.03739070405536 1.01900126601966 1 1
0.874764891148101 0.857727422117486 1 1
0.956103508240347 0.93830321853137 1 1
0.923248434773685 0.906608456099825 1 1
0.941026459606036 0.923315497456152 1 1
0.849753721291665 0.834179575744956 1 1
1.07835046820966 1.05990814433515 1 1
1.13319920785148 1.1123556647299 1 1
1.01238904631614 0.992194171526042 1 1
1.09110749612347 1.07000297136631 1 1
0.781501866844588 0.766023969848855 0 0
0.900775766596524 0.884596791885284 1 1
1.06203760184886 1.04326518173331 1 1
1.02648166634045 1.00778151543788 1 1
1.01241764952392 0.994167559153126 1 1
1.03726983379763 1.01855266102259 1 1
0.958112597515997 0.940482190922338 1 1
1.04105509791843 1.02147522588243 1 1
1.0016951650044 0.983934559193638 1 1
1.13314388491274 1.11181404972239 1 1
0.838209573225928 0.822117136144972 1 0
1.01539273187428 0.995633714952751 1 1
1.08277241608605 1.06258671430814 1 1
0.993844267610887 0.975688471061204 1 1
0.945629683794434 0.927958482745621 1 1
0.972173691087453 0.954720935753756 1 1
1.00715843426291 0.988207623019444 1 1
0.819821227372643 0.803755465259184 0 0
0.960930627549244 0.94362748969425 1 1
0.992913335236409 0.974621400110453 1 1
0.974783810665563 0.957607795471297 1 1
0.860167853365846 0.84483556634503 1 1
1.04250383677142 1.02229262393965 1 1
0.999174343991586 0.979288594424733 1 1
1.00926190804355 0.989259996774317 1 1
1.08337052772287 1.06314261133379 1 1
0.811753528392289 0.795594801967947 1 0
0.871123536222332 0.854050648789008 1 1
1.16329882733671 1.14141610442774 1 1
0.821687164544722 0.806719538951215 0 0
0.961435084160464 0.943852861866511 1 1
1.0258452296361 1.00611772861095 1 1
1.01356004500757 0.995093913795427 1 1
0.916590124069338 0.901138560948676 1 1
1.01104803079739 0.991914328428257 1 1
0.993219419090889 0.974780657319979 1 1
0.855618820767527 0.839865763771471 1 1
0.978339287739244 0.960001915518531 1 1
0.999302205987313 0.978698894847384 1 1
0.997904801670733 0.979892741321334 1 1
1.18654997590733 1.16538596840861 1 1
1.08825084121362 1.06825204244236 1 1
1.14516715930754 1.1239165853325 1 1
0.892426840042297 0.874635965036562 1 1
0.964756506809058 0.946734186957257 1 1
1.00721601524192 0.987796808636069 1 1
1.17185599301731 1.14954958601614 1 1
1.03365512157001 1.01539088483462 1 1
0.928585093329994 0.911958114755896 1 1
1.05161152410054 1.03289580390121 1 1
1.06143393888125 1.04083321804653 1 1
0.942762088802871 0.925260514311665 1 1
0.834499955129941 0.819158398440815 0 0
0.991734630733212 0.973748383825565 1 1
1.11234070095304 1.09018958775469 1 1
0.962102528799394 0.944362750056178 1 1
0.940492258145968 0.923050765630311 1 1
0.905394544340299 0.887506806627054 1 1
0.918179546806799 0.902027176651023 1 1
0.970145504802674 0.953369382586239 1 1
1.05601031769052 1.03703506153387 1 1
1.01793464103628 0.99931933421256 1 1
0.955224611960324 0.936318210134286 1 1
0.884554636608328 0.867536465969436 1 1
0.902752498548666 0.885663163980791 1 1
0.917497125105203 0.899249114108678 1 1
0.964496756785525 0.947097440768946 1 1
1.0203870848614 1.00057951612906 1 1
1.01029667508363 0.99184300780085 1 1
1.12033245066501 1.09894108948354 1 1
1.08640187574677 1.06714123998929 1 1
1.07711565924059 1.0565431334407 1 1
0.978772236227133 0.960078856631786 1 1
0.943131505456703 0.926078417474723 1 1
0.94968309268294 0.932260968856857 1 1
0.972602744177331 0.954305688323232 1 1
1.0517595315403 1.03277951843003 1 1
0.944625052486543 0.926982484664301 1 1
1.16628258565739 1.14512602243996 1 1
0.835979803771284 0.820882216447973 1 0
1.18163480506507 1.16013525981303 0 1
0.901628782088168 0.884900917408071 1 1
0.995462642647841 0.977066177619153 1 1
0.979425037491371 0.960523262401045 1 1
0.931953544866439 0.914501219758161 1 1
0.936335528888181 0.919327438132418 1 1
0.89653118589492 0.880857287746329 1 1
0.876811829858343 0.860810784950996 1 1
0.917635350702296 0.900418279161152 1 1
0.961414525915087 0.942330104202452 1 1
0.978464868343795 0.95956748689285 1 1
1.02344891036297 1.00426916556697 1 1
0.948617667721357 0.931559222257255 1 1
0.931685526647694 0.914523505858718 1 1
1.01987172224227 1.0006086126482 1 1
0.893635337774267 0.877677661694322 1 1
0.887083828889721 0.871186176296551 1 1
1.07898755366507 1.06044025691879 1 1
1.02126481366078 1.00228234587838 1 1
0.987292412666206 0.968628305111844 1 1
1.02777809596341 1.00757417365677 1 1
0.914602621361056 0.898556710247131 1 1
0.963646984044134 0.945882977422333 1 1
1.04363664939563 1.0241207693601 1 1
1.04857329169874 1.03031688691077 1 1
0.975105524797924 0.957949237092012 1 1
1.03555263987465 1.01585494216286 1 1
1.06819992184348 1.04881353059608 1 1
0.911278435891105 0.895300602254139 1 1
0.883911029640814 0.867727859452296 1 1
0.988555272309791 0.969028492238664 1 1
1.03434781232824 1.0160181810177 1 1
1.08426349949117 1.062864531309 1 1
0.917678954344851 0.898436453581618 1 1
1.02975386218221 1.01053099732023 1 1
1.06667858783387 1.04776264221292 1 1
1.0980730202992 1.07900984619523 1 1
0.877342330657014 0.861499552649464 1 1
1.05346972120767 1.03323173465823 1 1
0.860163006868258 0.844447268054864 1 0
1.08262721061576 1.06180626850768 1 1
0.983294580517677 0.965319529675626 1 1
1.03279760439738 1.01384045048644 1 1
0.805200074313346 0.789778790751108 0 0
0.996226088322041 0.97842140097994 1 1
0.961547312850732 0.943903099338065 1 1
0.944600107041221 0.928334460600791 1 1
1.01406572095264 0.994546449279821 1 1
1.00242263839782 0.982847449924771 1 1
0.860000279323994 0.842788994428082 1 1
0.92952411326798 0.912027778500796 1 1
0.965824487211186 0.948216879149919 1 1
1.12037063401749 1.09909725202074 1 1
1.11104258887801 1.09102457253224 1 1
0.943648074349289 0.926403494722254 1 1
0.728552328259165 0.715753319799429 0 0
1.07011240033987 1.05043682463166 1 1
0.983263946648828 0.963166345544665 1 1
0.969986923930159 0.951657702431882 1 1
0.939886470861626 0.923220599345524 1 1
0.944871779444345 0.925341584097348 1 1
1.13040227385327 1.11064381417829 1 1
0.936497229703453 0.919604724635608 1 1
1.02088224533962 1.0024834940167 1 1
0.935650617114885 0.917843356699564 1 1
0.924742901430322 0.906923422768259 1 1
1.12506826175039 1.10509881252935 1 1
1.11147215884235 1.09017917442479 1 1
0.915881185906599 0.897695172154005 1 1
1.10848093208635 1.08758751471718 1 1
1.11988358738153 1.09926978031887 1 1
0.862176905090918 0.847080372067168 1 0
0.940770131830343 0.921955326877372 1 1
0.871832148543345 0.856003629483727 1 0
1.13967119766959 1.11908823397319 1 1
1.07778325324279 1.05894042431183 1 1
1.00689422612524 0.987993161649546 1 1
1.05344211596257 1.033944387996 1 1
0.887318388363678 0.870563568257244 1 1
0.972726642134138 0.955504341756197 1 1
0.949862114426938 0.933356543754733 1 1
1.0897463096749 1.07028018219888 1 1
1.01167207480176 0.993379955341667 1 1
1.05381400662343 1.03437611131003 1 1
1.1031206189826 1.08291710859504 1 1
1.0726121750996 1.05322723779344 1 1
0.955851190983584 0.938142416093579 1 1
1.02211965788241 1.00396762740607 1 1
1.16955644773256 1.14621978152586 1 1
0.986334567877739 0.968291568693669 1 1
1.04530746770268 1.02622508471123 1 1
1.14719497156964 1.12620454733667 1 1
0.950427126530391 0.933078578801099 1 1
0.96427960731574 0.94738209905538 1 1
1.09603961306642 1.0758105667609 1 1
0.978805936040713 0.959658735649789 1 1
1.14314124992722 1.12262192213479 1 1
1.01881298792683 0.998340680145011 1 1
0.974605859044876 0.955796564661225 1 1
1.00442315324793 0.986998199685068 1 1
1.13252636907056 1.11173055035759 1 1
0.883643969827474 0.868454823613363 1 1
1.01971782660695 1.00021465188644 1 1
1.01539180801993 0.997299024876333 1 1
1.03635109985204 1.01719862461951 1 1
1.05928336408824 1.03820945315537 1 1
1.00206037936301 0.983449571643429 1 1
1.00164156726351 0.98335787595916 1 1
0.81775372341653 0.803237955631804 0 0
0.945644387380234 0.927415383793609 1 1
1.00102632697495 0.980443991231708 1 1
1.06098567554346 1.04175301525225 1 1
1.01039362308387 0.993036723748169 1 1
0.906106698793139 0.888358128976288 1 1
0.869675499936233 0.853568284960052 1 1
1.02484415170753 1.00541314866556 1 1
0.929303915003404 0.910365470386971 1 1
0.89826562880069 0.882237939122397 1 1
0.918419008897109 0.901747503712225 1 1
1.00407411907509 0.984836637128318 1 1
0.877795828742691 0.86216023334929 1 1
1.01542376983285 0.995776073187044 1 1
0.901163684280025 0.885265736237019 1 1
0.971748573358486 0.954109720197299 1 1
1.18650304523993 1.1636577162727 1 1
0.889131655839017 0.871751183953458 1 1
0.975327165305582 0.959044906420447 1 1
0.952111680262581 0.9352613397439 1 1
1.03260696272886 1.01320534830464 1 1
0.908567746379104 0.891231398349741 1 1
1.02933073341153 1.01059365052806 1 1
1.0021228864243 0.983738840570884 1 1
1.0516007646666 1.03283668255005 1 1
1.14319860229965 1.12193123682359 1 1
0.974664285382143 0.955642756486454 1 1
0.952177931346014 0.934593540331718 1 1
0.983137093455947 0.964993521045787 1 1
1.13053728027939 1.1099856450539 1 1
1.12268727511499 1.10128822931114 1 1
1.11753327332872 1.09674859632298 1 1
1.05685462366241 1.03731494548665 1 1
0.769184511329884 0.755737366547624 0 0
0.801539174234003 0.785095589557379 0 0
0.823574875848545 0.8082033512291 1 1
0.860487441000551 0.844497114198009 1 1
0.9432370520837 0.925848088509061 1 1
1.01328311571866 0.99422146676975 1 1
1.08005296049429 1.06117746394524 1 1
0.995092835456337 0.977019503490909 1 1
0.978929586499156 0.959985172518915 1 1
0.908227284638183 0.892449101247479 1 1
0.989943326276122 0.972964499682124 1 1
1.19286284418001 1.17134074758433 0 0
1.08084286634382 1.06073628096139 1 1
0.985615601637945 0.967677187430357 1 1
0.930782888212223 0.914533932047299 1 1
1.231512909046 1.20970830790992 0 0
1.07829909824824 1.05816702513737 1 1
1.06500949537047 1.04596528625481 1 1
1.07958670257842 1.05980735902056 1 1
0.908819443991917 0.88972523109432 1 1
1.11367545004322 1.09300166499889 1 1
0.895062163866955 0.878889349149645 1 1
0.882040715767376 0.866591969827393 1 1
0.979361656550056 0.962230688034664 1 1
0.946538243855349 0.928991915230371 1 1
1.20013495270911 1.17716522659964 0 0
1.02871783545324 1.00982872396606 1 1
1.0247223804562 1.00758091581012 1 1
1.12270638071497 1.10099048009145 1 1
0.98819386944421 0.969495857100292 1 1
0.940579371441363 0.923248792555081 1 1
1.17335649481662 1.15170414353209 1 1
0.999332975201206 0.981675492430898 1 1
0.994218557463731 0.974686550810004 1 1
1.09291581496705 1.07268980763033 1 1
1.04711522785417 1.02612111275133 1 1
0.950310562747666 0.932511128283652 1 1
0.953582703277502 0.936886305382429 1 1
0.918242880840491 0.900946596928082 1 1
1.00694036496669 0.988530880217053 1 1
0.949797592523671 0.932644248381299 1 1
1.11561472339455 1.09329201015956 1 1
1.18706001313562 1.16568883597133 1 1
1.00619409344919 0.98848418748882 1 1
0.862130771655877 0.846152044935031 1 1
0.923793182301895 0.906746312503512 1 1
1.05166576261365 1.03348271350781 1 1
0.891946869198177 0.875933790695004 1 1
1.15492672875388 1.13384202987948 1 1
0.942744795027667 0.925444716064903 1 1
0.885000638095465 0.867732860610148 1 1
0.97016884867051 0.951692335180886 1 1
0.987943771974355 0.970333546576627 1 1
0.949347026121223 0.9324433323668 1 1
0.84473844595395 0.829139145244574 1 0
0.91909373164815 0.903036864504537 1 1
0.955363484139319 0.937639581614683 1 1
0.927317044399994 0.910365771742328 1 1
0.995043373838997 0.976008622504014 1 1
0.991849380827559 0.974629090268639 1 1
0.976887436361974 0.958760961364013 1 1
0.878748888562475 0.861579538161449 1 1
1.10612261698736 1.08544418235339 1 1
0.900854622509727 0.884377443773219 1 1
1.13708900257242 1.11658756577939 1 1
0.99513538369349 0.976228909794928 1 1
0.878170603597347 0.862939196921943 1 1
0.96744481142108 0.94801783133058 1 1
1.04818975478902 1.02708370042573 1 1
0.995806735880409 0.978392163958032 1 1
0.88715083269377 0.871261733891611 1 1
1.0454682715178 1.02438526471971 1 1
1.10757531380346 1.08713813222156 1 1
0.829708292738504 0.813100625603649 0 0
1.05884233184599 1.04002700119321 1 1
1.13933305261131 1.11706369348835 1 1
1.09997717860891 1.07998877920536 1 1
1.06159280295911 1.0413044331011 1 1
1.07638091874278 1.05533014186706 1 1
0.942832686779431 0.925883177438943 1 1
0.987741628495437 0.969284341056538 1 1
1.00595243887345 0.98771082604069 1 1
0.942450945614727 0.925652587605236 1 1
0.992894467407899 0.975403033587698 1 1
0.907544899028311 0.890400672406251 1 1
0.902349378766823 0.884902433395119 1 1
0.923139394099411 0.907201882785543 1 1
0.884631671855942 0.867859567355304 1 1
0.98482010425776 0.965774012634839 1 1
1.04998869057032 1.03012435570704 1 1
0.899741507360065 0.88386269441362 1 1
0.926166817085135 0.908932969479678 1 1
0.983667308109123 0.964922925843379 1 1
1.06605240475071 1.04583560899033 1 1
1.06483457589038 1.04601378458122 1 1
1.0632193580265 1.04458642965127 1 1
0.899361589719048 0.883616639037244 1 1
0.846142662738814 0.831184401854613 1 0
1.02628861078781 1.00821920537221 1 1
1.04956471449426 1.02850960125145 1 1
1.15473041877638 1.13386608032638 1 1
0.99572244396912 0.97783417666163 1 1
0.932949731428995 0.914690272718256 1 1
1.06881257875625 1.04981162375119 1 1
1.05379830864414 1.03387923234417 1 1
1.07109100860624 1.05140094957917 1 1
0.962286575495846 0.944677744479003 1 1
1.16603536628734 1.14359189762509 0 1
1.03882562580943 1.01798003966057 1 1
0.982684823203965 0.963552232453044 1 1
1.11398933045723 1.09334744556547 1 1
0.903016213048035 0.885718492018381 1 1
1.04283396883638 1.02236737311956 1 1
1.00569789628292 0.987356830184132 1 1
1.03355195028703 1.01375129865838 1 1
0.951039622775668 0.933226426457111 1 1
0.949877903666251 0.933321829915676 1 1
1.00736261878436 0.989769873460616 1 1
0.971249667677442 0.952872777926708 1 1
0.922610251511771 0.904586554832525 1 1
1.09975229389816 1.07941501699021 1 1
0.890138127381752 0.873727569346576 1 1
0.987059138741983 0.968650197406777 1 1
1.07681479475441 1.05552937654458 1 1
0.903086174332378 0.887452088462818 1 1
1.02412986048483 1.00548674978774 1 1
0.871662844840391 0.855276145203982 1 1
1.06605313134296 1.04615426976061 1 1
0.779870241120103 0.765752172408363 0 0
0.945106067623868 0.927836076861698 1 1
1.01592004879161 0.996492312086328 1 1
0.980438346288288 0.961833362291484 1 1
0.997930953618417 0.980442506832201 1 1
1.12529161492837 1.10385220301743 1 1
0.989563453149573 0.971477818794398 1 1
1.06777665931866 1.04694826656286 1 1
1.06272993752731 1.04131616209556 1 1
0.873727475759794 0.856851060448262 1 1
1.08839065845534 1.06846547461388 1 1
1.11677629514794 1.09681802870284 1 1
0.884154025753622 0.867518411950845 1 1
1.06881381263799 1.04934398482716 1 1
0.959131382320581 0.940628236473195 1 1
0.994176175144907 0.97534868065572 1 1
0.799649564823734 0.785571690011721 0 0
0.983246657986282 0.963918582231367 1 1
1.02663091525158 1.00778482506438 1 1
0.941913673789045 0.925386036811988 1 1
1.09910002331136 1.07825676924203 1 1
0.922185604864646 0.90523443434616 1 1
0.980648285317631 0.96253234787851 1 1
1.1480998478119 1.12652294086868 1 1
0.985818381178056 0.967327511466858 1 1
0.951122752842863 0.93398362975521 1 1
0.933806561383291 0.916585957847464 1 1
0.945632788104808 0.928436854972689 1 1
1.06433936169586 1.0436083784483 1 1
1.15767690292578 1.13640125887672 1 1
0.999560011742524 0.979637451702016 1 1
0.84264975856739 0.827337011458974 1 0
0.907717631661937 0.889294368561617 1 1
1.08850824568338 1.06870491288334 1 1
1.03729814454057 1.01761462636761 1 1
0.995122442521478 0.976028527254349 1 1
0.986291417525391 0.968465410567741 1 1
1.06236524777508 1.04315138606829 1 1
1.06934035558092 1.04977857616868 1 1
0.946691104023946 0.930012179957944 1 1
0.838454448350519 0.8229686724385 0 0
0.92445869087772 0.907701414312021 1 1
0.896291193562682 0.880293430773724 1 1
0.920028993148929 0.902978537471968 1 1
0.839320641177762 0.822921187489411 1 1
0.975279172426204 0.957341580651908 1 1
0.984324190330384 0.965549562973411 1 1
0.961527769846486 0.944138533368352 1 1
0.981892057474788 0.964614997533488 1 1
0.914485123999323 0.89789534380964 1 1
0.864007910824726 0.848051528754516 1 0
0.838495115796803 0.823380022880996 0 0
0.963675010538591 0.946206641096369 1 1
1.05504909740535 1.03651699035234 1 1
0.987356578583159 0.969495903188666 1 1
1.02611988587513 1.00666777210036 1 1
1.06128045299586 1.04080038611047 1 1
1.01695246861093 0.997730664981803 1 1
1.11322971789066 1.09280648855173 1 1
1.01821617621754 0.999914042248859 1 1
0.929778046223222 0.911479237559585 1 1
1.07840913406087 1.05651494961464 1 1
0.912337075913041 0.896324733612063 1 1
1.01016117542833 0.991518775031732 1 1
1.01567860199012 0.996733715062835 1 1
0.862948988355953 0.847146649113981 1 0
1.13121558692491 1.10983879268385 1 1
1.00528513656335 0.985022723566711 1 1
0.905564648305164 0.888826706886005 1 1
1.11210101427317 1.09148236669569 1 1
0.962171470384245 0.946229594817845 1 1
1.10026476794597 1.07983612622227 1 1
1.05830653797616 1.03874210271288 1 1
1.02547476091189 1.0058277343581 1 1
0.864886558745017 0.848052643232677 1 0
1.14737452513497 1.12639828565396 1 1
0.98257127832386 0.964547435585695 1 1
1.04746022189772 1.02658986148148 1 1
1.03257611906486 1.01097288638864 1 1
1.16483856772123 1.14425489338718 0 1
0.903381581687696 0.885944450159508 1 1
1.00568874145234 0.986080923992888 1 1
1.03704744061333 1.0153711238566 1 1
1.15328434293097 1.13240435245238 0 1
1.14924900272282 1.12792846334112 1 1
0.990896066009183 0.972085679861268 1 1
1.06500549794809 1.04526314815567 1 1
1.10019040332441 1.0797410299691 1 1
1.02406577651976 1.00331573123574 1 1
0.991566652223408 0.973890538478551 1 1
1.00279719836094 0.98327048579226 1 1
1.02537338333379 1.00645367770552 1 1
1.05625846334592 1.03659725706484 1 1
1.04716715949197 1.02699926050832 1 1
1.10980104225798 1.08862303939625 1 1
0.981993684564797 0.964418738385408 1 1
1.11914429643689 1.09717581299273 1 1
1.0632357421125 1.04440602465077 1 1
0.960863805903295 0.943716631949918 1 1
1.07204214892759 1.05314225401921 1 1
1.01874630368498 0.99938976933644 1 1
1.0082859345992 0.990405802065918 1 1
0.984876614600791 0.967076603045955 1 1
0.921185476900104 0.904294097492174 1 1
0.997180701180698 0.979100726136127 1 1
0.971135020165377 0.953997851667897 1 1
0.821973786461352 0.806507425689196 0 0
0.856066772658263 0.840946524733852 1 1
0.993771995837271 0.97487702325978 1 1
1.07394618420155 1.05479178984935 1 1
1.01474822504266 0.995467819828063 1 1
1.10842800154789 1.08795901192985 1 1
0.995250781352887 0.976757385551727 1 1
0.748892547965256 0.735703263052781 0 0
1.20619095112875 1.18364895352143 0 0
0.951084384498805 0.932776176208459 1 1
1.09411140971504 1.07152231752772 1 1
0.965502773394204 0.948234894140145 1 1
0.995666004100444 0.97635994932488 1 1
1.14152349116154 1.12121912102781 1 1
0.996035069695425 0.976326109456497 1 1
0.926090560762665 0.908370588552193 1 1
0.806214885294728 0.792193417963462 0 0
1.0498159870018 1.02829026995477 1 1
1.00477110284464 0.98500877371468 1 1
1.05836249153097 1.03737734938522 1 1
1.00150904121633 0.983357911411391 1 1
0.961402620654944 0.94345805684994 1 1
0.943873522356245 0.926752803533093 1 1
1.00074357347071 0.982869169469736 1 1
1.09568808463041 1.07420737108572 1 1
0.98944897306324 0.970139360505715 1 1
1.05178780142482 1.03078272642836 1 1
0.946368279343533 0.929500421422192 1 1
1.15775376119941 1.13694119511531 0 1
1.04773703350827 1.02896228658986 1 1
0.926292302988884 0.907468523261843 1 1
1.00619433187106 0.987794506613155 1 1
1.16437879060856 1.14254515031815 1 1
1.01783631737758 0.999259210597356 1 1
0.93912608257723 0.922624445710051 1 1
0.886980229103603 0.871622204219752 1 1
0.994457284548781 0.976544520316178 1 1
0.9939603561636 0.976560047696059 1 1
1.13602958218489 1.11421917016429 1 1
1.04567209780576 1.02618450961907 1 1
1.0356650685974 1.01622812983927 1 1
0.850580910768579 0.835013731021642 1 1
1.07622803874713 1.05724666102849 1 1
1.09020889394022 1.06898929844293 1 1
1.06639844855361 1.04665154650881 1 1
0.94473938842417 0.928201539538018 1 1
1.08579893390818 1.06630449473052 1 1
0.934374076165705 0.917633012453143 1 1
0.983992999852533 0.966399899122581 1 1
1.09343225055062 1.07314009104945 1 1
1.11255695537853 1.09020782114412 1 1
1.00521506626334 0.986920091088166 1 1
1.00108204726337 0.981746722079741 1 1
0.887791997309378 0.872022428523024 1 1
0.831039366806667 0.81623599792733 0 0
1.02005677591766 0.999934893826992 1 1
0.867841841607834 0.851402067087898 1 1
0.982107865286353 0.963754346856896 1 1
0.920378608135133 0.903652507349327 1 1
0.96165702158893 0.942949694750633 1 1
0.856526028409505 0.839978985462687 1 0
1.03083678039416 1.01092441368993 1 1
0.986687804158457 0.969264827971496 1 1
0.979272615190179 0.959918136725701 1 1
1.02690648476242 1.00734556592981 1 1
1.02622046786678 1.00667221354769 1 1
1.06365107386767 1.04511665666103 1 1
1.03772688406302 1.01887260016072 1 1
1.05391615873599 1.0338997139101 1 1
1.02901189045208 1.00944378928939 1 1
1.0283161872104 1.00896639170051 1 1
1.06784863153903 1.0487254859735 1 1
0.929393471149104 0.911997446927715 1 1
0.801367811561626 0.787261017794253 0 0
1.06074285874044 1.04032064614912 1 1
0.962182755990807 0.943631515256031 1 1
0.998594635482472 0.979901797721818 1 1
0.991914540921953 0.973043870467691 1 1
0.976798589101002 0.958843996560292 1 1
1.08592482025366 1.0656883492839 1 1
1.05695995705003 1.03790677991378 1 1
0.858781272691601 0.841365798871254 1 1
1.03672914303136 1.01829237339024 1 1
1.01631199107248 0.997147338050872 1 1
1.02913580047491 1.00961535736092 1 1
0.961905919410707 0.944715029561404 1 1
1.09267784874161 1.07298726235855 1 1
1.1572129135673 1.13542095100065 1 1
1.01563091413697 0.996760394916692 1 1
1.04962461617925 1.03107507256323 1 1
1.05981000743011 1.04034670204526 1 1
1.17156391713109 1.14973674461814 0 1
1.05121359634784 1.03228509820611 1 1
1.14905985611262 1.12677833127892 1 1
0.848102398379313 0.832260395848766 0 0
0.925365115835057 0.908670436512681 1 1
0.996805648895438 0.976559174835478 1 1
1.1318197312113 1.11214100040058 1 1
0.962239432329703 0.944322513153807 1 1
1.03636566740092 1.01806094915707 1 1
0.973396512542489 0.955656075429196 1 1
1.08647788548016 1.06596792532339 1 1
1.18760195895454 1.16532907466062 0 0
1.01143640796969 0.992710246790978 1 1
1.0095397965791 0.990537896848272 1 1
1.09714454741986 1.07679463683402 1 1
1.03244349315668 1.01178928888791 1 1
1.21495719882039 1.19182185982143 0 0
1.12269929425304 1.10064700609535 1 1
0.837484893168365 0.821881001738882 1 1
1.03469337447603 1.01579008578898 1 1
0.885148019328558 0.867704033199674 1 1
0.91401438098176 0.896950271017337 1 1
1.01460515673623 0.994427468803274 1 1
0.956141280051954 0.937599661296761 1 1
0.955415392789111 0.93887737186707 1 1
1.04970349207021 1.03055371468229 1 1
0.794457519556535 0.779858128882088 0 0
0.991599303209106 0.972527322102509 1 1
1.05950041933012 1.03890919853815 1 1
0.964797640319298 0.948158680286609 1 1
0.957814503119812 0.939625649235948 1 1
1.01259077747465 0.994212080838127 1 1
0.992311739039056 0.973855543791017 1 1
0.940998766686305 0.923499160176549 1 1
1.09428163043685 1.07394033671631 1 1
1.07343328101155 1.0532389237896 1 1
1.08732071259187 1.06816056985821 1 1
1.14209806108853 1.12095328583857 1 1
0.945883207077453 0.92835881179454 1 1
0.908318645298854 0.892410257586746 1 1
0.955892454997565 0.937766124042643 1 1
1.00919561051852 0.990716236253895 1 1
0.932917239168322 0.913858182141802 1 1
0.946015435295531 0.928384360984669 1 1
0.965001714422589 0.9483730503958 1 1
0.975304917512389 0.957617281099296 1 1
0.986359015837434 0.966262199154212 1 1
1.0554700777177 1.03589480250303 1 1
1.03531671335732 1.01565232362665 1 1
1.10696271690081 1.08597186631601 1 1
0.971121482504443 0.95230854368071 1 1
1.00282270388812 0.983084918110439 1 1
0.905216627877698 0.888033659608513 1 1
0.982149934246603 0.96255352967376 1 1
0.955307578616043 0.936799624954764 1 1
0.965348176724727 0.946923776110238 1 1
1.08451403644222 1.06495149598429 1 1
1.01938911334867 1.00048537977011 1 1
1.05286500143472 1.03296676664295 1 1
1.04471909448579 1.02537722637122 1 1
0.972677502233711 0.954248225840522 1 1
0.984287996386807 0.966243160092374 1 1
1.00080896312913 0.982652638316449 1 1
0.887992069491318 0.870753524250461 1 1
0.971758997395446 0.954306663624817 1 1
1.11666308889488 1.09519035615852 1 1
1.02378628765526 1.00416779966389 1 1
1.10890379534667 1.08827476830419 1 1
1.16183255923257 1.14051097077479 1 1
0.9662767213835 0.947737373344669 1 1
1.19374980272185 1.17102197892958 0 0
0.978284110538947 0.960844739459582 1 1
0.852084778200402 0.836853346817329 0 0
1.08107716519631 1.05947116608635 1 1
0.933474670193869 0.915256015001039 1 1
1.00659326093487 0.986758859026328 1 1
0.922700849442406 0.905437611224574 1 1
1.12137552122365 1.09977205795548 1 1
1.03041535849978 1.01181721147955 1 1
0.998149815044763 0.979366077356038 1 1
1.10549623739437 1.08494691686375 1 1
1.2280459811913 1.2059743351856 0 0
0.985149263295387 0.96540777318547 1 1
1.013072977291 0.994166010952171 1 1
0.968944018763655 0.951012496247884 1 1
0.857761778214797 0.841292299102287 1 1
0.962014330190952 0.942994754082975 1 1
0.909951142830265 0.894535980080852 1 1
1.03266403267995 1.01391229428251 1 1
1.05267804355791 1.03236698392608 1 1
1.00651867499892 0.987614026965003 1 1
0.940123401772476 0.922342135344391 1 1
0.954639496101711 0.937141595074694 1 1
0.922304370094285 0.904343643739199 1 1
0.88751655258148 0.872483479040899 1 1
0.865259686712559 0.848507036326525 1 1
0.958283821540678 0.940296643430798 1 1
0.928515681149269 0.911472151689222 1 1
1.06567415999238 1.0456438081577 1 1
1.00027952717614 0.982612301075994 1 1
0.855706522952014 0.83778238677243 1 1
0.894048797195841 0.878121683750449 1 1
1.04169649033192 1.02261931345358 1 1
0.980380361455608 0.961320714092844 1 1
1.01181876624853 0.993218450782592 1 1
1.04258281020138 1.02246018431988 1 1
1.12557454667934 1.10505557210406 1 1
0.976573821962708 0.959644038101544 1 1
0.967841742815432 0.949041724328856 1 1
1.006881680732 0.988168749299732 1 1
0.960137972300018 0.942853265231448 1 1
0.917888040266201 0.899510592433784 1 1
1.02066886880122 1.00130053400213 1 1
1.0226284940286 1.00398097561382 1 1
1.01253462425163 0.993214435898922 1 1
0.953472712949361 0.934770424747138 1 1
0.998782555522707 0.981280634686972 1 1
0.892808376067207 0.875145145030494 1 1
0.907296108627119 0.891148146550227 1 1
0.924135450618234 0.90714381765694 1 1
0.834979132057558 0.819044121669412 0 0
1.08289925154959 1.06181893932629 1 1
1.01546901562159 0.995346788471105 1 1
1.06822282059862 1.04737327122867 1 1
1.06820375580433 1.04834194350331 1 1
1.02761961364318 1.00794978306765 1 1
0.97999608761607 0.961422753486715 1 1
1.00234973188601 0.983734391168987 1 1
0.860427513029473 0.844622067305254 1 1
1.06008478175306 1.04116305293476 1 1
0.999248968492959 0.980175896990731 1 1
0.997202181524487 0.978975082811434 1 1
0.938911991087299 0.921485375665201 1 1
0.904184061363934 0.887859878358611 1 1
0.91791479147939 0.901284076758518 1 1
0.936328381237682 0.918206679669793 1 1
1.0020815825698 0.984381442011449 1 1
0.916683365326998 0.89907655907486 1 1
0.947583329954772 0.930550929878009 1 1
1.02735641568424 1.00903654517599 1 1
1.0656137513004 1.04538339068369 1 1
0.973728154094849 0.955983502899204 1 1
1.02452967317241 1.00542427156805 1 1
0.929310609110495 0.913252934416956 1 1
1.03748165622566 1.01645293549341 1 1
0.994362376066914 0.97588553360469 1 1
0.981619395946773 0.963769535555813 1 1
0.984891873818381 0.964912706515757 1 1
0.854749862686167 0.838927214554966 1 1
1.13456607405803 1.11286059822725 1 1
1.04556705937762 1.0263946894486 1 1
0.948297048705777 0.931412487736299 1 1
0.89825397778065 0.882439367868672 1 1
0.969303175375787 0.951840951129027 1 1
1.0262961824334 1.00725520889617 1 1
0.97279227301547 0.953576396972815 1 1
1.14026423494147 1.12037908018402 1 1
1.2088355627459 1.18578453033254 0 0
0.920736996153988 0.902667433490829 1 1
0.950680769068333 0.933657660390254 1 1
1.09433180159267 1.07382110859765 1 1
0.80618120216205 0.789958413432075 0 0
0.84138303411459 0.825307799411661 1 0
0.964418274162866 0.944119698682634 1 1
1.01446651038388 0.996662769967599 1 1
0.908233211369756 0.891218529062125 1 1
0.92818932884417 0.90933383530786 1 1
0.918117690405034 0.900834007258302 1 1
1.0009479358112 0.98206239366896 1 1
1.01168204664621 0.992373048081165 1 1
1.02135366356564 1.00322650669427 1 1
0.991149686740126 0.971927775462616 1 1
0.853912464797184 0.837773430539627 1 1
1.0045870611616 0.986212506212579 1 1
0.900071751021832 0.883975755819972 1 1
1.11972620301191 1.09941516509979 1 1
0.896921852026451 0.880528535460027 1 1
0.846157353071816 0.830839383621751 1 0
1.01467785965822 0.995402813275055 1 1
1.02945832559353 1.00922340827208 1 1
1.07467847545993 1.05492719447175 1 1
1.01220275646745 0.99333829162976 1 1
0.878091063269983 0.861412571767503 1 1
1.02530285345536 1.00541436434129 1 1
1.05133417143194 1.03170120697254 1 1
0.939925985314137 0.923531080876621 1 1
0.989825427792783 0.971950689968817 1 1
1.00800594584878 0.990286156429322 1 1
0.881201220341703 0.864338365775359 1 1
0.942170672644924 0.924973362700849 1 1
1.12240250464279 1.10155509110344 1 1
1.1656899489338 1.14361570928391 1 1
1.02305772602356 1.00444386581899 1 1
1.07246136427378 1.05275769193507 1 1
1.13981253417184 1.11818961373715 1 1
1.12182090563285 1.10099867595854 1 1
0.997674424664237 0.979826157104336 1 1
1.09873207870471 1.07703192833586 1 1
1.08627710380054 1.06514239172422 1 1
1.0268500514181 1.00767116538605 1 1
1.04294295957453 1.02263821054146 1 1
0.936482248155599 0.919045898136412 1 1
1.00233135466907 0.984465527780506 1 1
1.01172193237795 0.993580773745906 1 1
1.09145606714117 1.07098701439836 1 1
1.13258713350465 1.11167343482884 1 1
1.08838644657871 1.0689844397065 1 1
0.953542320262926 0.935814186856799 1 1
0.779659629594988 0.765228516189338 0 0
1.06830992735613 1.048880288627 1 1
0.960189300745131 0.941194176306175 1 1
1.02989485098238 1.01102368391343 1 1
0.874746096621752 0.859140934986911 1 1
1.14759760623569 1.12462075423823 1 1
1.15787802613239 1.135330872424 1 1
1.05635705660852 1.03633343631662 1 1
1.06230488577 1.042672701192 1 1
0.949695398597852 0.930524057991877 1 1
0.940849698925421 0.922056837516878 1 1
1.05869972177756 1.03856306644195 1 1
1.10772305960543 1.08739932366659 1 1
1.04721540601112 1.02729475921667 1 1
1.08675986403322 1.06681876225949 1 1
1.01330602590086 0.994030327025679 1 1
1.01874129526667 1.00083151960859 1 1
1.09352098963686 1.07259798988978 1 1
0.875321126990151 0.858871323358461 1 1
1.03757600976336 1.01715773255798 1 1
0.924492190150906 0.907276213655027 1 1
0.929922424801563 0.911813121258968 1 1
1.06436342322258 1.04564603340813 1 1
0.859186581504965 0.84286195151985 1 1
0.928536693318349 0.910870439939441 1 1
0.954771908505028 0.93714878776201 1 1
0.850897966145394 0.835467334188596 0 0
0.905428822822748 0.887682124045139 1 1
1.12903378108103 1.10862391582152 1 1
0.92816559730072 0.909928038933332 1 1
1.12853368135299 1.10695356443451 1 1
1.11143671121931 1.09011980020853 1 1
0.880487145038408 0.864407739429806 1 1
0.991129857125021 0.973102368059997 1 1
1.03695672385035 1.01757795834408 1 1
0.978299998009872 0.960614342491691 1 1
1.04190014535885 1.0229266279914 1 1
0.928208231800752 0.911333189101024 1 1
1.09299689716162 1.07251111841276 1 1
1.0134224264258 0.994576016482689 1 1
0.949349674857432 0.931818129262309 1 1
1.08048417112673 1.06120792049267 1 1
1.10831216259134 1.08723018063347 1 1
1.09130711549385 1.07083990811502 1 1
1.07227013057962 1.05265308010125 1 1
0.923687412658897 0.906680136924823 1 1
0.866058495304063 0.850869335615831 1 0
1.0649101875966 1.04499674488931 1 1
0.941116096921172 0.9241317949401 1 1
1.06259367505069 1.04265915255992 1 1
1.02190695584358 1.00354217809357 1 1
1.00668000470192 0.987412155471138 1 1
0.954100942707156 0.936575841101686 1 1
0.960866858297194 0.944283256245814 1 1
0.979239814515158 0.960839155449337 1 1
0.978776106601967 0.96099066203418 1 1
0.845377742134741 0.82801260501543 1 1
1.05406180700145 1.03407671454579 1 1
1.01010986178695 0.991413900834489 1 1
0.85869646743747 0.843691437178255 1 0
1.0765081400501 1.05682534729073 1 1
0.904617336637122 0.889051869212722 1 1
0.88453246662188 0.868300053305798 1 1
0.996227566369137 0.977080170755948 1 1
0.98304191026845 0.965068138963735 1 1
1.05406734618459 1.03492683156826 1 1
0.97778594668806 0.960037856984882 1 1
0.940812097780441 0.923222183796339 1 1
0.949743176324111 0.931368244776494 1 1
1.01399441078807 0.99544020812064 1 1
1.006455036645 0.987313779094226 1 1
1.03132218883788 1.01194964389903 1 1
0.878171211845106 0.861290707870393 1 1
0.79869917155429 0.784425115677126 0 0
0.902313032752025 0.886044159200316 1 1
0.944703195693953 0.92723709996009 1 1
0.939902248894278 0.922997780342337 1 1
0.905040586447478 0.888408918283986 1 1
1.1417361932608 1.12187704354543 1 1
1.03795512923166 1.01924607551356 1 1
1.02283150099686 1.00400980627572 1 1
1.15280251210598 1.12970165433477 1 1
1.06516682404874 1.04290036814885 1 1
1.0430968216318 1.02311431064364 1 1
1.00931182862807 0.990635092218416 1 1
1.04593099497222 1.02609338895927 1 1
0.993820977532191 0.975183941245047 1 1
1.03744146808748 1.01846969178589 1 1
1.0589875052505 1.03963074319661 1 1
0.947927439096599 0.930750751144841 1 1
1.03703728363348 1.01784098208261 1 1
1.06175081775816 1.04275402864165 1 1
1.00742088633374 0.98986351169772 1 1
1.08382586697683 1.06252960061725 1 1
1.01323659100844 0.993663855367356 1 1
1.13014980516402 1.10855664442255 1 1
1.02327671365732 1.00425666997423 1 1
0.979262324968079 0.961879519882674 1 1
1.20455572032737 1.17999696428562 0 1
1.10283938483308 1.08191324391825 1 1
1.08817675865326 1.06588049743743 1 1
0.97241698454349 0.955113140938198 1 1
0.928778620149738 0.911297192308564 1 1
0.902333543212476 0.885229216815594 1 1
1.02651710646736 1.00713003518531 1 1
1.00142756699205 0.982644249424417 1 1
1.00518141786822 0.98655758888986 1 1
0.999668895866304 0.981254484324628 1 1
0.980836816397885 0.961505487032769 1 1
0.960251600717977 0.94152284383826 1 1
0.993079929893954 0.974963909864774 1 1
0.852797014930767 0.837036141113995 1 1
1.12581290397309 1.10446640639614 1 1
0.88579731752364 0.868382871167856 1 1
1.02026313413636 1.00203058705892 1 1
1.10957612104138 1.08957636034087 1 1
1.05560527600368 1.03472818930523 1 1
0.89127016860393 0.874725302603037 1 1
1.13780806291309 1.11717492958772 1 1
0.961124292145261 0.94246642657172 1 1
1.09367768280759 1.07378923779505 1 1
1.24476714171374 1.2219787290561 0 0
1.12451998059695 1.10371605410896 1 1
0.979353662827422 0.960562832381057 1 1
1.23064856687359 1.20608632410859 0 0
0.980296999930181 0.96218915953078 1 1
0.885866416835763 0.869391726325066 1 1
0.983433765210902 0.966387545006009 1 1
1.07126604650641 1.05146098944941 1 1
1.08281743973339 1.06226959792907 1 1
1.04520371425209 1.02621697683839 1 1
0.933780233936077 0.915676875869312 1 1
0.872356679851609 0.856569814810792 1 1
0.996080302297322 0.977954370488078 1 1
1.03272071657231 1.01318770427128 1 1
0.825239040994851 0.809432130919616 1 0
1.0865365326855 1.06446979149641 1 1
1.0069387878712 0.987928502036475 1 1
0.94494079208318 0.926870565698578 1 1
1.19044290147925 1.16770378902598 0 0
1.18093377159793 1.15893296734852 1 1
0.94854201146189 0.930977065634828 1 1
0.812775960583653 0.798458509146892 0 0
1.01418074732382 0.995849052041255 1 1
1.05397682889046 1.03368178043089 1 1
1.07552017909389 1.05531283869879 1 1
0.84761522698211 0.831369519327225 1 0
1.01499208447727 0.996196020940256 1 1
1.041267571521 1.02257873085558 1 1
0.889544926307921 0.872041994481869 1 1
1.05323561774172 1.03371170885131 1 1
1.07554553334583 1.05469618434669 1 1
1.0493353413302 1.03039468850268 1 1
1.09667525109766 1.07590010851627 1 1
1.11603467984605 1.0956360140141 1 1
0.832608277510609 0.817195172209607 1 1
0.920999371589042 0.905405974798819 1 1
1.22872048397334 1.20343956747966 0 1
0.862070287357912 0.845760319357431 1 1
1.07399302555508 1.05404958965541 1 1
1.01472103786423 0.994960112987769 1 1
0.928472136267652 0.911869018766931 1 1
1.04176710590627 1.0232147356632 1 1
0.983938380607175 0.964662199354323 1 1
0.936961060537073 0.920278813026126 1 1
0.983641806742785 0.964458248308498 1 1
1.02054868949901 1.00170370487502 1 1
0.955334576604311 0.938039752867457 1 1
0.946344718041584 0.9274423407545 1 1
1.10783188598168 1.08741914673448 1 1
1.01928697621621 1.00082230560894 1 1
0.883930037980859 0.867870882319164 1 1
1.0011690955113 0.980841215082833 1 1
0.99695554615697 0.979383049642354 1 1
0.990661303505892 0.973844734337087 1 1
1.10595607794424 1.0853358985576 1 1
0.879492920910764 0.862785706147409 1 1
0.922246807097336 0.905818617045895 1 1
1.28109991795553 1.25736174399084 0 0
0.960605051697171 0.942100312453598 1 1
1.02251155952763 1.00276729897681 1 1
1.13657202624201 1.11574392324717 1 1
0.849779293537406 0.834591608206282 1 1
1.11457324372943 1.09506521044961 1 1
0.968467397975256 0.949235215860392 1 1
1.07648072536328 1.05648531664785 1 1
1.08840984524343 1.0678229522448 1 1
1.00346063623639 0.985027776325202 1 1
1.03991305578609 1.02167245806804 1 1
0.952742008911942 0.936411903939623 1 1
0.970410319366105 0.951889888048717 1 1
0.934214652689673 0.916892233986008 1 1
1.01583568616198 0.99717473632373 1 1
0.971191834090912 0.952490478190429 1 1
0.955189810225616 0.938400158777651 1 1
1.04831034956053 1.02912138740086 1 1
0.899725152817321 0.882549734307453 1 1
0.94262744409513 0.924762062668685 1 1
1.0474700763995 1.02759203196935 1 1
1.02238632582473 1.00435339426051 1 1
0.943647825462707 0.926991388650804 1 1
1.08196147376123 1.05874125589238 1 1
1.1561222593272 1.13384484317751 1 1
1.0039607725197 0.985088411406973 1 1
0.941415007339578 0.923634540192736 1 1
1.02595500855854 1.00775593740993 1 1
1.10328244723936 1.08340081883936 1 1
1.12334821843201 1.10171511703297 1 1
0.946458667802842 0.928385040687538 1 1
1.01900031293724 0.998210301295026 1 1
1.06267167206295 1.04466800634518 1 1
0.803549876603168 0.78846241053153 0 0
1.10379592028186 1.08357667906755 1 1
1.04016671037595 1.02095478478872 1 1
0.918170529031647 0.901218158976885 1 1
1.07923840378072 1.05992994518108 1 1
0.989455442142521 0.970964948994626 1 1
0.965870107680476 0.945942755812306 1 1
1.0164804835354 0.998078381927999 1 1
0.994022464401274 0.977580902522501 1 1
1.04726107432367 1.02760658846757 1 1
1.09527290477357 1.07416259777694 1 1
0.976906833513153 0.959182956506197 1 1
0.952590218811248 0.934335209293622 1 1
0.984302420223522 0.965639782692851 1 1
0.928582209265717 0.911012809449827 1 1
0.972153741946064 0.95437383574487 1 1
0.996139977026832 0.979369593202183 1 1
0.941762699507278 0.924185549206432 1 1
1.13212487169552 1.11157235617111 1 1
0.91259091794755 0.895530673320823 1 1
0.999603616986782 0.980963088216163 1 1
1.11058819471761 1.08956737144752 1 1
1.13244203861135 1.11104789787607 1 1
1.11705369412092 1.09605560144603 1 1
0.93775651792194 0.919383464080898 1 1
0.931401900276137 0.913870277377618 1 1
0.953267870741431 0.935050749529245 1 1
1.0079977586978 0.989417703572655 1 1
1.0531239196576 1.03230680468198 1 1
0.968804749277164 0.950996731079027 1 1
0.898133314587055 0.881388441532683 1 1
0.958471332573815 0.942079010147191 1 1
0.988467961362285 0.96953347082248 1 1
0.989640796451317 0.972622999465874 1 1
0.963766136699368 0.945471771690238 1 1
0.984888001336931 0.965430369727671 1 1
1.00529428001375 0.986022323752619 1 1
0.925500299881729 0.908069767029769 1 1
1.00088520645022 0.981569042845242 1 1
1.01128016515588 0.992690550148771 1 1
1.13511328269196 1.11241830076815 1 1
0.988634825593053 0.971423107412125 1 1
1.02256315105849 1.00306273731855 1 1
1.16497835619059 1.14176338659558 1 1
0.994997314129783 0.977808858573663 1 1
1.04745068824163 1.02759205410821 1 1
1.05896132830485 1.04056534419162 1 1
0.944184890406595 0.927336629894825 1 1
1.01660950754694 0.997771505043722 1 1
1.03834299087963 1.01833943870266 1 1
1.05218946373833 1.03254542784255 1 1
0.945019211008126 0.928373638993167 1 1
1.01826157961462 0.999344524695431 1 1
1.05654798188937 1.0368558777233 1 1
0.885729368882913 0.869123278832282 1 1
1.0824400365589 1.06077574501464 1 1
0.853397825418351 0.837090144539832 1 1
1.01736953337555 0.998725679854707 1 1
1.001842764354 0.98429291529241 1 1
0.907420981730964 0.890662533993198 1 1
1.08215019050131 1.06244519002355 1 1
1.1403635769315 1.11841372795351 1 1
1.1299713302449 1.11070835498095 1 1
1.06984902509755 1.04962407618381 1 1
1.08623660713562 1.06610239246688 1 1
1.11465539594814 1.09434234652122 1 1
0.836452796121871 0.820908670652712 1 0
1.02129073505709 1.00142266317486 1 1
1.02247546345646 1.00290050764219 1 1
0.872501569736123 0.857656385496934 1 1
1.0438843367406 1.02451387726489 1 1
0.854458678674653 0.838585481448473 1 1
1.03562129331641 1.01677698260708 1 1
1.0674074489117 1.046387192619 1 1
0.844811575037305 0.829920591247487 0 0
0.982890721963858 0.964601901437056 1 1
0.918252010861246 0.901211856403942 1 1
1.0781195822888 1.05876246413742 1 1
1.02136643419507 1.00343764712634 1 1
1.05317963135641 1.0322285308153 1 1
1.00424604541562 0.984729219097772 1 1
0.957601755894728 0.93947683497346 1 1
1.00634639335099 0.9877638554658 1 1
1.02757641068774 1.00880594431912 1 1
0.947406035585883 0.929736160338234 1 1
0.935343591999954 0.916304197634111 1 1
1.14270237563583 1.12147872795638 1 1
1.08306847764726 1.06272599110126 1 1
1.03454154615954 1.01596289419705 1 1
0.874801209889278 0.858796707999473 1 1
1.04161968345933 1.02224084616933 1 1
1.08189863748151 1.06176022690655 1 1
1.03045805503752 1.01010672868653 1 1
1.01065295955586 0.992607934303797 1 1
1.08690413547322 1.06701051520777 1 1
1.02884119910085 1.01111382080162 1 1
1.04693528583244 1.02817457355003 1 1
0.8857232542421 0.868595438415925 1 1
1.05880897038428 1.03826088750836 1 1
0.988014049953605 0.968496905415615 1 1
1.00457927374695 0.98625885970379 1 1
0.957923935846556 0.940669165880137 1 1
0.944561066717174 0.926593053068413 1 1
1.06103116537565 1.04212919531952 1 1
1.03764880818042 1.01847150998372 1 1
0.969539357474146 0.951590714806511 1 1
1.11497832961181 1.09483602242759 1 1
0.947447338397882 0.929334824774549 1 1
1.05088415926023 1.0313097015649 1 1
1.1568746507772 1.1354614636673 1 1
0.99713730756433 0.97915937777304 1 1
0.951587712054269 0.933591300630137 1 1
0.913261658849216 0.895196463342083 1 1
1.05117630077609 1.02994902558072 1 1
1.12732966503689 1.10733023475152 1 1
1.11523215807952 1.09308220272924 1 1
1.14390534406135 1.12313403827633 1 1
1.01231787661302 0.994540560757114 1 1
0.839158069545465 0.821590366866641 1 0
0.944958020880696 0.927053193383188 1 1
0.958798582331391 0.94132445539751 1 1
1.14208905852965 1.12111698519925 1 1
1.08075362381397 1.06047401021319 1 1
0.938900788860455 0.922176542916691 1 1
0.849440309705123 0.833071305946246 1 0
1.20533980358502 1.1814662690384 1 1
0.990777528989379 0.973018696386083 1 1
1.0254805366277 1.00704818508592 1 1
0.832912061774577 0.818035863494469 0 0
1.03524456188014 1.01571077707066 1 1
1.06529735134108 1.04549433428839 1 1
1.02826932366025 1.01059897119546 1 1
1.02272711835941 1.00346010199286 1 1
0.988625856175715 0.969888601678503 1 1
1.03772345984801 1.01777200375348 1 1
1.01105211317158 0.991787911517663 1 1
1.01200815293575 0.992183869147834 1 1
0.936268947051562 0.91941560642022 1 1
1.06666535438931 1.0473926416703 1 1
0.921010599094067 0.904545054917032 1 1
0.877277367035063 0.860697658763261 1 1
0.911744625541147 0.894993585947071 1 1
0.912895263363137 0.895978724460887 1 1
0.954923300433906 0.936158209811506 1 1
0.871232328368922 0.855556315654318 1 1
1.04126560949895 1.02274548140377 1 1
0.983759196818977 0.964137359485604 1 1
0.948685428457331 0.931346902317045 1 1
0.951319782116641 0.933548034463197 1 1
1.01008568403815 0.989373005612675 1 1
1.0125272580842 0.993985422207373 1 1
1.09441323148658 1.07370692694852 1 1
0.820101684373746 0.803031708871934 1 0
0.863051831432074 0.84749793303789 1 1
0.991161064979905 0.972916468267109 1 1
1.19912243543957 1.17631663944836 1 1
1.00295549223992 0.984550655661547 1 1
0.930400054564286 0.913549932739739 1 1
0.852238502877849 0.837125965867539 0 0
0.954450734567754 0.93682732337166 1 1
0.973037760396011 0.953656186258165 1 1
1.0026731505678 0.984635376743745 1 1
1.09944036546079 1.07962080534983 1 1
0.996439018641628 0.978008555495634 1 1
0.999349732930219 0.980395420814087 1 1
0.844751724660769 0.829643153980104 1 0
0.853586491798266 0.837604120371832 1 0
1.04929426936407 1.03037201547362 1 1
0.792143242278664 0.776707053012609 0 0
1.07153080480241 1.05038910003095 1 1
1.11721186109376 1.09562826208412 1 1
0.941274428079862 0.924407578796186 1 1
1.0897480873374 1.06958289983507 1 1
0.985909802719493 0.967903916836121 1 1
0.862931755938364 0.846551419692671 1 1
1.08238815785093 1.06240929242911 1 1
0.929777505220265 0.913846516836415 1 1
1.22391112087095 1.20155631199162 0 0
1.0541640488885 1.03517366968761 1 1
0.897824088057661 0.880055239029047 1 1
1.03369294634857 1.01294290369691 1 1
1.06752215635275 1.0470327801169 1 1
1.10332666939868 1.08326862149994 1 1
0.958615419048132 0.940330019966407 1 1
0.787858056757934 0.773810018122843 0 0
1.00120379777593 0.982822125876675 1 1
0.988515664303701 0.970581960287086 1 1
0.945570361859368 0.928913191538233 1 1
1.01426581071893 0.995606161696885 1 1
1.01873516002894 1.00075081917113 1 1
0.869571591359101 0.852611472661207 1 1
1.13254956919579 1.11207999485858 1 1
1.05949378885033 1.0409765938154 1 1
1.04415705063649 1.02459563943337 1 1
1.08778506015249 1.06726038707653 1 1
0.894512266371336 0.878408017358708 1 1
0.791605701450692 0.777221971637275 0 0
0.954905769498217 0.935906932102606 1 1
0.970092189393462 0.952027098941126 1 1
0.91653146761125 0.898278133468412 1 1
0.958960441951702 0.940467194325895 1 1
1.09493728412079 1.07444463131898 1 1
1.00985643517952 0.990387019776317 1 1
0.969457921835225 0.950307656914592 1 1
1.13726379306022 1.11645958864021 1 1
0.954528649571992 0.93719559479749 1 1
0.912406279525646 0.895646002815866 1 1
1.14382115554232 1.12272525038906 1 1
0.985610160072759 0.967505206089324 1 1
1.09893079985286 1.07720772409425 1 1
1.06289967617106 1.04342135488872 1 1
1.18150469739241 1.15865476041527 1 1
0.978470215853138 0.959958805228015 1 1
0.943606803880291 0.926116160238718 1 1
0.913211725809139 0.895081108514326 1 1
0.946276255066369 0.929030792164344 1 1
0.936920085195065 0.919522761163194 1 1
0.918511530321548 0.901237947963757 1 1
0.991486496493861 0.972892957466488 1 1
0.964811531618484 0.947653875222876 1 1
1.12413370787766 1.103428782223 1 1
0.903288614931059 0.886267475591999 1 1
1.00239196834039 0.982731357341466 1 1
1.05037108748643 1.02962679685748 1 1
1.1064174506036 1.08624953974347 1 1
0.958866433318096 0.940867641118014 1 1
0.925802711951316 0.908997061072047 1 1
0.838840608739685 0.823427951289864 0 0
0.871936327009275 0.855329687395406 1 1
0.972826267293926 0.95574874278681 1 1
1.00795088812373 0.989978437462007 1 1
1.08426756383202 1.06419930362402 1 1
0.993657563153678 0.974780384073337 1 1
0.990380323237645 0.972175540250227 1 1
0.99190188077666 0.973793438851876 1 1
1.13352984499324 1.11195294537834 1 1
1.04849159589427 1.0301212282248 1 1
0.856048545754343 0.838670924883271 1 1
1.04503206546349 1.02450951666893 1 1
1.03170580891711 1.01299350145106 1 1
1.03168918251947 1.01324035517877 1 1
1.02663914801163 1.00852457095053 1 1
0.813284857384384 0.799096248304087 0 0
1.0810651231934 1.06164246208954 1 1
0.921260167803729 0.904295263375662 1 1
1.04009830264717 1.02085744497597 1 1
0.947702492202994 0.929487765864371 1 1
0.918419220019069 0.901060298803453 1 1
1.03874492206465 1.02150282653466 1 1
1.03963275840915 1.01994448926372 1 1
0.973104100654822 0.95584581256431 1 1
1.08686383252614 1.06519956074957 1 1
0.932548481960548 0.915359377245541 1 1
0.968566290536469 0.951485604868335 1 1
0.881509839642511 0.866601449970205 1 1
1.08246749657747 1.06153515583202 1 1
0.995127674234384 0.976533097004954 1 1
0.971658974764705 0.95317230343503 1 1
1.00656401362927 0.987506203679874 1 1
0.81934905918328 0.805010190903935 1 1
0.975714216329594 0.956894759921003 1 1
0.984114470164247 0.964255030774793 1 1
1.10216850082672 1.08112574506921 1 1
0.872710227237993 0.854888258526835 1 1
1.00818436497642 0.98913275697141 1 1
0.987090297678943 0.968423391280548 1 1
1.03418214991034 1.01602617175475 1 1
0.973071980181541 0.955684669649301 1 1
1.02178239656201 1.00273177856618 1 1
1.00902079830758 0.989583669683325 1 1
0.915681824658213 0.898801613501059 1 1
1.12079183786861 1.10003851310281 1 1
1.00696311384153 0.989029383397109 1 1
1.10602574904242 1.08597753394695 1 1
0.974257936667485 0.958109775317807 1 1
0.913150404588285 0.895637962806043 1 1
0.85628275449571 0.839668571004244 1 1
0.92462998750662 0.907996706779104 1 1
0.912902883872666 0.895544943179625 1 1
0.818989032134633 0.803738956591291 1 0
1.14513977541925 1.12265860287218 1 1
1.10546675075955 1.0845951882672 1 1
0.88530735748957 0.869677042481278 1 1
1.12592580898182 1.10361892565875 1 1
1.09161360313198 1.07100823379854 1 1
1.09082610535481 1.06941276659994 1 1
0.916912703593641 0.900795829016884 1 1
0.97080597246157 0.953500996060112 1 1
0.949652381070181 0.932032635677341 1 1
1.08223528222483 1.06175071911664 1 1
0.997925611612683 0.980131239414444 1 1
1.03011142902348 1.01196989927292 1 1
1.06961050709204 1.05049409611157 1 1
0.940331393009012 0.923333404186169 1 1
0.968503695612963 0.951234396414786 1 1
1.02793605890905 1.00957935837327 1 1
1.23176388941057 1.2092639340553 0 0
0.94977924670986 0.932799991536393 1 1
1.04270236153151 1.02341311234005 1 1
0.918038906522311 0.9017249589912 1 1
1.07036774812622 1.05137272848753 1 1
0.928380805646443 0.911945825715837 1 1
0.914148310900665 0.896923519946991 1 1
0.823235437101341 0.808122213890555 0 0
0.956485115117973 0.937972248143466 1 1
1.09633222434804 1.07361701112897 1 1
0.969107821637646 0.951798840441619 1 1
0.944440448071948 0.927498435402527 1 1
0.951232982684266 0.935001955616474 1 1
1.02756004597205 1.00759094149443 1 1
0.991394789792319 0.973214212006501 1 1
0.917440784916639 0.900048333690629 1 1
0.996143356103669 0.977226694016311 1 1
0.909171271082165 0.892402044599653 1 1
1.01479849595476 0.99700655386418 1 1
0.837501917903264 0.821906022573875 0 0
0.925004115043085 0.908564541343223 1 1
1.06741579078479 1.04894821872332 1 1
1.20460206771911 1.18234268470236 0 0
1.06004918270967 1.04031669714043 1 1
0.942584824887372 0.924071482605306 1 1
1.06459357906332 1.04561960701895 1 1
0.929374803455027 0.911983377057993 1 1
1.12901569956304 1.10712352220767 1 1
1.02686847048719 1.00723782045444 1 1
0.832159639136375 0.817105683293339 1 0
0.907238511873598 0.890324516965984 1 1
0.797096101865905 0.782702751829421 0 0
0.912539155878945 0.895997227186252 1 1
0.874032349157523 0.858382194730667 1 1
0.890307432199854 0.87313298893954 1 1
1.01190804125661 0.994093040982687 1 1
0.893346282232673 0.877331521620857 1 1
0.989120790725105 0.971789273207586 1 1
0.949393104935834 0.931367741792272 1 1
1.0379115117861 1.0179804106304 1 1
0.998436544710977 0.980209520740994 1 1
1.17408456688492 1.15262884379253 1 1
0.926798410673384 0.908926270650279 1 1
0.947284478926282 0.930547979516771 1 1
0.816581038540218 0.801279212249846 1 0
0.888419915710378 0.871708919678851 1 1
0.962588974806959 0.944699242073511 1 1
1.02806565711717 1.00866706781614 1 1
0.895979097659826 0.881144862586677 1 1
1.16293941198026 1.14115923948918 1 1
0.967212206500231 0.947612068281175 1 1
1.03880393187709 1.02042082337621 1 1
1.02435059856222 1.00441974820383 1 1
1.07321385672181 1.05432974775483 1 1
1.05655441798599 1.0347387955666 1 1
0.626124511984888 0.612838646615895 0 0
0.935124746544308 0.918246996243783 1 1
0.863658143256243 0.849082738065279 1 0
1.09538583585071 1.07541074612938 1 1
0.814349750974206 0.799422970470424 1 0
1.02261907991842 1.00356129035859 1 1
1.01588401945937 0.997193859853901 1 1
0.920043908497837 0.903031094308594 1 1
1.07524902032801 1.05629509282882 1 1
0.883126353230953 0.867548579778959 1 1
0.920423262648247 0.903366010931564 1 1
1.03749182888337 1.01891873778745 1 1
0.918659751024783 0.901580358832575 1 1
1.04346337719684 1.02343267371687 1 1
1.14899817872771 1.12798799843601 1 1
0.970474826509551 0.952771105396333 1 1
1.00742206111145 0.989145172518926 1 1
1.00664034109869 0.988503293442289 1 1
0.941142689234628 0.923603606709117 1 1
1.01471209207573 0.995506783530189 1 1
1.04059904409324 1.02122655036637 1 1
1.21542702375461 1.19173407630156 0 0
0.967575161733724 0.948977847669219 1 1
0.874965785012299 0.859346519547165 1 1
0.98669150162578 0.967338754179994 1 1
0.900018889386453 0.884091412808303 1 1
1.03582156162981 1.01656392444204 1 1
1.0118226775074 0.993354052769229 1 1
1.02481826226747 1.00668323274489 1 1
1.09049538985796 1.06861366799328 1 1
0.958165339222927 0.940604107327975 1 1
0.870352381579006 0.855476514421508 1 1
0.954552201851133 0.93635688969579 1 1
1.00201915266268 0.981100383586807 1 1
0.888127143766104 0.871359478223049 1 1
1.04974705327393 1.03097229357883 1 1
1.0642739591864 1.04423880490752 1 1
0.94452612424562 0.927960959514828 1 1
0.955545984057599 0.93719286281366 1 1
0.869997437923908 0.853506531345528 1 1
0.987110843655315 0.969752622060092 1 1
1.08891881243658 1.06754398799194 1 1
0.867119983274624 0.849108749938643 1 1
1.00882425604291 0.989208989500474 1 1
1.09083231457778 1.07033414449277 1 1
0.985998720638974 0.967053426021832 1 1
1.00123163666397 0.983017280653576 1 1
0.944966234539527 0.927834414024264 1 1
1.02519750428571 1.00599829550796 1 1
0.976047583281598 0.957458580119999 1 1
0.951377514495913 0.93255147119221 1 1
1.03853240482426 1.02089893982351 1 1
1.18691874658869 1.16408089250596 0 0
0.875830970731716 0.858831585867247 1 1
1.00463474314673 0.985506783787998 1 1
1.10000929308411 1.07925421322252 1 1
1.02555934820129 1.00627831391056 1 1
1.02715218494436 1.00746872417946 1 1
1.00004534110626 0.981209701644062 1 1
0.959999866905527 0.942236359969768 1 1
1.07521394262986 1.0554911231199 1 1
0.971072551501066 0.951890767160649 1 1
0.996206810846923 0.979212775444727 1 1
1.21906579633629 1.19528597235723 0 1
0.838829370408048 0.823468207929062 0 0
1.26494707889707 1.24250831228034 0 0
0.962158378624528 0.943697317386141 1 1
0.917993202276296 0.899973118677199 1 1
1.16101262880072 1.13987802580791 0 1
1.12310664139678 1.10164341874475 1 1
0.67432735175498 0.661966250109708 0 0
1.11902342647197 1.0970242124223 1 1
1.00737217745007 0.989981748008062 1 1
1.00920911933038 0.991630444593977 1 1
1.1365298174067 1.11514501360213 1 1
1.08852646940756 1.06722665319594 1 1
0.90692580275626 0.890972930246141 1 1
0.969614303989889 0.952661728056572 1 1
0.889629108607257 0.873113822168888 1 1
0.955208455441025 0.937956545996666 1 1
1.11442970417559 1.09307070101451 1 1
1.04862926997474 1.02632610862768 1 1
1.0097741082121 0.991670167114148 1 1
0.925437655813898 0.908971867258907 1 1
1.01287151502912 0.992873464382239 1 1
1.0627798816857 1.04218844651068 1 1
0.982268641656302 0.96480508298287 1 1
0.94763963297139 0.930413533306485 1 1
1.09451129060104 1.07455494498558 1 1
0.975183928287702 0.95663199940275 1 1
0.988879585627852 0.97026066259107 1 1
0.94522095259665 0.928311920183505 1 1
0.999901557314717 0.981445461937939 1 1
0.933776683015531 0.917700184678246 1 1
0.859185491879885 0.843117464508784 1 1
1.07507218164016 1.0550375949995 1 1
1.02498284234232 1.00594354148208 1 1
0.864493093723838 0.848260932851312 1 1
1.17438774610953 1.15406978246072 0 0
1.08735780338978 1.06703700105104 1 1
1.22686873654062 1.20434025000124 0 0
1.01937309509608 0.998932190670418 1 1
1.00008014680286 0.981519187481563 1 1
1.0732933225417 1.05230180091752 1 1
0.973424188827274 0.95621101997477 1 1
0.92963461001233 0.912540773862045 1 1
0.932421139486168 0.914301586557395 1 1
1.00211636525573 0.983761227375352 1 1
0.93794715215508 0.920493776624658 1 1
0.932325124569601 0.915000399502997 1 1
0.864823667259473 0.848726993060832 1 1
0.966274032478728 0.947787481426484 1 1
0.997299682871794 0.979022864916286 1 1
0.929088284907435 0.912697320064423 1 1
1.03018176834525 1.01157500013989 1 1
0.929177018576742 0.912149582761806 1 1
0.903593608282573 0.88589175322898 1 1
0.888332905822987 0.872730735153768 1 1
1.05411489814964 1.03532728129562 1 1
1.09557902357037 1.0758153425367 1 1
0.998447362364373 0.980009892947182 1 1
0.836369387572368 0.819801968298191 1 1
0.952126833085301 0.934341460795382 1 1
0.901283406458065 0.883390847337271 1 1
1.0165241158408 0.99673560412388 1 1
1.02512858050574 1.00754423178951 1 1
0.848751072198029 0.83361612284482 1 1
0.993268042197324 0.975131431750261 1 1
1.0965935389359 1.07816336568365 1 1
0.882732918035179 0.866653413299877 1 1
0.974537307054647 0.957864958059381 1 1
0.981565833085154 0.962107126114108 1 1
1.12140289824321 1.098953627821 1 1
1.14698703531889 1.12574097222672 1 1
0.994157206081851 0.975965005005567 1 1
1.03133046967337 1.0123208430232 1 1
0.959826378958185 0.943510276577122 1 1
0.96098308275627 0.943851776662382 1 1
1.06779859304453 1.04819584922877 1 1
1.2737072811182 1.24941847718068 0 0
0.917051047954675 0.899896931375298 1 1
1.08879966398534 1.06845748213487 1 1
0.974351665126319 0.956454755373233 1 1
1.00302414951232 0.98447231841111 1 1
0.926936601251835 0.909092894006621 1 1
0.962849199438502 0.945489397407977 1 1
0.951852960164771 0.934668575737949 1 1
0.881736387850742 0.865292584184137 1 1
0.946685944692911 0.929962726232998 1 1
1.01601014764794 0.99632444427684 1 1
1.0638610364503 1.04501743902877 1 1
0.999838433872392 0.980696775370814 1 1
0.984142481184834 0.966011167919498 1 1
0.961089596232783 0.942678796261069 1 1
0.995994764926336 0.975965513135848 1 1
1.06351113680825 1.04415781550834 1 1
1.065893721672 1.044866788418 1 1
1.06629054068191 1.04648975905098 1 1
0.95786180486292 0.939660687915207 1 1
1.08148959081891 1.061897357253 1 1
0.911485060874861 0.893872555327718 1 1
0.905567711231475 0.889830689223533 1 1
1.03724732878149 1.01877117478802 1 1
0.988899857468464 0.970415378112824 1 1
1.23322678502334 1.21202494204074 1 1
0.968964891432217 0.950414930315052 1 1
1.07003554530617 1.05029908125336 1 1
0.977421443861738 0.959735431806633 1 1
0.998047905461383 0.979986560242633 1 1
1.09463838949134 1.0738244458279 1 1
1.04918875752126 1.02964464535133 1 1
0.87029592841384 0.853571744630922 1 1
0.961304405007893 0.943048606282748 1 1
0.974367319328607 0.957098300512649 1 1
0.876255718368968 0.85945646586377 1 1
0.898908630813803 0.881521924263754 1 1
1.07934871224487 1.05961967203617 1 1
0.975642262238364 0.957123441773432 1 1
0.972662291047949 0.954725745886255 1 1
0.850001229876309 0.832689270045631 1 1
0.891026772712682 0.872856165982206 1 1
1.09854399819102 1.07827326791075 1 1
1.05344884709394 1.03459626052263 1 1
1.04914201806609 1.03053930588436 1 1
1.2066470398051 1.18327193936802 0 0
0.990764677891916 0.972869885394234 1 1
1.18594039571346 1.16330957003736 1 1
1.16956445053421 1.14684806492989 1 1
1.07884846952728 1.05910309096624 1 1
0.821600189805212 0.807090170362226 0 0
0.919188994549493 0.903239805594932 1 1
0.936610937809395 0.920631356387094 1 1
0.991193993248294 0.972088871869149 1 1
1.13041728310964 1.10892431333762 1 1
0.964014680177467 0.945507855179078 1 1
0.998213354401169 0.979350722006358 1 1
1.00349595991533 0.985011010646656 1 1
0.989899676063077 0.970454291203631 1 1
0.854328154619758 0.838080953141523 1 0
0.948305477931639 0.930036254994929 1 1
1.05308237737407 1.03341694534364 1 1
0.985323266645864 0.96676098483828 1 1
0.967020872720703 0.948798864972287 1 1
0.942965487548367 0.925681165419278 1 1
1.05703948302322 1.03720798371571 1 1
1.09966371969119 1.0799253974735 1 1
1.06678621927347 1.04718966098628 1 1
0.860650202043351 0.843925179183342 1 0
1.03561165546382 1.01660577549512 1 1
1.13648818147849 1.11561088758648 1 1
0.984746663397958 0.965132464606038 1 1
1.02987303912921 1.01142299652267 1 1
1.07951677553702 1.05933074983385 1 1
1.04503347753471 1.02617833518606 1 1
0.944139281904101 0.925096359686916 1 1
0.908071490285487 0.891416486585496 1 1
1.04122045595315 1.02171120318078 1 1
1.03230574647562 1.0129692224133 1 1
0.896723951281402 0.878628779661293 1 1
1.0953178326928 1.07546909584314 1 1
1.01530698268119 0.99599854977377 1 1
1.00875211943471 0.990790349295597 1 1
0.88179629657301 0.865548569568968 1 1
1.13573461998311 1.11600437669957 1 1
0.858813238910963 0.841400631112671 1 1
0.927423429062392 0.908716118541075 1 1
1.06049038272361 1.04109569432483 1 1
0.956178282680211 0.93803384305735 1 1
1.10636403941843 1.08576778371401 1 1
0.998864376113356 0.980209419398204 1 1
1.06113121345007 1.04069042087893 1 1
0.921088860654936 0.90401292062052 1 1
1.04502109196892 1.02561771641964 1 1
1.00637491371205 0.98641059458944 1 1
0.988050460919697 0.969915997984121 1 1
1.05616849289904 1.03629792407564 1 1
1.10933492386986 1.08757062186157 1 1
1.05959855111377 1.03944025198832 1 1
0.90250867898981 0.885043315498341 1 1
0.939596091429184 0.922785431792757 1 1
1.03746365310005 1.02033707255553 1 1
1.12910241146694 1.10758266563699 1 1
0.955070327877927 0.936954230812037 1 1
0.811646497592959 0.796317514032956 0 0
1.05681410033181 1.03708275706742 1 1
0.907976215152619 0.891225711476892 1 1
0.936238471844915 0.919515412225453 1 1
1.05094982298069 1.03166337080726 1 1
1.11470988806962 1.09416892546815 1 1
1.11125322144605 1.09091656943483 1 1
0.965895235552093 0.947659016533013 1 1
1.00889538672967 0.990528767889591 1 1
0.878102333756783 0.862168467325635 1 1
0.994199161412316 0.974515947684986 1 1
1.07062154908085 1.05063394040589 1 1
1.0922823098825 1.0711597085707 1 1
0.948551574386088 0.931108761418345 1 1
0.871005136538257 0.855415610159232 1 1
1.02212952669494 1.00290241144784 1 1
0.917066210013322 0.900106371180049 1 1
0.870609968418727 0.852726315895367 1 1
1.07121067220017 1.05133135968224 1 1
1.09275078301814 1.07321474685378 1 1
1.17454983641439 1.15314849683168 1 1
0.86311560115351 0.846092390391045 1 1
0.992680487734248 0.97516888931645 1 1
0.977547542781097 0.959835062535547 1 1
1.04165523705839 1.02221508516733 1 1
0.883431033281607 0.867492390755147 1 1
1.01291507138621 0.994451705164151 1 1
0.968499975934068 0.950454190189759 1 1
1.06457980805471 1.04366149104693 1 1
0.854610170699871 0.837997403185947 1 1
0.973791846825173 0.954487977878615 1 1
0.970191598313305 0.952738362125773 1 1
1.08391514223041 1.063422715426 1 1
1.0433307433341 1.02357632668451 1 1
0.933225404327515 0.915331128470453 1 1
0.925367592720525 0.9075330653344 1 1
0.959380368176516 0.941790587827764 1 1
0.971651302755301 0.953965737503088 1 1
0.98272949204217 0.963924756536983 1 1
0.991201582979495 0.974243833437614 1 1
0.968787876268929 0.950258004679139 1 1
1.09522170344672 1.07462793546513 1 1
0.924300519062713 0.907110887437978 1 1
1.0887684245255 1.06902814901166 1 1
0.82730264455135 0.812752134225019 0 0
1.02822137123506 1.00800591707843 1 1
0.872121912528595 0.856349717466517 1 1
1.18631025922701 1.16434643198215 0 1
1.07311916301766 1.05398657125161 1 1
0.987614386246998 0.969905999732414 1 1
1.10798821615556 1.08799593972943 1 1
0.91362716294894 0.896874094162565 1 1
0.890017582811689 0.873595259905036 1 1
1.11261730384999 1.09122373579513 1 1
0.808627778332795 0.793437238347875 1 1
1.00450169006217 0.984475086736477 1 1
1.11562384128125 1.09578709499329 1 1
1.00917121289812 0.99114955042791 1 1
0.954585593775647 0.936399899180637 1 1
1.01776789977639 0.998612630178417 1 1
0.911405573875364 0.894784637297765 1 1
1.07417665913584 1.0551357979241 1 1
0.935743132369244 0.918719094458746 1 1
1.06813393018706 1.04943779026769 1 1
1.01763207894835 0.998140971178604 1 1
1.02901091825292 1.01139267664957 1 1
0.976221636021061 0.958933672989934 1 1
0.977122481609631 0.958493933854783 1 1
0.945273049214664 0.927365299155395 1 1
0.910791168897847 0.892995473277622 1 1
1.05919017712849 1.03812653136281 1 1
1.02923777589332 1.01060572967483 1 1
1.10181280287351 1.08199965023043 1 1
0.974144441091639 0.956536191294886 1 1
1.04966765444206 1.02951252728605 1 1
0.925656740905969 0.90842570879672 1 1
0.909324545997037 0.893334615531744 1 1
1.02945849012188 1.01071967820883 1 1
0.884134071578145 0.867877698528211 1 1
0.922701376547664 0.906825521823805 1 1
1.06218594135564 1.04174806624419 1 1
0.870952155023477 0.853778030344165 1 1
0.98070522980839 0.962828509932756 1 1
0.898462493371016 0.882966716324906 1 1
1.14504562386021 1.1231665426211 1 1
1.02764186764275 1.00786152694037 1 1
1.08956493156149 1.06924774266287 1 1
0.83832641235776 0.821241442817226 1 1
0.991807685824315 0.974035783248585 1 1
1.11303475554569 1.09186443871474 1 1
0.845732161713787 0.829927953719888 1 0
1.16019060202262 1.13709686799059 0 1
0.986198124814061 0.969242030289704 1 1
1.09437951549973 1.07478679932186 1 1
0.962466265956987 0.943852075499864 1 1
0.951938964729234 0.933767610971225 1 1
0.938816224052532 0.921273480687342 1 1
0.829604911239096 0.814469258438511 0 0
0.984483225586944 0.965124514783822 1 1
0.952634238831135 0.935537422371368 1 1
0.995224609230106 0.974860876551815 1 1
0.89366427831652 0.876518449774459 1 1
0.854071071479807 0.83913886120468 0 0
1.01954833944496 1.0013093338195 1 1
1.04680999543031 1.02753855732649 1 1
1.00482618217841 0.985961406971891 1 1
1.04502020544364 1.02570079277821 1 1
1.04557454407941 1.02476224408186 1 1
1.0560389432621 1.03673707281043 1 1
0.994019281451324 0.974650465905791 1 1
1.00735585801216 0.988980902801847 1 1
0.927870279104189 0.910475693700965 1 1
0.935958767624288 0.919131312267072 1 1
0.85210838539542 0.836222614073565 1 1
1.1115547123048 1.09053342512928 1 1
0.94868210728562 0.93075275030443 1 1
1.01521765051314 0.997487995915002 1 1
1.1404369360158 1.11735900677914 1 1
1.01481554284559 0.995111049638427 1 1
1.01096867191155 0.993400480454884 1 1
0.993191084598108 0.974781910809493 1 1
0.95988968938785 0.942837796048886 1 1
1.01928191794544 0.999972234096392 1 1
0.979738094189162 0.960425907847831 1 1
1.11849071910671 1.09750271861868 1 1
1.07539944191293 1.0551919347367 1 1
0.921177475947233 0.904268655643828 1 1
0.990835410005282 0.971698573776908 1 1
0.895476082684216 0.877871268947033 1 1
0.879787067731305 0.86406438429373 1 1
1.09282494589614 1.07084915505442 1 1
1.35143435552784 1.32734928228091 0 0
1.03531182637932 1.01689062505308 1 1
1.08050537973564 1.05943581163854 1 1
1.15826659822763 1.13509862108321 0 1
0.902296858000466 0.885821628503419 1 1
0.98015215637812 0.962254438286723 1 1
1.01875322849441 0.999717664273311 1 1
0.981379112182643 0.963211324540562 1 1
0.900306855216227 0.883769422312588 1 1
0.872745331939534 0.855246356910171 1 1
0.921228534932419 0.904350990825325 1 1
1.00200186161204 0.98319761253914 1 1
1.02099778285601 1.00140590146726 1 1
1.1686667406359 1.1473301614346 1 1
0.973394301578899 0.954831080735729 1 1
1.12515421837185 1.10433103922078 1 1
0.890624447366964 0.874245210433237 1 1
0.900026279637563 0.883146685812704 1 1
1.13684763743451 1.11519962987783 1 1
0.956244277129566 0.936728860527097 1 1
1.0060869516069 0.987105222493467 1 1
1.12545000554326 1.10299466447222 1 1
0.846152685670149 0.830475715840295 0 0
1.11023453133279 1.08861844036507 1 1
0.975605455475228 0.957090340656173 1 1
0.970383175614656 0.952197278392439 1 1
0.923218369940811 0.906320191653858 1 1
0.95606105762703 0.937951028305195 1 1
0.904058459480632 0.887047806906063 1 1
0.876765633902537 0.860050072995838 1 1
0.998353732447663 0.979467828777416 1 1
0.933454258241087 0.914979087495494 1 1
0.779487914426195 0.764880606997748 0 0
0.883480637322809 0.866013339928017 1 1
0.830766518348958 0.814870194571855 1 0
0.965434185916137 0.945732846287038 1 1
0.816394636189642 0.801373942004047 0 0
1.00630452803993 0.987426336181121 1 1
1.06513692648965 1.04511610095535 1 1
0.773754429464581 0.758759234713464 0 0
0.902197173773779 0.88465957562031 1 1
0.919791840585341 0.903415337398482 1 1
0.852638171435188 0.837201374075919 1 1
0.988639163285448 0.970322481620689 1 1
1.01978994103136 1.00165181553739 1 1
1.08768669724133 1.06722982544002 1 1
1.09046601615216 1.07045994189904 1 1
1.11946379731412 1.09818094097845 1 1
1.00468505141771 0.986401612098712 1 1
0.960235992859344 0.943357780858286 1 1
0.968210440926889 0.950556230796085 1 1
1.02444943197453 1.00549465030273 1 1
0.990457119738879 0.972600675300103 1 1
0.983420518710121 0.965866337953465 1 1
0.87461346405089 0.85769137628681 1 1
0.952959333971132 0.935545690505704 1 1
1.04274573720344 1.02397383321813 1 1
1.009014407331 0.98994502197257 1 1
1.1011190452863 1.08066678608862 1 1
0.924247105859282 0.906793502579082 1 1
0.928734972416273 0.912653015760211 1 1
1.05031971709263 1.03052267711316 1 1
0.972555178667326 0.954575842457738 1 1
1.00691018502902 0.98761163090248 1 1
0.955434562796649 0.938204904349046 1 1
1.00098454110961 0.98189455840832 1 1
0.899235351009871 0.881785892189188 1 1
0.942266471348389 0.925404418944132 1 1
1.11939370891288 1.09810347421407 1 1
1.10642463110228 1.08522778451276 1 1
0.973210866015998 0.954224057182147 1 1
0.987433751592582 0.969097685510285 1 1
1.02137732513229 1.00028759853092 1 1
1.14129054228273 1.11890624603541 1 1
1.06811308054216 1.04913013473366 1 1
0.899401993687744 0.882206224552235 1 1
1.03486226741232 1.01647635825505 1 1
1.1153575273109 1.0960520085305 1 1
1.00970262358449 0.99052547413252 1 1
1.03112046525474 1.01087954861622 1 1
0.969233872879553 0.950716768789279 1 1
0.974491103211676 0.957146776830258 1 1
1.11815803509292 1.09650313656299 1 1
0.873379005814655 0.857595897985464 1 1
1.09416324278659 1.07426044432389 1 1
0.923199024259866 0.905446910783029 1 1
0.812241625885514 0.796983730936266 0 0
0.929529717288351 0.912244027143736 1 1
0.820666484871946 0.805728409501909 0 0
0.978280546489451 0.958571323549374 1 1
1.02823426030287 1.00740546020009 1 1
0.982022146761093 0.963266925826299 1 1
1.06370050152105 1.04276658718773 1 1
1.00972918757564 0.991324145084078 1 1
0.885063864519827 0.869387713532764 1 1
1.03518080442414 1.01546074985584 1 1
1.10611668981595 1.08594308857824 1 1
0.948555347484626 0.931927588382747 1 1
1.06978053565266 1.05045035346241 1 1
1.0437364202258 1.02285757169408 1 1
1.01405210690774 0.995938135717915 1 1
0.935066460607885 0.918057486074789 1 1
1.1001586626211 1.0801319556588 1 1
1.03484252026991 1.01539404337484 1 1
0.942313083461074 0.925213258579937 1 1
1.00395416065824 0.985913468034658 1 1
0.856763195321472 0.84139452753897 1 1
1.07038970333182 1.05052218452297 1 1
1.01864238071005 0.999593828467389 1 1
0.964454255534048 0.946515637285759 1 1
1.06124215882873 1.04075687317713 1 1
0.996516458771524 0.977050645557088 1 1
0.903011955123933 0.886139678617081 1 1
1.01433542269671 0.995963005146275 1 1
1.19277570783661 1.16941576247753 1 1
0.722803053228607 0.709793545315505 0 0
0.820361853080413 0.804534846539965 0 0
0.993103317438224 0.973278912502497 1 1
1.0915549799882 1.07136656957652 1 1
1.02037791031181 1.00151674759073 1 1
1.08039617952488 1.06130886371295 1 1
1.02701270275788 1.00924955263126 1 1
1.02948378568264 1.00957507034962 1 1
1.133828606121 1.11238114192517 1 1
1.13086189858143 1.1081777303901 1 1
0.905416663519194 0.888436757442467 1 1
1.06551027578769 1.04605672225954 1 1
0.874748645926127 0.857117191825792 1 1
0.969811781201341 0.952543031311001 1 1
0.968419351706309 0.949633119535572 1 1
0.829521766592321 0.813700679423748 1 0
1.09116248382697 1.07183295180459 1 1
0.97176675032606 0.954270083305559 1 1
1.04159321505907 1.02281783050704 1 1
0.91582164608988 0.899473727809768 1 1
0.899429910083615 0.882656354211892 1 1
1.11986072212921 1.09986861243434 1 1
0.895821712903576 0.881179385585871 1 1
1.15901206395168 1.13703199108412 1 1
0.884592504074714 0.868645423038849 1 1
0.993126605373092 0.975229657416659 1 1
0.958240458532839 0.940310137367567 1 1
0.840862009385423 0.825768815486441 1 0
1.15526892435172 1.13448596396619 0 1
0.94571237208593 0.929853199899856 1 1
0.814277741463414 0.799454400206638 1 1
0.996840324669281 0.978879780999164 1 1
1.00145464224739 0.981345629211634 1 1
0.950976479331173 0.932676731093191 1 1
1.02365084700527 1.0050645077774 1 1
0.869118299567938 0.853000000012478 1 1
0.971455715972646 0.954432388570881 1 1
1.00970152306038 0.991455319581297 1 1
1.03522506531962 1.01654624614524 1 1
0.870992117051337 0.854966682588785 1 1
1.02349364432988 1.00520330983518 1 1
0.900917281356262 0.882540823100725 1 1
0.838835102525253 0.824086830593508 0 0
0.903465026529179 0.886616163057144 1 1
0.953331116922311 0.936202170583561 1 1
1.04638322529894 1.02795091659631 1 1
1.06867167481902 1.04879036970915 1 1
0.751528844210184 0.73786604865104 0 0
1.07008651170081 1.05181190080765 1 1
1.00389881843804 0.985092788021524 1 1
0.950726674780435 0.933316806799521 1 1
0.889715364609316 0.872486201046636 1 1
1.10764156480419 1.08658538771742 1 1
0.98032413511929 0.963182526040625 1 1
0.890011398280741 0.873813703157485 1 1
1.12442881920284 1.10387992163117 1 1
1.0037393939705 0.983794865373821 1 1
1.03792129679034 1.01941321050338 1 1
0.919324229503836 0.901923828149792 1 1
1.1134869557749 1.09353240979499 1 1
0.973051397787027 0.955555668970738 1 1
0.965267125213252 0.945280274957286 1 1
0.939640683018375 0.921837247970083 1 1
1.14263766767713 1.12070920920899 1 1
0.953746735504228 0.935478526695218 1 1
1.06884908855833 1.04906261789493 1 1
1.00304860469454 0.984329298385716 1 1
1.04436829570844 1.02499794350223 1 1
0.941836431822988 0.924793564598573 1 1
0.976858870839547 0.958400976599736 1 1
0.995835483566088 0.97799597726894 1 1
1.03621939562872 1.01631170681271 1 1
1.08378424614033 1.06368373577985 1 1
0.937101502971819 0.919394708659006 1 1
0.831989645270783 0.815961521670566 0 0
1.06986911013155 1.05033719928572 1 1
1.07457485399364 1.05413782828995 1 1
0.828101748946845 0.813367428056603 1 0
0.943735692150156 0.926201870001909 1 1
0.965013495300731 0.947741903805997 1 1
0.882930831513353 0.866571551973405 1 1
1.06897957770459 1.04984666310326 1 1
1.05746613127891 1.03767646569018 1 1
1.03077780698477 1.01191384962683 1 1
1.1151726436602 1.0950610314617 1 1
0.923791571960335 0.905978617907829 1 1
1.01465003928052 0.995955422794695 1 1
0.960555470267311 0.942788368849107 1 1
0.996210180838026 0.976911959051792 1 1
0.988015556926922 0.969641551444614 1 1
0.964534128749279 0.946513360802675 1 1
0.971522579780448 0.954910120089472 1 1
1.00461681256746 0.985108428284344 1 1
1.11372219153669 1.0926605388189 1 1
1.01633288937425 0.997810605483212 1 1
1.02172530125614 1.00299511733613 1 1
1.01807337619168 0.998009196859591 1 1
1.01003800534486 0.990804737542462 1 1
1.04611182170363 1.02761206494009 1 1
1.02562511646406 1.00725968077608 1 1
0.896835148066 0.879141637277955 1 1
0.814455987981476 0.798884266848104 0 0
0.98451962746489 0.966804848305429 1 1
0.834513029623985 0.818319755126404 1 1
0.943304451948205 0.926993273371782 1 1
1.02897679150169 1.00999002190613 1 1
0.937019557814162 0.918068379041482 1 1
1.10817451368877 1.08621831503356 1 1
1.02767815199088 1.0091087880346 1 1
1.0528293814386 1.03443996818392 1 1
0.924424720423492 0.908630695607679 1 1
1.00781180640181 0.988195525696439 1 1
1.03299854155133 1.01462067762273 1 1
1.05120446202574 1.03144697265945 1 1
1.12483949466068 1.10266590127628 1 1
1.10929970244135 1.08940485004299 1 1
0.874710218369587 0.858930330598459 1 1
1.14691570318596 1.12561280711367 1 1
1.00952500238032 0.991079726907063 1 1
0.875001136012225 0.859437190332836 1 1
0.84177490087241 0.826021725090318 0 0
1.07752286623592 1.05788388414429 1 1
1.06096993511259 1.04073884553633 1 1
0.893068193193579 0.876410923657 1 1
0.955390804832226 0.936836192943551 1 1
0.884085155978553 0.867076206102675 1 1
0.944208998678317 0.92673686514973 1 1
0.971647165306218 0.951800729400982 1 1
1.08261086896616 1.06339974134468 1 1
1.04467907611874 1.02572580483053 1 1
0.9847138178293 0.965662287112442 1 1
1.09344713162463 1.07267737925692 1 1
1.11020760993234 1.08917906919178 1 1
0.980381222039815 0.962261800291109 1 1
0.80458002722424 0.790037023288032 0 0
0.917333446034688 0.898693973720909 1 1
1.00850603544155 0.989497264502474 1 1
0.998394111082234 0.98043887719503 1 1
0.935996899385791 0.91945389054562 1 1
0.977537198433075 0.957956425257793 1 1
1.05911386689285 1.04024298536058 1 1
1.04948599699615 1.03091144230727 1 1
0.970186012724464 0.952799960465444 1 1
0.872074752403276 0.856989055178511 1 1
0.918820905081292 0.902045545283338 1 1
1.00549041477707 0.987162635660237 1 1
0.927511911380715 0.910306455836137 1 1
1.13748536056359 1.11680578676294 1 1
1.14086696046452 1.11830510088616 1 1
1.05352651748078 1.03418523478084 1 1
1.0026894488383 0.984840703510258 1 1
0.763314694682656 0.747874481744837 0 0
0.961643494750828 0.943761834117783 1 1
0.833181087884124 0.816318081966766 1 1
1.01669422727582 0.998235000471307 1 1
1.07290599565246 1.05332707335414 1 1
0.993585144514063 0.97530683233368 1 1
1.09691181599535 1.07657726899278 1 1
1.1353125618304 1.11411021355814 1 1
0.906663410673492 0.889710235482603 1 1
1.03840661790149 1.0189467122191 1 1
0.991858943820026 0.973285674673258 1 1
1.03283151798043 1.01384527718701 1 1
1.02271932149205 1.00148730340956 1 1
0.99222026945729 0.973216323169509 1 1
1.02100889433667 1.00249009497579 1 1
0.905067854492396 0.887846980071476 1 1
0.994757171057654 0.975967171823178 1 1
0.937069639326227 0.919475831393708 1 1
1.04562211778448 1.02695032619594 1 1
0.871049501478649 0.85539269420296 1 1
1.01975401331545 1.00094399092357 1 1
0.888034707514758 0.870847403286684 1 1
0.790864394502156 0.776299544452275 0 0
1.02940843955216 1.01093107364353 1 1
1.07706379903952 1.05512952566981 1 1
1.09494758366469 1.07352984729945 1 1
1.1245983420174 1.10360047689765 1 1
1.03924452348008 1.01874081880842 1 1
1.10643576159583 1.08479619740456 1 1
0.96769529731457 0.949296875377009 1 1
1.05265537525688 1.03332269764732 1 1
0.988207268220834 0.969506105340277 1 1
0.792802735044069 0.779048908421521 0 0
0.931021766703102 0.91374093421208 1 1
0.844263515399969 0.829416703079519 0 0
0.909321312054837 0.891949938908852 1 1
0.785791894892576 0.771669127346145 0 0
0.93686132654204 0.919654532415657 1 1
0.876783268456384 0.859726574574653 1 1
1.03061162907438 1.0114818175985 1 1
1.12352000768168 1.10415223697324 1 1
0.984304428150776 0.966773270784401 1 1
1.0730081761931 1.0530599500745 1 1
0.986806925428477 0.967706082260673 1 1
0.891365977222042 0.875419437302775 1 1
0.954610296578743 0.936648344112942 1 1
1.10179866970429 1.08110023567221 1 1
1.00997712222885 0.989606020719714 1 1
0.991349403585004 0.971901957055472 1 1
1.08688890785211 1.06647668051651 1 1
0.954409467990574 0.938099202076242 1 1
0.932329001726937 0.915368399732407 1 1
1.08185575375548 1.06283317965784 1 1
0.824446517374341 0.809128077913953 0 0
0.936264101767344 0.919303806957185 1 1
1.03248265393269 1.01334322720983 1 1
1.13529061693808 1.11490826983796 1 1
1.07767883727306 1.0568940575175 1 1
1.07131054595438 1.05227785756381 1 1
1.05672331628052 1.03667146083885 1 1
1.11304946432669 1.09302266817005 1 1
0.92648978440712 0.909023763289259 1 1
0.967828987081214 0.950350871528888 1 1
0.944312011306459 0.926827517987613 1 1
0.764739186484948 0.750490771094784 0 0
0.909879155827498 0.89390075341185 1 1
0.998733580068493 0.979774924684639 1 1
0.95328067608023 0.934888338422874 1 1
0.968397126483523 0.950518448102268 1 1
1.09874580955471 1.0777444464527 1 1
0.995275386214108 0.977503193589504 1 1
0.996062333701388 0.976755605431674 1 1
0.907591803485357 0.891678899091455 1 1
0.993374463527949 0.974071979237095 1 1
0.944406147678195 0.926551105296033 1 1
1.07280576773453 1.05252892736799 1 1
0.910281425980586 0.893120543292025 1 1
0.950035326517119 0.932534638703789 1 1
0.845742136129445 0.829291191678792 1 1
1.01631301048395 0.998337786420162 1 1
1.02536115852503 1.0067266667505 1 1
1.08160804614058 1.0632691703225 1 1
1.03027921619446 1.01043702665187 1 1
0.968298895888158 0.950153752615852 1 1
0.93894801432855 0.920941802654945 1 1
0.955077352409573 0.936495237713771 1 1
0.977808737696447 0.958743182701753 1 1
1.03503202461382 1.01719330556191 1 1
0.762289957782864 0.747197624448364 0 0
0.994506010947655 0.976742495837824 1 1
0.944498671241598 0.926534846054344 1 1
1.04153517843494 1.02206421229185 1 1
0.969018513860856 0.950677262403308 1 1
1.1210627626234 1.10087795035075 1 1
1.00728820721112 0.9890394214965 1 1
1.12638206908055 1.10547274839081 1 1
1.00173417483443 0.983073828103408 1 1
1.03461409252328 1.01610981493853 1 1
0.929310464466202 0.913192340633023 1 1
0.941180675742806 0.924161873997337 1 1
0.979229658823161 0.960716608480896 1 1
1.03278007629679 1.01405933102542 1 1
1.02234163355477 1.00331961564674 1 1
1.00156771548798 0.983996836855279 1 1
1.02663122367957 1.00686776973264 1 1
0.828369481641377 0.811844526669579 0 0
0.967662881658095 0.95093348782809 1 1
0.987173171408995 0.968399475876722 1 1
1.11365750939886 1.09356261572668 1 1
0.997671325179655 0.978618852670348 1 1
0.965486244668811 0.946029985806818 1 1
1.2302302641494 1.20646523286048 0 0
0.875553740245492 0.860469774416416 1 1
0.888028179922925 0.87096424738717 1 1
0.74641968022789 0.733227543356593 0 0
1.0609299582937 1.04153245469584 1 1
0.961811671225363 0.944355798295865 1 1
1.08349952631404 1.06462768666577 1 1
0.984430464902259 0.96661819640043 1 1
0.88055583576104 0.864571151757297 1 1
1.00497753308592 0.986954681142316 1 1
1.01160471772292 0.992278076862348 1 1
1.03421396292262 1.01513567646205 1 1
0.988303081409083 0.970074754101148 1 1
0.897387316613751 0.881320697779976 1 1
0.978594056502418 0.961241164726786 1 1
0.960090543563604 0.942818371476792 1 1
1.02079694326202 1.00232085298695 1 1
1.03050420219402 1.01114590051213 1 1
1.04053837720137 1.02151312337431 1 1
1.17274070900158 1.14897235681675 1 1
0.958310316771206 0.940713526201865 1 1
0.949030913486722 0.932091538638902 1 1
0.999680391454001 0.981507006161252 1 1
1.01832124267137 1.00049675890198 1 1
0.990289228345909 0.970793442459331 1 1
0.99399358957279 0.974903994373768 1 1
1.0759262007244 1.05361908616478 1 1
0.870017437144609 0.85379648030793 1 0
1.04710947482507 1.02605817074237 1 1
0.865531116770718 0.850733068560058 1 0
1.09463069412798 1.07301819582292 1 1
1.05046525942619 1.03107257806646 1 1
0.943383631709501 0.925372766844912 1 1
0.972689030414003 0.955036275535547 1 1
1.15840979754049 1.13613655946399 1 1
1.05382683070522 1.03495163379248 1 1
0.828113261199293 0.811586782256314 0 0
1.181362744424 1.16018731482115 1 1
0.866423454134019 0.850838708814875 1 0
0.860327656007084 0.844065330995353 1 1
1.03290199910134 1.01423511123772 1 1
0.993741819618146 0.975773417885615 1 1
1.12926077455652 1.10860244187851 1 1
0.797206057198464 0.782825035678535 0 0
1.1618454577034 1.14075925508467 0 1
1.10386915946951 1.08337151860004 1 1
1.06807702118472 1.04888398281559 1 1
1.0403151157324 1.02107099129345 1 1
1.10101354572861 1.08121691003841 1 1
0.769579384231926 0.75539988211081 0 0
1.08084108264181 1.05968094971075 1 1
1.01165526444912 0.993223977553682 1 1
1.0622483771386 1.04230096747819 1 1
1.00119798212753 0.982112789569009 1 1
1.15957136680074 1.13841816879147 0 1
1.07274432931442 1.05296890797975 1 1
0.979068902462352 0.962272449227614 1 1
0.800984002140564 0.786044407848837 0 0
0.836272454522406 0.820501971995687 1 0
0.971378784691154 0.953651158286737 1 1
0.983332696625961 0.964139054612652 1 1
0.926237451619974 0.909154973986684 1 1
0.976607564751269 0.956461583145129 1 1
1.05217233984096 1.03241431156047 1 1
0.997827325895553 0.980626520362603 1 1
0.799181428006705 0.783872510180615 0 0
1.07097416147736 1.05089252545794 1 1
1.03997377623864 1.02104915494452 1 1
1.02653547766885 1.00692157332037 1 1
1.08365011392762 1.06318580877442 1 1
1.01501176426103 0.996787047414038 1 1
1.12210251185297 1.09954857986304 1 1
1.11418163504852 1.09411712298532 1 1
1.01823126806934 1.00029313566702 1 1
0.880900511051983 0.864696942175006 1 1
1.05511141484639 1.0343484074324 1 1
1.01789601878143 0.998948469863721 1 1
0.903065765818505 0.886715975882377 1 1
1.06106380037488 1.04164432639941 1 1
1.07028875517823 1.05117582158665 1 1
1.00467259576552 0.986374462294964 1 1
0.947516171818777 0.929834854865772 1 1
0.937662091570148 0.919757028836487 1 1
1.03963647211571 1.01975944060296 1 1
1.11630699637696 1.09581321840087 1 1
0.915471191615847 0.897202020524692 1 1
1.060270224428 1.04033442463277 1 1
1.00462651645993 0.986840319194032 1 1
1.09005189028239 1.0699777100933 1 1
0.97771475813999 0.958289833009793 1 1
1.19603326936836 1.17296346576376 0 0
1.08585506366296 1.06641878283419 1 1
0.998879616998713 0.980746349255223 1 1
1.08545415818316 1.0629429034031 1 1
1.1078349840805 1.08694317287067 1 1
0.903388214431687 0.88678753077075 1 1
0.903611437953688 0.886840433106005 1 1
1.1261485882977 1.1062501496903 1 1
0.991020684498975 0.971718071615934 1 1
1.12281538576056 1.10119029638264 1 1
1.1111214877694 1.08981441583639 1 1
0.971747262229887 0.952105937245021 1 1
1.12773730782603 1.10653696064194 1 1
1.02133818263257 1.00026975671631 1 1
1.12258931209346 1.10066601979771 1 1
0.979215595416687 0.96138569293983 1 1
0.864057368669843 0.849199457420151 1 1
0.853900015242776 0.838167064335106 1 1
1.02870233695965 1.01070399664401 1 1
0.866067181365161 0.849871952157619 1 1
1.0755811583696 1.05629511404617 1 1
1.03515116218067 1.01593805535743 1 1
0.931087197288452 0.914240252375866 1 1
0.855334349829151 0.83946069722194 1 0
1.02255168016018 1.00378253964442 1 1
0.988583945920156 0.96936683939896 1 1
0.937006091575169 0.920351694696954 1 1
1.27636718516805 1.2524084496533 0 0
1.06704457580516 1.04850723064256 1 1
1.01119139375851 0.991131326511853 1 1
0.987487072284085 0.966737062870339 1 1
1.14052291290704 1.11949141081112 1 1
0.977394382100712 0.959629433657456 1 1
0.953333342770529 0.934515107866379 1 1
1.02760229800881 1.00910073240949 1 1
0.89841473117833 0.881842177557859 1 1
1.03438992092629 1.01505378529391 1 1
0.835942133407279 0.821844778241491 1 0
0.98654810795725 0.967896857706324 1 1
0.869192260595003 0.853522955455471 1 1
1.06209233941833 1.0437891605971 1 1
1.08558361559465 1.06625853930575 1 1
1.09331375056118 1.0736536764132 1 1
0.911168727336011 0.894270211853864 1 1
1.0331497352734 1.01472090655256 1 1
0.894613424807019 0.879000541336361 1 1
1.08910102744009 1.06806560603366 1 1
0.971997084188721 0.954708720401508 1 1
0.966895716467891 0.948470417729193 1 1
1.06013261099089 1.04111211936009 1 1
0.990079557533827 0.97105120167325 1 1
0.910569147243436 0.893464397715408 1 1
1.06529544907375 1.04548920851396 1 1
0.931406950670894 0.91418849444727 1 1
1.10251446536601 1.08280401327418 1 1
1.04916958791514 1.02844886269187 1 1
1.10556924197274 1.08467281866844 1 1
1.12273847108498 1.10150668577394 1 1
1.08708582393057 1.06614792886436 1 1
0.928298226063839 0.911601463057856 1 1
0.770652394119259 0.756000181639581 0 0
1.11630728832528 1.09534176580542 1 1
1.03435075772863 1.01442551004591 1 1
1.08950093831586 1.06939136841912 1 1
0.92192829451883 0.905119978399049 1 1
0.998153203133931 0.979433909130896 1 1
0.897683598645524 0.881105515126457 1 1
0.895926756455545 0.879776483416912 1 1
1.12081624492848 1.09979451974907 1 1
0.988601858617741 0.97017848865644 1 1
1.06020839519711 1.04198351589455 1 1
1.12891519677917 1.10766337942529 1 1
0.915582858474771 0.89802033358861 1 1
1.03483180098709 1.01670885576828 1 1
0.967670942946063 0.949567010715622 1 1
1.08983108930505 1.06962164992998 1 1
0.981628179039204 0.963504395022082 1 1
1.10316910245621 1.08255412319368 1 1
0.973022471587308 0.954761144786528 1 1
1.06171342782416 1.04212378249521 1 1
0.977247561707266 0.959272014577859 1 1
1.0773531794777 1.0575510198301 1 1
1.06978490613623 1.05014949355749 1 1
1.08281559391358 1.06245446711226 1 1
0.922039261567907 0.90415142292833 1 1
1.00847164718643 0.99011248633754 1 1
1.09811152393173 1.07504021059522 1 1
1.05989693572274 1.04045723476926 1 1
0.96648449383956 0.948794777508384 1 1
1.03246078559183 1.01270931272919 1 1
0.93380858823107 0.91651807306686 1 1
0.967699833102118 0.949978965061412 1 1
0.925671248552281 0.90924964294206 1 1
1.04652974418723 1.02720913556255 1 1
1.02586036926017 1.00746417728467 1 1
0.963725662238809 0.945847766817307 1 1
1.14447021956015 1.12220335432831 1 1
0.971849649344387 0.953294674851588 1 1
0.971187775684269 0.951446952245396 1 1
0.943669818418041 0.926378264129761 1 1
0.986738106818275 0.96929016184778 1 1
0.986252862467708 0.967547137052732 1 1
0.994222857997673 0.976842156464238 1 1
0.824334647191147 0.809011858834118 0 0
1.02283526609279 1.00347753222198 1 1
1.0013516470303 0.982423914501048 1 1
1.10658657335167 1.0870292993346 1 1
1.05999313765924 1.04094563888906 1 1
0.887912131995041 0.871091859054074 1 1
0.990198150004162 0.971610179048996 1 1
0.877512511011994 0.861921826066208 1 1
0.987149657139058 0.968953652224373 1 1
1.21358870251932 1.19110826710084 0 0
0.903729879179754 0.887484074673226 1 1
1.05856328311838 1.03802722833416 1 1
1.21825740134973 1.19592332548766 0 0
1.04044509862397 1.019507928016 1 1
1.00601014875944 0.986565317279974 1 1
0.975968811879859 0.957452796390281 1 1
0.814331079314557 0.799566227497061 0 0
1.02468008145632 1.00664922613349 1 1
1.04897436217469 1.0274948200759 1 1
1.19778381327546 1.17619739038591 1 1
1.04593554994992 1.02591398725568 1 1
1.00281451387692 0.983350041677058 1 1
1.01238838487288 0.99347211776518 1 1
0.921661063170062 0.905232485010421 1 1
0.990693419594506 0.971914607252376 1 1
0.875685411602125 0.860639115166274 1 1
1.11056764696684 1.09076441353565 1 1
1.12730165206849 1.10634661022356 1 1
0.969609659683219 0.950070366021245 1 1
1.00169812608317 0.982904060964539 1 1
0.854206901983912 0.837953903976504 1 1
0.950911205581909 0.934410323313897 1 1
1.1669000184704 1.14496484337161 1 1
0.956992762382734 0.937823465427975 1 1
0.866763301049916 0.850862573445174 1 0
0.998060266376875 0.979480909616059 1 1
0.837867855221513 0.82252694664335 1 1
0.863202780777014 0.846234629411293 1 1
0.955972809360694 0.938641681943889 1 1
1.10166433731305 1.08105971694817 1 1
0.882413440147466 0.865516824830228 1 1
1.07540105084475 1.05495965901017 1 1
1.13828218614916 1.11781403348577 1 1
0.978081288955342 0.96019792845592 1 1
1.05709124507259 1.03700070725155 1 1
1.03417823921628 1.01393333944511 1 1
0.930312424059541 0.912132476936365 1 1
0.860670525546961 0.845133474823781 1 1
0.966444784328367 0.947409607608686 1 1
1.08722002588779 1.06761508394739 1 1
1.01079870530925 0.992216839694831 1 1
1.11644591370219 1.09483375023218 1 1
1.04360830629386 1.02372269577131 1 1
0.960347702794646 0.94246910010374 1 1
0.981449812395869 0.963610967340696 1 1
1.01381114453082 0.994107459442877 1 1
1.10186831018042 1.07976239665306 1 1
1.07669288481821 1.05569114752433 1 1
1.00256641137837 0.983699490783796 1 1
1.09377441849232 1.07138845322342 1 1
0.984964751262726 0.967096650559238 1 1
1.06677298809613 1.04778762057215 1 1
1.0185854118375 0.999563057445838 1 1
0.962161980876769 0.943983004865037 1 1
0.936193205739054 0.919480563080835 1 1
1.06815908290525 1.04928100767517 1 1
0.954716895898487 0.937021011487839 1 1
1.06883474785036 1.04831436457433 1 1
1.09040120117012 1.06993936568167 1 1
1.10374364341414 1.08281427107133 1 1
0.955039356552596 0.935953367603195 1 1
1.03557293044753 1.01606427808632 1 1
0.976510130840093 0.957588712874769 1 1
1.06911920833421 1.04947565248305 1 1
1.03172555787867 1.01193620986647 1 1
1.03833289418858 1.01985478089004 1 1
1.10349781661897 1.08239138597129 1 1
1.21567460314586 1.19238017254522 0 0
0.950438989931634 0.93252853096481 1 1
1.17909169200078 1.15739098017833 1 1
0.841717461524254 0.826461979611 0 0
0.887052023310449 0.870993286299542 1 1
0.964734960321955 0.946979596451482 1 1
0.8978888545208 0.881088769443859 1 1
0.795716845339321 0.781175690722184 0 0
0.77379987433495 0.75957524527708 0 0
1.02357829029791 1.00620335200384 1 1
0.84770808491214 0.832759721594443 0 0
1.14037955738936 1.11838185477268 1 1
0.944365201336977 0.925844206729189 1 1
0.935461560428593 0.919023731828557 1 1
0.9521649128704 0.934926473683167 1 1
1.10596046007464 1.08421403276636 1 1
1.0313628994375 1.01247429166177 1 1
1.00756649511509 0.989706981559433 1 1
1.00139325217478 0.982716092008611 1 1
1.03756810853467 1.01865510416916 1 1
1.03849585792654 1.02072775892293 1 1
0.999112637418145 0.981792487159125 1 1
1.056126002054 1.03446484610235 1 1
1.01323559934344 0.995318286566435 1 1
0.979507579904552 0.960908039153101 1 1
1.1466266602128 1.12447660876419 1 1
1.06137838507429 1.0421744833032 1 1
0.944912060736175 0.927731175970903 1 1
1.12538160541107 1.10362050429022 1 1
1.02618888441874 1.00693325082947 1 1
0.917512388472608 0.899899293347305 1 1
0.992943519051023 0.974662340416127 1 1
1.05035661726468 1.03117638282057 1 1
1.03769534842291 1.01742705536047 1 1
1.08556146837358 1.06421713611275 1 1
0.932401512316038 0.91401604014464 1 1
1.00870040700397 0.990078964340007 1 1
1.18787186890236 1.16467961646494 1 1
0.974697049238556 0.956920873801104 1 1
1.07375798878119 1.05335831021329 1 1
1.04367608667097 1.02329133598217 1 1
1.00322728809323 0.983854242981017 1 1
1.08454771747096 1.06294916830073 1 1
1.04662289722887 1.02685502088211 1 1
0.92245124568337 0.905304366624611 1 1
0.846414394343794 0.830658201214158 1 1
1.10753127445812 1.08508467487313 1 1
1.03001502097289 1.01097274814637 1 1
0.981506861761236 0.963494380918057 1 1
1.02732161804792 1.00823290814383 1 1
1.09706020047525 1.07606259725103 1 1
1.0086174981526 0.991045053982249 1 1
1.00140643545564 0.982186726731382 1 1
1.02963723428574 1.01183855557618 1 1
1.0067641261059 0.987884961832937 1 1
0.952089199820522 0.934862535693501 1 1
1.03175758466621 1.01289481209759 1 1
0.957110950277982 0.939434307834929 1 1
1.10293468430859 1.08252738452406 1 1
0.90832352686328 0.891507923774208 1 1
1.00802098989092 0.989297428717922 1 1
1.24391161129999 1.22131299894734 0 0
0.925522432688038 0.90915342018907 1 1
1.0329813262347 1.01365995666974 1 1
0.927096529394981 0.908380373609485 1 1
1.09329664856842 1.07365155708902 1 1
0.921348954264836 0.903191304814439 1 1
0.964407727099484 0.947296336889803 1 1
0.885557505791743 0.869418437314217 1 1
0.942168638579303 0.925133931493983 1 1
0.920098121025033 0.90245052804004 1 1
0.893401401793173 0.875918229865395 1 1
0.91644038730495 0.899736668056536 1 1
1.04619337906883 1.02706363023608 1 1
0.938462070181078 0.922580946442386 1 1
1.08854015399955 1.06797742453164 1 1
0.819129787707437 0.804671767045743 0 0
1.069882799435 1.04889861266851 1 1
0.992165505304394 0.974981858245277 1 1
0.907488330970414 0.890784464738033 1 1
0.976478361304813 0.958371930809986 1 1
0.82732329960625 0.812210303499399 0 0
0.976793287509004 0.959776300363975 1 1
1.05693392370771 1.035861724834 1 1
0.807954932587703 0.791469108495932 0 0
0.908317201113078 0.890616797617194 1 1
0.987899313719186 0.970702031266288 1 1
0.986988955281522 0.967497183757118 1 1
0.885735207847133 0.870124804788197 1 1
0.916813301359344 0.899950339430977 1 1
0.853520558245345 0.838788825183872 0 0
0.837889260851522 0.823262192882316 1 1
0.899680555552958 0.880654910363233 1 1
0.8344956723853 0.819222755084237 1 1
0.918961048037175 0.902002145939514 1 1
1.0326224113184 1.01337049743876 1 1
1.02893729995633 1.010647221375 1 1
1.01982279951729 1.00062824908133 1 1
1.02209892315257 1.00320760446776 1 1
1.02007074120589 1.00053608592141 1 1
1.00906136679377 0.98978737777943 1 1
1.00607533084959 0.988337020385436 1 1
1.00703838293702 0.98838734660582 1 1
1.03996991065761 1.02028771230568 1 1
1.0097490273234 0.989171929489194 1 1
0.81312053362648 0.798586144374075 1 1
1.07837762598061 1.05873649801421 1 1
0.929576762430386 0.913000228712467 1 1
0.956128126909261 0.937325353344387 1 1
1.2286294928553 1.20649940874968 0 0
1.06247185675789 1.04310485497241 1 1
1.0943593561984 1.07491407004703 1 1
1.03463308427564 1.01584581553362 1 1
1.00563195945965 0.987654307844206 1 1
1.07859067999903 1.05822942674613 1 1
0.848448285370077 0.83317138637918 1 1
1.02281879087663 1.00379718040308 1 1
1.16584331400037 1.14372446220831 1 1
1.01963954349871 1.00129704438934 1 1
1.01656184173895 0.996802604361058 1 1
0.916469807748663 0.898520273708953 1 1
0.962894983495992 0.944802526287475 1 1
0.957129613673296 0.94075432631502 1 1
0.839977650306496 0.82487995251935 0 0
0.955565037569817 0.93743176427103 1 1
1.16347346137457 1.14079440389054 0 1
1.12787009506714 1.10722640033649 1 1
0.917590582920749 0.901369498596345 1 1
1.07825066339183 1.05839212295512 1 1
0.870296540223507 0.854441850721305 1 1
1.09177429450615 1.07156390765246 1 1
0.874121970932049 0.857681671305444 1 1
1.04853875358741 1.02710453322601 1 1
0.932383185701078 0.915596630022405 1 1
1.0020673086759 0.983159523615222 1 1
0.965371441253715 0.947673025278582 1 1
1.08870757803951 1.06879195357663 1 1
1.01501340432723 0.995562292446102 1 1
0.898148846379732 0.881652284243596 1 1
0.9289611503641 0.911721071545758 1 1
1.02578202769732 1.00504602955505 1 1
0.945729446164627 0.928238678787409 1 1
0.881658003155885 0.865175137030492 1 1
1.0863789822149 1.06510422773819 1 1
0.92845057324705 0.910692027487813 1 1
0.972907684424145 0.953618103843222 1 1
0.994951043577729 0.976697966158348 1 1
0.916971727572618 0.900375710952452 1 1
1.20417278892308 1.18242689943838 0 0
1.05933805177289 1.03943266030761 1 1
0.884825931470436 0.868145235119146 1 1
1.00045125525186 0.98224873314377 1 1
0.903946700828554 0.887403517982773 1 1
0.956084089940812 0.938849513788877 1 1
0.934450958228161 0.916294164121633 1 1
0.949339729372249 0.932313356187577 1 1
0.988792408792111 0.970838997723924 1 1
0.816434932868214 0.801006370341849 0 0
0.947720987049758 0.930052332421344 1 1
1.00240356971642 0.982826887495949 1 1
1.06986407398777 1.04954320265487 1 1
1.1250559507701 1.10338659359895 1 1
0.897349340840873 0.881648416400776 1 1
1.10155946023211 1.08086685618879 1 1
0.929919333186348 0.911445834852575 1 1
0.979911444207525 0.960798607675128 1 1
1.00269129527576 0.982960686498196 1 1
1.14750927911339 1.12742901588526 1 1
0.874730178539005 0.858381428051 1 1
1.04965486949298 1.03112209422513 1 1
0.915901121656937 0.897196766340852 1 1
1.1204598763173 1.10016371139579 1 1
1.02977019879413 1.01009319033625 1 1
1.01801020855704 1.00001603858909 1 1
0.993509631688236 0.975027656502511 1 1
1.15215896659062 1.13195249569454 1 1
0.908847186749872 0.891001190382937 1 1
0.966135682826815 0.946682844800741 1 1
0.965742638443988 0.947368350535166 1 1
0.967242819394517 0.950411564866219 1 1
0.888823282254623 0.871993212754044 1 1
0.94115773420569 0.924940327897566 1 1
1.04964485940752 1.0312842716564 1 1
0.910443412416573 0.892036070435072 1 1
1.00633999715534 0.986858452281603 1 1
1.0553928849356 1.03661587466036 1 1
0.970942056108992 0.95226626858098 1 1
0.904369322203321 0.887591863239582 1 1
1.02020265814284 1.00168706354102 1 1
0.902503043886376 0.886012549231295 1 1
0.962598618811028 0.945363417860833 1 1
1.01546134599439 0.99581873640386 1 1
1.09302433121401 1.07166749910251 1 1
1.00627553784384 0.987629324495201 1 1
0.885970224448154 0.869930221171484 1 1
0.966303421286586 0.947317272102679 1 1
0.886335783145518 0.868172314637684 1 1
1.03491934308469 1.01515459920426 1 1
0.903152052008336 0.887755276259684 1 1
1.03251664175353 1.01370457770902 1 1
0.88131111177968 0.865769910588289 1 1
0.911909154786889 0.894441555768448 1 1
1.01723259029991 0.9983737022125 1 1
1.14044544067647 1.11868304284992 1 1
1.06552200362638 1.04633949153821 1 1
1.02121240872096 1.00221975214841 1 1
0.920833812024718 0.903971053906182 1 1
1.08306297574149 1.06255628734461 1 1
1.03363771431048 1.01489838483988 1 1
1.00267132364451 0.983415667519996 1 1
0.987843171951904 0.970516371624963 1 1
1.01151801011912 0.992545264401874 1 1
1.0385896319468 1.01975408538478 1 1
1.00769423655377 0.988357111740923 1 1
0.959310436614458 0.942373023670308 1 1
1.07602760085137 1.05700084717682 1 1
1.13755143952097 1.11691467933505 1 1
0.949443335400783 0.929872821640699 1 1
0.981225446475778 0.96323133750026 1 1
1.11373901259509 1.09289946749912 1 1
1.04224743758277 1.02243458028469 1 1
0.882523079481303 0.866942512196434 1 1
0.882102270027089 0.865135583832359 1 1
1.06043274272063 1.04088615416056 1 1
1.05052065694558 1.02995052504701 1 1
0.919460871924323 0.903567761098752 1 1
0.999076331329079 0.979604244757788 1 1
1.05692741389577 1.03728565167706 1 1
0.980855902661913 0.963321396056674 1 1
0.948522451352063 0.93162592768119 1 1
0.906050874316331 0.888865090171118 1 1
0.94974378831265 0.932891582952208 1 1
0.935337606801183 0.917406500220084 1 1
1.13174728514951 1.11022697382716 1 1
0.875137165711787 0.857953144181433 1 1
0.936432005037952 0.920274503951542 1 1
0.96709454606122 0.948463656496354 1 1
0.960400434816934 0.942955022270428 1 1
1.02080122454707 1.0028092560699 1 1
0.943270713538498 0.926258884946124 1 1
0.968972597489174 0.949133106216856 1 1
1.00197340326599 0.983949285447524 1 1
0.870946608025339 0.854429258593498 1 1
1.16085408382835 1.13939548658515 0 1
1.20309141712664 1.18062758920792 0 0
1.03573384611087 1.01580260914451 1 1
1.09633768915583 1.07454846471469 1 1
1.04979179548139 1.03058053878105 1 1
1.06627218168307 1.04624630666962 1 1
1.10504294739534 1.08501144306989 1 1
0.869378078027271 0.854715051344994 1 0
1.0962209528049 1.07676939307085 1 1
1.06771920817068 1.04861749388096 1 1
1.00711835229308 0.989696069594442 1 1
0.891541847466138 0.87391921321408 1 1
1.14703641648736 1.12629557556491 1 1
1.01611710298614 0.995972218757252 1 1
1.09529377896126 1.07397107568377 1 1
0.991465706931078 0.972749348396783 1 1
0.948308320455557 0.930260473594739 1 1
1.1075792442194 1.08615409564471 1 1
1.12625210653804 1.10510517716163 1 1
0.999972220250533 0.982604319146515 1 1
0.948555921460859 0.930228417584509 1 1
0.9887224736342 0.969942848542177 1 1
1.10734267535466 1.08842178900266 1 1
0.997869889300259 0.979237787817063 1 1
1.05600078918879 1.03581304190693 1 1
1.07409226097578 1.05311982647609 1 1
1.01740274620946 0.999146925465258 1 1
0.870429360492991 0.852940171003855 1 1
0.951134724740322 0.933817769774683 1 1
1.02295663977099 1.00257052784237 1 1
1.07621231055463 1.05639762282297 1 1
0.906717686796419 0.889321414773301 1 1
0.973530749436132 0.955413991690738 1 1
1.11153184427915 1.08924919399216 1 1
0.8060487207092 0.790585479629659 0 0
0.990501347653789 0.973302570603624 1 1
0.905754195250611 0.888278718014025 1 1
1.27903772884253 1.25485454879563 0 0
0.824836155601243 0.808533794680635 0 0
1.00811638901693 0.990616296094691 1 1
0.688718051917532 0.676324434702715 0 0
1.01305181319006 0.994589265048476 1 1
1.12108691825836 1.09959043100299 1 1
1.03264776342326 1.01340295671911 1 1
0.836262402394938 0.821648461293022 1 0
1.02414385624362 1.00562718431286 1 1
0.866128030043 0.850064202401862 1 1
1.0315458505358 1.01192884103733 1 1
0.843377654216147 0.826309358208225 1 0
1.06719835349613 1.04691502439405 1 1
0.998513025115145 0.980335636066087 1 1
1.10647779292076 1.08641266876412 1 1
1.05068211408988 1.03280833916333 1 1
1.19516186408469 1.17247591826061 0 1
0.997052594144475 0.979058796228435 1 1
1.05563096917954 1.03496820702935 1 1
1.03996782666626 1.02234757845878 1 1
0.904657434731532 0.887723210763041 1 1
1.0395447678038 1.01942268400844 1 1
1.01100967584773 0.992428547442186 1 1
0.996199709615125 0.977506956005724 1 1
1.04267229806271 1.02362324191123 1 1
0.923591888837629 0.905960541154251 1 1
0.942727842886819 0.925201353907969 1 1
1.0633224150386 1.04519490205636 1 1
1.00677079216194 0.988876899395969 1 1
0.947035592338979 0.928652086708546 1 1
0.996690065244467 0.977486388696186 1 1
1.08691428182435 1.06627427905247 1 1
1.04114611293459 1.02235823163421 1 1
1.07864769164867 1.0582975335532 1 1
1.12424549841123 1.10181863823573 1 1
0.939432433673525 0.92123791614216 1 1
0.934434688436306 0.91662775448692 1 1
1.14031067365668 1.12000202197004 1 1
1.09030574004891 1.0703381536061 1 1
0.922766173659943 0.904943369399764 1 1
0.948228357416209 0.930575074495487 1 1
0.878036652841287 0.861862258982025 1 1
1.04357774415878 1.02324722670902 1 1
0.935747908946865 0.918709032474319 1 1
1.08427739882472 1.06451319955373 1 1
1.00343891504264 0.984978605162032 1 1
1.08543115411575 1.06537876978428 1 1
0.971162542624289 0.952419527701532 1 1
0.791404862141724 0.775882711129013 0 0
1.02710102369378 1.00680216854837 1 1
0.895003206820453 0.879400347155566 1 1
0.962318156097839 0.944425514001298 1 1
1.04748816689454 1.02912654683948 1 1
1.04820224132129 1.02826220239297 1 1
0.956634587868956 0.938929914818359 1 1
0.892702303346396 0.874997149022953 1 1
1.02494104678372 1.0065499884814 1 1
0.953315839168891 0.936756166826362 1 1
0.997676065877015 0.979356808018098 1 1
1.08214057149567 1.06209378388709 1 1
1.02333965883889 1.00457989976173 1 1
1.11477814495673 1.09505673333671 1 1
0.955563309927112 0.937721358140011 1 1
0.837257101899238 0.81944873161486 0 0
0.931458701157909 0.914896476739784 1 1
0.838869104461827 0.823371271602679 1 1
0.92865586730906 0.911385551893646 1 1
1.03405640730519 1.0142431479084 1 1
0.982270699535214 0.963589538381676 1 1
0.972988201988198 0.955285594922557 1 1
1.03253821065669 1.01255630992301 1 1
0.984111376203985 0.965607585349192 1 1
1.01947762890429 0.99953005535777 1 1
1.08500389818089 1.06586049091994 1 1
1.04349430918399 1.02478196306059 1 1
1.11549913150406 1.09578657163695 1 1
1.0126320885423 0.994163176608975 1 1
1.04395295187409 1.02438340054583 1 1
1.12669177549105 1.10453022934453 1 1
0.904839783215548 0.887603868750007 1 1
0.890251901801738 0.872987188585791 1 1
0.947422331079918 0.92935898599814 1 1
0.931541447177818 0.914587311874521 1 1
0.983210639965831 0.96462245224166 1 1
1.2570886366077 1.23297315834683 0 0
1.019995323752 1.00163785280502 1 1
0.900469050729708 0.883745324251469 1 1
1.03452262490063 1.01620788021889 1 1
1.04522618238587 1.02490559971553 1 1
1.02870817903985 1.00830047604916 1 1
0.764060206989546 0.750373152078789 0 0
0.966894544419136 0.949399438681022 1 1
1.09322173301206 1.07359238075656 1 1
0.888874439865856 0.872308952362505 1 1
0.968524015039016 0.949589286555802 1 1
1.13751686962433 1.11533770723442 1 1
0.923328661487821 0.906467303894473 1 1
0.907811920955032 0.889674713192612 1 1
0.944589951594399 0.927599006996305 1 1
1.36455255643305 1.33835766516744 0 0
1.03923576639805 1.01932508998152 1 1
0.990638232950847 0.973244725224209 1 1
1.0369170464048 1.01752951230575 1 1
1.00389215613834 0.984743631294006 1 1
0.941509452423694 0.924324928015328 1 1
0.934573897901194 0.917430408507857 1 1
0.954638769975328 0.936967550209539 1 1
0.950896031496604 0.934174456402725 1 1
0.969054120434004 0.95096682443616 1 1
1.13579666755475 1.1138004512604 1 1
0.933466817673587 0.915537333212334 1 1
0.964012883471855 0.945815311240801 1 1
0.985041262803444 0.965859181002018 1 1
1.05217254430226 1.03357133309552 1 1
1.13636459342114 1.11554328091522 1 1
0.936478443488108 0.91798306077404 1 1
0.83608560592196 0.820309069809647 1 1
1.10740653798322 1.0870248350657 1 1
1.00901719116419 0.990776732472723 1 1
0.938959882236852 0.92174701501052 1 1
0.962107367824118 0.943651825897216 1 1
1.09184492590431 1.0707458818966 1 1
1.00816886347316 0.990579785192204 1 1
1.09986109854725 1.08031651451452 1 1
1.02250067445293 1.0040994444612 1 1
0.915229006482289 0.899219349621237 1 1
1.04143679966686 1.0222587143278 1 1
0.917683070943164 0.900655848164144 1 1
1.04884869170523 1.02859771586524 1 1
0.915132426397823 0.898556387585193 1 1
0.9821928291634 0.963998886204539 1 1
1.01913841662885 1.00026306929591 1 1
0.960785763353797 0.943041260432911 1 1
0.987298745003933 0.969638102541509 1 1
1.08230420543371 1.06316704086158 1 1
0.961928591771419 0.94380843093214 1 1
1.0355430412657 1.01708467448569 1 1
0.889368038120233 0.872798676486178 1 1
0.919278204719545 0.901594205670911 1 1
1.02759129375533 1.00861434027028 1 1
1.01382046669079 0.994634030971179 1 1
1.20768534134079 1.18513096830138 0 0
1.09928893090686 1.07935400953332 1 1
0.994940503267676 0.976165801857396 1 1
0.944396468091743 0.926422933939877 1 1
1.00448014864741 0.986587408436723 1 1
0.946838420431853 0.929758715365659 1 1
0.762162930358685 0.747822534320531 0 0
0.834197557136154 0.818409354243826 0 0
0.846526693791991 0.831321361548136 0 0
0.905445623102439 0.888807338525758 1 1
1.0281941641974 1.00865110175909 1 1
1.16929118894998 1.14774108104681 1 1
1.02023964396446 1.0016677803797 1 1
0.881990537257423 0.86402681248746 1 1
0.909069612454016 0.89230357592023 1 1
0.988692535921222 0.970969163655552 1 1
0.956178530269083 0.938158119445023 1 1
1.03639052783128 1.01771597148272 1 1
1.1678408175243 1.14740497151909 1 1
0.889560865803747 0.873303777085205 1 1
1.15041626132055 1.1280878993643 1 1
0.827763257842897 0.811917876133758 1 0
1.0510323199925 1.03154129626746 1 1
0.891572850948696 0.874170794935774 1 1
0.930295380043744 0.91359035294959 1 1
1.23435539091868 1.211292689165 0 0
0.99333083286161 0.976202973944901 1 1
0.891882714673463 0.875482399025179 1 1
0.947928771215295 0.929332642460656 1 1
1.05236115588445 1.03368575035351 1 1
0.970474927847605 0.952169629090207 1 1
1.23213796144165 1.20902187315055 0 0
1.00126779025402 0.982019309224564 1 1
0.999062273206524 0.980480226290814 1 1
0.968374038912368 0.950070488605448 1 1
0.947112657195275 0.929594491523039 1 1
0.982538360827077 0.962730308549134 1 1
0.765619283727467 0.751195596115286 0 0
1.02846597611106 1.00917061271144 1 1
0.99959452457733 0.980546323326929 1 1
0.929575754649094 0.912115727448194 1 1
0.958266068488414 0.940679028396013 1 1
0.987195441243798 0.969660308929723 1 1
1.03975367583252 1.02062895069245 1 1
1.08405545368655 1.06351406775867 1 1
1.03196622937035 1.01403091770845 1 1
1.02059345659646 1.0021426945636 1 1
1.03548402326169 1.01628804747349 1 1
1.05887482978812 1.0394653938633 1 1
0.919391741462285 0.901213725915151 1 1
1.00566916763111 0.987011045075157 1 1
1.02647921732817 1.00664783198944 1 1
1.11027973027155 1.08938062262569 1 1
1.09642204635116 1.07502125132439 1 1
0.946860145379689 0.930141320686524 1 1
1.10414772068107 1.08271158406512 1 1
1.02681953933909 1.00899858038762 1 1
0.902897336268927 0.886634055577651 1 1
1.0413504048834 1.02236612831825 1 1
1.11969522989174 1.09888731922098 1 1
0.994036523557405 0.975256305640379 1 1
1.0271067735744 1.00804302145865 1 1
0.9392544031419 0.921244496150094 1 1
1.16650966325493 1.14402951669702 1 1
0.787270651380651 0.772281931736442 0 0
0.826251253829572 0.811686729247294 0 0
1.0584650918478 1.03905935024364 1 1
1.04196054382125 1.02155115438588 1 1
1.0261965646101 1.00516907015587 1 1
1.03251113449559 1.01221353710687 1 1
0.911781495079158 0.894108415403657 1 1
0.903426694910924 0.887182898104041 1 1
0.949027672035307 0.930612624873652 1 1
0.985006578866956 0.966384370491963 1 1
0.925487671612665 0.906940799012648 1 1
1.11518306271757 1.09347534616532 1 1
0.957515328116772 0.940583123107732 1 1
0.993122604060893 0.973581267667106 1 1
0.861084214550275 0.845520774815197 1 0
1.04976635447882 1.03003460829718 1 1
0.936162568892959 0.917864006136207 1 1
1.01605565077482 0.996914906274168 1 1
1.18921234990456 1.16667594584247 1 1
0.854041102996027 0.838158122112077 1 0
0.978966415974637 0.959680285738628 1 1
1.00923144849608 0.991428503558016 1 1
0.913713767895416 0.897130402358655 1 1
1.13804926857238 1.11737411271367 1 1
0.964806532293941 0.946323636730708 1 1
1.1009189204337 1.08025900545942 1 1
0.978846188212529 0.961266953489107 1 1
1.01079914782138 0.992212161668897 1 1
0.992723287039099 0.975015701546328 1 1
0.889954804456947 0.873630908287698 1 1
1.16789386647929 1.14648083026983 0 1
1.12175666838954 1.10047227327569 1 1
0.882352865671679 0.866502491128077 1 1
1.12521329570276 1.10353572733673 1 1
0.966270591841564 0.948732206677025 1 1
1.12639228400411 1.10688370922752 1 1
0.990881731057613 0.973099854296183 1 1
1.09499938833349 1.07405369187459 1 1
1.04058875863817 1.02183866471317 1 1
1.05729285707908 1.03854625545325 1 1
1.0456928904802 1.02757642842206 1 1
1.17377523806784 1.15183541571084 1 1
1.0176462663818 0.998525968491522 1 1
1.02815038520623 1.00877670986553 1 1
1.02906142625 1.00881676458962 1 1
1.06134210926554 1.04151667007284 1 1
1.04425546684209 1.02466028576147 1 1
1.04063032555796 1.02010060165576 1 1
0.905236168575106 0.888520939091056 1 1
1.0364605779753 1.01690446292713 1 1
0.991824602500333 0.973885232238181 1 1
0.955496168493717 0.938509242217096 1 1
1.10478016288059 1.0843417665038 1 1
1.06272039253845 1.04279764421747 1 1
0.993600730073675 0.97425234769284 1 1
1.05164195314121 1.03010869259236 1 1
0.952282936144528 0.93372022200213 1 1
0.992575135758009 0.975142763213368 1 1
0.998679653337005 0.978818799347036 1 1
1.05930351284177 1.03935937978782 1 1
0.943834594010547 0.927148401338333 1 1
0.875300660785258 0.859224503942321 1 1
0.903504457214802 0.886781963849341 1 1
1.05574269952032 1.03649299894035 1 1
1.00977594346238 0.991269553331143 1 1
0.97302101637569 0.955025252876835 1 1
1.00579080525934 0.986357049560251 1 1
1.1026650808844 1.08067407906737 1 1
0.948701630036489 0.931384780364059 1 1
0.992443054887537 0.974822210083089 1 1
0.853623196827552 0.838186439201453 0 0
0.81868145767005 0.804170683698489 0 0
0.880467195563215 0.86477517715871 1 1
0.913860271045929 0.895200368633352 1 1
0.978436917391347 0.960740081098656 1 1
0.899379334372711 0.882729351296417 1 1
0.862853513515319 0.846311207929066 1 0
0.950933738554677 0.933887301959317 1 1
0.992375579065056 0.974111693884191 1 1
0.946486846391011 0.928119758842413 1 1
0.985844066727182 0.968265482743933 1 1
1.08511906326578 1.06455478845507 1 1
0.826507804265414 0.811828217705423 1 0
1.117139288354 1.09569474425211 1 1
0.950795103214124 0.933057552002033 1 1
1.05701971187341 1.03630104376754 1 1
0.862282546746919 0.845415860790367 1 1
1.01945177980112 1.00107238245998 1 1
1.08940252304447 1.06802823557026 1 1
0.913721102610798 0.896115383086363 1 1
0.971485178325508 0.952697214579176 1 1
1.07479559187661 1.05493814272378 1 1
0.888167563484083 0.871452183047015 1 1
1.07683832167808 1.0568462133515 1 1
0.981505686593455 0.964121301854827 1 1
1.07482661467954 1.05470056892818 1 1
1.06534389934831 1.04622317398455 1 1
1.04837289921508 1.02888296562811 1 1
1.07590544808455 1.05465729873255 1 1
0.935294530075573 0.918778190404312 1 1
1.0104848450769 0.991030943865237 1 1
0.962731623638553 0.945247286432656 1 1
0.916342910918802 0.899587673788229 1 1
1.00567526583979 0.987320182702143 1 1
0.875702043900425 0.85879182911602 1 1
0.992410820638575 0.973747923401546 1 1
1.0125936098994 0.994607449790936 1 1
0.989221597440368 0.971784145437104 1 1
0.84352188708655 0.826847986435082 1 1
1.01987402859214 1.00160579579859 1 1
0.905593721665092 0.889458335111025 1 1
1.03862105633435 1.01924564132303 1 1
1.12257494373779 1.10202584714571 1 1
0.944961047658281 0.92734994114159 1 1
1.01329529197846 0.994251880767304 1 1
0.926276194069402 0.908237291609926 1 1
0.976413756010588 0.956383855728586 1 1
1.10749634732594 1.08625155324824 1 1
1.00274865592715 0.983544353198075 1 1
0.99507756508854 0.978076286318234 1 1
1.02299921381964 1.00271164980621 1 1
1.08908151232789 1.06591379218996 1 1
0.98300623459709 0.964058789703835 1 1
0.907610969011355 0.890465360106402 1 1
0.988290664311789 0.970136268597109 1 1
0.901765670597381 0.883605616134714 1 1
0.97971751217001 0.962606269483926 1 1
0.99970149654796 0.981094723218489 1 1
0.958886330319955 0.940336920234209 1 1
0.747856266568368 0.734626432041219 0 0
0.9976133329675 0.979044559722598 1 1
0.987196061810887 0.968124346048605 1 1
0.950634924884885 0.932049404625103 1 1
0.803354519135088 0.78797783518741 0 0
1.05075228273993 1.03199626546043 1 1
0.852870000596353 0.835883685631349 1 1
0.955926168407089 0.938188725235949 1 1
1.17355284665584 1.15251406373733 0 0
1.05375188141963 1.03415434715122 1 1
0.938736907754315 0.921468475921299 1 1
1.06984653188184 1.04994257435867 1 1
1.04779843709887 1.02833553744414 1 1
0.955316467837557 0.93799117434928 1 1
0.988746743018687 0.969856670078387 1 1
1.01478437370517 0.996469111810515 1 1
0.875212487835037 0.858509128605007 1 1
1.00245103824573 0.984115411347817 1 1
0.983558298714712 0.96453418283161 1 1
1.02505292825697 1.00596938994368 1 1
0.997808943660404 0.978608531079234 1 1
1.04501609087672 1.0249344764756 1 1
0.913650334763868 0.896063262139289 1 1
1.01289318785347 0.994029983999997 1 1
0.910085437147241 0.893430929878676 1 1
0.99460582939115 0.976733479254202 1 1
0.976588553927783 0.95826425590625 1 1
1.02765300429927 1.00863874880885 1 1
1.06994847898899 1.04977633504099 1 1
0.769719726247616 0.75553261403502 0 0
1.1571366782346 1.133842962486 1 1
1.00412843181782 0.983491920632165 1 1
1.00154173461385 0.981531928520905 1 1
0.899443881207866 0.881609162822511 1 1
1.05757719407235 1.03877895212981 1 1
0.93582749297755 0.918656707954405 1 1
1.09657679196276 1.0764862614839 1 1
0.961657396693076 0.943918110722392 1 1
0.902166566215769 0.885591397168365 1 1
0.956059211799384 0.937331415261942 1 1
1.09236872101697 1.07189033674926 1 1
0.998570213733845 0.979933636990732 1 1
1.00081016416043 0.981359326734976 1 1
0.930929033172493 0.912647111371448 1 1
0.935504735773016 0.917831030012698 1 1
0.954538872913746 0.936844950529512 1 1
1.07300357264203 1.0535927615343 1 1
0.978250957503685 0.960147142986762 1 1
0.911114905996532 0.894421129008833 1 1
0.918800190378986 0.901640761548403 1 1
0.99538383012347 0.977090988116424 1 1
0.926622649681364 0.908064873572958 1 1
1.02039343277494 1.00152799655484 1 1
0.854586356467621 0.838818944475325 1 1
0.931119026896886 0.913610398107232 1 1
0.874067147655387 0.856505859500671 1 1
0.956052592117999 0.93816784353319 1 1
1.01684719752404 0.997808153147617 1 1
0.870455394341422 0.853545053593761 1 1
0.903508804897364 0.887761429847873 1 1
0.821557835513891 0.805565453454861 0 0
0.99277611244493 0.973359762595563 1 1
1.09583716216369 1.07590025389473 1 1
0.994320216762993 0.976793595007087 1 1
0.907166007811655 0.890827377667562 1 1
1.08367314204881 1.06213374102232 1 1
0.868484930666274 0.852997961261737 1 0
1.1573073986884 1.1368844945319 0 1
0.969440863653589 0.951609337149526 1 1
1.06275724646435 1.04302232861151 1 1
0.961374822528335 0.943913481553154 1 1
1.03064407909149 1.01131594583478 1 1
0.942636089225332 0.923207120325107 1 1
1.11847087291989 1.09835759674343 1 1
1.05067242987781 1.03200338363757 1 1
1.0364858156426 1.0165732403599 1 1
1.02301685869992 1.00463334810737 1 1
1.00468771512413 0.98647362176613 1 1
0.908925845136185 0.890537538308433 1 1
1.03472560231791 1.01673917971806 1 1
0.966822141113153 0.947926814439377 1 1
1.11135708978356 1.08919063546472 1 1
1.04737802849494 1.02722955899423 1 1
0.763537289825296 0.748619236497811 0 0
0.917663209316205 0.900903544817768 1 1
0.916142097937082 0.90025755242016 1 1
1.12120038783954 1.10062860556402 1 1
0.827170976875795 0.812114752732277 0 0
1.04901405565211 1.0303389223534 1 1
1.02012394403145 1.00076146511203 1 1
0.881049293135177 0.865272966402611 1 1
0.973929390493893 0.956076093546228 1 1
1.03935207938654 1.01975225762496 1 1
0.980716080643349 0.963145725299295 1 1
0.952401036354715 0.933585866633017 1 1
0.965864828769814 0.948657811506308 1 1
1.19258505958727 1.16945363650061 1 1
0.996795911224385 0.977224158591892 1 1
0.880115371353252 0.863671202831262 1 1
1.09109832114777 1.06953570373765 1 1
0.886704220807549 0.86991987260526 1 1
1.02419808721553 1.00467009919015 1 1
1.03336321290951 1.01431135880915 1 1
0.931824477027467 0.91537431555939 1 1
0.999015539919388 0.980208425934826 1 1
0.95442225921378 0.935941634911439 1 1
1.02433779451013 1.00452564365738 1 1
1.0230198408333 1.00397957355386 1 1
0.876310894589293 0.860296494776476 1 1
1.00183842850074 0.98229589801956 1 1
1.10180399300207 1.07996740943602 1 1
0.960014201938297 0.941926010827058 1 1
1.04512727326558 1.02564642306367 1 1
1.00104801846789 0.983530814472761 1 1
0.945456223267243 0.927348347399962 1 1
0.936314167648059 0.919310134854242 1 1
0.941146835712233 0.923944038568014 1 1
0.998685359062731 0.981017812947514 1 1
1.05706960313263 1.03761952069088 1 1
1.0408077073294 1.02123041924169 1 1
1.16546385652047 1.14401106092853 1 1
1.01035394886453 0.991033805175706 1 1
0.918804292142184 0.902383581310147 1 1
0.896185846182305 0.879649716823855 1 1
1.02227364610668 1.00226473845076 1 1
1.08786968607655 1.06640798939849 1 1
0.954255331900735 0.936492702344996 1 1
0.942197773760995 0.924998422185286 1 1
1.00316159552338 0.983686217535712 1 1
1.10977998959197 1.08803591888907 1 1
1.03857826768909 1.01904262834945 1 1
0.984013791537748 0.96563307143386 1 1
1.05785186683065 1.03789983573792 1 1
0.972651864745716 0.953996837431909 1 1
0.954255511188728 0.936243426246777 1 1
0.841151470576215 0.825267459903443 1 1
1.0380984900459 1.0185308892677 1 1
0.994059027639471 0.976221851653751 1 1
1.02087879201577 1.00247893210694 1 1
0.991442720192642 0.973688894130687 1 1
1.15713198277383 1.1365313361473 0 1
1.01033092670837 0.992648565518743 1 1
1.11182749037935 1.09024506145232 1 1
0.960639595093787 0.943235809329437 1 1
1.0891282939479 1.06785020380553 1 1
0.856833762024715 0.839958182819154 1 1
1.04402854427206 1.02526342611718 1 1
0.749964671115506 0.734486366209482 0 0
0.921991885343431 0.90375972225432 1 1
0.994431324169922 0.975518158921506 1 1
0.968516269019237 0.950147889329287 1 1
1.1170611087181 1.09613375063707 1 1
0.836693102821471 0.821719104236052 1 0
0.951451088290365 0.933657076783332 1 1
1.02982733267317 1.01230482661902 1 1
1.11047963165106 1.08931855141389 1 1
0.868355560465764 0.852786775424873 1 1
0.839706171010328 0.823367629949653 0 0
0.946896625984112 0.928699465135678 1 1
1.03952220018151 1.02008743491147 1 1
0.962353410823451 0.944673137272317 1 1
1.10975321781388 1.08978817728279 1 1
0.925007669362051 0.907273926503311 1 1
0.999111478681299 0.979194499412813 1 1
1.05885319679519 1.0396352097324 1 1
1.07268822348534 1.0507900768683 1 1
1.01224839896625 0.993362649131447 1 1
0.969075422027783 0.950608775865846 1 1
0.925972096673267 0.908847581539427 1 1
1.03794065467359 1.01733045843542 1 1
0.989438508791353 0.969891458461994 1 1
0.949284592833503 0.931158954908373 1 1
0.972524265797019 0.955047047795113 1 1
0.984021835727299 0.965954023026753 1 1
0.910046241252079 0.892001057817279 1 1
0.965648335151677 0.946721293600885 1 1
0.844143131923457 0.828499010900252 1 1
1.11196315097949 1.09081934497894 1 1
1.03344734189003 1.01487463887427 1 1
0.956003359751698 0.936900456698965 1 1
1.17514436158681 1.15175026844678 1 1
0.952256230189456 0.934169680278958 1 1
1.11621246661773 1.09537230530312 1 1
0.926239758335731 0.909277306704599 1 1
1.03192786406148 1.01238553526126 1 1
1.03929890584307 1.01851804024452 1 1
1.03405805924914 1.01563826493169 1 1
1.04899284081817 1.02973664266271 1 1
0.889569858984048 0.873462825434724 1 1
1.09515642800136 1.07541774593096 1 1
1.19385834034313 1.17000656146802 1 1
1.184457917264 1.16215284217726 0 1
0.930056961471409 0.913139644121636 1 1
1.1595677010616 1.13822133545629 1 1
1.0830065612359 1.06437857071368 1 1
1.14058915766947 1.12076729064484 1 1
1.00591169399235 0.987159620259613 1 1
1.09231524579576 1.07171156721811 1 1
0.954821239178985 0.934927474076159 1 1
1.01919050106817 0.999442794037861 1 1
0.903213018794439 0.886269159452284 1 1
1.0632589019781 1.04180006189172 1 1
0.900498224875543 0.88310121846359 1 1
0.992458610325346 0.972977211153964 1 1
1.02290335714022 1.00283845472962 1 1
1.00369875638606 0.984085411448403 1 1
0.914477526494409 0.898737782566356 1 1
1.16062189440231 1.13858683657779 1 1
0.892084670143554 0.876265323373187 1 1
1.05739456546282 1.0366756405833 1 1
0.770461312431413 0.756582602814128 0 0
0.995246120318762 0.976388690763792 1 1
0.94339402054692 0.926919091676815 1 1
1.00541463371813 0.987726298983386 1 1
0.884787763215384 0.868096570921785 1 1
1.05809549688046 1.0400694512 1 1
0.876844724300817 0.859363943140719 1 1
0.969302226387437 0.951418921407201 1 1
0.895443077266812 0.878338618845775 1 1
0.957249973829882 0.939755877382103 1 1
1.02698105079574 1.00759910897224 1 1
0.94716011587518 0.928476460252551 1 1
1.18886751848874 1.16662999081063 1 1
0.960885558200619 0.942986740909707 1 1
1.15058157465268 1.12900430573114 1 1
1.1303480943199 1.10882176010941 1 1
0.912029156022747 0.894957520772609 1 1
0.854808543723349 0.836347036357161 1 0
0.975790860925523 0.957888327580969 1 1
1.10789955365382 1.08803003671635 1 1
1.08167453017446 1.0623087821225 1 1
1.0756921653776 1.05466505469419 1 1
0.958004492034121 0.940770882932098 1 1
0.987006313101465 0.96865809165896 1 1
0.912661486942795 0.895689918508955 1 1
1.21300494031093 1.19139976892016 1 1
0.985102326595315 0.967975809082714 1 1
0.832289274039006 0.816645859601454 0 0
1.08053114935461 1.06052348637321 1 1
1.06278066901561 1.0432644241434 1 1
0.867180133922504 0.849990683377611 1 1
1.05458547725799 1.03453876084879 1 1
1.14584491003285 1.12517316795168 1 1
0.870453368921633 0.854511483760255 1 1
0.986106689143182 0.968049298510505 1 1
1.09613921319183 1.0772822238487 1 1
0.990702140951392 0.971409719901527 1 1
0.958873984729946 0.939808508918417 1 1
1.00294850536364 0.983982916989799 1 1
0.905278531254739 0.888917381028929 1 1
0.907351548193714 0.889781670771479 1 1
1.03854471459695 1.01814789600069 1 1
1.0065711519226 0.988647139730206 1 1
0.945355364162024 0.927118479866012 1 1
1.06316902460095 1.04455187180844 1 1
1.00683153754771 0.986309006594733 1 1
0.964896194134389 0.946879193245192 1 1
0.951849292049002 0.935235734459314 1 1
0.898640875344127 0.881645618231501 1 1
1.15657888338253 1.13401462139984 1 1
1.08953566596213 1.07064358619305 1 1
1.04585175195336 1.02612908568256 1 1
1.03151240424819 1.01356422102818 1 1
1.01935510341036 0.999984499555018 1 1
0.940471368693879 0.923809032221509 1 1
1.09448569193875 1.07449042602157 1 1
0.981968286370522 0.965380804924246 1 1
1.15435477353053 1.13332081829205 1 1
1.04388006908146 1.02421553347647 1 1
1.06483311878583 1.04459949883955 1 1
0.970460384109674 0.953665462022964 1 1
0.867739685814144 0.852372956202995 1 1
1.06583916418159 1.04693423328985 1 1
1.06078317162504 1.04055549630301 1 1
0.958305961893263 0.940982372293147 1 1
1.00731113488766 0.988018955293473 1 1
0.914038063961702 0.89640037533264 1 1
1.07375126815878 1.05356673127255 1 1
1.03099259542914 1.01223112715975 1 1
1.21325642294271 1.19071844430681 0 1
0.937619602721626 0.918779553523594 1 1
0.925510143842016 0.90942100252427 1 1
1.14169433326045 1.12199081269941 1 1
1.2832318608184 1.25883549952887 0 0
0.918974091827601 0.902032066935247 1 1
1.02617784977478 1.00754613864515 1 1
0.878266436571515 0.86285836023344 1 1
0.834747844490904 0.819111298987844 1 0
1.13313683042568 1.11197393650251 1 1
0.973863107864464 0.956536063480942 1 1
0.974127791127143 0.953869674013521 1 1
0.953963617602251 0.936285727122874 1 1
0.954586324453253 0.936531171715147 1 1
0.925101343307301 0.908266288690968 1 1
1.2056335539418 1.18368265185163 0 0
1.06143758184089 1.03990841510822 1 1
1.09297047755244 1.07352838191626 1 1
0.92106315185448 0.904682607486268 1 1
0.888114332281915 0.871266154607771 1 1
1.2001776292998 1.17746739923602 1 1
1.07032487661043 1.04971276233763 1 1
1.09453306150987 1.07526544530275 1 1
0.903465391166703 0.888079332301969 1 1
1.08105788760546 1.06018421830233 1 1
1.01084260646257 0.991334385092775 1 1
0.908183424383812 0.891007637209417 1 1
0.822278400877659 0.806171183413033 1 0
1.14283543248368 1.12205503053866 1 1
0.950488383162722 0.931754467864481 1 1
0.875181043804488 0.859055481842979 1 1
0.8455289442462 0.830043588400159 1 1
1.07090084773964 1.05161481804029 1 1
1.04566138332021 1.02630632796821 1 1
0.861371183865609 0.844982829164731 1 0
1.13339428652711 1.11184185208277 1 1
1.06866718757478 1.05018802073213 1 1
1.01439920865001 0.995570898864994 1 1
1.0431340327835 1.02249112239426 1 1
1.02750216208487 1.009479082569 1 1
1.02503562599253 1.00519622277563 1 1
1.05457895800634 1.033714220599 1 1
0.911919232950197 0.895528840599288 1 1
0.994329805411587 0.975874549994592 1 1
1.11408693904103 1.0937154517301 1 1
0.988441051236571 0.970233754386318 1 1
1.06581791006175 1.04557863878629 1 1
1.07559224488395 1.05369960666743 1 1
0.925243168815191 0.908964982631371 1 1
1.0815227544074 1.06255308747676 1 1
1.14855176905788 1.12815047767505 1 1
0.943054341703752 0.925873768037635 1 1
0.831588133426603 0.815990002237278 1 0
0.917893333668385 0.901137255077594 1 1
1.10034924093887 1.07936226294783 1 1
1.03800464984671 1.01854997014119 1 1
0.931801180913352 0.915028402219387 1 1
1.05357183774583 1.03386297791817 1 1
1.04570691952795 1.02580102744882 1 1
1.19495459942836 1.17290656920191 0 0
1.01299279985555 0.993221220785432 1 1
0.958898112006846 0.94068749794755 1 1
0.931919201439178 0.913952356148242 1 1
0.82888850041153 0.814060785865017 1 1
1.07011713832555 1.05036824728985 1 1
0.980631415152413 0.962550573967178 1 1
0.914364542225911 0.898020729972894 1 1
0.982317398923653 0.963291354371298 1 1
1.04052569821336 1.02102086518183 1 1
0.929324920402619 0.911678736090973 1 1
1.02994505983771 1.01014977862357 1 1
0.92857998804573 0.911969403319169 1 1
1.03424984789068 1.01435949284164 1 1
1.02313995351156 1.00444054848768 1 1
1.08377522738003 1.06241176395906 1 1
0.975460264264468 0.958638628169272 1 1
1.07960124089764 1.05953169306649 1 1
1.05337807548567 1.0345029027208 1 1
0.917848977613753 0.900970395799102 1 1
1.10073055409133 1.07997133368948 1 1
0.984243229056245 0.965985559111842 1 1
1.03405901024185 1.01470238043836 1 1
0.96402645822408 0.946699857512428 1 1
0.863038633439212 0.845428818220672 1 1
1.03896519966565 1.01975434706405 1 1
0.986890723683864 0.968977048992145 1 1
0.881200974121938 0.864613085542518 1 1
0.97587474111382 0.956501677222847 1 1
0.996584122535984 0.977803871285532 1 1
1.10375630868903 1.08263010677096 1 1
1.11597347780277 1.09503178784241 1 1
0.964551883007397 0.946124960162826 1 1
0.961884607018535 0.944072974642234 1 1
0.906195366701488 0.889431900390256 1 1
1.00755448680375 0.987921156325195 1 1
0.949167260829814 0.932191082808976 1 1
1.09476853085655 1.07288349688532 1 1
1.00793716114828 0.988211525178434 1 1
1.06579844906514 1.04603329890343 1 1
1.04726440653298 1.0282624160698 1 1
0.976850815716353 0.959172624274041 1 1
1.05662194770212 1.03780028579057 1 1
0.981999014117696 0.964503325686858 1 1
0.858260011095961 0.842490781227572 1 1
1.0301739387853 1.01118606704676 1 1
0.818529912153059 0.803739359408404 0 0
0.916259387035228 0.898756904027021 1 1
1.03058218425443 1.01217235351164 1 1
1.05021593050263 1.0303830394179 1 1
0.941335651006994 0.924859848389297 1 1
1.0439774309699 1.02517338723107 1 1
0.979091334799972 0.961251252517694 1 1
1.14768192924346 1.12737308486794 1 1
0.884921932796093 0.869210236397219 1 1
0.996834037674541 0.978093901802342 1 1
1.14744106245068 1.12472898865721 1 1
0.956436559431954 0.938125186196761 1 1
1.00271508130379 0.984395537943504 1 1
1.1501588296245 1.12908775673347 1 1
1.01162107548915 0.992830170415135 1 1
1.02303563933466 1.00309340296702 1 1
0.974442370046087 0.956383069378525 1 1
1.1690707098388 1.14765221716884 1 1
1.05204537948726 1.03283423916956 1 1
1.04196734942689 1.02322732219402 1 1
0.99367316948983 0.975291535620292 1 1
0.795004534947019 0.779975024062662 0 0
1.01225881853841 0.992818860020747 1 1
1.16225543083882 1.14005544515189 1 1
1.02603346361953 1.00690277516336 1 1
1.08271472240806 1.0621992478175 1 1
0.834178149570583 0.819155983441683 0 0
1.13691619567317 1.11567428617785 1 1
0.943366881500506 0.925791397177078 1 1
1.08180817966501 1.06177587513573 1 1
0.938682717401278 0.922165751919586 1 1
1.01106831986051 0.992227601095728 1 1
0.984546727283266 0.966431743425556 1 1
0.919785641120255 0.902463270201653 1 1
0.903152182528649 0.885571599639377 1 1
1.07080684011078 1.0502164427693 1 1
0.918414098311589 0.902436830535231 1 1
1.11804430789317 1.09821992685214 1 1
1.0514244082237 1.03296623054303 1 1
0.996298114285773 0.978024815666311 1 1
0.92957030690758 0.912135470497771 1 1
1.03768465679392 1.01791327453616 1 1
1.21758686636596 1.19484704247408 0 0
1.11049462801361 1.08891561086098 1 1
0.957380248087981 0.93704266868685 1 1
0.853984689443404 0.836978491299615 1 1
1.08599978012247 1.06658258687104 1 1
0.923059260216421 0.906286314781109 1 1
0.917192862525 0.900375854279425 1 1
0.893655175067671 0.878299259133898 1 1
1.03083729175974 1.01267340228349 1 1
0.831244499259572 0.815254399513642 0 0
1.06626342863915 1.04648266602691 1 1
0.874495833300975 0.858125539585488 1 1
0.992502773030365 0.974610359357513 1 1
0.909670718588802 0.891665607008855 1 1
0.851792103507971 0.835567058525015 1 1
1.03893275336464 1.02026392668595 1 1
1.10957748243397 1.08847026330425 1 1
1.09595501467002 1.07603022579924 1 1
0.838753089720835 0.823339370157617 0 0
0.901552970764577 0.883682505688443 1 1
1.08068414842952 1.06204746667667 1 1
0.894214857514092 0.877551805908172 1 1
0.895659926871266 0.879046131628966 1 1
0.91302384279343 0.896228116285592 1 1
0.766391449485777 0.751598330219771 0 0
1.03498181249936 1.01525994468676 1 1
0.966307682543582 0.948375971587966 1 1
1.04341947894642 1.02262216837995 1 1
0.947634347761098 0.929440460833554 1 1
1.03339206371792 1.01378128492706 1 1
1.0092758822792 0.989376740912557 1 1
1.15888317690353 1.1364607614188 0 1
0.745332818868839 0.731160813080399 0 0
1.1328923703931 1.11106347562127 1 1
0.944065366188239 0.926417185414908 1 1
1.01175751850077 0.993416321348888 1 1
1.02771818414921 1.0075239858393 1 1
0.966229812751949 0.948424240053924 1 1
0.93783970673502 0.919843577002542 1 1
0.898610112848572 0.881817921729359 1 1
1.02822577066613 1.00899503972149 1 1
0.875666586633908 0.859221579979776 1 1
1.00659957780477 0.986703549766409 1 1
1.1257077106681 1.10392548804465 1 1
0.933800457990731 0.916635529167921 1 1
0.980385248850408 0.961492891975404 1 1
0.932688464284246 0.914474067494768 1 1
0.934838676350319 0.91704038173944 1 1
1.027638544922 1.008847238134 1 1
0.950708144677303 0.93324429140259 1 1
0.991908813534914 0.973616544932066 1 1
1.08240573265351 1.06254741539831 1 1
0.93727389457293 0.920608662371531 1 1
1.02497475911263 1.00472796103535 1 1
0.97842867728523 0.960258987514447 1 1
0.99296703741304 0.975554682759282 1 1
1.02144719532937 1.00300414171109 1 1
1.09224166311999 1.07208099757111 1 1
0.939048223455251 0.921949095304637 1 1
0.993212595261071 0.97647585479806 1 1
1.02274088187464 1.00435169211576 1 1
0.933847776538095 0.916271585892761 1 1
1.0713909831386 1.0517118300922 1 1
0.991503158118638 0.971672252860553 1 1
1.11853728724175 1.09679222029569 1 1
0.98073601511899 0.961988956488168 1 1
0.955765086439631 0.93847874968152 1 1
0.998596841746249 0.977895851527115 1 1
1.13160383911421 1.1102034554473 1 1
0.985161051053426 0.967762110746277 1 1
0.938236655564402 0.919698123180682 1 1
1.00229879262961 0.983741697005329 1 1
1.21154359980398 1.18866611870911 0 1
1.16537091384962 1.14442799233647 0 1
0.939326555137294 0.921432173398928 1 1
0.970087954381677 0.951908787927425 1 1
1.00980912686011 0.991101837836386 1 1
0.8042374268867 0.789397161244379 0 0
0.928750146357799 0.912139626946079 1 1
1.05869996411266 1.03912809217232 1 1
1.09250641360881 1.0732420973985 1 1
1.0734363661802 1.05417196143468 1 1
0.91481958385719 0.898088777974091 1 1
1.03125044627081 1.01161302778637 1 1
1.00896301220755 0.988837422489574 1 1
1.10842291525818 1.08766839917096 1 1
1.037272271023 1.01750706808623 1 1
1.01363413266494 0.994404671652334 1 1
1.01845398904945 0.999819472219626 1 1
1.01621050058187 0.996998562255087 1 1
1.12570523116494 1.10479742528798 1 1
0.81464325753875 0.799992514452954 0 0
0.891647616665023 0.875173624062922 1 1
0.965151135025683 0.947752888622909 1 1
1.11987996020584 1.09973989271373 1 1
0.889345484234817 0.873302674106029 1 1
0.968247305450149 0.950959040282173 1 1
0.982985741748914 0.965069554469569 1 1
1.03817554516038 1.0187173838717 1 1
0.972965698744166 0.955441089148644 1 1
1.00095493752074 0.981889274317924 1 1
1.07158296869205 1.05236406111487 1 1
1.06358006925671 1.04399398623552 1 1
0.919757390200742 0.90206169034516 1 1
1.07352593873154 1.05330315238477 1 1
0.993467980096199 0.973232546777983 1 1
1.04935343792663 1.03021563462115 1 1
0.88147132448431 0.864325815772266 1 1
0.994780754085731 0.975957167284137 1 1
0.889641891798417 0.873514814103831 1 1
0.980349636944792 0.961115559356096 1 1
1.03100503642332 1.01223173919165 1 1
0.879554033420631 0.862022682764732 1 1
0.998688996653077 0.979432287397412 1 1
0.852262259992855 0.83630846392182 1 0
1.02313699027116 1.00473748285202 1 1
0.900877246410872 0.884780846491841 1 1
1.07745931343095 1.05696725431467 1 1
1.02382772224163 1.00443943635237 1 1
0.953425223869464 0.934379087532594 1 1
0.938254678623508 0.92033303450041 1 1
0.962623459878815 0.945324138052288 1 1
0.898858757569899 0.879984268589726 1 1
0.882487857396356 0.866149772001969 1 1
0.995398578320701 0.976099198517092 1 1
1.02911852883275 1.00969670873416 1 1
0.948159847822728 0.930977440433846 1 1
0.913866589568404 0.895364247192434 1 1
0.961571128454724 0.945150516070797 1 1
0.980627033090702 0.962024645672519 1 1
0.90733594991075 0.889882218127238 1 1
0.947705886290086 0.930132250674057 1 1
1.0676926054131 1.04861768988469 1 1
0.999848768090345 0.981673705780885 1 1
1.01720375235315 0.996373721990027 1 1
1.01998008244083 1.00091511436813 1 1
0.764757358854811 0.749633777239411 0 0
1.0832449272417 1.06374899473068 1 1
1.06236307394242 1.04290829787117 1 1
0.972667956641069 0.955102673125066 1 1
1.17699252945832 1.15234018542624 1 1
0.917740445566788 0.901808296805742 1 1
1.03263731394671 1.01368606576084 1 1
1.00966026410643 0.991593478132945 1 1
1.00261757196754 0.985098894626577 1 1
1.0899914467647 1.07010656104871 1 1
0.86591040380854 0.849864525712646 1 1
0.974594942363636 0.95682832139886 1 1
0.872088808851403 0.856850699703891 1 1
1.03331759484922 1.01356430260628 1 1
1.06896540350545 1.04912283893621 1 1
0.916444627279987 0.899654373166095 1 1
0.969325225478493 0.951414363118613 1 1
0.866382519048089 0.849916019336059 1 1
1.13889857517636 1.11888092226347 1 1
0.932752594455796 0.915452284684548 1 1
0.910714134712458 0.893844415235895 1 1
1.07594315517887 1.05467283734893 1 1
1.03992589162429 1.02043719265329 1 1
1.13451030190539 1.11361647842605 1 1
1.05944520717483 1.04102865377425 1 1
0.851721640750051 0.836248802567734 0 0
0.961635143661167 0.943373508549525 1 1
0.872456142302985 0.855918772103229 1 1
0.954333019466526 0.935821943144036 1 1
1.07475423631324 1.05505088107078 1 1
1.09367727618576 1.07207869996614 1 1
0.95657149154563 0.939234254970919 1 1
1.00915879199154 0.990961621297751 1 1
0.977724839023633 0.959637541992416 1 1
1.01229712284028 0.994401125987125 1 1
1.20691320247234 1.18679279212237 0 0
1.01924774056021 0.999964663600386 1 1
0.949328768885788 0.932127973746686 1 1
0.958952146794032 0.941291027234759 1 1
0.808805148422236 0.794141015421074 0 0
1.02237726742178 1.00443472788414 1 1
1.01486520407647 0.996638353560922 1 1
1.10456121251471 1.08392520028218 1 1
1.15058017993668 1.12937002381682 1 1
1.2002161848245 1.17876392979293 0 1
1.05863171946686 1.03856786207201 1 1
1.06961257324654 1.04935461637834 1 1
0.883191577246225 0.866711087914111 1 1
1.08745135147173 1.0669669142228 1 1
0.991380333340808 0.973592874741157 1 1
1.02649844118482 1.0066450449677 1 1
1.12341502960943 1.10211467475056 1 1
0.877409450429521 0.860836284187308 1 1
1.15760266148329 1.13740540802972 1 1
1.07372382060716 1.05475381334211 1 1
0.823327441270843 0.808813690308269 0 0
0.840765110561846 0.825166037209732 1 1
0.857873037950097 0.841349912274957 1 1
1.03296889012222 1.01409050686941 1 1
0.990028285926026 0.971596382111408 1 1
0.997425736888207 0.978121062868119 1 1
0.903137954897349 0.886225073646013 1 1
0.949128950445767 0.930499196704698 1 1
1.05506145683668 1.03553918822829 1 1
1.02772176994085 1.00865100725529 1 1
0.804715821529239 0.790228944302351 0 0
0.841661920345171 0.825248549558389 1 1
1.02974180460098 1.01040490986612 1 1
0.983716161659149 0.965026773872148 1 1
0.956038820257859 0.936891164351236 1 1
1.21756532963878 1.19553567640787 0 0
1.01770296204756 0.998889816074691 1 1
1.0261571074593 1.00739969948944 1 1
1.01347211402746 0.995662322388894 1 1
0.953157769354545 0.934894418704379 1 1
1.0170883898159 0.998311748637085 1 1
0.86361563887418 0.845910731332574 1 1
0.800979118254641 0.785294055994642 1 0
0.996096164342079 0.977957306313462 1 1
0.991595958153804 0.972894834109208 1 1
1.16688164330889 1.1459400167288 1 1
1.03882279551525 1.01944095331179 1 1
1.09982476422661 1.07900348884275 1 1
1.04584685722876 1.02706661432476 1 1
1.04968307813395 1.03093231558903 1 1
1.06010348742711 1.04119534086773 1 1
0.895289083169913 0.879983850037467 1 1
0.936621252864842 0.91947706997206 1 1
0.850689136772662 0.835498899874322 0 0
1.05647112333621 1.03545724746993 1 1
0.966527891069619 0.948538941003408 1 1
1.03260235728884 1.01411718933122 1 1
1.0834807973803 1.06184524361224 1 1
1.02937238249961 1.01148492887336 1 1
0.974597808062023 0.955768554298068 1 1
0.943216583386348 0.925125172457886 1 1
0.977051595727888 0.958599628457573 1 1
0.923345535393579 0.906793078042761 1 1
0.930633340484164 0.913330291754793 1 1
0.922227760082189 0.90444839548241 1 1
0.904479942315478 0.888401442994162 1 1
1.00164923630588 0.983733945662633 1 1
1.16304197293813 1.14109044357128 0 1
1.1106365911063 1.08743234138121 1 1
0.999177173746977 0.980483107298784 1 1
0.934346635337743 0.917297139197127 1 1
0.907689998272814 0.891149318457468 1 1
0.992090063603726 0.973227050806756 1 1
0.987373816012099 0.969243318482103 1 1
0.981957407859896 0.962616099031847 1 1
0.902268111978087 0.884575881439826 1 1
1.13507468203932 1.11405615119998 1 1
1.0556203903671 1.03638963072925 1 1
1.04198158734659 1.02232860383236 1 1
0.929401366806069 0.911136744889716 1 1
1.11295247805439 1.09206613159444 1 1
0.822606251097599 0.807165191248549 0 0
0.982644022904888 0.964434199530355 1 1
1.00478806015313 0.985798038973689 1 1
1.18517777489213 1.16381158481603 0 0
1.01784742520569 0.999753258084581 1 1
0.955966518171754 0.938150636944248 1 1
0.919966421580761 0.902766957276241 1 1
0.910701798161149 0.894516277089009 1 1
1.01004947959845 0.99053887180816 1 1
0.931106268448558 0.914724070388979 1 1
0.935786793941342 0.918512895588277 1 1
0.867288504748317 0.852625485204242 1 1
0.951408019450745 0.934022137176177 1 1
1.03834227405027 1.01818442469421 1 1
1.06935151025269 1.04953407742949 1 1
0.981565210286583 0.96232183774926 1 1
0.933198012046928 0.916404455296015 1 1
1.21111283560074 1.18783534273721 1 1
1.1282254665229 1.1073558008074 1 1
0.992552173602967 0.974442342134973 1 1
0.982217449574434 0.964000037355195 1 1
0.921685466060003 0.905654652520533 1 1
1.08023137502711 1.06057118029229 1 1
0.791249064785363 0.776223386105992 0 0
1.12905652653487 1.10829899500566 1 1
1.11848300233726 1.09750771323842 1 1
1.14006683862827 1.11962870602424 1 1
1.23459730686497 1.20935155987762 0 0
1.07914529913226 1.05846195540004 1 1
1.08128777848919 1.06163095141609 1 1
0.89359795675034 0.877087434602418 1 1
1.07334175007069 1.05378068103358 1 1
0.889007351646323 0.872097473291565 1 1
0.979850910423777 0.960859215780703 1 1
0.924926945773601 0.908116064030281 1 1
0.973789986030619 0.956163792802712 1 1
0.936560323323973 0.919740378702806 1 1
0.991057902828285 0.973438619884981 1 1
0.980297222409564 0.961453956601743 1 1
0.982672918526738 0.96467383896256 1 1
0.940854124720501 0.923972730061104 1 1
1.00624236390094 0.986431115997055 1 1
1.03314180398137 1.01342020759007 1 1
0.979516666239691 0.962059615900295 1 1
1.04700535826607 1.02814846244283 1 1
0.872721388382037 0.855558792308298 1 1
1.04760418575194 1.02898506009078 1 1
0.961892214058554 0.94500520689013 1 1
1.01007041329687 0.990530813393625 1 1
0.975282868695974 0.957010281356443 1 1
0.99362430601534 0.973555723152391 1 1
1.06847131616649 1.04809897781927 1 1
0.972724864677302 0.954499314478228 1 1
0.896310937417437 0.877661310802189 1 1
1.20928144549299 1.18698880505084 0 0
0.915273218187867 0.898825862044724 1 1
1.15158669149584 1.13133642745633 0 1
0.951290247680931 0.933828088068519 1 1
0.873989181077711 0.857363471688046 1 1
0.971640953608038 0.954537892023904 1 1
1.11796820260618 1.09737114313148 1 1
0.808942205831822 0.794321879494863 0 0
0.823620075046035 0.808424274061051 1 1
1.06115412512679 1.04206206863497 1 1
0.939634703098084 0.921356808699743 1 1
0.987444579476714 0.96989766347632 1 1
0.836842481376681 0.822003859050335 0 0
0.942065996565028 0.924642365580323 1 1
1.04175762516662 1.02320777080504 1 1
1.11622993922407 1.0959170031828 1 1
1.10104132577452 1.08046563117719 1 1
0.998295418425638 0.9802166489238 1 1
0.799171568941767 0.784288103322231 0 0
1.00152560133624 0.983792152486337 1 1
0.939600847677083 0.920607910695277 1 1
1.06046803140658 1.03972422970565 1 1
1.09390627660537 1.0740812505479 1 1
1.00524363461155 0.986471205139484 1 1
1.03111827628544 1.01069282768989 1 1
0.961021348514176 0.941981984214673 1 1
0.902144956705101 0.885773761027787 1 1
0.990728132996886 0.973233246517393 1 1
1.03046544626339 1.01178284537266 1 1
1.01754030737688 0.99909283684376 1 1
0.86015126404153 0.844025813587528 1 1
0.969845348707275 0.950653156899945 1 1
1.02916588406636 1.0098827854461 1 1
1.03720213501223 1.01739542474592 1 1
0.996546741727084 0.977418183417965 1 1
1.19978674878774 1.17868047355366 0 1
1.07750894851868 1.0574417910518 1 1
1.0407124662085 1.02309833171532 1 1
0.982667270407183 0.965318559962626 1 1
0.992578571990477 0.972387259753033 1 1
1.10266026249668 1.08145097588571 1 1
0.842693535310357 0.827315057031481 1 0
1.01968301608853 1.00051218260783 1 1
0.915050590510298 0.898203287234874 1 1
1.02684520526582 1.00765940893427 1 1
1.07214912629797 1.05107220834749 1 1
0.836321571315604 0.821875969453415 0 0
0.940785476942194 0.92317522966742 1 1
0.789392753278328 0.774943127355001 0 0
0.931494501657157 0.9147848339482 1 1
0.868341446599617 0.852085199543759 1 1
0.956566106226563 0.938830656902376 1 1
0.96378018788809 0.946804240631702 1 1
1.02428494078621 1.00693181035821 1 1
0.955547980346588 0.938272267896415 1 1
1.02271612102762 1.00446845373471 1 1
1.03090339815949 1.01080662029435 1 1
1.00388000250683 0.985415205666805 1 1
0.848349692502488 0.832550285635501 0 0
1.01881314608158 0.9989763993432 1 1
1.00327946918035 0.984750328101058 1 1
1.11707988349074 1.09707618613341 1 1
0.952789815055708 0.934198726262259 1 1
1.11450634333085 1.09291801640959 1 1
1.13363651624966 1.11349507800187 1 1
1.09489799369331 1.07366606498678 1 1
0.814441797974073 0.799227785627877 0 0
0.919920329550996 0.903940564346139 1 1
1.01154330923474 0.993185553563233 1 1
0.734935246451196 0.721469571676568 0 0
1.02158320528535 1.00256133181238 1 1
0.996729109697708 0.977357088369315 1 1
0.967642088709242 0.947522291159748 1 1
0.876969564087739 0.861139697070616 1 1
1.1080043671961 1.08790246012 1 1
1.03727671818846 1.01760940725831 1 1
1.12447605822849 1.10267886353658 1 1
1.08638375317415 1.06787132528851 1 1
0.960717412536342 0.943403860001944 1 1
0.901815515204687 0.885040232976419 1 1
0.987480929091589 0.969348519931455 1 1
0.903947923572159 0.887888491237953 1 1
0.891643922484137 0.874548264123051 1 1
1.01948033487225 0.999998447334615 1 1
0.9489896979038 0.929923362396917 1 1
1.11281985692819 1.09160231025734 1 1
0.894843875392934 0.878249499565534 1 1
0.910790765537637 0.8933367233062 1 1
1.1013347057438 1.07948465776298 1 1
0.939345682241937 0.922194835024937 1 1
1.14988216325993 1.12766594571751 1 1
0.96724570133792 0.949538726857039 1 1
1.00332885138543 0.985275454892619 1 1
0.966896921307614 0.949506879664302 1 1
1.02688869573726 1.00821664921519 1 1
1.06414025819509 1.04254555853882 1 1
1.01533251649674 0.994768541647997 1 1
0.955336920312748 0.93727645800416 1 1
1.11926804560972 1.09774809820099 1 1
1.02784822904626 1.00807539563048 1 1
1.02668348185509 1.00676391549564 1 1
0.904957892154868 0.888217595015045 1 1
1.11110711041905 1.09122530933686 1 1
1.01630489031158 0.997167273006506 1 1
1.10547846405603 1.08449014221313 1 1
0.87391309856529 0.858924659493326 1 1
0.840097596831379 0.82500184605552 0 0
0.967928997001794 0.950568663153029 1 1
0.787771463335783 0.772859985438748 0 0
1.08464436836919 1.06308231241473 1 1
0.864846856355998 0.849414555205686 1 1
0.867912911241115 0.851669305773295 1 0
0.941570179323118 0.921882828484227 1 1
1.12012205897771 1.09833559579898 1 1
0.896154367175098 0.878629742768032 1 1
0.931188290025267 0.914612590392202 1 1
1.0377115036003 1.01879861227172 1 1
1.03404745444132 1.01486727075223 1 1
0.861575518765665 0.844744953983603 1 1
0.849165960747841 0.83341446249868 0 0
1.17623841092383 1.15381027782536 1 1
1.08013206830069 1.06012290604673 1 1
1.04033593224078 1.02200171438488 1 1
0.959667076575064 0.942071763514472 1 1
1.09417950677738 1.07470103737635 1 1
1.00846380527195 0.989781591435427 1 1
1.10060378895916 1.07935898170373 1 1
0.721350217525822 0.70806076038499 0 0
0.954191028709195 0.936021079377325 1 1
1.02876433271842 1.00971217314144 1 1
1.05888553968381 1.0379001001006 1 1
0.997361019149803 0.978573965598368 1 1
1.03770714502216 1.0194238099567 1 1
1.02136745259395 1.00077462735862 1 1
0.929688521748279 0.91210255543414 1 1
1.05940539740504 1.03874195729839 1 1
1.1301399555961 1.10859186805382 1 1
1.17142305281114 1.14953857871706 1 1
0.97712514439559 0.95933304506736 1 1
0.927137124231461 0.910121092829346 1 1
0.941886812014344 0.925037694455507 1 1
0.914632986612042 0.898288429088287 1 1
0.936960310622041 0.919385082393378 1 1
1.03869190293616 1.02039280160553 1 1
1.05318017801598 1.03494702860422 1 1
1.03821198169433 1.01863239970937 1 1
1.0778159126293 1.05850879512449 1 1
1.02045264964919 1.00164027545867 1 1
1.03356183155791 1.01348549889023 1 1
0.860567862159309 0.844012737512176 1 0
1.0001091981662 0.981223896369686 1 1
0.955846668198816 0.938693356092406 1 1
0.895422874569807 0.879266338771008 1 1
1.02815191482134 1.00894531711266 1 1
1.05296143655674 1.03449351920933 1 1
0.972306858701876 0.954177436105535 1 1
1.10357238727802 1.08219650230311 1 1
1.07578069403874 1.05450594847673 1 1
1.06177972904493 1.04213119625568 1 1
0.950725144745902 0.933545243548386 1 1
1.04254588431062 1.0222287764987 1 1
0.923782385491462 0.907442931698409 1 1
0.835649521430971 0.820047290403733 1 1
0.938549624470116 0.920994477191209 1 1
1.04169210922738 1.02259377579499 1 1
1.00387013737918 0.98371065940865 1 1
1.05136590136134 1.03186451206303 1 1
1.05686972018228 1.03669129781301 1 1
1.15295153647747 1.13107052312861 1 1
1.04810935754023 1.02799143909525 1 1
1.15320457933632 1.1304801194578 1 1
0.966300613043832 0.947710203125528 1 1
1.10054128576481 1.07994164720294 1 1
0.99005932637924 0.971683175344973 1 1
1.04568047900455 1.02714790321364 1 1
0.820372393330891 0.805960739522192 0 0
1.12214280842839 1.09991354383001 1 1
1.02645031754234 1.00664887482685 1 1
0.839493942108056 0.824381774426568 1 0
1.0091362344773 0.989534631903159 1 1
0.970900125615807 0.953087653201221 1 1
0.854424086491661 0.838446551816123 1 1
0.89512087843601 0.879009620721981 1 1
0.782437922629125 0.767970875225275 0 0
0.998270159093412 0.980414138507634 1 1
1.10397534720229 1.08383361238646 1 1
0.891429447600781 0.875896716648245 1 1
0.903848519674023 0.886467004965815 1 1
0.803139146398142 0.78941278422541 0 0
0.887633578503529 0.869801721094036 1 1
0.761817772603528 0.748274779902832 0 0
1.12228689199622 1.10219536410169 1 1
0.978989308562039 0.960448086156813 1 1
1.06458182066739 1.04466293609456 1 1
1.06940530997923 1.05095380840603 1 1
0.958598812372792 0.940757007898908 1 1
1.03033923089076 1.01049680816501 1 1
1.08550441113893 1.06554537964507 1 1
0.955026880053634 0.937362236784881 1 1
0.991272073105292 0.972171485527895 1 1
1.13413433465618 1.11440189301967 1 1
1.12213724269535 1.10186469996012 1 1
0.975851429771102 0.958137616086183 1 1
1.245924679687 1.22267178318649 0 0
0.908907366118267 0.892379234855215 1 1
1.06166539611249 1.04218249931819 1 1
0.834219774613207 0.819204261774078 0 0
0.903010527887002 0.886532112204793 1 1
1.00919295600804 0.98942175224989 1 1
1.05618485307714 1.03696975210016 1 1
1.05796337713801 1.03749446320452 1 1
1.00480162514973 0.984818738516955 1 1
0.939910598258916 0.922703162906538 1 1
0.933816707333325 0.917125234916132 1 1
0.945081716973579 0.926070348023517 1 1
1.03264896953929 1.01190892275333 1 1
1.0330549086759 1.01343107132206 1 1
0.98696858515783 0.967319889395461 1 1
1.01171824117659 0.993597769262402 1 1
1.07180424081912 1.0518454255648 1 1
1.00413300869702 0.984902928378348 1 1
0.927211935140131 0.908377356030545 1 1
0.949155678577933 0.93064579302946 1 1
0.988415406424178 0.970917660623066 1 1
0.963580097052931 0.94656673257276 1 1
1.02674070023646 1.00823348219737 1 1
0.953144693730012 0.935779773574818 1 1
0.967024029441753 0.949626555179167 1 1
0.883905990065265 0.868770377037937 1 1
0.950705851426684 0.93332713427347 1 1
0.993931603616687 0.975352337027756 1 1
1.02806304326133 1.00980138738197 1 1
0.869184088547175 0.852585472037609 1 1
0.847841668607618 0.832222789483221 1 1
0.982081706601546 0.963203930669528 1 1
1.07455350015315 1.05548647517582 1 1
0.884093297769145 0.868372622909802 1 1
1.10084099480099 1.08090255631209 1 1
0.97590740101201 0.959062129073685 1 1
0.994433309622372 0.976233100865276 1 1
1.06305806450609 1.04378598895603 1 1
1.11305830575992 1.09201954233644 1 1
1.09740039916132 1.07501063675333 1 1
0.909455020235494 0.892381102802605 1 1
1.10220715673231 1.08227111687645 1 1
0.929104151665313 0.911714857998124 1 1
0.888876106045757 0.872616864321041 1 1
1.05542749033795 1.03552705801194 1 1
1.0059627774308 0.988887133894503 1 1
0.960982433557118 0.942505513360708 1 1
1.04220818049612 1.02273249428753 1 1
0.890433721450351 0.874736227267145 1 1
1.09056443621805 1.06899236954993 1 1
0.975918578497796 0.958390060647875 1 1
1.0143575434028 0.993811192932081 1 1
0.984984698168922 0.967706126854449 1 1
0.999923034413379 0.981834098164274 1 1
0.94320280266986 0.924566965362904 1 1
0.985663989377941 0.966243326279943 1 1
0.868665822284022 0.85239644529891 1 1
1.04454417083617 1.02524199266537 1 1
1.17750201636579 1.15697528782655 0 1
0.719587108479666 0.705308580838503 0 0
0.94471828491603 0.927071210473151 1 1
0.989987249238441 0.972722953497182 1 1
1.0680412683614 1.04669603230428 1 1
0.959439273054001 0.94118112111548 1 1
0.982280276815581 0.964054902462025 1 1
0.92573738810187 0.90728690792841 1 1
1.07035422221665 1.05076047160161 1 1
1.08379368718406 1.06475815456781 1 1
0.978565531524017 0.96040708622831 1 1
1.02264492115568 1.00402482267698 1 1
1.01112995597274 0.993579422346984 1 1
0.936024846673644 0.918168671884442 1 1
0.987711299656313 0.969687620270871 1 1
1.09583916091794 1.0766525288857 1 1
1.01649705045377 0.997329061089346 1 1
1.09110560210795 1.07215672385792 1 1
0.7669617103498 0.753469865963271 0 0
0.832064292791621 0.816937814889317 1 0
1.00756710557193 0.989024814125243 1 1
0.935360409499376 0.918738478593805 1 1
1.09982066206036 1.07902947886585 1 1
1.00732668055656 0.987197296955136 1 1
1.08776526780852 1.06665659475551 1 1
1.04237699266578 1.02198536827918 1 1
0.994830617189269 0.977010163890037 1 1
0.818839047955174 0.80352713149957 1 0
0.919494807204296 0.902362593111894 1 1
0.970474540815434 0.952389614197397 1 1
1.01432426484812 0.994729349326971 1 1
1.05338074966575 1.03554548374136 1 1
0.845640947466389 0.82922915809329 1 1
1.0852124723681 1.06510430507868 1 1
0.893943308032331 0.876649488444443 1 1
0.916580856126691 0.899319803984533 1 1
0.972841617239422 0.953607535895664 1 1
0.983822819297223 0.965067914344636 1 1
1.06360448715636 1.04351252795653 1 1
1.00557412507881 0.987049781970509 1 1
0.84604139353924 0.82992012597203 1 0
1.02712363091705 1.00924848140668 1 1
1.02522017087669 1.00541634733781 1 1
1.03458641465369 1.01444651262347 1 1
0.946670483255279 0.92831807588637 1 1
0.901251882496269 0.885144391876673 1 1
0.957473123182776 0.940112926817117 1 1
0.972749403586797 0.955567693677988 1 1
0.901895202361861 0.885105265574728 1 1
0.978418746242872 0.961025955433675 1 1
1.16494785544614 1.14441321899853 1 1
1.00057793677901 0.982136243905948 1 1
0.940775859327776 0.92311588559865 1 1
1.043242052978 1.02497059501793 1 1
0.91087434312545 0.894821678775745 1 1
0.942162674804499 0.923626586251741 1 1
1.04601777757653 1.02580878980232 1 1
1.13344078650357 1.1116648509415 1 1
1.18859968445814 1.16755221895545 0 0
1.02855790602428 1.00929826420832 1 1
1.05573069325187 1.03597179086739 1 1
0.910703737408391 0.892197314273966 1 1
0.969678390892792 0.95263969704793 1 1
1.14366279862909 1.12278861611763 1 1
1.03629179760503 1.01671754186366 1 1
1.03619423884615 1.01843738616215 1 1
1.01087521032646 0.991438597217943 1 1
1.09668200833624 1.07664727265874 1 1
1.05486319238172 1.03554212247468 1 1
0.986939841092129 0.967880489269867 1 1
0.98029919700937 0.961494466820027 1 1
0.935438372863517 0.918075341754233 1 1
0.98707153364683 0.968906527213891 1 1
1.05697188763373 1.03659197819445 1 1
1.06377805596168 1.04529247449927 1 1
0.889202000731635 0.872021709881088 1 1
1.15657021304432 1.13421424815364 1 1
0.961324766899581 0.942958841378144 1 1
0.985025003245351 0.966970528056564 1 1
1.12278180816927 1.10151531307594 1 1
1.06651901389991 1.04577094903588 1 1
0.743679855160987 0.730009261557979 0 0
0.98020760322 0.963223493505151 1 1
0.967332960877013 0.94875055697757 1 1
0.928891958188502 0.91222373869235 1 1
1.12958101669879 1.10868566662632 1 1
1.06624631860327 1.04582536242337 1 1
0.917142432234546 0.900510058996141 1 1
0.992402350041984 0.97461044529938 1 1
1.01004453739138 0.991951142158574 1 1
0.95313583573337 0.934633201173409 1 1
1.01633527059627 0.997649354053584 1 1
0.967528166680283 0.949030495153156 1 1
0.92685351073814 0.909883886363912 1 1
1.03793299113174 1.01927009544884 1 1
0.973756766570367 0.955138959843994 1 1
1.19123241034136 1.16880151703643 0 0
1.10030173174806 1.07990118924713 1 1
0.981966345495212 0.962396464077084 1 1
0.903746738021957 0.887729298018557 1 1
0.957425963546947 0.940421460406987 1 1
0.904569012392302 0.887441755297146 1 1
0.975568608767013 0.956894429740779 1 1
1.11956100038379 1.0982870939993 1 1
0.975980695936161 0.959529990761512 1 1
0.973318689442239 0.954963008102847 1 1
0.943962909862089 0.926639338220863 1 1
1.00708091548717 0.987975653732434 1 1
0.909566766778418 0.892375506191201 1 1
1.02298003230477 1.00457345117399 1 1
1.05539105226235 1.03711817882263 1 1
0.918542576900581 0.901289657065492 1 1
1.08026177587074 1.06097824850057 1 1
0.960351218510685 0.942609585748031 1 1
1.13464498646679 1.11328240827292 1 1
0.851888605886494 0.836956669006674 1 0
1.03303087950355 1.01506217002007 1 1
1.23651096382221 1.21367345544189 1 1
0.984805209148933 0.966598213505677 1 1
0.848579834980918 0.832071962264177 1 0
1.03037648071971 1.01048804574595 1 1
0.943074907584972 0.925122569247306 1 1
1.0520506847684 1.03252453079367 1 1
1.04026561393542 1.02051606486444 1 1
0.965632507248458 0.948820504609047 1 1
1.07096162620935 1.05148106849175 1 1
0.964235680700729 0.946726115442894 1 1
1.09031527442606 1.07067029129034 1 1
0.92001884310889 0.902338239004433 1 1
0.984676104209562 0.965380144511876 1 1
0.9877384939521 0.969896855673205 1 1
0.982039418058148 0.963032760718905 1 1
1.04132510224014 1.02309383441562 1 1
1.12523150737663 1.10450118094042 1 1
0.952428098278118 0.934500150610417 1 1
1.03217087699083 1.01187968367375 1 1
1.05044471382909 1.03145119693675 1 1
0.974829809121687 0.956342640725745 1 1
0.878077672176328 0.862486420771731 1 1
0.925158423969423 0.906771415502295 1 1
0.974520132089339 0.954449950407432 1 1
1.02334738789237 1.00464895582968 1 1
1.00969454568592 0.990871858452775 1 1
1.06661935621362 1.04580075741268 1 1
0.989157170921201 0.971203849959602 1 1
0.928241451422526 0.909125511009507 1 1
1.01932180562512 0.999756721462193 1 1
0.989459077274794 0.971378932235985 1 1
0.934216438451024 0.916829771359721 1 1
1.11442292799563 1.09329937238241 1 1
0.897821746061352 0.882095154918546 1 1
1.03241717603633 1.01210187445655 1 1
0.922327362904477 0.905300784141351 1 1
1.07360196981816 1.05378866423807 1 1
1.01076453154093 0.99257451520796 1 1
1.04618947981431 1.02660795503409 1 1
1.01279325505464 0.993216295497693 1 1
0.983091198203086 0.965928768112956 1 1
0.982974477305394 0.965752830928003 1 1
0.911918594829563 0.894261764531434 1 1
0.971290142749105 0.952654544712839 1 1
0.867077270515206 0.851786702311912 1 1
0.79790724705201 0.78341362402963 0 0
0.966840882731326 0.95002617258521 1 1
0.994165259334907 0.976508872683663 1 1
1.03674402480252 1.01635456582488 1 1
0.988205620666967 0.971156437904822 1 1
1.14650026302252 1.12534342741635 1 1
1.03607972662738 1.01709061648934 1 1
0.885477985919987 0.868408230622044 1 1
1.18525044245949 1.16135709145593 1 1
1.01426843553568 0.995547063113552 1 1
0.961967042467309 0.944007663166608 1 1
1.10213057652689 1.08257549921372 1 1
0.971143330820906 0.953189017255441 1 1
0.872424178469192 0.857424298832722 1 1
0.907146614843843 0.890659548710657 1 1
1.04639325391514 1.02673618417722 1 1
0.990038051186547 0.971501408955772 1 1
1.00263245416821 0.983140193899912 1 1
0.957149285736429 0.938635238553055 1 1
1.26959475498343 1.24662344391367 0 0
1.0707980595856 1.05100332335127 1 1
0.961656068458484 0.944207292494325 1 1
0.93887857878411 0.921490673249478 1 1
1.0988891460812 1.07826729712503 1 1
1.02864640594427 1.00863612222192 1 1
0.990152115460535 0.972454494770946 1 1
0.899032010446498 0.882776264365207 1 1
1.09610227813788 1.07478171394066 1 1
0.923378242339989 0.905725838220572 1 1
1.03216282262507 1.01318788431616 1 1
1.05081395330683 1.03016815636627 1 1
0.919314603375095 0.901542977408082 1 1
1.13461569644439 1.11324859889422 1 1
0.959542212185885 0.94190660984449 1 1
1.0744892608639 1.05390755968582 1 1
1.08454580533258 1.06472058140705 1 1
1.07374027450938 1.05382039809093 1 1
1.13242140550633 1.11066041012211 1 1
1.01509794885726 0.997517294143875 1 1
0.937110502332161 0.919885515491371 1 1
1.13114633857023 1.10996164017576 1 1
1.00341571725684 0.985503261609161 1 1
0.889020363625781 0.87302037337236 1 1
1.06599110211249 1.04653131407822 1 1
1.08844752124275 1.06824635850834 1 1
0.98556582272119 0.966864113152298 1 1
0.97809061782039 0.961019267458972 1 1
0.943440607196701 0.927055442533776 1 1
0.879553280267467 0.864089700820291 1 1
1.02265626013852 1.00441586198351 1 1
0.967022987739412 0.948619660681679 1 1
1.03344883854991 1.01518752697862 1 1
1.02854374381867 1.00913180206156 1 1
1.04439290932178 1.02439721763649 1 1
1.05803536595762 1.03791977483936 1 1
0.986867207510131 0.969399268748005 1 1
1.0528076661867 1.03387411126958 1 1
1.07493776223828 1.05360265287775 1 1
1.11166050730508 1.09035800922399 1 1
1.06050632188513 1.04139063696448 1 1
1.06160511925553 1.04181506660753 1 1
1.08300939704436 1.06433091038471 1 1
1.08227249945687 1.06314827540422 1 1
0.934028252535977 0.916078363837472 1 1
1.13152490585599 1.11192593846286 1 1
0.858133382729486 0.842283601831618 1 0
0.949357445749877 0.931511708220586 1 1
0.966940752212715 0.949646144742956 1 1
1.02915224127692 1.00840678415375 1 1
1.04710362697376 1.02865833970399 1 1
1.08017870879284 1.06018164837978 1 1
1.02533455736894 1.00630359612948 1 1
0.918515420816405 0.901184549186523 1 1
0.963545009755731 0.945559874328506 1 1
0.931791242588855 0.914342895723727 1 1
0.991172184293517 0.972139399943892 1 1
0.865439201416605 0.850066309277333 1 0
1.06236151056173 1.04203199711948 1 1
1.07756947603821 1.05804186056811 1 1
1.20748202267472 1.18381224710396 0 1
1.0042799229212 0.983717020925463 1 1
0.943357301237582 0.925263326594947 1 1
1.04492222160239 1.02654276820149 1 1
0.883998376477965 0.866944787479616 1 1
0.911351841381724 0.893284407385167 1 1
1.04216507678702 1.02259895534205 1 1
0.900034855810685 0.883685316857349 1 1
0.932489573309268 0.91382137923199 1 1
0.891885967977237 0.874077071582831 1 1
0.92141478009984 0.905354631097369 1 1
0.954840573182931 0.936851697179772 1 1
0.902441284473962 0.886437209991944 1 1
1.04066976221941 1.02184655970948 1 1
0.789429294090181 0.774616521667125 0 0
0.985535733441905 0.967949601151758 1 1
0.914485206338936 0.897446064584052 1 1
0.955532438034155 0.937134585463261 1 1
1.14401489238411 1.12359357161757 1 1
0.869838464973881 0.854042567091554 1 1
1.12753984709472 1.10778569798402 1 1
1.16398602966966 1.14189345898809 1 1
0.898055769642314 0.8819170167878 1 1
1.09996312225979 1.07959385675637 1 1
1.08536776221621 1.06576886137168 1 1
1.05557300934795 1.03610051885001 1 1
0.93279495656412 0.915761159125846 1 1
0.978347856456734 0.960052492189489 1 1
1.14540196426615 1.12262831428416 1 1
1.03398629745374 1.01423725195371 1 1
0.987492931864047 0.968490667876095 1 1
1.12986774785193 1.10876703586017 1 1
1.01998580283003 1.0009637782657 1 1
0.852389557566366 0.837928006148107 0 0
0.899486151680292 0.883217003740809 1 1
1.10792806053116 1.0881977134718 1 1
1.15314836734553 1.13190187521634 1 1
0.908460716924496 0.891399231263799 1 1
0.831972691012596 0.815700929588151 0 0
1.05740771465325 1.03850663448205 1 1
0.994710276447849 0.976196941544037 1 1
0.969494486403452 0.95133967035279 1 1
1.01160543238381 0.993144669330132 1 1
0.904255429385832 0.887201569393263 1 1
0.930284409522718 0.912659336897635 1 1
0.980330682848664 0.962773731263625 1 1
1.04239339847159 1.02267009387663 1 1
0.963476267206949 0.945997913002629 1 1
0.965164496995637 0.9471712557377 1 1
1.07983623584911 1.0598199133693 1 1
1.10823846666867 1.08597148268006 1 1
0.898888014573925 0.883054455769679 1 1
1.10640793197095 1.0853151786928 1 1
1.05374143910108 1.034181777956 1 1
1.13579449793327 1.11477046637076 1 1
1.00941123831058 0.991586412597615 1 1
0.916682236784319 0.898782028228762 1 1
0.95080166232258 0.93201763143634 1 1
0.825821321911619 0.809679626621208 1 0
1.07859357396012 1.05931284650122 1 1
0.931168649309921 0.914395822141964 1 1
0.959062230684841 0.941377781556363 1 1
1.07100978454057 1.05073387938971 1 1
0.984085607205721 0.966796703815618 1 1
1.03140847087967 1.01246129479781 1 1
1.08438970502849 1.06491511404164 1 1
0.808104770208302 0.79328492820128 0 0
0.704638403204809 0.690830440857374 0 0
1.05708969087953 1.03868489779932 1 1
0.986102283852573 0.966505891171738 1 1
1.07703744613813 1.05712843415961 1 1
1.02456387327366 1.0064949787854 1 1
1.02159968485576 1.00278530229698 1 1
1.11778214610439 1.09742088031051 1 1
0.913163369794653 0.897199395062898 1 1
1.01018571487652 0.990974077334854 1 1
0.971865087807547 0.953274777154402 1 1
1.11934482817714 1.09941003029829 1 1
0.915069896077472 0.898189117112764 1 1
0.801923841401749 0.787005846816068 0 0
0.863777827500376 0.848466842941662 1 0
1.01969905233417 0.999911234409808 1 1
0.876425789390355 0.859270132113472 1 1
0.966133997140919 0.947015751516026 1 1
1.13916637436472 1.11899415313851 1 1
1.01618838638764 0.997491493334665 1 1
1.06326665080892 1.04353586054411 1 1
0.873423313389575 0.857491762925156 1 1
0.881840090505096 0.866146158933877 1 1
1.11255412886156 1.09183339542832 1 1
0.994318248063 0.975172199595559 1 1
1.03229440166813 1.01360615948867 1 1
1.0417524195671 1.02205997520622 1 1
0.885208870252629 0.869540424808463 1 1
0.953588561791892 0.937179700042851 1 1
1.05995970003647 1.04032846863378 1 1
0.872712665098061 0.857000250778317 1 1
1.07588786862953 1.05543620157766 1 1
1.01362132163069 0.994454472892013 1 1
0.903277842938737 0.886992364955104 1 1
0.927019241559969 0.909767127809182 1 1
1.03984637921425 1.01895233199571 1 1
1.092214541719 1.07249219713259 1 1
0.892475347613661 0.876276756228027 1 1
0.870493214787042 0.853083274474186 1 1
1.025580146339 1.00640890629245 1 1
1.04821471491616 1.0286210391272 1 1
1.08401111797601 1.06401854156953 1 1
0.944555732057319 0.927622293339902 1 1
0.992269175520245 0.974011939606001 1 1
1.01055692363815 0.99078784790322 1 1
0.988584080411716 0.970009361760723 1 1
0.974699841216864 0.957029653116078 1 1
0.950297221769504 0.93267921673974 1 1
0.862774152628197 0.846947923560133 1 1
1.08120914191851 1.06095485470304 1 1
1.06451789432958 1.04482424095832 1 1
1.00508744350077 0.98749503779726 1 1
0.916624438646466 0.900407361094441 1 1
0.987991514043704 0.97008160984995 1 1
1.0291287267985 1.0106693032913 1 1
1.06005679912719 1.03854688164768 1 1
0.946870274280242 0.930602101223534 1 1
0.97235084111638 0.95497069662254 1 1
0.882181451991433 0.865546734087374 1 1
0.974595335905835 0.955939207734359 1 1
0.959392491278857 0.941857391012855 1 1
0.89426315009671 0.877759854574057 1 1
0.949899863202352 0.931872615959143 1 1
1.01275620061867 0.994290947401379 1 1
1.07533384057939 1.05536416930364 1 1
0.922103360403839 0.904918299576068 1 1
0.974141456536683 0.955793627156709 1 1
1.01556887339694 0.99682435209006 1 1
0.892371202310748 0.876515449263611 1 1
0.957020824120262 0.938282605518168 1 1
0.974852223741827 0.956558098813501 1 1
1.02539262434088 1.00586917580185 1 1
0.925109871408545 0.907850744502151 1 1
1.01041058170319 0.990884204464789 1 1
1.11853428244397 1.09740343149841 1 1
1.09213343212388 1.07121806758293 1 1
0.846013838949935 0.83070304179827 0 0
0.926885617115628 0.910100189365045 1 1
1.01008196661006 0.99174406419695 1 1
1.16112718260309 1.13889176889737 1 1
0.970346433651938 0.953074050193494 1 1
1.01664163167915 0.998871494844134 1 1
1.01696844250723 0.998613763923683 1 1
1.07324453823298 1.05204034503021 1 1
1.08097538309622 1.05898526544434 1 1
1.01036691866387 0.991236861247352 1 1
1.12572316555344 1.10582228256562 1 1
1.17494550571872 1.15216262575404 0 1
1.00904623242339 0.990960378969583 1 1
1.11777354275988 1.09632543137029 1 1
1.10742071624676 1.08580460045874 1 1
1.02391426765424 1.00455624686106 1 1
1.08156969647858 1.06065372802954 1 1
1.05250925527642 1.03271213214089 1 1
0.889223402145884 0.873324362127783 1 1
0.894974767615451 0.878050675050024 1 1
0.985647355969231 0.968568883486189 1 1
1.0606980115408 1.0416123078046 1 1
0.921316415395452 0.904043974067887 1 1
1.17973337420519 1.15943808290699 0 0
1.10594758202137 1.08413563790668 1 1
0.986289489308258 0.966798847307876 1 1
0.957981925634056 0.93985196842007 1 1
0.884993284797752 0.868131807053448 1 1
1.03898800998561 1.02065491307139 1 1
0.878779666310423 0.862485266653155 1 1
1.00185590635809 0.984087189686195 1 1
0.794717428125511 0.781184819788554 0 0
0.863393539430463 0.847951591852705 1 1
1.25003346750847 1.22675698281156 0 0
0.932009698866228 0.914329454956118 1 1
0.942967275460787 0.924760669359043 1 1
0.970589189507127 0.953043482326893 1 1
1.00631543672692 0.987782871894071 1 1
1.01715865540576 0.997917921258698 1 1
0.936731214426392 0.91999644656983 1 1
0.940513125185648 0.923936707826786 1 1
0.955294262050003 0.938356563323748 1 1
1.0123604587615 0.99348708565802 1 1
0.988548897807651 0.970275049796552 1 1
1.01700623171779 0.997950267887126 1 1
1.04788963525904 1.02783138054151 1 1
1.05272551289721 1.03269423589744 1 1
0.977980987376717 0.95954199581668 1 1
0.923152387031398 0.906381112521061 1 1
0.974752224700624 0.956783602184589 1 1
1.0148046455644 0.996864218307917 1 1
0.997547042527081 0.978983794032221 1 1
1.00709665769008 0.989814853433902 1 1
1.11319615106183 1.09204621778394 1 1
1.12881207940705 1.1087062143054 1 1
0.944252244259877 0.926672161486448 1 1
1.07178598240908 1.05200016829565 1 1
1.10397421606565 1.08305645745063 1 1
1.06029458344341 1.04000025087004 1 1
1.01161534481687 0.99163509704355 1 1
0.982587383793134 0.964270127218276 1 1
0.906890569816808 0.890295351157198 1 1
0.920765593931554 0.903954733229041 1 1
1.10137352759277 1.08118125976649 1 1
0.84967174664361 0.832760626987297 1 0
1.02651661314316 1.0065104630184 1 1
1.05096395015221 1.03218020161349 1 1
0.822513325972272 0.806934786918957 0 0
1.1402793336202 1.1177270688234 1 1
1.09254144563984 1.07197108504439 1 1
0.893990974221625 0.876917638002709 1 1
0.853185218564358 0.837133446068264 1 1
1.04684406527102 1.02887485643348 1 1
0.827444535855815 0.812772811280053 0 0
1.10069428495777 1.08022141723191 1 1
1.02429034459538 1.00422540451675 1 1
0.941390386902997 0.922995528212064 1 1
0.964815628880059 0.946415474359172 1 1
0.89419327133611 0.879164384961294 1 1
0.976730844726227 0.957766102697714 1 1
1.06498314140897 1.04702602082181 1 1
0.991612069996631 0.973344194649557 1 1
1.01504875618273 0.996593257587277 1 1
1.14406075229104 1.12260636805749 1 1
0.819116993968764 0.804477533123302 0 0
0.90204789537627 0.885141657166198 1 1
0.989829625127204 0.971288745240157 1 1
1.02582282786641 1.0069605488126 1 1
0.971222800600752 0.953102778059833 1 1
1.10957087833906 1.08951688211126 1 1
0.922608161044306 0.905623058183714 1 1
1.05253972380923 1.03280025455843 1 1
0.903768803383081 0.887695758540792 1 1
0.90856979024413 0.891894778174853 1 1
1.06808158118404 1.04853297536135 1 1
0.944448618149285 0.928146768413419 1 1
0.908198058316025 0.889091642397014 1 1
0.926033966476884 0.908571171427921 1 1
1.02681748874471 1.00692092456485 1 1
0.930373330859866 0.912897918030825 1 1
1.06917009770681 1.04956230960002 1 1
0.948399335896841 0.929743972246367 1 1
0.96218493480266 0.94579354973742 1 1
0.998444148390964 0.980554685465093 1 1
0.863118703467318 0.847979280718346 1 1
0.898428017508034 0.88133028135725 1 1
1.01885992384076 0.99889078802424 1 1
0.972490922741412 0.954461158192059 1 1
0.995526225375506 0.97782820840609 1 1
0.850227366282854 0.834094543274121 1 0
0.878408430813578 0.862185549646206 1 1
0.966471975969183 0.947152442770938 1 1
0.973142335681889 0.954998714123024 1 1
0.853733917920062 0.837245189004182 1 0
1.11673318607113 1.09517758350927 1 1
0.973031144195436 0.953957441517899 1 1
1.01371526217689 0.994718139566863 1 1
1.12813790619084 1.10780396572295 1 1
0.90668503897425 0.888501512051853 1 1
1.05269316289645 1.03322059513198 1 1
1.08585125507907 1.06497948986451 1 1
1.00133299879939 0.980669135536329 1 1
1.06399221039734 1.04477914997486 1 1
0.944722163962134 0.927743161309827 1 1
0.93469730588006 0.917403299775577 1 1
1.02052866018491 1.00156329796562 1 1
0.971583550769167 0.952316554516565 1 1
0.881877721094824 0.865414203426156 1 1
0.921686843593423 0.904296838195341 1 1
0.964127721211846 0.946227419830191 1 1
1.09460750473703 1.07447007022168 1 1
1.04651246772119 1.0277510280225 1 1
0.90477646634086 0.886045858323437 1 1
0.868036350327668 0.851849255849018 1 1
1.03591148327284 1.01669013260506 1 1
0.984890767944737 0.964822912407918 1 1
0.919096614622277 0.9020001011295 1 1
1.06586785173144 1.04609105527487 1 1
0.850724312391236 0.834006029366824 1 1
1.11872868409967 1.09846844430567 1 1
0.988154549652955 0.969417511845582 1 1
0.984205315583676 0.966270401281806 1 1
1.01988037567355 1.00104565209629 1 1
1.16390358439315 1.14224727563184 1 1
0.83043643247441 0.815129794218077 1 0
1.08871121991142 1.06761992793047 1 1
0.964164887837817 0.946033627006512 1 1
0.984567708088034 0.965417976214367 1 1
0.969341965882365 0.951798620666684 1 1
0.741122378368347 0.727616042829249 0 0
0.944416641133772 0.928107245280991 1 1
1.00179976492598 0.984540862474085 1 1
0.911890634370162 0.895619210958913 1 1
0.992187487721354 0.973681232748079 1 1
1.25493877917693 1.23150110783545 0 0
0.953266142223925 0.936585834293471 1 1
1.1873645689438 1.16596731458008 0 0
0.846036478906359 0.830521484138996 0 0
0.954644349189855 0.935877791755241 1 1
1.06172917118208 1.04293798154445 1 1
0.959445636498079 0.94147213748263 1 1
0.877296773355915 0.860111063801644 1 1
1.06504881673389 1.04488251753876 1 1
0.986664864070405 0.96681077209516 1 1
1.00928296736767 0.990808207177823 1 1
0.920584518115449 0.90414671948817 1 1
0.96291006250383 0.944902678392862 1 1
1.06437380370488 1.04436235293508 1 1
0.966238338963334 0.948122111779871 1 1
0.976897466139757 0.95881417416322 1 1
0.974231847541016 0.956266542572948 1 1
0.955191331812226 0.938462944230347 1 1
1.13412436216214 1.11218960348652 1 1
1.05620684854534 1.03563807597601 1 1
0.983813635751188 0.965820983502714 1 1
1.05020136959555 1.03048235746134 1 1
0.772129144627787 0.756867604628531 0 0
1.02243459305014 1.0009590607125 1 1
0.954250090644862 0.937477459938426 1 1
0.967710576999429 0.949028631691428 1 1
1.03669965008825 1.01770387225847 1 1
0.940631928157542 0.922334231298354 1 1
1.23807305664645 1.2153371619541 0 0
0.907706029628844 0.891047104676734 1 1
1.05563306312329 1.03554397290854 1 1
0.952636267536896 0.93508348830634 1 1
0.92095644252838 0.90420102343388 1 1
0.893057800850483 0.877275246204312 1 1
1.04383600204968 1.02549461296425 1 1
1.01408821187505 0.995438416604248 1 1
0.98519801536147 0.966904079322253 1 1
0.978219247006033 0.958735358178759 1 1
0.928822677822102 0.912365782311725 1 1
1.06456590160877 1.04450814589731 1 1
0.890113684195232 0.87367354137107 1 1
1.06512956578658 1.0459153300011 1 1
0.877325405935615 0.861162395259124 1 1
1.00529476921585 0.986208900449905 1 1
0.984282281893938 0.965398366700969 1 1
0.959072300427329 0.941057775022073 1 1
0.915751026681725 0.898758319656423 1 1
0.984042410028511 0.966710567366478 1 1
0.941276118919032 0.922963437371311 1 1
0.986768969912689 0.968643465098445 1 1
1.07187155590695 1.05128014362822 1 1
0.916361438925356 0.899396310970305 1 1
0.960889242405987 0.941786441970801 1 1
0.938891148166302 0.921133257323789 1 1
0.844765900421165 0.828986186455299 1 1
1.07517462181303 1.05540828082703 1 1
1.04207286009543 1.022390886086 1 1
0.963433914623352 0.944655500367762 1 1
0.966358719138533 0.948566515541316 1 1
0.9163701832032 0.899519030531679 1 1
0.984264391884211 0.96547666136422 1 1
1.09710075808398 1.07674463693054 1 1
1.13225875000093 1.11114800700186 1 1
1.0141324338509 0.996082776015159 1 1
0.924967581122408 0.907397246841855 1 1
1.04017960757287 1.0198726654015 1 1
0.86909645071953 0.851766630423859 1 1
0.989312564652855 0.970926799599314 1 1
0.941035632267085 0.923646441437286 1 1
0.953012435061837 0.935828465255925 1 1
0.972484508676851 0.953364639469941 1 1
1.03928012985041 1.01986596541188 1 1
0.765987384843177 0.751566972536412 0 0
1.06655785985443 1.04752469018279 1 1
0.984221806834729 0.965076851099735 1 1
0.926436485307124 0.908205827352546 1 1
0.996201254758574 0.978719880403269 1 1
1.02001426837498 1.00097955909933 1 1
1.0033808399095 0.984022006628121 1 1
1.16824756655176 1.14559568943328 1 1
1.03713433408695 1.01796243690327 1 1
0.869988294438584 0.852910865933818 1 1
0.995842404470714 0.976789340886485 1 1
1.01618551382489 0.997694474485465 1 1
0.992589251243652 0.972370301980407 1 1
1.04765170941342 1.02871248844946 1 1
0.923581429598227 0.906104478828685 1 1
1.16743456519088 1.14466299393319 1 1
0.794921355271957 0.779122009010012 0 0
0.8935148115409 0.877845949385647 1 1
0.946422525782078 0.928840430857241 1 1
1.14011461295749 1.11928256565128 1 1
0.915063846999245 0.897954219339671 1 1
0.981888167829213 0.963644886325831 1 1
1.01531483757636 0.99632445068542 1 1
0.967840754691799 0.949586273640384 1 1
1.07200930909272 1.05288259454276 1 1
1.00978426871411 0.990067775522996 1 1
1.01412967374691 0.992838012247875 1 1
1.02549799065266 1.00691607329983 1 1
1.14803237364913 1.12654106952277 1 1
0.960407672936118 0.943414981162123 1 1
1.01840540835971 0.999779065027896 1 1
1.16563267288237 1.14264388715305 0 1
1.22562023702416 1.20362648621378 0 0
0.889138929573445 0.872763492367564 1 1
0.973877549602542 0.955356055520833 1 1
1.01436207431557 0.995149819401892 1 1
0.972913597147959 0.955529749687841 1 1
0.934147315166437 0.917844871110144 1 1
0.944801282326545 0.926041962731902 1 1
1.10854294460914 1.08603576811025 1 1
1.11560530099528 1.09466458522626 1 1
0.922157442681409 0.904173896450896 1 1
1.15250249769559 1.13089967405903 1 1
1.07224395380942 1.0527598675823 1 1
1.10016225950341 1.08075669873856 1 1
0.986333602983827 0.968122488109458 1 1
0.940745295114306 0.923063870960853 1 1
1.01525510026792 0.996256863665302 1 1
1.07308556992821 1.05354046786463 1 1
1.04714754977852 1.02794179008791 1 1
0.758694204403597 0.743051792880918 0 0
1.11297008603674 1.09295824899273 1 1
1.07039390799796 1.05135508535645 1 1
1.02212959993052 1.00312924093219 1 1
0.976353524813843 0.958277955840727 1 1
1.00817140137411 0.991112196465364 1 1
0.860780716082941 0.844845043687011 1 1
1.00456734997449 0.985543784746915 1 1
1.01965108910527 1.00031806365376 1 1
1.11737845039817 1.09539596024685 1 1
1.02515914928671 1.00785873797226 1 1
0.903708582605514 0.886938065351103 1 1
1.00893552481475 0.989694973233433 1 1
1.05621426377544 1.03714247482947 1 1
1.14652525263702 1.12551212313719 1 1
0.943902489598192 0.926741967840915 1 1
0.956944209474397 0.939200222448694 1 1
0.909275034539457 0.892292203987688 1 1
1.10242924093287 1.08043003304589 1 1
0.979619686550859 0.960196309843111 1 1
1.0149500714136 0.995014600246754 1 1
0.902785602547879 0.884619167384337 1 1
1.03157447742928 1.01294635145089 1 1
1.06720439280141 1.04692912263736 1 1
1.13793119935629 1.11750244157588 1 1
0.864827780886334 0.849584174002773 1 1
0.949972040643657 0.932938546071196 1 1
0.866290915012615 0.850522898549677 1 1
0.987419706653004 0.967945284506437 1 1
0.950136343552166 0.933054129024816 1 1
0.959850162252406 0.943130511858102 1 1
1.14575683831839 1.12441660220926 1 1
1.04754443268052 1.02818372062151 1 1
1.09347019045326 1.07271717366576 1 1
1.16869924442776 1.14693701338222 1 1
0.890740391545657 0.874738140537931 1 1
0.994159464063158 0.976194158692 1 1
1.00918310341711 0.99171596887683 1 1
1.06906627999905 1.04910636133198 1 1
0.839247219671356 0.822012101336471 1 1
1.09604559706637 1.07680824103164 1 1
0.97651399527928 0.958404295457133 1 1
0.838456746490793 0.820807454985489 1 0
1.0381698657935 1.01909630111374 1 1
0.879643812388577 0.862822314233046 1 1
0.92526857889919 0.908772368581637 1 1
1.11783391738776 1.0965030847506 1 1
0.954021864503003 0.937283789765767 1 1
1.02514908785663 1.00593899287346 1 1
1.02540587492916 1.00524594047961 1 1
0.889369290411025 0.871661395525126 1 1
1.01783428868057 0.999191801377811 1 1
0.980881771818059 0.963084133839031 1 1
0.966563206499488 0.949461551710257 1 1
1.05692535795503 1.03633973269669 1 1
0.933199254182116 0.915713372857243 1 1
1.02003098942541 1.00114549591469 1 1
1.03165583132794 1.01285139023709 1 1
1.1307105162965 1.10854783627 1 1
0.979726595913706 0.962074714401523 1 1
0.887226948461902 0.871783267764962 1 1
0.923404671903298 0.906737240993892 1 1
1.06800713914151 1.04768308460672 1 1
1.15842335760989 1.13502987863425 1 1
0.946627941906131 0.929220349459295 1 1
0.929083558677706 0.912637283240197 1 1
1.11356604098647 1.09257707041821 1 1
1.04297566995327 1.02426921073219 1 1
0.912235013114937 0.895006039376756 1 1
0.957923662749591 0.940401690830677 1 1
0.862472031400713 0.84763243233573 1 0
1.01892859656644 1.00127924174696 1 1
1.05498314758893 1.03616523302343 1 1
0.936581216323346 0.920271891536847 1 1
0.795729926382197 0.781353297708886 0 0
1.05620663637339 1.0364486745963 1 1
0.974920966347362 0.958806967956591 1 1
1.13915423409057 1.11829052282538 1 1
0.967009726097077 0.94851748246943 1 1
1.01258368704575 0.993989174178662 1 1
1.0049451444011 0.986776043008211 1 1
1.01198135620058 0.993097451189603 1 1
0.998505647541241 0.980218668389027 1 1
1.02393247176281 1.00524814622905 1 1
1.07453597539282 1.05462596460262 1 1
1.07114934275899 1.05098190547628 1 1
1.00252893138953 0.984899813011843 1 1
1.09997434485755 1.08111320009807 1 1
1.24051377953175 1.21761450272444 0 0
0.954637448923152 0.936550727670343 1 1
0.880619859014775 0.863672457167115 1 1
0.946109027549277 0.928167176308341 1 1
1.01405239543471 0.994459925098443 1 1
0.983602844754533 0.965701843261621 1 1
1.17252073971907 1.1504426035685 0 0
0.896100604665657 0.880053108509506 1 1
1.09367103114561 1.07258331279335 1 1
0.978419181391161 0.960078072745656 1 1
0.989118867174688 0.971015577086823 1 1
1.11673154919439 1.09540128444887 1 1
0.907002565217033 0.887902877080602 1 1
1.04105638458869 1.02012074423835 1 1
1.08438999329028 1.06394110547073 1 1
1.04762324354989 1.02791950742537 1 1
0.867677823562731 0.851122513706042 1 1
1.03235018403715 1.01340438471284 1 1
0.956064230965975 0.938652157114744 1 1
0.992003467884269 0.973172858398952 1 1
0.89237898759026 0.875149252432623 1 1
1.11542766675913 1.09524248547056 1 1
1.09771147862557 1.07661958395204 1 1
0.984040158021946 0.965147433169007 1 1
1.16140853219089 1.13798193941061 1 1
0.861874315151747 0.846204923766215 1 0
0.886916507509951 0.870838897787005 1 1
1.02200473989722 1.00358225008345 1 1
0.876196249515351 0.86065129386123 1 1
0.854859944136732 0.839024965026769 1 1
0.961578953097057 0.945053440809683 1 1
1.04294178129852 1.02306034997817 1 1
1.02732594613795 1.00895879987438 1 1
1.22779323245493 1.20441401280078 0 0
1.01981716438928 1.00212940971208 1 1
1.06252016486033 1.04238065009714 1 1
1.0620668938558 1.04412719398024 1 1
0.949792284548905 0.933205614765323 1 1
1.08467446528666 1.06503368640946 1 1
1.01450657415524 0.995634954652332 1 1
0.952962847723989 0.935619832291278 1 1
0.978588811256612 0.958084169094119 1 1
1.01405606376298 0.99491680055195 1 1
0.904349192049079 0.887716686445597 1 1
1.05672362845146 1.03798757033937 1 1
0.964043567116277 0.9470245176924 1 1
0.970067748695492 0.953199436214504 1 1
0.977478194726829 0.958908959115472 1 1
1.09252269103186 1.07221048986283 1 1
0.994716725090055 0.977637568246596 1 1
0.870448931977448 0.85469304756522 1 0
1.16630630942007 1.14504667928543 0 1
0.915130312279282 0.897131433965099 1 1
1.01233528705431 0.99446799384783 1 1
1.02686943372863 1.00836641102465 1 1
1.02594612814992 1.00513874665008 1 1
0.905245667293638 0.889185518413763 1 1
0.759875725742656 0.745952459370799 0 0
0.934521471996442 0.916992883309941 1 1
1.06841748985258 1.0477379428081 1 1
0.904223700774591 0.887329372756102 1 1
1.02784127333969 1.00816560511288 1 1
1.09950977986512 1.0796779477166 1 1
1.09067204716238 1.07136411275868 1 1
0.979629392383995 0.960905326219263 1 1
1.12833866233069 1.10623553424 1 1
1.04835309505931 1.02708575532045 1 1
0.983580534912122 0.964817069457617 1 1
1.05337229785098 1.03404506828228 1 1
0.964679242307977 0.946217718069446 1 1
1.04060705957956 1.0195911246287 1 1
1.07406489685586 1.05410526686749 1 1
0.883765451766114 0.868261207858418 1 1
0.902165463056821 0.885328281819465 1 1
0.968125332505831 0.951449599826259 1 1
1.03781701446071 1.01858090045913 1 1
0.822721561510132 0.80912673081357 1 0
1.03212770058979 1.01377258562909 1 1
0.886639107450509 0.870331310646592 1 1
0.95432617682742 0.936027373850901 1 1
0.970164437548645 0.95164346595241 1 1
1.04918993434861 1.03026416553236 1 1
0.961070297497819 0.943000632009848 1 1
0.994325496498191 0.976017963704048 1 1
1.08193377931931 1.06180891108565 1 1
1.06814953248356 1.0480685228635 1 1
0.962520110364834 0.944131488762522 1 1
1.08719875275416 1.06687299744266 1 1
0.957264295413434 0.938722659200112 1 1
1.02816275836468 1.00977684884801 1 1
0.941569337949403 0.924380455706644 1 1
0.87706904338651 0.861330701808626 1 1
0.96357980782721 0.945641973130674 1 1
0.997875474371355 0.978947793172173 1 1
0.940517963316014 0.922431895190764 1 1
0.919606934042405 0.902054945229559 1 1
1.07600416192998 1.05590274262313 1 1
0.910305419600319 0.893128092855617 1 1
0.898172413604879 0.881147894285617 1 1
0.988272927738056 0.969646411750307 1 1
0.900560902520771 0.884429495607813 1 1
1.03162928903882 1.0132225976107 1 1
0.967320625645018 0.949452363352473 1 1
0.974912053303799 0.955797598427284 1 1
0.971519262808698 0.953674791482044 1 1
1.10063259981049 1.0799896114826 1 1
0.901219372234268 0.883318584902553 1 1
0.849172348421928 0.833267971700194 1 0
1.01727396564202 0.997621587112253 1 1
1.04380241424877 1.02523084764848 1 1
1.13825798832573 1.11713670101003 1 1
0.826622118984634 0.810991661248951 0 0
1.06885057947011 1.04928447062516 1 1
1.10283677299642 1.08208537479744 1 1
0.966416153924892 0.947680239414255 1 1
1.14953947236609 1.12847194361972 1 1
0.952561594229935 0.935769051760455 1 1
0.964958579910048 0.947244564202409 1 1
1.12814413769816 1.10782435920981 1 1
0.863570135098959 0.84791617146174 1 1
0.756752734788954 0.742897540756252 0 0
0.972966643149118 0.954730936198532 1 1
0.958276782261305 0.940870755085366 1 1
0.959519044629407 0.942249729303872 1 1
1.01797781221414 1.00013808014071 1 1
1.00333342863001 0.98358926275196 1 1
1.14660777157592 1.1250506586472 1 1
0.963830967531841 0.946473674398654 1 1
0.876644365176432 0.860661269053643 1 1
1.06865302696206 1.04809962877337 1 1
1.08258456523432 1.06269639489612 1 1
0.857513034456683 0.84165466981191 1 0
0.9892639597433 0.971703775820329 1 1
1.05365072602004 1.03297327376854 1 1
0.954956576223059 0.938255757146868 1 1
0.93489318394201 0.916871067205723 1 1
0.865187808408901 0.849187993267306 1 1
0.939610111971061 0.922479943541539 1 1
0.969577425974822 0.951753886281462 1 1
0.83501308881148 0.819038616857211 1 1
1.03463093736404 1.01584022909606 1 1
1.02121399228663 1.00259977220317 1 1
0.899034270677396 0.882733870790308 1 1
1.02720401838431 1.00673202696633 1 1
1.01516282192645 0.995347745681713 1 1
1.01597596135208 0.996084675042573 1 1
0.88785173905678 0.872123924738522 1 1
1.02859635793089 1.01054794183778 1 1
0.883380285952268 0.865975195518405 1 1
1.15446277021795 1.13338353895269 0 1
1.04847536171927 1.03011097387184 1 1
0.987527804312424 0.96960988763828 1 1
0.998206006863374 0.978656208891352 1 1
1.10750935487621 1.0877878723725 1 1
1.06280420772975 1.04297495754399 1 1
0.852919737661683 0.836977010612429 1 0
0.944279049089041 0.925737188098253 1 1
0.929143076605247 0.912274663330818 1 1
0.934743204492098 0.918225102045815 1 1
0.846137030110918 0.829570593383175 1 1
1.03400050473177 1.01365033417229 1 1
0.966269177633125 0.948634280337068 1 1
0.938112292092393 0.921663625322239 1 1
1.16216253457712 1.13920719588892 1 1
0.956649251548566 0.939662270508783 1 1
0.894252340000557 0.879052132913484 1 1
1.0126307228418 0.994036565323242 1 1
1.06477254995698 1.04561417612262 1 1
1.03662131959306 1.01798719812778 1 1
1.07509851737448 1.05438594902162 1 1
1.01427730030018 0.995877966879525 1 1
0.986634093740525 0.967346289535663 1 1
1.30561458679755 1.28125434387734 0 0
0.980291405169962 0.962363234445297 1 1
0.844878027374837 0.82917606389591 0 0
1.10683158063464 1.0870069840923 1 1
1.13209518106644 1.11040280072568 1 1
1.08973348759516 1.06954055748531 1 1
0.816054464099481 0.799198703467549 1 0
0.971184693212809 0.953263248142118 1 1
1.07513566897108 1.05589663725531 1 1
1.10345778694922 1.08170281324572 1 1
0.960443349155529 0.943024743710118 1 1
0.961887444841886 0.943560117607213 1 1
1.09986149687355 1.08011600271738 1 1
0.873518440500575 0.857180945538802 1 1
0.973575230581665 0.954833123096368 1 1
1.10145503447959 1.08008972429691 1 1
1.03262569355631 1.01209423932366 1 1
0.824242723725289 0.808072204616328 1 0
0.950982476116047 0.933461275044323 1 1
1.07050205277233 1.05054148878053 1 1
1.07763115088776 1.05749439597939 1 1
1.28048218559432 1.25538592694756 0 0
0.924188933788755 0.906851560593994 1 1
0.953008579270853 0.936270584738114 1 1
0.84648735137003 0.831546686393955 0 0
1.0014019214361 0.983601310084962 1 1
1.11370875111748 1.09459899659543 1 1
0.999262634500131 0.980390858956288 1 1
0.974206922163887 0.955879961625761 1 1
0.9117408979933 0.894687013252961 1 1
0.995818879314031 0.978148877587115 1 1
0.952286277017404 0.934180835834095 1 1
0.918604839957444 0.900904080161344 1 1
0.977285384608747 0.959623837871653 1 1
0.884804104267029 0.8675860348846 1 1
1.0780461540782 1.05771816286995 1 1
0.952307563986035 0.935292961943285 1 1
1.12338998272936 1.10227610343744 1 1
0.999044676480352 0.981209128787947 1 1
0.999928356906617 0.982411096969469 1 1
1.03933265268162 1.02101961009172 1 1
1.04118878076458 1.02104014278354 1 1
1.00999655788084 0.990941405092513 1 1
0.986448211699469 0.969168909878423 1 1
0.93486340241809 0.917840271491479 1 1
1.09303305107144 1.0728451385033 1 1
1.16740688516208 1.14601612888146 0 1
1.08184789564346 1.06228035679142 1 1
1.05205878086306 1.03096322335207 1 1
1.08412016521049 1.06362308182688 1 1
0.951093288747569 0.9338730316023 1 1
0.993682360721139 0.973395999690756 1 1
0.888094636414002 0.872663696881175 1 1
0.992367763475766 0.973616389305264 1 1
1.05108820049011 1.02934094363144 1 1
1.06589525768369 1.04511916163724 1 1
0.97481411206894 0.956031854093704 1 1
1.06970457323764 1.05036848836011 1 1
0.976486527577727 0.959275510161977 1 1
0.832215791527301 0.817334388414774 0 0
0.985361064225101 0.965600515208426 1 1
0.890452133834282 0.873557339163889 1 1
1.21197156307087 1.18937993622704 0 1
0.986400464050496 0.969746075872025 1 1
1.09365036512588 1.07429810072423 1 1
1.00305738651976 0.985439633489536 1 1
0.93593314874292 0.918536091361995 1 1
1.00589970561606 0.986052485571029 1 1
0.897054139425598 0.881047755926564 1 1
1.07983830074096 1.05972732052212 1 1
0.940496083840354 0.92313059000365 1 1
1.12220907719683 1.10190059842361 1 1
1.08991524878986 1.06876557526051 1 1
1.1060954102577 1.08498846328084 1 1
1.15784103054113 1.13661228841442 1 1
0.981063803846683 0.961685041109031 1 1
0.877204193395852 0.861000862607893 1 1
1.04029214710619 1.02139042756931 1 1
1.07217142382417 1.05298141712515 1 1
0.837616167941772 0.822871519093837 0 0
0.969437598917592 0.951503359162877 1 1
0.938954241019694 0.92138936046124 1 1
1.11199313472434 1.0905327353942 1 1
1.05623548275175 1.03735092852174 1 1
0.943570174888982 0.926274943288113 1 1
0.895882858538576 0.879150291435391 1 1
0.922181445357242 0.905641129557141 1 1
0.903861335195567 0.887240628650939 1 1
1.03731304537344 1.01847816729345 1 1
0.896271941295385 0.880543998636527 1 1
1.02261469568463 1.00349469524706 1 1
0.975133592040881 0.956199905750649 1 1
1.03567771835266 1.01739378216591 1 1
0.939013538156862 0.920865463585514 1 1
0.982303450741104 0.964515023694248 1 1
0.948928811346974 0.930592649876633 1 1
0.817975286172149 0.802689154462367 1 0
0.914225680254804 0.897565108267539 1 1
0.964596654511764 0.94672420799646 1 1
1.00726033754226 0.986609853311738 1 1
0.871641991083849 0.854704094859931 1 1
0.926689074552088 0.909041025826498 1 1
1.08365740112172 1.06284927516208 1 1
0.875350286873732 0.859058300678128 1 1
0.979926857833862 0.961877078953869 1 1
1.01613015927566 0.997395698120053 1 1
0.969080028679532 0.951890737108708 1 1
1.00826894406917 0.988812206403762 1 1
0.871747722070212 0.855902486225306 1 1
1.04206731018678 1.02113089207562 1 1
1.01873982412683 1.00031203743599 1 1
1.0344904379405 1.01645113563781 1 1
1.09026646350753 1.0698577393767 1 1
1.01000867436867 0.992114846905673 1 1
0.996139228365658 0.977034987579897 1 1
0.936787817413268 0.917530205587051 1 1
1.10594067480804 1.08539400405895 1 1
0.817233802081558 0.801323716310456 1 0
0.968932173343314 0.951614546948275 1 1
0.916096004469828 0.899273226008598 1 1
0.956324035300505 0.938489562359463 1 1
1.01983568884073 1.00115101803345 1 1
1.13820220297904 1.11792679974627 1 1
1.0480916244167 1.02867616911325 1 1
0.926251236555375 0.908937319819707 1 1
0.875505474506775 0.857725660548318 1 1
1.02586638513044 1.00634984052202 1 1
0.994296737257984 0.974953667626897 1 1
0.926668525990008 0.909282896705872 1 1
0.897214568742364 0.881711730019863 1 1
1.04437132913528 1.02370315191087 1 1
0.929798086605589 0.912255076932855 1 1
0.837581032079784 0.822361656895842 0 0
1.15400620615911 1.13217994500812 1 1
0.938854818001637 0.920862323280323 1 1
1.01575674863865 0.996874397973738 1 1
1.0376352034064 1.01889876960254 1 1
1.137533861166 1.11690059275431 1 1
1.10938647545475 1.08765205807914 1 1
1.02464559027812 1.00617365403213 1 1
1.03140580075533 1.01184630835691 1 1
0.990517943763697 0.971293841320587 1 1
0.836967016656758 0.821052242744991 0 0
0.966560163736466 0.947856096954745 1 1
0.973390429393426 0.954439228853572 1 1
1.13977587663408 1.12027077359339 1 1
0.962491017570777 0.94584501707828 1 1
1.0203864696667 1.00167805209623 1 1
0.984576908352543 0.967029447239072 1 1
0.997155954391212 0.978464835520432 1 1
0.888859660005103 0.872550879940523 1 1
0.910920438544581 0.895109117721324 1 1
1.03476864956914 1.01412714564247 1 1
0.930428379743542 0.914136754508686 1 1
1.11304635036111 1.09158383532461 1 1
